# Supplementary material for: Drought re-routes soil microbial carbon metabolism towards emission of volatile metabolites in an artificial tropical rainforest
Source: Nat Microbiol. 2023 Jul 31;8(8):1480–94. doi: 10.1038/s41564-023-01432-9 (PMC10390333; doi:10.1038/s41564-023-01432-9)
Supplement: Supplementary file 3 — Folder containing all raw XML data for FTICR. [file 41564_2023_1432_MOESM3_ESM.zip › FTICR-XML-Honeker/P15-09-b.xml]

<?xml version="1.0" encoding="utf-8"?>
<root>
<fileinfo appname="Bruker Compass DataAnalysis" appversion="5.0.203" app_platform="64-bit" date="2021-02-04T10:14:00" type="DataAnalysis Results" typeversion="1.1" subtype="MS Spectrum" />
<generalinfo organisation="" user="" hostname="WE35157" os="Windows 8" architecture="64-bit"/>
<analysis name="C:\Users\toyo995\OneDrive - PNNL\Desktop\Data Malak Feb\Tfaily_50971_P15-09-b_02Feb21_Alder_Inf_144SA_IATp05_1_01_58824.d\analysis.baf">
<info><DateTime>2021-02-02T11:46:59-08:00</DateTime><method>FY21_Q1_144SA_p05_neg_58824</method><sample></sample><comment></comment><operator></operator><instrument>solariX</instrument><instrument_serial_number>000000.00000</instrument_serial_number><manufacturer>Bruker</manufacturer></info>
<DataAnalysis version="DataAnalysis 5.0.203" DataAnalysisResults="">
<DataAnalysis_processing_parameters><find_compounds_chromatogram detect_version="2" detect_areamode="1" detect_areathresholdabs="0.00000000" detect_areathresholdrel="10.00000000" detect_intensitymode="1" detect_intensitythresholdabs="0.00000000" detect_intensitythresholdrel="10.00000000" detect_sensitivity="0.20000000" add_uv_or_ms_spectra="0" spectrum_load_mode="2" background_subtraction_mode="0" MS_peaksensmode2="1" MS_pc12="0.40000000" MS_pc22="4.00000000" MS_peaksens12="99.00000000" MS_peaksens22="99.00000000" MS_areamode2="2" MS_areathresholdabs2="1000.00000000" MS_areathresholdrel2="10.00000000" MS_intensitymode2="0" MS_intensitythresholdabs2="1000.00000000" MS_intensitythresholdrel2="10.00000000" MS_basesmoothmode2="1" MS_basesmoothpts2="8" MS_basesmoothmin2="12.00000000" MS_basesmoothforce2="0.10000000" MS_startendslope2="10.00000000" MS_valleyfilterused2="1" MS_valleyfilter2="10.00000000" MS_noisecorr2="0" UV_peaksensmode2="1" UV_pc12="0.40000000" UV_pc22="4.00000000" UV_peaksens12="99.90000000" UV_peaksens22="100.00000000" UV_areamode2="0" UV_areathresholdabs2="5.00000000" UV_areathresholdrel2="1.00000000" UV_intensitymode2="1" UV_intensitythresholdabs2="1.00000000" UV_intensitythresholdrel2="0.01000000" UV_basesmoothmode2="1" UV_basesmoothpts2="8" UV_basesmoothmin2="12.00000000" UV_basesmoothforce2="1.00000000" UV_startendslope2="10.00000000" UV_valleyfilterused2="1" UV_valleyfilter2="10.00000000" UV_noisecorr2="0" detect_delcmpdsinrng="1" />
<find_compounds_mobilogram detect_areamode="1" detect_areathresholdabs="1000.00000000" detect_areathresholdrel="5.00000000" detect_intensitymode="0" detect_intensitythresholdabs="100.00000000" detect_intensitythresholdrel="5.00000000" detect_sensitivity="99.00000000" detect_resolution="250.00000000" spectrum_load_mode="2" detect_delcmpdsinrng="1" />
<auto_ms_n use_retention_time_window="1" retention_time_window="0.75000000" rt_unit="min" minimum_intensity_positive="10000.00000000" minimum_intensity_negative="1000.00000000" apply_max_number_compounds="1" max_number_compounds="300" spectrum_load_mode="2" background_type="0" create_auto_ms_n_traces="0" create_detailed_traces="0" merge_positive_negative_compounds="0" detect_delcmpdsinrng="1" detect_keep_cmpds_detectedneutralloss="0" add_uv_spectra="0" advanced_precursor_determination="0" determine_alternate_precursor="0" />
<dissect_params dissect_addsmoothing="0" dissect_allow_wider_peaks="0" dissect_resolving_power="1.00000000" dissect_set_expected_width="0" dissect_expected_width="3" dissect_deletepeaksinrange="1" dissect_fullrange="1" dissect_cutoff="0.05000000" dissect_sensitivity="10.00000000" dissect_maxoverlap="5" dissect_smoothwidth="1" spectrum_load_mode="0" add_uv_spectra="1" />
<find_all_compounds min_time_points="10" min_correlation="0.70000000" background_type="0" load_spec_type="3" additional_smoothing="0" proteomics="0" chrom_sn_threshold="5.00000000" chrom_smoothingwidth="1" detect_delcmpdsinrng="1" add_MSMS_spectra="1" adducts_positive_mode="" adducts_negative_mode="" />
<ms_peak_finder ms_peak_finder_type="FTMS" ms_manually_use_peak_finder="1" ms_peak_finder_filter_exclusion_masses="0" ><ms_peak_finder_apex minimum_intensity="100.00000000" peak_width="0.00200000" peak_width_msms="0.00200000" relative_threshold_base_peak="0.05000000" signal_to_noise="1.00000000" />
<ms_peak_finder_centroid peak_width="0.00200000" peak_width_msms="0.00200000" signal_to_noise="1.00000000" relative_threshold_base_peak="0.05000000" minimum_intensity="100.00000000" centroid_percentage="80.00000000" />
<ms_peak_finder_snap minimum_intensity="0.00000000" relative_threshold_base_peak="0.01000000" signal_to_noise="2.00000000" maximum_charge="20" quality_factor_threshold="0.90000000" number_of_patterns="500000" building_block_1="C 4.9384 N 1.3577 O 1.4773 S 0.0417 H 7.7583" building_block_2="" use_snap_2="1" add_detailed_results="0" />
<ms_peak_finder_snap minimum_intensity="100.00000000" peak_width="1.00000000" use_datapoints="1" sum_width="1" relative_threshold_base_peak="0.05000000" signal_to_noise="1.00000000" baseline_type="1" baseline_flatness="1.00000000" same_sumwidth_as_acquisition="0" use_resolution="0" res="10000" instrument_sum_width="5" use_sum_of_intensities="0" />
<ms_peak_finder_ftms signal_to_noise="7.00000000" relative_threshold_base_peak="0.01000000" minimum_intensity="100.00000000" centroid_percentage="80.00000000" use_centroid="0" />
<ms_peak_finder_line_spectra apply_line_spectra_threshold="0" line_spectra_threshold="10.00000000" />
</ms_peak_finder>
<deconvolution clear_prev_results="1" create_neutral_spectrum="0" incl_shifted_spectra="0" ret_residuals="0" incl_comp_details="0" show_comp_details="0" substance_class="1" extend_evelope="0" extend_before="1.00000000" extend_after="1.00000000" auto_apply="1" ><deconvolution_detailed_full perf_deconv="1" rel_isotop_deconv="0" resolve_isotop="1" exclude_reporter_ions="0" reporter_ions="0" abund_cutoff="2.50000000" envelope_cutoff="75.00000000" high_mass="4000.00000000" low_mass="250.00000000" mw_agreement="0.00000000" maximum_charge="4" max_charge_isotop="0" min_charge="4" min_peaks="3" precursor_deconv="0" max_components="10" adduct_ion_name_neg="-H" adduct_ion_mass_neg="-1.00782504" adduct_ion_name_pos="+H" adduct_ion_mass_pos="1.00727600" apply_min_max_mass_boundaries="0" />
<deconvolution_detailed_max_res perf_deconv="1" rel_isotop_deconv="0" resolve_isotop="1" exclude_reporter_ions="0" reporter_ions="0" abund_cutoff="2.00000000" envelope_cutoff="75.00000000" high_mass="4000.00000000" low_mass="250.00000000" mw_agreement="5.00000000" maximum_charge="3" max_charge_isotop="0" min_charge="3" min_peaks="3" precursor_deconv="0" max_components="10" adduct_ion_name_neg="-H" adduct_ion_mass_neg="-1.00782504" adduct_ion_name_pos="+H" adduct_ion_mass_pos="1.00727600" apply_min_max_mass_boundaries="0" />
<deconvolution_detailed_ms_n perf_deconv="1" rel_isotop_deconv="0" resolve_isotop="1" exclude_reporter_ions="0" reporter_ions="0" abund_cutoff="1.00000000" envelope_cutoff="75.00000000" high_mass="3000.00000000" low_mass="100.00000000" mw_agreement="5.00000000" maximum_charge="3" max_charge_isotop="0" min_charge="3" min_peaks="3" precursor_deconv="0" max_components="10" adduct_ion_name_neg="-H" adduct_ion_mass_neg="-1.00782504" adduct_ion_name_pos="+H" adduct_ion_mass_pos="1.00727600" apply_min_max_mass_boundaries="0" />
<deconvolution_detailed_protein perf_deconv="1" rel_isotop_deconv="1" resolve_isotop="1" exclude_reporter_ions="0" reporter_ions="0" abund_cutoff="2.50000000" envelope_cutoff="75.00000000" high_mass="100000.00000000" low_mass="1000.00000000" mw_agreement="0.00000000" maximum_charge="75" max_charge_isotop="0" min_charge="75" min_peaks="3" precursor_deconv="0" max_components="20" adduct_ion_name_neg="-H" adduct_ion_mass_neg="-1.00782504" adduct_ion_name_pos="+H" adduct_ion_mass_pos="1.00727600" apply_min_max_mass_boundaries="1" />
<max_entropy_deconvolution adduct_ion_name_pos="+H" adduct_ion_mass_pos="1.00727600" adduct_ion_name_neg="-H" adduct_ion_mass_neg="-1.00782504" low_mass="1000.00000000" high_mass="100000.00000000" spacint_out="0.00000000" resolving_power="1000.00000000" peak_width="0.00200000" width="0" maxentx="0" res="0" />
</deconvolution><mascot_export globalchargelimit_apply="1" globalchargelimit="1+, 2+ and 3+" prefer_fullscan_deconvolution_results="1" deconvolution_export_type="1" msmssignals="100" threshold="100.00000000" mssignals_deconv="2" mssignals_non_deconv="0" normalize_msms="0" single_charged="0" />
<process_parameters_chrom baseline_flatness="0.80000000"	baseline_addchild="1"	baseline_disableoriginal="1" baseline_usesamecolor="1" smoothing_algorithm="1" smoothing_width="0.20000000" smoothing_cycles="1" smoothing_addchild="1" smoothing_disableoriginal="1"	smoothing_usesamecolor="1" />
<process_parameters_mobil baseline_flatness="0.80000000"	baseline_addchild="1"	baseline_disableoriginal="1" baseline_usesamecolor="1" smoothing_algorithm="1" smoothing_width="0.10000000" smoothing_cycles="1" smoothing_addchild="1" smoothing_disableoriginal="1"	smoothing_usesamecolor="1" />
<process_parameters_ms baseline_flatness="0.80000000"	baseline_addchild="1"	baseline_disableoriginal="1" baseline_usesamecolor="1" smoothing_algorithm="1" smoothing_width="0.20000000" smoothing_cycles="1" smoothing_addchild="1" smoothing_disableoriginal="1"	smoothing_usesamecolor="1" />
<display_params mass_precision="-1" time_precision="2" structure_size="30" chrom_peak_label="Index" />
<calibration_params calibration_range="0.00500000" calibration_listname="neg_pip_McKeeFA_DSmith_verified" calibration_listgroupname="ESI" calibration_fit_mode="0" calibration_intensitythreshold="1000000.00000000" />
<calibration_lockmass_params calibration_range="0.50000000" calibration_listname="" calibration_listgroupname="" calibration_intensitythreshold="0.00000000" calibration_lockmassmode="0" />
<mobility_calibration_params calibration_range="0.10000000" calibration_listname="&lt;not set&gt;" calibration_listgroupname="ESI" calibration_intensitythreshold="0.00000000" />
<library_search_params del_prev_res="1" ><library_search_basic_params accept_score="50" allowmasses_above="0" allowmasses_below="0" desired_score="900" increasedepth="0" maxnr_spectra="10" cross_match="0" sort_by="1" include_precursor_spectra="1" exclude_precursor_signals="0" skip_low_frgamnet_spectra="1" min_effective_score="500" minmatch_score="250" min_score="400" />
<library_search_advanced_params add_int_range="5.00000000" extended="1" locnorm="0" root="0" hwfstp="50" hwscdp="7" intrangefac="1.89999998" locnormeqfac="1.00000000" locnormfac="2.00000000" locnormwin="25" masdisint="20" minsrcint="100" minspepresrc="15" threshfstp="40" maskadducts="0" maskprecursor="0" />
<library_search_libraries_params add_unid="0" parallel="0" libraries="" librariey_unidentified="" />
<library_search_match_params chrgdeconv="0" collenerg="0" fragampl="1" instrtp="2" ionmeth="3" isolwidth="0" msmsstg="2" ms_vs_msms="4" pkwidth="0" polarity="4" psd="0" lastprecion="0" precions="0" prodion="0" rgtgaspress="0" rgtion="0" refl="0" collgas="0" collgaspress="0" trapdrv="1" />
<library_search_add_params add_confirm_mode="0" />
<library_search_rt_params accepted_deviation="1.00000000" apply_rt_match="0" match_columnname="1" max_deviation="5.00000000" />
</library_search_params><masslist_layout layout_columntypes="2 12 3 6 " layout_columnwidth="66 20 57 57 " />
<cmpdlist_layout layout_columntypes="14 20 31 1 40 26 " layout_columnwidth="20 53 134 65 46 50 " />
<molecular_formula_layout layout_columntypes="24 1 2 40 3 5 6 18 7 9 8 " layout_columnwidth="-1 -1 -1 -1 -1 -1 -1 -1 -1 -1 -1 " />
<general_unknown_layout layout_columntypes="6 0 5 3 4 2 12 14 10 11 " layout_columnwidth="-1 -1 -1 -1 -1 -1 -1 -1 -1 -1 " />
<target_screening_layout layout_columntypes="15 14 6 5 43 11 1 2 17 7 8 9 10 4 3 39 40 41 42 16 18 19 25 20 21 22 23 24 31 26 27 28 29 30 37 32 33 34 35 36 " layout_columnwidth="-1 -1 -1 -1 -1 -1 -1 -1 -1 -1 -1 -1 -1 -1 -1 -1 -1 -1 -1 -1 -1 -1 -1 -1 -1 -1 -1 -1 -1 -1 -1 -1 -1 -1 -1 -1 -1 -1 -1 -1 " />
<exclusion_masses></exclusion_masses>
<xml_export_parameters export_detailed_information="0" export_peptide_database_query_information="1" export_full_peptide_database_query_information="1" protein_analysis_export_mgf="1" protein_analysis_export_xml="1" />
<smf1D_params max_nr_formulae="50" z="1" rdb_min="0.00000000" rdb_max="80.00000000" tolerance_ppm="5.00000000" tolerance_abs="1.00000000" tolerance_ppm_MSn="5.00000000" tolerance_abs_MSn="2.00000000" use_rel_tolerance="0" use_rel_tolerance_MSn="0" lower_bound_formula="" upper_bound_formula="" electron_configuration="2" electron_configuration_MSn="0" sigma_limit="0.02000000" sigma_limit_MSn="0.05000000" HC_Ratio_min="0.00000000" HC_Ratio_max="3.00000000" filtering="1" patternsearch="0" filter_by_elementratio="1" estimate_carbon_count="1" relative_threshold_base_peak="1.00000000" delete_previous_results="1" filter_criteriy="0" adducts_positive_mode="M+H  M+NH4  M+Na  M+K " adducts_negative_mode="M-H  M+Na-H2  M+K-H2  M+Cl " collect_adducts="0" />
<smf3D_params tolerance_neutralloss="5.00000000" intensitythresholdabs2="0.00000000" intensity_threshold_abs_msms="0.00000000" auto_filter="0" nr_explained_peaks="5" highlight_unexplained_peaks="0" />
<uv_parameters rt_offset="0.00000000" />
<target_screening delta_rt="1.50000000" threshold_sigma="0.05000000" detection_tolerance="0.00500000" identification_tolerance="10.00000000" detection_tolerance_ppm="5.00000000" identification_tolerance_ppm="5.00000000" use_tolerance_ppm="0" compound_database="C:\BDALSystemData\BuildingBlocks\TargetScreeningDataBase.csv" use_sampleinfo_xml="0" rt_range_start="0.00000000" rt_range_end="0.00000000" additional_smoothing="0" create_chromatogram_time_slices="1" rt_window_halfwidth="45.00000000" enable_BPC="1" evaluate_qualifier_ions="1" qualifier_ion_intensity_threshold="0.00000000" group_id=": " lc_method_id=":" ms_method_id=":" matrix_id=":" useDB="0" sortanalytes="4" />
<automatic_calibration use_calibration_segment="0" automatic_calibration="0.00000000/0.00000000" automatic_calibration_use_spectrum_type="0" automatic_calibration_retain_data="0" automatic_calibration_perform_lockmass="0" />
<target_screening_scoring threshold1_qualityfactor="0.02000000" threshold2_qualityfactor="0.05000000" threshold1_massaccuracy="3.00000000" threshold2_massaccuracy="10.00000000" threshold1_retentiontime="20.00000000" threshold2_retentiontime="40.00000000" use_tolerance_ppm="0" />
</DataAnalysis_processing_parameters>
<ms_spectrum info="-MS" msmsinfo="All MS" polarity="-" scanmode="fullscan" seq_nr_start="1"  rt="4.73706667" rt_unit="min">
<ms_peaks><pk mz="147.819047" i="1261232.4" sn="11.74" a="127.17" fwhm="0.000127" res="1166756.6" algo="FTMS"/>
<pk mz="149.024152" i="1227342.0" sn="11.36" a="101.69" fwhm="0.000106" res="1400490.2" algo="FTMS"/>
<pk mz="149.024402" i="2909097.8" sn="30.35" a="387.83" fwhm="0.000127" res="1169002.3" algo="FTMS"/>
<pk mz="159.019383" i="883255.4" sn="7.47" a="70.87" fwhm="0.000139" res="1146251.7" algo="FTMS"/>
<pk mz="159.029874" i="859852.8" sn="7.21" a="109.01" fwhm="0.000177" res="898819.5" algo="FTMS"/>
<pk mz="160.651656" i="871319.1" sn="7.34" a="86.74" fwhm="0.000154" res="1043078.9" algo="FTMS"/>
<pk mz="160.904997" i="853553.9" sn="7.14" a="100.09" fwhm="0.000176" res="914925.3" algo="FTMS"/>
<pk mz="161.003375" i="895318.8" sn="7.61" a="79.76" fwhm="0.000158" res="1021511.3" algo="FTMS"/>
<pk mz="161.045517" i="895012.7" sn="7.61" a="92.23" fwhm="0.000144" res="1116201.2" algo="FTMS"/>
<pk mz="161.081909" i="2022640.9" sn="20.35" a="238.99" fwhm="0.000140" res="1152625.9" algo="FTMS"/>
<pk mz="161.563836" i="869887.2" sn="7.32" a="135.19" fwhm="0.000216" res="749473.4" algo="FTMS"/>
<pk mz="162.910740" i="858453.8" sn="7.20" a="98.63" fwhm="0.000182" res="897045.1" algo="FTMS"/>
<pk mz="163.040040" i="3036483.0" sn="31.80" a="403.45" fwhm="0.000143" res="1141469.7" algo="FTMS"/>
<pk mz="163.163552" i="894426.6" sn="7.60" a="106.79" fwhm="0.000160" res="1018370.6" algo="FTMS"/>
<pk mz="163.281789" i="855978.4" sn="7.17" a="75.23" fwhm="0.000157" res="1036738.9" algo="FTMS"/>
<pk mz="163.369121" i="881699.5" sn="7.46" a="145.85" fwhm="0.000213" res="767659.1" algo="FTMS"/>
<pk mz="163.473141" i="849672.1" sn="7.10" a="129.09" fwhm="0.000217" res="752490.9" algo="FTMS"/>
<pk mz="163.758556" i="857495.2" sn="7.19" a="87.91" fwhm="0.000151" res="1087221.4" algo="FTMS"/>
<pk mz="163.777315" i="901106.6" sn="7.68" a="86.58" fwhm="0.000140" res="1168925.6" algo="FTMS"/>
<pk mz="164.071691" i="1669850.4" sn="16.36" a="200.51" fwhm="0.000148" res="1109572.6" algo="FTMS"/>
<pk mz="164.687615" i="862263.9" sn="7.24" a="96.02" fwhm="0.000165" res="998198.7" algo="FTMS"/>
<pk mz="164.789835" i="915161.8" sn="7.84" a="97.27" fwhm="0.000149" res="1103748.9" algo="FTMS"/>
<pk mz="165.019302" i="1144253.8" sn="10.43" a="108.94" fwhm="0.000128" res="1286458.2" algo="FTMS"/>
<pk mz="165.628307" i="855695.9" sn="7.17" a="139.66" fwhm="0.000231" res="716986.7" algo="FTMS"/>
<pk mz="166.190912" i="1032190.6" sn="9.16" a="160.33" fwhm="0.000203" res="816710.0" algo="FTMS"/>
<pk mz="166.224147" i="845302.5" sn="7.05" a="107.19" fwhm="0.000184" res="903650.8" algo="FTMS"/>
<pk mz="166.622726" i="921676.8" sn="7.91" a="123.65" fwhm="0.000214" res="779777.3" algo="FTMS"/>
<pk mz="166.750474" i="863059.4" sn="7.25" a="128.84" fwhm="0.000203" res="821200.1" algo="FTMS"/>
<pk mz="167.054703" i="871437.6" sn="7.34" a="87.36" fwhm="0.000157" res="1066163.4" algo="FTMS"/>
<pk mz="167.203057" i="873372.3" sn="7.37" a="146.48" fwhm="0.000264" res="634511.9" algo="FTMS"/>
<pk mz="167.376288" i="880571.4" sn="7.45" a="125.27" fwhm="0.000209" res="801627.8" algo="FTMS"/>
<pk mz="167.633330" i="910181.6" sn="7.78" a="77.30" fwhm="0.000146" res="1145891.8" algo="FTMS"/>
<pk mz="167.934353" i="887637.7" sn="7.53" a="158.63" fwhm="0.000265" res="633985.5" algo="FTMS"/>
<pk mz="167.980000" i="856160.8" sn="7.17" a="121.25" fwhm="0.000184" res="912573.9" algo="FTMS"/>
<pk mz="168.030215" i="3689302.0" sn="39.18" a="652.28" fwhm="0.000179" res="938390.7" algo="FTMS"/>
<pk mz="168.171449" i="890767.5" sn="7.56" a="143.47" fwhm="0.000227" res="740989.2" algo="FTMS"/>
<pk mz="169.804330" i="969498.6" sn="8.45" a="128.29" fwhm="0.000182" res="931852.3" algo="FTMS"/>
<pk mz="170.411648" i="954402.7" sn="8.28" a="153.65" fwhm="0.000228" res="747180.1" algo="FTMS"/>
<pk mz="170.506098" i="910880.9" sn="7.79" a="150.23" fwhm="0.000222" res="766375.4" algo="FTMS"/>
<pk mz="170.917621" i="922926.1" sn="7.92" a="156.36" fwhm="0.000262" res="651414.1" algo="FTMS"/>
<pk mz="171.066258" i="1414133.5" sn="13.47" a="216.00" fwhm="0.000190" res="901047.4" algo="FTMS"/>
<pk mz="171.494137" i="882120.7" sn="7.46" a="171.11" fwhm="0.000261" res="656522.7" algo="FTMS"/>
<pk mz="171.584483" i="943516.6" sn="8.16" a="145.16" fwhm="0.000219" res="781769.9" algo="FTMS"/>
<pk mz="172.097891" i="2152232.8" sn="21.81" a="375.30" fwhm="0.000191" res="901202.1" algo="FTMS"/>
<pk mz="173.045508" i="854472.4" sn="7.15" a="81.12" fwhm="0.000157" res="1105185.0" algo="FTMS"/>
<pk mz="173.081918" i="1640116.8" sn="16.02" a="223.09" fwhm="0.000162" res="1065450.3" algo="FTMS"/>
<pk mz="173.216987" i="902605.3" sn="7.69" a="124.98" fwhm="0.000205" res="844598.6" algo="FTMS"/>
<pk mz="173.440127" i="1028889.4" sn="9.12" a="213.92" fwhm="0.000263" res="659884.2" algo="FTMS"/>
<pk mz="173.845907" i="857699.7" sn="7.18" a="133.12" fwhm="0.000229" res="759440.5" algo="FTMS"/>
<pk mz="173.893037" i="845022.3" sn="7.04" a="90.86" fwhm="0.000178" res="979067.6" algo="FTMS"/>
<pk mz="174.057430" i="846197.5" sn="7.05" a="128.35" fwhm="0.000268" res="650029.7" algo="FTMS"/>
<pk mz="174.591337" i="863753.6" sn="7.24" a="118.22" fwhm="0.000218" res="801789.1" algo="FTMS"/>
<pk mz="174.757006" i="939407.9" sn="8.09" a="139.07" fwhm="0.000211" res="828960.4" algo="FTMS"/>
<pk mz="175.061172" i="8506866.0" sn="93.42" a="1896.38" fwhm="0.000211" res="829481.5" algo="FTMS"/>
<pk mz="175.093866" i="965871.4" sn="8.39" a="181.22" fwhm="0.000227" res="771188.3" algo="FTMS"/>
<pk mz="175.095612" i="943823.8" sn="8.14" a="106.58" fwhm="0.000168" res="1042042.1" algo="FTMS"/>
<pk mz="175.097562" i="19220344.0" z="-1" sn="214.24" a="4153.44" fwhm="0.000202" res="865170.5" algo="FTMS" component_name="X" deconvoluted_molecular_mass="175.097581" deconvoluted_isotopic_mass="175.097579"/>
<pk mz="175.509974" i="878740.1" sn="7.40" a="163.65" fwhm="0.000285" res="615465.8" algo="FTMS"/>
<pk mz="175.605030" i="849909.3" sn="7.08" a="141.34" fwhm="0.000244" res="719395.7" algo="FTMS"/>
<pk mz="176.100927" i="1544447.0" z="-1" sn="14.86" a="244.75" fwhm="0.000181" res="970900.1" algo="FTMS" component_name="X" deconvoluted_molecular_mass="175.097581" deconvoluted_isotopic_mass="176.100944"/>
<pk mz="176.186597" i="888079.8" sn="7.48" a="108.65" fwhm="0.000184" res="958113.8" algo="FTMS"/>
<pk mz="176.557600" i="938315.0" sn="8.05" a="191.74" fwhm="0.000297" res="594769.7" algo="FTMS"/>
<pk mz="177.426347" i="900392.9" sn="7.62" a="122.07" fwhm="0.000196" res="905077.6" algo="FTMS"/>
<pk mz="177.541616" i="914131.5" sn="7.77" a="126.65" fwhm="0.000203" res="875115.4" algo="FTMS"/>
<pk mz="177.607643" i="980594.9" sn="8.52" a="141.45" fwhm="0.000194" res="917170.0" algo="FTMS"/>
<pk mz="177.950459" i="851012.7" sn="7.04" a="193.26" fwhm="0.000315" res="564682.5" algo="FTMS"/>
<pk mz="178.322783" i="848640.8" sn="7.01" a="109.03" fwhm="0.000202" res="881673.7" algo="FTMS"/>
<pk mz="179.034956" i="1261482.4" sn="11.63" a="155.04" fwhm="0.000160" res="1116322.1" algo="FTMS"/>
<pk mz="179.769030" i="868062.4" sn="7.20" a="127.90" fwhm="0.000196" res="917253.8" algo="FTMS"/>
<pk mz="179.789763" i="882148.4" sn="7.36" a="152.67" fwhm="0.000230" res="783064.1" algo="FTMS"/>
<pk mz="180.285790" i="922477.7" sn="7.80" a="162.63" fwhm="0.000274" res="658473.3" algo="FTMS"/>
<pk mz="180.608889" i="893679.3" sn="7.48" a="147.25" fwhm="0.000229" res="788294.5" algo="FTMS"/>
<pk mz="181.014244" i="2546365.3" sn="25.93" a="466.67" fwhm="0.000202" res="894552.0" algo="FTMS"/>
<pk mz="181.050614" i="1926408.8" sn="19.01" a="313.48" fwhm="0.000183" res="991102.2" algo="FTMS"/>
<pk mz="182.009490" i="1426241.8" sn="13.37" a="233.66" fwhm="0.000187" res="971438.0" algo="FTMS"/>
<pk mz="182.058849" i="921666.4" sn="7.76" a="148.39" fwhm="0.000223" res="814811.9" algo="FTMS"/>
<pk mz="182.099909" i="892880.4" sn="7.44" a="123.75" fwhm="0.000207" res="881290.6" algo="FTMS"/>
<pk mz="182.848289" i="872164.0" sn="7.21" a="117.58" fwhm="0.000200" res="912365.3" algo="FTMS"/>
<pk mz="183.086660" i="954105.2" sn="8.12" a="173.61" fwhm="0.000237" res="770942.4" algo="FTMS"/>
<pk mz="183.102842" i="917935.0" sn="7.72" a="116.56" fwhm="0.000187" res="978172.9" algo="FTMS"/>
<pk mz="184.401531" i="895787.9" sn="7.44" a="180.47" fwhm="0.000289" res="638545.6" algo="FTMS"/>
<pk mz="185.081915" i="1527599.3" sn="14.44" a="235.32" fwhm="0.000195" res="947881.6" algo="FTMS"/>
<pk mz="185.125546" i="869504.8" sn="7.14" a="163.97" fwhm="0.000240" res="772072.7" algo="FTMS"/>
<pk mz="185.267598" i="908905.8" sn="7.58" a="142.63" fwhm="0.000223" res="830585.3" algo="FTMS"/>
<pk mz="185.637177" i="862048.1" sn="7.03" a="136.49" fwhm="0.000211" res="879652.5" algo="FTMS"/>
<pk mz="186.077163" i="1968230.3" sn="19.24" a="317.44" fwhm="0.000189" res="984016.9" algo="FTMS"/>
<pk mz="186.328513" i="926448.0" sn="7.74" a="143.45" fwhm="0.000221" res="843963.1" algo="FTMS"/>
<pk mz="186.708577" i="951954.0" sn="8.02" a="132.38" fwhm="0.000214" res="870752.6" algo="FTMS"/>
<pk mz="187.014328" i="2736758.3" sn="27.72" a="526.79" fwhm="0.000203" res="922400.0" algo="FTMS"/>
<pk mz="187.061188" i="1456202.6" sn="13.59" a="235.97" fwhm="0.000194" res="964981.3" algo="FTMS"/>
<pk mz="187.072422" i="928927.5" sn="7.76" a="130.94" fwhm="0.000201" res="932635.9" algo="FTMS"/>
<pk mz="187.097571" i="4723994.5" sn="49.67" a="961.35" fwhm="0.000212" res="880738.6" algo="FTMS"/>
<pk mz="187.992802" i="862800.3" sn="7.00" a="190.92" fwhm="0.000322" res="584247.8" algo="FTMS"/>
<pk mz="188.035313" i="1207323.5" sn="10.79" a="166.26" fwhm="0.000179" res="1050901.0" algo="FTMS"/>
<pk mz="188.056436" i="2498437.0" sn="24.99" a="467.86" fwhm="0.000214" res="879964.5" algo="FTMS"/>
<pk mz="188.724902" i="879143.5" sn="7.18" a="166.79" fwhm="0.000258" res="732254.3" algo="FTMS"/>
<pk mz="189.011394" i="996189.1" sn="8.46" a="118.48" fwhm="0.000166" res="1139647.9" algo="FTMS"/>
<pk mz="189.040419" i="1067226.8" sn="9.25" a="172.05" fwhm="0.000218" res="867138.4" algo="FTMS"/>
<pk mz="189.050434" i="887855.4" sn="7.27" a="140.68" fwhm="0.000219" res="861956.4" algo="FTMS"/>
<pk mz="189.076833" i="1522299.9" sn="14.25" a="238.98" fwhm="0.000187" res="1011198.1" algo="FTMS"/>
<pk mz="189.838777" i="884582.3" sn="7.21" a="202.01" fwhm="0.000297" res="638472.6" algo="FTMS"/>
<pk mz="189.945723" i="937257.9" sn="7.78" a="121.10" fwhm="0.000220" res="861541.3" algo="FTMS"/>
<pk mz="190.801114" i="946428.8" sn="7.88" a="163.05" fwhm="0.000233" res="820481.0" algo="FTMS"/>
<pk mz="191.050404" i="887584.8" sn="7.23" a="152.67" fwhm="0.000294" res="649373.4" algo="FTMS"/>
<pk mz="191.463951" i="871160.7" sn="7.05" a="150.27" fwhm="0.000247" res="773898.1" algo="FTMS"/>
<pk mz="191.618871" i="898815.1" sn="7.32" a="185.54" fwhm="0.000362" res="529763.6" algo="FTMS"/>
<pk mz="191.763386" i="891616.7" sn="7.24" a="115.68" fwhm="0.000185" res="1035753.8" algo="FTMS"/>
<pk mz="191.951032" i="957776.6" sn="7.96" a="147.41" fwhm="0.000241" res="796272.9" algo="FTMS"/>
<pk mz="192.545117" i="969483.3" sn="8.09" a="248.75" fwhm="0.000321" res="598964.7" algo="FTMS"/>
<pk mz="194.222110" i="884381.6" sn="7.12" a="163.05" fwhm="0.000258" res="751822.2" algo="FTMS"/>
<pk mz="195.029904" i="2169350.5" sn="21.09" a="474.58" fwhm="0.000240" res="814248.6" algo="FTMS"/>
<pk mz="195.049543" i="902577.4" sn="7.32" a="230.18" fwhm="0.000399" res="488463.9" algo="FTMS"/>
<pk mz="195.066270" i="4399642.5" sn="45.34" a="1015.51" fwhm="0.000238" res="820655.6" algo="FTMS"/>
<pk mz="195.810900" i="1363287.9" sn="12.27" a="227.23" fwhm="0.000220" res="889498.7" algo="FTMS"/>
<pk mz="196.025124" i="1158127.9" sn="10.05" a="200.50" fwhm="0.000225" res="870282.0" algo="FTMS"/>
<pk mz="197.009142" i="1042717.1" sn="8.79" a="170.49" fwhm="0.000215" res="915952.8" algo="FTMS"/>
<pk mz="197.045546" i="1997937.9" sn="19.14" a="359.20" fwhm="0.000206" res="956048.2" algo="FTMS"/>
<pk mz="197.081928" i="1239494.8" sn="10.92" a="209.29" fwhm="0.000211" res="936077.7" algo="FTMS"/>
<pk mz="197.366869" i="885322.1" sn="7.09" a="191.16" fwhm="0.000348" res="567159.8" algo="FTMS"/>
<pk mz="197.743879" i="892843.3" sn="7.16" a="186.14" fwhm="0.000334" res="592470.9" algo="FTMS"/>
<pk mz="197.807936" i="1092456.4" sn="9.33" a="185.12" fwhm="0.000199" res="995516.2" algo="FTMS"/>
<pk mz="198.004396" i="1422874.1" sn="12.90" a="231.72" fwhm="0.000197" res="1005465.4" algo="FTMS"/>
<pk mz="198.016466" i="926753.2" sn="7.53" a="234.42" fwhm="0.000346" res="572077.4" algo="FTMS"/>
<pk mz="198.040790" i="1267983.3" sn="11.22" a="311.13" fwhm="0.000274" res="723680.4" algo="FTMS"/>
<pk mz="198.624662" i="905075.8" sn="7.26" a="156.18" fwhm="0.000247" res="805638.8" algo="FTMS"/>
<pk mz="199.061182" i="1823044.3" sn="17.16" a="364.73" fwhm="0.000220" res="905068.2" algo="FTMS"/>
<pk mz="199.097583" i="2980249.8" sn="29.64" a="648.16" fwhm="0.000236" res="842022.2" algo="FTMS"/>
<pk mz="199.589130" i="886844.4" sn="7.06" a="184.78" fwhm="0.000323" res="618101.2" algo="FTMS"/>
<pk mz="200.092817" i="1074152.3" sn="9.08" a="183.85" fwhm="0.000229" res="872913.9" algo="FTMS"/>
<pk mz="200.099122" i="974204.0" sn="8.00" a="233.26" fwhm="0.000323" res="619061.2" algo="FTMS"/>
<pk mz="201.040473" i="1443233.1" sn="13.00" a="261.74" fwhm="0.000222" res="904989.9" algo="FTMS"/>
<pk mz="201.076847" i="2555063.0" sn="24.94" a="537.81" fwhm="0.000233" res="862956.1" algo="FTMS"/>
<pk mz="201.113215" i="2720973.0" sn="26.72" a="577.62" fwhm="0.000232" res="866740.2" algo="FTMS"/>
<pk mz="201.934652" i="886223.2" sn="7.01" a="166.35" fwhm="0.000267" res="754932.4" algo="FTMS"/>
<pk mz="202.050956" i="1914374.0" sn="18.05" a="364.42" fwhm="0.000223" res="904739.5" algo="FTMS"/>
<pk mz="202.071757" i="1054642.8" sn="8.82" a="160.96" fwhm="0.000205" res="986049.0" algo="FTMS"/>
<pk mz="202.072085" i="4901523.0" sn="50.13" a="1076.10" fwhm="0.000233" res="867532.2" algo="FTMS"/>
<pk mz="203.056099" i="2141229.5" sn="20.39" a="404.08" fwhm="0.000222" res="914708.4" algo="FTMS"/>
<pk mz="203.082589" i="899613.7" sn="7.11" a="117.86" fwhm="0.000207" res="979605.0" algo="FTMS"/>
<pk mz="203.092504" i="1080419.8" sn="9.05" a="146.94" fwhm="0.000200" res="1017423.0" algo="FTMS"/>
<pk mz="203.978969" i="1064582.6" sn="8.87" a="186.65" fwhm="0.000261" res="780166.8" algo="FTMS"/>
<pk mz="204.066597" i="1166044.9" sn="9.96" a="185.12" fwhm="0.000209" res="976688.4" algo="FTMS"/>
<pk mz="204.264323" i="915367.4" sn="7.27" a="208.94" fwhm="0.000330" res="619740.2" algo="FTMS"/>
<pk mz="204.461691" i="918929.9" sn="7.31" a="190.07" fwhm="0.000295" res="694031.0" algo="FTMS"/>
<pk mz="204.476878" i="960843.3" sn="7.76" a="212.87" fwhm="0.000302" res="676566.7" algo="FTMS"/>
<pk mz="204.568325" i="903964.1" sn="7.15" a="257.46" fwhm="0.000396" res="516816.8" algo="FTMS"/>
<pk mz="205.014248" i="1100265.4" sn="9.25" a="167.90" fwhm="0.000220" res="929963.2" algo="FTMS"/>
<pk mz="205.159779" i="1113508.0" sn="9.35" a="207.67" fwhm="0.000243" res="845183.6" algo="FTMS"/>
<pk mz="205.281920" i="913152.2" sn="7.21" a="232.95" fwhm="0.000333" res="615813.1" algo="FTMS"/>
<pk mz="206.082278" i="929508.1" sn="7.38" a="134.62" fwhm="0.000200" res="1028714.1" algo="FTMS"/>
<pk mz="206.817081" i="929856.4" sn="7.38" a="196.62" fwhm="0.000293" res="706621.6" algo="FTMS"/>
<pk mz="207.139036" i="1470426.4" sn="13.13" a="281.24" fwhm="0.000238" res="868831.6" algo="FTMS"/>
<pk mz="208.423578" i="928833.8" sn="7.33" a="195.59" fwhm="0.000308" res="677411.6" algo="FTMS"/>
<pk mz="209.009155" i="1767346.1" sn="16.21" a="400.07" fwhm="0.000245" res="853131.0" algo="FTMS"/>
<pk mz="209.045570" i="1024265.1" sn="8.33" a="152.67" fwhm="0.000204" res="1023287.1" algo="FTMS"/>
<pk mz="210.399627" i="981244.7" sn="7.83" a="226.70" fwhm="0.000328" res="641198.5" algo="FTMS"/>
<pk mz="210.862068" i="947535.3" sn="7.47" a="240.29" fwhm="0.000373" res="564585.2" algo="FTMS"/>
<pk mz="211.024799" i="5519717.5" sn="55.72" a="1399.40" fwhm="0.000268" res="787597.5" algo="FTMS"/>
<pk mz="211.061187" i="1377596.3" sn="12.01" a="285.80" fwhm="0.000228" res="927058.2" algo="FTMS"/>
<pk mz="211.097614" i="950643.1" sn="7.50" a="142.26" fwhm="0.000222" res="949536.3" algo="FTMS"/>
<pk mz="212.020056" i="5647061.0" sn="57.06" a="1553.26" fwhm="0.000278" res="761713.4" algo="FTMS"/>
<pk mz="212.092817" i="1146242.8" sn="9.56" a="199.92" fwhm="0.000237" res="894752.5" algo="FTMS"/>
<pk mz="212.226540" i="906134.4" sn="7.03" a="172.78" fwhm="0.000250" res="850319.8" algo="FTMS"/>
<pk mz="212.727350" i="940431.2" sn="7.35" a="206.59" fwhm="0.000280" res="760274.5" algo="FTMS"/>
<pk mz="213.015008" i="4630594.5" sn="46.11" a="772.89" fwhm="0.000209" res="1019025.3" algo="FTMS"/>
<pk mz="213.015306" i="16600131.0" z="-1" sn="171.85" a="4443.58" fwhm="0.000264" res="807143.9" algo="FTMS" component_name="Z" deconvoluted_molecular_mass="213.015350" deconvoluted_isotopic_mass="213.015348"/>
<pk mz="213.040355" i="965474.3" sn="7.61" a="245.34" fwhm="0.000362" res="587967.4" algo="FTMS"/>
<pk mz="213.076827" i="1327913.0" sn="11.42" a="225.24" fwhm="0.000220" res="968953.4" algo="FTMS"/>
<pk mz="213.113247" i="1927615.6" sn="17.72" a="412.88" fwhm="0.000259" res="822473.1" algo="FTMS"/>
<pk mz="213.775909" i="953419.6" sn="7.48" a="252.99" fwhm="0.000356" res="600191.1" algo="FTMS"/>
<pk mz="214.018684" i="1363506.1" z="-1" sn="11.79" a="257.70" fwhm="0.000237" res="902003.8" algo="FTMS" component_name="Z" deconvoluted_molecular_mass="213.015350" deconvoluted_isotopic_mass="214.018726"/>
<pk mz="214.108477" i="2058729.6" sn="19.09" a="471.59" fwhm="0.000265" res="808510.5" algo="FTMS"/>
<pk mz="215.056113" i="2527794.5" sn="24.01" a="575.76" fwhm="0.000252" res="851716.7" algo="FTMS"/>
<pk mz="215.092484" i="3221448.8" sn="31.30" a="865.26" fwhm="0.000286" res="752718.1" algo="FTMS"/>
<pk mz="215.128872" i="2532319.3" sn="24.06" a="618.71" fwhm="0.000288" res="747181.1" algo="FTMS"/>
<pk mz="216.087429" i="4455594.0" sn="44.05" a="895.73" fwhm="0.000213" res="1013012.6" algo="FTMS"/>
<pk mz="216.087748" i="9434538.0" z="-1" sn="96.11" a="2373.87" fwhm="0.000257" res="840965.2" algo="FTMS" component_name="AB" deconvoluted_molecular_mass="216.087797" deconvoluted_isotopic_mass="216.087792"/>
<pk mz="217.071739" i="2133119.3" sn="19.76" a="495.53" fwhm="0.000267" res="811503.5" algo="FTMS"/>
<pk mz="217.091139" i="1197706.9" z="-1" sn="9.98" a="276.87" fwhm="0.000298" res="729552.3" algo="FTMS" component_name="AB" deconvoluted_molecular_mass="216.087797" deconvoluted_isotopic_mass="217.091184"/>
<pk mz="217.108138" i="1916565.1" sn="17.50" a="447.54" fwhm="0.000297" res="732170.3" algo="FTMS"/>
<pk mz="217.191693" i="925991.5" sn="7.14" a="164.43" fwhm="0.000304" res="713285.6" algo="FTMS"/>
<pk mz="218.103391" i="5457258.5" sn="54.25" a="1554.43" fwhm="0.000293" res="743487.4" algo="FTMS"/>
<pk mz="220.463660" i="1131668.9" sn="9.22" a="301.00" fwhm="0.000348" res="633114.0" algo="FTMS"/>
<pk mz="221.143151" i="1017435.1" sn="7.99" a="266.04" fwhm="0.000376" res="588216.7" algo="FTMS"/>
<pk mz="221.154683" i="1820897.8" sn="16.31" a="431.61" fwhm="0.000278" res="795888.8" algo="FTMS"/>
<pk mz="223.024807" i="1291131.8" sn="10.81" a="259.46" fwhm="0.000278" res="803339.3" algo="FTMS"/>
<pk mz="223.061161" i="1817999.9" sn="16.27" a="469.82" fwhm="0.000304" res="733965.5" algo="FTMS"/>
<pk mz="223.601439" i="937015.9" sn="7.14" a="217.03" fwhm="0.000388" res="576918.9" algo="FTMS"/>
<pk mz="225.004079" i="2089256.6" sn="18.97" a="481.39" fwhm="0.000278" res="810793.8" algo="FTMS"/>
<pk mz="225.040474" i="1516731.9" sn="13.07" a="336.29" fwhm="0.000255" res="883838.5" algo="FTMS"/>
<pk mz="225.088076" i="1154452.9" sn="9.34" a="212.05" fwhm="0.000251" res="895699.6" algo="FTMS"/>
<pk mz="225.249797" i="1042537.9" sn="8.19" a="241.51" fwhm="0.000365" res="617279.3" algo="FTMS"/>
<pk mz="225.355379" i="963201.3" sn="7.37" a="277.62" fwhm="0.000435" res="517999.3" algo="FTMS"/>
<pk mz="226.035726" i="1577538.4" sn="13.69" a="369.87" fwhm="0.000275" res="820509.3" algo="FTMS"/>
<pk mz="226.108465" i="2494567.8" sn="23.14" a="633.57" fwhm="0.000280" res="806879.1" algo="FTMS"/>
<pk mz="226.717191" i="975165.8" sn="7.45" a="224.88" fwhm="0.000335" res="676564.4" algo="FTMS"/>
<pk mz="227.056108" i="1006536.1" sn="7.77" a="206.62" fwhm="0.000277" res="819203.6" algo="FTMS"/>
<pk mz="227.092507" i="2177114.3" sn="19.77" a="568.07" fwhm="0.000314" res="722082.9" algo="FTMS"/>
<pk mz="227.103751" i="1277535.9" sn="10.54" a="231.76" fwhm="0.000239" res="950399.3" algo="FTMS"/>
<pk mz="227.128553" i="941868.3" sn="7.10" a="162.79" fwhm="0.000243" res="934321.8" algo="FTMS"/>
<pk mz="227.128915" i="1251948.5" sn="10.28" a="222.69" fwhm="0.000236" res="961664.0" algo="FTMS"/>
<pk mz="227.140140" i="1789682.1" sn="15.79" a="485.23" fwhm="0.000308" res="736814.8" algo="FTMS"/>
<pk mz="227.851961" i="1066353.6" sn="8.38" a="241.44" fwhm="0.000368" res="619293.2" algo="FTMS"/>
<pk mz="228.087746" i="936004.4" sn="7.04" a="158.21" fwhm="0.000248" res="917893.4" algo="FTMS"/>
<pk mz="228.124133" i="2096598.0" sn="18.93" a="567.38" fwhm="0.000300" res="759956.1" algo="FTMS"/>
<pk mz="228.212560" i="990880.8" sn="7.60" a="288.50" fwhm="0.000428" res="533604.5" algo="FTMS"/>
<pk mz="229.071734" i="3073946.0" sn="28.95" a="872.33" fwhm="0.000306" res="749191.9" algo="FTMS"/>
<pk mz="229.108138" i="2396203.3" sn="22.00" a="652.12" fwhm="0.000301" res="760617.3" algo="FTMS"/>
<pk mz="229.144533" i="1841852.3" sn="16.32" a="498.25" fwhm="0.000313" res="732337.8" algo="FTMS"/>
<pk mz="230.103040" i="2688373.8" sn="24.89" a="593.43" fwhm="0.000240" res="958699.5" algo="FTMS"/>
<pk mz="230.103410" i="6125942.0" sn="59.99" a="1647.00" fwhm="0.000287" res="801022.6" algo="FTMS"/>
<pk mz="230.673650" i="1007013.4" sn="7.72" a="368.04" fwhm="0.000535" res="430814.9" algo="FTMS"/>
<pk mz="231.087426" i="2597419.3" sn="23.96" a="721.85" fwhm="0.000316" res="731753.5" algo="FTMS"/>
<pk mz="231.123772" i="979835.1" sn="7.44" a="159.77" fwhm="0.000299" res="771772.1" algo="FTMS"/>
<pk mz="231.432145" i="966784.5" sn="7.31" a="345.68" fwhm="0.000573" res="403750.3" algo="FTMS"/>
<pk mz="233.103061" i="1607541.1" sn="13.81" a="385.69" fwhm="0.000297" res="785025.0" algo="FTMS"/>
<pk mz="233.154349" i="1383049.5" sn="11.52" a="256.20" fwhm="0.000224" res="1039779.4" algo="FTMS"/>
<pk mz="233.154715" i="3043209.8" sn="28.43" a="801.78" fwhm="0.000285" res="818814.1" algo="FTMS"/>
<pk mz="235.023543" i="1008657.4" sn="7.70" a="248.42" fwhm="0.000323" res="727761.9" algo="FTMS"/>
<pk mz="235.024830" i="1429201.9" sn="11.98" a="327.41" fwhm="0.000286" res="821757.1" algo="FTMS"/>
<pk mz="236.056453" i="1175872.1" sn="9.38" a="297.47" fwhm="0.000333" res="708810.3" algo="FTMS"/>
<pk mz="236.105413" i="2546897.0" sn="23.30" a="653.77" fwhm="0.000292" res="809825.4" algo="FTMS"/>
<pk mz="237.040475" i="1731084.1" sn="15.01" a="417.46" fwhm="0.000287" res="824783.7" algo="FTMS"/>
<pk mz="237.056994" i="1217745.6" sn="9.80" a="367.49" fwhm="0.000393" res="602751.0" algo="FTMS"/>
<pk mz="239.019737" i="1919351.3" sn="16.92" a="527.71" fwhm="0.000311" res="769301.7" algo="FTMS"/>
<pk mz="239.056123" i="2430850.0" sn="22.11" a="726.08" fwhm="0.000319" res="748804.9" algo="FTMS"/>
<pk mz="239.128891" i="4432279.5" sn="42.31" a="1470.91" fwhm="0.000341" res="700280.3" algo="FTMS"/>
<pk mz="239.906861" i="1002680.3" sn="7.58" a="232.72" fwhm="0.000336" res="713037.1" algo="FTMS"/>
<pk mz="240.014971" i="2381206.8" sn="21.54" a="637.79" fwhm="0.000305" res="787175.8" algo="FTMS"/>
<pk mz="240.051338" i="1006816.9" sn="7.62" a="206.49" fwhm="0.000297" res="809005.4" algo="FTMS"/>
<pk mz="240.131168" i="1042423.3" sn="7.98" a="250.00" fwhm="0.000347" res="691077.6" algo="FTMS"/>
<pk mz="241.035397" i="961773.6" sn="7.17" a="155.92" fwhm="0.000287" res="838785.8" algo="FTMS"/>
<pk mz="241.046185" i="17852592.0" sn="178.19" a="4455.02" fwhm="0.000277" res="869774.7" algo="FTMS"/>
<pk mz="241.046603" i="96600240.0" z="-1" sn="975.56" a="34876.94" fwhm="0.000351" res="687428.3" algo="FTMS" component_name="F" deconvoluted_molecular_mass="241.046634" deconvoluted_isotopic_mass="241.046667"/>
<pk mz="241.050162" i="966705.5" sn="7.22" a="163.51" fwhm="0.000255" res="944287.4" algo="FTMS"/>
<pk mz="241.071754" i="2137399.3" sn="19.07" a="685.68" fwhm="0.000351" res="687503.0" algo="FTMS"/>
<pk mz="241.082981" i="2406842.3" sn="21.80" a="606.79" fwhm="0.000301" res="801261.3" algo="FTMS"/>
<pk mz="241.108154" i="1915712.9" sn="16.82" a="547.86" fwhm="0.000333" res="724964.6" algo="FTMS"/>
<pk mz="241.119421" i="1758659.9" sn="15.23" a="478.72" fwhm="0.000317" res="761099.9" algo="FTMS"/>
<pk mz="241.136447" i="1489352.4" sn="12.51" a="450.39" fwhm="0.000344" res="700364.8" algo="FTMS"/>
<pk mz="241.144522" i="2905034.5" sn="26.84" a="838.58" fwhm="0.000326" res="740284.5" algo="FTMS"/>
<pk mz="242.049949" i="8219571.5" z="-1" sn="80.65" a="3055.66" fwhm="0.000374" res="647456.4" algo="FTMS" component_name="F" deconvoluted_molecular_mass="241.046634" deconvoluted_isotopic_mass="242.050014"/>
<pk mz="242.103390" i="1999552.6" sn="17.67" a="668.20" fwhm="0.000375" res="645584.6" algo="FTMS"/>
<pk mz="242.139832" i="1127113.8" sn="8.84" a="237.37" fwhm="0.000301" res="804731.2" algo="FTMS"/>
<pk mz="242.176146" i="1018578.8" sn="7.74" a="270.91" fwhm="0.000368" res="657240.9" algo="FTMS"/>
<pk mz="243.033250" i="1187874.8" sn="9.42" a="283.51" fwhm="0.000335" res="724430.7" algo="FTMS"/>
<pk mz="243.051065" i="1582246.9" z="-1" sn="13.40" a="401.34" fwhm="0.000303" res="803372.8" algo="FTMS" component_name="F" deconvoluted_molecular_mass="241.046634" deconvoluted_isotopic_mass="243.051131"/>
<pk mz="243.062248" i="1300457.5" sn="10.56" a="349.14" fwhm="0.000341" res="711870.9" algo="FTMS"/>
<pk mz="243.087413" i="2953391.5" sn="27.25" a="1049.94" fwhm="0.000367" res="662009.9" algo="FTMS"/>
<pk mz="243.098636" i="1958066.1" sn="17.20" a="589.61" fwhm="0.000378" res="642271.9" algo="FTMS"/>
<pk mz="243.123788" i="2968248.0" sn="27.40" a="1020.03" fwhm="0.000367" res="662896.3" algo="FTMS"/>
<pk mz="243.171409" i="1338691.3" sn="10.94" a="433.49" fwhm="0.000399" res="609998.9" algo="FTMS"/>
<pk mz="244.082655" i="2611091.3" sn="23.79" a="741.30" fwhm="0.000328" res="744818.1" algo="FTMS"/>
<pk mz="245.048913" i="1486435.3" sn="12.43" a="412.01" fwhm="0.000342" res="715594.1" algo="FTMS"/>
<pk mz="245.066688" i="2141543.0" sn="19.05" a="598.11" fwhm="0.000316" res="775981.3" algo="FTMS"/>
<pk mz="245.103068" i="4637806.5" sn="44.25" a="1523.82" fwhm="0.000347" res="705643.8" algo="FTMS"/>
<pk mz="245.114303" i="3417457.0" sn="31.93" a="1040.06" fwhm="0.000336" res="728426.6" algo="FTMS"/>
<pk mz="245.139435" i="1687798.1" sn="14.46" a="447.58" fwhm="0.000322" res="762430.9" algo="FTMS"/>
<pk mz="245.509689" i="950402.2" sn="7.02" a="237.86" fwhm="0.000413" res="593900.1" algo="FTMS"/>
<pk mz="247.024795" i="1003687.1" sn="7.53" a="206.90" fwhm="0.000306" res="807869.7" algo="FTMS"/>
<pk mz="247.082371" i="1566705.6" sn="13.20" a="390.43" fwhm="0.000301" res="821847.3" algo="FTMS"/>
<pk mz="247.118700" i="2384248.3" sn="21.43" a="835.28" fwhm="0.000396" res="623283.0" algo="FTMS"/>
<pk mz="247.987038" i="1379730.3" sn="11.31" a="324.61" fwhm="0.000318" res="780769.0" algo="FTMS"/>
<pk mz="248.080013" i="2624674.3" sn="23.85" a="751.84" fwhm="0.000336" res="739022.5" algo="FTMS"/>
<pk mz="248.113992" i="1580840.1" sn="13.34" a="407.07" fwhm="0.000323" res="768218.8" algo="FTMS"/>
<pk mz="248.715673" i="968620.7" sn="7.18" a="325.01" fwhm="0.000515" res="483311.5" algo="FTMS"/>
<pk mz="249.004107" i="1171515.4" sn="9.22" a="296.46" fwhm="0.000344" res="723612.2" algo="FTMS"/>
<pk mz="249.040472" i="1639105.3" sn="13.92" a="419.52" fwhm="0.000321" res="776434.1" algo="FTMS"/>
<pk mz="249.990146" i="997396.1" sn="7.44" a="316.52" fwhm="0.000573" res="436596.8" algo="FTMS"/>
<pk mz="250.144884" i="1268715.1" sn="10.16" a="403.82" fwhm="0.000411" res="609348.7" algo="FTMS"/>
<pk mz="251.019745" i="1719144.3" sn="14.68" a="587.38" fwhm="0.000410" res="612653.1" algo="FTMS"/>
<pk mz="251.056072" i="1079149.3" sn="8.26" a="362.32" fwhm="0.000590" res="425319.9" algo="FTMS"/>
<pk mz="251.078587" i="2508912.5" sn="22.61" a="831.48" fwhm="0.000361" res="696437.9" algo="FTMS"/>
<pk mz="251.092548" i="1018738.3" sn="7.65" a="224.79" fwhm="0.000334" res="751609.4" algo="FTMS"/>
<pk mz="251.095822" i="1336306.8" sn="10.84" a="349.06" fwhm="0.000397" res="631895.8" algo="FTMS"/>
<pk mz="251.128920" i="1010807.3" sn="7.57" a="209.39" fwhm="0.000355" res="706488.5" algo="FTMS"/>
<pk mz="252.998984" i="1571046.4" sn="13.19" a="399.86" fwhm="0.000326" res="775426.7" algo="FTMS"/>
<pk mz="253.035399" i="1639914.6" sn="13.88" a="501.35" fwhm="0.000358" res="707620.3" algo="FTMS"/>
<pk mz="253.071766" i="2916719.0" sn="26.70" a="994.05" fwhm="0.000378" res="670320.6" algo="FTMS"/>
<pk mz="253.108155" i="1274355.3" sn="10.22" a="341.23" fwhm="0.000345" res="734274.3" algo="FTMS"/>
<pk mz="253.144541" i="4204919.5" sn="39.50" a="1467.26" fwhm="0.000363" res="697307.6" algo="FTMS"/>
<pk mz="254.030651" i="1413979.8" sn="11.58" a="500.19" fwhm="0.000431" res="589338.7" algo="FTMS"/>
<pk mz="254.066954" i="1168351.8" sn="9.12" a="277.60" fwhm="0.000341" res="744817.4" algo="FTMS"/>
<pk mz="254.080057" i="1508577.1" sn="12.53" a="440.66" fwhm="0.000358" res="709009.1" algo="FTMS"/>
<pk mz="254.147859" i="1035048.5" sn="7.79" a="233.13" fwhm="0.000327" res="776064.1" algo="FTMS"/>
<pk mz="255.051031" i="5042246.5" sn="47.87" a="1850.45" fwhm="0.000388" res="657789.7" algo="FTMS"/>
<pk mz="255.054405" i="2466758.8" sn="22.11" a="971.08" fwhm="0.000444" res="575038.2" algo="FTMS"/>
<pk mz="255.062240" i="226175552.0" z="-1" sn="2259.94" a="89871.05" fwhm="0.000397" res="642299.0" algo="FTMS" component_name="A" deconvoluted_molecular_mass="255.062321" deconvoluted_isotopic_mass="255.062317"/>
<pk mz="255.087426" i="1633994.0" sn="13.78" a="563.28" fwhm="0.000406" res="628663.1" algo="FTMS"/>
<pk mz="255.123812" i="1922125.6" sn="16.66" a="525.27" fwhm="0.000330" res="773493.4" algo="FTMS"/>
<pk mz="255.160161" i="1706705.3" sn="14.51" a="522.24" fwhm="0.000394" res="647189.3" algo="FTMS"/>
<pk mz="255.232981" i="1413336.4" sn="11.57" a="450.86" fwhm="0.000393" res="648633.7" algo="FTMS"/>
<pk mz="256.046239" i="1299365.8" sn="10.43" a="424.10" fwhm="0.000451" res="567419.5" algo="FTMS"/>
<pk mz="256.059300" i="1624742.9" sn="13.69" a="424.15" fwhm="0.000355" res="721949.9" algo="FTMS"/>
<pk mz="256.065619" i="25043624.0" z="-1" sn="247.95" a="10230.45" fwhm="0.000397" res="644246.5" algo="FTMS" component_name="A" deconvoluted_molecular_mass="255.062321" deconvoluted_isotopic_mass="256.065697"/>
<pk mz="256.119063" i="1601708.4" sn="13.45" a="497.31" fwhm="0.000379" res="675547.1" algo="FTMS"/>
<pk mz="257.030304" i="1282556.0" sn="10.23" a="416.56" fwhm="0.000391" res="657716.2" algo="FTMS"/>
<pk mz="257.041517" i="14604029.0" z="-1" sn="143.06" a="6017.99" fwhm="0.000403" res="638010.7" algo="FTMS" component_name="h" deconvoluted_molecular_mass="257.041599" deconvoluted_isotopic_mass="257.041596"/>
<pk mz="257.048928" i="2992893.5" sn="27.28" a="1119.21" fwhm="0.000399" res="644522.7" algo="FTMS"/>
<pk mz="257.066446" i="2347519.0" sn="20.85" a="755.84" fwhm="0.000444" res="578989.7" algo="FTMS"/>
<pk mz="257.068968" i="1270911.3" z="-1" sn="10.11" a="433.16" fwhm="0.000393" res="654729.2" algo="FTMS" component_name="A" deconvoluted_molecular_mass="255.062321" deconvoluted_isotopic_mass="257.069047"/>
<pk mz="257.077875" i="1642624.0" sn="13.82" a="483.95" fwhm="0.000362" res="709292.4" algo="FTMS"/>
<pk mz="257.103072" i="4360450.0" sn="40.92" a="1509.06" fwhm="0.000375" res="685120.4" algo="FTMS"/>
<pk mz="257.114298" i="1656067.0" sn="13.95" a="518.67" fwhm="0.000383" res="671976.3" algo="FTMS"/>
<pk mz="257.139431" i="3085317.3" sn="28.20" a="1078.87" fwhm="0.000382" res="672661.7" algo="FTMS"/>
<pk mz="257.175822" i="1372808.1" sn="11.13" a="410.66" fwhm="0.000382" res="672908.7" algo="FTMS"/>
<pk mz="258.044891" i="1618381.3" z="-1" sn="13.58" a="464.43" fwhm="0.000353" res="731866.8" algo="FTMS" component_name="h" deconvoluted_molecular_mass="257.041599" deconvoluted_isotopic_mass="258.044971"/>
<pk mz="258.098300" i="6201681.5" sn="59.28" a="2369.75" fwhm="0.000401" res="642953.4" algo="FTMS"/>
<pk mz="258.145895" i="1172308.9" sn="9.13" a="299.57" fwhm="0.000366" res="705297.9" algo="FTMS"/>
<pk mz="258.950077" i="981583.4" sn="7.23" a="312.05" fwhm="0.000488" res="531015.4" algo="FTMS"/>
<pk mz="259.045940" i="1217046.0" sn="9.57" a="325.67" fwhm="0.000363" res="713003.1" algo="FTMS"/>
<pk mz="259.082304" i="3394456.5" sn="31.28" a="1229.39" fwhm="0.000389" res="665303.1" algo="FTMS"/>
<pk mz="259.118709" i="6119835.0" sn="58.46" a="2503.46" fwhm="0.000430" res="602844.1" algo="FTMS"/>
<pk mz="259.129934" i="14432156.0" z="-1" sn="141.34" a="6019.91" fwhm="0.000420" res="616481.5" algo="FTMS" component_name="i" deconvoluted_molecular_mass="259.130016" deconvoluted_isotopic_mass="259.130015"/>
<pk mz="259.155109" i="2256157.5" sn="19.93" a="906.06" fwhm="0.000453" res="571532.8" algo="FTMS"/>
<pk mz="260.133286" i="1761629.5" z="-1" sn="15.00" a="542.57" fwhm="0.000393" res="662020.4" algo="FTMS" component_name="i" deconvoluted_molecular_mass="259.130016" deconvoluted_isotopic_mass="260.133368"/>
<pk mz="260.976826" i="969679.7" sn="7.08" a="267.99" fwhm="0.000426" res="612010.5" algo="FTMS"/>
<pk mz="261.040434" i="1450643.3" sn="11.86" a="446.61" fwhm="0.000399" res="653890.9" algo="FTMS"/>
<pk mz="261.061583" i="1196564.5" sn="9.34" a="275.38" fwhm="0.000348" res="750953.0" algo="FTMS"/>
<pk mz="261.097979" i="2560790.5" sn="22.89" a="846.35" fwhm="0.000369" res="707059.2" algo="FTMS"/>
<pk mz="261.124450" i="1656728.0" sn="13.91" a="589.46" fwhm="0.000437" res="597385.3" algo="FTMS"/>
<pk mz="261.134369" i="2136600.5" sn="18.68" a="693.06" fwhm="0.000365" res="714934.0" algo="FTMS"/>
<pk mz="262.129590" i="1345613.6" sn="10.82" a="415.20" fwhm="0.000392" res="668702.8" algo="FTMS"/>
<pk mz="263.019746" i="1699448.5" sn="14.33" a="566.62" fwhm="0.000406" res="647145.6" algo="FTMS"/>
<pk mz="263.044027" i="48499832.0" z="-1" sn="479.43" a="21064.73" fwhm="0.000421" res="624631.7" algo="FTMS" component_name="L" deconvoluted_molecular_mass="263.044113" deconvoluted_isotopic_mass="263.044112"/>
<pk mz="263.056093" i="1592570.1" sn="13.27" a="503.34" fwhm="0.000392" res="670429.8" algo="FTMS"/>
<pk mz="264.047378" i="4007077.0" z="-1" sn="37.27" a="1622.30" fwhm="0.000430" res="614523.0" algo="FTMS" component_name="L" deconvoluted_molecular_mass="263.044113" deconvoluted_isotopic_mass="264.047464"/>
<pk mz="264.160516" i="2615465.8" sn="23.44" a="886.71" fwhm="0.000371" res="711249.7" algo="FTMS"/>
<pk mz="264.998960" i="1106378.3" sn="8.41" a="283.56" fwhm="0.000357" res="742743.3" algo="FTMS"/>
<pk mz="265.035370" i="1631947.5" sn="13.61" a="542.05" fwhm="0.000409" res="648260.1" algo="FTMS"/>
<pk mz="265.041058" i="14915788.0" z="-1" sn="145.18" a="6764.39" fwhm="0.000437" res="606519.2" algo="FTMS" component_name="f" deconvoluted_molecular_mass="265.041152" deconvoluted_isotopic_mass="265.041145"/>
<pk mz="265.057837" i="14989516.0" z="-1" sn="145.91" a="6651.72" fwhm="0.000447" res="592512.4" algo="FTMS" component_name="e" deconvoluted_molecular_mass="265.057928" deconvoluted_isotopic_mass="265.057924"/>
<pk mz="265.071703" i="1575116.9" sn="13.05" a="608.24" fwhm="0.000450" res="588554.0" algo="FTMS"/>
<pk mz="265.084827" i="1141965.4" sn="8.76" a="328.50" fwhm="0.000383" res="691888.3" algo="FTMS"/>
<pk mz="265.144517" i="1201679.5" sn="9.35" a="434.13" fwhm="0.000472" res="561639.3" algo="FTMS"/>
<pk mz="265.147887" i="6173903.5" sn="58.60" a="2481.09" fwhm="0.000408" res="650643.9" algo="FTMS"/>
<pk mz="266.044483" i="1380590.8" z="-1" sn="11.13" a="403.61" fwhm="0.000383" res="694956.4" algo="FTMS" component_name="f" deconvoluted_molecular_mass="265.041152" deconvoluted_isotopic_mass="266.044572"/>
<pk mz="266.061217" i="1799279.3" z="-1" sn="15.27" a="586.65" fwhm="0.000417" res="638624.3" algo="FTMS" component_name="e" deconvoluted_molecular_mass="265.057928" deconvoluted_isotopic_mass="266.061305"/>
<pk mz="266.089487" i="18298096.0" z="-1" sn="178.67" a="7903.64" fwhm="0.000430" res="618973.7" algo="FTMS" component_name="Y" deconvoluted_molecular_mass="266.089930" deconvoluted_isotopic_mass="266.089575"/>
<pk mz="266.132730" i="1058769.6" sn="7.94" a="361.56" fwhm="0.000531" res="500998.7" algo="FTMS"/>
<pk mz="266.848491" i="1350664.1" sn="10.83" a="388.50" fwhm="0.000398" res="671292.7" algo="FTMS"/>
<pk mz="267.014647" i="2080781.0" sn="18.06" a="731.15" fwhm="0.000406" res="657282.3" algo="FTMS"/>
<pk mz="267.051027" i="2436110.3" sn="21.58" a="832.58" fwhm="0.000408" res="653850.7" algo="FTMS"/>
<pk mz="267.073487" i="6515983.0" sn="61.98" a="2749.85" fwhm="0.000433" res="616838.0" algo="FTMS"/>
<pk mz="267.087413" i="1773839.3" sn="15.02" a="567.54" fwhm="0.000378" res="705676.4" algo="FTMS"/>
<pk mz="267.092787" i="2061071.4" z="-1" sn="17.86" a="865.72" fwhm="0.000446" res="598672.0" algo="FTMS" component_name="Y" deconvoluted_molecular_mass="266.089930" deconvoluted_isotopic_mass="267.092876"/>
<pk mz="267.100480" i="981967.6" sn="7.18" a="303.07" fwhm="0.000410" res="651271.9" algo="FTMS"/>
<pk mz="267.123766" i="1522064.3" sn="12.53" a="543.88" fwhm="0.000424" res="629418.8" algo="FTMS"/>
<pk mz="267.160160" i="2134033.3" sn="18.59" a="733.05" fwhm="0.000412" res="648137.6" algo="FTMS"/>
<pk mz="268.745569" i="1008476.1" sn="7.44" a="404.07" fwhm="0.000625" res="429714.5" algo="FTMS"/>
<pk mz="269.030278" i="2997315.3" sn="27.04" a="1075.39" fwhm="0.000409" res="657215.4" algo="FTMS"/>
<pk mz="269.066637" i="2936900.0" sn="26.44" a="1053.47" fwhm="0.000420" res="639981.3" algo="FTMS"/>
<pk mz="269.103070" i="2291013.0" z="-1" sn="20.07" a="833.15" fwhm="0.000420" res="641252.2" algo="FTMS" component_name="Y" deconvoluted_molecular_mass="266.089930" deconvoluted_isotopic_mass="269.103161"/>
<pk mz="269.114343" i="1093637.1" sn="8.25" a="339.28" fwhm="0.000416" res="646728.9" algo="FTMS"/>
<pk mz="269.131205" i="3369541.5" sn="30.71" a="1237.00" fwhm="0.000408" res="660126.5" algo="FTMS"/>
<pk mz="269.139428" i="4031813.8" sn="37.25" a="1638.06" fwhm="0.000446" res="602802.2" algo="FTMS"/>
<pk mz="269.175823" i="1451718.6" sn="11.79" a="483.05" fwhm="0.000402" res="669694.2" algo="FTMS"/>
<pk mz="269.212165" i="1009991.6" sn="7.43" a="282.85" fwhm="0.000409" res="658276.6" algo="FTMS"/>
<pk mz="270.062002" i="1062235.1" sn="7.94" a="336.31" fwhm="0.000489" res="551980.3" algo="FTMS"/>
<pk mz="270.153995" i="1063325.1" sn="7.95" a="350.81" fwhm="0.000458" res="590298.3" algo="FTMS"/>
<pk mz="271.045887" i="2278768.3" sn="19.95" a="810.13" fwhm="0.000431" res="628854.5" algo="FTMS"/>
<pk mz="271.057172" i="1282288.5" sn="10.11" a="482.76" fwhm="0.000432" res="627066.7" algo="FTMS"/>
<pk mz="271.064558" i="1957872.6" sn="16.78" a="724.70" fwhm="0.000432" res="627466.0" algo="FTMS"/>
<pk mz="271.082308" i="3285617.0" sn="29.89" a="1396.57" fwhm="0.000473" res="573004.2" algo="FTMS"/>
<pk mz="271.093541" i="1563761.3" sn="12.89" a="437.95" fwhm="0.000349" res="776147.0" algo="FTMS"/>
<pk mz="271.118711" i="5674353.5" z="-1" sn="53.46" a="2471.57" fwhm="0.000454" res="597785.1" algo="FTMS" component_name="BR" deconvoluted_molecular_mass="271.118808" deconvoluted_isotopic_mass="271.118804"/>
<pk mz="271.129950" i="1396210.0" sn="11.24" a="382.79" fwhm="0.000362" res="749413.9" algo="FTMS"/>
<pk mz="271.155095" i="3995506.5" sn="36.89" a="1670.78" fwhm="0.000453" res="598707.8" algo="FTMS"/>
<pk mz="271.191455" i="2329459.3" sn="20.45" a="802.57" fwhm="0.000400" res="678725.0" algo="FTMS"/>
<pk mz="271.227838" i="1025395.9" sn="7.58" a="274.97" fwhm="0.000455" res="596620.8" algo="FTMS"/>
<pk mz="271.662487" i="1078908.8" sn="8.11" a="428.57" fwhm="0.000529" res="513904.4" algo="FTMS"/>
<pk mz="272.041196" i="987268.3" sn="7.20" a="333.45" fwhm="0.000491" res="554513.0" algo="FTMS"/>
<pk mz="272.077532" i="1137861.0" sn="8.69" a="436.83" fwhm="0.000523" res="519837.6" algo="FTMS"/>
<pk mz="272.113963" i="6421893.5" sn="60.84" a="2749.44" fwhm="0.000449" res="605508.2" algo="FTMS"/>
<pk mz="272.122076" i="1065221.9" z="-1" sn="7.97" a="374.99" fwhm="0.000456" res="596121.4" algo="FTMS" component_name="BR" deconvoluted_molecular_mass="271.118808" deconvoluted_isotopic_mass="272.122170"/>
<pk mz="273.025179" i="1556631.3" sn="12.82" a="519.53" fwhm="0.000440" res="621046.8" algo="FTMS"/>
<pk mz="273.040401" i="1052823.6" sn="7.85" a="262.54" fwhm="0.000344" res="793140.6" algo="FTMS"/>
<pk mz="273.061593" i="2404504.0" sn="21.19" a="856.85" fwhm="0.000413" res="661714.7" algo="FTMS"/>
<pk mz="273.076805" i="1005272.3" sn="7.38" a="265.94" fwhm="0.000434" res="629071.4" algo="FTMS"/>
<pk mz="273.097968" i="6360984.5" z="-1" sn="60.24" a="2714.95" fwhm="0.000443" res="616909.7" algo="FTMS" component_name="BJ" deconvoluted_molecular_mass="273.098066" deconvoluted_isotopic_mass="273.098063"/>
<pk mz="273.109221" i="2895768.8" sn="26.04" a="1148.93" fwhm="0.000429" res="636140.1" algo="FTMS"/>
<pk mz="273.134348" i="7796121.5" z="-1" sn="74.40" a="3443.31" fwhm="0.000440" res="621220.8" algo="FTMS" component_name="AJ" deconvoluted_molecular_mass="273.134454" deconvoluted_isotopic_mass="273.134444"/>
<pk mz="273.170734" i="2595226.0" sn="22.99" a="949.63" fwhm="0.000417" res="655039.1" algo="FTMS"/>
<pk mz="274.093223" i="6959019.5" z="-1" sn="65.90" a="3146.76" fwhm="0.000454" res="603248.0" algo="FTMS" component_name="BA" deconvoluted_molecular_mass="274.093319" deconvoluted_isotopic_mass="274.093319"/>
<pk mz="274.101329" i="1283883.6" z="-1" sn="10.09" a="332.57" fwhm="0.000395" res="694347.8" algo="FTMS" component_name="BJ" deconvoluted_molecular_mass="273.098066" deconvoluted_isotopic_mass="274.101425"/>
<pk mz="274.129578" i="970156.2" sn="7.01" a="296.42" fwhm="0.000482" res="568200.7" algo="FTMS"/>
<pk mz="274.137772" i="1184812.4" z="-1" sn="9.12" a="388.57" fwhm="0.000454" res="603480.0" algo="FTMS" component_name="AJ" deconvoluted_molecular_mass="273.134454" deconvoluted_isotopic_mass="274.137869"/>
<pk mz="275.019702" i="1138237.1" sn="8.66" a="360.76" fwhm="0.000428" res="642303.5" algo="FTMS"/>
<pk mz="275.040836" i="973757.5" sn="7.04" a="256.52" fwhm="0.000389" res="707215.1" algo="FTMS"/>
<pk mz="275.077242" i="2099390.3" sn="18.11" a="760.07" fwhm="0.000431" res="638884.9" algo="FTMS"/>
<pk mz="275.096567" i="1289790.5" z="-1" sn="10.15" a="363.68" fwhm="0.000398" res="691506.1" algo="FTMS" component_name="BA" deconvoluted_molecular_mass="274.093319" deconvoluted_isotopic_mass="275.096664"/>
<pk mz="275.113618" i="4270015.0" sn="39.46" a="1756.36" fwhm="0.000441" res="624136.0" algo="FTMS"/>
<pk mz="275.150023" i="2168767.5" sn="18.79" a="782.39" fwhm="0.000419" res="656390.9" algo="FTMS"/>
<pk mz="276.108817" i="1219282.4" sn="9.46" a="450.75" fwhm="0.000464" res="595131.9" algo="FTMS"/>
<pk mz="276.271035" i="1084309.6" sn="8.13" a="451.88" fwhm="0.000587" res="470475.5" algo="FTMS"/>
<pk mz="276.998893" i="984228.6" sn="7.15" a="279.04" fwhm="0.000442" res="626212.4" algo="FTMS"/>
<pk mz="277.023279" i="15185381.0" z="-1" sn="146.79" a="7509.53" fwhm="0.000485" res="571407.4" algo="FTMS" component_name="c" deconvoluted_molecular_mass="277.023378" deconvoluted_isotopic_mass="277.023378"/>
<pk mz="277.035360" i="2598373.3" sn="23.02" a="1168.87" fwhm="0.000503" res="550409.3" algo="FTMS"/>
<pk mz="277.037819" i="989093.4" sn="7.19" a="400.32" fwhm="0.000538" res="515320.4" algo="FTMS"/>
<pk mz="277.050372" i="1627365.6" sn="13.47" a="561.75" fwhm="0.000416" res="665294.5" algo="FTMS"/>
<pk mz="277.059653" i="217837024.0" z="-1" sn="2139.53" a="105707.89" fwhm="0.000479" res="578442.4" algo="FTMS" component_name="B" deconvoluted_molecular_mass="277.059755" deconvoluted_isotopic_mass="277.059753"/>
<pk mz="277.084832" i="1050886.4" sn="7.80" a="526.82" fwhm="0.000713" res="388691.4" algo="FTMS"/>
<pk mz="277.108143" i="1147366.9" sn="8.75" a="390.01" fwhm="0.000460" res="602372.3" algo="FTMS"/>
<pk mz="277.155787" i="1525351.9" sn="12.47" a="524.35" fwhm="0.000469" res="590411.8" algo="FTMS"/>
<pk mz="277.180892" i="1586664.4" sn="13.07" a="601.67" fwhm="0.000453" res="611661.1" algo="FTMS"/>
<pk mz="278.026618" i="1596027.0" z="-1" sn="13.11" a="521.39" fwhm="0.000414" res="670908.1" algo="FTMS" component_name="c" deconvoluted_molecular_mass="277.023378" deconvoluted_isotopic_mass="278.026719"/>
<pk mz="278.030699" i="1084539.1" sn="8.10" a="313.40" fwhm="0.000439" res="633176.4" algo="FTMS"/>
<pk mz="278.056749" i="1525755.8" sn="12.42" a="510.99" fwhm="0.000418" res="664634.3" algo="FTMS"/>
<pk mz="278.063030" i="20948476.0" z="-1" sn="202.70" a="10129.33" fwhm="0.000484" res="574680.5" algo="FTMS" component_name="B" deconvoluted_molecular_mass="277.059755" deconvoluted_isotopic_mass="278.063131"/>
<pk mz="279.014614" i="5435410.5" sn="50.73" a="2574.77" fwhm="0.000511" res="546094.5" algo="FTMS"/>
<pk mz="279.020331" i="5355538.5" sn="49.94" a="2463.81" fwhm="0.000470" res="593566.0" algo="FTMS"/>
<pk mz="279.038929" i="13948435.0" z="-1" sn="134.13" a="6757.48" fwhm="0.000494" res="565050.2" algo="FTMS" component_name="l" deconvoluted_molecular_mass="279.039034" deconvoluted_isotopic_mass="279.039031"/>
<pk mz="279.051051" i="2082579.4" sn="17.88" a="858.11" fwhm="0.000479" res="582429.1" algo="FTMS"/>
<pk mz="279.056702" i="71298576.0" z="-1" sn="695.97" a="35460.02" fwhm="0.000493" res="565534.0" algo="FTMS" component_name="J" deconvoluted_molecular_mass="279.057103" deconvoluted_isotopic_mass="279.056804"/>
<pk mz="279.063885" i="2479379.8" sn="21.77" a="1243.94" fwhm="0.000520" res="536892.6" algo="FTMS"/>
<pk mz="279.066263" i="1037843.8" z="-1" sn="7.64" a="326.23" fwhm="0.000420" res="664887.5" algo="FTMS" component_name="B" deconvoluted_molecular_mass="277.059755" deconvoluted_isotopic_mass="279.066364"/>
<pk mz="279.073473" i="1808788.0" sn="15.20" a="739.45" fwhm="0.000488" res="572119.5" algo="FTMS"/>
<pk mz="279.087427" i="1307668.4" sn="10.29" a="456.26" fwhm="0.000455" res="613308.2" algo="FTMS"/>
<pk mz="279.098624" i="2135316.5" sn="18.40" a="815.27" fwhm="0.000442" res="631331.4" algo="FTMS"/>
<pk mz="279.100443" i="2539540.8" sn="22.36" a="1110.84" fwhm="0.000496" res="563262.7" algo="FTMS"/>
<pk mz="279.123814" i="1107093.3" sn="8.32" a="312.83" fwhm="0.000425" res="656110.8" algo="FTMS"/>
<pk mz="279.160074" i="1081622.1" sn="8.07" a="388.85" fwhm="0.000466" res="599642.0" algo="FTMS"/>
<pk mz="279.163534" i="6892054.0" sn="65.00" a="3217.36" fwhm="0.000483" res="578179.9" algo="FTMS"/>
<pk mz="280.042315" i="1202349.4" z="-1" sn="9.26" a="367.12" fwhm="0.000411" res="682027.2" algo="FTMS" component_name="l" deconvoluted_molecular_mass="279.039034" deconvoluted_isotopic_mass="280.042417"/>
<pk mz="280.046200" i="1413037.5" sn="11.32" a="606.92" fwhm="0.000512" res="547095.9" algo="FTMS"/>
<pk mz="280.060056" i="6825518.0" z="-1" sn="64.34" a="3252.48" fwhm="0.000493" res="568181.6" algo="FTMS" component_name="J" deconvoluted_molecular_mass="279.057103" deconvoluted_isotopic_mass="280.060158"/>
<pk mz="280.068742" i="12353070.0" z="-1" sn="118.50" a="5863.82" fwhm="0.000482" res="581610.8" algo="FTMS" component_name="s" deconvoluted_molecular_mass="280.068847" deconvoluted_isotopic_mass="280.068845"/>
<pk mz="281.030257" i="2866250.0" sn="25.56" a="1092.87" fwhm="0.000428" res="656120.2" algo="FTMS"/>
<pk mz="281.035965" i="3723338.3" sn="33.95" a="1616.28" fwhm="0.000472" res="594826.9" algo="FTMS"/>
<pk mz="281.052764" i="6080074.5" z="-1" sn="57.04" a="2765.43" fwhm="0.000481" res="584262.1" algo="FTMS" component_name="BK" deconvoluted_molecular_mass="281.053649" deconvoluted_isotopic_mass="281.052867"/>
<pk mz="281.066648" i="6880843.0" z="-1" sn="64.89" a="3296.80" fwhm="0.000487" res="577262.9" algo="FTMS" component_name="J" deconvoluted_molecular_mass="279.057103" deconvoluted_isotopic_mass="281.066752"/>
<pk mz="281.072111" i="1566283.3" z="-1" sn="12.82" a="629.97" fwhm="0.000502" res="560347.0" algo="FTMS" component_name="s" deconvoluted_molecular_mass="280.068847" deconvoluted_isotopic_mass="281.072214"/>
<pk mz="281.100641" i="2288204.0" sn="19.89" a="865.17" fwhm="0.000467" res="602275.9" algo="FTMS"/>
<pk mz="281.103075" i="1405004.1" sn="11.24" a="556.06" fwhm="0.000469" res="598763.1" algo="FTMS"/>
<pk mz="281.139387" i="1485133.3" sn="12.03" a="515.27" fwhm="0.000441" res="636882.6" algo="FTMS"/>
<pk mz="281.142706" i="1097165.4" sn="8.22" a="453.88" fwhm="0.000602" res="467093.0" algo="FTMS"/>
<pk mz="281.175804" i="1248206.4" sn="9.70" a="396.94" fwhm="0.000433" res="649669.0" algo="FTMS"/>
<pk mz="281.373342" i="982868.6" sn="7.11" a="451.56" fwhm="0.000693" res="405932.0" algo="FTMS"/>
<pk mz="282.061755" i="976811.2" z="-1" sn="7.05" a="324.36" fwhm="0.000454" res="621603.1" algo="FTMS" component_name="BK" deconvoluted_molecular_mass="281.053649" deconvoluted_isotopic_mass="282.061859"/>
<pk mz="282.069894" i="1017515.5" z="-1" sn="7.44" a="381.52" fwhm="0.000561" res="503229.6" algo="FTMS" component_name="J" deconvoluted_molecular_mass="279.057103" deconvoluted_isotopic_mass="282.069999"/>
<pk mz="282.084373" i="4203116.0" sn="38.65" a="1950.57" fwhm="0.000495" res="569389.0" algo="FTMS"/>
<pk mz="283.009536" i="1080973.3" sn="8.03" a="371.70" fwhm="0.000541" res="522713.5" algo="FTMS"/>
<pk mz="283.045922" i="2872974.8" sn="25.52" a="1284.89" fwhm="0.000493" res="573949.4" algo="FTMS"/>
<pk mz="283.068395" i="5742223.5" sn="53.52" a="2822.54" fwhm="0.000512" res="552464.7" algo="FTMS"/>
<pk mz="283.082295" i="4661904.0" sn="42.98" a="2182.02" fwhm="0.000501" res="565338.1" algo="FTMS"/>
<pk mz="283.118701" i="2391953.5" sn="20.83" a="1000.06" fwhm="0.000472" res="599944.7" algo="FTMS"/>
<pk mz="283.129916" i="1782801.9" sn="14.88" a="674.42" fwhm="0.000471" res="601464.8" algo="FTMS"/>
<pk mz="283.155070" i="2140818.8" sn="18.38" a="942.69" fwhm="0.000519" res="545363.7" algo="FTMS"/>
<pk mz="283.191504" i="2040212.3" sn="17.40" a="734.21" fwhm="0.000426" res="664331.4" algo="FTMS"/>
<pk mz="283.264250" i="1565207.0" sn="12.76" a="637.31" fwhm="0.000512" res="553171.4" algo="FTMS"/>
<pk mz="284.041215" i="1238838.5" sn="9.57" a="353.68" fwhm="0.000407" res="697491.8" algo="FTMS"/>
<pk mz="285.061598" i="12388068.0" z="-1" sn="118.38" a="6143.86" fwhm="0.000492" res="579174.1" algo="FTMS" component_name="r" deconvoluted_molecular_mass="285.061702" deconvoluted_isotopic_mass="285.061706"/>
<pk mz="285.080180" i="1817829.1" sn="15.23" a="711.76" fwhm="0.000460" res="619068.7" algo="FTMS"/>
<pk mz="285.097958" i="4597990.0" sn="42.36" a="2147.17" fwhm="0.000486" res="586232.7" algo="FTMS"/>
<pk mz="285.109184" i="1750758.5" sn="14.57" a="629.02" fwhm="0.000453" res="629218.8" algo="FTMS"/>
<pk mz="285.126105" i="8117991.5" z="-1" sn="76.71" a="4075.72" fwhm="0.000496" res="574559.8" algo="FTMS" component_name="AI" deconvoluted_molecular_mass="285.126229" deconvoluted_isotopic_mass="285.126213"/>
<pk mz="285.134337" i="5354727.5" sn="49.74" a="2558.17" fwhm="0.000488" res="584740.3" algo="FTMS"/>
<pk mz="285.145604" i="1290344.3" sn="10.08" a="423.06" fwhm="0.000421" res="677004.8" algo="FTMS"/>
<pk mz="285.170730" i="2632681.5" sn="23.18" a="1103.07" fwhm="0.000470" res="606791.1" algo="FTMS"/>
<pk mz="285.207151" i="3379691.3" sn="30.47" a="1681.25" fwhm="0.000526" res="542482.3" algo="FTMS"/>
<pk mz="286.056821" i="1681430.0" sn="13.89" a="731.89" fwhm="0.000518" res="552509.5" algo="FTMS"/>
<pk mz="286.064915" i="2063894.4" z="-1" sn="17.63" a="823.92" fwhm="0.000487" res="587194.0" algo="FTMS" component_name="r" deconvoluted_molecular_mass="285.061702" deconvoluted_isotopic_mass="286.065025"/>
<pk mz="286.093252" i="1074327.9" sn="7.97" a="288.06" fwhm="0.000455" res="629170.0" algo="FTMS"/>
<pk mz="286.129513" i="2640153.8" z="-1" sn="23.25" a="1463.21" fwhm="0.000561" res="510483.6" algo="FTMS" component_name="AI" deconvoluted_molecular_mass="285.126229" deconvoluted_isotopic_mass="286.129622"/>
<pk mz="286.137764" i="1169690.3" sn="8.90" a="441.61" fwhm="0.000536" res="533539.3" algo="FTMS"/>
<pk mz="287.040829" i="1889356.5" sn="15.85" a="703.22" fwhm="0.000471" res="609182.4" algo="FTMS"/>
<pk mz="287.055281" i="2041165.4" sn="17.33" a="776.29" fwhm="0.000459" res="625939.2" algo="FTMS"/>
<pk mz="287.077244" i="3228494.5" sn="28.86" a="1492.12" fwhm="0.000503" res="570347.7" algo="FTMS"/>
<pk mz="287.088480" i="1300559.3" sn="10.13" a="431.57" fwhm="0.000452" res="635175.7" algo="FTMS"/>
<pk mz="287.113601" i="7259984.5" sn="68.03" a="4098.84" fwhm="0.000542" res="529369.7" algo="FTMS"/>
<pk mz="287.124836" i="2399569.5" sn="20.81" a="1106.36" fwhm="0.000501" res="573077.9" algo="FTMS"/>
<pk mz="287.150006" i="6081875.0" sn="56.59" a="2959.61" fwhm="0.000508" res="565102.2" algo="FTMS"/>
<pk mz="287.186353" i="2381909.0" sn="20.64" a="1108.82" fwhm="0.000524" res="547679.1" algo="FTMS"/>
<pk mz="287.222781" i="1474263.3" sn="11.82" a="510.71" fwhm="0.000439" res="653760.1" algo="FTMS"/>
<pk mz="289.035375" i="1111373.3" sn="8.29" a="435.52" fwhm="0.000514" res="562705.5" algo="FTMS"/>
<pk mz="289.038738" i="1016525.6" sn="7.37" a="290.50" fwhm="0.000430" res="672271.9" algo="FTMS"/>
<pk mz="289.056454" i="1473998.9" sn="11.81" a="505.92" fwhm="0.000457" res="632859.9" algo="FTMS"/>
<pk mz="289.071797" i="1156559.9" sn="8.73" a="361.07" fwhm="0.000430" res="671514.1" algo="FTMS"/>
<pk mz="289.092867" i="3101137.5" sn="27.62" a="1335.18" fwhm="0.000480" res="602688.7" algo="FTMS"/>
<pk mz="289.104176" i="1009106.3" sn="7.30" a="287.92" fwhm="0.000421" res="687183.7" algo="FTMS"/>
<pk mz="289.121195" i="5085651.5" sn="46.91" a="2366.95" fwhm="0.000501" res="577609.9" algo="FTMS"/>
<pk mz="289.129250" i="5343188.0" sn="49.41" a="2608.36" fwhm="0.000505" res="572987.4" algo="FTMS"/>
<pk mz="289.165646" i="2618582.8" sn="22.94" a="1149.85" fwhm="0.000516" res="560222.2" algo="FTMS"/>
<pk mz="290.088121" i="4838940.0" sn="44.51" a="2573.94" fwhm="0.000546" res="531173.8" algo="FTMS"/>
<pk mz="290.124551" i="1671711.0" sn="13.73" a="589.13" fwhm="0.000500" res="580188.2" algo="FTMS"/>
<pk mz="290.524381" i="1003135.1" sn="7.24" a="379.19" fwhm="0.000546" res="532200.9" algo="FTMS"/>
<pk mz="291.014622" i="2092136.0" sn="17.82" a="923.62" fwhm="0.000519" res="561262.2" algo="FTMS"/>
<pk mz="291.033742" i="1004649.6" sn="7.25" a="265.05" fwhm="0.000406" res="716858.4" algo="FTMS"/>
<pk mz="291.038914" i="41197676.0" z="-1" sn="397.77" a="22153.87" fwhm="0.000532" res="546842.8" algo="FTMS" component_name="N" deconvoluted_molecular_mass="291.039031" deconvoluted_isotopic_mass="291.039029"/>
<pk mz="291.050989" i="1653867.1" sn="13.56" a="667.26" fwhm="0.000490" res="593417.0" algo="FTMS"/>
<pk mz="291.087383" i="1223406.3" sn="9.38" a="390.47" fwhm="0.000433" res="672756.3" algo="FTMS"/>
<pk mz="291.100461" i="1050223.4" sn="7.70" a="494.59" fwhm="0.000620" res="469889.2" algo="FTMS"/>
<pk mz="291.108565" i="1201136.0" sn="9.16" a="384.33" fwhm="0.000454" res="640726.8" algo="FTMS"/>
<pk mz="291.118245" i="1811056.9" sn="15.09" a="723.99" fwhm="0.000480" res="606547.1" algo="FTMS"/>
<pk mz="291.136839" i="1268338.5" sn="9.81" a="487.70" fwhm="0.000507" res="574646.6" algo="FTMS"/>
<pk mz="291.144917" i="1201331.1" sn="9.16" a="551.67" fwhm="0.000605" res="480877.4" algo="FTMS"/>
<pk mz="291.163575" i="1294836.8" sn="10.07" a="445.53" fwhm="0.000489" res="595559.3" algo="FTMS"/>
<pk mz="291.209628" i="3058040.8" sn="27.20" a="1444.09" fwhm="0.000522" res="557565.0" algo="FTMS"/>
<pk mz="292.042279" i="4722883.0" z="-1" sn="43.18" a="2364.23" fwhm="0.000530" res="551533.8" algo="FTMS" component_name="N" deconvoluted_molecular_mass="291.039031" deconvoluted_isotopic_mass="292.042395"/>
<pk mz="292.046240" i="1011011.4" sn="7.28" a="377.29" fwhm="0.000446" res="654188.7" algo="FTMS"/>
<pk mz="292.067291" i="1016133.4" sn="7.33" a="457.82" fwhm="0.000601" res="485797.2" algo="FTMS"/>
<pk mz="292.082594" i="1249350.8" sn="9.59" a="485.95" fwhm="0.000479" res="610200.6" algo="FTMS"/>
<pk mz="292.103753" i="5928136.5" z="-1" sn="54.84" a="2897.67" fwhm="0.000522" res="560071.0" algo="FTMS" component_name="BN" deconvoluted_molecular_mass="292.105764" deconvoluted_isotopic_mass="292.103869"/>
<pk mz="293.018151" i="1345824.1" sn="10.52" a="453.57" fwhm="0.000450" res="650879.7" algo="FTMS"/>
<pk mz="293.030303" i="2455585.3" sn="21.25" a="1298.44" fwhm="0.000556" res="527294.5" algo="FTMS"/>
<pk mz="293.035975" i="13801762.0" z="-1" sn="130.98" a="7744.36" fwhm="0.000537" res="545312.0" algo="FTMS" component_name="m" deconvoluted_molecular_mass="293.036093" deconvoluted_isotopic_mass="293.036092"/>
<pk mz="293.054563" i="3116323.8" sn="27.64" a="1426.02" fwhm="0.000510" res="574327.8" algo="FTMS"/>
<pk mz="293.066688" i="1420069.0" sn="11.24" a="456.93" fwhm="0.000419" res="700198.8" algo="FTMS"/>
<pk mz="293.079693" i="1575974.3" sn="12.74" a="609.30" fwhm="0.000467" res="626973.5" algo="FTMS"/>
<pk mz="293.114296" i="2117673.8" z="-1" sn="17.98" a="938.56" fwhm="0.000526" res="557527.4" algo="FTMS" component_name="BN" deconvoluted_molecular_mass="292.105764" deconvoluted_isotopic_mass="293.114414"/>
<pk mz="293.116111" i="1993513.9" sn="16.78" a="825.84" fwhm="0.000498" res="588781.0" algo="FTMS"/>
<pk mz="293.170513" i="1298991.3" sn="10.06" a="476.98" fwhm="0.000496" res="591109.2" algo="FTMS"/>
<pk mz="293.175813" i="86503728.0" z="-1" sn="834.11" a="47050.36" fwhm="0.000537" res="546130.1" algo="FTMS" component_name="I" deconvoluted_molecular_mass="293.175934" deconvoluted_isotopic_mass="293.175930"/>
<pk mz="293.179195" i="5440304.0" sn="50.12" a="2696.10" fwhm="0.000529" res="554244.5" algo="FTMS"/>
<pk mz="293.188946" i="1083441.1" sn="7.98" a="431.88" fwhm="0.000566" res="518179.4" algo="FTMS"/>
<pk mz="294.039329" i="1623432.4" z="-1" sn="13.20" a="745.63" fwhm="0.000538" res="546978.6" algo="FTMS" component_name="m" deconvoluted_molecular_mass="293.036093" deconvoluted_isotopic_mass="294.039447"/>
<pk mz="294.179182" i="15442327.0" z="-1" sn="146.85" a="8735.11" fwhm="0.000541" res="543950.0" algo="FTMS" component_name="I" deconvoluted_molecular_mass="293.175934" deconvoluted_isotopic_mass="294.179301"/>
<pk mz="294.182587" i="1240215.5" sn="9.49" a="465.68" fwhm="0.000505" res="582809.4" algo="FTMS"/>
<pk mz="295.009557" i="1947377.6" sn="16.33" a="843.68" fwhm="0.000475" res="620710.6" algo="FTMS"/>
<pk mz="295.045921" i="3111925.8" sn="27.60" a="1480.86" fwhm="0.000518" res="569742.3" algo="FTMS"/>
<pk mz="295.051609" i="1058422.4" sn="7.74" a="280.42" fwhm="0.000420" res="702918.8" algo="FTMS"/>
<pk mz="295.082312" i="2362873.8" sn="20.35" a="1167.59" fwhm="0.000551" res="535966.8" algo="FTMS"/>
<pk mz="295.095413" i="1687291.3" sn="13.82" a="673.67" fwhm="0.000482" res="612818.2" algo="FTMS"/>
<pk mz="295.118707" i="1611261.9" sn="13.08" a="666.31" fwhm="0.000489" res="603515.4" algo="FTMS"/>
<pk mz="295.122090" i="1116542.3" sn="8.30" a="424.43" fwhm="0.000526" res="561287.9" algo="FTMS"/>
<pk mz="295.131772" i="1441535.3" sn="11.44" a="508.34" fwhm="0.000457" res="645339.9" algo="FTMS"/>
<pk mz="295.155072" i="2000769.9" sn="16.85" a="918.15" fwhm="0.000570" res="518155.1" algo="FTMS"/>
<pk mz="295.182487" i="1136517.0" z="-1" sn="8.49" a="392.55" fwhm="0.000585" res="504608.7" algo="FTMS" component_name="I" deconvoluted_molecular_mass="293.175934" deconvoluted_isotopic_mass="295.182607"/>
<pk mz="295.191423" i="1057030.0" sn="7.72" a="372.30" fwhm="0.000469" res="628991.3" algo="FTMS"/>
<pk mz="296.100052" i="1830767.1" sn="15.20" a="735.38" fwhm="0.000500" res="592266.8" algo="FTMS"/>
<pk mz="297.025199" i="2114271.3" sn="17.86" a="922.85" fwhm="0.000525" res="565634.3" algo="FTMS"/>
<pk mz="297.061616" i="2528995.8" sn="21.85" a="1048.85" fwhm="0.000486" res="611627.1" algo="FTMS"/>
<pk mz="297.066248" i="1001060.4" sn="7.14" a="367.35" fwhm="0.000552" res="538609.6" algo="FTMS"/>
<pk mz="297.097946" i="2323432.3" sn="19.87" a="1120.16" fwhm="0.000544" res="546141.8" algo="FTMS"/>
<pk mz="297.134356" i="3108589.0" sn="27.43" a="1519.42" fwhm="0.000535" res="555185.2" algo="FTMS"/>
<pk mz="297.147459" i="1414382.5" sn="11.12" a="549.84" fwhm="0.000526" res="565060.0" algo="FTMS"/>
<pk mz="297.152966" i="34845424.0" z="-1" sn="332.91" a="19040.85" fwhm="0.000556" res="534075.5" algo="FTMS" component_name="P" deconvoluted_molecular_mass="297.153095" deconvoluted_isotopic_mass="297.153088"/>
<pk mz="297.170734" i="2241521.5" sn="19.08" a="1015.45" fwhm="0.000524" res="567569.2" algo="FTMS"/>
<pk mz="297.207135" i="1063670.0" sn="7.75" a="331.25" fwhm="0.000482" res="616068.6" algo="FTMS"/>
<pk mz="298.056848" i="1266402.6" sn="9.70" a="521.93" fwhm="0.000520" res="573599.1" algo="FTMS"/>
<pk mz="298.129702" i="1188204.1" sn="8.94" a="637.21" fwhm="0.000668" res="446405.6" algo="FTMS"/>
<pk mz="298.156359" i="6080879.5" z="-1" sn="56.04" a="3103.07" fwhm="0.000545" res="547388.6" algo="FTMS" component_name="P" deconvoluted_molecular_mass="297.153095" deconvoluted_isotopic_mass="298.156482"/>
<pk mz="299.040867" i="2932453.8" sn="25.73" a="1519.00" fwhm="0.000557" res="536644.4" algo="FTMS"/>
<pk mz="299.077259" i="5370346.5" sn="49.20" a="2860.55" fwhm="0.000559" res="535196.4" algo="FTMS"/>
<pk mz="299.095921" i="1457261.3" sn="11.53" a="609.11" fwhm="0.000547" res="546589.7" algo="FTMS"/>
<pk mz="299.113622" i="4485615.5" sn="40.68" a="2278.96" fwhm="0.000549" res="545167.5" algo="FTMS"/>
<pk mz="299.124851" i="2575601.3" sn="22.30" a="1181.24" fwhm="0.000503" res="595213.9" algo="FTMS"/>
<pk mz="299.148850" i="1666548.5" sn="13.55" a="715.08" fwhm="0.000519" res="576531.3" algo="FTMS"/>
<pk mz="299.150010" i="4626932.5" sn="42.04" a="2426.51" fwhm="0.000544" res="550231.1" algo="FTMS"/>
<pk mz="299.186387" i="3974649.5" sn="35.76" a="2136.64" fwhm="0.000579" res="516796.1" algo="FTMS"/>
<pk mz="299.222776" i="1125246.6" sn="8.34" a="430.60" fwhm="0.000602" res="497079.3" algo="FTMS"/>
<pk mz="300.048777" i="1094641.9" sn="8.04" a="415.17" fwhm="0.000535" res="561185.3" algo="FTMS"/>
<pk mz="300.120081" i="1308668.0" sn="10.10" a="459.79" fwhm="0.000477" res="629303.2" algo="FTMS"/>
<pk mz="301.034502" i="1620096.5" sn="13.10" a="684.15" fwhm="0.000535" res="562495.7" algo="FTMS"/>
<pk mz="301.056534" i="1421571.8" sn="11.19" a="619.33" fwhm="0.000498" res="604498.3" algo="FTMS"/>
<pk mz="301.092898" i="4293897.0" sn="38.83" a="2175.48" fwhm="0.000532" res="565750.2" algo="FTMS"/>
<pk mz="301.104118" i="1480714.8" sn="11.76" a="640.76" fwhm="0.000517" res="582006.7" algo="FTMS"/>
<pk mz="301.129284" i="7277838.5" z="-1" sn="67.56" a="3868.86" fwhm="0.000538" res="559441.3" algo="FTMS" component_name="AR" deconvoluted_molecular_mass="301.129513" deconvoluted_isotopic_mass="301.129410"/>
<pk mz="301.140457" i="1784848.1" sn="14.68" a="807.40" fwhm="0.000534" res="564294.1" algo="FTMS"/>
<pk mz="301.165697" i="4096275.8" sn="36.93" a="2010.84" fwhm="0.000521" res="578298.2" algo="FTMS"/>
<pk mz="301.202059" i="7163161.5" z="-1" sn="66.45" a="4081.81" fwhm="0.000572" res="526443.8" algo="FTMS" component_name="AT" deconvoluted_molecular_mass="301.202179" deconvoluted_isotopic_mass="301.202185"/>
<pk mz="302.066154" i="31987100.0" z="-1" sn="303.90" a="18148.15" fwhm="0.000571" res="529171.3" algo="FTMS" component_name="Q" deconvoluted_molecular_mass="302.066283" deconvoluted_isotopic_mass="302.066282"/>
<pk mz="302.132546" i="1261349.6" z="-1" sn="9.60" a="436.11" fwhm="0.000478" res="632453.3" algo="FTMS" component_name="AR" deconvoluted_molecular_mass="301.129513" deconvoluted_isotopic_mass="302.132674"/>
<pk mz="302.135771" i="1750182.1" sn="14.28" a="689.49" fwhm="0.000460" res="656290.0" algo="FTMS"/>
<pk mz="302.205356" i="1133616.9" z="-1" sn="8.37" a="354.53" fwhm="0.000484" res="624094.8" algo="FTMS" component_name="AT" deconvoluted_molecular_mass="301.202179" deconvoluted_isotopic_mass="302.205484"/>
<pk mz="303.003013" i="1180973.1" sn="8.83" a="414.82" fwhm="0.000465" res="651613.4" algo="FTMS"/>
<pk mz="303.014546" i="1037103.0" sn="7.45" a="367.46" fwhm="0.000466" res="649649.3" algo="FTMS"/>
<pk mz="303.050158" i="4087860.8" sn="36.67" a="2381.86" fwhm="0.000590" res="513997.0" algo="FTMS"/>
<pk mz="303.069506" i="3670071.8" z="-1" sn="32.67" a="1951.29" fwhm="0.000560" res="541556.0" algo="FTMS" component_name="Q" deconvoluted_molecular_mass="302.066283" deconvoluted_isotopic_mass="303.069635"/>
<pk mz="303.072148" i="1801528.1" sn="14.77" a="1093.10" fwhm="0.000678" res="446751.0" algo="FTMS"/>
<pk mz="303.108555" i="4224062.0" sn="37.97" a="2075.35" fwhm="0.000528" res="573570.3" algo="FTMS"/>
<pk mz="303.119812" i="1128255.6" sn="8.32" a="338.94" fwhm="0.000459" res="659988.7" algo="FTMS"/>
<pk mz="303.136809" i="1322178.4" z="-1" sn="10.18" a="503.65" fwhm="0.000500" res="606494.7" algo="FTMS" component_name="AR" deconvoluted_molecular_mass="301.129513" deconvoluted_isotopic_mass="303.136938"/>
<pk mz="303.144931" i="4891715.5" sn="44.37" a="2561.10" fwhm="0.000555" res="546486.6" algo="FTMS"/>
<pk mz="303.181293" i="1499209.4" sn="11.87" a="547.05" fwhm="0.000469" res="645947.3" algo="FTMS"/>
<pk mz="303.217717" i="1967951.3" sn="16.36" a="931.07" fwhm="0.000539" res="562565.3" algo="FTMS"/>
<pk mz="304.046291" i="1098324.9" sn="8.03" a="374.00" fwhm="0.000506" res="600742.8" algo="FTMS"/>
<pk mz="304.063196" i="11296472.0" z="-1" sn="105.71" a="6402.13" fwhm="0.000576" res="528284.5" algo="FTMS" component_name="v" deconvoluted_molecular_mass="304.063345" deconvoluted_isotopic_mass="304.063327"/>
<pk mz="304.103845" i="1548382.3" sn="12.34" a="662.74" fwhm="0.000555" res="548044.7" algo="FTMS"/>
<pk mz="304.140232" i="1247076.3" sn="9.46" a="508.29" fwhm="0.000503" res="605187.4" algo="FTMS"/>
<pk mz="305.030283" i="2082936.1" sn="17.46" a="959.25" fwhm="0.000544" res="560393.9" algo="FTMS"/>
<pk mz="305.047268" i="1516155.0" sn="12.03" a="653.55" fwhm="0.000517" res="590249.9" algo="FTMS"/>
<pk mz="305.054599" i="3204988.3" sn="28.21" a="1617.75" fwhm="0.000556" res="548979.4" algo="FTMS"/>
<pk mz="305.066645" i="2322814.3" z="-1" sn="19.76" a="1135.48" fwhm="0.000559" res="546003.7" algo="FTMS" component_name="v" deconvoluted_molecular_mass="304.063345" deconvoluted_isotopic_mass="305.066777"/>
<pk mz="305.087790" i="1062017.8" sn="7.68" a="292.81" fwhm="0.000407" res="750101.8" algo="FTMS"/>
<pk mz="305.116179" i="1436422.6" sn="11.27" a="626.86" fwhm="0.000545" res="559587.0" algo="FTMS"/>
<pk mz="305.124249" i="1117704.0" sn="8.22" a="378.28" fwhm="0.000435" res="701291.9" algo="FTMS"/>
<pk mz="305.188902" i="1559186.9" sn="12.44" a="624.34" fwhm="0.000523" res="584023.1" algo="FTMS"/>
<pk mz="306.025562" i="1190306.1" sn="8.91" a="567.51" fwhm="0.000605" res="505522.8" algo="FTMS"/>
<pk mz="306.082992" i="1416876.0" sn="11.08" a="631.76" fwhm="0.000572" res="534851.0" algo="FTMS"/>
<pk mz="306.119370" i="1236018.4" sn="9.35" a="555.03" fwhm="0.000537" res="569588.5" algo="FTMS"/>
<pk mz="306.879751" i="1528247.9" sn="12.15" a="530.08" fwhm="0.000445" res="689544.3" algo="FTMS"/>
<pk mz="306.993539" i="4922572.0" sn="44.66" a="2716.72" fwhm="0.000574" res="534493.4" algo="FTMS"/>
<pk mz="307.009445" i="1392718.9" sn="10.85" a="595.77" fwhm="0.000552" res="555845.1" algo="FTMS"/>
<pk mz="307.045922" i="2805461.3" sn="24.38" a="1445.59" fwhm="0.000561" res="547572.2" algo="FTMS"/>
<pk mz="307.051611" i="1498070.4" sn="11.86" a="598.67" fwhm="0.000521" res="589560.9" algo="FTMS"/>
<pk mz="307.070249" i="5292761.5" sn="48.20" a="3057.74" fwhm="0.000604" res="508591.5" algo="FTMS"/>
<pk mz="307.082330" i="2169307.8" sn="18.29" a="1059.82" fwhm="0.000551" res="556917.3" algo="FTMS"/>
<pk mz="307.095391" i="2319838.3" sn="19.73" a="1163.71" fwhm="0.000529" res="580795.0" algo="FTMS"/>
<pk mz="307.118811" i="1131618.4" sn="8.35" a="434.30" fwhm="0.000537" res="571418.3" algo="FTMS"/>
<pk mz="307.131725" i="1923428.6" sn="15.93" a="1256.90" fwhm="0.000790" res="388602.2" algo="FTMS"/>
<pk mz="307.158475" i="1159657.4" sn="8.57" a="445.12" fwhm="0.000509" res="603323.8" algo="FTMS"/>
<pk mz="307.168186" i="1216491.1" sn="9.11" a="591.43" fwhm="0.000636" res="483155.7" algo="FTMS"/>
<pk mz="307.194963" i="1132144.0" sn="8.31" a="579.79" fwhm="0.000804" res="382272.6" algo="FTMS"/>
<pk mz="308.077515" i="1149327.5" sn="8.47" a="397.60" fwhm="0.000499" res="617403.3" algo="FTMS"/>
<pk mz="308.098675" i="3919251.5" sn="34.87" a="2032.15" fwhm="0.000555" res="554745.2" algo="FTMS"/>
<pk mz="308.991464" i="5027896.5" sn="45.43" a="2597.40" fwhm="0.000555" res="557074.3" algo="FTMS"/>
<pk mz="309.025186" i="2257214.8" sn="19.03" a="1118.25" fwhm="0.000565" res="547363.3" algo="FTMS"/>
<pk mz="309.061598" i="2961989.5" sn="25.74" a="1458.91" fwhm="0.000545" res="567602.3" algo="FTMS"/>
<pk mz="309.067218" i="1606470.6" sn="12.83" a="691.85" fwhm="0.000500" res="618376.4" algo="FTMS"/>
<pk mz="309.074540" i="1168840.0" sn="8.65" a="445.72" fwhm="0.000583" res="529820.1" algo="FTMS"/>
<pk mz="309.092469" i="1125195.4" sn="8.24" a="409.24" fwhm="0.000506" res="611086.2" algo="FTMS"/>
<pk mz="309.097941" i="2829388.5" sn="24.48" a="1409.89" fwhm="0.000562" res="549976.9" algo="FTMS"/>
<pk mz="309.111030" i="2856014.8" sn="24.73" a="1443.33" fwhm="0.000578" res="534749.2" algo="FTMS"/>
<pk mz="309.134412" i="1678419.3" sn="13.51" a="673.35" fwhm="0.000524" res="589661.9" algo="FTMS"/>
<pk mz="309.137780" i="1077331.9" sn="7.78" a="367.78" fwhm="0.000477" res="647807.4" algo="FTMS"/>
<pk mz="309.147446" i="1199701.8" sn="8.95" a="456.91" fwhm="0.000518" res="596730.9" algo="FTMS"/>
<pk mz="309.152944" i="1109078.8" sn="8.09" a="330.16" fwhm="0.000460" res="672161.1" algo="FTMS"/>
<pk mz="309.170748" i="2987610.0" sn="25.99" a="1522.21" fwhm="0.000557" res="554589.0" algo="FTMS"/>
<pk mz="309.174145" i="3145306.8" sn="27.49" a="1488.69" fwhm="0.000533" res="580465.3" algo="FTMS"/>
<pk mz="309.207092" i="1190368.9" sn="8.86" a="510.53" fwhm="0.000758" res="407777.3" algo="FTMS"/>
<pk mz="310.069946" i="1151108.6" sn="8.48" a="412.32" fwhm="0.000488" res="635008.9" algo="FTMS"/>
<pk mz="311.040796" i="2610624.5" sn="22.39" a="1457.52" fwhm="0.000613" res="507020.6" algo="FTMS"/>
<pk mz="311.077235" i="4528072.0" sn="40.67" a="2453.46" fwhm="0.000587" res="530253.9" algo="FTMS"/>
<pk mz="311.090288" i="1304394.4" sn="9.94" a="558.60" fwhm="0.000541" res="574828.4" algo="FTMS"/>
<pk mz="311.096420" i="995659.5" sn="7.00" a="422.62" fwhm="0.000592" res="525556.8" algo="FTMS"/>
<pk mz="311.108156" i="1015885.8" sn="7.19" a="448.89" fwhm="0.000563" res="552304.4" algo="FTMS"/>
<pk mz="311.113632" i="3686351.0" sn="32.64" a="2071.46" fwhm="0.000577" res="539336.8" algo="FTMS"/>
<pk mz="311.126707" i="1228881.5" sn="9.22" a="439.95" fwhm="0.000486" res="640359.2" algo="FTMS"/>
<pk mz="311.150014" i="3660246.0" sn="32.39" a="1919.45" fwhm="0.000577" res="539719.4" algo="FTMS"/>
<pk mz="311.156976" i="1519063.4" sn="11.99" a="613.88" fwhm="0.000523" res="595342.8" algo="FTMS"/>
<pk mz="311.168610" i="194640864.0" z="-1" sn="1852.49" a="118499.55" fwhm="0.000600" res="518492.0" algo="FTMS" component_name="E" deconvoluted_molecular_mass="311.168754" deconvoluted_isotopic_mass="311.168749"/>
<pk mz="311.186392" i="2268893.3" sn="19.13" a="1192.20" fwhm="0.000602" res="517295.9" algo="FTMS"/>
<pk mz="311.222795" i="2126564.3" sn="17.78" a="949.99" fwhm="0.000521" res="597123.5" algo="FTMS"/>
<pk mz="311.386667" i="1014276.6" sn="7.18" a="488.38" fwhm="0.000733" res="424804.0" algo="FTMS"/>
<pk mz="311.988261" i="996987.9" sn="7.01" a="469.78" fwhm="0.000639" res="488071.6" algo="FTMS"/>
<pk mz="312.167990" i="1695647.8" sn="13.67" a="700.62" fwhm="0.000538" res="580475.5" algo="FTMS"/>
<pk mz="312.171986" i="33012896.0" z="-1" sn="312.13" a="20176.58" fwhm="0.000610" res="511731.0" algo="FTMS" component_name="E" deconvoluted_molecular_mass="311.168754" deconvoluted_isotopic_mass="312.172127"/>
<pk mz="313.020921" i="1790412.0" sn="14.50" a="1162.73" fwhm="0.000700" res="447491.1" algo="FTMS"/>
<pk mz="313.056480" i="5607763.0" sn="50.69" a="3218.64" fwhm="0.000597" res="524684.7" algo="FTMS"/>
<pk mz="313.092870" i="5007706.5" sn="45.00" a="2978.06" fwhm="0.000636" res="492266.9" algo="FTMS"/>
<pk mz="313.129277" i="6471010.0" z="-1" sn="58.87" a="3947.96" fwhm="0.000626" res="499974.9" algo="FTMS" component_name="BI" deconvoluted_molecular_mass="313.129414" deconvoluted_isotopic_mass="313.129418"/>
<pk mz="313.140496" i="1571940.4" sn="12.42" a="625.53" fwhm="0.000538" res="581575.2" algo="FTMS"/>
<pk mz="313.157619" i="2325863.8" sn="19.57" a="1067.61" fwhm="0.000531" res="589282.1" algo="FTMS"/>
<pk mz="313.164437" i="7543145.0" z="-1" sn="69.04" a="4509.60" fwhm="0.000616" res="508197.5" algo="FTMS" component_name="AM" deconvoluted_molecular_mass="313.164590" deconvoluted_isotopic_mass="313.164578"/>
<pk mz="313.165671" i="5254505.5" sn="47.34" a="3067.38" fwhm="0.000613" res="510492.2" algo="FTMS"/>
<pk mz="313.172901" i="1109611.0" sn="8.04" a="468.40" fwhm="0.000635" res="493572.1" algo="FTMS"/>
<pk mz="313.175333" i="2876011.5" z="-1" sn="24.79" a="1649.35" fwhm="0.000612" res="512061.9" algo="FTMS" component_name="E" deconvoluted_molecular_mass="311.168754" deconvoluted_isotopic_mass="313.175475"/>
<pk mz="313.202063" i="2077296.9" sn="17.22" a="936.15" fwhm="0.000556" res="563653.7" algo="FTMS"/>
<pk mz="313.238444" i="2869624.3" sn="24.73" a="1405.64" fwhm="0.000565" res="553921.2" algo="FTMS"/>
<pk mz="314.132592" i="1303984.6" z="-1" sn="9.88" a="606.25" fwhm="0.000619" res="507641.6" algo="FTMS" component_name="BI" deconvoluted_molecular_mass="313.129414" deconvoluted_isotopic_mass="314.132735"/>
<pk mz="314.135769" i="1524785.3" sn="11.98" a="882.50" fwhm="0.000767" res="409298.7" algo="FTMS"/>
<pk mz="314.167855" i="1413816.0" z="-1" sn="10.92" a="648.11" fwhm="0.000601" res="522475.5" algo="FTMS" component_name="AM" deconvoluted_molecular_mass="313.164590" deconvoluted_isotopic_mass="314.167998"/>
<pk mz="314.172086" i="1432376.9" sn="11.10" a="781.99" fwhm="0.000635" res="494889.0" algo="FTMS"/>
<pk mz="315.035745" i="1231725.8" sn="9.19" a="573.85" fwhm="0.000656" res="479882.4" algo="FTMS"/>
<pk mz="315.050308" i="1093744.9" sn="7.89" a="514.64" fwhm="0.000668" res="471307.7" algo="FTMS"/>
<pk mz="315.072115" i="2661877.5" sn="22.75" a="1362.39" fwhm="0.000570" res="553118.7" algo="FTMS"/>
<pk mz="315.108513" i="5179133.0" sn="46.62" a="3030.60" fwhm="0.000612" res="514832.2" algo="FTMS"/>
<pk mz="315.119769" i="2357247.5" sn="19.87" a="1113.10" fwhm="0.000548" res="575167.0" algo="FTMS"/>
<pk mz="315.144919" i="7010053.0" z="-1" sn="63.98" a="4234.38" fwhm="0.000616" res="511820.1" algo="FTMS" component_name="AX" deconvoluted_molecular_mass="315.145064" deconvoluted_isotopic_mass="315.145063"/>
<pk mz="315.156057" i="1742087.1" sn="14.03" a="817.82" fwhm="0.000564" res="559163.2" algo="FTMS"/>
<pk mz="315.181344" i="5173004.5" sn="46.56" a="3046.96" fwhm="0.000603" res="522800.9" algo="FTMS"/>
<pk mz="315.217716" i="2679060.3" sn="22.92" a="1409.16" fwhm="0.000609" res="517575.3" algo="FTMS"/>
<pk mz="316.148265" i="1373914.8" z="-1" sn="10.54" a="570.44" fwhm="0.000528" res="598884.0" algo="FTMS" component_name="AX" deconvoluted_molecular_mass="315.145064" deconvoluted_isotopic_mass="316.148410"/>
<pk mz="316.151418" i="3674075.5" sn="32.35" a="2140.04" fwhm="0.000617" res="512533.9" algo="FTMS"/>
<pk mz="316.184758" i="1076962.5" sn="7.73" a="402.44" fwhm="0.000570" res="554642.7" algo="FTMS"/>
<pk mz="317.030297" i="1777561.6" sn="14.37" a="859.45" fwhm="0.000593" res="534604.3" algo="FTMS"/>
<pk mz="317.041451" i="1010076.0" sn="7.09" a="356.96" fwhm="0.000563" res="562869.2" algo="FTMS"/>
<pk mz="317.051416" i="1517982.3" sn="11.90" a="662.28" fwhm="0.000576" res="550448.4" algo="FTMS"/>
<pk mz="317.066648" i="1199649.5" sn="8.89" a="470.53" fwhm="0.000547" res="579120.4" algo="FTMS"/>
<pk mz="317.087847" i="2118566.3" sn="17.60" a="1098.72" fwhm="0.000609" res="520576.5" algo="FTMS"/>
<pk mz="317.099058" i="1604776.6" sn="12.73" a="639.82" fwhm="0.000529" res="599514.0" algo="FTMS"/>
<pk mz="317.116089" i="1088812.3" sn="7.84" a="516.25" fwhm="0.000657" res="482994.1" algo="FTMS"/>
<pk mz="317.124180" i="4715182.0" sn="42.22" a="2727.34" fwhm="0.000613" res="517245.9" algo="FTMS"/>
<pk mz="317.152598" i="1129396.3" sn="8.22" a="553.06" fwhm="0.000590" res="537393.2" algo="FTMS"/>
<pk mz="317.160567" i="4855478.0" sn="43.55" a="2839.44" fwhm="0.000624" res="508318.2" algo="FTMS"/>
<pk mz="317.196947" i="2979518.0" sn="25.76" a="1559.31" fwhm="0.000590" res="537838.7" algo="FTMS"/>
<pk mz="318.061079" i="5883260.0" sn="53.29" a="3720.17" fwhm="0.000644" res="493873.9" algo="FTMS"/>
<pk mz="318.119452" i="1589128.8" sn="12.58" a="719.02" fwhm="0.000538" res="591651.1" algo="FTMS"/>
<pk mz="318.163964" i="1020306.6" sn="7.15" a="462.01" fwhm="0.000609" res="522503.8" algo="FTMS"/>
<pk mz="319.045932" i="1642583.3" sn="13.01" a="795.90" fwhm="0.000604" res="528654.0" algo="FTMS"/>
<pk mz="319.082317" i="1118559.4" sn="8.07" a="506.99" fwhm="0.000605" res="527032.3" algo="FTMS"/>
<pk mz="319.085670" i="1150944.1" sn="8.38" a="441.50" fwhm="0.000577" res="553357.8" algo="FTMS"/>
<pk mz="319.103500" i="1221604.1" sn="9.04" a="498.78" fwhm="0.000539" res="591483.0" algo="FTMS"/>
<pk mz="319.131829" i="1407722.5" sn="10.80" a="675.72" fwhm="0.000599" res="533054.4" algo="FTMS"/>
<pk mz="319.139881" i="2355820.3" sn="19.74" a="1175.01" fwhm="0.000576" res="554332.8" algo="FTMS"/>
<pk mz="319.168138" i="1422322.6" sn="10.93" a="715.74" fwhm="0.000659" res="484375.8" algo="FTMS"/>
<pk mz="319.240925" i="3600515.0" sn="31.47" a="2242.35" fwhm="0.000662" res="482112.6" algo="FTMS"/>
<pk mz="320.041233" i="1006263.9" sn="7.01" a="360.04" fwhm="0.000526" res="607954.7" algo="FTMS"/>
<pk mz="320.058088" i="1489467.6" sn="11.57" a="562.72" fwhm="0.000520" res="615409.4" algo="FTMS"/>
<pk mz="320.135108" i="1898061.3" sn="15.42" a="891.01" fwhm="0.000557" res="574969.4" algo="FTMS"/>
<pk mz="320.911347" i="1068030.5" sn="7.59" a="782.26" fwhm="0.001072" res="299486.2" algo="FTMS"/>
<pk mz="320.972764" i="6564876.5" z="-1" sn="59.42" a="3864.19" fwhm="0.000619" res="518414.2" algo="FTMS" component_name="BH" deconvoluted_molecular_mass="320.972927" deconvoluted_isotopic_mass="320.972916"/>
<pk mz="321.009163" i="14314517.0" z="-1" sn="132.50" a="9225.07" fwhm="0.000641" res="501019.3" algo="FTMS" component_name="k" deconvoluted_molecular_mass="321.009311" deconvoluted_isotopic_mass="321.009315"/>
<pk mz="321.025190" i="1942552.8" sn="15.84" a="1019.66" fwhm="0.000624" res="514346.9" algo="FTMS"/>
<pk mz="321.061598" i="2152481.0" sn="17.82" a="991.79" fwhm="0.000558" res="575655.6" algo="FTMS"/>
<pk mz="321.074656" i="1312804.1" sn="9.90" a="671.01" fwhm="0.000706" res="454833.8" algo="FTMS"/>
<pk mz="321.097945" i="1213865.5" sn="8.96" a="545.45" fwhm="0.000650" res="494114.7" algo="FTMS"/>
<pk mz="321.111065" i="2103596.5" sn="17.35" a="1003.47" fwhm="0.000561" res="572264.9" algo="FTMS"/>
<pk mz="321.147417" i="1710388.9" sn="13.65" a="859.49" fwhm="0.000616" res="521512.7" algo="FTMS"/>
<pk mz="321.174111" i="2869819.0" sn="24.58" a="1589.62" fwhm="0.000626" res="512771.0" algo="FTMS"/>
<pk mz="321.183821" i="2156605.3" sn="17.85" a="1026.34" fwhm="0.000566" res="567539.0" algo="FTMS"/>
<pk mz="321.210506" i="1602371.4" sn="12.63" a="656.37" fwhm="0.000506" res="635176.7" algo="FTMS"/>
<pk mz="321.237920" i="1562697.6" sn="12.25" a="710.43" fwhm="0.000588" res="546661.7" algo="FTMS"/>
<pk mz="321.976182" i="1161588.5" z="-1" sn="8.47" a="451.85" fwhm="0.000640" res="503357.2" algo="FTMS" component_name="BH" deconvoluted_molecular_mass="320.972927" deconvoluted_isotopic_mass="321.976335"/>
<pk mz="322.012476" i="1738237.0" z="-1" sn="13.91" a="900.95" fwhm="0.000632" res="509270.9" algo="FTMS" component_name="k" deconvoluted_molecular_mass="321.009311" deconvoluted_isotopic_mass="322.012629"/>
<pk mz="322.020440" i="1585406.9" sn="12.47" a="735.19" fwhm="0.000615" res="523195.2" algo="FTMS"/>
<pk mz="322.056780" i="1337863.3" sn="10.13" a="635.09" fwhm="0.000557" res="577874.7" algo="FTMS"/>
<pk mz="322.114452" i="1085076.8" sn="7.75" a="394.12" fwhm="0.000509" res="632433.8" algo="FTMS"/>
<pk mz="322.970738" i="7302621.0" z="-10" sn="66.38" a="4485.31" fwhm="0.000626" res="516230.3" algo="FTMS" component_name="AQ" deconvoluted_molecular_mass="3238.792228" deconvoluted_isotopic_mass="3238.779349"/>
<pk mz="323.007110" i="14820838.0" z="-1" sn="137.27" a="9588.16" fwhm="0.000648" res="498581.8" algo="FTMS" component_name="g" deconvoluted_molecular_mass="323.007269" deconvoluted_isotopic_mass="323.007264"/>
<pk mz="323.040822" i="2778605.5" sn="23.72" a="1498.33" fwhm="0.000607" res="532530.6" algo="FTMS"/>
<pk mz="323.077251" i="2885622.0" z="-10" sn="24.72" a="1520.61" fwhm="0.000600" res="538184.1" algo="FTMS" component_name="AQ" deconvoluted_molecular_mass="3238.792228" deconvoluted_isotopic_mass="3239.844476"/>
<pk mz="323.090318" i="2004473.1" sn="16.42" a="1104.43" fwhm="0.000651" res="496556.0" algo="FTMS"/>
<pk mz="323.113677" i="2126334.5" sn="17.56" a="1060.33" fwhm="0.000584" res="553464.0" algo="FTMS"/>
<pk mz="323.126684" i="2297857.8" sn="19.18" a="1256.22" fwhm="0.000642" res="503049.4" algo="FTMS"/>
<pk mz="323.134701" i="1715715.5" sn="13.69" a="891.85" fwhm="0.000619" res="522123.2" algo="FTMS"/>
<pk mz="323.149951" i="1081351.1" sn="7.71" a="385.47" fwhm="0.000502" res="643697.8" algo="FTMS"/>
<pk mz="323.163101" i="1438218.3" sn="11.08" a="540.27" fwhm="0.000500" res="646342.8" algo="FTMS"/>
<pk mz="323.168611" i="1152523.5" z="-10" sn="8.38" a="405.67" fwhm="0.000484" res="667513.0" algo="FTMS" component_name="AQ" deconvoluted_molecular_mass="3238.792228" deconvoluted_isotopic_mass="3240.758075"/>
<pk mz="323.186405" i="1056655.8" sn="7.48" a="396.63" fwhm="0.000528" res="611725.4" algo="FTMS"/>
<pk mz="324.010495" i="2070994.5" z="-1" sn="17.04" a="1119.77" fwhm="0.000637" res="508421.0" algo="FTMS" component_name="g" deconvoluted_molecular_mass="323.007269" deconvoluted_isotopic_mass="324.010650"/>
<pk mz="324.036140" i="1073240.6" sn="7.63" a="433.57" fwhm="0.000596" res="543240.4" algo="FTMS"/>
<pk mz="324.072511" i="1227361.3" sn="9.09" a="513.69" fwhm="0.000581" res="557977.4" algo="FTMS"/>
<pk mz="324.085544" i="1723620.4" sn="13.76" a="733.76" fwhm="0.000576" res="562540.1" algo="FTMS"/>
<pk mz="324.986355" i="1489339.4" sn="11.49" a="671.26" fwhm="0.000604" res="537619.5" algo="FTMS"/>
<pk mz="325.020094" i="1844163.4" sn="14.82" a="1053.84" fwhm="0.000661" res="491732.9" algo="FTMS"/>
<pk mz="325.056546" i="3218892.3" sn="27.71" a="1883.88" fwhm="0.000630" res="515788.3" algo="FTMS"/>
<pk mz="325.092895" i="3174868.8" sn="27.30" a="1806.24" fwhm="0.000625" res="520236.9" algo="FTMS"/>
<pk mz="325.105932" i="1541336.0" sn="11.98" a="656.34" fwhm="0.000591" res="550018.1" algo="FTMS"/>
<pk mz="325.129297" i="3013085.5" sn="25.78" a="1630.21" fwhm="0.000607" res="535874.6" algo="FTMS"/>
<pk mz="325.147884" i="1679074.0" sn="13.27" a="928.50" fwhm="0.000636" res="511016.3" algo="FTMS"/>
<pk mz="325.165590" i="2376166.3" sn="19.81" a="1143.75" fwhm="0.000560" res="580152.4" algo="FTMS"/>
<pk mz="325.171537" i="1882599.8" sn="15.18" a="993.35" fwhm="0.000663" res="490445.8" algo="FTMS"/>
<pk mz="325.184282" i="207292400.0" z="-1" sn="1941.43" a="136489.45" fwhm="0.000660" res="492756.2" algo="FTMS" component_name="D" deconvoluted_molecular_mass="325.184442" deconvoluted_isotopic_mass="325.184438"/>
<pk mz="325.202043" i="2069999.0" sn="16.93" a="940.63" fwhm="0.000562" res="578543.6" algo="FTMS"/>
<pk mz="326.064873" i="1399231.0" sn="10.64" a="653.51" fwhm="0.000622" res="524193.3" algo="FTMS"/>
<pk mz="326.088181" i="1193156.6" sn="8.71" a="608.54" fwhm="0.000685" res="475826.2" algo="FTMS"/>
<pk mz="326.135773" i="1018320.1" sn="7.07" a="353.70" fwhm="0.000547" res="595969.0" algo="FTMS"/>
<pk mz="326.183709" i="1528539.8" sn="11.85" a="647.32" fwhm="0.000547" res="596346.2" algo="FTMS"/>
<pk mz="326.187644" i="38893788.0" z="-1" sn="362.25" a="26224.10" fwhm="0.000673" res="484991.6" algo="FTMS" component_name="D" deconvoluted_molecular_mass="325.184442" deconvoluted_isotopic_mass="326.187802"/>
<pk mz="327.035761" i="1441706.8" sn="11.04" a="717.73" fwhm="0.000664" res="492624.9" algo="FTMS"/>
<pk mz="327.072127" i="3533747.5" sn="30.66" a="1995.36" fwhm="0.000610" res="536493.5" algo="FTMS"/>
<pk mz="327.108557" i="4276156.5" sn="37.62" a="2474.31" fwhm="0.000625" res="523577.4" algo="FTMS"/>
<pk mz="327.144946" i="5623237.5" sn="50.25" a="3598.26" fwhm="0.000658" res="497398.3" algo="FTMS"/>
<pk mz="327.156161" i="1425096.1" sn="10.88" a="529.19" fwhm="0.000519" res="630781.0" algo="FTMS"/>
<pk mz="327.163550" i="2867914.0" sn="24.41" a="1710.40" fwhm="0.000678" res="482704.2" algo="FTMS"/>
<pk mz="327.180064" i="8650190.0" z="-1" sn="78.64" a="5931.28" fwhm="0.000683" res="479062.6" algo="FTMS" component_name="AE" deconvoluted_molecular_mass="327.180222" deconvoluted_isotopic_mass="327.180224"/>
<pk mz="327.181263" i="3493326.3" sn="30.28" a="2015.14" fwhm="0.000639" res="511624.0" algo="FTMS"/>
<pk mz="327.188457" i="1468368.0" sn="11.29" a="669.23" fwhm="0.000576" res="567681.8" algo="FTMS"/>
<pk mz="327.191006" i="3933136.8" z="-1" sn="34.40" a="2603.95" fwhm="0.000681" res="480772.4" algo="FTMS" component_name="D" deconvoluted_molecular_mass="325.184442" deconvoluted_isotopic_mass="327.191165"/>
<pk mz="327.217664" i="4231127.0" sn="37.20" a="2659.00" fwhm="0.000672" res="486727.8" algo="FTMS"/>
<pk mz="328.151400" i="2532795.8" sn="21.27" a="1664.22" fwhm="0.000735" res="446161.9" algo="FTMS"/>
<pk mz="328.183393" i="1575619.8" z="-1" sn="12.29" a="695.29" fwhm="0.000566" res="580080.6" algo="FTMS" component_name="AE" deconvoluted_molecular_mass="327.180222" deconvoluted_isotopic_mass="328.183554"/>
<pk mz="328.187770" i="1374532.9" sn="10.41" a="652.89" fwhm="0.000623" res="526708.3" algo="FTMS"/>
<pk mz="329.030291" i="1077140.5" sn="7.61" a="367.71" fwhm="0.000542" res="606841.1" algo="FTMS"/>
<pk mz="329.051461" i="2681497.8" sn="22.66" a="1720.62" fwhm="0.000687" res="478765.7" algo="FTMS"/>
<pk mz="329.087809" i="4146082.8" sn="36.39" a="2491.38" fwhm="0.000646" res="509173.3" algo="FTMS"/>
<pk mz="329.099058" i="1141157.6" sn="8.22" a="402.86" fwhm="0.000538" res="611399.1" algo="FTMS"/>
<pk mz="329.124170" i="6709164.0" z="-1" sn="60.43" a="4247.26" fwhm="0.000660" res="498617.7" algo="FTMS" component_name="BF" deconvoluted_molecular_mass="329.124886" deconvoluted_isotopic_mass="329.124332"/>
<pk mz="329.135426" i="2129326.5" sn="17.48" a="1116.18" fwhm="0.000596" res="552049.6" algo="FTMS"/>
<pk mz="329.152518" i="89279408.0" z="-1" sn="834.74" a="61426.73" fwhm="0.000680" res="484304.4" algo="FTMS" component_name="H" deconvoluted_molecular_mass="329.152678" deconvoluted_isotopic_mass="329.152681"/>
<pk mz="329.160568" i="8521653.0" z="-1" sn="77.43" a="5721.67" fwhm="0.000689" res="477758.8" algo="FTMS" component_name="AF" deconvoluted_molecular_mass="329.160734" deconvoluted_isotopic_mass="329.160730"/>
<pk mz="329.171742" i="1546679.5" sn="12.02" a="790.27" fwhm="0.000627" res="524908.1" algo="FTMS"/>
<pk mz="329.175742" i="1422264.5" sn="10.85" a="777.54" fwhm="0.000704" res="467504.0" algo="FTMS"/>
<pk mz="329.182891" i="1146682.4" sn="8.27" a="565.26" fwhm="0.000679" res="484468.0" algo="FTMS"/>
<pk mz="329.196978" i="3938749.8" sn="34.45" a="2413.23" fwhm="0.000660" res="498873.4" algo="FTMS"/>
<pk mz="329.233353" i="10843079.0" z="-1" sn="99.20" a="7134.83" fwhm="0.000672" res="489803.8" algo="FTMS" component_name="y" deconvoluted_molecular_mass="329.233520" deconvoluted_isotopic_mass="329.233515"/>
<pk mz="330.061067" i="2209428.3" sn="18.23" a="1317.19" fwhm="0.000649" res="508665.8" algo="FTMS"/>
<pk mz="330.083069" i="1023129.8" sn="7.11" a="430.18" fwhm="0.000562" res="587412.3" algo="FTMS"/>
<pk mz="330.119382" i="1147810.9" sn="8.28" a="452.60" fwhm="0.000622" res="530620.3" algo="FTMS"/>
<pk mz="330.130657" i="1434021.6" z="-1" sn="10.96" a="677.06" fwhm="0.000610" res="541292.8" algo="FTMS" component_name="BF" deconvoluted_molecular_mass="329.124886" deconvoluted_isotopic_mass="330.130820"/>
<pk mz="330.155844" i="16233644.0" z="-1" sn="149.74" a="11715.17" fwhm="0.000694" res="475453.9" algo="FTMS" component_name="H" deconvoluted_molecular_mass="329.152678" deconvoluted_isotopic_mass="330.156008"/>
<pk mz="330.163935" i="1722669.9" z="-1" sn="13.67" a="1107.51" fwhm="0.000749" res="440747.1" algo="FTMS" component_name="AF" deconvoluted_molecular_mass="329.160734" deconvoluted_isotopic_mass="330.164098"/>
<pk mz="330.167077" i="2926766.8" sn="24.96" a="1695.69" fwhm="0.000663" res="497808.8" algo="FTMS"/>
<pk mz="330.236726" i="1785792.0" z="-1" sn="14.26" a="1041.42" fwhm="0.000670" res="492570.0" algo="FTMS" component_name="y" deconvoluted_molecular_mass="329.233520" deconvoluted_isotopic_mass="330.236889"/>
<pk mz="331.045996" i="1564554.1" sn="12.11" a="812.15" fwhm="0.000652" res="507923.1" algo="FTMS"/>
<pk mz="331.067136" i="1303183.4" sn="9.67" a="537.77" fwhm="0.000566" res="584491.4" algo="FTMS"/>
<pk mz="331.082415" i="1046163.2" sn="7.28" a="606.56" fwhm="0.000914" res="362119.0" algo="FTMS"/>
<pk mz="331.103467" i="3783064.5" sn="32.80" a="2511.98" fwhm="0.000699" res="473669.7" algo="FTMS"/>
<pk mz="331.114726" i="2467227.3" sn="20.53" a="1530.06" fwhm="0.000678" res="488525.3" algo="FTMS"/>
<pk mz="331.131757" i="1085343.5" sn="7.64" a="417.42" fwhm="0.000554" res="597644.4" algo="FTMS"/>
<pk mz="331.139850" i="5645729.5" sn="50.16" a="3548.43" fwhm="0.000669" res="495008.7" algo="FTMS"/>
<pk mz="331.149548" i="27565476.0" z="-1" sn="254.54" a="19019.54" fwhm="0.000696" res="476116.2" algo="FTMS" component_name="R" deconvoluted_molecular_mass="331.149683" deconvoluted_isotopic_mass="331.149713"/>
<pk mz="331.159203" i="1037606.4" z="-1" sn="7.20" a="386.06" fwhm="0.000593" res="558800.1" algo="FTMS" component_name="H" deconvoluted_molecular_mass="329.152678" deconvoluted_isotopic_mass="331.159368"/>
<pk mz="331.176269" i="4666794.5" sn="41.04" a="3021.77" fwhm="0.000674" res="491445.1" algo="FTMS"/>
<pk mz="331.212604" i="2152115.8" sn="17.59" a="1186.75" fwhm="0.000657" res="504328.6" algo="FTMS"/>
<pk mz="332.041237" i="1201923.8" sn="8.73" a="609.18" fwhm="0.000736" res="450957.4" algo="FTMS"/>
<pk mz="332.058057" i="1329160.0" sn="9.91" a="816.74" fwhm="0.000751" res="441979.7" algo="FTMS"/>
<pk mz="332.076674" i="1107980.8" sn="7.85" a="541.38" fwhm="0.000627" res="529402.4" algo="FTMS"/>
<pk mz="332.098680" i="1036050.3" sn="7.18" a="495.14" fwhm="0.000668" res="497408.0" algo="FTMS"/>
<pk mz="332.135224" i="1479835.4" sn="11.32" a="831.46" fwhm="0.000685" res="484590.5" algo="FTMS"/>
<pk mz="332.143163" i="1090589.4" sn="7.69" a="444.75" fwhm="0.000602" res="551534.9" algo="FTMS"/>
<pk mz="332.146313" i="1334686.3" sn="9.97" a="574.97" fwhm="0.000605" res="549003.6" algo="FTMS"/>
<pk mz="332.152910" i="4881568.0" z="-1" sn="43.04" a="3337.06" fwhm="0.000706" res="470399.4" algo="FTMS" component_name="R" deconvoluted_molecular_mass="331.149683" deconvoluted_isotopic_mass="332.153076"/>
<pk mz="332.173877" i="1605541.1" sn="12.49" a="692.27" fwhm="0.000534" res="622151.1" algo="FTMS"/>
<pk mz="333.025322" i="1166971.9" sn="8.40" a="410.23" fwhm="0.000510" res="652853.9" algo="FTMS"/>
<pk mz="333.061524" i="1983877.0" sn="16.02" a="1154.83" fwhm="0.000672" res="495408.8" algo="FTMS"/>
<pk mz="333.082738" i="1294090.4" sn="9.58" a="579.45" fwhm="0.000617" res="540215.2" algo="FTMS"/>
<pk mz="333.097934" i="1356302.1" sn="10.16" a="662.09" fwhm="0.000675" res="493285.8" algo="FTMS"/>
<pk mz="333.111043" i="5688209.5" z="-1" sn="50.56" a="3909.86" fwhm="0.000697" res="478120.5" algo="FTMS" component_name="BQ" deconvoluted_molecular_mass="333.111205" deconvoluted_isotopic_mass="333.111210"/>
<pk mz="333.119120" i="2177939.5" sn="17.83" a="1247.78" fwhm="0.000664" res="501759.0" algo="FTMS"/>
<pk mz="333.147467" i="1817242.8" sn="14.46" a="1060.94" fwhm="0.000687" res="485244.8" algo="FTMS"/>
<pk mz="333.155525" i="1600924.8" z="-1" sn="12.45" a="765.10" fwhm="0.000557" res="598648.9" algo="FTMS" component_name="R" deconvoluted_molecular_mass="331.149683" deconvoluted_isotopic_mass="333.155693"/>
<pk mz="333.191992" i="1277094.0" sn="9.43" a="494.60" fwhm="0.000552" res="604023.0" algo="FTMS"/>
<pk mz="333.220214" i="1152685.1" sn="8.27" a="417.74" fwhm="0.000514" res="648837.4" algo="FTMS"/>
<pk mz="334.056821" i="3189377.0" sn="27.25" a="2278.60" fwhm="0.000755" res="442592.1" algo="FTMS"/>
<pk mz="334.077912" i="1944454.3" sn="15.65" a="1085.51" fwhm="0.000654" res="510473.7" algo="FTMS"/>
<pk mz="334.093293" i="1147914.1" sn="8.22" a="705.35" fwhm="0.000926" res="360931.9" algo="FTMS"/>
<pk mz="334.114365" i="1911439.5" z="-1" sn="15.34" a="926.94" fwhm="0.000608" res="549143.7" algo="FTMS" component_name="BQ" deconvoluted_molecular_mass="333.111205" deconvoluted_isotopic_mass="334.114534"/>
<pk mz="334.988418" i="15016302.0" z="-1" sn="137.53" a="10298.52" fwhm="0.000702" res="476900.2" algo="FTMS" component_name="d" deconvoluted_molecular_mass="334.988595" deconvoluted_isotopic_mass="334.988588"/>
<pk mz="335.004448" i="1846129.6" sn="14.73" a="1097.93" fwhm="0.000650" res="515146.4" algo="FTMS"/>
<pk mz="335.040826" i="1890426.9" sn="15.14" a="1141.99" fwhm="0.000673" res="497625.2" algo="FTMS"/>
<pk mz="335.052068" i="1360509.8" sn="10.20" a="629.62" fwhm="0.000634" res="528701.9" algo="FTMS"/>
<pk mz="335.077302" i="2322564.3" sn="19.17" a="1570.49" fwhm="0.000774" res="432953.3" algo="FTMS"/>
<pk mz="335.088414" i="1195655.0" sn="8.66" a="507.03" fwhm="0.000639" res="524618.3" algo="FTMS"/>
<pk mz="335.090290" i="1384071.5" sn="10.42" a="540.97" fwhm="0.000553" res="606212.2" algo="FTMS"/>
<pk mz="335.108118" i="1825164.0" sn="14.53" a="916.73" fwhm="0.000625" res="536572.5" algo="FTMS"/>
<pk mz="335.113620" i="1359245.5" sn="10.19" a="658.39" fwhm="0.000586" res="572260.2" algo="FTMS"/>
<pk mz="335.126654" i="3123088.8" sn="26.63" a="1825.00" fwhm="0.000658" res="509391.5" algo="FTMS"/>
<pk mz="335.144421" i="1066837.3" sn="7.46" a="650.40" fwhm="0.000824" res="406692.9" algo="FTMS"/>
<pk mz="335.149999" i="1242006.8" sn="9.09" a="646.95" fwhm="0.000652" res="514155.1" algo="FTMS"/>
<pk mz="335.163091" i="1680026.0" sn="13.18" a="819.11" fwhm="0.000581" res="576966.5" algo="FTMS"/>
<pk mz="335.991817" i="2284397.3" z="-1" sn="18.81" a="1447.02" fwhm="0.000721" res="465806.6" algo="FTMS" component_name="d" deconvoluted_molecular_mass="334.988595" deconvoluted_isotopic_mass="335.991988"/>
<pk mz="336.072502" i="1368449.9" sn="10.27" a="612.33" fwhm="0.000652" res="515067.5" algo="FTMS"/>
<pk mz="336.129981" i="1195792.5" sn="8.66" a="604.65" fwhm="0.000624" res="538642.3" algo="FTMS"/>
<pk mz="336.158367" i="1771159.8" sn="14.03" a="994.47" fwhm="0.000714" res="470530.8" algo="FTMS"/>
<pk mz="336.986378" i="16157547.0" z="-1" sn="148.16" a="11328.68" fwhm="0.000710" res="474664.8" algo="FTMS" component_name="a" deconvoluted_molecular_mass="336.986555" deconvoluted_isotopic_mass="336.986551"/>
<pk mz="337.020152" i="2058099.9" sn="16.70" a="1211.05" fwhm="0.000687" res="490374.1" algo="FTMS"/>
<pk mz="337.056497" i="2964349.3" sn="25.15" a="1778.81" fwhm="0.000693" res="486257.9" algo="FTMS"/>
<pk mz="337.069724" i="1068032.6" sn="7.47" a="601.61" fwhm="0.000841" res="400756.6" algo="FTMS"/>
<pk mz="337.092873" i="2992006.5" sn="25.25" a="1747.86" fwhm="0.000662" res="508822.6" algo="FTMS"/>
<pk mz="337.105911" i="2611337.8" sn="21.72" a="1607.55" fwhm="0.000701" res="480735.8" algo="FTMS"/>
<pk mz="337.123795" i="1086222.4" sn="7.59" a="663.64" fwhm="0.000898" res="375537.3" algo="FTMS"/>
<pk mz="337.129288" i="1739407.8" sn="13.64" a="1030.58" fwhm="0.000698" res="483309.0" algo="FTMS"/>
<pk mz="337.142366" i="2707347.3" sn="22.61" a="1857.67" fwhm="0.000737" res="457459.6" algo="FTMS"/>
<pk mz="337.165629" i="1610777.1" sn="12.45" a="1227.85" fwhm="0.000913" res="369208.5" algo="FTMS"/>
<pk mz="337.178753" i="1387676.5" sn="10.38" a="636.22" fwhm="0.000626" res="538244.2" algo="FTMS"/>
<pk mz="337.184324" i="1241117.9" sn="9.02" a="660.62" fwhm="0.000688" res="489970.6" algo="FTMS"/>
<pk mz="337.205453" i="2755491.3" sn="23.06" a="1754.87" fwhm="0.000722" res="466867.8" algo="FTMS"/>
<pk mz="337.989765" i="1723244.0" z="-1" sn="13.49" a="970.83" fwhm="0.000676" res="500209.7" algo="FTMS" component_name="a" deconvoluted_molecular_mass="336.986555" deconvoluted_isotopic_mass="337.989939"/>
<pk mz="338.051767" i="1340283.9" sn="9.94" a="603.32" fwhm="0.000590" res="572923.5" algo="FTMS"/>
<pk mz="338.088181" i="1036037.3" sn="7.12" a="424.42" fwhm="0.000642" res="526950.3" algo="FTMS"/>
<pk mz="338.887344" i="1897554.0" sn="15.10" a="885.48" fwhm="0.000603" res="562164.4" algo="FTMS"/>
<pk mz="338.965670" i="1087206.1" sn="7.59" a="594.40" fwhm="0.000744" res="455718.0" algo="FTMS"/>
<pk mz="339.035734" i="2950008.0" sn="24.86" a="1855.21" fwhm="0.000694" res="488868.4" algo="FTMS"/>
<pk mz="339.072184" i="3050881.5" sn="25.79" a="1891.26" fwhm="0.000672" res="504795.4" algo="FTMS"/>
<pk mz="339.083534" i="1047044.4" sn="7.22" a="590.76" fwhm="0.000843" res="402411.7" algo="FTMS"/>
<pk mz="339.085189" i="1087492.8" sn="7.60" a="390.52" fwhm="0.000591" res="573816.3" algo="FTMS"/>
<pk mz="339.108574" i="3153290.8" sn="26.74" a="2029.71" fwhm="0.000709" res="478318.4" algo="FTMS"/>
<pk mz="339.121620" i="1703310.1" sn="13.30" a="925.37" fwhm="0.000706" res="480508.9" algo="FTMS"/>
<pk mz="339.144907" i="2288276.0" sn="18.72" a="1324.31" fwhm="0.000655" res="517869.0" algo="FTMS"/>
<pk mz="339.158016" i="1957527.5" sn="15.66" a="1310.52" fwhm="0.000771" res="439996.9" algo="FTMS"/>
<pk mz="339.163528" i="2394264.8" sn="19.71" a="1760.80" fwhm="0.000769" res="440993.6" algo="FTMS"/>
<pk mz="339.181296" i="2332061.5" sn="19.13" a="1311.36" fwhm="0.000650" res="521582.5" algo="FTMS"/>
<pk mz="339.199932" i="91887008.0" z="-1" sn="848.96" a="67217.39" fwhm="0.000722" res="469708.6" algo="FTMS" component_name="G" deconvoluted_molecular_mass="339.200112" deconvoluted_isotopic_mass="339.200108"/>
<pk mz="340.030990" i="1116791.4" sn="7.87" a="570.99" fwhm="0.000705" res="482019.5" algo="FTMS"/>
<pk mz="340.080522" i="1357316.1" sn="10.09" a="817.44" fwhm="0.000686" res="495766.4" algo="FTMS"/>
<pk mz="340.103681" i="1104522.0" sn="7.75" a="521.97" fwhm="0.000672" res="505750.8" algo="FTMS"/>
<pk mz="340.203301" i="18249380.0" z="-1" sn="166.62" a="13678.98" fwhm="0.000729" res="466497.8" algo="FTMS" component_name="G" deconvoluted_molecular_mass="339.200112" deconvoluted_isotopic_mass="340.203478"/>
<pk mz="340.885263" i="4349778.5" sn="37.82" a="2869.13" fwhm="0.000708" res="481329.2" algo="FTMS"/>
<pk mz="341.051431" i="2658685.3" sn="22.15" a="1677.16" fwhm="0.000713" res="478086.1" algo="FTMS"/>
<pk mz="341.087788" i="4140422.5" sn="35.88" a="2709.75" fwhm="0.000716" res="476244.9" algo="FTMS"/>
<pk mz="341.124225" i="3992464.0" sn="34.51" a="2725.74" fwhm="0.000711" res="479470.1" algo="FTMS"/>
<pk mz="341.135453" i="1244562.8" sn="9.05" a="617.00" fwhm="0.000653" res="522047.7" algo="FTMS"/>
<pk mz="341.160567" i="5478297.0" sn="48.28" a="3575.76" fwhm="0.000697" res="489431.0" algo="FTMS"/>
<pk mz="341.179183" i="3874718.0" sn="33.42" a="2526.09" fwhm="0.000693" res="492369.8" algo="FTMS"/>
<pk mz="341.195738" i="4770722.5" sn="41.72" a="3370.14" fwhm="0.000755" res="451740.0" algo="FTMS"/>
<pk mz="341.196979" i="3890594.5" sn="33.57" a="2551.86" fwhm="0.000713" res="478333.4" algo="FTMS"/>
<pk mz="341.206637" i="1987237.0" z="-1" sn="15.93" a="1254.37" fwhm="0.000709" res="481415.2" algo="FTMS" component_name="G" deconvoluted_molecular_mass="339.200112" deconvoluted_isotopic_mass="341.206816"/>
<pk mz="342.130663" i="1351058.1" sn="10.03" a="721.81" fwhm="0.000682" res="501982.7" algo="FTMS"/>
<pk mz="342.163959" i="1127322.6" sn="7.96" a="420.93" fwhm="0.000572" res="598293.6" algo="FTMS"/>
<pk mz="342.167068" i="5178523.5" sn="45.50" a="3565.15" fwhm="0.000720" res="475248.5" algo="FTMS"/>
<pk mz="342.182576" i="1191711.4" sn="8.56" a="614.58" fwhm="0.000673" res="508108.4" algo="FTMS"/>
<pk mz="342.883200" i="2317907.0" sn="18.99" a="1427.00" fwhm="0.000720" res="476315.7" algo="FTMS"/>
<pk mz="343.030778" i="1200888.8" sn="8.64" a="580.87" fwhm="0.000706" res="486000.7" algo="FTMS"/>
<pk mz="343.067064" i="3305346.0" sn="28.14" a="2279.62" fwhm="0.000748" res="458919.2" algo="FTMS"/>
<pk mz="343.103431" i="4727179.5" sn="41.31" a="3137.06" fwhm="0.000712" res="482154.4" algo="FTMS"/>
<pk mz="343.114706" i="3244430.3" sn="27.57" a="2174.31" fwhm="0.000717" res="478844.0" algo="FTMS"/>
<pk mz="343.139846" i="6962580.5" z="-1" sn="62.03" a="5044.70" fwhm="0.000733" res="468030.1" algo="FTMS" component_name="AZ" deconvoluted_molecular_mass="343.140026" deconvoluted_isotopic_mass="343.140027"/>
<pk mz="343.151083" i="2854295.5" sn="23.96" a="1775.96" fwhm="0.000696" res="492756.0" algo="FTMS"/>
<pk mz="343.158476" i="1227545.5" sn="8.88" a="659.69" fwhm="0.000723" res="474893.7" algo="FTMS"/>
<pk mz="343.168152" i="13629852.0" z="-1" sn="123.81" a="9947.07" fwhm="0.000737" res="465751.7" algo="FTMS" component_name="n" deconvoluted_molecular_mass="343.168334" deconvoluted_isotopic_mass="343.168333"/>
<pk mz="343.176246" i="6573470.0" sn="58.42" a="4753.52" fwhm="0.000744" res="461178.7" algo="FTMS"/>
<pk mz="343.189114" i="1124257.4" sn="7.93" a="679.19" fwhm="0.000837" res="409924.4" algo="FTMS"/>
<pk mz="343.198647" i="1126947.8" sn="7.95" a="689.68" fwhm="0.000855" res="401258.3" algo="FTMS"/>
<pk mz="343.212596" i="4750247.5" sn="41.53" a="3285.56" fwhm="0.000731" res="469236.8" algo="FTMS"/>
<pk mz="343.249012" i="2433968.8" sn="20.06" a="1485.27" fwhm="0.000725" res="473736.6" algo="FTMS"/>
<pk mz="344.098816" i="1061258.1" sn="7.28" a="408.95" fwhm="0.000596" res="577255.8" algo="FTMS"/>
<pk mz="344.135008" i="1713555.4" sn="13.28" a="933.95" fwhm="0.000663" res="519379.1" algo="FTMS"/>
<pk mz="344.143183" i="1378453.5" z="-1" sn="10.20" a="641.48" fwhm="0.000607" res="567411.2" algo="FTMS" component_name="AZ" deconvoluted_molecular_mass="343.140026" deconvoluted_isotopic_mass="344.143366"/>
<pk mz="344.146372" i="1159830.4" sn="8.19" a="529.17" fwhm="0.000618" res="556794.8" algo="FTMS"/>
<pk mz="344.171496" i="3124380.8" z="-1" sn="26.24" a="2078.06" fwhm="0.000736" res="467500.6" algo="FTMS" component_name="n" deconvoluted_molecular_mass="343.168334" deconvoluted_isotopic_mass="344.171679"/>
<pk mz="344.182700" i="3527327.5" sn="29.94" a="2253.14" fwhm="0.000696" res="494496.8" algo="FTMS"/>
<pk mz="344.759005" i="2740531.0" sn="22.71" a="1694.31" fwhm="0.000680" res="507266.9" algo="FTMS"/>
<pk mz="345.025179" i="1370742.9" sn="10.12" a="736.65" fwhm="0.000681" res="506830.7" algo="FTMS"/>
<pk mz="345.046371" i="1426812.3" sn="10.64" a="703.75" fwhm="0.000633" res="544970.6" algo="FTMS"/>
<pk mz="345.061562" i="2041472.1" sn="16.29" a="1289.36" fwhm="0.000760" res="453977.7" algo="FTMS"/>
<pk mz="345.082708" i="2266757.5" sn="18.36" a="1335.02" fwhm="0.000689" res="500960.9" algo="FTMS"/>
<pk mz="345.093858" i="1143688.4" sn="8.04" a="542.39" fwhm="0.000668" res="516794.4" algo="FTMS"/>
<pk mz="345.097940" i="1205129.4" sn="8.60" a="555.02" fwhm="0.000654" res="527600.0" algo="FTMS"/>
<pk mz="345.119096" i="4264847.0" sn="36.72" a="3279.19" fwhm="0.000744" res="463771.5" algo="FTMS"/>
<pk mz="345.130326" i="4298641.5" sn="37.03" a="3052.64" fwhm="0.000761" res="453680.5" algo="FTMS"/>
<pk mz="345.147406" i="2731414.0" sn="22.63" a="1994.19" fwhm="0.000763" res="452438.1" algo="FTMS"/>
<pk mz="345.155492" i="6645656.0" z="-1" sn="58.60" a="4491.16" fwhm="0.000703" res="491073.0" algo="FTMS" component_name="BG" deconvoluted_molecular_mass="345.155670" deconvoluted_isotopic_mass="345.155676"/>
<pk mz="345.165210" i="4048794.5" sn="34.73" a="2582.55" fwhm="0.000703" res="491031.6" algo="FTMS"/>
<pk mz="345.191888" i="4431777.5" sn="38.25" a="3291.80" fwhm="0.000780" res="442288.6" algo="FTMS"/>
<pk mz="345.228264" i="3428266.8" sn="29.03" a="2227.33" fwhm="0.000705" res="490014.7" algo="FTMS"/>
<pk mz="346.015535" i="1158259.3" sn="8.17" a="716.65" fwhm="0.000890" res="388614.9" algo="FTMS"/>
<pk mz="346.114387" i="1209996.4" sn="8.64" a="524.72" fwhm="0.000630" res="549690.0" algo="FTMS"/>
<pk mz="346.150751" i="1518997.6" sn="11.48" a="830.01" fwhm="0.000681" res="507981.9" algo="FTMS"/>
<pk mz="346.158795" i="1109399.8" z="-1" sn="7.72" a="567.30" fwhm="0.000695" res="497981.8" algo="FTMS" component_name="BG" deconvoluted_molecular_mass="345.155670" deconvoluted_isotopic_mass="346.158981"/>
<pk mz="346.161961" i="3267736.5" sn="27.55" a="2063.95" fwhm="0.000700" res="494857.5" algo="FTMS"/>
<pk mz="346.756985" i="3163951.8" sn="26.60" a="2186.18" fwhm="0.000743" res="466738.5" algo="FTMS"/>
<pk mz="347.040941" i="2259319.8" sn="18.28" a="1354.79" fwhm="0.000688" res="504700.8" algo="FTMS"/>
<pk mz="347.051979" i="1041402.6" sn="7.09" a="524.29" fwhm="0.000878" res="395315.3" algo="FTMS"/>
<pk mz="347.063245" i="1694845.5" sn="13.10" a="976.74" fwhm="0.000735" res="472192.9" algo="FTMS"/>
<pk mz="347.077269" i="2047105.0" sn="16.33" a="1254.91" fwhm="0.000737" res="470916.0" algo="FTMS"/>
<pk mz="347.090319" i="2388356.3" sn="19.47" a="1427.96" fwhm="0.000704" res="492795.0" algo="FTMS"/>
<pk mz="347.098392" i="1620358.4" sn="12.41" a="811.75" fwhm="0.000680" res="510257.1" algo="FTMS"/>
<pk mz="347.113623" i="1221770.3" sn="8.75" a="596.73" fwhm="0.000667" res="520181.4" algo="FTMS"/>
<pk mz="347.117016" i="2347659.3" sn="19.10" a="1722.27" fwhm="0.000807" res="429911.0" algo="FTMS"/>
<pk mz="347.126709" i="2197901.5" sn="17.72" a="1417.51" fwhm="0.000741" res="468773.0" algo="FTMS"/>
<pk mz="347.134770" i="2851727.8" sn="23.73" a="2069.85" fwhm="0.000768" res="451883.0" algo="FTMS"/>
<pk mz="347.144382" i="1137554.1" sn="7.98" a="627.16" fwhm="0.000876" res="396348.9" algo="FTMS"/>
<pk mz="347.171160" i="2994584.8" sn="25.04" a="1990.52" fwhm="0.000714" res="486378.9" algo="FTMS"/>
<pk mz="347.199416" i="1603744.0" sn="12.26" a="989.12" fwhm="0.000734" res="472854.8" algo="FTMS"/>
<pk mz="347.207465" i="1376162.1" sn="10.17" a="706.32" fwhm="0.000663" res="523973.0" algo="FTMS"/>
<pk mz="348.036136" i="1341555.9" sn="9.85" a="853.25" fwhm="0.000803" res="433443.1" algo="FTMS"/>
<pk mz="348.072562" i="1704317.1" sn="13.18" a="1045.40" fwhm="0.000711" res="489635.6" algo="FTMS"/>
<pk mz="348.093613" i="1255554.5" sn="9.06" a="618.29" fwhm="0.000741" res="469557.7" algo="FTMS"/>
<pk mz="348.130011" i="2858635.8" sn="23.79" a="1878.79" fwhm="0.000734" res="474447.2" algo="FTMS"/>
<pk mz="348.166406" i="1384340.9" sn="10.24" a="717.21" fwhm="0.000678" res="513189.7" algo="FTMS"/>
<pk mz="348.680334" i="1046870.6" sn="7.14" a="711.81" fwhm="0.001047" res="332882.1" algo="FTMS"/>
<pk mz="348.754920" i="1329705.5" sn="9.74" a="769.22" fwhm="0.000704" res="495206.7" algo="FTMS"/>
<pk mz="349.020162" i="2600300.5" sn="21.41" a="1570.00" fwhm="0.000699" res="499323.9" algo="FTMS"/>
<pk mz="349.055116" i="2462581.3" sn="20.15" a="1545.10" fwhm="0.000712" res="489973.6" algo="FTMS"/>
<pk mz="349.056519" i="2677109.5" sn="22.12" a="1995.48" fwhm="0.000753" res="463790.5" algo="FTMS"/>
<pk mz="349.092974" i="2138238.8" sn="17.17" a="1301.27" fwhm="0.000734" res="475387.2" algo="FTMS"/>
<pk mz="349.105958" i="24457090.0" z="-1" sn="222.27" a="20028.02" fwhm="0.000783" res="445737.8" algo="FTMS" component_name="S" deconvoluted_molecular_mass="349.105811" deconvoluted_isotopic_mass="349.106148"/>
<pk mz="349.129289" i="1254919.9" sn="9.05" a="582.39" fwhm="0.000701" res="497974.2" algo="FTMS"/>
<pk mz="349.142308" i="4170123.3" sn="35.84" a="2971.59" fwhm="0.000766" res="455966.2" algo="FTMS"/>
<pk mz="349.178772" i="2032532.4" sn="16.19" a="1147.87" fwhm="0.000649" res="538381.1" algo="FTMS"/>
<pk mz="349.215091" i="3364765.5" sn="28.44" a="2550.09" fwhm="0.000797" res="438326.8" algo="FTMS"/>
<pk mz="350.051748" i="1649264.0" sn="12.67" a="1049.03" fwhm="0.000734" res="476869.6" algo="FTMS"/>
<pk mz="350.088119" i="1153145.1" sn="8.11" a="578.83" fwhm="0.000661" res="529885.5" algo="FTMS"/>
<pk mz="350.109306" i="4915326.5" z="-1" sn="42.68" a="3580.59" fwhm="0.000754" res="464559.4" algo="FTMS" component_name="S" deconvoluted_molecular_mass="349.105811" deconvoluted_isotopic_mass="350.109497"/>
<pk mz="350.145689" i="1297031.5" sn="9.43" a="640.62" fwhm="0.000650" res="538500.3" algo="FTMS"/>
<pk mz="351.035756" i="3156326.8" sn="26.29" a="2239.54" fwhm="0.000768" res="457250.8" algo="FTMS"/>
<pk mz="351.072141" i="3543407.8" sn="29.82" a="2576.28" fwhm="0.000764" res="459810.8" algo="FTMS"/>
<pk mz="351.083354" i="1419762.6" sn="10.47" a="789.79" fwhm="0.000751" res="467783.2" algo="FTMS"/>
<pk mz="351.103006" i="7580023.5" z="-1" sn="66.60" a="5674.23" fwhm="0.000768" res="457452.8" algo="FTMS" component_name="AL" deconvoluted_molecular_mass="351.103202" deconvoluted_isotopic_mass="351.103199"/>
<pk mz="351.108494" i="2598265.0" z="-1" sn="21.21" a="1799.27" fwhm="0.000789" res="445233.4" algo="FTMS" component_name="S" deconvoluted_molecular_mass="349.105811" deconvoluted_isotopic_mass="351.108687"/>
<pk mz="351.121653" i="3035516.3" sn="25.19" a="2131.39" fwhm="0.000744" res="472044.9" algo="FTMS"/>
<pk mz="351.144901" i="1721986.0" sn="13.22" a="898.23" fwhm="0.000679" res="517381.9" algo="FTMS"/>
<pk mz="351.158004" i="2631045.3" sn="21.50" a="1563.04" fwhm="0.000655" res="536162.0" algo="FTMS"/>
<pk mz="351.181309" i="1072267.1" sn="7.30" a="571.43" fwhm="0.000768" res="457513.3" algo="FTMS"/>
<pk mz="351.194402" i="2191246.5" sn="17.50" a="1240.18" fwhm="0.000678" res="517940.7" algo="FTMS"/>
<pk mz="351.217760" i="1326996.3" sn="9.62" a="659.01" fwhm="0.000683" res="514074.0" algo="FTMS"/>
<pk mz="351.221088" i="5235093.0" sn="45.23" a="3642.04" fwhm="0.000724" res="484916.9" algo="FTMS"/>
<pk mz="351.230669" i="1080727.5" sn="7.38" a="422.48" fwhm="0.000595" res="590132.9" algo="FTMS"/>
<pk mz="352.067471" i="1447528.5" sn="10.72" a="719.88" fwhm="0.000667" res="527884.7" algo="FTMS"/>
<pk mz="352.106371" i="1099634.3" z="-1" sn="7.55" a="589.40" fwhm="0.000747" res="471254.2" algo="FTMS" component_name="AL" deconvoluted_molecular_mass="351.103202" deconvoluted_isotopic_mass="352.106565"/>
<pk mz="353.015054" i="1109460.5" sn="7.64" a="757.58" fwhm="0.001028" res="343539.6" algo="FTMS"/>
<pk mz="353.051461" i="3429213.5" sn="28.77" a="2231.18" fwhm="0.000719" res="491304.3" algo="FTMS"/>
<pk mz="353.087772" i="3346790.5" sn="28.02" a="2217.65" fwhm="0.000742" res="475989.2" algo="FTMS"/>
<pk mz="353.118624" i="1255662.1" sn="8.97" a="822.49" fwhm="0.000840" res="420605.5" algo="FTMS"/>
<pk mz="353.124199" i="2425711.5" sn="19.63" a="1398.56" fwhm="0.000686" res="515043.4" algo="FTMS"/>
<pk mz="353.137208" i="2646386.8" sn="21.64" a="1776.53" fwhm="0.000776" res="454995.9" algo="FTMS"/>
<pk mz="353.155030" i="1414263.3" sn="10.41" a="1029.20" fwhm="0.000857" res="412056.0" algo="FTMS"/>
<pk mz="353.160616" i="2111352.8" sn="16.77" a="1496.62" fwhm="0.000835" res="422766.5" algo="FTMS"/>
<pk mz="353.173551" i="1212795.9" sn="8.58" a="885.33" fwhm="0.000994" res="355228.0" algo="FTMS"/>
<pk mz="353.196958" i="1399681.6" sn="10.28" a="755.49" fwhm="0.000700" res="504246.6" algo="FTMS"/>
<pk mz="353.200379" i="2174850.5" sn="17.34" a="1438.55" fwhm="0.000783" res="450854.6" algo="FTMS"/>
<pk mz="354.046653" i="1395284.4" sn="10.24" a="883.87" fwhm="0.000752" res="470684.5" algo="FTMS"/>
<pk mz="354.082983" i="1148893.4" sn="7.99" a="524.82" fwhm="0.000689" res="513938.5" algo="FTMS"/>
<pk mz="354.119488" i="1074022.4" sn="7.31" a="430.88" fwhm="0.000642" res="551435.7" algo="FTMS"/>
<pk mz="355.030750" i="1695815.6" sn="12.98" a="977.74" fwhm="0.000696" res="509934.3" algo="FTMS"/>
<pk mz="355.067097" i="3877712.5" sn="32.85" a="2673.33" fwhm="0.000735" res="483048.3" algo="FTMS"/>
<pk mz="355.103417" i="3606873.5" sn="30.39" a="2514.20" fwhm="0.000778" res="456586.7" algo="FTMS"/>
<pk mz="355.139856" i="3747170.5" sn="31.66" a="2511.20" fwhm="0.000732" res="485082.6" algo="FTMS"/>
<pk mz="355.152949" i="1251173.8" sn="8.92" a="526.98" fwhm="0.000631" res="562442.6" algo="FTMS"/>
<pk mz="355.176223" i="3921259.5" sn="33.25" a="2746.62" fwhm="0.000756" res="469574.5" algo="FTMS"/>
<pk mz="355.194766" i="1825136.1" sn="14.15" a="1374.76" fwhm="0.000918" res="386993.4" algo="FTMS"/>
<pk mz="355.212594" i="2886004.5" sn="23.82" a="1847.99" fwhm="0.000733" res="484469.1" algo="FTMS"/>
<pk mz="356.062251" i="1163205.6" sn="8.12" a="657.74" fwhm="0.000779" res="456982.8" algo="FTMS"/>
<pk mz="356.109934" i="2950737.3" sn="24.41" a="1965.39" fwhm="0.000728" res="489065.8" algo="FTMS"/>
<pk mz="356.111850" i="1151313.9" sn="8.01" a="655.10" fwhm="0.000779" res="457184.0" algo="FTMS"/>
<pk mz="356.146303" i="1427034.3" sn="10.52" a="773.90" fwhm="0.000685" res="520154.7" algo="FTMS"/>
<pk mz="356.171455" i="1234528.5" sn="8.77" a="556.91" fwhm="0.000636" res="560280.4" algo="FTMS"/>
<pk mz="356.179599" i="1141090.5" sn="7.92" a="677.22" fwhm="0.000833" res="427717.3" algo="FTMS"/>
<pk mz="356.182709" i="2405987.3" sn="19.44" a="1497.44" fwhm="0.000693" res="514294.2" algo="FTMS"/>
<pk mz="357.025261" i="1198641.9" sn="8.44" a="526.27" fwhm="0.000629" res="568045.3" algo="FTMS"/>
<pk mz="357.046321" i="2180663.0" sn="17.39" a="1398.71" fwhm="0.000744" res="479723.8" algo="FTMS"/>
<pk mz="357.082726" i="3244352.0" sn="27.08" a="2281.89" fwhm="0.000767" res="465757.0" algo="FTMS"/>
<pk mz="357.093954" i="2370882.8" sn="19.12" a="1380.64" fwhm="0.000706" res="505845.6" algo="FTMS"/>
<pk mz="357.119084" i="3807560.8" sn="32.21" a="2801.87" fwhm="0.000786" res="454073.7" algo="FTMS"/>
<pk mz="357.130352" i="20014924.0" z="-1" sn="179.88" a="16602.06" fwhm="0.000805" res="443710.2" algo="FTMS" component_name="W" deconvoluted_molecular_mass="357.130550" deconvoluted_isotopic_mass="357.130553"/>
<pk mz="357.155496" i="7008081.5" z="-1" sn="61.37" a="5466.26" fwhm="0.000805" res="443683.7" algo="FTMS" component_name="AY" deconvoluted_molecular_mass="357.155702" deconvoluted_isotopic_mass="357.155698"/>
<pk mz="357.166738" i="2054228.5" sn="16.24" a="1472.19" fwhm="0.000816" res="437581.7" algo="FTMS"/>
<pk mz="357.174338" i="1054742.4" sn="7.13" a="883.99" fwhm="0.001195" res="298867.4" algo="FTMS"/>
<pk mz="357.191899" i="4563802.5" sn="39.10" a="3196.27" fwhm="0.000760" res="470049.9" algo="FTMS"/>
<pk mz="357.228333" i="2964323.5" sn="24.53" a="2084.61" fwhm="0.000787" res="453792.0" algo="FTMS"/>
<pk mz="358.133671" i="3256896.5" z="-1" sn="26.95" a="2457.15" fwhm="0.000837" res="428127.5" algo="FTMS" component_name="W" deconvoluted_molecular_mass="357.130550" deconvoluted_isotopic_mass="358.133874"/>
<pk mz="358.158871" i="1158342.8" z="-1" sn="8.00" a="591.97" fwhm="0.000723" res="495538.6" algo="FTMS" component_name="AY" deconvoluted_molecular_mass="357.155702" deconvoluted_isotopic_mass="358.159074"/>
<pk mz="358.161926" i="1467719.5" sn="10.79" a="621.20" fwhm="0.000641" res="558732.4" algo="FTMS"/>
<pk mz="358.195141" i="1208399.6" sn="8.45" a="782.11" fwhm="0.000905" res="395989.9" algo="FTMS"/>
<pk mz="358.198373" i="5178448.5" sn="44.30" a="3962.62" fwhm="0.000793" res="451913.3" algo="FTMS"/>
<pk mz="359.004535" i="1064468.5" sn="7.15" a="484.36" fwhm="0.000640" res="560893.9" algo="FTMS"/>
<pk mz="359.040916" i="1204253.4" sn="8.41" a="559.18" fwhm="0.000660" res="543958.1" algo="FTMS"/>
<pk mz="359.061972" i="1605154.5" sn="12.03" a="927.02" fwhm="0.000740" res="485517.0" algo="FTMS"/>
<pk mz="359.098395" i="2589995.3" sn="20.93" a="1737.35" fwhm="0.000749" res="479713.5" algo="FTMS"/>
<pk mz="359.109636" i="1200174.0" sn="8.38" a="572.61" fwhm="0.000691" res="519649.2" algo="FTMS"/>
<pk mz="359.134766" i="4490548.0" sn="38.09" a="3049.31" fwhm="0.000737" res="487370.1" algo="FTMS"/>
<pk mz="359.145968" i="3066166.8" sn="25.23" a="2180.26" fwhm="0.000799" res="449508.8" algo="FTMS"/>
<pk mz="359.157171" i="1623865.6" sn="12.20" a="1031.63" fwhm="0.000834" res="430839.2" algo="FTMS"/>
<pk mz="359.171168" i="6075709.0" z="-1" sn="52.40" a="4845.90" fwhm="0.000837" res="429354.6" algo="FTMS" component_name="BL" deconvoluted_molecular_mass="359.171369" deconvoluted_isotopic_mass="359.171373"/>
<pk mz="359.201743" i="1288516.4" sn="9.17" a="624.95" fwhm="0.000757" res="474543.2" algo="FTMS"/>
<pk mz="359.207513" i="3714373.8" sn="31.08" a="2485.00" fwhm="0.000747" res="481171.5" algo="FTMS"/>
<pk mz="359.243860" i="1460046.6" sn="10.72" a="838.51" fwhm="0.000740" res="485724.1" algo="FTMS"/>
<pk mz="360.036000" i="1048846.5" sn="7.01" a="420.94" fwhm="0.000639" res="563308.2" algo="FTMS"/>
<pk mz="360.072537" i="1463063.4" sn="10.75" a="882.21" fwhm="0.000729" res="493723.0" algo="FTMS"/>
<pk mz="360.129997" i="1597989.3" sn="11.97" a="972.27" fwhm="0.000744" res="483869.2" algo="FTMS"/>
<pk mz="360.138262" i="1311783.3" sn="9.38" a="697.18" fwhm="0.000764" res="471445.0" algo="FTMS"/>
<pk mz="360.141258" i="1931304.0" sn="14.98" a="1169.75" fwhm="0.000742" res="485522.8" algo="FTMS"/>
<pk mz="360.166388" i="1099950.0" sn="7.47" a="626.79" fwhm="0.000820" res="439228.0" algo="FTMS"/>
<pk mz="360.174489" i="1407536.0" z="-1" sn="10.25" a="925.90" fwhm="0.000788" res="457258.8" algo="FTMS" component_name="BL" deconvoluted_molecular_mass="359.171369" deconvoluted_isotopic_mass="360.174695"/>
<pk mz="360.177550" i="1639216.8" sn="12.34" a="1079.48" fwhm="0.000773" res="466247.3" algo="FTMS"/>
<pk mz="361.020119" i="1784572.0" sn="13.65" a="1162.97" fwhm="0.000764" res="472282.6" algo="FTMS"/>
<pk mz="361.031310" i="2269438.8" sn="18.03" a="1585.12" fwhm="0.000812" res="444383.0" algo="FTMS"/>
<pk mz="361.056516" i="2385156.8" sn="19.07" a="1431.72" fwhm="0.000743" res="486255.7" algo="FTMS"/>
<pk mz="361.067750" i="1250311.5" sn="8.82" a="666.07" fwhm="0.000701" res="514809.1" algo="FTMS"/>
<pk mz="361.077694" i="1231881.9" sn="8.66" a="693.10" fwhm="0.000721" res="501021.4" algo="FTMS"/>
<pk mz="361.092881" i="2159885.5" sn="17.04" a="1466.68" fwhm="0.000837" res="431296.8" algo="FTMS"/>
<pk mz="361.114044" i="2082066.6" sn="16.34" a="1422.07" fwhm="0.000757" res="477337.1" algo="FTMS"/>
<pk mz="361.142411" i="1764889.5" sn="13.47" a="1115.30" fwhm="0.000723" res="499280.9" algo="FTMS"/>
<pk mz="361.148034" i="1093786.8" sn="7.41" a="676.62" fwhm="0.000868" res="416009.8" algo="FTMS"/>
<pk mz="361.150392" i="3771163.3" sn="31.59" a="2732.64" fwhm="0.000782" res="461869.1" algo="FTMS"/>
<pk mz="361.165673" i="1324831.0" sn="9.50" a="737.14" fwhm="0.000768" res="470379.8" algo="FTMS"/>
<pk mz="361.178682" i="1237794.3" sn="8.71" a="606.49" fwhm="0.000660" res="547033.5" algo="FTMS"/>
<pk mz="361.186839" i="2050084.1" sn="16.05" a="1281.96" fwhm="0.000734" res="491777.3" algo="FTMS"/>
<pk mz="361.223291" i="1454380.9" sn="10.67" a="1116.39" fwhm="0.000924" res="391077.0" algo="FTMS"/>
<pk mz="362.051705" i="2301684.0" sn="18.32" a="1502.95" fwhm="0.000789" res="459144.9" algo="FTMS"/>
<pk mz="362.088189" i="2636796.8" sn="21.34" a="1938.00" fwhm="0.000834" res="434400.5" algo="FTMS"/>
<pk mz="362.109364" i="1088001.8" sn="7.36" a="465.64" fwhm="0.000713" res="507782.1" algo="FTMS"/>
<pk mz="362.145709" i="1779978.5" sn="13.61" a="1115.78" fwhm="0.000712" res="508874.8" algo="FTMS"/>
<pk mz="362.153703" i="1092364.4" sn="7.40" a="631.21" fwhm="0.000845" res="428474.9" algo="FTMS"/>
<pk mz="362.182127" i="1443603.1" sn="10.57" a="908.16" fwhm="0.000825" res="439092.3" algo="FTMS"/>
<pk mz="362.999265" i="1179350.6" sn="8.18" a="811.15" fwhm="0.000876" res="414243.3" algo="FTMS"/>
<pk mz="363.035787" i="3112671.3" sn="25.64" a="2068.78" fwhm="0.000771" res="470960.9" algo="FTMS"/>
<pk mz="363.072185" i="2787560.0" sn="22.70" a="1929.42" fwhm="0.000784" res="463231.1" algo="FTMS"/>
<pk mz="363.083405" i="1411306.8" sn="10.27" a="801.34" fwhm="0.000732" res="495885.5" algo="FTMS"/>
<pk mz="363.085231" i="1391851.1" sn="10.10" a="751.08" fwhm="0.000669" res="542666.0" algo="FTMS"/>
<pk mz="363.108524" i="2063856.8" sn="16.17" a="1409.75" fwhm="0.000807" res="449877.1" algo="FTMS"/>
<pk mz="363.119765" i="2542323.5" sn="20.49" a="1875.20" fwhm="0.000843" res="430794.5" algo="FTMS"/>
<pk mz="363.121639" i="3195123.8" sn="26.38" a="2439.64" fwhm="0.000827" res="439190.6" algo="FTMS"/>
<pk mz="363.140839" i="1526520.5" sn="11.31" a="897.64" fwhm="0.000739" res="491573.9" algo="FTMS"/>
<pk mz="363.157986" i="2859260.5" sn="23.35" a="2177.98" fwhm="0.000816" res="445185.6" algo="FTMS"/>
<pk mz="363.181226" i="1100290.1" sn="7.46" a="491.45" fwhm="0.000628" res="578205.4" algo="FTMS"/>
<pk mz="363.194338" i="1457669.3" sn="10.69" a="853.18" fwhm="0.000742" res="489724.7" algo="FTMS"/>
<pk mz="363.337319" i="1076135.4" sn="7.25" a="733.21" fwhm="0.000978" res="371348.5" algo="FTMS"/>
<pk mz="364.031029" i="1325004.5" sn="9.49" a="731.65" fwhm="0.000740" res="491837.0" algo="FTMS"/>
<pk mz="364.067390" i="2739157.0" sn="22.26" a="1778.11" fwhm="0.000746" res="487814.3" algo="FTMS"/>
<pk mz="364.103753" i="1376349.8" sn="9.96" a="898.42" fwhm="0.000916" res="397603.0" algo="FTMS"/>
<pk mz="364.124934" i="1943778.8" sn="15.08" a="1529.15" fwhm="0.000897" res="406011.4" algo="FTMS"/>
<pk mz="364.161390" i="1273323.5" sn="9.03" a="676.70" fwhm="0.000697" res="522250.2" algo="FTMS"/>
<pk mz="365.014997" i="1228213.9" sn="8.62" a="636.66" fwhm="0.000737" res="495448.3" algo="FTMS"/>
<pk mz="365.051459" i="4167870.5" sn="35.16" a="3498.71" fwhm="0.000865" res="422111.6" algo="FTMS"/>
<pk mz="365.062720" i="1345217.1" sn="9.67" a="684.90" fwhm="0.000679" res="537463.8" algo="FTMS"/>
<pk mz="365.087839" i="3627207.0" sn="30.28" a="2685.27" fwhm="0.000809" res="451260.4" algo="FTMS"/>
<pk mz="365.099066" i="1846473.8" sn="14.20" a="1398.80" fwhm="0.000891" res="409633.2" algo="FTMS"/>
<pk mz="365.100828" i="2230474.3" sn="17.67" a="1772.84" fwhm="0.000916" res="398584.0" algo="FTMS"/>
<pk mz="365.124165" i="2107599.8" sn="16.56" a="1341.46" fwhm="0.000760" res="480453.5" algo="FTMS"/>
<pk mz="365.137239" i="3677906.8" sn="30.74" a="2564.51" fwhm="0.000786" res="464573.4" algo="FTMS"/>
<pk mz="365.160622" i="1663704.3" sn="12.55" a="1148.15" fwhm="0.000844" res="432627.8" algo="FTMS"/>
<pk mz="365.173634" i="2197723.3" sn="17.37" a="1541.87" fwhm="0.000801" res="456162.3" algo="FTMS"/>
<pk mz="365.196909" i="1948640.9" sn="15.12" a="1415.08" fwhm="0.000840" res="434622.1" algo="FTMS"/>
<pk mz="365.200251" i="1217761.6" sn="8.52" a="815.79" fwhm="0.000796" res="458567.2" algo="FTMS"/>
<pk mz="365.210038" i="2663652.0" sn="21.58" a="2101.26" fwhm="0.000869" res="420340.7" algo="FTMS"/>
<pk mz="365.236734" i="1095146.3" sn="7.41" a="451.60" fwhm="0.000672" res="543355.1" algo="FTMS"/>
<pk mz="365.246435" i="2566380.5" sn="20.70" a="1798.00" fwhm="0.000791" res="461821.5" algo="FTMS"/>
<pk mz="366.083011" i="1285554.0" sn="9.05" a="646.01" fwhm="0.000705" res="519132.0" algo="FTMS"/>
<pk mz="366.119532" i="1068218.5" sn="7.10" a="677.93" fwhm="0.000833" res="439545.6" algo="FTMS"/>
<pk mz="367.020735" i="1166478.3" sn="7.98" a="837.79" fwhm="0.001207" res="303998.2" algo="FTMS"/>
<pk mz="367.030683" i="2667152.5" sn="21.41" a="2029.23" fwhm="0.000863" res="425448.0" algo="FTMS"/>
<pk mz="367.067070" i="4181657.3" sn="34.96" a="3381.23" fwhm="0.000866" res="423854.9" algo="FTMS"/>
<pk mz="367.103454" i="3979425.8" sn="33.15" a="3028.29" fwhm="0.000824" res="445404.6" algo="FTMS"/>
<pk mz="367.116500" i="1968548.8" sn="15.16" a="1331.11" fwhm="0.000755" res="486540.7" algo="FTMS"/>
<pk mz="367.134323" i="1359656.9" sn="9.71" a="987.04" fwhm="0.000925" res="396837.6" algo="FTMS"/>
<pk mz="367.139848" i="3044522.3" sn="24.79" a="2213.75" fwhm="0.000803" res="456931.8" algo="FTMS"/>
<pk mz="367.152872" i="2162093.3" sn="16.89" a="1525.82" fwhm="0.000780" res="470862.7" algo="FTMS"/>
<pk mz="367.160910" i="1993647.1" sn="15.38" a="1141.92" fwhm="0.000745" res="492631.2" algo="FTMS"/>
<pk mz="367.176270" i="2236082.8" sn="17.55" a="1717.02" fwhm="0.000867" res="423679.2" algo="FTMS"/>
<pk mz="367.189299" i="1323957.8" sn="9.39" a="734.23" fwhm="0.000740" res="496448.2" algo="FTMS"/>
<pk mz="367.212681" i="1765563.3" sn="13.34" a="982.33" fwhm="0.000714" res="514478.6" algo="FTMS"/>
<pk mz="367.216004" i="1395388.0" sn="10.03" a="970.94" fwhm="0.000882" res="416140.6" algo="FTMS"/>
<pk mz="368.062387" i="1525121.9" sn="11.19" a="979.35" fwhm="0.000829" res="443913.3" algo="FTMS"/>
<pk mz="368.098612" i="1529610.3" sn="11.23" a="1241.32" fwhm="0.000979" res="376064.7" algo="FTMS"/>
<pk mz="369.046360" i="3227750.8" sn="26.42" a="2277.50" fwhm="0.000783" res="471520.0" algo="FTMS"/>
<pk mz="369.082725" i="5150319.5" sn="43.62" a="4082.95" fwhm="0.000834" res="442394.6" algo="FTMS"/>
<pk mz="369.094019" i="1212913.9" sn="8.39" a="975.53" fwhm="0.001045" res="353162.7" algo="FTMS"/>
<pk mz="369.119076" i="4733559.5" sn="39.89" a="3729.92" fwhm="0.000857" res="430864.4" algo="FTMS"/>
<pk mz="369.132104" i="1490042.8" sn="10.87" a="793.75" fwhm="0.000708" res="521201.0" algo="FTMS"/>
<pk mz="369.155513" i="4080768.3" sn="34.05" a="3244.63" fwhm="0.000818" res="451429.6" algo="FTMS"/>
<pk mz="369.168496" i="1137027.1" sn="7.71" a="559.42" fwhm="0.000720" res="512515.6" algo="FTMS"/>
<pk mz="369.186178" i="1058055.3" sn="7.01" a="747.10" fwhm="0.001038" res="355696.9" algo="FTMS"/>
<pk mz="369.191874" i="4381320.5" sn="36.74" a="3487.62" fwhm="0.000833" res="443368.2" algo="FTMS"/>
<pk mz="369.207178" i="1493132.1" sn="10.90" a="981.90" fwhm="0.000826" res="447072.6" algo="FTMS"/>
<pk mz="369.228240" i="2379921.0" sn="18.83" a="1582.60" fwhm="0.000822" res="449218.6" algo="FTMS"/>
<pk mz="370.078066" i="1207381.8" sn="8.34" a="687.33" fwhm="0.000756" res="489427.7" algo="FTMS"/>
<pk mz="370.089203" i="2628952.3" sn="21.06" a="1788.23" fwhm="0.000787" res="470128.5" algo="FTMS"/>
<pk mz="370.125601" i="9509729.0" z="-1" sn="82.63" a="7950.86" fwhm="0.000854" res="433500.7" algo="FTMS" component_name="AA" deconvoluted_molecular_mass="370.125826" deconvoluted_isotopic_mass="370.125822"/>
<pk mz="370.127424" i="1931873.1" sn="14.82" a="1520.69" fwhm="0.000949" res="389983.8" algo="FTMS"/>
<pk mz="370.158880" i="1074536.4" sn="7.15" a="678.68" fwhm="0.000916" res="404129.4" algo="FTMS"/>
<pk mz="370.161914" i="1577577.1" sn="11.65" a="977.92" fwhm="0.000789" res="468998.6" algo="FTMS"/>
<pk mz="371.004552" i="1095723.3" sn="7.34" a="566.70" fwhm="0.000741" res="500678.1" algo="FTMS"/>
<pk mz="371.005803" i="2537003.5" sn="20.24" a="1821.65" fwhm="0.000829" res="447359.6" algo="FTMS"/>
<pk mz="371.025700" i="1105712.0" sn="7.43" a="535.92" fwhm="0.000661" res="561491.6" algo="FTMS"/>
<pk mz="371.040957" i="1824819.5" sn="13.86" a="1676.05" fwhm="0.001116" res="332488.2" algo="FTMS"/>
<pk mz="371.061988" i="3934264.5" sn="32.74" a="3281.71" fwhm="0.000888" res="418056.0" algo="FTMS"/>
<pk mz="371.098420" i="3874880.8" sn="32.21" a="2947.36" fwhm="0.000827" res="448953.9" algo="FTMS"/>
<pk mz="371.109615" i="13071427.0" z="-1" sn="114.50" a="11575.33" fwhm="0.000866" res="428696.9" algo="FTMS" component_name="o" deconvoluted_molecular_mass="371.109834" deconvoluted_isotopic_mass="371.109838"/>
<pk mz="371.128968" i="1601095.8" z="-1" sn="11.86" a="1291.65" fwhm="0.001022" res="363265.8" algo="FTMS" component_name="AA" deconvoluted_molecular_mass="370.125826" deconvoluted_isotopic_mass="371.129191"/>
<pk mz="371.134789" i="4000841.3" sn="33.33" a="3275.86" fwhm="0.000855" res="434295.1" algo="FTMS"/>
<pk mz="371.145987" i="49796172.0" z="-1" sn="443.11" a="45577.93" fwhm="0.000878" res="422568.7" algo="FTMS" component_name="K" deconvoluted_molecular_mass="371.146215" deconvoluted_isotopic_mass="371.146210"/>
<pk mz="371.171140" i="7332945.5" z="-1" sn="63.15" a="6308.71" fwhm="0.000883" res="420464.5" algo="FTMS" component_name="AP" deconvoluted_molecular_mass="371.171370" deconvoluted_isotopic_mass="371.171363"/>
<pk mz="371.182420" i="1868116.0" sn="14.25" a="1313.91" fwhm="0.000834" res="444940.3" algo="FTMS"/>
<pk mz="371.207514" i="5200986.0" sn="44.07" a="4145.41" fwhm="0.000848" res="437627.7" algo="FTMS"/>
<pk mz="371.243915" i="1834338.1" sn="13.95" a="1312.51" fwhm="0.000901" res="411864.0" algo="FTMS"/>
<pk mz="372.036015" i="1750551.6" sn="13.20" a="1309.64" fwhm="0.000939" res="396312.5" algo="FTMS"/>
<pk mz="372.104920" i="1310887.4" sn="9.26" a="846.20" fwhm="0.000883" res="421341.4" algo="FTMS"/>
<pk mz="372.112927" i="1965865.3" z="-1" sn="15.12" a="1432.32" fwhm="0.000818" res="454859.9" algo="FTMS" component_name="o" deconvoluted_molecular_mass="371.109834" deconvoluted_isotopic_mass="372.113151"/>
<pk mz="372.129937" i="1175597.1" sn="8.05" a="623.15" fwhm="0.000752" res="494685.5" algo="FTMS"/>
<pk mz="372.141255" i="2100015.8" sn="16.32" a="1396.06" fwhm="0.000790" res="471335.7" algo="FTMS"/>
<pk mz="372.149366" i="8625458.0" z="-1" sn="74.71" a="7502.05" fwhm="0.000886" res="419901.5" algo="FTMS" component_name="K" deconvoluted_molecular_mass="371.146215" deconvoluted_isotopic_mass="372.149590"/>
<pk mz="372.174536" i="1087543.4" z="-1" sn="7.26" a="473.12" fwhm="0.000722" res="515753.2" algo="FTMS" component_name="AP" deconvoluted_molecular_mass="371.171370" deconvoluted_isotopic_mass="372.174760"/>
<pk mz="372.177589" i="2550072.0" sn="20.35" a="1804.21" fwhm="0.000786" res="473620.5" algo="FTMS"/>
<pk mz="372.214016" i="4174656.3" sn="34.89" a="3414.20" fwhm="0.000896" res="415338.8" algo="FTMS"/>
<pk mz="372.303885" i="4294997.0" sn="35.96" a="3539.23" fwhm="0.000852" res="436830.5" algo="FTMS"/>
<pk mz="373.020131" i="2184440.0" z="-12" sn="17.08" a="1543.92" fwhm="0.000828" res="450692.7" algo="FTMS" component_name="BB" deconvoluted_molecular_mass="4487.325084" deconvoluted_isotopic_mass="4487.330361"/>
<pk mz="373.056526" i="1606912.4" sn="11.91" a="1191.76" fwhm="0.000906" res="411806.0" algo="FTMS"/>
<pk mz="373.067717" i="1177090.9" sn="8.06" a="544.27" fwhm="0.000685" res="544919.0" algo="FTMS"/>
<pk mz="373.077646" i="2680837.3" sn="21.52" a="2089.54" fwhm="0.000877" res="425609.6" algo="FTMS"/>
<pk mz="373.089006" i="1243399.8" sn="8.66" a="931.54" fwhm="0.000934" res="399631.2" algo="FTMS"/>
<pk mz="373.101974" i="6856202.5" z="-12" sn="58.88" a="5987.72" fwhm="0.000881" res="423649.2" algo="FTMS" component_name="BB" deconvoluted_molecular_mass="4487.325084" deconvoluted_isotopic_mass="4488.312470"/>
<pk mz="373.114001" i="3355661.5" sn="27.56" a="2592.26" fwhm="0.000826" res="451752.1" algo="FTMS"/>
<pk mz="373.125278" i="4442640.0" sn="37.28" a="3627.61" fwhm="0.000841" res="443734.0" algo="FTMS"/>
<pk mz="373.150389" i="5818901.5" z="-1" sn="49.60" a="5100.13" fwhm="0.000877" res="425481.6" algo="FTMS" component_name="BP" deconvoluted_molecular_mass="373.150612" deconvoluted_isotopic_mass="373.150615"/>
<pk mz="373.152839" i="1211926.3" sn="8.37" a="877.23" fwhm="0.001007" res="370559.4" algo="FTMS"/>
<pk mz="373.161665" i="1463320.3" sn="10.62" a="969.15" fwhm="0.000800" res="466473.3" algo="FTMS"/>
<pk mz="373.172890" i="2451482.8" sn="19.47" a="1982.23" fwhm="0.000903" res="413463.8" algo="FTMS"/>
<pk mz="373.186792" i="5990942.0" z="-12" sn="51.14" a="5073.96" fwhm="0.000866" res="430921.7" algo="FTMS" component_name="BB" deconvoluted_molecular_mass="4487.325084" deconvoluted_isotopic_mass="4489.330295"/>
<pk mz="373.223205" i="3597862.3" sn="29.72" a="3144.20" fwhm="0.000933" res="400048.3" algo="FTMS"/>
<pk mz="373.307311" i="1194809.4" sn="8.22" a="560.07" fwhm="0.000708" res="527186.9" algo="FTMS"/>
<pk mz="374.051831" i="1204962.1" sn="8.23" a="684.60" fwhm="0.000805" res="464436.5" algo="FTMS"/>
<pk mz="374.105336" i="1621998.3" sn="11.93" a="990.92" fwhm="0.000837" res="447176.7" algo="FTMS"/>
<pk mz="374.145623" i="1466871.4" sn="10.55" a="1079.57" fwhm="0.000926" res="404075.4" algo="FTMS"/>
<pk mz="374.153714" i="1292025.1" z="-1" sn="9.00" a="845.41" fwhm="0.000845" res="442858.3" algo="FTMS" component_name="BP" deconvoluted_molecular_mass="373.150612" deconvoluted_isotopic_mass="374.153942"/>
<pk mz="374.156914" i="3166458.0" sn="25.62" a="2413.91" fwhm="0.000862" res="434239.9" algo="FTMS"/>
<pk mz="374.190263" i="1462529.5" sn="10.51" a="1274.73" fwhm="0.000961" res="389200.4" algo="FTMS"/>
<pk mz="374.300861" i="1339162.5" sn="9.42" a="877.99" fwhm="0.000833" res="449502.8" algo="FTMS"/>
<pk mz="375.035775" i="2898880.3" sn="23.24" a="2267.89" fwhm="0.000871" res="430511.8" algo="FTMS"/>
<pk mz="375.072213" i="2241992.3" sn="17.42" a="1670.10" fwhm="0.000849" res="441974.3" algo="FTMS"/>
<pk mz="375.083447" i="1567434.9" sn="11.44" a="971.80" fwhm="0.000815" res="460113.7" algo="FTMS"/>
<pk mz="375.093227" i="1326797.1" sn="9.31" a="640.68" fwhm="0.000668" res="561848.7" algo="FTMS"/>
<pk mz="375.099955" i="6943694.5" sn="59.10" a="6145.60" fwhm="0.000884" res="424462.8" algo="FTMS"/>
<pk mz="375.108526" i="1763792.5" sn="13.18" a="1076.63" fwhm="0.000728" res="514953.6" algo="FTMS"/>
<pk mz="375.121631" i="1562067.5" sn="11.40" a="888.31" fwhm="0.000735" res="510093.7" algo="FTMS"/>
<pk mz="375.129621" i="2674133.3" sn="21.25" a="1947.31" fwhm="0.000837" res="447944.6" algo="FTMS"/>
<pk mz="375.144982" i="1459672.8" sn="10.49" a="924.50" fwhm="0.000797" res="470960.6" algo="FTMS"/>
<pk mz="375.157995" i="3489755.8" sn="28.48" a="2918.06" fwhm="0.000896" res="418644.3" algo="FTMS"/>
<pk mz="375.163614" i="1727708.9" sn="12.86" a="1098.13" fwhm="0.000825" res="454819.8" algo="FTMS"/>
<pk mz="375.166072" i="4250077.5" sn="35.22" a="3462.75" fwhm="0.000879" res="426758.5" algo="FTMS"/>
<pk mz="375.202451" i="2544613.8" sn="20.10" a="1861.88" fwhm="0.000864" res="434366.2" algo="FTMS"/>
<pk mz="376.030945" i="1596319.5" sn="11.70" a="970.12" fwhm="0.000769" res="488957.3" algo="FTMS"/>
<pk mz="376.067470" i="1859239.6" sn="14.03" a="1560.49" fwhm="0.000935" res="402402.1" algo="FTMS"/>
<pk mz="376.124952" i="1632180.5" sn="12.01" a="1289.36" fwhm="0.000987" res="381061.7" algo="FTMS"/>
<pk mz="376.151400" i="1124282.4" sn="7.51" a="772.59" fwhm="0.000824" res="456494.0" algo="FTMS"/>
<pk mz="376.161316" i="2378940.8" sn="18.63" a="1740.87" fwhm="0.000830" res="453266.9" algo="FTMS"/>
<pk mz="377.015092" i="1913467.1" sn="14.51" a="1271.80" fwhm="0.000785" res="480508.3" algo="FTMS"/>
<pk mz="377.051472" i="3320707.3" sn="26.98" a="2874.40" fwhm="0.000934" res="403601.4" algo="FTMS"/>
<pk mz="377.062657" i="1415045.6" sn="10.09" a="958.81" fwhm="0.000808" res="466445.6" algo="FTMS"/>
<pk mz="377.085621" i="4015498.8" sn="33.14" a="3335.09" fwhm="0.000888" res="424561.0" algo="FTMS"/>
<pk mz="377.087796" i="3145099.3" sn="25.42" a="2920.57" fwhm="0.000936" res="402970.7" algo="FTMS"/>
<pk mz="377.099039" i="2255757.8" sn="17.54" a="1564.17" fwhm="0.000811" res="464918.5" algo="FTMS"/>
<pk mz="377.100869" i="1361038.3" sn="9.61" a="772.16" fwhm="0.000760" res="496130.9" algo="FTMS"/>
<pk mz="377.124210" i="2524563.3" sn="19.92" a="1895.78" fwhm="0.000885" res="426211.7" algo="FTMS"/>
<pk mz="377.135460" i="1138517.9" sn="7.64" a="842.23" fwhm="0.001027" res="367205.0" algo="FTMS"/>
<pk mz="377.137233" i="3571094.3" sn="29.20" a="3013.45" fwhm="0.000908" res="415186.9" algo="FTMS"/>
<pk mz="377.145281" i="1296792.1" sn="9.04" a="877.84" fwhm="0.000806" res="468042.7" algo="FTMS"/>
<pk mz="377.155367" i="1272314.3" sn="8.82" a="1414.25" fwhm="0.001560" res="241751.4" algo="FTMS"/>
<pk mz="377.160666" i="1541787.5" sn="11.21" a="1019.71" fwhm="0.000837" res="450425.2" algo="FTMS"/>
<pk mz="377.173658" i="3097502.3" sn="25.00" a="2300.45" fwhm="0.000822" res="459094.3" algo="FTMS"/>
<pk mz="377.181732" i="1385120.1" sn="9.82" a="784.70" fwhm="0.000808" res="466924.4" algo="FTMS"/>
<pk mz="377.210024" i="2228646.5" sn="17.30" a="1574.50" fwhm="0.000873" res="431887.0" algo="FTMS"/>
<pk mz="378.046713" i="1866336.0" sn="14.09" a="1438.74" fwhm="0.000903" res="418693.3" algo="FTMS"/>
<pk mz="378.083024" i="1335400.0" sn="9.38" a="673.77" fwhm="0.000748" res="505475.9" algo="FTMS"/>
<pk mz="378.140556" i="2373236.8" sn="18.58" a="1676.32" fwhm="0.000828" res="456940.2" algo="FTMS"/>
<pk mz="378.176956" i="2311292.8" sn="18.03" a="1812.33" fwhm="0.000902" res="419410.9" algo="FTMS"/>
<pk mz="379.030675" i="2918201.0" sn="23.41" a="2230.88" fwhm="0.000843" res="449796.5" algo="FTMS"/>
<pk mz="379.067073" i="4896577.0" sn="40.94" a="4205.91" fwhm="0.000905" res="419068.8" algo="FTMS"/>
<pk mz="379.078292" i="1222467.5" sn="8.38" a="660.23" fwhm="0.000776" res="488386.3" algo="FTMS"/>
<pk mz="379.080129" i="1431619.9" sn="10.23" a="1044.46" fwhm="0.000925" res="409874.2" algo="FTMS"/>
<pk mz="379.082585" i="1814596.5" sn="13.63" a="1244.50" fwhm="0.000850" res="445904.9" algo="FTMS"/>
<pk mz="379.103484" i="3745097.0" sn="30.74" a="3394.31" fwhm="0.000916" res="413644.3" algo="FTMS"/>
<pk mz="379.114594" i="1355339.5" sn="9.55" a="1071.48" fwhm="0.001011" res="374986.1" algo="FTMS"/>
<pk mz="379.116527" i="2431308.0" sn="19.09" a="1705.17" fwhm="0.000826" res="459083.5" algo="FTMS"/>
<pk mz="379.134287" i="1288783.9" sn="8.97" a="938.41" fwhm="0.000949" res="399451.4" algo="FTMS"/>
<pk mz="379.139878" i="2696017.0" sn="21.44" a="2030.35" fwhm="0.000850" res="445805.8" algo="FTMS"/>
<pk mz="379.152942" i="3904340.0" sn="32.15" a="3335.77" fwhm="0.000906" res="418433.3" algo="FTMS"/>
<pk mz="379.176218" i="1730137.1" sn="12.88" a="1362.99" fwhm="0.000973" res="389555.7" algo="FTMS"/>
<pk mz="379.189334" i="2975068.0" sn="23.91" a="2418.70" fwhm="0.000889" res="426336.3" algo="FTMS"/>
<pk mz="379.225733" i="3157348.0" sn="25.53" a="2457.48" fwhm="0.000875" res="433606.7" algo="FTMS"/>
<pk mz="380.062279" i="2006299.3" sn="15.32" a="1370.30" fwhm="0.000797" res="477102.8" algo="FTMS"/>
<pk mz="380.098801" i="1453859.3" sn="10.43" a="941.43" fwhm="0.000836" res="454531.2" algo="FTMS"/>
<pk mz="380.119980" i="1154471.9" sn="7.77" a="736.86" fwhm="0.001035" res="367122.2" algo="FTMS"/>
<pk mz="380.146355" i="1274669.6" sn="8.84" a="1061.81" fwhm="0.001011" res="376081.4" algo="FTMS"/>
<pk mz="381.046367" i="4259058.0" sn="35.29" a="3412.13" fwhm="0.000873" res="436580.4" algo="FTMS"/>
<pk mz="381.057442" i="1116276.3" sn="7.43" a="700.96" fwhm="0.000851" res="447736.5" algo="FTMS"/>
<pk mz="381.082725" i="5137657.5" sn="43.08" a="4815.49" fwhm="0.000959" res="397551.6" algo="FTMS"/>
<pk mz="381.113576" i="1768960.4" sn="13.22" a="1337.36" fwhm="0.000948" res="402162.1" algo="FTMS"/>
<pk mz="381.119127" i="4234497.5" sn="35.07" a="3303.01" fwhm="0.000860" res="443018.2" algo="FTMS"/>
<pk mz="381.130388" i="1080836.1" sn="7.12" a="468.40" fwhm="0.000756" res="503874.6" algo="FTMS"/>
<pk mz="381.132181" i="2721028.5" sn="21.66" a="2284.69" fwhm="0.000871" res="437496.4" algo="FTMS"/>
<pk mz="381.150007" i="1228808.4" sn="8.43" a="684.19" fwhm="0.000940" res="405533.2" algo="FTMS"/>
<pk mz="381.155523" i="3105545.5" sn="25.06" a="2364.54" fwhm="0.000871" res="437504.8" algo="FTMS"/>
<pk mz="381.168575" i="2651916.3" sn="21.04" a="1931.90" fwhm="0.000854" res="446527.7" algo="FTMS"/>
<pk mz="381.191909" i="2311953.5" sn="18.03" a="1790.95" fwhm="0.000890" res="428200.5" algo="FTMS"/>
<pk mz="381.195209" i="1230098.1" sn="8.44" a="700.85" fwhm="0.000734" res="519199.4" algo="FTMS"/>
<pk mz="381.205035" i="1213588.3" sn="8.29" a="952.41" fwhm="0.001037" res="367489.4" algo="FTMS"/>
<pk mz="381.222785" i="1412376.1" sn="10.06" a="839.31" fwhm="0.000837" res="455564.6" algo="FTMS"/>
<pk mz="381.228196" i="1488921.3" sn="10.73" a="887.35" fwhm="0.000789" res="483391.0" algo="FTMS"/>
<pk mz="381.231614" i="1832218.0" sn="13.78" a="1429.22" fwhm="0.000939" res="405914.0" algo="FTMS"/>
<pk mz="381.810252" i="1156631.4" sn="7.71" a="841.82" fwhm="0.000905" res="422043.8" algo="FTMS"/>
<pk mz="382.078001" i="1613265.3" sn="11.72" a="940.50" fwhm="0.000785" res="486509.8" algo="FTMS"/>
<pk mz="382.086028" i="1365971.0" sn="9.55" a="964.80" fwhm="0.000900" res="424324.6" algo="FTMS"/>
<pk mz="382.100511" i="1344214.1" sn="9.36" a="934.84" fwhm="0.000911" res="419201.3" algo="FTMS"/>
<pk mz="382.136802" i="1954270.0" sn="14.71" a="1789.67" fwhm="0.000980" res="390011.5" algo="FTMS"/>
<pk mz="383.025609" i="1288093.4" sn="8.86" a="631.06" fwhm="0.000696" res="550274.7" algo="FTMS"/>
<pk mz="383.040790" i="1149600.6" sn="7.65" a="573.56" fwhm="0.000758" res="505208.1" algo="FTMS"/>
<pk mz="383.062012" i="5131941.0" sn="42.60" a="4401.50" fwhm="0.000903" res="424157.4" algo="FTMS"/>
<pk mz="383.098406" i="6160045.0" sn="51.62" a="5246.54" fwhm="0.000904" res="423945.2" algo="FTMS"/>
<pk mz="383.129241" i="1140403.6" sn="7.57" a="788.41" fwhm="0.000869" res="440874.6" algo="FTMS"/>
<pk mz="383.134757" i="4441781.0" sn="36.54" a="3812.43" fwhm="0.000912" res="420101.5" algo="FTMS"/>
<pk mz="383.147851" i="1504439.6" sn="10.76" a="857.89" fwhm="0.000776" res="493616.0" algo="FTMS"/>
<pk mz="383.171133" i="4023996.5" sn="32.88" a="3205.92" fwhm="0.000867" res="442141.3" algo="FTMS"/>
<pk mz="383.201953" i="1100227.1" sn="7.21" a="711.39" fwhm="0.000978" res="391742.6" algo="FTMS"/>
<pk mz="383.207520" i="7076548.5" z="-1" sn="59.67" a="6306.40" fwhm="0.000925" res="414141.6" algo="FTMS" component_name="AV" deconvoluted_molecular_mass="383.207771" deconvoluted_isotopic_mass="383.207762"/>
<pk mz="383.243879" i="1457868.1" sn="10.35" a="901.24" fwhm="0.000788" res="486572.4" algo="FTMS"/>
<pk mz="384.057366" i="1114234.1" sn="7.34" a="702.51" fwhm="0.000826" res="464741.0" algo="FTMS"/>
<pk mz="384.065184" i="1122299.8" sn="7.41" a="902.14" fwhm="0.001022" res="375781.3" algo="FTMS"/>
<pk mz="384.093772" i="1572225.9" sn="11.36" a="1134.96" fwhm="0.000855" res="448994.2" algo="FTMS"/>
<pk mz="384.104871" i="4985732.0" sn="41.32" a="4229.82" fwhm="0.000908" res="423091.9" algo="FTMS"/>
<pk mz="384.130003" i="1077897.6" sn="7.02" a="711.63" fwhm="0.000830" res="462707.3" algo="FTMS"/>
<pk mz="384.174795" i="1165843.1" sn="7.79" a="850.36" fwhm="0.001199" res="320303.5" algo="FTMS"/>
<pk mz="384.177577" i="1365651.8" sn="9.54" a="848.68" fwhm="0.000868" res="442666.8" algo="FTMS"/>
<pk mz="384.210918" i="1248154.9" z="-1" sn="8.51" a="670.44" fwhm="0.000789" res="486823.5" algo="FTMS" component_name="AV" deconvoluted_molecular_mass="383.207771" deconvoluted_isotopic_mass="384.211162"/>
<pk mz="385.020106" i="1783110.8" sn="13.20" a="1690.44" fwhm="0.001105" res="348487.6" algo="FTMS"/>
<pk mz="385.031456" i="1208521.3" sn="8.16" a="763.07" fwhm="0.000868" res="443398.1" algo="FTMS"/>
<pk mz="385.041288" i="2158155.3" sn="16.50" a="1624.43" fwhm="0.000855" res="450528.1" algo="FTMS"/>
<pk mz="385.077652" i="5311571.0" sn="44.17" a="4386.64" fwhm="0.000882" res="436566.5" algo="FTMS"/>
<pk mz="385.114006" i="4319322.5" sn="35.46" a="3520.09" fwhm="0.000870" res="442594.8" algo="FTMS"/>
<pk mz="385.125252" i="20729950.0" z="-1" sn="179.50" a="20407.32" fwhm="0.000949" res="406001.9" algo="FTMS" component_name="U" deconvoluted_molecular_mass="385.125095" deconvoluted_isotopic_mass="385.125497"/>
<pk mz="385.150429" i="5310562.5" sn="44.16" a="4550.93" fwhm="0.000905" res="425757.1" algo="FTMS"/>
<pk mz="385.161551" i="1167396.8" sn="7.80" a="985.75" fwhm="0.001229" res="313426.1" algo="FTMS"/>
<pk mz="385.172830" i="1351527.1" sn="9.42" a="770.35" fwhm="0.000840" res="458274.2" algo="FTMS"/>
<pk mz="385.178688" i="1516648.4" sn="10.87" a="1122.94" fwhm="0.000951" res="405125.9" algo="FTMS"/>
<pk mz="385.186824" i="6743146.0" z="-1" sn="56.74" a="6408.30" fwhm="0.000963" res="400000.7" algo="FTMS" component_name="BE" deconvoluted_molecular_mass="385.187217" deconvoluted_isotopic_mass="385.187069"/>
<pk mz="385.223203" i="4886642.0" sn="40.44" a="4826.26" fwhm="0.001001" res="384691.4" algo="FTMS"/>
<pk mz="386.088021" i="1204520.4" sn="8.12" a="770.74" fwhm="0.000903" res="427387.3" algo="FTMS"/>
<pk mz="386.128659" i="3213105.0" z="-1" sn="25.75" a="2739.97" fwhm="0.000896" res="430991.6" algo="FTMS" component_name="U" deconvoluted_molecular_mass="385.125095" deconvoluted_isotopic_mass="386.128905"/>
<pk mz="386.153738" i="1284918.3" sn="8.83" a="719.48" fwhm="0.000839" res="460519.0" algo="FTMS"/>
<pk mz="386.156925" i="1525814.9" sn="10.94" a="999.44" fwhm="0.000837" res="461402.2" algo="FTMS"/>
<pk mz="386.190163" i="1357373.9" z="-1" sn="9.47" a="789.78" fwhm="0.000797" res="484395.4" algo="FTMS" component_name="BE" deconvoluted_molecular_mass="385.187217" deconvoluted_isotopic_mass="386.190409"/>
<pk mz="386.193262" i="1235262.5" sn="8.39" a="706.63" fwhm="0.000768" res="502857.5" algo="FTMS"/>
<pk mz="386.999355" i="1176551.6" sn="7.88" a="752.25" fwhm="0.000944" res="410097.7" algo="FTMS"/>
<pk mz="387.035729" i="2535407.3" sn="19.80" a="1936.91" fwhm="0.000902" res="428873.2" algo="FTMS"/>
<pk mz="387.056885" i="2831859.5" sn="22.41" a="2216.27" fwhm="0.000887" res="436556.6" algo="FTMS"/>
<pk mz="387.072097" i="1463542.8" sn="10.40" a="1216.28" fwhm="0.001025" res="377447.8" algo="FTMS"/>
<pk mz="387.093344" i="2544123.3" sn="19.88" a="2140.99" fwhm="0.000898" res="431115.3" algo="FTMS"/>
<pk mz="387.104594" i="1699325.6" sn="12.47" a="1118.78" fwhm="0.000809" res="478761.8" algo="FTMS"/>
<pk mz="387.108508" i="1247486.4" sn="8.50" a="882.07" fwhm="0.000885" res="437562.7" algo="FTMS"/>
<pk mz="387.121626" i="1135489.1" sn="7.52" a="682.78" fwhm="0.000894" res="433004.6" algo="FTMS"/>
<pk mz="387.129749" i="3708930.8" z="-1" sn="30.10" a="2970.47" fwhm="0.000881" res="439522.5" algo="FTMS" component_name="U" deconvoluted_molecular_mass="385.125095" deconvoluted_isotopic_mass="387.129997"/>
<pk mz="387.140878" i="2856965.3" sn="22.63" a="2097.55" fwhm="0.000860" res="449914.3" algo="FTMS"/>
<pk mz="387.152276" i="1101831.5" sn="7.22" a="680.80" fwhm="0.000828" res="467488.3" algo="FTMS"/>
<pk mz="387.156074" i="1740552.4" sn="12.83" a="1408.18" fwhm="0.001027" res="377084.4" algo="FTMS"/>
<pk mz="387.166069" i="6840842.5" z="-1" sn="57.59" a="6135.76" fwhm="0.000934" res="414688.9" algo="FTMS" component_name="BC" deconvoluted_molecular_mass="387.166317" deconvoluted_isotopic_mass="387.166318"/>
<pk mz="387.188574" i="2725903.3" sn="21.48" a="2319.18" fwhm="0.000953" res="406302.2" algo="FTMS"/>
<pk mz="387.194432" i="1548304.4" z="-1" sn="11.14" a="1413.33" fwhm="0.001053" res="367744.4" algo="FTMS" component_name="BE" deconvoluted_molecular_mass="385.187217" deconvoluted_isotopic_mass="387.194681"/>
<pk mz="387.202430" i="6005266.0" z="-1" sn="50.26" a="5278.91" fwhm="0.000934" res="414697.9" algo="FTMS" component_name="BM" deconvoluted_molecular_mass="387.202669" deconvoluted_isotopic_mass="387.202679"/>
<pk mz="387.238869" i="2910745.5" sn="23.10" a="2363.00" fwhm="0.000932" res="415417.2" algo="FTMS"/>
<pk mz="388.031044" i="1383614.6" sn="9.69" a="759.03" fwhm="0.000738" res="525513.2" algo="FTMS"/>
<pk mz="388.067312" i="1387462.1" sn="9.73" a="973.40" fwhm="0.000888" res="437197.7" algo="FTMS"/>
<pk mz="388.133117" i="1130451.9" z="-1" sn="7.47" a="445.76" fwhm="0.000784" res="494977.7" algo="FTMS" component_name="U" deconvoluted_molecular_mass="385.125095" deconvoluted_isotopic_mass="388.133367"/>
<pk mz="388.136089" i="1275348.4" sn="8.74" a="769.22" fwhm="0.000800" res="484887.5" algo="FTMS"/>
<pk mz="388.161320" i="1168857.6" sn="7.81" a="650.29" fwhm="0.000830" res="467730.8" algo="FTMS"/>
<pk mz="388.169410" i="1337307.4" z="-1" sn="9.29" a="981.65" fwhm="0.000932" res="416555.1" algo="FTMS" component_name="BC" deconvoluted_molecular_mass="387.166317" deconvoluted_isotopic_mass="388.169660"/>
<pk mz="388.172569" i="1620188.0" sn="11.77" a="1017.53" fwhm="0.000790" res="491367.4" algo="FTMS"/>
<pk mz="388.197683" i="1405665.3" sn="9.89" a="836.49" fwhm="0.000771" res="503461.5" algo="FTMS"/>
<pk mz="388.205724" i="1407970.9" z="-1" sn="9.91" a="801.50" fwhm="0.000772" res="502892.6" algo="FTMS" component_name="BM" deconvoluted_molecular_mass="387.202669" deconvoluted_isotopic_mass="388.205974"/>
<pk mz="389.014944" i="1601674.3" sn="11.60" a="982.35" fwhm="0.000819" res="475038.1" algo="FTMS"/>
<pk mz="389.051440" i="2491793.8" sn="19.42" a="1786.95" fwhm="0.000844" res="461025.4" algo="FTMS"/>
<pk mz="389.062786" i="1495700.1" sn="10.67" a="1280.47" fwhm="0.000971" res="400642.2" algo="FTMS"/>
<pk mz="389.066103" i="1437588.9" sn="10.16" a="847.00" fwhm="0.000819" res="474895.3" algo="FTMS"/>
<pk mz="389.072635" i="1858966.3" sn="13.86" a="1410.99" fwhm="0.000904" res="430499.2" algo="FTMS"/>
<pk mz="389.087846" i="2840473.3" sn="22.48" a="2135.10" fwhm="0.000849" res="458326.6" algo="FTMS"/>
<pk mz="389.102386" i="3093404.3" sn="24.70" a="2517.61" fwhm="0.000891" res="436594.2" algo="FTMS"/>
<pk mz="389.108926" i="2109853.8" sn="16.06" a="1658.71" fwhm="0.000914" res="425550.8" algo="FTMS"/>
<pk mz="389.120240" i="1163424.0" sn="7.76" a="695.29" fwhm="0.000844" res="461001.6" algo="FTMS"/>
<pk mz="389.124198" i="1410976.9" sn="9.93" a="1034.85" fwhm="0.000834" res="466674.8" algo="FTMS"/>
<pk mz="389.137273" i="1282211.5" z="-1" sn="8.80" a="714.79" fwhm="0.000805" res="483305.8" algo="FTMS" component_name="U" deconvoluted_molecular_mass="385.125095" deconvoluted_isotopic_mass="389.137524"/>
<pk mz="389.145316" i="4184485.3" sn="34.27" a="3775.03" fwhm="0.000957" res="406594.6" algo="FTMS"/>
<pk mz="389.156528" i="3265447.5" sn="26.21" a="3027.34" fwhm="0.000995" res="390979.8" algo="FTMS"/>
<pk mz="389.160673" i="1079464.4" sn="7.02" a="548.27" fwhm="0.000782" res="497775.9" algo="FTMS"/>
<pk mz="389.167774" i="1215657.8" sn="8.22" a="627.45" fwhm="0.000726" res="535715.0" algo="FTMS"/>
<pk mz="389.173606" i="1618347.0" sn="11.75" a="1081.70" fwhm="0.000868" res="448521.0" algo="FTMS"/>
<pk mz="389.179207" i="11215788.0" z="-1" sn="95.99" a="10503.81" fwhm="0.000949" res="410033.2" algo="FTMS" component_name="w" deconvoluted_molecular_mass="389.180040" deconvoluted_isotopic_mass="389.179458"/>
<pk mz="389.181765" i="4414892.5" sn="36.30" a="3902.23" fwhm="0.000938" res="414969.5" algo="FTMS"/>
<pk mz="389.210053" i="1249458.5" sn="8.51" a="765.36" fwhm="0.000847" res="459746.0" algo="FTMS"/>
<pk mz="389.218089" i="2647988.3" sn="20.79" a="2208.10" fwhm="0.000947" res="411006.0" algo="FTMS"/>
<pk mz="389.254584" i="1232827.8" sn="8.37" a="777.75" fwhm="0.000806" res="482907.5" algo="FTMS"/>
<pk mz="390.046681" i="1764190.4" sn="13.03" a="1303.39" fwhm="0.000914" res="426966.6" algo="FTMS"/>
<pk mz="390.083042" i="1661029.9" sn="12.12" a="1107.26" fwhm="0.000812" res="480599.9" algo="FTMS"/>
<pk mz="390.140617" i="2040945.6" sn="15.46" a="1548.09" fwhm="0.000881" res="442707.9" algo="FTMS"/>
<pk mz="390.177000" i="2034809.1" sn="15.40" a="1556.72" fwhm="0.000937" res="416630.0" algo="FTMS"/>
<pk mz="390.182580" i="2811002.3" z="-1" sn="22.22" a="2379.24" fwhm="0.000947" res="412201.4" algo="FTMS" component_name="w" deconvoluted_molecular_mass="389.180040" deconvoluted_isotopic_mass="390.182834"/>
<pk mz="390.329186" i="1117368.1" sn="7.28" a="1237.11" fwhm="0.001663" res="234747.9" algo="FTMS"/>
<pk mz="391.030680" i="2778919.3" sn="21.72" a="2240.77" fwhm="0.000907" res="430931.7" algo="FTMS"/>
<pk mz="391.041911" i="1752873.5" sn="12.80" a="1361.66" fwhm="0.000935" res="418385.3" algo="FTMS"/>
<pk mz="391.067089" i="3687214.5" sn="29.61" a="3304.29" fwhm="0.000923" res="423555.5" algo="FTMS"/>
<pk mz="391.078321" i="2197809.0" sn="16.67" a="1778.51" fwhm="0.000948" res="412399.8" algo="FTMS"/>
<pk mz="391.103446" i="3308342.0" sn="26.32" a="3031.35" fwhm="0.000975" res="401239.0" algo="FTMS"/>
<pk mz="391.114721" i="4611384.5" sn="37.64" a="4106.39" fwhm="0.000936" res="417844.0" algo="FTMS"/>
<pk mz="391.116529" i="1681720.6" sn="12.18" a="1298.08" fwhm="0.000895" res="436764.9" algo="FTMS"/>
<pk mz="391.124525" i="1186618.3" sn="7.88" a="711.78" fwhm="0.000826" res="473259.1" algo="FTMS"/>
<pk mz="391.139866" i="1773885.4" sn="12.98" a="1337.10" fwhm="0.000890" res="439383.6" algo="FTMS"/>
<pk mz="391.152847" i="2989376.0" sn="23.55" a="2368.18" fwhm="0.000896" res="436571.7" algo="FTMS"/>
<pk mz="391.161045" i="1542721.8" sn="10.97" a="1018.67" fwhm="0.000859" res="455229.3" algo="FTMS"/>
<pk mz="391.189331" i="2827079.5" z="-1" sn="22.14" a="2124.02" fwhm="0.000869" res="450187.7" algo="FTMS" component_name="w" deconvoluted_molecular_mass="389.180040" deconvoluted_isotopic_mass="391.189586"/>
<pk mz="391.197405" i="1466441.1" sn="10.31" a="932.95" fwhm="0.000842" res="464660.7" algo="FTMS"/>
<pk mz="391.233904" i="1299536.5" sn="8.86" a="758.29" fwhm="0.000842" res="464923.2" algo="FTMS"/>
<pk mz="391.607335" i="1104156.3" sn="7.16" a="958.13" fwhm="0.001216" res="322139.2" algo="FTMS"/>
<pk mz="391.627784" i="1263008.4" sn="8.54" a="912.72" fwhm="0.000937" res="417895.9" algo="FTMS"/>
<pk mz="392.025868" i="1104240.9" sn="7.16" a="716.20" fwhm="0.000885" res="443187.3" algo="FTMS"/>
<pk mz="392.062312" i="2850808.3" sn="22.34" a="2316.87" fwhm="0.000914" res="428745.5" algo="FTMS"/>
<pk mz="392.098799" i="1292031.6" sn="8.79" a="687.46" fwhm="0.000800" res="489905.1" algo="FTMS"/>
<pk mz="392.119830" i="1142147.9" sn="7.49" a="716.52" fwhm="0.001001" res="391905.1" algo="FTMS"/>
<pk mz="392.146343" i="2183177.3" sn="16.54" a="1664.03" fwhm="0.000924" res="424571.7" algo="FTMS"/>
<pk mz="392.156306" i="2348043.3" sn="17.97" a="1833.65" fwhm="0.000878" res="446880.4" algo="FTMS"/>
<pk mz="392.182688" i="1777168.5" sn="13.01" a="1460.59" fwhm="0.000952" res="412097.6" algo="FTMS"/>
<pk mz="392.705871" i="1117433.8" sn="7.28" a="846.13" fwhm="0.001151" res="341054.3" algo="FTMS"/>
<pk mz="393.009918" i="1332918.8" sn="9.15" a="850.41" fwhm="0.000878" res="447388.3" algo="FTMS"/>
<pk mz="393.046358" i="3741374.0" sn="30.08" a="3416.45" fwhm="0.000932" res="421565.1" algo="FTMS"/>
<pk mz="393.055537" i="1384383.9" z="-9" sn="9.60" a="1018.51" fwhm="0.000991" res="396717.5" algo="FTMS" component_name="p" deconvoluted_molecular_mass="3545.562546" deconvoluted_isotopic_mass="3545.564755"/>
<pk mz="393.082727" i="4430533.5" sn="36.07" a="4270.86" fwhm="0.000975" res="403070.3" algo="FTMS"/>
<pk mz="393.093928" i="2344135.8" sn="17.94" a="1797.13" fwhm="0.000915" res="429594.3" algo="FTMS"/>
<pk mz="393.119132" i="3545292.8" sn="28.37" a="3190.26" fwhm="0.000976" res="402936.8" algo="FTMS"/>
<pk mz="393.130338" i="1672398.9" sn="12.10" a="1301.49" fwhm="0.000909" res="432598.0" algo="FTMS"/>
<pk mz="393.132213" i="3071695.3" sn="24.26" a="2334.43" fwhm="0.000888" res="442592.4" algo="FTMS"/>
<pk mz="393.155443" i="2850516.0" sn="22.34" a="2381.52" fwhm="0.000942" res="417263.0" algo="FTMS"/>
<pk mz="393.168525" i="3776726.5" z="-9" sn="30.39" a="3227.16" fwhm="0.000932" res="421851.5" algo="FTMS" component_name="p" deconvoluted_molecular_mass="3545.562546" deconvoluted_isotopic_mass="3546.581652"/>
<pk mz="393.191841" i="1608411.3" sn="11.54" a="1262.09" fwhm="0.000927" res="424064.6" algo="FTMS"/>
<pk mz="393.204965" i="2570973.8" sn="19.91" a="1965.37" fwhm="0.000866" res="453911.9" algo="FTMS"/>
<pk mz="393.277714" i="12830444.0" z="-9" sn="109.06" a="12739.35" fwhm="0.000996" res="394958.9" algo="FTMS" component_name="p" deconvoluted_molecular_mass="3545.562546" deconvoluted_isotopic_mass="3547.564355"/>
<pk mz="394.041632" i="1269380.8" sn="8.59" a="843.14" fwhm="0.000938" res="420133.9" algo="FTMS"/>
<pk mz="394.049930" i="1159174.4" sn="7.64" a="679.01" fwhm="0.000940" res="419156.2" algo="FTMS"/>
<pk mz="394.077951" i="1765260.0" sn="12.90" a="1178.95" fwhm="0.000861" res="457541.0" algo="FTMS"/>
<pk mz="394.114281" i="1121939.3" sn="7.31" a="586.20" fwhm="0.000760" res="518320.5" algo="FTMS"/>
<pk mz="394.135526" i="1279639.4" sn="8.68" a="650.38" fwhm="0.000790" res="499038.0" algo="FTMS"/>
<pk mz="394.171778" i="1432990.6" sn="10.02" a="981.26" fwhm="0.000885" res="445602.2" algo="FTMS"/>
<pk mz="394.281113" i="2222516.3" sn="16.88" a="1847.62" fwhm="0.000925" res="426068.7" algo="FTMS"/>
<pk mz="394.436966" i="1091539.3" sn="7.05" a="761.32" fwhm="0.001045" res="377566.3" algo="FTMS"/>
<pk mz="394.996022" i="1268033.9" sn="8.58" a="845.01" fwhm="0.000883" res="447176.6" algo="FTMS"/>
<pk mz="395.025630" i="2112583.8" sn="15.92" a="1614.37" fwhm="0.000922" res="428498.4" algo="FTMS"/>
<pk mz="395.062006" i="5178447.0" sn="42.56" a="4594.07" fwhm="0.000949" res="416326.2" algo="FTMS"/>
<pk mz="395.073290" i="1151697.1" sn="7.57" a="900.91" fwhm="0.001204" res="328049.5" algo="FTMS"/>
<pk mz="395.098376" i="4502614.0" sn="36.69" a="4070.01" fwhm="0.000981" res="402857.3" algo="FTMS"/>
<pk mz="395.111260" i="1233880.6" sn="8.28" a="1081.56" fwhm="0.001090" res="362649.2" algo="FTMS"/>
<pk mz="395.132109" i="1833820.8" sn="13.50" a="1212.96" fwhm="0.000825" res="479121.4" algo="FTMS"/>
<pk mz="395.134765" i="3497053.3" sn="27.95" a="2853.86" fwhm="0.000919" res="430001.8" algo="FTMS"/>
<pk mz="395.147797" i="3136607.8" sn="24.82" a="2623.45" fwhm="0.000945" res="418309.6" algo="FTMS"/>
<pk mz="395.165574" i="1125219.4" sn="7.34" a="658.89" fwhm="0.000890" res="444102.0" algo="FTMS"/>
<pk mz="395.171197" i="2597476.5" sn="20.13" a="2484.10" fwhm="0.001013" res="390095.1" algo="FTMS"/>
<pk mz="395.184227" i="2579559.0" sn="19.98" a="2192.50" fwhm="0.000947" res="417443.0" algo="FTMS"/>
<pk mz="395.207501" i="1940075.6" sn="14.42" a="1418.62" fwhm="0.000927" res="426549.0" algo="FTMS"/>
<pk mz="395.220660" i="1652590.1" sn="11.92" a="991.78" fwhm="0.000808" res="489428.7" algo="FTMS"/>
<pk mz="395.274782" i="3902584.8" sn="31.48" a="3186.76" fwhm="0.000892" res="443359.6" algo="FTMS"/>
<pk mz="396.057298" i="1183506.5" sn="7.84" a="711.50" fwhm="0.000819" res="483779.8" algo="FTMS"/>
<pk mz="396.093703" i="1306137.6" sn="8.91" a="748.46" fwhm="0.000810" res="489103.7" algo="FTMS"/>
<pk mz="396.106800" i="1133852.3" sn="7.41" a="754.57" fwhm="0.000931" res="425531.2" algo="FTMS"/>
<pk mz="396.130005" i="1262368.8" sn="8.53" a="868.00" fwhm="0.000876" res="452270.4" algo="FTMS"/>
<pk mz="396.152479" i="9351461.0" z="-1" sn="78.83" a="9077.82" fwhm="0.000996" res="397877.8" algo="FTMS" component_name="AC" deconvoluted_molecular_mass="396.152734" deconvoluted_isotopic_mass="396.152743"/>
<pk mz="397.041233" i="3272146.3" sn="25.99" a="2662.33" fwhm="0.000895" res="443813.3" algo="FTMS"/>
<pk mz="397.077666" i="5485017.5" sn="45.22" a="5288.55" fwhm="0.001015" res="391332.4" algo="FTMS"/>
<pk mz="397.114010" i="4585952.5" sn="37.41" a="4052.76" fwhm="0.000947" res="419299.6" algo="FTMS"/>
<pk mz="397.136496" i="1170916.9" sn="7.73" a="682.05" fwhm="0.000877" res="452880.7" algo="FTMS"/>
<pk mz="397.144858" i="1331942.5" sn="9.13" a="893.61" fwhm="0.000884" res="449357.5" algo="FTMS"/>
<pk mz="397.150431" i="3940839.5" sn="31.80" a="3298.08" fwhm="0.000918" res="432586.3" algo="FTMS"/>
<pk mz="397.155770" i="1811944.6" z="-1" sn="13.30" a="1086.23" fwhm="0.000832" res="477552.1" algo="FTMS" component_name="AC" deconvoluted_molecular_mass="396.152734" deconvoluted_isotopic_mass="397.156035"/>
<pk mz="397.163494" i="2139370.0" sn="16.15" a="1855.75" fwhm="0.000977" res="406435.5" algo="FTMS"/>
<pk mz="397.186751" i="3807726.5" sn="30.65" a="3960.49" fwhm="0.001098" res="361836.3" algo="FTMS"/>
<pk mz="397.199891" i="1116273.1" sn="7.26" a="623.25" fwhm="0.000906" res="438469.0" algo="FTMS"/>
<pk mz="397.223198" i="2985461.8" sn="23.50" a="2893.27" fwhm="0.000980" res="405232.4" algo="FTMS"/>
<pk mz="397.226529" i="1420022.4" sn="9.90" a="942.61" fwhm="0.000849" res="467878.0" algo="FTMS"/>
<pk mz="398.072908" i="1127577.9" sn="7.35" a="725.28" fwhm="0.000922" res="431976.8" algo="FTMS"/>
<pk mz="398.122341" i="1441443.5" sn="10.08" a="895.70" fwhm="0.000817" res="487089.4" algo="FTMS"/>
<pk mz="398.193280" i="1388465.1" sn="9.62" a="939.35" fwhm="0.000882" res="451384.9" algo="FTMS"/>
<pk mz="399.020502" i="1122767.8" sn="7.31" a="805.75" fwhm="0.001008" res="395723.6" algo="FTMS"/>
<pk mz="399.056919" i="3709782.8" sn="29.79" a="3192.30" fwhm="0.000956" res="417443.4" algo="FTMS"/>
<pk mz="399.093285" i="4949853.5" sn="40.57" a="4587.54" fwhm="0.000983" res="405822.0" algo="FTMS"/>
<pk mz="399.129669" i="4556644.5" sn="37.15" a="4247.68" fwhm="0.000993" res="401879.3" algo="FTMS"/>
<pk mz="399.140945" i="1962854.8" sn="14.61" a="1608.64" fwhm="0.000957" res="417075.7" algo="FTMS"/>
<pk mz="399.166051" i="5021547.5" sn="41.19" a="4349.30" fwhm="0.000946" res="422043.9" algo="FTMS"/>
<pk mz="399.188584" i="2482543.8" sn="19.13" a="2081.63" fwhm="0.000959" res="416058.1" algo="FTMS"/>
<pk mz="399.202462" i="4427634.5" sn="36.03" a="4371.04" fwhm="0.001026" res="389039.8" algo="FTMS"/>
<pk mz="399.238848" i="2721145.5" sn="21.20" a="2449.24" fwhm="0.000969" res="411814.4" algo="FTMS"/>
<pk mz="399.275152" i="1538688.4" sn="10.84" a="923.10" fwhm="0.000820" res="486697.2" algo="FTMS"/>
<pk mz="400.030819" i="1364752.0" sn="9.34" a="978.96" fwhm="0.001008" res="396922.1" algo="FTMS"/>
<pk mz="400.136098" i="1248547.9" sn="8.34" a="840.04" fwhm="0.000922" res="434139.3" algo="FTMS"/>
<pk mz="400.161226" i="1599784.8" sn="11.37" a="1413.84" fwhm="0.001156" res="346110.9" algo="FTMS"/>
<pk mz="400.169471" i="1226282.3" sn="8.15" a="824.48" fwhm="0.000933" res="428870.1" algo="FTMS"/>
<pk mz="400.172532" i="1528362.9" sn="10.75" a="926.09" fwhm="0.000823" res="486295.3" algo="FTMS"/>
<pk mz="400.197615" i="1350703.6" sn="9.22" a="889.50" fwhm="0.000900" res="444672.5" algo="FTMS"/>
<pk mz="400.205786" i="1806897.1" sn="13.16" a="1388.36" fwhm="0.000950" res="421339.5" algo="FTMS"/>
<pk mz="400.242221" i="1259064.0" sn="8.43" a="821.90" fwhm="0.000879" res="455130.9" algo="FTMS"/>
<pk mz="401.015052" i="1505481.8" sn="10.56" a="1243.92" fwhm="0.001008" res="397742.3" algo="FTMS"/>
<pk mz="401.036144" i="1466061.6" sn="10.22" a="1012.48" fwhm="0.000898" res="446823.1" algo="FTMS"/>
<pk mz="401.051435" i="1799376.5" sn="13.09" a="1294.49" fwhm="0.000879" res="456050.2" algo="FTMS"/>
<pk mz="401.072568" i="3380436.5" sn="26.73" a="3112.94" fwhm="0.001022" res="392628.5" algo="FTMS"/>
<pk mz="401.087880" i="1465559.4" sn="10.21" a="1063.50" fwhm="0.000920" res="436007.9" algo="FTMS"/>
<pk mz="401.108954" i="2949851.3" sn="23.01" a="2911.40" fwhm="0.001036" res="387086.4" algo="FTMS"/>
<pk mz="401.120244" i="1488093.5" sn="10.41" a="1566.12" fwhm="0.001161" res="345427.0" algo="FTMS"/>
<pk mz="401.145331" i="3746018.3" sn="29.88" a="3175.82" fwhm="0.000930" res="431163.4" algo="FTMS"/>
<pk mz="401.156619" i="1732068.3" sn="12.51" a="1407.39" fwhm="0.000988" res="406212.8" algo="FTMS"/>
<pk mz="401.173698" i="2320615.5" sn="17.59" a="2404.74" fwhm="0.001151" res="348442.5" algo="FTMS"/>
<pk mz="401.179210" i="1772520.5" sn="12.86" a="1284.33" fwhm="0.000933" res="429843.6" algo="FTMS"/>
<pk mz="401.181694" i="5922025.0" z="-1" sn="48.65" a="5673.64" fwhm="0.000991" res="404901.6" algo="FTMS" component_name="BO" deconvoluted_molecular_mass="401.181979" deconvoluted_isotopic_mass="401.181966"/>
<pk mz="401.204169" i="2395885.3" sn="18.24" a="2009.50" fwhm="0.000916" res="438198.0" algo="FTMS"/>
<pk mz="401.218101" i="4994288.0" sn="40.65" a="4767.41" fwhm="0.001016" res="394977.5" algo="FTMS"/>
<pk mz="401.231004" i="1294066.3" sn="8.73" a="902.78" fwhm="0.000982" res="408682.4" algo="FTMS"/>
<pk mz="401.254587" i="1610998.6" sn="11.47" a="1397.70" fwhm="0.000953" res="420896.2" algo="FTMS"/>
<pk mz="402.046536" i="1264010.6" sn="8.47" a="609.96" fwhm="0.000792" res="507422.3" algo="FTMS"/>
<pk mz="402.140715" i="1386396.3" sn="9.53" a="1219.78" fwhm="0.001060" res="379505.1" algo="FTMS"/>
<pk mz="402.151873" i="1268638.3" sn="8.51" a="1090.28" fwhm="0.001007" res="399366.4" algo="FTMS"/>
<pk mz="402.176968" i="2103715.0" sn="15.71" a="1912.37" fwhm="0.001079" res="372867.6" algo="FTMS"/>
<pk mz="402.185102" i="1585316.5" z="-1" sn="11.24" a="1082.47" fwhm="0.000960" res="418979.6" algo="FTMS" component_name="BO" deconvoluted_molecular_mass="401.181979" deconvoluted_isotopic_mass="402.185375"/>
<pk mz="403.030716" i="2351169.3" sn="17.85" a="2087.18" fwhm="0.001028" res="391917.4" algo="FTMS"/>
<pk mz="403.051707" i="1456709.0" sn="10.13" a="899.71" fwhm="0.000859" res="468968.7" algo="FTMS"/>
<pk mz="403.067066" i="2242631.8" sn="16.91" a="1905.15" fwhm="0.001015" res="397089.6" algo="FTMS"/>
<pk mz="403.078295" i="1512009.9" sn="10.61" a="968.33" fwhm="0.000870" res="463445.1" algo="FTMS"/>
<pk mz="403.081662" i="2654282.5" sn="20.46" a="2188.58" fwhm="0.000951" res="424035.7" algo="FTMS"/>
<pk mz="403.088101" i="1415499.8" sn="9.78" a="990.46" fwhm="0.000861" res="468251.7" algo="FTMS"/>
<pk mz="403.103461" i="1624654.6" sn="11.58" a="1104.29" fwhm="0.000893" res="451240.6" algo="FTMS"/>
<pk mz="403.124628" i="2497618.5" sn="19.11" a="2002.24" fwhm="0.000934" res="431611.5" algo="FTMS"/>
<pk mz="403.135828" i="3088468.5" sn="24.21" a="2692.90" fwhm="0.000990" res="407192.2" algo="FTMS"/>
<pk mz="403.139969" i="1286485.4" sn="8.66" a="892.58" fwhm="0.000928" res="434447.8" algo="FTMS"/>
<pk mz="403.152922" i="1583959.8" sn="11.23" a="1223.79" fwhm="0.000994" res="405710.0" algo="FTMS"/>
<pk mz="403.160994" i="3502681.3" sn="27.78" a="3417.11" fwhm="0.001031" res="390928.2" algo="FTMS"/>
<pk mz="403.172216" i="5526107.5" sn="45.23" a="5381.33" fwhm="0.001038" res="388441.0" algo="FTMS"/>
<pk mz="403.183410" i="1620061.4" sn="11.54" a="1013.71" fwhm="0.000814" res="495263.9" algo="FTMS"/>
<pk mz="403.189290" i="6745694.5" z="-1" sn="55.76" a="6542.02" fwhm="0.001006" res="400877.7" algo="FTMS" component_name="BD" deconvoluted_molecular_mass="403.189562" deconvoluted_isotopic_mass="403.189565"/>
<pk mz="403.194851" i="46247520.0" z="-1" sn="396.50" a="49099.09" fwhm="0.001034" res="389814.1" algo="FTMS" component_name="M" deconvoluted_molecular_mass="403.195130" deconvoluted_isotopic_mass="403.195126"/>
<pk mz="403.197292" i="4275808.0" sn="34.45" a="4098.89" fwhm="0.001009" res="399767.8" algo="FTMS"/>
<pk mz="403.233725" i="1915238.6" sn="14.09" a="1616.23" fwhm="0.000955" res="422314.7" algo="FTMS"/>
<pk mz="404.025888" i="1408248.0" sn="9.71" a="1077.01" fwhm="0.001003" res="402764.0" algo="FTMS"/>
<pk mz="404.062328" i="1782782.8" sn="12.94" a="1329.71" fwhm="0.000893" res="452417.8" algo="FTMS"/>
<pk mz="404.098640" i="1138437.4" sn="7.38" a="621.44" fwhm="0.000824" res="490198.4" algo="FTMS"/>
<pk mz="404.156251" i="2494736.0" sn="19.08" a="2265.52" fwhm="0.001054" res="383348.6" algo="FTMS"/>
<pk mz="404.192622" i="2478870.5" z="-1" sn="18.95" a="2121.54" fwhm="0.000990" res="408440.7" algo="FTMS" component_name="BD" deconvoluted_molecular_mass="403.189562" deconvoluted_isotopic_mass="404.192899"/>
<pk mz="404.198207" i="11085592.0" z="-1" sn="93.19" a="11490.85" fwhm="0.001035" res="390385.0" algo="FTMS" component_name="M" deconvoluted_molecular_mass="403.195130" deconvoluted_isotopic_mass="404.198484"/>
<pk mz="405.009824" i="1690795.4" sn="12.15" a="1582.19" fwhm="0.001089" res="371962.2" algo="FTMS"/>
<pk mz="405.046338" i="3331506.0" sn="26.30" a="3105.65" fwhm="0.000986" res="410697.4" algo="FTMS"/>
<pk mz="405.082753" i="4711352.5" sn="38.20" a="4713.19" fwhm="0.001057" res="383096.4" algo="FTMS"/>
<pk mz="405.093978" i="3901370.5" sn="31.22" a="3470.72" fwhm="0.000976" res="414963.8" algo="FTMS"/>
<pk mz="405.119152" i="2334143.3" sn="17.70" a="1790.04" fwhm="0.000916" res="442502.2" algo="FTMS"/>
<pk mz="405.130283" i="2656705.3" sn="20.48" a="2281.51" fwhm="0.000973" res="416423.0" algo="FTMS"/>
<pk mz="405.132058" i="2031809.5" sn="15.09" a="1846.78" fwhm="0.001128" res="359139.4" algo="FTMS"/>
<pk mz="405.140328" i="1101763.0" sn="7.07" a="783.77" fwhm="0.001048" res="386605.0" algo="FTMS"/>
<pk mz="405.151605" i="1151685.0" sn="7.50" a="924.31" fwhm="0.001055" res="384088.7" algo="FTMS"/>
<pk mz="405.155477" i="1453253.8" sn="10.10" a="1035.10" fwhm="0.000940" res="431102.3" algo="FTMS"/>
<pk mz="405.168562" i="2950600.3" sn="23.01" a="2730.83" fwhm="0.001039" res="389810.8" algo="FTMS"/>
<pk mz="405.176570" i="1888969.6" sn="13.86" a="1471.92" fwhm="0.000941" res="430576.0" algo="FTMS"/>
<pk mz="405.186404" i="2502091.3" sn="19.15" a="2276.24" fwhm="0.001071" res="378207.9" algo="FTMS"/>
<pk mz="405.190649" i="1851596.1" sn="13.53" a="1783.81" fwhm="0.001081" res="374891.5" algo="FTMS"/>
<pk mz="405.201589" i="1296590.1" z="-1" sn="8.75" a="955.64" fwhm="0.000908" res="446061.5" algo="FTMS" component_name="M" deconvoluted_molecular_mass="403.195130" deconvoluted_isotopic_mass="405.201867"/>
<pk mz="405.205002" i="1999310.8" sn="14.81" a="1597.03" fwhm="0.000966" res="419443.9" algo="FTMS"/>
<pk mz="405.212990" i="1187152.1" sn="7.80" a="844.74" fwhm="0.001027" res="394449.4" algo="FTMS"/>
<pk mz="406.041638" i="1771877.8" sn="12.85" a="1239.46" fwhm="0.000946" res="429343.4" algo="FTMS"/>
<pk mz="406.078013" i="2210924.3" sn="16.63" a="1834.74" fwhm="0.000945" res="429830.0" algo="FTMS"/>
<pk mz="406.135617" i="1634166.8" sn="11.66" a="1123.67" fwhm="0.000901" res="450533.8" algo="FTMS"/>
<pk mz="406.162002" i="2374267.5" sn="18.04" a="2229.05" fwhm="0.001043" res="389363.2" algo="FTMS"/>
<pk mz="406.171817" i="2094717.3" sn="15.63" a="1827.83" fwhm="0.000986" res="411779.7" algo="FTMS"/>
<pk mz="406.198260" i="1510530.0" sn="10.59" a="1354.29" fwhm="0.001118" res="363441.1" algo="FTMS"/>
<pk mz="406.208175" i="1202307.8" sn="7.93" a="833.59" fwhm="0.000947" res="429019.0" algo="FTMS"/>
<pk mz="407.025613" i="2573078.3" z="-11" sn="19.76" a="2235.15" fwhm="0.000998" res="408034.2" algo="FTMS" component_name="BB" deconvoluted_molecular_mass="4487.325084" deconvoluted_isotopic_mass="4487.363089"/>
<pk mz="407.061970" i="4613404.5" sn="37.36" a="4568.71" fwhm="0.001063" res="382800.2" algo="FTMS"/>
<pk mz="407.073209" i="2342686.8" sn="17.77" a="1961.99" fwhm="0.001017" res="400102.8" algo="FTMS"/>
<pk mz="407.098382" i="4182307.3" sn="33.64" a="3996.85" fwhm="0.001034" res="393826.1" algo="FTMS"/>
<pk mz="407.109584" i="3155749.3" sn="24.78" a="2586.33" fwhm="0.000937" res="434532.4" algo="FTMS"/>
<pk mz="407.111296" i="1211557.5" z="-11" sn="8.01" a="939.84" fwhm="0.001096" res="371539.3" algo="FTMS" component_name="BB" deconvoluted_molecular_mass="4487.325084" deconvoluted_isotopic_mass="4488.305610"/>
<pk mz="407.134817" i="3184937.8" sn="25.03" a="2716.06" fwhm="0.000969" res="419994.3" algo="FTMS"/>
<pk mz="407.147833" i="3589932.0" sn="28.53" a="3346.57" fwhm="0.001037" res="392618.8" algo="FTMS"/>
<pk mz="407.165686" i="1603887.1" sn="11.39" a="1421.70" fwhm="0.001135" res="358629.9" algo="FTMS"/>
<pk mz="407.171177" i="2079536.1" sn="15.50" a="1795.57" fwhm="0.000985" res="413172.8" algo="FTMS"/>
<pk mz="407.184215" i="4029746.5" sn="32.32" a="3731.07" fwhm="0.001010" res="403106.3" algo="FTMS"/>
<pk mz="407.207583" i="1109046.6" z="-11" sn="7.13" a="606.44" fwhm="0.000803" res="506872.8" algo="FTMS" component_name="BB" deconvoluted_molecular_mass="4487.325084" deconvoluted_isotopic_mass="4489.364766"/>
<pk mz="407.220648" i="1310777.0" sn="8.87" a="1021.77" fwhm="0.001051" res="387385.8" algo="FTMS"/>
<pk mz="407.243939" i="1348157.1" sn="9.19" a="1116.84" fwhm="0.001007" res="404363.8" algo="FTMS"/>
<pk mz="408.057293" i="1673677.8" sn="12.00" a="1459.68" fwhm="0.001074" res="379896.1" algo="FTMS"/>
<pk mz="408.065256" i="1261775.1" sn="8.44" a="908.70" fwhm="0.000997" res="409356.2" algo="FTMS"/>
<pk mz="408.093578" i="1942996.1" sn="14.32" a="1908.25" fwhm="0.001142" res="357408.7" algo="FTMS"/>
<pk mz="408.138223" i="1362908.0" sn="9.31" a="1109.65" fwhm="0.001015" res="401930.1" algo="FTMS"/>
<pk mz="408.151103" i="2047198.4" sn="15.22" a="1799.12" fwhm="0.001042" res="391766.2" algo="FTMS"/>
<pk mz="408.187501" i="1465828.8" sn="10.20" a="1046.37" fwhm="0.000923" res="442363.6" algo="FTMS"/>
<pk mz="409.011589" i="2415734.3" sn="18.25" a="2194.03" fwhm="0.001052" res="388649.1" algo="FTMS"/>
<pk mz="409.041275" i="4440699.5" sn="35.59" a="4181.20" fwhm="0.001025" res="399042.0" algo="FTMS"/>
<pk mz="409.077634" i="5824130.0" sn="47.43" a="5866.13" fwhm="0.001052" res="389000.5" algo="FTMS"/>
<pk mz="409.114027" i="4699784.5" sn="37.81" a="5207.70" fwhm="0.001143" res="357938.5" algo="FTMS"/>
<pk mz="409.125362" i="1237642.4" sn="8.17" a="878.92" fwhm="0.000953" res="429191.8" algo="FTMS"/>
<pk mz="409.127070" i="2242698.5" sn="16.77" a="1868.19" fwhm="0.000967" res="423130.8" algo="FTMS"/>
<pk mz="409.150400" i="3718798.8" sn="29.41" a="3341.79" fwhm="0.000999" res="409696.8" algo="FTMS"/>
<pk mz="409.163480" i="3792529.0" sn="30.04" a="3686.71" fwhm="0.001042" res="392763.4" algo="FTMS"/>
<pk mz="409.181231" i="1692308.1" sn="12.06" a="1317.12" fwhm="0.000989" res="413579.0" algo="FTMS"/>
<pk mz="409.186795" i="2587285.0" sn="19.72" a="2267.52" fwhm="0.001003" res="407815.7" algo="FTMS"/>
<pk mz="409.199792" i="3177623.5" sn="24.78" a="3035.57" fwhm="0.001062" res="385442.5" algo="FTMS"/>
<pk mz="409.223171" i="5307035.5" sn="43.00" a="4976.80" fwhm="0.001011" res="404664.7" algo="FTMS"/>
<pk mz="410.072949" i="1872176.5" sn="13.60" a="1630.68" fwhm="0.001027" res="399468.1" algo="FTMS"/>
<pk mz="410.109218" i="1615414.9" sn="11.40" a="1587.26" fwhm="0.001342" res="305513.0" algo="FTMS"/>
<pk mz="410.166914" i="1250881.0" sn="8.28" a="1116.41" fwhm="0.001162" res="352985.7" algo="FTMS"/>
<pk mz="410.221597" i="23475018.0" z="-1" sn="198.52" a="26058.68" fwhm="0.001091" res="376071.5" algo="FTMS" component_name="T" deconvoluted_molecular_mass="410.221888" deconvoluted_isotopic_mass="410.221884"/>
<pk mz="410.226589" i="1232203.4" sn="8.12" a="669.26" fwhm="0.000788" res="520267.1" algo="FTMS"/>
<pk mz="411.020499" i="1626069.8" sn="11.49" a="1467.31" fwhm="0.001041" res="394919.2" algo="FTMS"/>
<pk mz="411.035782" i="1380824.4" sn="9.39" a="1014.10" fwhm="0.000969" res="424271.1" algo="FTMS"/>
<pk mz="411.056932" i="5504988.0" sn="44.69" a="5488.67" fwhm="0.001055" res="389515.9" algo="FTMS"/>
<pk mz="411.093306" i="6091746.5" sn="49.72" a="6617.84" fwhm="0.001092" res="376440.2" algo="FTMS"/>
<pk mz="411.104381" i="1173732.4" sn="7.62" a="780.02" fwhm="0.000996" res="412841.0" algo="FTMS"/>
<pk mz="411.124077" i="1127911.8" sn="7.23" a="745.16" fwhm="0.000917" res="448185.2" algo="FTMS"/>
<pk mz="411.129662" i="4077544.8" sn="32.48" a="3816.50" fwhm="0.001023" res="402048.3" algo="FTMS"/>
<pk mz="411.142920" i="1585131.0" sn="11.14" a="1310.34" fwhm="0.001014" res="405492.2" algo="FTMS"/>
<pk mz="411.166061" i="4225007.0" sn="33.74" a="4095.72" fwhm="0.001059" res="388293.1" algo="FTMS"/>
<pk mz="411.179117" i="2602481.3" sn="19.85" a="2256.51" fwhm="0.001014" res="405493.2" algo="FTMS"/>
<pk mz="411.187089" i="1638898.8" sn="11.60" a="1294.39" fwhm="0.001002" res="410326.2" algo="FTMS"/>
<pk mz="411.202486" i="4045301.5" sn="32.20" a="4243.79" fwhm="0.001129" res="364105.0" algo="FTMS"/>
<pk mz="411.215420" i="1230071.6" sn="8.10" a="784.54" fwhm="0.000918" res="447927.0" algo="FTMS"/>
<pk mz="411.224965" i="5772281.5" z="-1" sn="46.98" a="6134.67" fwhm="0.001098" res="374654.7" algo="FTMS" component_name="T" deconvoluted_molecular_mass="410.221888" deconvoluted_isotopic_mass="411.225254"/>
<pk mz="411.238812" i="1793531.6" sn="12.92" a="1297.50" fwhm="0.000891" res="461362.0" algo="FTMS"/>
<pk mz="412.088569" i="1793678.9" sn="12.92" a="1335.78" fwhm="0.000888" res="463978.6" algo="FTMS"/>
<pk mz="412.124766" i="1110037.1" sn="7.07" a="783.38" fwhm="0.000983" res="419096.2" algo="FTMS"/>
<pk mz="412.138085" i="1197463.5" sn="7.82" a="1208.21" fwhm="0.001355" res="304215.0" algo="FTMS"/>
<pk mz="412.147345" i="1101721.0" sn="7.00" a="610.84" fwhm="0.000784" res="525528.0" algo="FTMS"/>
<pk mz="412.172437" i="1415069.4" sn="9.68" a="1211.03" fwhm="0.001082" res="380945.9" algo="FTMS"/>
<pk mz="412.218649" i="7044261.5" z="-1" sn="57.87" a="7506.83" fwhm="0.001095" res="376614.4" algo="FTMS" component_name="AW" deconvoluted_molecular_mass="412.218963" deconvoluted_isotopic_mass="412.218939"/>
<pk mz="412.228244" i="1118503.0" z="-1" sn="7.14" a="753.89" fwhm="0.001012" res="407204.9" algo="FTMS" component_name="T" deconvoluted_molecular_mass="410.221888" deconvoluted_isotopic_mass="412.228535"/>
<pk mz="413.015174" i="1325614.6" sn="8.92" a="798.94" fwhm="0.000896" res="460950.9" algo="FTMS"/>
<pk mz="413.036202" i="2327346.3" sn="17.49" a="2212.83" fwhm="0.001055" res="391671.6" algo="FTMS"/>
<pk mz="413.051453" i="1519924.9" sn="10.58" a="1182.97" fwhm="0.000975" res="423448.5" algo="FTMS"/>
<pk mz="413.072558" i="5366072.5" sn="43.50" a="5380.59" fwhm="0.001071" res="385696.8" algo="FTMS"/>
<pk mz="413.108941" i="4373823.0" sn="35.01" a="4321.84" fwhm="0.001064" res="388238.3" algo="FTMS"/>
<pk mz="413.145326" i="4387141.0" sn="35.12" a="4329.21" fwhm="0.001081" res="382064.5" algo="FTMS"/>
<pk mz="413.181686" i="5408075.5" sn="43.86" a="5682.52" fwhm="0.001109" res="372590.2" algo="FTMS"/>
<pk mz="413.204269" i="2636623.3" sn="20.14" a="2629.01" fwhm="0.001127" res="366746.5" algo="FTMS"/>
<pk mz="413.218083" i="4588881.5" sn="36.85" a="4490.98" fwhm="0.001035" res="399061.0" algo="FTMS"/>
<pk mz="413.222108" i="1750866.3" z="-1" sn="12.56" a="1451.08" fwhm="0.001054" res="392014.9" algo="FTMS" component_name="AW" deconvoluted_molecular_mass="412.218963" deconvoluted_isotopic_mass="413.222401"/>
<pk mz="413.254455" i="2955095.8" sn="22.86" a="2692.42" fwhm="0.001048" res="394301.5" algo="FTMS"/>
<pk mz="414.148654" i="1336305.0" sn="9.01" a="1030.10" fwhm="0.001109" res="373531.7" algo="FTMS"/>
<pk mz="414.151806" i="1848817.6" sn="13.39" a="1737.24" fwhm="0.001149" res="360323.3" algo="FTMS"/>
<pk mz="414.185090" i="1275639.3" sn="8.49" a="1093.80" fwhm="0.001055" res="392541.1" algo="FTMS"/>
<pk mz="414.188228" i="1672951.9" sn="11.89" a="1332.37" fwhm="0.001035" res="400243.4" algo="FTMS"/>
<pk mz="415.030612" i="1675143.6" sn="11.91" a="1685.45" fwhm="0.001194" res="347545.5" algo="FTMS"/>
<pk mz="415.051849" i="2452107.3" sn="18.56" a="2127.92" fwhm="0.001019" res="407415.5" algo="FTMS"/>
<pk mz="415.067029" i="1171597.9" sn="7.60" a="647.36" fwhm="0.000853" res="486519.2" algo="FTMS"/>
<pk mz="415.088208" i="3688081.5" sn="29.14" a="3670.63" fwhm="0.001077" res="385302.1" algo="FTMS"/>
<pk mz="415.103481" i="1578388.0" sn="11.08" a="1594.09" fwhm="0.001315" res="315635.1" algo="FTMS"/>
<pk mz="415.124620" i="2711191.8" sn="20.77" a="2349.81" fwhm="0.001029" res="403415.7" algo="FTMS"/>
<pk mz="415.160975" i="4655774.0" sn="37.42" a="5035.13" fwhm="0.001129" res="367645.8" algo="FTMS"/>
<pk mz="415.189212" i="2138274.8" sn="15.87" a="1892.55" fwhm="0.001066" res="389434.7" algo="FTMS"/>
<pk mz="415.194832" i="4586147.5" sn="36.82" a="4457.75" fwhm="0.001031" res="402829.7" algo="FTMS"/>
<pk mz="415.197376" i="5660324.0" z="-1" sn="46.02" a="5998.98" fwhm="0.001100" res="377576.4" algo="FTMS" component_name="BS" deconvoluted_molecular_mass="415.197174" deconvoluted_isotopic_mass="415.197673"/>
<pk mz="415.219767" i="2661544.0" sn="20.35" a="2181.91" fwhm="0.000967" res="429591.8" algo="FTMS"/>
<pk mz="415.233701" i="3976874.3" sn="31.61" a="3851.99" fwhm="0.001066" res="389503.5" algo="FTMS"/>
<pk mz="415.270128" i="1934768.5" sn="14.13" a="1717.81" fwhm="0.001022" res="406153.3" algo="FTMS"/>
<pk mz="416.062409" i="1782839.1" sn="12.83" a="1565.77" fwhm="0.001056" res="393951.4" algo="FTMS"/>
<pk mz="416.167512" i="1594953.0" sn="11.22" a="1203.89" fwhm="0.000967" res="430474.3" algo="FTMS"/>
<pk mz="416.192616" i="1763149.3" sn="12.66" a="1551.63" fwhm="0.001046" res="397879.2" algo="FTMS"/>
<pk mz="416.198242" i="1428046.1" z="-1" sn="9.79" a="1143.08" fwhm="0.000974" res="427128.1" algo="FTMS" component_name="BS" deconvoluted_molecular_mass="415.197174" deconvoluted_isotopic_mass="416.198540"/>
<pk mz="417.046314" i="2258397.8" sn="16.90" a="1959.53" fwhm="0.001011" res="412356.0" algo="FTMS"/>
<pk mz="417.067480" i="2230241.5" sn="16.65" a="2117.00" fwhm="0.001072" res="388900.5" algo="FTMS"/>
<pk mz="417.082719" i="2101988.0" sn="15.56" a="1816.49" fwhm="0.001073" res="388768.8" algo="FTMS"/>
<pk mz="417.094090" i="1229286.0" sn="8.09" a="834.86" fwhm="0.000937" res="445132.3" algo="FTMS"/>
<pk mz="417.103791" i="1183719.6" sn="7.70" a="703.80" fwhm="0.000798" res="522467.0" algo="FTMS"/>
<pk mz="417.115092" i="1827049.5" sn="13.20" a="1557.51" fwhm="0.001020" res="408833.6" algo="FTMS"/>
<pk mz="417.119041" i="1596394.1" sn="11.23" a="1299.22" fwhm="0.001111" res="375572.7" algo="FTMS"/>
<pk mz="417.132080" i="1188332.4" sn="7.74" a="847.15" fwhm="0.000989" res="421968.3" algo="FTMS"/>
<pk mz="417.140262" i="3541997.8" sn="27.88" a="3870.50" fwhm="0.001187" res="351288.9" algo="FTMS"/>
<pk mz="417.151468" i="3504111.8" sn="27.56" a="3332.80" fwhm="0.001042" res="400276.3" algo="FTMS"/>
<pk mz="417.162601" i="1737713.5" sn="12.44" a="1521.84" fwhm="0.001058" res="394386.6" algo="FTMS"/>
<pk mz="417.168557" i="1961970.5" sn="14.36" a="1639.33" fwhm="0.001005" res="414950.9" algo="FTMS"/>
<pk mz="417.176643" i="4206580.0" sn="33.57" a="4630.25" fwhm="0.001128" res="369997.1" algo="FTMS"/>
<pk mz="417.187809" i="2743797.8" sn="21.05" a="2623.87" fwhm="0.001058" res="394165.8" algo="FTMS"/>
<pk mz="417.199330" i="2556151.8" sn="19.44" a="3415.18" fwhm="0.001531" res="272447.8" algo="FTMS"/>
<pk mz="417.210480" i="211900416.0" z="-1" sn="1811.42" a="229254.89" fwhm="0.001103" res="378116.4" algo="FTMS" component_name="C" deconvoluted_molecular_mass="417.210786" deconvoluted_isotopic_mass="417.210780"/>
<pk mz="417.249447" i="1745152.3" sn="12.50" a="1556.39" fwhm="0.001071" res="389575.4" algo="FTMS"/>
<pk mz="418.041691" i="1542790.0" sn="10.77" a="1184.00" fwhm="0.001014" res="412222.9" algo="FTMS"/>
<pk mz="418.077909" i="1472396.1" sn="10.17" a="1264.13" fwhm="0.001126" res="371413.1" algo="FTMS"/>
<pk mz="418.171875" i="2793116.0" sn="21.47" a="2510.45" fwhm="0.000999" res="418678.0" algo="FTMS"/>
<pk mz="418.213850" i="48388260.0" z="-1" sn="411.76" a="55608.68" fwhm="0.001119" res="373612.0" algo="FTMS" component_name="C" deconvoluted_molecular_mass="417.210786" deconvoluted_isotopic_mass="418.214152"/>
<pk mz="419.025553" i="2283307.8" sn="16.97" a="2009.81" fwhm="0.001041" res="402690.6" algo="FTMS"/>
<pk mz="419.061934" i="3252018.0" sn="25.19" a="3420.02" fwhm="0.001135" res="369107.3" algo="FTMS"/>
<pk mz="419.073218" i="1478451.9" sn="10.13" a="1206.92" fwhm="0.001105" res="379217.1" algo="FTMS"/>
<pk mz="419.098364" i="3398968.0" sn="26.44" a="3360.79" fwhm="0.001090" res="384606.5" algo="FTMS"/>
<pk mz="419.109617" i="3197754.0" sn="24.73" a="3226.29" fwhm="0.001127" res="371854.7" algo="FTMS"/>
<pk mz="419.134770" i="1686078.3" sn="11.90" a="1246.77" fwhm="0.000977" res="429123.7" algo="FTMS"/>
<pk mz="419.147874" i="1568320.4" sn="10.90" a="1208.16" fwhm="0.000964" res="434669.3" algo="FTMS"/>
<pk mz="419.155953" i="1708609.8" sn="12.09" a="1356.52" fwhm="0.000981" res="427284.8" algo="FTMS"/>
<pk mz="419.171323" i="1188548.4" sn="7.67" a="997.47" fwhm="0.001182" res="354750.8" algo="FTMS"/>
<pk mz="419.184245" i="2844486.5" sn="21.73" a="2800.78" fwhm="0.001132" res="370376.8" algo="FTMS"/>
<pk mz="419.192281" i="1959239.9" sn="14.22" a="1724.77" fwhm="0.001067" res="392930.8" algo="FTMS"/>
<pk mz="419.206313" i="7770442.5" z="-1" sn="63.56" a="8624.87" fwhm="0.001115" res="375811.8" algo="FTMS" component_name="AK" deconvoluted_molecular_mass="419.206624" deconvoluted_isotopic_mass="419.206616"/>
<pk mz="419.214886" i="1895499.6" sn="13.68" a="1823.54" fwhm="0.001142" res="367095.7" algo="FTMS"/>
<pk mz="419.217229" i="5533004.0" z="-1" sn="44.56" a="5891.68" fwhm="0.001113" res="376712.8" algo="FTMS" component_name="C" deconvoluted_molecular_mass="417.210786" deconvoluted_isotopic_mass="419.217532"/>
<pk mz="419.220625" i="1918028.6" sn="13.87" a="1520.91" fwhm="0.001015" res="413159.0" algo="FTMS"/>
<pk mz="419.228626" i="1506894.0" sn="10.38" a="1727.44" fwhm="0.001475" res="284316.1" algo="FTMS"/>
<pk mz="420.057255" i="1897433.3" sn="13.69" a="1640.77" fwhm="0.000978" res="429610.0" algo="FTMS"/>
<pk mz="420.065311" i="1330906.6" sn="8.88" a="1090.16" fwhm="0.001115" res="376642.1" algo="FTMS"/>
<pk mz="420.093611" i="1788639.4" sn="12.77" a="1382.06" fwhm="0.000973" res="431753.8" algo="FTMS"/>
<pk mz="420.114748" i="1440226.9" sn="9.81" a="1230.40" fwhm="0.001116" res="376292.6" algo="FTMS"/>
<pk mz="420.151142" i="1713641.0" sn="12.13" a="1212.80" fwhm="0.000925" res="454054.4" algo="FTMS"/>
<pk mz="420.187682" i="1720815.1" sn="12.19" a="2215.39" fwhm="0.001463" res="287161.9" algo="FTMS"/>
<pk mz="420.209691" i="2122227.0" z="-1" sn="15.60" a="1677.31" fwhm="0.000984" res="427130.5" algo="FTMS" component_name="AK" deconvoluted_molecular_mass="419.206624" deconvoluted_isotopic_mass="420.209996"/>
<pk mz="420.525287" i="1126567.9" sn="7.14" a="879.68" fwhm="0.001163" res="361596.6" algo="FTMS"/>
<pk mz="421.041286" i="3353726.5" sn="26.06" a="3630.14" fwhm="0.001176" res="358172.3" algo="FTMS"/>
<pk mz="421.052528" i="1284224.4" sn="8.48" a="912.71" fwhm="0.000957" res="439783.6" algo="FTMS"/>
<pk mz="421.077712" i="3929732.5" sn="30.95" a="4022.46" fwhm="0.001074" res="391917.0" algo="FTMS"/>
<pk mz="421.088900" i="2207878.5" sn="16.33" a="1926.56" fwhm="0.001035" res="406833.5" algo="FTMS"/>
<pk mz="421.114022" i="3123850.8" sn="24.10" a="2916.87" fwhm="0.001049" res="401488.4" algo="FTMS"/>
<pk mz="421.127179" i="1657484.9" sn="11.65" a="1504.51" fwhm="0.001069" res="394007.5" algo="FTMS"/>
<pk mz="421.150394" i="2105488.8" sn="15.46" a="1947.93" fwhm="0.001077" res="391172.7" algo="FTMS"/>
<pk mz="421.155211" i="3893905.5" sn="30.64" a="3806.20" fwhm="0.001085" res="388249.6" algo="FTMS"/>
<pk mz="421.163417" i="3596947.0" sn="28.12" a="3498.98" fwhm="0.001054" res="399669.9" algo="FTMS"/>
<pk mz="421.181203" i="1240213.9" sn="8.11" a="1244.43" fwhm="0.001242" res="339010.8" algo="FTMS"/>
<pk mz="421.186893" i="1366934.9" sn="9.18" a="1416.83" fwhm="0.001353" res="311202.0" algo="FTMS"/>
<pk mz="421.199925" i="2859673.0" sn="21.86" a="2810.97" fwhm="0.001094" res="384930.6" algo="FTMS"/>
<pk mz="421.226547" i="11891358.0" z="-1" sn="98.55" a="13871.81" fwhm="0.001167" res="360861.0" algo="FTMS" component_name="u" deconvoluted_molecular_mass="421.226848" deconvoluted_isotopic_mass="421.226854"/>
<pk mz="422.072934" i="2402091.5" sn="17.97" a="2467.58" fwhm="0.001093" res="386088.8" algo="FTMS"/>
<pk mz="422.081022" i="1313068.8" sn="8.73" a="1177.49" fwhm="0.001169" res="360943.2" algo="FTMS"/>
<pk mz="422.109197" i="1134897.5" sn="7.21" a="700.01" fwhm="0.000948" res="445185.9" algo="FTMS"/>
<pk mz="422.158504" i="1167929.8" sn="7.49" a="889.28" fwhm="0.001032" res="408878.8" algo="FTMS"/>
<pk mz="422.166773" i="1947707.1" sn="14.11" a="1728.26" fwhm="0.001072" res="393905.7" algo="FTMS"/>
<pk mz="422.203138" i="1225281.3" sn="7.98" a="1168.32" fwhm="0.001620" res="260678.9" algo="FTMS"/>
<pk mz="422.218413" i="1829699.8" sn="13.11" a="1791.32" fwhm="0.001182" res="357298.1" algo="FTMS"/>
<pk mz="422.229857" i="2652997.8" z="-1" sn="20.10" a="2480.26" fwhm="0.001079" res="391158.2" algo="FTMS" component_name="u" deconvoluted_molecular_mass="421.226848" deconvoluted_isotopic_mass="422.230165"/>
<pk mz="423.020503" i="1828298.1" sn="13.10" a="1333.82" fwhm="0.000919" res="460088.3" algo="FTMS"/>
<pk mz="423.056877" i="4178896.3" sn="33.06" a="4401.15" fwhm="0.001130" res="374506.6" algo="FTMS"/>
<pk mz="423.073934" i="8361939.0" z="-1" sn="68.58" a="10008.43" fwhm="0.001179" res="358816.4" algo="FTMS" component_name="AG" deconvoluted_molecular_mass="423.073540" deconvoluted_isotopic_mass="423.074245"/>
<pk mz="423.093262" i="4105174.3" sn="32.43" a="4190.00" fwhm="0.001111" res="380823.3" algo="FTMS"/>
<pk mz="423.104526" i="1361112.1" sn="9.13" a="1141.01" fwhm="0.001122" res="377126.9" algo="FTMS"/>
<pk mz="423.129683" i="2971612.5" sn="22.81" a="3205.63" fwhm="0.001138" res="371935.8" algo="FTMS"/>
<pk mz="423.141094" i="1470430.4" sn="10.06" a="1305.15" fwhm="0.001154" res="366616.6" algo="FTMS"/>
<pk mz="423.142841" i="1889758.6" sn="13.62" a="1542.63" fwhm="0.001026" res="412415.2" algo="FTMS"/>
<pk mz="423.152338" i="1809376.1" sn="12.94" a="1890.67" fwhm="0.001192" res="354898.4" algo="FTMS"/>
<pk mz="423.165974" i="2088418.5" sn="15.31" a="1936.59" fwhm="0.001084" res="390309.0" algo="FTMS"/>
<pk mz="423.179085" i="2842084.8" sn="21.71" a="2793.75" fwhm="0.001084" res="390418.5" algo="FTMS"/>
<pk mz="423.202513" i="1747432.6" sn="12.41" a="1291.09" fwhm="0.000953" res="444237.3" algo="FTMS"/>
<pk mz="423.215538" i="1433066.8" sn="9.74" a="1046.46" fwhm="0.001005" res="421028.8" algo="FTMS"/>
<pk mz="423.238843" i="20417518.0" z="-1" sn="170.95" a="23643.28" fwhm="0.001147" res="369132.6" algo="FTMS" component_name="V" deconvoluted_molecular_mass="423.239159" deconvoluted_isotopic_mass="423.239154"/>
<pk mz="424.031033" i="1144563.4" sn="7.29" a="905.26" fwhm="0.001103" res="384304.5" algo="FTMS"/>
<pk mz="424.052271" i="1202806.9" sn="7.79" a="825.17" fwhm="0.000974" res="435431.4" algo="FTMS"/>
<pk mz="424.073425" i="1870202.5" z="-1" sn="13.45" a="1465.36" fwhm="0.001027" res="412852.1" algo="FTMS" component_name="AG" deconvoluted_molecular_mass="423.073540" deconvoluted_isotopic_mass="424.073737"/>
<pk mz="424.088446" i="1298813.0" sn="8.60" a="897.09" fwhm="0.000992" res="427711.1" algo="FTMS"/>
<pk mz="424.242215" i="4613270.5" z="-1" sn="36.75" a="5245.45" fwhm="0.001195" res="354952.3" algo="FTMS" component_name="V" deconvoluted_molecular_mass="423.239159" deconvoluted_isotopic_mass="424.242527"/>
<pk mz="425.036158" i="3128091.8" sn="24.13" a="2993.71" fwhm="0.001076" res="395035.2" algo="FTMS"/>
<pk mz="425.070939" i="3426081.5" sn="26.66" a="3754.01" fwhm="0.001223" res="347479.2" algo="FTMS"/>
<pk mz="425.072515" i="4895010.0" sn="39.14" a="5105.11" fwhm="0.001109" res="383214.6" algo="FTMS"/>
<pk mz="425.076001" i="1798178.4" sn="12.84" a="1753.80" fwhm="0.001158" res="367166.8" algo="FTMS"/>
<pk mz="425.083675" i="1347619.6" sn="9.01" a="1097.02" fwhm="0.001076" res="395199.4" algo="FTMS"/>
<pk mz="425.108966" i="3980584.0" sn="31.37" a="4066.58" fwhm="0.001066" res="398852.8" algo="FTMS"/>
<pk mz="425.145334" i="3613486.0" sn="28.26" a="3739.23" fwhm="0.001100" res="386473.7" algo="FTMS"/>
<pk mz="425.158389" i="1221936.1" sn="7.95" a="764.65" fwhm="0.000913" res="465618.8" algo="FTMS"/>
<pk mz="425.176301" i="1676851.3" sn="11.81" a="1645.13" fwhm="0.001154" res="368286.6" algo="FTMS"/>
<pk mz="425.181793" i="2507060.0" sn="18.86" a="2480.23" fwhm="0.001057" res="402139.9" algo="FTMS"/>
<pk mz="425.194740" i="1801782.3" sn="12.87" a="1574.14" fwhm="0.001107" res="384079.7" algo="FTMS"/>
<pk mz="425.218131" i="2846010.3" sn="21.74" a="2899.83" fwhm="0.001192" res="356789.9" algo="FTMS"/>
<pk mz="425.254392" i="1446976.3" sn="9.86" a="1179.84" fwhm="0.001168" res="363977.9" algo="FTMS"/>
<pk mz="426.046713" i="1166277.1" sn="7.47" a="1043.40" fwhm="0.001197" res="355885.5" algo="FTMS"/>
<pk mz="426.075851" i="1430218.0" sn="9.71" a="1217.77" fwhm="0.001278" res="333292.9" algo="FTMS"/>
<pk mz="426.104161" i="1131470.8" sn="7.18" a="717.08" fwhm="0.000971" res="438827.6" algo="FTMS"/>
<pk mz="427.030749" i="1960042.3" sn="14.21" a="2165.23" fwhm="0.001244" res="343320.3" algo="FTMS"/>
<pk mz="427.051879" i="3764845.8" sn="29.54" a="3902.84" fwhm="0.001136" res="375848.4" algo="FTMS"/>
<pk mz="427.088205" i="4983412.0" sn="39.89" a="5275.97" fwhm="0.001120" res="381387.0" algo="FTMS"/>
<pk mz="427.124675" i="3470970.0" sn="27.04" a="3702.95" fwhm="0.001149" res="371613.0" algo="FTMS"/>
<pk mz="427.161023" i="3539584.0" sn="27.62" a="3641.23" fwhm="0.001172" res="364626.4" algo="FTMS"/>
<pk mz="427.197395" i="4508294.0" sn="35.85" a="4790.48" fwhm="0.001129" res="378540.3" algo="FTMS"/>
<pk mz="427.233758" i="4379276.5" sn="34.75" a="4788.86" fwhm="0.001155" res="370026.3" algo="FTMS"/>
<pk mz="427.270172" i="1666194.5" sn="11.72" a="1315.65" fwhm="0.001021" res="418540.0" algo="FTMS"/>
<pk mz="428.062209" i="1138455.6" sn="7.23" a="855.77" fwhm="0.000999" res="428354.1" algo="FTMS"/>
<pk mz="428.167485" i="1581353.4" sn="11.00" a="1329.40" fwhm="0.001033" res="414370.2" algo="FTMS"/>
<pk mz="428.178826" i="1130923.3" sn="7.17" a="909.85" fwhm="0.001116" res="383546.3" algo="FTMS"/>
<pk mz="428.192676" i="1211693.6" sn="7.86" a="1037.51" fwhm="0.001105" res="387355.5" algo="FTMS"/>
<pk mz="428.200881" i="1292079.0" sn="8.54" a="1192.46" fwhm="0.001154" res="371061.0" algo="FTMS"/>
<pk mz="428.203749" i="1182511.5" sn="7.61" a="698.78" fwhm="0.000914" res="468576.7" algo="FTMS"/>
<pk mz="428.237003" i="1180213.0" sn="7.59" a="918.02" fwhm="0.001085" res="394507.8" algo="FTMS"/>
<pk mz="429.009918" i="1285303.3" sn="8.48" a="872.12" fwhm="0.000930" res="461273.2" algo="FTMS"/>
<pk mz="429.031159" i="1708730.9" sn="12.08" a="2119.26" fwhm="0.001550" res="276763.5" algo="FTMS"/>
<pk mz="429.046394" i="1234621.5" sn="8.05" a="942.67" fwhm="0.001071" res="400461.3" algo="FTMS"/>
<pk mz="429.067428" i="3691457.0" sn="28.91" a="3735.85" fwhm="0.001094" res="392341.3" algo="FTMS"/>
<pk mz="429.103852" i="3930055.3" sn="30.94" a="4305.81" fwhm="0.001157" res="371012.1" algo="FTMS"/>
<pk mz="429.140248" i="3174861.3" sn="24.32" a="3219.42" fwhm="0.001149" res="373557.6" algo="FTMS"/>
<pk mz="429.176643" i="5183443.5" sn="41.23" a="5664.29" fwhm="0.001146" res="374405.7" algo="FTMS"/>
<pk mz="429.199057" i="1587159.3" sn="10.95" a="1393.53" fwhm="0.001127" res="380680.6" algo="FTMS"/>
<pk mz="429.210428" i="1169369.1" sn="7.43" a="859.64" fwhm="0.001118" res="383905.3" algo="FTMS"/>
<pk mz="429.212997" i="5485529.5" sn="43.78" a="6253.57" fwhm="0.001173" res="365835.6" algo="FTMS"/>
<pk mz="429.235522" i="2139101.3" sn="15.60" a="1999.07" fwhm="0.001092" res="393011.1" algo="FTMS"/>
<pk mz="429.249407" i="3128799.8" sn="23.93" a="3005.60" fwhm="0.001090" res="393706.6" algo="FTMS"/>
<pk mz="429.285777" i="1411045.9" sn="9.47" a="1027.67" fwhm="0.000998" res="430156.6" algo="FTMS"/>
<pk mz="430.041488" i="1566821.5" sn="10.78" a="1291.24" fwhm="0.001057" res="406787.9" algo="FTMS"/>
<pk mz="430.146749" i="1373815.4" sn="9.15" a="1131.03" fwhm="0.001055" res="407778.9" algo="FTMS"/>
<pk mz="430.171903" i="1313403.6" sn="8.64" a="1098.29" fwhm="0.001129" res="381098.6" algo="FTMS"/>
<pk mz="430.180150" i="1517181.0" sn="10.36" a="1346.57" fwhm="0.001119" res="384265.0" algo="FTMS"/>
<pk mz="430.183009" i="1664125.5" sn="11.60" a="1669.44" fwhm="0.001255" res="342865.0" algo="FTMS"/>
<pk mz="430.194403" i="1387135.4" sn="9.27" a="1078.97" fwhm="0.001090" res="394664.8" algo="FTMS"/>
<pk mz="430.208275" i="1242753.8" sn="8.05" a="822.08" fwhm="0.000980" res="439137.3" algo="FTMS"/>
<pk mz="430.216473" i="1169283.1" sn="7.43" a="1030.97" fwhm="0.001109" res="388019.0" algo="FTMS"/>
<pk mz="430.972720" i="1678083.3" sn="11.71" a="1419.10" fwhm="0.001039" res="414858.9" algo="FTMS"/>
<pk mz="431.025620" i="2006796.3" sn="14.48" a="1644.62" fwhm="0.001026" res="419914.6" algo="FTMS"/>
<pk mz="431.046680" i="1797135.9" sn="12.72" a="1665.12" fwhm="0.001092" res="394616.9" algo="FTMS"/>
<pk mz="431.061995" i="2464530.5" sn="18.34" a="2477.44" fwhm="0.001135" res="379632.9" algo="FTMS"/>
<pk mz="431.073233" i="1656340.4" sn="11.53" a="1396.71" fwhm="0.001087" res="396554.9" algo="FTMS"/>
<pk mz="431.083156" i="2189334.0" sn="16.02" a="2601.83" fwhm="0.001253" res="344077.3" algo="FTMS"/>
<pk mz="431.098400" i="1970968.6" sn="14.18" a="1744.45" fwhm="0.001065" res="404738.7" algo="FTMS"/>
<pk mz="431.119494" i="2370332.3" sn="17.54" a="2520.01" fwhm="0.001225" res="351906.9" algo="FTMS"/>
<pk mz="431.130711" i="3934494.0" sn="30.71" a="3946.43" fwhm="0.001098" res="392662.5" algo="FTMS"/>
<pk mz="431.134930" i="1146398.8" sn="7.24" a="1208.46" fwhm="0.001509" res="285647.2" algo="FTMS"/>
<pk mz="431.147807" i="1161249.0" sn="7.36" a="805.17" fwhm="0.000960" res="449233.0" algo="FTMS"/>
<pk mz="431.155907" i="3687202.5" sn="28.63" a="3871.67" fwhm="0.001184" res="364089.1" algo="FTMS"/>
<pk mz="431.178397" i="2639654.3" sn="19.81" a="2723.76" fwhm="0.001218" res="354020.1" algo="FTMS"/>
<pk mz="431.184248" i="1992999.1" sn="14.37" a="1685.74" fwhm="0.001066" res="404645.4" algo="FTMS"/>
<pk mz="431.192294" i="4715816.5" sn="37.29" a="5400.69" fwhm="0.001174" res="367145.2" algo="FTMS"/>
<pk mz="431.214708" i="1586476.4" sn="10.94" a="1308.74" fwhm="0.001081" res="398943.6" algo="FTMS"/>
<pk mz="431.226155" i="16146734.0" z="-1" sn="133.55" a="19246.92" fwhm="0.001193" res="361453.8" algo="FTMS" component_name="b" deconvoluted_molecular_mass="431.226658" deconvoluted_isotopic_mass="431.226480"/>
<pk mz="431.228633" i="3910446.8" sn="30.51" a="4267.55" fwhm="0.001195" res="360833.8" algo="FTMS"/>
<pk mz="431.264959" i="1245748.9" sn="8.07" a="903.43" fwhm="0.000929" res="464254.6" algo="FTMS"/>
<pk mz="432.057296" i="1461435.6" sn="9.89" a="1299.74" fwhm="0.001100" res="392929.5" algo="FTMS"/>
<pk mz="432.093590" i="2235585.8" sn="16.41" a="2577.63" fwhm="0.001313" res="329184.4" algo="FTMS"/>
<pk mz="432.151171" i="1401291.6" sn="9.38" a="1188.96" fwhm="0.001049" res="412130.4" algo="FTMS"/>
<pk mz="432.187619" i="2589650.0" sn="19.39" a="2560.12" fwhm="0.001098" res="393610.0" algo="FTMS"/>
<pk mz="432.195639" i="1454803.3" sn="9.83" a="1190.73" fwhm="0.001152" res="375030.6" algo="FTMS"/>
<pk mz="432.223934" i="1154264.1" sn="7.30" a="650.61" fwhm="0.001001" res="431590.8" algo="FTMS"/>
<pk mz="432.229505" i="4576729.0" z="-1" sn="36.12" a="4878.28" fwhm="0.001144" res="377693.2" algo="FTMS" component_name="b" deconvoluted_molecular_mass="431.226658" deconvoluted_isotopic_mass="432.229832"/>
<pk mz="432.969788" i="1338455.4" sn="8.85" a="987.52" fwhm="0.001063" res="407406.3" algo="FTMS"/>
<pk mz="433.041273" i="5622371.5" sn="44.92" a="6626.80" fwhm="0.001223" res="354200.9" algo="FTMS"/>
<pk mz="433.052538" i="1288037.6" sn="8.43" a="918.52" fwhm="0.001060" res="408420.9" algo="FTMS"/>
<pk mz="433.062396" i="1382247.3" sn="9.22" a="1042.67" fwhm="0.001084" res="399409.3" algo="FTMS"/>
<pk mz="433.077614" i="2936426.0" sn="22.31" a="3092.94" fwhm="0.001128" res="383783.4" algo="FTMS"/>
<pk mz="433.088968" i="2169963.8" sn="15.85" a="2062.90" fwhm="0.001166" res="371383.3" algo="FTMS"/>
<pk mz="433.113951" i="3139696.0" sn="24.02" a="3220.97" fwhm="0.001152" res="375869.3" algo="FTMS"/>
<pk mz="433.127041" i="1691762.4" sn="11.83" a="1430.63" fwhm="0.001058" res="409202.0" algo="FTMS"/>
<pk mz="433.135185" i="1192307.8" sn="7.62" a="911.99" fwhm="0.001367" res="316773.5" algo="FTMS"/>
<pk mz="433.150439" i="1507702.4" sn="10.28" a="1075.46" fwhm="0.000954" res="454031.4" algo="FTMS"/>
<pk mz="433.163451" i="2093688.6" sn="15.21" a="1887.17" fwhm="0.001015" res="426669.4" algo="FTMS"/>
<pk mz="433.171571" i="2078842.0" sn="15.09" a="3017.79" fwhm="0.001485" res="291614.5" algo="FTMS"/>
<pk mz="433.187044" i="1184380.6" sn="7.55" a="981.75" fwhm="0.001133" res="382177.5" algo="FTMS"/>
<pk mz="433.199866" i="3799678.8" sn="29.58" a="4125.01" fwhm="0.001161" res="373023.6" algo="FTMS"/>
<pk mz="433.205447" i="2968703.8" sn="22.58" a="3218.81" fwhm="0.001148" res="377431.1" algo="FTMS"/>
<pk mz="433.207905" i="2246784.3" sn="16.50" a="2596.92" fwhm="0.001198" res="361649.1" algo="FTMS"/>
<pk mz="433.236096" i="1184389.0" z="-1" sn="7.55" a="1226.38" fwhm="0.001462" res="296280.4" algo="FTMS" component_name="b" deconvoluted_molecular_mass="431.226658" deconvoluted_isotopic_mass="433.236425"/>
<pk mz="433.244279" i="1243270.4" sn="8.05" a="1200.20" fwhm="0.001201" res="360736.8" algo="FTMS"/>
<pk mz="433.302394" i="1131920.4" sn="7.11" a="1010.05" fwhm="0.001336" res="324259.3" algo="FTMS"/>
<pk mz="434.036543" i="1611790.4" sn="11.15" a="1511.43" fwhm="0.001162" res="373589.1" algo="FTMS"/>
<pk mz="434.072905" i="2883860.5" sn="21.86" a="3194.39" fwhm="0.001206" res="360065.0" algo="FTMS"/>
<pk mz="434.109235" i="1861658.9" sn="13.26" a="1553.74" fwhm="0.001107" res="392233.6" algo="FTMS"/>
<pk mz="434.120542" i="1175836.8" sn="7.48" a="891.74" fwhm="0.001060" res="409685.4" algo="FTMS"/>
<pk mz="434.145710" i="1130529.1" sn="7.10" a="865.40" fwhm="0.001062" res="408656.7" algo="FTMS"/>
<pk mz="434.166756" i="2927396.8" sn="22.23" a="3323.92" fwhm="0.001251" res="346940.7" algo="FTMS"/>
<pk mz="434.203154" i="2005803.0" sn="14.47" a="1743.45" fwhm="0.001031" res="421351.0" algo="FTMS"/>
<pk mz="435.020517" i="1967031.9" sn="14.14" a="1675.65" fwhm="0.001020" res="426615.3" algo="FTMS"/>
<pk mz="435.056927" i="5043134.0" sn="40.04" a="5623.73" fwhm="0.001178" res="369179.8" algo="FTMS"/>
<pk mz="435.068128" i="1547712.1" sn="10.61" a="1142.36" fwhm="0.000930" res="467613.1" algo="FTMS"/>
<pk mz="435.093286" i="4794308.5" sn="37.95" a="5162.19" fwhm="0.001136" res="382945.9" algo="FTMS"/>
<pk mz="435.104507" i="1807558.4" sn="12.80" a="1688.21" fwhm="0.001169" res="372160.9" algo="FTMS"/>
<pk mz="435.129670" i="3087818.8" sn="23.58" a="3243.76" fwhm="0.001133" res="383905.4" algo="FTMS"/>
<pk mz="435.142811" i="1964493.0" sn="14.12" a="1757.23" fwhm="0.001063" res="409409.4" algo="FTMS"/>
<pk mz="435.166101" i="2027985.1" sn="14.65" a="1677.43" fwhm="0.001063" res="409222.2" algo="FTMS"/>
<pk mz="435.179133" i="4324307.5" sn="33.99" a="4615.62" fwhm="0.001157" res="376256.5" algo="FTMS"/>
<pk mz="435.197084" i="1198038.5" sn="7.67" a="998.21" fwhm="0.001109" res="392536.4" algo="FTMS"/>
<pk mz="435.202329" i="1398999.4" sn="9.36" a="944.13" fwhm="0.000940" res="462948.2" algo="FTMS"/>
<pk mz="435.215526" i="3571161.8" sn="27.65" a="3647.24" fwhm="0.001167" res="372862.4" algo="FTMS"/>
<pk mz="436.052147" i="2304106.8" sn="16.98" a="2119.11" fwhm="0.001114" res="391595.1" algo="FTMS"/>
<pk mz="436.088556" i="2632305.0" sn="19.74" a="2228.98" fwhm="0.001018" res="428578.0" algo="FTMS"/>
<pk mz="436.096700" i="1545842.4" sn="10.59" a="1301.17" fwhm="0.001160" res="376013.8" algo="FTMS"/>
<pk mz="436.146240" i="1194363.0" sn="7.63" a="828.49" fwhm="0.001034" res="421879.8" algo="FTMS"/>
<pk mz="436.182420" i="2369665.3" sn="17.53" a="2439.30" fwhm="0.001189" res="366764.7" algo="FTMS"/>
<pk mz="437.036178" i="3972374.3" sn="31.02" a="4539.51" fwhm="0.001214" res="360018.1" algo="FTMS"/>
<pk mz="437.072547" i="5626140.5" sn="44.95" a="6339.30" fwhm="0.001192" res="366824.6" algo="FTMS"/>
<pk mz="437.083847" i="2257182.5" sn="16.58" a="2295.98" fwhm="0.001157" res="377901.2" algo="FTMS"/>
<pk mz="437.089639" i="4616479.5" sn="36.45" a="5151.30" fwhm="0.001191" res="367082.4" algo="FTMS"/>
<pk mz="437.108964" i="4890915.0" sn="38.76" a="5296.27" fwhm="0.001174" res="372244.6" algo="FTMS"/>
<pk mz="437.120249" i="2150180.8" sn="15.68" a="1900.86" fwhm="0.001093" res="400098.7" algo="FTMS"/>
<pk mz="437.121982" i="1339429.1" sn="8.85" a="1124.61" fwhm="0.001099" res="397826.8" algo="FTMS"/>
<pk mz="437.145330" i="3728681.3" sn="28.97" a="4009.58" fwhm="0.001157" res="377877.9" algo="FTMS"/>
<pk mz="437.156639" i="2499883.3" sn="18.63" a="2497.16" fwhm="0.001166" res="374766.7" algo="FTMS"/>
<pk mz="437.158392" i="2725675.5" sn="20.53" a="2490.09" fwhm="0.001085" res="403020.4" algo="FTMS"/>
<pk mz="437.181716" i="2537263.8" sn="18.94" a="2377.01" fwhm="0.001158" res="377656.5" algo="FTMS"/>
<pk mz="437.194777" i="3530034.0" sn="27.30" a="3848.09" fwhm="0.001189" res="367548.2" algo="FTMS"/>
<pk mz="437.218060" i="1500726.0" sn="10.21" a="1265.71" fwhm="0.001044" res="418772.6" algo="FTMS"/>
<pk mz="437.231205" i="2029880.3" sn="14.67" a="1978.45" fwhm="0.001129" res="387231.7" algo="FTMS"/>
<pk mz="437.254492" i="2271036.3" sn="16.70" a="2268.34" fwhm="0.001202" res="363831.4" algo="FTMS"/>
<pk mz="438.067895" i="1415627.1" sn="9.49" a="1208.59" fwhm="0.001128" res="388461.6" algo="FTMS"/>
<pk mz="438.075936" i="1567948.5" sn="10.78" a="1339.26" fwhm="0.001129" res="388172.2" algo="FTMS"/>
<pk mz="438.089140" i="1232590.9" sn="7.95" a="1030.67" fwhm="0.001116" res="392650.6" algo="FTMS"/>
<pk mz="438.104202" i="1595345.5" sn="11.01" a="1555.89" fwhm="0.001132" res="386964.2" algo="FTMS"/>
<pk mz="438.112193" i="1363155.0" sn="9.05" a="1076.21" fwhm="0.001088" res="402606.6" algo="FTMS"/>
<pk mz="438.115130" i="1224659.4" sn="7.89" a="999.54" fwhm="0.001081" res="405183.4" algo="FTMS"/>
<pk mz="438.140589" i="1269975.9" sn="8.27" a="978.24" fwhm="0.001056" res="414963.2" algo="FTMS"/>
<pk mz="439.051837" i="4829817.0" sn="38.24" a="5316.12" fwhm="0.001178" res="372718.8" algo="FTMS"/>
<pk mz="439.068971" i="1508219.9" sn="10.27" a="1333.12" fwhm="0.001133" res="387616.0" algo="FTMS"/>
<pk mz="439.088195" i="5539455.5" sn="44.22" a="6494.80" fwhm="0.001193" res="368049.5" algo="FTMS"/>
<pk mz="439.099339" i="1351809.3" sn="8.95" a="985.11" fwhm="0.001033" res="425147.4" algo="FTMS"/>
<pk mz="439.124575" i="5322374.0" sn="42.39" a="6367.86" fwhm="0.001271" res="345531.2" algo="FTMS"/>
<pk mz="439.160992" i="3608716.3" sn="27.96" a="3850.61" fwhm="0.001166" res="376716.7" algo="FTMS"/>
<pk mz="439.174057" i="2238606.5" sn="16.42" a="2090.61" fwhm="0.001102" res="398516.4" algo="FTMS"/>
<pk mz="439.197303" i="3263634.8" sn="25.05" a="3729.45" fwhm="0.001241" res="354047.7" algo="FTMS"/>
<pk mz="439.210419" i="1857685.0" sn="13.21" a="1689.93" fwhm="0.001082" res="406069.0" algo="FTMS"/>
<pk mz="439.219884" i="1244566.6" sn="8.05" a="896.74" fwhm="0.001118" res="393031.1" algo="FTMS"/>
<pk mz="439.233780" i="2865305.3" sn="21.70" a="3075.14" fwhm="0.001181" res="371775.5" algo="FTMS"/>
<pk mz="440.062250" i="1397548.5" sn="9.26" a="1382.44" fwhm="0.001322" res="332811.5" algo="FTMS"/>
<pk mz="440.083451" i="1647152.4" sn="11.34" a="1566.46" fwhm="0.001192" res="369146.0" algo="FTMS"/>
<pk mz="440.091685" i="1344049.8" sn="8.81" a="1087.59" fwhm="0.001099" res="400503.8" algo="FTMS"/>
<pk mz="440.119782" i="1286198.9" sn="8.33" a="989.38" fwhm="0.001010" res="435728.7" algo="FTMS"/>
<pk mz="440.132865" i="1241913.1" sn="7.96" a="1212.87" fwhm="0.001295" res="339837.3" algo="FTMS"/>
<pk mz="440.169141" i="1323327.6" sn="8.64" a="989.44" fwhm="0.001084" res="405971.0" algo="FTMS"/>
<pk mz="441.009861" i="1214934.3" sn="7.73" a="1353.54" fwhm="0.001467" res="300687.0" algo="FTMS"/>
<pk mz="441.031075" i="2025946.1" sn="14.50" a="1860.70" fwhm="0.001166" res="378147.3" algo="FTMS"/>
<pk mz="441.046412" i="1412316.9" sn="9.38" a="1181.61" fwhm="0.001114" res="395897.4" algo="FTMS"/>
<pk mz="441.057824" i="1198558.9" sn="7.59" a="1143.54" fwhm="0.001224" res="360388.6" algo="FTMS"/>
<pk mz="441.067465" i="4755424.5" sn="37.28" a="5592.25" fwhm="0.001254" res="351862.5" algo="FTMS"/>
<pk mz="441.103860" i="5010407.0" sn="39.41" a="5708.72" fwhm="0.001196" res="368891.3" algo="FTMS"/>
<pk mz="441.140263" i="4211693.5" sn="32.75" a="4788.07" fwhm="0.001231" res="358409.2" algo="FTMS"/>
<pk mz="441.171237" i="1223027.4" sn="7.80" a="1195.83" fwhm="0.001403" res="314532.1" algo="FTMS"/>
<pk mz="441.176620" i="3965940.3" sn="30.69" a="4441.97" fwhm="0.001189" res="371041.2" algo="FTMS"/>
<pk mz="441.189800" i="1395702.6" sn="9.24" a="1630.52" fwhm="0.001372" res="321674.4" algo="FTMS"/>
<pk mz="441.195255" i="1252087.6" sn="8.04" a="904.74" fwhm="0.000931" res="474133.1" algo="FTMS"/>
<pk mz="441.203030" i="1954041.0" sn="13.90" a="1838.69" fwhm="0.001176" res="375042.1" algo="FTMS"/>
<pk mz="441.213022" i="4665339.0" sn="36.53" a="5473.26" fwhm="0.001199" res="367903.5" algo="FTMS"/>
<pk mz="441.235531" i="1330686.9" sn="8.70" a="1002.58" fwhm="0.001009" res="437232.7" algo="FTMS"/>
<pk mz="441.249424" i="3583489.5" sn="27.50" a="3889.86" fwhm="0.001183" res="372871.2" algo="FTMS"/>
<pk mz="441.252741" i="1483266.0" sn="9.97" a="1217.24" fwhm="0.001098" res="401834.0" algo="FTMS"/>
<pk mz="441.285631" i="1597960.0" sn="10.93" a="1419.79" fwhm="0.001167" res="378287.9" algo="FTMS"/>
<pk mz="442.070805" i="1258645.9" sn="8.09" a="869.80" fwhm="0.001066" res="414509.0" algo="FTMS"/>
<pk mz="442.107151" i="1261980.5" sn="8.12" a="799.49" fwhm="0.000913" res="484376.2" algo="FTMS"/>
<pk mz="442.171817" i="1812136.1" sn="12.71" a="1974.07" fwhm="0.001242" res="356127.5" algo="FTMS"/>
<pk mz="442.183119" i="1128874.3" sn="7.01" a="871.39" fwhm="0.001132" res="390467.9" algo="FTMS"/>
<pk mz="442.194318" i="1480364.3" sn="9.95" a="1469.23" fwhm="0.001311" res="337214.2" algo="FTMS"/>
<pk mz="442.216335" i="1145008.3" sn="7.15" a="752.35" fwhm="0.001086" res="407226.9" algo="FTMS"/>
<pk mz="443.025732" i="2431811.8" sn="17.89" a="2399.96" fwhm="0.001220" res="363218.0" algo="FTMS"/>
<pk mz="443.046706" i="2870599.5" sn="21.55" a="2953.87" fwhm="0.001169" res="378968.6" algo="FTMS"/>
<pk mz="443.061967" i="1851210.4" sn="13.04" a="1508.91" fwhm="0.001058" res="418875.0" algo="FTMS"/>
<pk mz="443.083087" i="4154702.3" sn="32.27" a="4963.57" fwhm="0.001210" res="366237.7" algo="FTMS"/>
<pk mz="443.098347" i="1177297.0" sn="7.41" a="1196.59" fwhm="0.001314" res="337266.9" algo="FTMS"/>
<pk mz="443.119460" i="3033940.8" sn="22.91" a="3021.70" fwhm="0.001127" res="393318.3" algo="FTMS"/>
<pk mz="443.155906" i="3009371.5" sn="22.71" a="3393.21" fwhm="0.001209" res="366539.2" algo="FTMS"/>
<pk mz="443.178441" i="1421151.6" sn="9.45" a="1317.11" fwhm="0.001140" res="388849.9" algo="FTMS"/>
<pk mz="443.192269" i="8710498.0" z="-1" sn="70.30" a="10871.07" fwhm="0.001262" res="351288.7" algo="FTMS" component_name="AD" deconvoluted_molecular_mass="443.192750" deconvoluted_isotopic_mass="443.192617"/>
<pk mz="443.207448" i="1477477.0" sn="9.92" a="1395.43" fwhm="0.001437" res="308452.9" algo="FTMS"/>
<pk mz="443.214840" i="2044262.3" sn="14.65" a="1845.98" fwhm="0.001089" res="407064.6" algo="FTMS"/>
<pk mz="443.228630" i="4493673.0" sn="35.10" a="5022.90" fwhm="0.001194" res="371132.8" algo="FTMS"/>
<pk mz="443.251271" i="1148525.0" sn="7.17" a="713.02" fwhm="0.000968" res="457734.3" algo="FTMS"/>
<pk mz="443.265055" i="2799983.5" sn="20.96" a="2977.53" fwhm="0.001206" res="367679.2" algo="FTMS"/>
<pk mz="443.301393" i="1687414.1" sn="11.67" a="1440.16" fwhm="0.001065" res="416326.1" algo="FTMS"/>
<pk mz="444.057291" i="1379585.1" sn="9.10" a="1096.46" fwhm="0.001164" res="381412.3" algo="FTMS"/>
<pk mz="444.126056" i="1466125.9" sn="9.82" a="1205.51" fwhm="0.001041" res="426594.3" algo="FTMS"/>
<pk mz="444.162408" i="2335764.5" sn="17.08" a="2899.20" fwhm="0.001294" res="343216.4" algo="FTMS"/>
<pk mz="444.187635" i="1165593.3" sn="7.31" a="1046.68" fwhm="0.001174" res="378283.8" algo="FTMS"/>
<pk mz="444.195703" i="1699354.8" z="-1" sn="11.77" a="1344.60" fwhm="0.001009" res="440271.2" algo="FTMS" component_name="AD" deconvoluted_molecular_mass="443.192750" deconvoluted_isotopic_mass="444.196053"/>
<pk mz="444.209972" i="1145117.4" sn="7.14" a="914.82" fwhm="0.001076" res="412891.7" algo="FTMS"/>
<pk mz="445.041251" i="2983095.5" sn="22.48" a="2949.16" fwhm="0.001150" res="386985.4" algo="FTMS"/>
<pk mz="445.062425" i="2432699.5" sn="17.89" a="2440.66" fwhm="0.001195" res="372551.2" algo="FTMS"/>
<pk mz="445.077641" i="1843390.3" sn="12.97" a="1650.78" fwhm="0.001152" res="386450.6" algo="FTMS"/>
<pk mz="445.089087" i="1306816.4" sn="8.49" a="1111.64" fwhm="0.001198" res="371449.0" algo="FTMS"/>
<pk mz="445.098790" i="2497730.3" sn="18.43" a="2815.79" fwhm="0.001257" res="354040.7" algo="FTMS"/>
<pk mz="445.114156" i="1423045.1" sn="9.46" a="1143.82" fwhm="0.001096" res="406120.8" algo="FTMS"/>
<pk mz="445.135092" i="1669577.0" sn="11.52" a="1741.58" fwhm="0.001333" res="333980.4" algo="FTMS"/>
<pk mz="445.163523" i="1304782.3" sn="8.47" a="888.23" fwhm="0.000979" res="454734.2" algo="FTMS"/>
<pk mz="445.171576" i="3301071.8" sn="25.14" a="4023.12" fwhm="0.001282" res="347290.1" algo="FTMS"/>
<pk mz="445.186763" i="2591954.5" sn="19.22" a="2781.11" fwhm="0.001260" res="353263.4" algo="FTMS"/>
<pk mz="445.194064" i="2717396.0" sn="20.27" a="2993.12" fwhm="0.001226" res="363109.1" algo="FTMS"/>
<pk mz="445.199809" i="1703125.0" z="-1" sn="11.80" a="1663.96" fwhm="0.001214" res="366680.9" algo="FTMS" component_name="AD" deconvoluted_molecular_mass="443.192750" deconvoluted_isotopic_mass="445.200161"/>
<pk mz="445.207917" i="4983510.5" sn="39.18" a="6164.30" fwhm="0.001275" res="349230.9" algo="FTMS"/>
<pk mz="445.230516" i="2269914.8" sn="16.53" a="2304.03" fwhm="0.001188" res="374745.3" algo="FTMS"/>
<pk mz="445.241755" i="3579100.8" sn="27.46" a="4158.63" fwhm="0.001256" res="354511.4" algo="FTMS"/>
<pk mz="445.244281" i="3329757.3" sn="25.38" a="3749.96" fwhm="0.001222" res="364318.3" algo="FTMS"/>
<pk mz="445.280622" i="1188068.1" sn="7.50" a="793.98" fwhm="0.000959" res="464119.6" algo="FTMS"/>
<pk mz="446.036521" i="1694065.6" sn="11.72" a="1584.92" fwhm="0.001205" res="370204.5" algo="FTMS"/>
<pk mz="446.072922" i="1778296.5" sn="12.43" a="1665.83" fwhm="0.001147" res="388878.4" algo="FTMS"/>
<pk mz="446.109367" i="1354623.4" sn="8.89" a="1014.18" fwhm="0.001342" res="332384.6" algo="FTMS"/>
<pk mz="446.166857" i="2073738.1" sn="14.89" a="2626.49" fwhm="0.001428" res="312354.5" algo="FTMS"/>
<pk mz="446.197389" i="1313167.9" sn="8.54" a="1119.01" fwhm="0.001140" res="391243.5" algo="FTMS"/>
<pk mz="446.203204" i="1519505.0" sn="10.27" a="1216.15" fwhm="0.001113" res="400939.6" algo="FTMS"/>
<pk mz="447.020584" i="2119211.5" sn="15.27" a="2143.08" fwhm="0.001196" res="373805.3" algo="FTMS"/>
<pk mz="447.056907" i="3506226.5" sn="26.85" a="4023.51" fwhm="0.001243" res="359671.7" algo="FTMS"/>
<pk mz="447.068280" i="1577012.5" sn="10.74" a="1380.32" fwhm="0.001094" res="408474.3" algo="FTMS"/>
<pk mz="447.078077" i="1368374.4" sn="9.00" a="995.46" fwhm="0.001031" res="433493.0" algo="FTMS"/>
<pk mz="447.093271" i="2229817.3" sn="16.19" a="2290.81" fwhm="0.001157" res="386270.2" algo="FTMS"/>
<pk mz="447.104560" i="1350459.4" sn="8.85" a="1038.48" fwhm="0.001093" res="408916.1" algo="FTMS"/>
<pk mz="447.129681" i="3019840.3" sn="22.79" a="3164.07" fwhm="0.001242" res="359938.4" algo="FTMS"/>
<pk mz="447.142768" i="1708098.6" sn="11.84" a="1928.94" fwhm="0.001351" res="330948.0" algo="FTMS"/>
<pk mz="447.150964" i="1327940.3" sn="8.67" a="1236.10" fwhm="0.001189" res="376220.9" algo="FTMS"/>
<pk mz="447.166069" i="1385287.1" sn="9.14" a="1214.70" fwhm="0.001181" res="378784.1" algo="FTMS"/>
<pk mz="447.179108" i="2189385.5" sn="15.86" a="2458.06" fwhm="0.001269" res="352310.9" algo="FTMS"/>
<pk mz="447.187279" i="2164299.3" sn="15.65" a="2268.13" fwhm="0.001221" res="366391.6" algo="FTMS"/>
<pk mz="447.215544" i="2195024.5" sn="15.90" a="2240.40" fwhm="0.001226" res="364870.8" algo="FTMS"/>
<pk mz="447.223624" i="2269778.0" sn="16.53" a="2246.24" fwhm="0.001182" res="378228.1" algo="FTMS"/>
<pk mz="447.252084" i="1280343.5" sn="8.27" a="1033.88" fwhm="0.001111" res="402673.8" algo="FTMS"/>
<pk mz="448.052198" i="2076144.3" sn="14.91" a="2465.43" fwhm="0.001388" res="322770.5" algo="FTMS"/>
<pk mz="448.088612" i="1784823.3" sn="12.48" a="1763.25" fwhm="0.001267" res="353613.1" algo="FTMS"/>
<pk mz="448.146061" i="1592322.3" sn="10.87" a="1549.46" fwhm="0.001185" res="378199.1" algo="FTMS"/>
<pk mz="448.182436" i="2742025.3" sn="20.47" a="3355.04" fwhm="0.001333" res="336233.8" algo="FTMS"/>
<pk mz="448.218855" i="1720592.3" sn="11.94" a="1509.27" fwhm="0.001180" res="379971.0" algo="FTMS"/>
<pk mz="449.036192" i="3419054.0" sn="26.12" a="3777.29" fwhm="0.001204" res="372966.8" algo="FTMS"/>
<pk mz="449.072496" i="3925429.0" sn="30.34" a="4455.35" fwhm="0.001276" res="351823.6" algo="FTMS"/>
<pk mz="449.083939" i="1527223.3" sn="10.33" a="1378.65" fwhm="0.001097" res="409407.5" algo="FTMS"/>
<pk mz="449.108929" i="4765116.0" sn="37.35" a="5605.30" fwhm="0.001236" res="363258.5" algo="FTMS"/>
<pk mz="449.145360" i="1759683.1" sn="12.27" a="1562.32" fwhm="0.001113" res="403407.3" algo="FTMS"/>
<pk mz="449.158401" i="1712581.6" sn="11.87" a="1821.20" fwhm="0.001342" res="334723.9" algo="FTMS"/>
<pk mz="449.173647" i="1328840.6" sn="8.67" a="950.63" fwhm="0.000985" res="455861.4" algo="FTMS"/>
<pk mz="449.176088" i="1201353.1" sn="7.61" a="793.33" fwhm="0.000946" res="474950.0" algo="FTMS"/>
<pk mz="449.181759" i="1304522.1" sn="8.47" a="1154.75" fwhm="0.001161" res="386924.4" algo="FTMS"/>
<pk mz="449.194784" i="3503564.8" sn="26.82" a="3740.18" fwhm="0.001178" res="381279.1" algo="FTMS"/>
<pk mz="449.231233" i="1490899.8" sn="10.02" a="1240.99" fwhm="0.001087" res="413220.0" algo="FTMS"/>
<pk mz="450.067731" i="1798007.0" sn="12.58" a="1851.59" fwhm="0.001307" res="344367.5" algo="FTMS"/>
<pk mz="450.104152" i="2162814.0" sn="15.63" a="2133.32" fwhm="0.001179" res="381926.2" algo="FTMS"/>
<pk mz="450.112339" i="1793151.8" sn="12.54" a="1654.73" fwhm="0.001144" res="393357.3" algo="FTMS"/>
<pk mz="450.161610" i="1206537.4" sn="7.65" a="1185.75" fwhm="0.001378" res="326631.6" algo="FTMS"/>
<pk mz="450.189952" i="1250958.9" sn="8.02" a="1078.67" fwhm="0.001148" res="392313.4" algo="FTMS"/>
<pk mz="450.198362" i="1822864.6" sn="12.79" a="2064.59" fwhm="0.001407" res="320056.2" algo="FTMS"/>
<pk mz="451.051808" i="4352825.0" sn="33.91" a="5384.59" fwhm="0.001296" res="347923.8" algo="FTMS"/>
<pk mz="451.063128" i="1188539.1" sn="7.50" a="1219.47" fwhm="0.001448" res="311599.4" algo="FTMS"/>
<pk mz="451.088214" i="4535104.0" sn="35.43" a="5028.50" fwhm="0.001212" res="372329.0" algo="FTMS"/>
<pk mz="451.099685" i="1560386.3" sn="10.60" a="1555.78" fwhm="0.001243" res="362847.0" algo="FTMS"/>
<pk mz="451.124658" i="3295559.3" sn="25.08" a="4068.45" fwhm="0.001314" res="343263.2" algo="FTMS"/>
<pk mz="451.135729" i="1297993.5" sn="8.41" a="1067.67" fwhm="0.001117" res="403766.0" algo="FTMS"/>
<pk mz="451.137622" i="1247049.9" sn="7.98" a="1097.27" fwhm="0.001124" res="401337.0" algo="FTMS"/>
<pk mz="451.160986" i="2578254.5" sn="19.10" a="2603.47" fwhm="0.001186" res="380311.0" algo="FTMS"/>
<pk mz="451.174093" i="3050321.0" sn="23.04" a="3390.87" fwhm="0.001245" res="362290.1" algo="FTMS"/>
<pk mz="451.191857" i="1196884.6" sn="7.56" a="869.82" fwhm="0.001051" res="429254.6" algo="FTMS"/>
<pk mz="451.197444" i="2238293.8" sn="16.26" a="2193.84" fwhm="0.001168" res="386396.6" algo="FTMS"/>
<pk mz="451.210416" i="3277144.3" sn="24.93" a="3890.31" fwhm="0.001272" res="354730.7" algo="FTMS"/>
<pk mz="452.083492" i="1400582.4" sn="9.20" a="1144.64" fwhm="0.001119" res="403973.8" algo="FTMS"/>
<pk mz="452.213781" i="1178784.5" sn="7.36" a="1261.90" fwhm="0.001415" res="319508.5" algo="FTMS"/>
<pk mz="453.031160" i="2178245.5" sn="15.65" a="2215.34" fwhm="0.001212" res="373685.3" algo="FTMS"/>
<pk mz="453.067466" i="4169932.8" sn="32.16" a="5287.56" fwhm="0.001337" res="338951.9" algo="FTMS"/>
<pk mz="453.103902" i="4052180.3" sn="31.19" a="4938.50" fwhm="0.001315" res="344447.5" algo="FTMS"/>
<pk mz="453.115170" i="1553622.5" sn="10.47" a="1700.41" fwhm="0.001240" res="365419.5" algo="FTMS"/>
<pk mz="453.140230" i="2989787.5" sn="22.38" a="3232.61" fwhm="0.001218" res="371903.0" algo="FTMS"/>
<pk mz="453.176647" i="1692898.9" sn="11.62" a="1518.52" fwhm="0.001092" res="415057.5" algo="FTMS"/>
<pk mz="453.189685" i="2096869.5" sn="14.97" a="2113.06" fwhm="0.001243" res="364589.6" algo="FTMS"/>
<pk mz="453.213050" i="2299114.3" sn="16.65" a="2530.21" fwhm="0.001246" res="363839.1" algo="FTMS"/>
<pk mz="453.226352" i="1310445.0" sn="8.45" a="1296.27" fwhm="0.001441" res="314512.7" algo="FTMS"/>
<pk mz="453.249225" i="1339633.6" sn="8.69" a="1114.35" fwhm="0.001193" res="379883.9" algo="FTMS"/>
<pk mz="455.025625" i="1528926.5" sn="10.26" a="1868.72" fwhm="0.001566" res="290630.0" algo="FTMS"/>
<pk mz="455.046781" i="3022435.0" sn="22.65" a="3729.33" fwhm="0.001344" res="338475.9" algo="FTMS"/>
<pk mz="455.083090" i="4020842.5" sn="30.92" a="5105.50" fwhm="0.001312" res="346971.5" algo="FTMS"/>
<pk mz="455.119504" i="3225202.0" sn="24.33" a="3475.60" fwhm="0.001214" res="374954.9" algo="FTMS"/>
<pk mz="455.155868" i="2439801.5" sn="17.81" a="2545.91" fwhm="0.001227" res="370820.6" algo="FTMS"/>
<pk mz="455.192346" i="3028097.3" sn="22.69" a="3334.54" fwhm="0.001271" res="358069.7" algo="FTMS"/>
<pk mz="455.205166" i="1140867.8" sn="7.04" a="1169.23" fwhm="0.001390" res="327574.6" algo="FTMS"/>
<pk mz="455.228668" i="3993224.8" sn="30.69" a="4569.18" fwhm="0.001274" res="357330.2" algo="FTMS"/>
<pk mz="455.251216" i="1506189.4" sn="10.07" a="1302.39" fwhm="0.001170" res="389158.6" algo="FTMS"/>
<pk mz="455.265020" i="3677840.3" sn="28.08" a="3935.56" fwhm="0.001187" res="383594.6" algo="FTMS"/>
<pk mz="455.301369" i="1141143.8" sn="7.05" a="967.20" fwhm="0.001208" res="376969.0" algo="FTMS"/>
<pk mz="456.151103" i="1182537.8" sn="7.39" a="890.58" fwhm="0.001100" res="414736.8" algo="FTMS"/>
<pk mz="456.195764" i="1162579.1" sn="7.22" a="1008.28" fwhm="0.001217" res="374953.3" algo="FTMS"/>
<pk mz="457.041177" i="2158598.3" sn="15.48" a="2169.09" fwhm="0.001216" res="375740.6" algo="FTMS"/>
<pk mz="457.062397" i="3481098.8" sn="26.44" a="4091.29" fwhm="0.001314" res="347941.5" algo="FTMS"/>
<pk mz="457.077683" i="1137422.0" sn="7.01" a="895.70" fwhm="0.001094" res="417816.5" algo="FTMS"/>
<pk mz="457.098814" i="3421714.5" sn="25.95" a="4329.54" fwhm="0.001369" res="334009.7" algo="FTMS"/>
<pk mz="457.135137" i="2841114.3" sn="21.14" a="3243.07" fwhm="0.001300" res="351550.5" algo="FTMS"/>
<pk mz="457.171566" i="3040290.0" sn="22.79" a="3240.44" fwhm="0.001201" res="380786.1" algo="FTMS"/>
<pk mz="457.193929" i="1883174.8" sn="13.19" a="1640.68" fwhm="0.001076" res="425065.4" algo="FTMS"/>
<pk mz="457.207941" i="4601897.5" sn="35.74" a="5542.35" fwhm="0.001308" res="349662.1" algo="FTMS"/>
<pk mz="457.223093" i="1492525.0" sn="9.96" a="1409.51" fwhm="0.001254" res="364662.0" algo="FTMS"/>
<pk mz="457.244280" i="3796017.5" sn="29.06" a="4682.73" fwhm="0.001334" res="342865.9" algo="FTMS"/>
<pk mz="457.280745" i="2138937.3" sn="15.32" a="2435.15" fwhm="0.001379" res="331602.5" algo="FTMS"/>
<pk mz="458.141525" i="1891826.1" sn="13.26" a="2054.26" fwhm="0.001310" res="349662.4" algo="FTMS"/>
<pk mz="458.177973" i="1998074.0" sn="14.15" a="1912.55" fwhm="0.001207" res="379556.1" algo="FTMS"/>
<pk mz="458.203079" i="1747455.4" sn="12.07" a="1920.80" fwhm="0.001343" res="341245.8" algo="FTMS"/>
<pk mz="458.225602" i="1364740.3" sn="8.89" a="1378.25" fwhm="0.001299" res="352624.2" algo="FTMS"/>
<pk mz="459.020641" i="1523377.1" sn="10.21" a="1665.00" fwhm="0.001326" res="346081.7" algo="FTMS"/>
<pk mz="459.056977" i="1903545.0" sn="13.36" a="2008.94" fwhm="0.001244" res="369057.9" algo="FTMS"/>
<pk mz="459.077986" i="2172605.5" sn="15.59" a="2601.01" fwhm="0.001407" res="326242.5" algo="FTMS"/>
<pk mz="459.093315" i="1592257.0" sn="10.78" a="1418.29" fwhm="0.001210" res="379283.4" algo="FTMS"/>
<pk mz="459.114396" i="1909701.5" sn="13.41" a="1846.71" fwhm="0.001210" res="379309.3" algo="FTMS"/>
<pk mz="459.150659" i="2334157.5" sn="16.93" a="2597.05" fwhm="0.001316" res="348984.6" algo="FTMS"/>
<pk mz="459.166066" i="1493968.9" sn="9.96" a="1368.89" fwhm="0.001223" res="375447.9" algo="FTMS"/>
<pk mz="459.173212" i="1477074.4" sn="9.82" a="1219.78" fwhm="0.001124" res="408616.5" algo="FTMS"/>
<pk mz="459.187152" i="3151829.5" sn="23.71" a="3771.49" fwhm="0.001326" res="346420.5" algo="FTMS"/>
<pk mz="459.209671" i="1864154.4" sn="13.03" a="1789.23" fwhm="0.001104" res="415782.2" algo="FTMS"/>
<pk mz="459.215563" i="1554651.8" sn="10.47" a="1862.31" fwhm="0.001474" res="311506.6" algo="FTMS"/>
<pk mz="459.223565" i="3647453.5" sn="27.82" a="4407.48" fwhm="0.001350" res="340269.4" algo="FTMS"/>
<pk mz="459.245948" i="1446114.4" sn="9.57" a="1897.94" fwhm="0.001554" res="295556.4" algo="FTMS"/>
<pk mz="459.260001" i="2264549.5" sn="16.35" a="2557.36" fwhm="0.001310" res="350454.1" algo="FTMS"/>
<pk mz="459.296331" i="1449453.4" sn="9.59" a="1372.11" fwhm="0.001282" res="358136.9" algo="FTMS"/>
<pk mz="460.157258" i="1322923.3" sn="8.54" a="1194.93" fwhm="0.001140" res="403539.1" algo="FTMS"/>
<pk mz="460.182532" i="1751728.9" sn="12.10" a="2036.31" fwhm="0.001362" res="337855.7" algo="FTMS"/>
<pk mz="460.218771" i="2031288.9" sn="14.42" a="2021.34" fwhm="0.001248" res="368704.5" algo="FTMS"/>
<pk mz="461.036113" i="2490735.3" sn="18.23" a="2713.91" fwhm="0.001263" res="364991.1" algo="FTMS"/>
<pk mz="461.057350" i="1501556.0" sn="10.02" a="1729.89" fwhm="0.001552" res="297069.6" algo="FTMS"/>
<pk mz="461.072559" i="2866551.5" sn="21.34" a="3015.41" fwhm="0.001221" res="377697.6" algo="FTMS"/>
<pk mz="461.093704" i="1226620.1" sn="7.74" a="983.88" fwhm="0.001294" res="356324.5" algo="FTMS"/>
<pk mz="461.108937" i="2247039.5" sn="16.20" a="2229.27" fwhm="0.001160" res="397511.9" algo="FTMS"/>
<pk mz="461.130197" i="1286276.4" sn="8.24" a="1137.95" fwhm="0.001256" res="367228.3" algo="FTMS"/>
<pk mz="461.145402" i="1474695.8" sn="9.80" a="1477.47" fwhm="0.001228" res="375664.0" algo="FTMS"/>
<pk mz="461.158424" i="1626506.8" sn="11.06" a="1715.04" fwhm="0.001347" res="342367.7" algo="FTMS"/>
<pk mz="461.166514" i="1600140.5" sn="10.84" a="1742.78" fwhm="0.001360" res="339106.8" algo="FTMS"/>
<pk mz="461.181781" i="1296400.0" sn="8.32" a="1542.46" fwhm="0.001546" res="298299.3" algo="FTMS"/>
<pk mz="461.194761" i="1528210.9" sn="10.24" a="1358.58" fwhm="0.001148" res="401887.0" algo="FTMS"/>
<pk mz="461.202838" i="2390420.8" sn="17.39" a="2870.48" fwhm="0.001344" res="343244.7" algo="FTMS"/>
<pk mz="461.231190" i="1157787.1" sn="7.17" a="784.80" fwhm="0.000955" res="482772.8" algo="FTMS"/>
<pk mz="461.239182" i="2207132.8" sn="15.87" a="2693.87" fwhm="0.001357" res="339939.9" algo="FTMS"/>
<pk mz="461.275517" i="1177509.0" sn="7.34" a="973.78" fwhm="0.001168" res="394809.6" algo="FTMS"/>
<pk mz="462.067796" i="1261656.1" sn="8.03" a="1108.02" fwhm="0.001183" res="390436.3" algo="FTMS"/>
<pk mz="462.079214" i="1219034.6" sn="7.68" a="1531.37" fwhm="0.001868" res="247414.5" algo="FTMS"/>
<pk mz="462.104163" i="1659744.4" sn="11.33" a="1896.11" fwhm="0.001393" res="331704.5" algo="FTMS"/>
<pk mz="462.161640" i="1814893.4" sn="12.62" a="2287.06" fwhm="0.001452" res="318298.8" algo="FTMS"/>
<pk mz="462.198186" i="1990773.8" sn="14.08" a="2128.78" fwhm="0.001256" res="367999.9" algo="FTMS"/>
<pk mz="463.015229" i="1612592.4" sn="10.94" a="1557.49" fwhm="0.001246" res="371716.8" algo="FTMS"/>
<pk mz="463.051855" i="3666232.8" sn="27.97" a="4167.74" fwhm="0.001247" res="371241.4" algo="FTMS"/>
<pk mz="463.088185" i="3604289.0" sn="27.46" a="4609.73" fwhm="0.001359" res="340829.6" algo="FTMS"/>
<pk mz="463.124644" i="2338121.5" sn="16.96" a="2390.70" fwhm="0.001171" res="395386.2" algo="FTMS"/>
<pk mz="463.160960" i="2086225.9" sn="14.87" a="2271.19" fwhm="0.001320" res="350754.2" algo="FTMS"/>
<pk mz="463.174058" i="2111316.8" sn="15.08" a="2130.61" fwhm="0.001211" res="382376.4" algo="FTMS"/>
<pk mz="463.197387" i="1222234.3" sn="7.70" a="1086.24" fwhm="0.001178" res="393308.9" algo="FTMS"/>
<pk mz="463.210391" i="2861917.3" sn="21.30" a="3076.51" fwhm="0.001257" res="368472.8" algo="FTMS"/>
<pk mz="464.047132" i="1362718.4" sn="8.81" a="1541.47" fwhm="0.001412" res="328732.6" algo="FTMS"/>
<pk mz="464.083401" i="2294310.8" sn="16.49" a="2330.77" fwhm="0.001211" res="383097.7" algo="FTMS"/>
<pk mz="464.091512" i="1148456.8" sn="7.05" a="923.90" fwhm="0.001285" res="361096.0" algo="FTMS"/>
<pk mz="464.177352" i="1485884.6" sn="9.83" a="1338.93" fwhm="0.001099" res="422499.1" algo="FTMS"/>
<pk mz="464.213612" i="2260549.0" sn="16.21" a="2530.65" fwhm="0.001349" res="344028.7" algo="FTMS"/>
<pk mz="465.031059" i="3160835.8" sn="23.62" a="3859.90" fwhm="0.001431" res="324899.4" algo="FTMS"/>
<pk mz="465.067456" i="4104972.3" sn="31.40" a="4853.63" fwhm="0.001299" res="358072.1" algo="FTMS"/>
<pk mz="465.078781" i="1667598.9" sn="11.32" a="1723.44" fwhm="0.001382" res="336627.7" algo="FTMS"/>
<pk mz="465.103826" i="4060948.8" sn="31.04" a="4514.51" fwhm="0.001227" res="379005.2" algo="FTMS"/>
<pk mz="465.115083" i="1562903.4" sn="10.46" a="1564.95" fwhm="0.001285" res="361960.8" algo="FTMS"/>
<pk mz="465.140231" i="3454749.3" sn="26.05" a="4219.21" fwhm="0.001379" res="337209.9" algo="FTMS"/>
<pk mz="465.153205" i="1431456.3" sn="9.37" a="1941.03" fwhm="0.001713" res="271586.2" algo="FTMS"/>
<pk mz="465.168564" i="10867492.0" z="-1" sn="87.12" a="14706.01" fwhm="0.001364" res="341030.9" algo="FTMS" component_name="x" deconvoluted_molecular_mass="465.168249" deconvoluted_isotopic_mass="465.168955"/>
<pk mz="465.171156" i="1290020.5" sn="8.21" a="1427.08" fwhm="0.001819" res="255791.5" algo="FTMS"/>
<pk mz="465.176808" i="1874725.9" sn="13.03" a="1958.03" fwhm="0.001237" res="376075.2" algo="FTMS"/>
<pk mz="465.189707" i="2969385.0" sn="22.05" a="3278.57" fwhm="0.001274" res="365101.3" algo="FTMS"/>
<pk mz="465.213059" i="1177646.4" sn="7.28" a="747.93" fwhm="0.001013" res="459072.5" algo="FTMS"/>
<pk mz="465.226129" i="2387249.5" sn="17.25" a="2548.03" fwhm="0.001269" res="366714.1" algo="FTMS"/>
<pk mz="466.062499" i="1531382.3" sn="10.20" a="1354.80" fwhm="0.001241" res="375486.0" algo="FTMS"/>
<pk mz="466.099118" i="1618942.9" sn="10.92" a="1349.68" fwhm="0.001181" res="394803.4" algo="FTMS"/>
<pk mz="466.171920" i="3688464.0" z="-1" sn="27.97" a="4307.90" fwhm="0.001305" res="357249.3" algo="FTMS" component_name="x" deconvoluted_molecular_mass="465.168249" deconvoluted_isotopic_mass="466.172314"/>
<pk mz="467.025630" i="1297370.6" sn="8.27" a="1549.96" fwhm="0.001550" res="301304.5" algo="FTMS"/>
<pk mz="467.046765" i="3223775.5" sn="24.14" a="3929.39" fwhm="0.001384" res="337464.1" algo="FTMS"/>
<pk mz="467.083135" i="4778216.5" sn="36.95" a="5785.32" fwhm="0.001320" res="353921.7" algo="FTMS"/>
<pk mz="467.094203" i="1633002.9" sn="11.03" a="2051.61" fwhm="0.001567" res="298151.9" algo="FTMS"/>
<pk mz="467.119509" i="4108529.0" sn="31.43" a="5221.68" fwhm="0.001387" res="336800.4" algo="FTMS"/>
<pk mz="467.130618" i="1271283.6" sn="8.05" a="1130.07" fwhm="0.001327" res="352102.0" algo="FTMS"/>
<pk mz="467.155871" i="2616569.5" sn="19.14" a="2995.11" fwhm="0.001292" res="361594.7" algo="FTMS"/>
<pk mz="467.165668" i="3543292.0" sn="26.77" a="4354.31" fwhm="0.001320" res="353856.7" algo="FTMS"/>
<pk mz="467.169113" i="1902332.8" z="-1" sn="13.25" a="2265.25" fwhm="0.001376" res="339421.2" algo="FTMS" component_name="x" deconvoluted_molecular_mass="465.168249" deconvoluted_isotopic_mass="467.169508"/>
<pk mz="467.192280" i="2055938.3" sn="14.52" a="1918.32" fwhm="0.001100" res="424849.3" algo="FTMS"/>
<pk mz="467.205335" i="2279685.3" sn="16.36" a="2520.25" fwhm="0.001330" res="351260.5" algo="FTMS"/>
<pk mz="467.228638" i="2464011.0" sn="17.88" a="2622.61" fwhm="0.001283" res="364303.1" algo="FTMS"/>
<pk mz="467.241792" i="1489422.1" sn="9.85" a="1416.60" fwhm="0.001230" res="379957.0" algo="FTMS"/>
<pk mz="467.265073" i="1813779.6" sn="12.52" a="1892.19" fwhm="0.001270" res="367859.6" algo="FTMS"/>
<pk mz="468.078544" i="1439446.1" sn="9.44" a="1563.04" fwhm="0.001427" res="328022.4" algo="FTMS"/>
<pk mz="468.114779" i="1238494.8" sn="7.78" a="1297.37" fwhm="0.001318" res="355296.6" algo="FTMS"/>
<pk mz="468.122811" i="1159648.8" sn="7.13" a="838.51" fwhm="0.001194" res="392056.8" algo="FTMS"/>
<pk mz="468.163845" i="1226986.5" sn="7.68" a="1094.27" fwhm="0.001371" res="341591.7" algo="FTMS"/>
<pk mz="468.168797" i="1545451.8" sn="10.31" a="1517.57" fwhm="0.001351" res="346424.7" algo="FTMS"/>
<pk mz="468.978241" i="1708206.4" sn="11.65" a="1699.61" fwhm="0.001256" res="373341.8" algo="FTMS"/>
<pk mz="469.026163" i="1742522.0" sn="11.93" a="1730.51" fwhm="0.001286" res="364765.4" algo="FTMS"/>
<pk mz="469.041303" i="1336253.6" sn="8.58" a="1393.78" fwhm="0.001333" res="351869.9" algo="FTMS"/>
<pk mz="469.062353" i="3947202.8" sn="30.10" a="4912.01" fwhm="0.001380" res="339781.8" algo="FTMS"/>
<pk mz="469.098756" i="4789963.5" sn="37.04" a="6244.67" fwhm="0.001374" res="341508.1" algo="FTMS"/>
<pk mz="469.121351" i="1920720.9" sn="13.40" a="2149.08" fwhm="0.001353" res="346604.6" algo="FTMS"/>
<pk mz="469.135129" i="3921620.3" sn="29.88" a="5040.78" fwhm="0.001392" res="337140.3" algo="FTMS"/>
<pk mz="469.146344" i="1180631.0" sn="7.30" a="1306.61" fwhm="0.001594" res="294374.5" algo="FTMS"/>
<pk mz="469.171539" i="2514141.0" sn="18.29" a="2635.32" fwhm="0.001222" res="384060.7" algo="FTMS"/>
<pk mz="469.208028" i="3213029.8" sn="24.05" a="3752.28" fwhm="0.001309" res="358525.6" algo="FTMS"/>
<pk mz="469.220942" i="1221865.0" sn="7.64" a="825.02" fwhm="0.000971" res="483414.4" algo="FTMS"/>
<pk mz="469.244285" i="3914478.5" sn="29.83" a="5045.74" fwhm="0.001405" res="334014.0" algo="FTMS"/>
<pk mz="469.280696" i="2659063.5" sn="19.48" a="3613.84" fwhm="0.001500" res="312783.3" algo="FTMS"/>
<pk mz="470.203171" i="1240790.8" sn="7.79" a="1210.54" fwhm="0.001377" res="341473.7" algo="FTMS"/>
<pk mz="470.225585" i="1601500.3" sn="10.77" a="1715.40" fwhm="0.001338" res="351432.4" algo="FTMS"/>
<pk mz="471.020496" i="2224797.5" sn="15.90" a="2592.33" fwhm="0.001365" res="344952.6" algo="FTMS"/>
<pk mz="471.041630" i="2333346.8" sn="16.79" a="2829.03" fwhm="0.001360" res="346267.5" algo="FTMS"/>
<pk mz="471.056964" i="1537446.5" sn="10.24" a="2157.33" fwhm="0.001716" res="274523.5" algo="FTMS"/>
<pk mz="471.078080" i="3564715.8" sn="26.94" a="4240.98" fwhm="0.001310" res="359678.5" algo="FTMS"/>
<pk mz="471.093322" i="1234095.4" sn="7.74" a="1300.80" fwhm="0.001408" res="334561.7" algo="FTMS"/>
<pk mz="471.114456" i="3896500.5" sn="29.67" a="5346.04" fwhm="0.001455" res="323695.2" algo="FTMS"/>
<pk mz="471.150822" i="2676413.5" sn="19.62" a="3765.02" fwhm="0.001483" res="317735.7" algo="FTMS"/>
<pk mz="471.187307" i="3614918.3" sn="27.35" a="4574.58" fwhm="0.001405" res="335373.3" algo="FTMS"/>
<pk mz="471.209554" i="2042059.8" sn="14.39" a="2387.63" fwhm="0.001405" res="335305.6" algo="FTMS"/>
<pk mz="471.223582" i="5072079.0" sn="39.36" a="6698.37" fwhm="0.001403" res="335892.4" algo="FTMS"/>
<pk mz="471.259992" i="3744984.0" sn="28.43" a="4435.67" fwhm="0.001325" res="355741.2" algo="FTMS"/>
<pk mz="471.296419" i="1843168.9" sn="12.76" a="2270.71" fwhm="0.001412" res="333798.2" algo="FTMS"/>
<pk mz="472.052163" i="1314713.6" sn="8.40" a="1273.66" fwhm="0.001287" res="366816.8" algo="FTMS"/>
<pk mz="472.157324" i="2325939.3" sn="16.73" a="2850.96" fwhm="0.001397" res="337971.1" algo="FTMS"/>
<pk mz="472.182503" i="1298617.5" sn="8.27" a="1179.29" fwhm="0.001402" res="336801.7" algo="FTMS"/>
<pk mz="472.193669" i="1862588.3" sn="12.91" a="1873.86" fwhm="0.001191" res="396302.6" algo="FTMS"/>
<pk mz="472.218753" i="1413058.4" sn="9.21" a="1397.09" fwhm="0.001279" res="369221.5" algo="FTMS"/>
<pk mz="472.227136" i="1509316.4" sn="10.00" a="1982.23" fwhm="0.001633" res="289184.8" algo="FTMS"/>
<pk mz="472.241288" i="1773767.9" sn="12.18" a="1837.90" fwhm="0.001303" res="362405.4" algo="FTMS"/>
<pk mz="473.036325" i="1681802.9" sn="11.42" a="1885.85" fwhm="0.001314" res="360093.1" algo="FTMS"/>
<pk mz="473.057313" i="2680976.0" sn="19.65" a="3552.34" fwhm="0.001425" res="331991.6" algo="FTMS"/>
<pk mz="473.072556" i="1783443.9" sn="12.26" a="2124.74" fwhm="0.001318" res="359047.8" algo="FTMS"/>
<pk mz="473.083817" i="1239702.6" sn="7.78" a="1227.54" fwhm="0.001274" res="371204.9" algo="FTMS"/>
<pk mz="473.093726" i="2454681.0" sn="17.79" a="3006.60" fwhm="0.001358" res="348255.0" algo="FTMS"/>
<pk mz="473.108790" i="1669276.8" sn="11.32" a="1836.92" fwhm="0.001372" res="344726.0" algo="FTMS"/>
<pk mz="473.130021" i="1772194.0" sn="12.17" a="1639.52" fwhm="0.001237" res="382629.5" algo="FTMS"/>
<pk mz="473.145187" i="2125477.8" sn="15.08" a="2560.32" fwhm="0.001406" res="336438.1" algo="FTMS"/>
<pk mz="473.166494" i="2061994.9" sn="14.55" a="2379.31" fwhm="0.001368" res="345973.0" algo="FTMS"/>
<pk mz="473.189064" i="1278896.5" sn="8.10" a="1099.90" fwhm="0.001376" res="343975.8" algo="FTMS"/>
<pk mz="473.202880" i="3602099.8" sn="27.24" a="4442.32" fwhm="0.001322" res="357961.5" algo="FTMS"/>
<pk mz="473.225291" i="2000569.4" sn="14.05" a="2115.92" fwhm="0.001337" res="353898.9" algo="FTMS"/>
<pk mz="473.239207" i="4048572.8" sn="30.92" a="5081.70" fwhm="0.001365" res="346814.3" algo="FTMS"/>
<pk mz="473.282625" i="14353095.0" z="-1" sn="115.83" a="19991.60" fwhm="0.001412" res="335079.0" algo="FTMS" component_name="j" deconvoluted_molecular_mass="473.283051" deconvoluted_isotopic_mass="473.283033"/>
<pk mz="473.312238" i="1194958.8" sn="7.41" a="819.77" fwhm="0.001282" res="369083.4" algo="FTMS"/>
<pk mz="474.067764" i="1505928.6" sn="9.97" a="1251.42" fwhm="0.001207" res="392712.8" algo="FTMS"/>
<pk mz="474.161851" i="1468831.8" sn="9.66" a="1799.98" fwhm="0.001674" res="283254.4" algo="FTMS"/>
<pk mz="474.172928" i="2116002.5" sn="15.00" a="2254.48" fwhm="0.001276" res="371642.3" algo="FTMS"/>
<pk mz="474.198092" i="1581736.8" sn="10.60" a="1703.66" fwhm="0.001372" res="345672.9" algo="FTMS"/>
<pk mz="474.220550" i="1366190.3" sn="8.82" a="1420.66" fwhm="0.001297" res="365713.9" algo="FTMS"/>
<pk mz="474.234394" i="1891249.6" sn="13.15" a="1967.62" fwhm="0.001329" res="356928.3" algo="FTMS"/>
<pk mz="474.242586" i="1210803.8" sn="7.54" a="798.35" fwhm="0.001050" res="451701.9" algo="FTMS"/>
<pk mz="474.286043" i="4413374.5" z="-1" sn="33.93" a="5713.88" fwhm="0.001382" res="343182.3" algo="FTMS" component_name="j" deconvoluted_molecular_mass="473.283051" deconvoluted_isotopic_mass="474.286453"/>
<pk mz="475.015453" i="1226610.3" sn="7.67" a="1114.98" fwhm="0.001141" res="416269.2" algo="FTMS"/>
<pk mz="475.051866" i="3068027.3" sn="22.84" a="3858.65" fwhm="0.001384" res="343299.9" algo="FTMS"/>
<pk mz="475.072991" i="1803392.5" sn="12.42" a="2343.53" fwhm="0.001583" res="300116.2" algo="FTMS"/>
<pk mz="475.088261" i="2366596.3" sn="17.06" a="2930.94" fwhm="0.001401" res="338994.0" algo="FTMS"/>
<pk mz="475.099441" i="1476999.0" sn="9.73" a="1645.08" fwhm="0.001421" res="334323.9" algo="FTMS"/>
<pk mz="475.109368" i="2052745.5" sn="14.47" a="2018.51" fwhm="0.001302" res="365038.0" algo="FTMS"/>
<pk mz="475.124640" i="1913741.3" sn="13.33" a="2383.55" fwhm="0.001426" res="333149.9" algo="FTMS"/>
<pk mz="475.160998" i="4352150.0" sn="33.42" a="6038.03" fwhm="0.001485" res="319919.8" algo="FTMS"/>
<pk mz="475.174086" i="1202841.5" sn="7.47" a="914.43" fwhm="0.001066" res="445935.9" algo="FTMS"/>
<pk mz="475.182083" i="1581723.5" sn="10.59" a="1457.95" fwhm="0.001246" res="381429.5" algo="FTMS"/>
<pk mz="475.210464" i="1805986.4" sn="12.44" a="2113.76" fwhm="0.001370" res="346847.3" algo="FTMS"/>
<pk mz="475.218548" i="2841252.5" sn="20.97" a="3663.10" fwhm="0.001458" res="326015.5" algo="FTMS"/>
<pk mz="475.254875" i="2328237.5" sn="16.74" a="3247.27" fwhm="0.001605" res="296195.3" algo="FTMS"/>
<pk mz="476.047119" i="1491569.1" sn="9.85" a="1474.07" fwhm="0.001448" res="328692.4" algo="FTMS"/>
<pk mz="476.083523" i="1336186.1" sn="8.57" a="1235.26" fwhm="0.001281" res="371735.8" algo="FTMS"/>
<pk mz="476.119805" i="1259139.1" sn="7.93" a="1076.07" fwhm="0.001176" res="404750.8" algo="FTMS"/>
<pk mz="476.164335" i="1166734.1" sn="7.17" a="1249.47" fwhm="0.001439" res="330820.4" algo="FTMS"/>
<pk mz="476.177475" i="1969553.4" sn="13.79" a="2215.31" fwhm="0.001352" res="352146.2" algo="FTMS"/>
<pk mz="476.213779" i="2251674.3" sn="16.00" a="3031.30" fwhm="0.001588" res="299881.1" algo="FTMS"/>
<pk mz="477.014511" i="2477664.3" sn="17.85" a="2931.06" fwhm="0.001374" res="347180.9" algo="FTMS"/>
<pk mz="477.031007" i="1725028.4" sn="11.69" a="1572.37" fwhm="0.001258" res="379096.2" algo="FTMS"/>
<pk mz="477.067465" i="2458221.3" sn="17.69" a="3080.07" fwhm="0.001415" res="337176.8" algo="FTMS"/>
<pk mz="477.078812" i="1245552.3" sn="7.77" a="1072.83" fwhm="0.001235" res="386264.4" algo="FTMS"/>
<pk mz="477.103845" i="2655862.5" sn="19.31" a="3298.41" fwhm="0.001340" res="355929.1" algo="FTMS"/>
<pk mz="477.140224" i="2464383.5" sn="17.74" a="2825.36" fwhm="0.001319" res="361794.7" algo="FTMS"/>
<pk mz="477.172631" i="7421575.5" z="-1" sn="58.32" a="10438.74" fwhm="0.001436" res="332266.3" algo="FTMS" component_name="AO" deconvoluted_molecular_mass="477.173050" deconvoluted_isotopic_mass="477.173047"/>
<pk mz="477.176531" i="1951368.4" sn="13.54" a="2331.56" fwhm="0.001408" res="338882.4" algo="FTMS"/>
<pk mz="477.189685" i="1819787.6" sn="12.47" a="1978.44" fwhm="0.001345" res="354887.5" algo="FTMS"/>
<pk mz="477.226050" i="2252948.8" sn="16.01" a="2668.12" fwhm="0.001352" res="352995.3" algo="FTMS"/>
<pk mz="477.234117" i="1339542.6" sn="8.54" a="1112.33" fwhm="0.001189" res="401224.5" algo="FTMS"/>
<pk mz="478.062769" i="1469283.6" sn="9.60" a="1217.80" fwhm="0.001136" res="420828.0" algo="FTMS"/>
<pk mz="478.099118" i="1675628.6" sn="11.29" a="1783.96" fwhm="0.001416" res="337608.4" algo="FTMS"/>
<pk mz="478.175988" i="1649791.6" z="-1" sn="11.07" a="1623.68" fwhm="0.001325" res="360854.1" algo="FTMS" component_name="AO" deconvoluted_molecular_mass="477.173050" deconvoluted_isotopic_mass="478.176406"/>
<pk mz="478.193017" i="1565571.8" sn="10.38" a="1476.41" fwhm="0.001258" res="380008.0" algo="FTMS"/>
<pk mz="478.229522" i="1223564.8" sn="7.59" a="1227.28" fwhm="0.001410" res="339199.9" algo="FTMS"/>
<pk mz="479.046762" i="3172438.8" sn="23.53" a="4391.26" fwhm="0.001539" res="311226.6" algo="FTMS"/>
<pk mz="479.083137" i="3734623.8" sn="28.14" a="4933.75" fwhm="0.001459" res="328303.6" algo="FTMS"/>
<pk mz="479.094285" i="1389410.6" sn="8.94" a="1722.20" fwhm="0.001612" res="297240.6" algo="FTMS"/>
<pk mz="479.119446" i="4231273.0" sn="32.20" a="6316.21" fwhm="0.001556" res="307893.8" algo="FTMS"/>
<pk mz="479.130631" i="1181163.6" sn="7.24" a="1499.90" fwhm="0.001719" res="278775.4" algo="FTMS"/>
<pk mz="479.147982" i="1205103.9" sn="7.43" a="987.85" fwhm="0.001169" res="409863.6" algo="FTMS"/>
<pk mz="479.155836" i="2001521.9" sn="13.95" a="2076.33" fwhm="0.001291" res="371011.3" algo="FTMS"/>
<pk mz="479.168824" i="1675125.0" sn="11.28" a="1917.42" fwhm="0.001529" res="313350.3" algo="FTMS"/>
<pk mz="479.192295" i="2165882.8" sn="15.30" a="3081.17" fwhm="0.001599" res="299713.9" algo="FTMS"/>
<pk mz="479.205438" i="2202750.0" sn="15.60" a="2241.37" fwhm="0.001187" res="403847.4" algo="FTMS"/>
<pk mz="479.241902" i="1799815.1" sn="12.30" a="2036.70" fwhm="0.001383" res="346645.6" algo="FTMS"/>
<pk mz="479.265210" i="1295500.9" sn="8.17" a="1067.60" fwhm="0.001232" res="388921.9" algo="FTMS"/>
<pk mz="480.078397" i="1265493.8" sn="7.92" a="1164.65" fwhm="0.001348" res="356104.8" algo="FTMS"/>
<pk mz="480.114730" i="1406302.6" sn="9.08" a="1288.69" fwhm="0.001252" res="383456.3" algo="FTMS"/>
<pk mz="480.122706" i="1311328.6" sn="8.30" a="1564.19" fwhm="0.001434" res="334866.7" algo="FTMS"/>
<pk mz="480.172196" i="1297260.9" sn="8.18" a="1429.81" fwhm="0.001511" res="317738.7" algo="FTMS"/>
<pk mz="480.200495" i="1200755.9" sn="7.39" a="1270.13" fwhm="0.001480" res="324422.7" algo="FTMS"/>
<pk mz="481.025995" i="1745471.4" sn="11.85" a="2345.54" fwhm="0.001526" res="315213.8" algo="FTMS"/>
<pk mz="481.062386" i="4213320.5" sn="32.05" a="5891.54" fwhm="0.001494" res="321945.2" algo="FTMS"/>
<pk mz="481.098844" i="3881553.3" sn="29.33" a="4991.20" fwhm="0.001445" res="332859.2" algo="FTMS"/>
<pk mz="481.135201" i="3071578.3" sn="22.71" a="4137.46" fwhm="0.001463" res="328761.0" algo="FTMS"/>
<pk mz="481.163480" i="39545440.0" z="-1" sn="321.24" a="60521.09" fwhm="0.001479" res="325245.7" algo="FTMS" component_name="O" deconvoluted_molecular_mass="481.163911" deconvoluted_isotopic_mass="481.163905"/>
<pk mz="481.171500" i="2498659.3" sn="18.02" a="3340.34" fwhm="0.001568" res="306867.8" algo="FTMS"/>
<pk mz="481.184721" i="1695078.5" sn="11.44" a="2108.28" fwhm="0.001497" res="321466.7" algo="FTMS"/>
<pk mz="481.208003" i="1773676.3" sn="12.08" a="1725.24" fwhm="0.001256" res="383215.0" algo="FTMS"/>
<pk mz="481.221055" i="2295407.5" sn="16.35" a="2955.47" fwhm="0.001547" res="311149.0" algo="FTMS"/>
<pk mz="481.238831" i="1153651.8" sn="7.01" a="899.42" fwhm="0.001318" res="365250.7" algo="FTMS"/>
<pk mz="481.244354" i="1293685.1" sn="8.15" a="1124.93" fwhm="0.001252" res="384237.7" algo="FTMS"/>
<pk mz="481.257419" i="1243768.4" sn="7.74" a="1341.04" fwhm="0.001553" res="309988.4" algo="FTMS"/>
<pk mz="482.057649" i="1518141.3" sn="9.99" a="1620.67" fwhm="0.001349" res="357221.0" algo="FTMS"/>
<pk mz="482.065936" i="1164095.3" sn="7.09" a="1098.09" fwhm="0.001420" res="339393.9" algo="FTMS"/>
<pk mz="482.094051" i="1379654.1" sn="8.85" a="1370.39" fwhm="0.001390" res="346767.7" algo="FTMS"/>
<pk mz="482.166842" i="11414360.0" z="-1" sn="90.99" a="16904.68" fwhm="0.001478" res="326166.9" algo="FTMS" component_name="O" deconvoluted_molecular_mass="481.163911" deconvoluted_isotopic_mass="482.167269"/>
<pk mz="483.020356" i="1442345.3" sn="9.37" a="1532.91" fwhm="0.001459" res="331062.9" algo="FTMS"/>
<pk mz="483.041726" i="2679854.5" sn="19.50" a="3112.91" fwhm="0.001383" res="349178.4" algo="FTMS"/>
<pk mz="483.078096" i="3680311.5" sn="27.68" a="4650.78" fwhm="0.001410" res="342630.0" algo="FTMS"/>
<pk mz="483.100527" i="3267645.0" sn="24.31" a="4167.39" fwhm="0.001430" res="337882.3" algo="FTMS"/>
<pk mz="483.114360" i="3558464.3" sn="26.69" a="5011.90" fwhm="0.001527" res="316333.3" algo="FTMS"/>
<pk mz="483.125562" i="1276739.0" sn="8.01" a="1135.64" fwhm="0.001305" res="370196.9" algo="FTMS"/>
<pk mz="483.136852" i="7109702.0" z="-1" sn="55.75" a="10174.91" fwhm="0.001501" res="321770.9" algo="FTMS" component_name="AU" deconvoluted_molecular_mass="483.137283" deconvoluted_isotopic_mass="483.137281"/>
<pk mz="483.150795" i="2792009.3" sn="20.41" a="3444.91" fwhm="0.001383" res="349278.1" algo="FTMS"/>
<pk mz="483.160557" i="12510284.0" z="-1" sn="99.96" a="19207.78" fwhm="0.001508" res="320292.2" algo="FTMS" component_name="q" deconvoluted_molecular_mass="483.160905" deconvoluted_isotopic_mass="483.160986"/>
<pk mz="483.170249" i="1443406.0" z="-1" sn="9.37" a="1475.75" fwhm="0.001352" res="357324.6" algo="FTMS" component_name="O" deconvoluted_molecular_mass="481.163911" deconvoluted_isotopic_mass="483.170678"/>
<pk mz="483.187286" i="2186322.3" sn="15.46" a="2432.19" fwhm="0.001345" res="359195.4" algo="FTMS"/>
<pk mz="483.200455" i="1339221.4" sn="8.52" a="1282.09" fwhm="0.001283" res="376747.3" algo="FTMS"/>
<pk mz="483.223614" i="2091099.0" sn="14.68" a="2386.48" fwhm="0.001420" res="340382.4" algo="FTMS"/>
<pk mz="483.236735" i="1314654.3" sn="8.32" a="1329.72" fwhm="0.001417" res="340999.9" algo="FTMS"/>
<pk mz="483.259972" i="2792548.0" sn="20.42" a="3315.10" fwhm="0.001321" res="365820.0" algo="FTMS"/>
<pk mz="483.296215" i="1524332.9" sn="10.04" a="1600.62" fwhm="0.001441" res="335316.6" algo="FTMS"/>
<pk mz="484.140205" i="1662266.9" z="-1" sn="11.16" a="1789.71" fwhm="0.001412" res="342778.4" algo="FTMS" component_name="AU" deconvoluted_molecular_mass="483.137283" deconvoluted_isotopic_mass="484.140636"/>
<pk mz="484.159376" i="1288255.5" sn="8.10" a="1164.76" fwhm="0.001329" res="364381.4" algo="FTMS"/>
<pk mz="484.163924" i="3658048.8" z="-1" sn="27.50" a="4715.90" fwhm="0.001433" res="337775.9" algo="FTMS" component_name="q" deconvoluted_molecular_mass="483.160905" deconvoluted_isotopic_mass="484.164355"/>
<pk mz="485.035965" i="1397012.8" sn="8.99" a="1796.05" fwhm="0.001801" res="269370.2" algo="FTMS"/>
<pk mz="485.057428" i="2400794.0" sn="17.21" a="2959.75" fwhm="0.001458" res="332747.4" algo="FTMS"/>
<pk mz="485.072595" i="1272861.6" sn="7.97" a="1100.83" fwhm="0.001292" res="375339.4" algo="FTMS"/>
<pk mz="485.093676" i="2812962.8" sn="20.58" a="3594.57" fwhm="0.001430" res="339239.3" algo="FTMS"/>
<pk mz="485.104975" i="1356837.5" sn="8.66" a="1269.53" fwhm="0.001261" res="384569.1" algo="FTMS"/>
<pk mz="485.108658" i="1176358.4" sn="7.18" a="1370.49" fwhm="0.001694" res="286400.9" algo="FTMS"/>
<pk mz="485.115848" i="1282088.1" sn="8.05" a="2195.90" fwhm="0.002267" res="213979.2" algo="FTMS"/>
<pk mz="485.130071" i="3383851.5" sn="25.25" a="4629.65" fwhm="0.001510" res="321355.3" algo="FTMS"/>
<pk mz="485.166350" i="1727028.4" z="-1" sn="11.69" a="1571.48" fwhm="0.001191" res="407218.6" algo="FTMS" component_name="q" deconvoluted_molecular_mass="483.160905" deconvoluted_isotopic_mass="485.166783"/>
<pk mz="485.202871" i="2921533.3" sn="21.47" a="3637.96" fwhm="0.001405" res="345256.3" algo="FTMS"/>
<pk mz="485.239266" i="3710534.0" sn="27.93" a="4622.23" fwhm="0.001388" res="349717.7" algo="FTMS"/>
<pk mz="485.275621" i="3038286.8" sn="22.42" a="4558.49" fwhm="0.001634" res="296957.5" algo="FTMS"/>
<pk mz="486.172998" i="1222439.8" sn="7.56" a="1514.55" fwhm="0.001572" res="309243.5" algo="FTMS"/>
<pk mz="486.256880" i="1899324.0" sn="13.10" a="2153.57" fwhm="0.001352" res="359567.5" algo="FTMS"/>
<pk mz="487.015366" i="1493234.4" sn="9.77" a="1317.82" fwhm="0.001267" res="384381.8" algo="FTMS"/>
<pk mz="487.051949" i="2202875.0" sn="15.58" a="3182.11" fwhm="0.001651" res="294991.5" algo="FTMS"/>
<pk mz="487.063166" i="1158141.9" sn="7.03" a="1210.69" fwhm="0.001450" res="335792.9" algo="FTMS"/>
<pk mz="487.072928" i="2771968.3" sn="20.24" a="3966.43" fwhm="0.001554" res="313472.5" algo="FTMS"/>
<pk mz="487.088148" i="1618435.8" sn="10.80" a="2048.93" fwhm="0.001525" res="319376.4" algo="FTMS"/>
<pk mz="487.109324" i="2310664.8" sn="16.47" a="2876.91" fwhm="0.001480" res="329027.1" algo="FTMS"/>
<pk mz="487.145637" i="1976337.6" sn="13.73" a="2462.50" fwhm="0.001484" res="328305.5" algo="FTMS"/>
<pk mz="487.182017" i="2338330.3" sn="16.69" a="3225.66" fwhm="0.001544" res="315481.3" algo="FTMS"/>
<pk mz="487.218547" i="3335715.0" sn="24.85" a="4480.21" fwhm="0.001457" res="334420.0" algo="FTMS"/>
<pk mz="487.240984" i="1711656.4" sn="11.56" a="1704.72" fwhm="0.001338" res="364096.0" algo="FTMS"/>
<pk mz="487.254962" i="3477547.8" sn="26.02" a="4506.07" fwhm="0.001416" res="344098.4" algo="FTMS"/>
<pk mz="487.291308" i="1932084.5" sn="13.37" a="2347.70" fwhm="0.001483" res="328505.4" algo="FTMS"/>
<pk mz="487.327893" i="1209917.3" sn="7.46" a="1238.96" fwhm="0.001452" res="335518.3" algo="FTMS"/>
<pk mz="487.364224" i="1168965.9" sn="7.12" a="1013.96" fwhm="0.001235" res="394684.3" algo="FTMS"/>
<pk mz="488.083450" i="1229809.6" sn="7.62" a="1405.85" fwhm="0.001568" res="311349.1" algo="FTMS"/>
<pk mz="488.177533" i="1340168.0" sn="8.52" a="1501.61" fwhm="0.001489" res="327883.4" algo="FTMS"/>
<pk mz="488.199753" i="1221645.3" sn="7.55" a="1042.80" fwhm="0.001167" res="418206.8" algo="FTMS"/>
<pk mz="488.213699" i="1264144.6" sn="7.90" a="1130.36" fwhm="0.001502" res="324973.4" algo="FTMS"/>
<pk mz="488.294778" i="1242659.9" sn="7.72" a="1130.24" fwhm="0.001308" res="373390.8" algo="FTMS"/>
<pk mz="489.031094" i="2961874.3" sn="21.79" a="4004.14" fwhm="0.001501" res="325726.2" algo="FTMS"/>
<pk mz="489.052203" i="1408215.4" sn="9.07" a="1689.99" fwhm="0.001454" res="336352.0" algo="FTMS"/>
<pk mz="489.067414" i="2684379.0" sn="19.52" a="4020.00" fwhm="0.001644" res="297503.3" algo="FTMS"/>
<pk mz="489.088635" i="1166815.9" sn="7.10" a="999.72" fwhm="0.001232" res="396986.8" algo="FTMS"/>
<pk mz="489.103850" i="2418147.5" sn="17.34" a="2850.91" fwhm="0.001446" res="338248.1" algo="FTMS"/>
<pk mz="489.125015" i="1406184.5" sn="9.06" a="1486.45" fwhm="0.001369" res="357299.9" algo="FTMS"/>
<pk mz="489.140277" i="2076140.1" sn="14.54" a="2815.60" fwhm="0.001514" res="323115.5" algo="FTMS"/>
<pk mz="489.161555" i="1158641.1" sn="7.03" a="1488.86" fwhm="0.001815" res="269476.8" algo="FTMS"/>
<pk mz="489.183833" i="3337718.5" sn="24.87" a="4277.21" fwhm="0.001417" res="345143.3" algo="FTMS"/>
<pk mz="489.197871" i="2025465.8" sn="14.13" a="2380.77" fwhm="0.001402" res="349037.9" algo="FTMS"/>
<pk mz="489.226082" i="1775104.4" sn="12.08" a="1979.69" fwhm="0.001399" res="349729.0" algo="FTMS"/>
<pk mz="489.234170" i="2804226.3" sn="20.50" a="3847.47" fwhm="0.001501" res="325991.9" algo="FTMS"/>
<pk mz="490.099129" i="1586637.5" sn="10.46" a="1852.80" fwhm="0.001413" res="346752.2" algo="FTMS"/>
<pk mz="490.143701" i="1200600.0" sn="7.32" a="980.01" fwhm="0.001281" res="382691.8" algo="FTMS"/>
<pk mz="490.167783" i="2926813.8" sn="21.35" a="3854.65" fwhm="0.001486" res="329783.9" algo="FTMS"/>
<pk mz="490.192927" i="1520611.5" sn="9.92" a="1513.53" fwhm="0.001348" res="363575.4" algo="FTMS"/>
<pk mz="490.204454" i="1210086.3" sn="7.40" a="1182.48" fwhm="0.001448" res="338559.9" algo="FTMS"/>
<pk mz="490.229519" i="1979628.1" sn="13.65" a="2350.93" fwhm="0.001451" res="337812.2" algo="FTMS"/>
<pk mz="491.046762" i="2432426.5" sn="17.33" a="3056.88" fwhm="0.001429" res="343666.0" algo="FTMS"/>
<pk mz="491.083104" i="3073971.0" sn="22.55" a="3614.09" fwhm="0.001345" res="365110.0" algo="FTMS"/>
<pk mz="491.094481" i="1214389.5" sn="7.43" a="907.18" fwhm="0.001092" res="449877.9" algo="FTMS"/>
<pk mz="491.119620" i="2429371.3" sn="17.31" a="2899.71" fwhm="0.001393" res="352666.3" algo="FTMS"/>
<pk mz="491.155927" i="1998787.8" sn="13.81" a="2051.49" fwhm="0.001274" res="385423.8" algo="FTMS"/>
<pk mz="491.175431" i="1270088.3" sn="7.88" a="1688.41" fwhm="0.002031" res="241780.9" algo="FTMS"/>
<pk mz="491.205311" i="2262479.3" sn="15.95" a="2880.18" fwhm="0.001497" res="328217.2" algo="FTMS"/>
<pk mz="491.241743" i="1808343.6" sn="12.26" a="2219.68" fwhm="0.001485" res="330741.7" algo="FTMS"/>
<pk mz="492.078272" i="1445016.6" sn="9.31" a="1509.01" fwhm="0.001419" res="346769.8" algo="FTMS"/>
<pk mz="492.172369" i="1173678.3" sn="7.10" a="1126.02" fwhm="0.001421" res="346461.9" algo="FTMS"/>
<pk mz="492.208675" i="1996982.5" sn="13.79" a="2423.84" fwhm="0.001411" res="348789.4" algo="FTMS"/>
<pk mz="493.025929" i="1877873.1" sn="12.82" a="2214.73" fwhm="0.001497" res="329327.9" algo="FTMS"/>
<pk mz="493.062409" i="2963833.5" sn="21.65" a="3826.81" fwhm="0.001457" res="338300.6" algo="FTMS"/>
<pk mz="493.098726" i="3550593.5" sn="26.42" a="4891.09" fwhm="0.001564" res="315293.8" algo="FTMS"/>
<pk mz="493.109791" i="1352324.1" sn="8.55" a="1332.78" fwhm="0.001343" res="367191.3" algo="FTMS"/>
<pk mz="493.135161" i="3333002.0" sn="24.65" a="4810.11" fwhm="0.001639" res="300791.1" algo="FTMS"/>
<pk mz="493.167634" i="2589585.3" sn="18.61" a="4003.32" fwhm="0.001789" res="275595.2" algo="FTMS"/>
<pk mz="493.171528" i="1859986.1" sn="12.68" a="2125.44" fwhm="0.001390" res="354792.3" algo="FTMS"/>
<pk mz="493.184639" i="2176917.0" sn="15.25" a="2619.01" fwhm="0.001471" res="335193.8" algo="FTMS"/>
<pk mz="493.208069" i="1596314.4" sn="10.53" a="1841.09" fwhm="0.001465" res="336681.3" algo="FTMS"/>
<pk mz="493.220927" i="2676637.3" sn="19.31" a="3728.77" fwhm="0.001537" res="320821.8" algo="FTMS"/>
<pk mz="493.257335" i="1563045.6" sn="10.26" a="1472.23" fwhm="0.001255" res="393107.5" algo="FTMS"/>
<pk mz="494.036575" i="1317205.4" sn="8.26" a="1569.17" fwhm="0.002011" res="245619.9" algo="FTMS"/>
<pk mz="494.057712" i="1504346.1" sn="9.78" a="1852.56" fwhm="0.001596" res="309563.1" algo="FTMS"/>
<pk mz="494.093899" i="1306722.3" sn="8.18" a="1096.14" fwhm="0.001297" res="380950.5" algo="FTMS"/>
<pk mz="494.151100" i="1183471.0" sn="7.18" a="1368.69" fwhm="0.001660" res="297634.3" algo="FTMS"/>
<pk mz="495.041710" i="2544949.5" sn="18.24" a="3066.66" fwhm="0.001401" res="353381.6" algo="FTMS"/>
<pk mz="495.078020" i="3447613.8" sn="25.58" a="4549.82" fwhm="0.001498" res="330445.6" algo="FTMS"/>
<pk mz="495.089376" i="1328448.1" sn="8.35" a="1273.73" fwhm="0.001469" res="336963.0" algo="FTMS"/>
<pk mz="495.114468" i="3675973.8" sn="27.43" a="4615.43" fwhm="0.001423" res="347825.1" algo="FTMS"/>
<pk mz="495.125883" i="1198408.3" sn="7.30" a="1376.72" fwhm="0.001597" res="310088.8" algo="FTMS"/>
<pk mz="495.142699" i="2069324.0" sn="14.37" a="2505.34" fwhm="0.001474" res="335964.3" algo="FTMS"/>
<pk mz="495.150865" i="2845517.8" sn="20.68" a="3456.61" fwhm="0.001407" res="351961.3" algo="FTMS"/>
<pk mz="495.183174" i="12040021.0" z="-1" sn="95.41" a="18497.31" fwhm="0.001568" res="315804.9" algo="FTMS" component_name="t" deconvoluted_molecular_mass="495.183612" deconvoluted_isotopic_mass="495.183629"/>
<pk mz="495.187366" i="1759573.9" sn="11.86" a="2088.54" fwhm="0.001476" res="335477.5" algo="FTMS"/>
<pk mz="495.200421" i="1617240.8" sn="10.70" a="1834.93" fwhm="0.001502" res="329642.7" algo="FTMS"/>
<pk mz="495.223642" i="1650013.9" sn="10.97" a="1555.63" fwhm="0.001306" res="379222.7" algo="FTMS"/>
<pk mz="495.236605" i="1385056.8" sn="8.81" a="1319.13" fwhm="0.001284" res="385766.7" algo="FTMS"/>
<pk mz="495.259917" i="1834341.9" sn="12.46" a="2126.35" fwhm="0.001439" res="344258.2" algo="FTMS"/>
<pk mz="495.296119" i="1210221.9" sn="7.39" a="1177.93" fwhm="0.001449" res="341809.9" algo="FTMS"/>
<pk mz="496.109801" i="1485344.6" sn="9.63" a="1676.18" fwhm="0.001519" res="326687.6" algo="FTMS"/>
<pk mz="496.146085" i="1443368.5" sn="9.28" a="1319.62" fwhm="0.001215" res="408408.2" algo="FTMS"/>
<pk mz="496.159154" i="1211947.4" sn="7.40" a="1147.22" fwhm="0.001376" res="360611.0" algo="FTMS"/>
<pk mz="496.186417" i="2442289.3" z="-1" sn="17.40" a="3229.10" fwhm="0.001514" res="327761.7" algo="FTMS" component_name="t" deconvoluted_molecular_mass="495.183612" deconvoluted_isotopic_mass="496.186874"/>
<pk mz="496.195400" i="1201075.3" sn="7.31" a="1580.07" fwhm="0.001782" res="278450.5" algo="FTMS"/>
<pk mz="497.057267" i="3098350.0" sn="22.73" a="4162.77" fwhm="0.001532" res="324541.5" algo="FTMS"/>
<pk mz="497.072616" i="1294193.4" sn="8.07" a="1472.35" fwhm="0.001749" res="284146.0" algo="FTMS"/>
<pk mz="497.083638" i="1191411.8" sn="7.23" a="1283.95" fwhm="0.001602" res="310315.7" algo="FTMS"/>
<pk mz="497.092555" i="4987125.5" sn="38.09" a="6133.55" fwhm="0.001255" res="395948.6" algo="FTMS"/>
<pk mz="497.116139" i="10522875.0" z="-1" sn="83.08" a="15932.50" fwhm="0.001554" res="319854.3" algo="FTMS" component_name="z" deconvoluted_molecular_mass="497.116413" deconvoluted_isotopic_mass="497.116598"/>
<pk mz="497.130050" i="3164925.8" sn="23.28" a="4215.78" fwhm="0.001539" res="323080.2" algo="FTMS"/>
<pk mz="497.141126" i="1342208.1" sn="8.46" a="1795.54" fwhm="0.002142" res="232137.6" algo="FTMS"/>
<pk mz="497.152571" i="7207170.5" z="-1" sn="56.13" a="10396.19" fwhm="0.001525" res="326050.4" algo="FTMS" component_name="AS" deconvoluted_molecular_mass="497.153045" deconvoluted_isotopic_mass="497.153030"/>
<pk mz="497.158414" i="4318468.0" sn="32.65" a="6080.06" fwhm="0.001543" res="322182.9" algo="FTMS"/>
<pk mz="497.165943" i="1517829.5" sn="9.89" a="978.50" fwhm="0.000872" res="570029.3" algo="FTMS"/>
<pk mz="497.167536" i="3332357.8" sn="24.64" a="3701.57" fwhm="0.001253" res="396703.9" algo="FTMS"/>
<pk mz="497.202789" i="2416909.5" sn="17.20" a="2914.65" fwhm="0.001437" res="346069.0" algo="FTMS"/>
<pk mz="497.239361" i="2730261.3" sn="19.74" a="4299.49" fwhm="0.001755" res="283276.6" algo="FTMS"/>
<pk mz="497.275617" i="2947357.0" sn="21.51" a="4054.94" fwhm="0.001512" res="328974.8" algo="FTMS"/>
<pk mz="497.311965" i="1424676.9" sn="9.13" a="1303.87" fwhm="0.001215" res="409193.9" algo="FTMS"/>
<pk mz="498.060360" i="1163076.5" sn="7.00" a="1148.71" fwhm="0.001614" res="308535.8" algo="FTMS"/>
<pk mz="498.067646" i="1199046.0" sn="7.30" a="1227.83" fwhm="0.001430" res="348416.9" algo="FTMS"/>
<pk mz="498.092319" i="2231755.3" sn="15.69" a="3359.75" fwhm="0.001626" res="306319.2" algo="FTMS"/>
<pk mz="498.119492" i="2043345.0" z="-1" sn="14.16" a="2128.48" fwhm="0.001273" res="391245.1" algo="FTMS" component_name="z" deconvoluted_molecular_mass="497.116413" deconvoluted_isotopic_mass="498.119953"/>
<pk mz="498.155975" i="2133464.8" z="-1" sn="14.89" a="2688.66" fwhm="0.001483" res="335994.6" algo="FTMS" component_name="AS" deconvoluted_molecular_mass="497.153045" deconvoluted_isotopic_mass="498.156437"/>
<pk mz="498.162196" i="1486042.0" sn="9.63" a="1916.53" fwhm="0.001810" res="275273.4" algo="FTMS"/>
<pk mz="499.036539" i="1512337.8" sn="9.84" a="1475.08" fwhm="0.001404" res="355355.1" algo="FTMS"/>
<pk mz="499.052015" i="1553301.0" sn="10.17" a="1988.72" fwhm="0.001571" res="317655.1" algo="FTMS"/>
<pk mz="499.063286" i="1177239.3" sn="7.12" a="1398.61" fwhm="0.001535" res="325019.9" algo="FTMS"/>
<pk mz="499.072936" i="2865817.3" sn="20.84" a="3703.72" fwhm="0.001466" res="340418.6" algo="FTMS"/>
<pk mz="499.089691" i="3514524.8" sn="26.11" a="5637.96" fwhm="0.001792" res="278587.1" algo="FTMS"/>
<pk mz="499.095711" i="1288094.0" sn="8.02" a="1778.32" fwhm="0.002038" res="244903.5" algo="FTMS"/>
<pk mz="499.109286" i="3341984.8" sn="24.71" a="4968.26" fwhm="0.001587" res="314590.4" algo="FTMS"/>
<pk mz="499.120671" i="1192355.3" z="-1" sn="7.24" a="1180.50" fwhm="0.001398" res="357017.0" algo="FTMS" component_name="z" deconvoluted_molecular_mass="497.116413" deconvoluted_isotopic_mass="499.121134"/>
<pk mz="499.131854" i="1854629.5" sn="12.62" a="2172.34" fwhm="0.001456" res="342696.3" algo="FTMS"/>
<pk mz="499.145639" i="2040488.5" sn="14.13" a="2173.28" fwhm="0.001317" res="378998.5" algo="FTMS"/>
<pk mz="499.156993" i="1338026.8" sn="8.42" a="1496.47" fwhm="0.001964" res="254170.6" algo="FTMS"/>
<pk mz="499.181925" i="2064560.0" sn="14.33" a="2297.06" fwhm="0.001410" res="354123.5" algo="FTMS"/>
<pk mz="499.218477" i="3862199.5" sn="28.94" a="5463.87" fwhm="0.001568" res="318453.7" algo="FTMS"/>
<pk mz="499.254847" i="3958463.3" sn="29.72" a="5505.88" fwhm="0.001533" res="325725.4" algo="FTMS"/>
<pk mz="499.291278" i="2803398.8" sn="20.33" a="3329.47" fwhm="0.001377" res="362659.1" algo="FTMS"/>
<pk mz="500.047291" i="1292898.6" sn="8.05" a="1454.25" fwhm="0.001527" res="327437.4" algo="FTMS"/>
<pk mz="500.213567" i="1214596.6" sn="7.42" a="978.40" fwhm="0.001287" res="388543.9" algo="FTMS"/>
<pk mz="500.272600" i="1336208.6" sn="8.41" a="1814.44" fwhm="0.001762" res="284001.6" algo="FTMS"/>
<pk mz="501.031050" i="2466858.3" sn="17.59" a="3101.33" fwhm="0.001482" res="338142.4" algo="FTMS"/>
<pk mz="501.052185" i="2075182.5" sn="14.41" a="2857.64" fwhm="0.001547" res="323853.2" algo="FTMS"/>
<pk mz="501.067421" i="1759537.5" sn="11.85" a="2696.95" fwhm="0.001678" res="298570.9" algo="FTMS"/>
<pk mz="501.088610" i="2731573.8" sn="19.75" a="3853.93" fwhm="0.001610" res="311166.6" algo="FTMS"/>
<pk mz="501.104012" i="1713976.9" sn="11.48" a="1995.97" fwhm="0.001478" res="338959.1" algo="FTMS"/>
<pk mz="501.115134" i="1237819.1" sn="7.61" a="1360.36" fwhm="0.001411" res="355126.9" algo="FTMS"/>
<pk mz="501.125069" i="2352189.0" sn="16.66" a="3175.11" fwhm="0.001557" res="321916.9" algo="FTMS"/>
<pk mz="501.140154" i="1397568.1" sn="8.90" a="1652.53" fwhm="0.001480" res="338511.0" algo="FTMS"/>
<pk mz="501.161464" i="1725252.4" sn="11.57" a="2094.76" fwhm="0.001559" res="321441.8" algo="FTMS"/>
<pk mz="501.197663" i="3184203.8" sn="23.42" a="4707.87" fwhm="0.001668" res="300517.7" algo="FTMS"/>
<pk mz="501.234207" i="4234323.0" sn="31.96" a="7274.72" fwhm="0.001733" res="289148.0" algo="FTMS"/>
<pk mz="501.256848" i="1237463.5" sn="7.60" a="1738.28" fwhm="0.001824" res="274844.8" algo="FTMS"/>
<pk mz="501.270513" i="3547226.3" sn="26.38" a="4845.56" fwhm="0.001521" res="329651.8" algo="FTMS"/>
<pk mz="501.306908" i="2316897.5" sn="16.38" a="3061.11" fwhm="0.001523" res="329226.4" algo="FTMS"/>
<pk mz="501.744980" i="1196216.6" sn="7.27" a="1523.39" fwhm="0.001972" res="254457.9" algo="FTMS"/>
<pk mz="502.062579" i="1622007.4" sn="10.73" a="1657.79" fwhm="0.001407" res="356809.8" algo="FTMS"/>
<pk mz="502.098975" i="1377790.5" sn="8.74" a="1661.38" fwhm="0.001619" res="310055.6" algo="FTMS"/>
<pk mz="502.193077" i="1429009.0" sn="9.16" a="1440.82" fwhm="0.001380" res="363988.7" algo="FTMS"/>
<pk mz="502.215407" i="1498133.4" sn="9.72" a="1664.12" fwhm="0.001523" res="329861.3" algo="FTMS"/>
<pk mz="502.229264" i="1903896.1" sn="13.02" a="2803.01" fwhm="0.001710" res="293649.6" algo="FTMS"/>
<pk mz="502.265712" i="1340703.3" sn="8.44" a="1558.44" fwhm="0.001591" res="315778.5" algo="FTMS"/>
<pk mz="503.046667" i="2853303.0" sn="20.73" a="3670.13" fwhm="0.001511" res="332842.4" algo="FTMS"/>
<pk mz="503.067854" i="1621179.1" sn="10.72" a="2070.03" fwhm="0.001548" res="324928.1" algo="FTMS"/>
<pk mz="503.083095" i="2988990.0" sn="21.84" a="3762.52" fwhm="0.001520" res="331031.1" algo="FTMS"/>
<pk mz="503.094280" i="1309376.3" sn="8.18" a="1316.04" fwhm="0.001414" res="355716.8" algo="FTMS"/>
<pk mz="503.104299" i="1602242.1" sn="10.56" a="1918.20" fwhm="0.001493" res="337030.3" algo="FTMS"/>
<pk mz="503.119549" i="2889669.0" sn="21.03" a="3960.87" fwhm="0.001534" res="327943.3" algo="FTMS"/>
<pk mz="503.155744" i="1515468.0" sn="9.86" a="2041.61" fwhm="0.001746" res="288169.9" algo="FTMS"/>
<pk mz="503.176929" i="1607632.1" sn="10.61" a="1855.87" fwhm="0.001438" res="349933.8" algo="FTMS"/>
<pk mz="503.213440" i="2470359.0" sn="17.62" a="3140.20" fwhm="0.001469" res="342477.7" algo="FTMS"/>
<pk mz="503.249730" i="2474462.0" sn="17.65" a="3358.07" fwhm="0.001559" res="322869.1" algo="FTMS"/>
<pk mz="503.286299" i="1983973.0" sn="13.67" a="2431.06" fwhm="0.001491" res="337649.3" algo="FTMS"/>
<pk mz="504.078547" i="1797499.5" sn="12.15" a="2446.55" fwhm="0.001638" res="307704.7" algo="FTMS"/>
<pk mz="504.172185" i="1344909.1" sn="8.47" a="1538.34" fwhm="0.001546" res="326170.7" algo="FTMS"/>
<pk mz="504.183386" i="2977423.3" sn="21.74" a="4371.70" fwhm="0.001687" res="298825.0" algo="FTMS"/>
<pk mz="504.208564" i="1488788.0" sn="9.64" a="1441.50" fwhm="0.001331" res="378759.3" algo="FTMS"/>
<pk mz="504.244944" i="1458842.8" sn="9.35" a="1670.91" fwhm="0.001350" res="373611.6" algo="FTMS"/>
<pk mz="504.307921" i="7423654.5" z="-1" sn="57.58" a="11548.51" fwhm="0.001617" res="311890.8" algo="FTMS" component_name="AN" deconvoluted_molecular_mass="504.308412" deconvoluted_isotopic_mass="504.308396"/>
<pk mz="505.025911" i="1746731.8" sn="11.67" a="1787.08" fwhm="0.001415" res="356955.2" algo="FTMS"/>
<pk mz="505.062452" i="3248946.5" sn="23.82" a="4159.10" fwhm="0.001510" res="334579.9" algo="FTMS"/>
<pk mz="505.073637" i="1360692.5" sn="8.55" a="1710.09" fwhm="0.001563" res="323184.8" algo="FTMS"/>
<pk mz="505.098776" i="2894649.0" sn="20.96" a="3798.44" fwhm="0.001512" res="333972.6" algo="FTMS"/>
<pk mz="505.135307" i="3886911.8" sn="28.98" a="5341.14" fwhm="0.001448" res="348918.7" algo="FTMS"/>
<pk mz="505.171418" i="2063174.4" sn="14.23" a="3131.73" fwhm="0.001808" res="279381.0" algo="FTMS"/>
<pk mz="505.184856" i="1242952.9" sn="7.60" a="1345.88" fwhm="0.001582" res="319237.2" algo="FTMS"/>
<pk mz="505.203370" i="1208012.3" sn="7.32" a="1550.65" fwhm="0.001764" res="286369.5" algo="FTMS"/>
<pk mz="505.208056" i="1241677.1" sn="7.59" a="1176.10" fwhm="0.001317" res="383609.5" algo="FTMS"/>
<pk mz="505.220898" i="2284879.5" sn="16.03" a="3057.37" fwhm="0.001693" res="298358.3" algo="FTMS"/>
<pk mz="505.229026" i="1561681.0" sn="10.18" a="1839.20" fwhm="0.001585" res="318726.2" algo="FTMS"/>
<pk mz="505.257391" i="1937238.1" sn="13.21" a="2642.80" fwhm="0.001724" res="293124.9" algo="FTMS"/>
<pk mz="505.265386" i="1390679.6" sn="8.80" a="1661.54" fwhm="0.001514" res="333658.9" algo="FTMS"/>
<pk mz="505.311334" i="2237792.0" z="-1" sn="15.64" a="2841.18" fwhm="0.001539" res="328307.6" algo="FTMS" component_name="AN" deconvoluted_molecular_mass="504.308412" deconvoluted_isotopic_mass="505.311811"/>
<pk mz="506.057575" i="1489126.9" sn="9.59" a="1931.59" fwhm="0.001629" res="310659.9" algo="FTMS"/>
<pk mz="506.102469" i="1224174.9" sn="7.45" a="1254.68" fwhm="0.001402" res="360961.2" algo="FTMS"/>
<pk mz="506.187876" i="1840638.1" sn="12.43" a="2180.54" fwhm="0.001498" res="338001.1" algo="FTMS"/>
<pk mz="506.224225" i="1887236.6" sn="12.81" a="2578.71" fwhm="0.001602" res="315968.0" algo="FTMS"/>
<pk mz="507.041614" i="3126932.5" sn="22.83" a="4745.48" fwhm="0.001675" res="302706.5" algo="FTMS"/>
<pk mz="507.078073" i="2669723.0" sn="19.13" a="3084.77" fwhm="0.001348" res="376239.8" algo="FTMS"/>
<pk mz="507.114415" i="2988705.3" sn="21.71" a="4166.81" fwhm="0.001490" res="340318.7" algo="FTMS"/>
<pk mz="507.125321" i="1302563.3" sn="8.08" a="2188.22" fwhm="0.002694" res="188243.5" algo="FTMS"/>
<pk mz="507.150837" i="2189991.8" sn="15.26" a="2755.25" fwhm="0.001537" res="330043.5" algo="FTMS"/>
<pk mz="507.200193" i="1477296.3" sn="9.49" a="1287.56" fwhm="0.001329" res="381522.1" algo="FTMS"/>
<pk mz="507.236602" i="1820086.5" sn="12.26" a="2422.41" fwhm="0.001650" res="307458.4" algo="FTMS"/>
<pk mz="508.073073" i="1292357.6" sn="8.00" a="1063.57" fwhm="0.001256" res="404520.9" algo="FTMS"/>
<pk mz="509.057298" i="2676713.3" sn="19.19" a="3942.09" fwhm="0.001695" res="300392.3" algo="FTMS"/>
<pk mz="509.093670" i="3544559.3" sn="26.20" a="4926.38" fwhm="0.001559" res="326635.9" algo="FTMS"/>
<pk mz="509.130128" i="4168181.3" sn="31.25" a="6205.46" fwhm="0.001623" res="313749.7" algo="FTMS"/>
<pk mz="509.141392" i="1626615.1" sn="10.70" a="2813.89" fwhm="0.002047" res="248747.9" algo="FTMS"/>
<pk mz="509.166380" i="1609211.3" sn="10.56" a="1672.99" fwhm="0.001446" res="352035.1" algo="FTMS"/>
<pk mz="509.179481" i="1461501.4" sn="9.36" a="1945.95" fwhm="0.001791" res="284329.1" algo="FTMS"/>
<pk mz="509.202739" i="1848833.1" sn="12.49" a="2314.12" fwhm="0.001637" res="311044.8" algo="FTMS"/>
<pk mz="509.215848" i="1527299.3" sn="9.89" a="1854.48" fwhm="0.001462" res="348399.6" algo="FTMS"/>
<pk mz="509.239369" i="1301255.1" sn="8.07" a="1563.39" fwhm="0.001530" res="332897.4" algo="FTMS"/>
<pk mz="509.252344" i="1727497.3" sn="11.51" a="2136.41" fwhm="0.001502" res="339095.4" algo="FTMS"/>
<pk mz="510.088881" i="1419663.5" sn="9.02" a="1689.55" fwhm="0.001672" res="304994.2" algo="FTMS"/>
<pk mz="511.036596" i="2015011.0" sn="13.84" a="2725.20" fwhm="0.001613" res="316847.2" algo="FTMS"/>
<pk mz="511.072924" i="3088168.5" sn="22.51" a="4410.79" fwhm="0.001590" res="321379.6" algo="FTMS"/>
<pk mz="511.108087" i="3728173.8" sn="27.69" a="4863.95" fwhm="0.001350" res="378498.4" algo="FTMS"/>
<pk mz="511.109798" i="1866542.1" sn="12.63" a="1701.65" fwhm="0.001036" res="493507.6" algo="FTMS"/>
<pk mz="511.120521" i="1345455.8" sn="8.42" a="1861.71" fwhm="0.001813" res="281889.1" algo="FTMS"/>
<pk mz="511.131848" i="8221489.5" z="-1" sn="64.02" a="13232.07" fwhm="0.001652" res="309377.5" algo="FTMS" component_name="AH" deconvoluted_molecular_mass="511.132353" deconvoluted_isotopic_mass="511.132339"/>
<pk mz="511.137661" i="2745650.5" sn="19.74" a="3438.63" fwhm="0.001538" res="332338.6" algo="FTMS"/>
<pk mz="511.145788" i="2200883.8" sn="15.34" a="2811.41" fwhm="0.001498" res="341228.7" algo="FTMS"/>
<pk mz="511.178049" i="2800440.5" sn="20.19" a="4471.74" fwhm="0.001765" res="289591.5" algo="FTMS"/>
<pk mz="511.182144" i="1522489.1" sn="9.85" a="1448.47" fwhm="0.001336" res="382746.4" algo="FTMS"/>
<pk mz="511.218658" i="1613886.8" sn="10.59" a="2321.25" fwhm="0.001718" res="297501.5" algo="FTMS"/>
<pk mz="511.254873" i="2346820.3" sn="16.52" a="2789.93" fwhm="0.001443" res="354310.5" algo="FTMS"/>
<pk mz="512.107885" i="1204163.6" sn="7.28" a="1333.47" fwhm="0.001745" res="293554.8" algo="FTMS"/>
<pk mz="512.135289" i="1380807.6" z="-1" sn="8.71" a="1480.71" fwhm="0.001488" res="344208.6" algo="FTMS" component_name="AH" deconvoluted_molecular_mass="511.132353" deconvoluted_isotopic_mass="512.135782"/>
<pk mz="512.140910" i="1294280.4" sn="8.01" a="1474.41" fwhm="0.001616" res="316998.3" algo="FTMS"/>
<pk mz="512.190235" i="1183695.6" sn="7.11" a="1288.88" fwhm="0.001596" res="320972.2" algo="FTMS"/>
<pk mz="513.052092" i="1647435.6" sn="10.86" a="2291.29" fwhm="0.001974" res="259866.1" algo="FTMS"/>
<pk mz="513.088819" i="2308688.8" sn="16.21" a="2807.54" fwhm="0.001430" res="358765.7" algo="FTMS"/>
<pk mz="513.105333" i="2208339.0" sn="15.40" a="3298.97" fwhm="0.001850" res="277421.7" algo="FTMS"/>
<pk mz="513.111079" i="1325651.9" sn="8.26" a="1283.71" fwhm="0.001394" res="368134.3" algo="FTMS"/>
<pk mz="513.124964" i="2389077.8" sn="16.86" a="3176.74" fwhm="0.001539" res="333322.1" algo="FTMS"/>
<pk mz="513.149226" i="2174041.3" sn="15.12" a="3113.85" fwhm="0.001647" res="311586.9" algo="FTMS"/>
<pk mz="513.161327" i="2061147.0" sn="14.21" a="3192.40" fwhm="0.001879" res="273049.8" algo="FTMS"/>
<pk mz="513.197860" i="1796704.1" sn="12.07" a="2146.31" fwhm="0.001446" res="354989.8" algo="FTMS"/>
<pk mz="513.234064" i="2138213.3" sn="14.83" a="3204.49" fwhm="0.001710" res="300140.9" algo="FTMS"/>
<pk mz="513.270627" i="2595946.3" sn="18.53" a="3504.88" fwhm="0.001573" res="326375.2" algo="FTMS"/>
<pk mz="513.306926" i="1572207.4" sn="10.25" a="1714.83" fwhm="0.001457" res="352241.0" algo="FTMS"/>
<pk mz="515.020248" i="1505109.8" sn="9.71" a="1665.34" fwhm="0.001495" res="344569.3" algo="FTMS"/>
<pk mz="515.046771" i="2112345.3" sn="14.62" a="2631.64" fwhm="0.001566" res="328929.9" algo="FTMS"/>
<pk mz="515.067922" i="2567004.0" sn="18.29" a="3620.07" fwhm="0.001657" res="310867.0" algo="FTMS"/>
<pk mz="515.083172" i="1378909.9" sn="8.69" a="1864.79" fwhm="0.001655" res="311306.6" algo="FTMS"/>
<pk mz="515.104282" i="2399072.8" sn="16.94" a="3579.34" fwhm="0.001702" res="302731.7" algo="FTMS"/>
<pk mz="515.119475" i="1440866.6" sn="9.19" a="1491.56" fwhm="0.001454" res="354265.6" algo="FTMS"/>
<pk mz="515.140639" i="2416485.3" sn="17.08" a="4190.56" fwhm="0.001900" res="271066.3" algo="FTMS"/>
<pk mz="515.177018" i="1636714.0" sn="10.77" a="1755.03" fwhm="0.001501" res="343220.7" algo="FTMS"/>
<pk mz="515.213407" i="2413422.5" sn="17.05" a="3106.59" fwhm="0.001568" res="328645.7" algo="FTMS"/>
<pk mz="515.249816" i="3369331.3" sn="24.78" a="4636.97" fwhm="0.001572" res="327838.3" algo="FTMS"/>
<pk mz="515.286218" i="2998648.0" sn="21.78" a="4084.55" fwhm="0.001579" res="326369.2" algo="FTMS"/>
<pk mz="516.042278" i="1671126.5" sn="11.05" a="2277.13" fwhm="0.001709" res="301961.5" algo="FTMS"/>
<pk mz="516.208406" i="1389802.8" sn="8.77" a="1379.15" fwhm="0.001607" res="321246.0" algo="FTMS"/>
<pk mz="516.230816" i="1398765.5" sn="8.85" a="1809.10" fwhm="0.001720" res="300110.3" algo="FTMS"/>
<pk mz="516.245134" i="1660399.3" sn="10.96" a="1992.15" fwhm="0.001546" res="333894.9" algo="FTMS"/>
<pk mz="517.026027" i="1979979.9" sn="13.55" a="2715.45" fwhm="0.001599" res="323421.5" algo="FTMS"/>
<pk mz="517.062369" i="2751056.3" sn="19.78" a="3964.91" fwhm="0.001658" res="311872.5" algo="FTMS"/>
<pk mz="517.083281" i="1315666.6" sn="8.17" a="1596.87" fwhm="0.001505" res="343643.9" algo="FTMS"/>
<pk mz="517.098745" i="1417812.4" sn="9.00" a="1633.00" fwhm="0.001722" res="300233.0" algo="FTMS"/>
<pk mz="517.119995" i="1176406.9" sn="7.05" a="1157.75" fwhm="0.001561" res="331313.5" algo="FTMS"/>
<pk mz="517.160647" i="1459291.5" sn="9.34" a="2300.23" fwhm="0.002192" res="235923.4" algo="FTMS"/>
<pk mz="517.171778" i="1311580.8" sn="8.14" a="1506.77" fwhm="0.001663" res="310946.3" algo="FTMS"/>
<pk mz="517.192336" i="1483871.1" sn="9.53" a="1718.56" fwhm="0.001444" res="358274.7" algo="FTMS"/>
<pk mz="517.220996" i="1303650.5" sn="8.08" a="1468.43" fwhm="0.001547" res="334272.8" algo="FTMS"/>
<pk mz="517.228961" i="2154595.3" sn="14.96" a="2777.97" fwhm="0.001615" res="320295.0" algo="FTMS"/>
<pk mz="517.257289" i="1342566.6" sn="8.39" a="1361.56" fwhm="0.001484" res="348475.8" algo="FTMS"/>
<pk mz="517.265587" i="2162791.5" sn="15.02" a="2777.15" fwhm="0.001552" res="333291.6" algo="FTMS"/>
<pk mz="517.301859" i="1520747.8" sn="9.83" a="1625.45" fwhm="0.001442" res="358738.1" algo="FTMS"/>
<pk mz="517.315039" i="1329005.3" sn="8.28" a="1539.19" fwhm="0.001562" res="331118.4" algo="FTMS"/>
<pk mz="518.057901" i="1332160.4" sn="8.31" a="1626.22" fwhm="0.001721" res="300993.5" algo="FTMS"/>
<pk mz="518.094106" i="1428676.3" sn="9.09" a="1652.74" fwhm="0.001557" res="332654.1" algo="FTMS"/>
<pk mz="518.224454" i="1372370.5" sn="8.63" a="1802.76" fwhm="0.001618" res="320317.0" algo="FTMS"/>
<pk mz="518.232382" i="1221331.4" sn="7.41" a="1544.20" fwhm="0.001981" res="261612.7" algo="FTMS"/>
<pk mz="518.260612" i="1194966.4" sn="7.20" a="1172.62" fwhm="0.001498" res="346040.9" algo="FTMS"/>
<pk mz="519.041592" i="2427177.0" sn="17.16" a="3012.85" fwhm="0.001526" res="340046.1" algo="FTMS"/>
<pk mz="519.078016" i="2816812.8" sn="20.31" a="3660.72" fwhm="0.001527" res="340029.6" algo="FTMS"/>
<pk mz="519.114402" i="1912624.5" sn="13.00" a="2168.07" fwhm="0.001464" res="354572.2" algo="FTMS"/>
<pk mz="519.200213" i="1439801.4" sn="9.18" a="1676.86" fwhm="0.001520" res="341640.3" algo="FTMS"/>
<pk mz="519.236327" i="1394749.0" sn="8.81" a="1632.53" fwhm="0.001758" res="295285.2" algo="FTMS"/>
<pk mz="519.273045" i="1211968.8" sn="7.33" a="874.71" fwhm="0.001284" res="404297.3" algo="FTMS"/>
<pk mz="519.281096" i="1190721.6" sn="7.13" a="1301.80" fwhm="0.001596" res="325442.1" algo="FTMS"/>
<pk mz="520.073217" i="1250704.4" sn="7.61" a="1422.28" fwhm="0.001464" res="355192.4" algo="FTMS"/>
<pk mz="520.109717" i="1495188.0" sn="9.58" a="1925.83" fwhm="0.001808" res="287609.4" algo="FTMS"/>
<pk mz="520.203546" i="1995933.0" sn="13.61" a="3203.87" fwhm="0.001963" res="264993.3" algo="FTMS"/>
<pk mz="520.239785" i="1498784.5" sn="9.61" a="1817.23" fwhm="0.001619" res="321249.1" algo="FTMS"/>
<pk mz="520.276351" i="1184164.0" sn="7.08" a="1253.99" fwhm="0.001526" res="340937.3" algo="FTMS"/>
<pk mz="521.057201" i="2524141.3" sn="17.86" a="3243.46" fwhm="0.001599" res="325891.1" algo="FTMS"/>
<pk mz="521.093652" i="2924016.5" sn="21.08" a="3855.64" fwhm="0.001548" res="336665.0" algo="FTMS"/>
<pk mz="521.130126" i="2827763.8" sn="20.31" a="4224.59" fwhm="0.001663" res="313435.7" algo="FTMS"/>
<pk mz="521.166385" i="1346039.1" sn="8.38" a="1604.95" fwhm="0.001668" res="312531.4" algo="FTMS"/>
<pk mz="521.202810" i="1212154.5" sn="7.30" a="1289.88" fwhm="0.001626" res="320520.3" algo="FTMS"/>
<pk mz="521.215826" i="1454075.6" sn="9.25" a="2100.65" fwhm="0.001821" res="286217.6" algo="FTMS"/>
<pk mz="521.252257" i="2108927.0" sn="14.52" a="3180.34" fwhm="0.001794" res="290610.5" algo="FTMS"/>
<pk mz="522.198448" i="1175634.0" sn="7.01" a="1591.72" fwhm="0.001803" res="289688.7" algo="FTMS"/>
<pk mz="522.255363" i="1189974.9" sn="7.12" a="1140.78" fwhm="0.001598" res="326761.6" algo="FTMS"/>
<pk mz="523.036531" i="1663639.5" sn="10.93" a="2082.43" fwhm="0.001723" res="303616.9" algo="FTMS"/>
<pk mz="523.072938" i="3623066.5" sn="26.71" a="6002.72" fwhm="0.001769" res="295731.9" algo="FTMS"/>
<pk mz="523.109297" i="2571933.5" sn="18.25" a="3885.52" fwhm="0.001733" res="301861.2" algo="FTMS"/>
<pk mz="523.145829" i="2394784.3" sn="16.82" a="2816.61" fwhm="0.001424" res="367388.7" algo="FTMS"/>
<pk mz="523.182277" i="1714339.3" sn="11.34" a="2102.50" fwhm="0.001469" res="356204.5" algo="FTMS"/>
<pk mz="523.231645" i="1902759.1" sn="12.86" a="2446.66" fwhm="0.001607" res="325517.7" algo="FTMS"/>
<pk mz="525.052036" i="1364784.1" sn="8.53" a="1654.50" fwhm="0.001617" res="324613.4" algo="FTMS"/>
<pk mz="525.088598" i="2514226.8" sn="17.78" a="3129.92" fwhm="0.001516" res="346469.2" algo="FTMS"/>
<pk mz="525.124953" i="2364213.3" sn="16.57" a="3251.10" fwhm="0.001681" res="312390.1" algo="FTMS"/>
<pk mz="525.161516" i="1605943.8" sn="10.47" a="1847.49" fwhm="0.001497" res="350800.4" algo="FTMS"/>
<pk mz="525.189672" i="1365305.8" sn="8.53" a="1567.20" fwhm="0.001686" res="311561.2" algo="FTMS"/>
<pk mz="525.234023" i="1480252.9" sn="9.46" a="1842.52" fwhm="0.001769" res="296867.3" algo="FTMS"/>
<pk mz="525.247237" i="1238845.8" sn="7.51" a="1195.74" fwhm="0.001593" res="329743.9" algo="FTMS"/>
<pk mz="525.270496" i="1441855.4" sn="9.15" a="1607.75" fwhm="0.001450" res="362247.6" algo="FTMS"/>
<pk mz="526.120093" i="1247609.0" sn="7.58" a="1522.76" fwhm="0.001735" res="303268.9" algo="FTMS"/>
<pk mz="527.067726" i="2070453.5" sn="14.21" a="2942.57" fwhm="0.001802" res="292448.5" algo="FTMS"/>
<pk mz="527.104312" i="2192311.8" sn="15.19" a="2801.55" fwhm="0.001550" res="340095.4" algo="FTMS"/>
<pk mz="527.110988" i="1428152.1" sn="9.04" a="1805.35" fwhm="0.001746" res="301813.9" algo="FTMS"/>
<pk mz="527.140581" i="1400505.9" sn="8.81" a="1887.17" fwhm="0.001746" res="301839.0" algo="FTMS"/>
<pk mz="527.151936" i="1333946.6" sn="8.28" a="1500.43" fwhm="0.001550" res="340043.5" algo="FTMS"/>
<pk mz="527.164993" i="3013051.5" sn="21.80" a="5031.90" fwhm="0.001861" res="283339.2" algo="FTMS"/>
<pk mz="527.213605" i="1276094.4" sn="7.81" a="1242.89" fwhm="0.001463" res="360342.3" algo="FTMS"/>
<pk mz="527.249639" i="2565056.5" sn="18.19" a="3908.01" fwhm="0.001813" res="290888.1" algo="FTMS"/>
<pk mz="527.286145" i="1895874.9" sn="12.80" a="2253.84" fwhm="0.001440" res="366105.2" algo="FTMS"/>
<pk mz="527.322805" i="1415877.0" sn="8.94" a="1475.10" fwhm="0.001462" res="360709.9" algo="FTMS"/>
<pk mz="528.167912" i="1299446.9" sn="8.00" a="1754.46" fwhm="0.001829" res="288802.0" algo="FTMS"/>
<pk mz="529.026157" i="1270566.5" sn="7.77" a="1168.31" fwhm="0.001366" res="387165.4" algo="FTMS"/>
<pk mz="529.083553" i="1386281.5" sn="8.70" a="1679.89" fwhm="0.001533" res="345095.8" algo="FTMS"/>
<pk mz="529.120085" i="1437739.5" sn="9.11" a="1763.77" fwhm="0.001676" res="315697.1" algo="FTMS"/>
<pk mz="529.229086" i="2297905.3" sn="16.04" a="2970.05" fwhm="0.001601" res="330570.4" algo="FTMS"/>
<pk mz="529.265474" i="1976883.3" sn="13.45" a="2637.74" fwhm="0.001542" res="343144.4" algo="FTMS"/>
<pk mz="529.301822" i="1760821.1" sn="11.71" a="1976.56" fwhm="0.001591" res="332730.4" algo="FTMS"/>
<pk mz="530.246725" i="1205349.4" sn="7.24" a="1752.00" fwhm="0.001906" res="278151.7" algo="FTMS"/>
<pk mz="531.041689" i="1487243.5" sn="9.51" a="1706.60" fwhm="0.001652" res="321535.4" algo="FTMS"/>
<pk mz="531.062798" i="1304716.5" sn="8.04" a="1554.28" fwhm="0.001731" res="306790.2" algo="FTMS"/>
<pk mz="531.078146" i="1510797.3" sn="9.70" a="2240.02" fwhm="0.001849" res="287243.6" algo="FTMS"/>
<pk mz="531.098985" i="1248654.3" sn="7.59" a="1705.42" fwhm="0.001693" res="313632.7" algo="FTMS"/>
<pk mz="531.114538" i="1215631.0" sn="7.32" a="1151.60" fwhm="0.001377" res="385577.8" algo="FTMS"/>
<pk mz="531.135752" i="1373327.9" sn="8.59" a="1960.22" fwhm="0.001911" res="277948.2" algo="FTMS"/>
<pk mz="531.150664" i="1745040.6" sn="11.59" a="3290.64" fwhm="0.002143" res="247814.9" algo="FTMS"/>
<pk mz="531.159886" i="1281297.0" sn="7.85" a="2077.77" fwhm="0.002436" res="218014.0" algo="FTMS"/>
<pk mz="531.244764" i="1909909.0" sn="12.91" a="2610.84" fwhm="0.001706" res="311336.8" algo="FTMS"/>
<pk mz="531.280893" i="2071702.6" sn="14.22" a="2946.07" fwhm="0.001715" res="309850.2" algo="FTMS"/>
<pk mz="532.240090" i="1513665.1" sn="9.72" a="1959.35" fwhm="0.001621" res="328253.0" algo="FTMS"/>
<pk mz="533.057415" i="1792227.1" sn="11.97" a="2882.60" fwhm="0.001909" res="279270.0" algo="FTMS"/>
<pk mz="533.093740" i="1802468.6" sn="12.05" a="2085.17" fwhm="0.001477" res="360825.6" algo="FTMS"/>
<pk mz="533.130200" i="1789670.1" sn="11.94" a="2652.60" fwhm="0.001769" res="301384.0" algo="FTMS"/>
<pk mz="533.165992" i="1375719.5" sn="8.61" a="1626.48" fwhm="0.001785" res="298708.9" algo="FTMS"/>
<pk mz="533.223776" i="1404905.9" sn="8.85" a="1912.89" fwhm="0.001725" res="309181.8" algo="FTMS"/>
<pk mz="533.252353" i="1696491.0" sn="11.19" a="1908.15" fwhm="0.001461" res="364939.5" algo="FTMS"/>
<pk mz="533.296578" i="1379564.8" sn="8.64" a="1744.79" fwhm="0.001666" res="320119.5" algo="FTMS"/>
<pk mz="534.219288" i="1555216.3" sn="10.06" a="2289.99" fwhm="0.001947" res="274384.7" algo="FTMS"/>
<pk mz="534.255757" i="1261329.6" sn="7.69" a="1306.84" fwhm="0.001602" res="333558.6" algo="FTMS"/>
<pk mz="535.036581" i="1212973.8" sn="7.30" a="1285.57" fwhm="0.001515" res="353231.4" algo="FTMS"/>
<pk mz="535.072918" i="2100527.0" sn="14.45" a="2795.03" fwhm="0.001590" res="336610.1" algo="FTMS"/>
<pk mz="535.109383" i="2338096.3" sn="16.36" a="3507.93" fwhm="0.001698" res="315053.4" algo="FTMS"/>
<pk mz="535.145718" i="1409585.6" sn="8.88" a="2392.57" fwhm="0.001977" res="270678.3" algo="FTMS"/>
<pk mz="535.195027" i="1403187.4" sn="8.83" a="1822.69" fwhm="0.001721" res="310903.7" algo="FTMS"/>
<pk mz="535.231636" i="1332276.6" sn="8.26" a="2118.46" fwhm="0.002652" res="201818.3" algo="FTMS"/>
<pk mz="535.254801" i="1272117.4" sn="7.78" a="1352.38" fwhm="0.001586" res="337543.5" algo="FTMS"/>
<pk mz="535.266311" i="2224949.8" sn="15.45" a="4894.04" fwhm="0.002671" res="200374.5" algo="FTMS"/>
<pk mz="536.981326" i="1579886.0" sn="10.21" a="1885.41" fwhm="0.001598" res="336006.8" algo="FTMS"/>
<pk mz="537.052241" i="1868656.1" sn="12.52" a="2761.54" fwhm="0.001810" res="296717.7" algo="FTMS"/>
<pk mz="537.088547" i="1841009.3" sn="12.30" a="2116.04" fwhm="0.001475" res="364010.0" algo="FTMS"/>
<pk mz="537.124939" i="2126194.5" sn="14.58" a="3284.43" fwhm="0.001841" res="291744.6" algo="FTMS"/>
<pk mz="537.197724" i="1327732.6" sn="8.19" a="1462.48" fwhm="0.001471" res="365177.5" algo="FTMS"/>
<pk mz="539.067798" i="2527658.8" sn="17.80" a="4337.21" fwhm="0.001983" res="271837.6" algo="FTMS"/>
<pk mz="539.104176" i="2600363.8" sn="18.38" a="4204.23" fwhm="0.001782" res="302586.6" algo="FTMS"/>
<pk mz="539.140581" i="1771436.6" sn="11.74" a="2554.88" fwhm="0.001684" res="320196.2" algo="FTMS"/>
<pk mz="539.177419" i="1470381.6" sn="9.33" a="2633.23" fwhm="0.001941" res="277760.4" algo="FTMS"/>
<pk mz="539.243036" i="1236399.5" sn="7.45" a="1147.65" fwhm="0.001303" res="413879.9" algo="FTMS"/>
<pk mz="539.249910" i="1460655.6" sn="9.25" a="1823.09" fwhm="0.001529" res="352781.0" algo="FTMS"/>
<pk mz="539.286161" i="1350832.6" sn="8.37" a="1622.34" fwhm="0.001653" res="326327.5" algo="FTMS"/>
<pk mz="541.047007" i="1559518.3" sn="10.04" a="1778.60" fwhm="0.001611" res="335809.2" algo="FTMS"/>
<pk mz="541.083617" i="1655775.3" sn="10.81" a="2006.89" fwhm="0.001537" res="351947.8" algo="FTMS"/>
<pk mz="541.119922" i="1627616.1" sn="10.59" a="1898.75" fwhm="0.001596" res="339020.7" algo="FTMS"/>
<pk mz="541.156345" i="1394145.0" sn="8.72" a="1436.71" fwhm="0.001438" res="376453.0" algo="FTMS"/>
<pk mz="541.184599" i="1940961.8" sn="13.10" a="2956.68" fwhm="0.001846" res="293159.6" algo="FTMS"/>
<pk mz="541.229082" i="1856994.9" sn="12.43" a="2475.46" fwhm="0.001714" res="315686.0" algo="FTMS"/>
<pk mz="541.265377" i="1611747.8" sn="10.46" a="2573.48" fwhm="0.001951" res="277433.7" algo="FTMS"/>
<pk mz="541.301954" i="2261988.8" sn="15.67" a="3542.96" fwhm="0.001787" res="302911.5" algo="FTMS"/>
<pk mz="542.057689" i="1364471.0" sn="8.48" a="1725.69" fwhm="0.001767" res="306846.2" algo="FTMS"/>
<pk mz="543.041506" i="1332750.4" sn="8.23" a="1428.79" fwhm="0.001484" res="366038.0" algo="FTMS"/>
<pk mz="543.078170" i="1548303.3" sn="9.95" a="1806.57" fwhm="0.001688" res="321675.3" algo="FTMS"/>
<pk mz="543.099289" i="2045967.8" sn="13.94" a="3249.16" fwhm="0.001870" res="290368.8" algo="FTMS"/>
<pk mz="543.114473" i="1222928.1" sn="7.35" a="1874.37" fwhm="0.002270" res="239213.9" algo="FTMS"/>
<pk mz="543.135607" i="1632784.5" sn="10.63" a="2024.17" fwhm="0.001584" res="342974.5" algo="FTMS"/>
<pk mz="543.244644" i="2093587.1" sn="14.32" a="2837.08" fwhm="0.001720" res="315763.3" algo="FTMS"/>
<pk mz="543.280989" i="2251284.0" sn="15.59" a="3245.11" fwhm="0.001718" res="316224.5" algo="FTMS"/>
<pk mz="543.317458" i="1448980.8" sn="9.16" a="1479.91" fwhm="0.001615" res="336483.3" algo="FTMS"/>
<pk mz="544.036745" i="1205285.4" sn="7.20" a="1704.76" fwhm="0.002084" res="261015.5" algo="FTMS"/>
<pk mz="544.203762" i="1194025.3" sn="7.11" a="1445.78" fwhm="0.001777" res="306168.7" algo="FTMS"/>
<pk mz="545.057415" i="1885244.8" sn="12.65" a="2849.00" fwhm="0.001860" res="293081.0" algo="FTMS"/>
<pk mz="545.093678" i="1430589.5" sn="9.01" a="2086.91" fwhm="0.001922" res="283557.5" algo="FTMS"/>
<pk mz="545.114805" i="1225790.0" sn="7.37" a="1681.67" fwhm="0.001742" res="312935.0" algo="FTMS"/>
<pk mz="545.128707" i="1348926.4" sn="8.35" a="1677.10" fwhm="0.001615" res="337474.9" algo="FTMS"/>
<pk mz="545.187388" i="1263423.8" sn="7.67" a="1712.09" fwhm="0.001809" res="301316.9" algo="FTMS"/>
<pk mz="545.223973" i="1251648.5" sn="7.58" a="1683.10" fwhm="0.001762" res="309408.9" algo="FTMS"/>
<pk mz="545.260413" i="2056257.4" sn="14.02" a="2998.97" fwhm="0.001916" res="284553.6" algo="FTMS"/>
<pk mz="545.296890" i="2396226.3" sn="16.75" a="4451.65" fwhm="0.002033" res="268230.7" algo="FTMS"/>
<pk mz="546.255578" i="1458520.0" sn="9.23" a="1795.69" fwhm="0.001655" res="329997.7" algo="FTMS"/>
<pk mz="547.036583" i="1192042.0" sn="7.10" a="1412.22" fwhm="0.002025" res="270191.3" algo="FTMS"/>
<pk mz="547.072928" i="2135658.8" sn="14.66" a="3216.99" fwhm="0.001805" res="303005.3" algo="FTMS"/>
<pk mz="547.109473" i="1262187.6" sn="7.66" a="1264.57" fwhm="0.001387" res="394353.7" algo="FTMS"/>
<pk mz="547.145584" i="1771628.5" sn="11.74" a="2916.61" fwhm="0.001938" res="282260.4" algo="FTMS"/>
<pk mz="548.068056" i="1191042.0" sn="7.09" a="1184.52" fwhm="0.001578" res="347281.1" algo="FTMS"/>
<pk mz="548.271567" i="1410694.9" sn="8.85" a="1720.99" fwhm="0.001688" res="324780.4" algo="FTMS"/>
<pk mz="549.052118" i="1546137.6" sn="9.93" a="2521.05" fwhm="0.002195" res="250123.7" algo="FTMS"/>
<pk mz="549.088578" i="2205338.5" sn="15.22" a="3168.27" fwhm="0.001709" res="321357.5" algo="FTMS"/>
<pk mz="549.124931" i="1919643.4" sn="12.93" a="3548.01" fwhm="0.002187" res="251130.8" algo="FTMS"/>
<pk mz="549.161146" i="1528220.3" sn="9.79" a="1939.22" fwhm="0.001740" res="315599.1" algo="FTMS"/>
<pk mz="549.245516" i="1293214.3" sn="7.91" a="2208.15" fwhm="0.003000" res="183102.3" algo="FTMS"/>
<pk mz="551.067870" i="1712844.6" sn="11.27" a="2277.45" fwhm="0.001791" res="307610.5" algo="FTMS"/>
<pk mz="551.104278" i="1426893.6" sn="8.98" a="1567.35" fwhm="0.001615" res="341268.5" algo="FTMS"/>
<pk mz="551.140564" i="1322702.6" sn="8.14" a="1922.82" fwhm="0.001866" res="295341.3" algo="FTMS"/>
<pk mz="551.213279" i="1198288.5" sn="7.15" a="1637.00" fwhm="0.002231" res="247077.7" algo="FTMS"/>
<pk mz="552.976652" i="1218561.9" sn="7.29" a="1222.32" fwhm="0.001619" res="341458.9" algo="FTMS"/>
<pk mz="553.047120" i="1355524.0" sn="8.38" a="1687.46" fwhm="0.001726" res="320388.7" algo="FTMS"/>
<pk mz="553.083624" i="1414917.1" sn="8.86" a="1341.96" fwhm="0.001481" res="373496.7" algo="FTMS"/>
<pk mz="553.119901" i="1503750.1" sn="9.57" a="2085.43" fwhm="0.001788" res="309403.3" algo="FTMS"/>
<pk mz="553.156211" i="1622791.3" sn="10.52" a="2250.11" fwhm="0.001800" res="307313.9" algo="FTMS"/>
<pk mz="553.222492" i="1277193.3" sn="7.76" a="1583.54" fwhm="0.001670" res="331255.3" algo="FTMS"/>
<pk mz="553.258871" i="3343626.3" sn="24.27" a="5204.50" fwhm="0.001750" res="316192.9" algo="FTMS"/>
<pk mz="554.057258" i="1297826.9" sn="7.92" a="2136.51" fwhm="0.002265" res="244670.0" algo="FTMS"/>
<pk mz="554.262223" i="1236777.4" sn="7.43" a="1954.18" fwhm="0.002442" res="226958.9" algo="FTMS"/>
<pk mz="555.062709" i="1628483.6" sn="10.56" a="2550.40" fwhm="0.001963" res="282750.3" algo="FTMS"/>
<pk mz="555.077505" i="1204164.1" sn="7.17" a="1961.89" fwhm="0.002222" res="249756.1" algo="FTMS"/>
<pk mz="555.099159" i="1948996.8" sn="13.12" a="2774.03" fwhm="0.001745" res="318060.6" algo="FTMS"/>
<pk mz="555.172074" i="1524039.3" sn="9.73" a="1972.18" fwhm="0.001939" res="286335.0" algo="FTMS"/>
<pk mz="555.244716" i="1371977.8" sn="8.51" a="1587.06" fwhm="0.001541" res="360357.8" algo="FTMS"/>
<pk mz="555.281254" i="1559371.0" sn="10.01" a="2042.21" fwhm="0.001686" res="329428.6" algo="FTMS"/>
<pk mz="555.317647" i="1664844.3" sn="10.85" a="2245.67" fwhm="0.001809" res="306913.4" algo="FTMS"/>
<pk mz="557.078514" i="1648524.3" sn="10.72" a="2511.83" fwhm="0.001825" res="305228.6" algo="FTMS"/>
<pk mz="557.129911" i="1256846.3" sn="7.59" a="1574.02" fwhm="0.001660" res="335520.0" algo="FTMS"/>
<pk mz="557.151052" i="1566095.1" sn="10.06" a="2244.92" fwhm="0.001867" res="298377.5" algo="FTMS"/>
<pk mz="557.224089" i="1500049.9" sn="9.54" a="1902.68" fwhm="0.001643" res="339154.6" algo="FTMS"/>
<pk mz="557.260382" i="1728403.4" sn="11.36" a="2373.39" fwhm="0.001673" res="333075.2" algo="FTMS"/>
<pk mz="557.296783" i="2227604.8" sn="15.35" a="3789.58" fwhm="0.001891" res="294706.6" algo="FTMS"/>
<pk mz="559.036540" i="1536477.5" sn="9.83" a="2366.61" fwhm="0.001969" res="283960.4" algo="FTMS"/>
<pk mz="559.072727" i="1524703.1" sn="9.73" a="2053.73" fwhm="0.001831" res="305418.6" algo="FTMS"/>
<pk mz="559.093979" i="1272800.0" sn="7.72" a="1412.77" fwhm="0.001785" res="313282.7" algo="FTMS"/>
<pk mz="559.145725" i="1453282.4" sn="9.16" a="2755.43" fwhm="0.002594" res="215523.1" algo="FTMS"/>
<pk mz="559.239544" i="1278438.5" sn="7.76" a="1225.02" fwhm="0.001546" res="361645.6" algo="FTMS"/>
<pk mz="559.275959" i="1979112.1" sn="13.36" a="3714.69" fwhm="0.002135" res="261927.3" algo="FTMS"/>
<pk mz="560.270961" i="1252630.8" sn="7.56" a="1617.22" fwhm="0.001826" res="306845.7" algo="FTMS"/>
<pk mz="561.051991" i="2142269.8" sn="14.67" a="3760.11" fwhm="0.001993" res="281515.5" algo="FTMS"/>
<pk mz="561.125121" i="1487425.5" sn="9.43" a="1861.63" fwhm="0.001651" res="339774.2" algo="FTMS"/>
<pk mz="561.255259" i="1383752.3" sn="8.60" a="1683.95" fwhm="0.001635" res="343293.0" algo="FTMS"/>
<pk mz="563.067893" i="1813164.9" sn="12.04" a="2390.93" fwhm="0.001789" res="314721.2" algo="FTMS"/>
<pk mz="563.104288" i="1953967.0" sn="13.16" a="2560.70" fwhm="0.001665" res="338166.0" algo="FTMS"/>
<pk mz="563.140696" i="1234865.1" sn="7.41" a="1323.65" fwhm="0.001641" res="343162.6" algo="FTMS"/>
<pk mz="563.249447" i="1241015.6" sn="7.46" a="2277.43" fwhm="0.002746" res="205092.7" algo="FTMS"/>
<pk mz="565.047120" i="1302826.1" sn="7.96" a="2247.13" fwhm="0.002432" res="232381.6" algo="FTMS"/>
<pk mz="565.083597" i="2333996.5" sn="16.20" a="4170.34" fwhm="0.002012" res="280856.6" algo="FTMS"/>
<pk mz="565.119825" i="1333039.0" sn="8.20" a="1295.82" fwhm="0.001669" res="338543.7" algo="FTMS"/>
<pk mz="565.156365" i="1240625.5" sn="7.46" a="1954.32" fwhm="0.002556" res="221133.4" algo="FTMS"/>
<pk mz="565.439499" i="2484037.0" sn="17.39" a="4833.18" fwhm="0.002108" res="268214.9" algo="FTMS"/>
<pk mz="566.442768" i="1184141.1" sn="7.01" a="1997.92" fwhm="0.002622" res="216033.8" algo="FTMS"/>
<pk mz="567.062578" i="1859004.1" sn="12.40" a="2932.42" fwhm="0.001948" res="291104.1" algo="FTMS"/>
<pk mz="567.098991" i="1315518.9" sn="8.06" a="1522.17" fwhm="0.001663" res="340917.2" algo="FTMS"/>
<pk mz="567.135595" i="1347265.8" sn="8.31" a="2187.24" fwhm="0.001972" res="287629.4" algo="FTMS"/>
<pk mz="567.171761" i="1525700.6" sn="9.74" a="1859.71" fwhm="0.001764" res="321548.1" algo="FTMS"/>
<pk mz="567.238266" i="3174345.8" sn="22.91" a="5669.31" fwhm="0.001957" res="289820.1" algo="FTMS"/>
<pk mz="567.274508" i="3219404.5" sn="23.27" a="5141.02" fwhm="0.001813" res="312932.1" algo="FTMS"/>
<pk mz="567.281140" i="1519565.1" sn="9.69" a="3561.82" fwhm="0.002804" res="202308.3" algo="FTMS"/>
<pk mz="567.436051" i="1322969.4" sn="8.12" a="1986.45" fwhm="0.002279" res="248974.8" algo="FTMS"/>
<pk mz="568.241488" i="1643290.9" sn="10.67" a="2965.98" fwhm="0.002320" res="244945.4" algo="FTMS"/>
<pk mz="569.078474" i="1621858.6" sn="10.50" a="2387.44" fwhm="0.002019" res="281815.7" algo="FTMS"/>
<pk mz="569.114887" i="1804389.8" sn="11.96" a="2564.91" fwhm="0.001815" res="313564.5" algo="FTMS"/>
<pk mz="569.132066" i="1975911.4" sn="13.33" a="3679.87" fwhm="0.002455" res="231850.3" algo="FTMS"/>
<pk mz="569.151061" i="1487977.0" sn="9.43" a="1974.90" fwhm="0.001779" res="319978.7" algo="FTMS"/>
<pk mz="569.162786" i="1357418.0" sn="8.39" a="1937.99" fwhm="0.001848" res="307928.6" algo="FTMS"/>
<pk mz="569.187739" i="1226348.3" sn="7.34" a="1244.97" fwhm="0.001598" res="356106.8" algo="FTMS"/>
<pk mz="569.260385" i="1662066.8" sn="10.82" a="2023.38" fwhm="0.001749" res="325494.4" algo="FTMS"/>
<pk mz="569.296719" i="1391221.9" sn="8.66" a="1645.58" fwhm="0.001695" res="335900.7" algo="FTMS"/>
<pk mz="569.332949" i="1332089.1" sn="8.19" a="1762.09" fwhm="0.001903" res="299255.1" algo="FTMS"/>
<pk mz="569.559824" i="1200269.6" sn="7.13" a="2170.66" fwhm="0.002363" res="241047.9" algo="FTMS"/>
<pk mz="570.089244" i="1257918.4" sn="7.59" a="1661.10" fwhm="0.002022" res="281899.1" algo="FTMS"/>
<pk mz="570.135440" i="1507010.8" sn="9.59" a="2654.68" fwhm="0.002073" res="274976.8" algo="FTMS"/>
<pk mz="571.057466" i="1269531.8" sn="7.69" a="1335.73" fwhm="0.001535" res="371962.0" algo="FTMS"/>
<pk mz="571.072947" i="1266717.4" sn="7.67" a="2439.39" fwhm="0.002631" res="217052.9" algo="FTMS"/>
<pk mz="571.093990" i="1527071.4" sn="9.75" a="1953.64" fwhm="0.001822" res="313471.5" algo="FTMS"/>
<pk mz="571.111661" i="3331361.3" sn="24.18" a="6152.28" fwhm="0.002051" res="278455.8" algo="FTMS"/>
<pk mz="571.128784" i="1333538.9" sn="8.21" a="1854.44" fwhm="0.001696" res="336726.5" algo="FTMS"/>
<pk mz="571.239775" i="1655086.0" sn="10.78" a="2469.59" fwhm="0.001827" res="312687.6" algo="FTMS"/>
<pk mz="571.276100" i="2033457.6" sn="13.80" a="3225.57" fwhm="0.001838" res="310745.0" algo="FTMS"/>
<pk mz="571.312481" i="1910581.4" sn="12.82" a="3258.22" fwhm="0.002113" res="270421.1" algo="FTMS"/>
<pk mz="572.111144" i="1305223.9" sn="7.98" a="1868.81" fwhm="0.001939" res="295012.3" algo="FTMS"/>
<pk mz="573.052030" i="1627118.1" sn="10.55" a="2729.19" fwhm="0.002227" res="257367.8" algo="FTMS"/>
<pk mz="573.100169" i="1228531.5" sn="7.36" a="1381.02" fwhm="0.001740" res="329460.0" algo="FTMS"/>
<pk mz="573.108105" i="2002932.4" sn="13.56" a="2734.81" fwhm="0.001647" res="347893.6" algo="FTMS"/>
<pk mz="573.255146" i="1314564.9" sn="8.05" a="1604.22" fwhm="0.001782" res="321683.7" algo="FTMS"/>
<pk mz="573.291645" i="1686025.0" sn="11.02" a="2496.24" fwhm="0.001992" res="287746.4" algo="FTMS"/>
<pk mz="573.328164" i="1453581.1" sn="9.16" a="2253.52" fwhm="0.002000" res="286639.0" algo="FTMS"/>
<pk mz="574.250357" i="1211512.6" sn="7.23" a="1411.81" fwhm="0.001719" res="334070.2" algo="FTMS"/>
<pk mz="574.287300" i="1277821.0" sn="7.76" a="2163.30" fwhm="0.002156" res="266330.0" algo="FTMS"/>
<pk mz="575.031662" i="1454807.9" sn="9.17" a="2632.65" fwhm="0.002297" res="250293.1" algo="FTMS"/>
<pk mz="575.067875" i="2187996.5" sn="15.04" a="3380.12" fwhm="0.001937" res="296868.6" algo="FTMS"/>
<pk mz="575.103819" i="1749728.9" sn="11.53" a="2633.30" fwhm="0.001906" res="301801.5" algo="FTMS"/>
<pk mz="575.140835" i="1265893.5" sn="7.66" a="1440.01" fwhm="0.001739" res="330738.6" algo="FTMS"/>
<pk mz="575.249765" i="4911859.5" sn="36.82" a="9543.81" fwhm="0.002054" res="280067.3" algo="FTMS"/>
<pk mz="575.356816" i="1222400.8" sn="7.31" a="2132.58" fwhm="0.002364" res="243382.2" algo="FTMS"/>
<pk mz="575.435267" i="1186314.8" sn="7.02" a="1665.76" fwhm="0.002112" res="272453.9" algo="FTMS"/>
<pk mz="575.471483" i="1835791.3" sn="12.22" a="2707.74" fwhm="0.001900" res="302860.0" algo="FTMS"/>
<pk mz="576.099754" i="1217120.5" sn="7.27" a="1714.67" fwhm="0.001982" res="290736.8" algo="FTMS"/>
<pk mz="576.229781" i="1313649.6" sn="8.04" a="1730.30" fwhm="0.001882" res="306106.4" algo="FTMS"/>
<pk mz="576.253308" i="1545588.6" sn="9.90" a="2208.80" fwhm="0.001837" res="313643.6" algo="FTMS"/>
<pk mz="577.047172" i="1250015.4" sn="7.53" a="1445.15" fwhm="0.001698" res="339806.3" algo="FTMS"/>
<pk mz="577.083385" i="2252772.3" sn="15.55" a="3462.90" fwhm="0.001816" res="317724.6" algo="FTMS"/>
<pk mz="577.156138" i="1506798.3" sn="9.59" a="2388.20" fwhm="0.002075" res="278095.5" algo="FTMS"/>
<pk mz="579.099365" i="1603844.3" sn="10.36" a="1956.45" fwhm="0.001624" res="356694.2" algo="FTMS"/>
<pk mz="579.135187" i="1490953.5" sn="9.46" a="2458.32" fwhm="0.002124" res="272618.3" algo="FTMS"/>
<pk mz="579.171907" i="1555215.0" sn="9.97" a="2229.18" fwhm="0.001813" res="319381.6" algo="FTMS"/>
<pk mz="581.078413" i="1237044.4" sn="7.42" a="1332.36" fwhm="0.001699" res="341962.8" algo="FTMS"/>
<pk mz="581.151283" i="1398080.0" sn="8.71" a="2118.26" fwhm="0.002200" res="264118.6" algo="FTMS"/>
<pk mz="581.187650" i="1411909.9" sn="8.82" a="1867.05" fwhm="0.001784" res="325706.9" algo="FTMS"/>
<pk mz="581.253895" i="2475600.3" sn="17.33" a="4884.12" fwhm="0.002168" res="268155.6" algo="FTMS"/>
<pk mz="581.260376" i="1208145.4" sn="7.19" a="1773.71" fwhm="0.002119" res="274361.0" algo="FTMS"/>
<pk mz="581.296058" i="1201239.1" sn="7.14" a="2206.94" fwhm="0.002484" res="234010.0" algo="FTMS"/>
<pk mz="583.239774" i="1293463.3" sn="7.87" a="2200.92" fwhm="0.002081" res="280302.9" algo="FTMS"/>
<pk mz="585.073586" i="1237973.4" sn="7.43" a="1787.61" fwhm="0.002031" res="288058.9" algo="FTMS"/>
<pk mz="585.109774" i="1476571.8" sn="9.33" a="2413.99" fwhm="0.002088" res="280186.9" algo="FTMS"/>
<pk mz="585.127175" i="3633375.0" sn="26.58" a="7668.95" fwhm="0.002274" res="257366.6" algo="FTMS"/>
<pk mz="585.291595" i="1200892.1" sn="7.13" a="1594.83" fwhm="0.001936" res="302263.8" algo="FTMS"/>
<pk mz="585.328204" i="1282050.8" sn="7.78" a="1822.44" fwhm="0.001965" res="297834.1" algo="FTMS"/>
<pk mz="586.126593" i="1433490.6" sn="8.99" a="2098.89" fwhm="0.001935" res="302849.2" algo="FTMS"/>
<pk mz="587.067824" i="1275455.4" sn="7.72" a="1677.80" fwhm="0.001898" res="309384.3" algo="FTMS"/>
<pk mz="587.104101" i="1409350.3" sn="8.79" a="2419.15" fwhm="0.002186" res="268607.8" algo="FTMS"/>
<pk mz="587.123947" i="1479241.9" sn="9.35" a="1607.62" fwhm="0.001550" res="378695.6" algo="FTMS"/>
<pk mz="587.358974" i="1355381.6" sn="8.36" a="1485.97" fwhm="0.001796" res="327070.3" algo="FTMS"/>
<pk mz="591.063171" i="1263169.1" sn="7.63" a="2000.43" fwhm="0.002241" res="263760.1" algo="FTMS"/>
<pk mz="591.098677" i="1509704.1" sn="9.60" a="2100.40" fwhm="0.002191" res="269825.9" algo="FTMS"/>
<pk mz="591.335764" i="1259127.5" sn="7.59" a="2081.41" fwhm="0.002253" res="262500.3" algo="FTMS"/>
<pk mz="593.078395" i="1256152.4" sn="7.57" a="2104.96" fwhm="0.002238" res="265001.4" algo="FTMS"/>
<pk mz="595.093917" i="1636986.3" sn="10.61" a="2632.23" fwhm="0.001915" res="310705.9" algo="FTMS"/>
<pk mz="595.239588" i="1454488.8" sn="9.15" a="2496.83" fwhm="0.002216" res="268628.9" algo="FTMS"/>
<pk mz="597.109258" i="1221157.0" sn="7.28" a="1526.18" fwhm="0.001663" res="359141.9" algo="FTMS"/>
<pk mz="599.088971" i="1281231.1" sn="7.76" a="1567.82" fwhm="0.001839" res="325768.2" algo="FTMS"/>
<pk mz="599.270948" i="1412342.6" sn="8.81" a="2264.51" fwhm="0.002207" res="271558.8" algo="FTMS"/>
<pk mz="599.307545" i="1206782.6" sn="7.16" a="1697.60" fwhm="0.002006" res="298712.7" algo="FTMS"/>
<pk mz="601.286144" i="1338542.4" sn="8.21" a="2446.33" fwhm="0.002815" res="213613.8" algo="FTMS"/>
<pk mz="603.062607" i="1328437.1" sn="8.13" a="1741.17" fwhm="0.002073" res="290909.5" algo="FTMS"/>
<pk mz="603.099260" i="1230909.3" sn="7.35" a="1923.94" fwhm="0.002206" res="273381.8" algo="FTMS"/>
<pk mz="605.151225" i="1415170.8" sn="8.82" a="2402.69" fwhm="0.002271" res="266497.8" algo="FTMS"/>
<pk mz="605.351771" i="3353903.0" sn="24.34" a="6890.20" fwhm="0.002296" res="263707.4" algo="FTMS"/>
<pk mz="606.355075" i="1286157.1" sn="7.78" a="2143.52" fwhm="0.002821" res="214945.3" algo="FTMS"/>
<pk mz="607.094082" i="1314480.6" sn="8.01" a="1822.24" fwhm="0.001961" res="309521.9" algo="FTMS"/>
<pk mz="609.073622" i="1372261.4" sn="8.47" a="2310.38" fwhm="0.002270" res="268279.3" algo="FTMS"/>
<pk mz="611.088857" i="1291039.4" sn="7.81" a="2573.64" fwhm="0.002895" res="211083.6" algo="FTMS"/>
<pk mz="617.115054" i="1480743.8" sn="9.29" a="2607.77" fwhm="0.002300" res="268288.1" algo="FTMS"/>
<pk mz="619.367491" i="4347126.0" sn="32.16" a="9798.21" fwhm="0.002469" res="250864.8" algo="FTMS"/>
<pk mz="620.370743" i="1535423.3" sn="9.72" a="2538.17" fwhm="0.002173" res="285503.1" algo="FTMS"/>
<pk mz="628.941618" i="1234663.0" sn="7.31" a="1965.58" fwhm="0.002770" res="227068.7" algo="FTMS"/>
<pk mz="631.094453" i="1278016.9" sn="7.65" a="1916.49" fwhm="0.002313" res="272839.7" algo="FTMS"/>
<pk mz="633.383442" i="1352599.3" sn="8.25" a="2360.94" fwhm="0.002345" res="270052.7" algo="FTMS"/>
<pk mz="641.408702" i="1209736.9" sn="7.05" a="2082.51" fwhm="0.002627" res="244163.7" algo="FTMS"/>
<pk mz="643.167361" i="1239106.3" sn="7.28" a="1994.51" fwhm="0.002342" res="274635.3" algo="FTMS"/>
<pk mz="645.130096" i="1217283.3" sn="7.11" a="2074.17" fwhm="0.002393" res="269641.2" algo="FTMS"/>
<pk mz="646.159494" i="2375267.0" sn="16.29" a="6234.68" fwhm="0.003022" res="213847.2" algo="FTMS"/>
<pk mz="653.100066" i="1216398.1" sn="7.10" a="2606.80" fwhm="0.002831" res="230707.8" algo="FTMS"/>
<pk mz="659.146424" i="1879557.3" sn="12.26" a="4808.42" fwhm="0.003011" res="218903.2" algo="FTMS"/>
<pk mz="665.355209" i="1514806.5" sn="9.38" a="2910.87" fwhm="0.002649" res="251129.5" algo="FTMS"/>
<pk mz="669.094622" i="1299665.8" sn="7.69" a="2132.35" fwhm="0.002606" res="256724.3" algo="FTMS"/>
<pk mz="675.120253" i="1341615.1" sn="8.02" a="2317.94" fwhm="0.002574" res="262293.1" algo="FTMS"/>
<pk mz="680.994884" i="1347447.9" sn="8.06" a="2499.11" fwhm="0.002577" res="264256.9" algo="FTMS"/>
<pk mz="687.286935" i="1315926.5" sn="7.74" a="3278.25" fwhm="0.003467" res="198235.4" algo="FTMS"/>
<pk mz="695.125534" i="1246621.0" sn="7.20" a="2649.89" fwhm="0.003114" res="223229.1" algo="FTMS"/>
<pk mz="702.902082" i="1293633.8" sn="7.56" a="2821.45" fwhm="0.002960" res="237428.6" algo="FTMS"/>
<pk mz="711.393677" i="2149296.5" sn="13.98" a="4378.39" fwhm="0.002794" res="254639.9" algo="FTMS"/>
<pk mz="714.044286" i="1260190.8" sn="7.17" a="3093.76" fwhm="0.003296" res="216659.3" algo="FTMS"/>
<pk mz="734.164091" i="1254714.4" sn="7.11" a="2791.51" fwhm="0.003222" res="227836.9" algo="FTMS"/>
<pk mz="740.144247" i="1291998.3" sn="7.38" a="3413.62" fwhm="0.003575" res="207029.2" algo="FTMS"/>
<pk mz="752.273561" i="1769928.3" sn="10.74" a="4725.08" fwhm="0.003371" res="223163.8" algo="FTMS"/>
<pk mz="758.010884" i="1322083.0" sn="7.38" a="4304.72" fwhm="0.004797" res="158004.7" algo="FTMS"/>
<pk mz="784.263159" i="3433686.3" sn="22.67" a="11900.47" fwhm="0.004097" res="191434.2" algo="FTMS"/>
<pk mz="794.586929" i="1334813.3" sn="7.26" a="3169.77" fwhm="0.003632" res="218778.3" algo="FTMS"/>
<pk mz="800.509740" i="1355665.5" sn="7.40" a="3107.98" fwhm="0.003979" res="201204.8" algo="FTMS"/>
<pk mz="802.273743" i="1973507.3" sn="11.93" a="6044.01" fwhm="0.003992" res="200975.6" algo="FTMS"/>
<pk mz="806.324962" i="1439492.0" sn="8.01" a="4890.59" fwhm="0.004887" res="164999.1" algo="FTMS"/>
<pk mz="900.356711" i="1456618.8" sn="7.25" a="5902.96" fwhm="0.006297" res="142977.7" algo="FTMS"/>
<pk mz="913.421453" i="1449492.0" sn="7.17" a="5586.87" fwhm="0.005367" res="170191.8" algo="FTMS"/>
<pk mz="934.580489" i="1540153.6" sn="7.74" a="4977.31" fwhm="0.004789" res="195138.5" algo="FTMS"/>
<pk mz="946.648060" i="1927370.4" sn="10.29" a="11682.05" fwhm="0.007350" res="128793.3" algo="FTMS"/>
<pk mz="972.998479" i="2259686.8" sn="12.48" a="11373.21" fwhm="0.006341" res="153451.5" algo="FTMS"/>
<pk mz="973.831348" i="1467393.4" sn="7.22" a="6346.65" fwhm="0.007216" res="134948.9" algo="FTMS"/>
<pk mz="975.557869" i="1547565.4" sn="7.75" a="5853.83" fwhm="0.006532" res="149360.0" algo="FTMS"/>
<pk mz="979.118535" i="2765661.5" sn="15.84" a="17214.40" fwhm="0.006753" res="145000.8" algo="FTMS"/>
<pk mz="979.396918" i="1983327.0" sn="10.65" a="9882.24" fwhm="0.005972" res="164000.7" algo="FTMS"/>
<pk mz="982.510814" i="1553760.4" sn="7.79" a="7211.83" fwhm="0.006306" res="155796.3" algo="FTMS"/>
<pk mz="984.643854" i="2452306.5" sn="13.76" a="11677.14" fwhm="0.005498" res="179104.4" algo="FTMS"/>
<pk mz="986.407390" i="1589056.5" sn="8.03" a="6113.17" fwhm="0.005591" res="176420.3" algo="FTMS"/>
<pk mz="988.552342" i="1475365.3" sn="7.27" a="6622.92" fwhm="0.006168" res="160278.7" algo="FTMS"/>
<pk mz="992.059852" i="2514164.0" sn="14.17" a="13782.72" fwhm="0.006568" res="151041.3" algo="FTMS"/>
<pk mz="993.515884" i="2233568.8" sn="12.31" a="11149.57" fwhm="0.006590" res="150754.1" algo="FTMS"/>
<pk mz="994.872181" i="1439440.4" sn="7.03" a="6525.58" fwhm="0.006405" res="155324.1" algo="FTMS"/>
</ms_peaks>
<deconvolution_results><deconvolution_component component_name="A" deconvoluted_molecular_mass="255.062243" standard_deviation="0.0000" absolute_abundance="226175552.0" relative_abundance="100.00" deconvoluted_ion="[M - H]-"><deconvolution_peak m_over_z="255.062240" abs_charge_state="1" deconvolute_mass="255.062240" peak_fit="255.062243"/>
<deconvolution_peak m_over_z="256.065619" abs_charge_state="1" deconvolute_mass="256.065619" peak_fit="256.065586"/>
<deconvolution_peak m_over_z="257.068968" abs_charge_state="1" deconvolute_mass="257.068968" peak_fit="257.068929"/>
</deconvolution_component>
<deconvolution_component component_name="B" deconvoluted_molecular_mass="277.059656" standard_deviation="0.0000" absolute_abundance="217837024.0" relative_abundance="96.31" deconvoluted_ion="[M - H]-"><deconvolution_peak m_over_z="277.059653" abs_charge_state="1" deconvolute_mass="277.059653" peak_fit="277.059656"/>
<deconvolution_peak m_over_z="278.063030" abs_charge_state="1" deconvolute_mass="278.063030" peak_fit="278.062999"/>
<deconvolution_peak m_over_z="279.066263" abs_charge_state="1" deconvolute_mass="279.066263" peak_fit="279.066342"/>
</deconvolution_component>
<deconvolution_component component_name="C" deconvoluted_molecular_mass="417.210486" standard_deviation="0.0000" absolute_abundance="211900416.0" relative_abundance="93.69" deconvoluted_ion="[M - H]-"><deconvolution_peak m_over_z="417.210480" abs_charge_state="1" deconvolute_mass="417.210480" peak_fit="417.210486"/>
<deconvolution_peak m_over_z="418.213850" abs_charge_state="1" deconvolute_mass="418.213850" peak_fit="418.213829"/>
<deconvolution_peak m_over_z="419.217229" abs_charge_state="1" deconvolute_mass="419.217229" peak_fit="419.217171"/>
</deconvolution_component>
<deconvolution_component component_name="D" deconvoluted_molecular_mass="325.184285" standard_deviation="0.0000" absolute_abundance="207292400.0" relative_abundance="91.65" deconvoluted_ion="[M - H]-"><deconvolution_peak m_over_z="325.184282" abs_charge_state="1" deconvolute_mass="325.184282" peak_fit="325.184285"/>
<deconvolution_peak m_over_z="326.187644" abs_charge_state="1" deconvolute_mass="326.187644" peak_fit="326.187628"/>
<deconvolution_peak m_over_z="327.191006" abs_charge_state="1" deconvolute_mass="327.191006" peak_fit="327.190971"/>
</deconvolution_component>
<deconvolution_component component_name="E" deconvoluted_molecular_mass="311.168615" standard_deviation="0.0000" absolute_abundance="194640864.0" relative_abundance="86.06" deconvoluted_ion="[M - H]-"><deconvolution_peak m_over_z="311.168610" abs_charge_state="1" deconvolute_mass="311.168610" peak_fit="311.168615"/>
<deconvolution_peak m_over_z="312.171986" abs_charge_state="1" deconvolute_mass="312.171986" peak_fit="312.171958"/>
<deconvolution_peak m_over_z="313.175333" abs_charge_state="1" deconvolute_mass="313.175333" peak_fit="313.175301"/>
</deconvolution_component>
<deconvolution_component component_name="F" deconvoluted_molecular_mass="241.046570" standard_deviation="0.0013" absolute_abundance="96600240.0" relative_abundance="42.71" deconvoluted_ion="[M - H]-"><deconvolution_peak m_over_z="241.046603" abs_charge_state="1" deconvolute_mass="241.046603" peak_fit="241.046570"/>
<deconvolution_peak m_over_z="242.049949" abs_charge_state="1" deconvolute_mass="242.049949" peak_fit="242.049913"/>
<deconvolution_peak m_over_z="243.051065" abs_charge_state="1" deconvolute_mass="243.051065" peak_fit="243.053256"/>
</deconvolution_component>
<deconvolution_component component_name="G" deconvoluted_molecular_mass="339.199937" standard_deviation="0.0000" absolute_abundance="91887008.0" relative_abundance="40.63" deconvoluted_ion="[M - H]-"><deconvolution_peak m_over_z="339.199932" abs_charge_state="1" deconvolute_mass="339.199932" peak_fit="339.199937"/>
<deconvolution_peak m_over_z="340.203301" abs_charge_state="1" deconvolute_mass="340.203301" peak_fit="340.203279"/>
<deconvolution_peak m_over_z="341.206637" abs_charge_state="1" deconvolute_mass="341.206637" peak_fit="341.206622"/>
</deconvolution_component>
<deconvolution_component component_name="H" deconvoluted_molecular_mass="329.152516" standard_deviation="0.0000" absolute_abundance="89279408.0" relative_abundance="39.47" deconvoluted_ion="[M - H]-"><deconvolution_peak m_over_z="329.152518" abs_charge_state="1" deconvolute_mass="329.152518" peak_fit="329.152516"/>
<deconvolution_peak m_over_z="330.155844" abs_charge_state="1" deconvolute_mass="330.155844" peak_fit="330.155858"/>
<deconvolution_peak m_over_z="331.159203" abs_charge_state="1" deconvolute_mass="331.159203" peak_fit="331.159201"/>
</deconvolution_component>
<deconvolution_component component_name="I" deconvoluted_molecular_mass="293.175816" standard_deviation="0.0000" absolute_abundance="86503728.0" relative_abundance="38.25" deconvoluted_ion="[M - H]-"><deconvolution_peak m_over_z="293.175813" abs_charge_state="1" deconvolute_mass="293.175813" peak_fit="293.175816"/>
<deconvolution_peak m_over_z="294.179182" abs_charge_state="1" deconvolute_mass="294.179182" peak_fit="294.179159"/>
<deconvolution_peak m_over_z="295.182487" abs_charge_state="1" deconvolute_mass="295.182487" peak_fit="295.182502"/>
</deconvolution_component>
<deconvolution_component component_name="J" deconvoluted_molecular_mass="279.057001" standard_deviation="0.0021" absolute_abundance="71298576.0" relative_abundance="31.52" deconvoluted_ion="[M - H]-"><deconvolution_peak m_over_z="279.056702" abs_charge_state="1" deconvolute_mass="279.056702" peak_fit="279.057001"/>
<deconvolution_peak m_over_z="280.060056" abs_charge_state="1" deconvolute_mass="280.060056" peak_fit="280.060344"/>
<deconvolution_peak m_over_z="281.066648" abs_charge_state="1" deconvolute_mass="281.066648" peak_fit="281.063687"/>
<deconvolution_peak m_over_z="282.069894" abs_charge_state="1" deconvolute_mass="282.069894" peak_fit="282.067030"/>
</deconvolution_component>
<deconvolution_component component_name="K" deconvoluted_molecular_mass="371.145993" standard_deviation="0.0000" absolute_abundance="49796172.0" relative_abundance="22.02" deconvoluted_ion="[M - H]-"><deconvolution_peak m_over_z="371.145987" abs_charge_state="1" deconvolute_mass="371.145987" peak_fit="371.145993"/>
<deconvolution_peak m_over_z="372.149366" abs_charge_state="1" deconvolute_mass="372.149366" peak_fit="372.149335"/>
</deconvolution_component>
<deconvolution_component component_name="L" deconvoluted_molecular_mass="263.044028" standard_deviation="0.0000" absolute_abundance="48499832.0" relative_abundance="21.44" deconvoluted_ion="[M - H]-"><deconvolution_peak m_over_z="263.044027" abs_charge_state="1" deconvolute_mass="263.044027" peak_fit="263.044028"/>
<deconvolution_peak m_over_z="264.047378" abs_charge_state="1" deconvolute_mass="264.047378" peak_fit="264.047371"/>
</deconvolution_component>
<deconvolution_component component_name="M" deconvoluted_molecular_mass="403.194855" standard_deviation="0.0000" absolute_abundance="46247520.0" relative_abundance="20.45" deconvoluted_ion="[M - H]-"><deconvolution_peak m_over_z="403.194851" abs_charge_state="1" deconvolute_mass="403.194851" peak_fit="403.194855"/>
<deconvolution_peak m_over_z="404.198207" abs_charge_state="1" deconvolute_mass="404.198207" peak_fit="404.198197"/>
<deconvolution_peak m_over_z="405.201589" abs_charge_state="1" deconvolute_mass="405.201589" peak_fit="405.201539"/>
</deconvolution_component>
<deconvolution_component component_name="N" deconvoluted_molecular_mass="291.038916" standard_deviation="0.0000" absolute_abundance="41197676.0" relative_abundance="18.21" deconvoluted_ion="[M - H]-"><deconvolution_peak m_over_z="291.038914" abs_charge_state="1" deconvolute_mass="291.038914" peak_fit="291.038916"/>
<deconvolution_peak m_over_z="292.042279" abs_charge_state="1" deconvolute_mass="292.042279" peak_fit="292.042259"/>
</deconvolution_component>
<deconvolution_component component_name="O" deconvoluted_molecular_mass="481.163487" standard_deviation="0.0000" absolute_abundance="39545440.0" relative_abundance="17.48" deconvoluted_ion="[M - H]-"><deconvolution_peak m_over_z="481.163480" abs_charge_state="1" deconvolute_mass="481.163480" peak_fit="481.163487"/>
<deconvolution_peak m_over_z="482.166842" abs_charge_state="1" deconvolute_mass="482.166842" peak_fit="482.166829"/>
<deconvolution_peak m_over_z="483.170249" abs_charge_state="1" deconvolute_mass="483.170249" peak_fit="483.170170"/>
</deconvolution_component>
<deconvolution_component component_name="P" deconvoluted_molecular_mass="297.152973" standard_deviation="0.0000" absolute_abundance="34845424.0" relative_abundance="15.41" deconvoluted_ion="[M - H]-"><deconvolution_peak m_over_z="297.152966" abs_charge_state="1" deconvolute_mass="297.152966" peak_fit="297.152973"/>
<deconvolution_peak m_over_z="298.156359" abs_charge_state="1" deconvolute_mass="298.156359" peak_fit="298.156316"/>
</deconvolution_component>
<deconvolution_component component_name="Q" deconvoluted_molecular_mass="302.066155" standard_deviation="0.0000" absolute_abundance="31987100.0" relative_abundance="14.14" deconvoluted_ion="[M - H]-"><deconvolution_peak m_over_z="302.066154" abs_charge_state="1" deconvolute_mass="302.066154" peak_fit="302.066155"/>
<deconvolution_peak m_over_z="303.069506" abs_charge_state="1" deconvolute_mass="303.069506" peak_fit="303.069498"/>
</deconvolution_component>
<deconvolution_component component_name="R" deconvoluted_molecular_mass="331.149518" standard_deviation="0.0004" absolute_abundance="27565476.0" relative_abundance="12.19" deconvoluted_ion="[M - H]-"><deconvolution_peak m_over_z="331.149548" abs_charge_state="1" deconvolute_mass="331.149548" peak_fit="331.149518"/>
<deconvolution_peak m_over_z="332.152910" abs_charge_state="1" deconvolute_mass="332.152910" peak_fit="332.152860"/>
<deconvolution_peak m_over_z="333.155525" abs_charge_state="1" deconvolute_mass="333.155525" peak_fit="333.156203"/>
</deconvolution_component>
<deconvolution_component component_name="S" deconvoluted_molecular_mass="349.105622" standard_deviation="0.0022" absolute_abundance="24457090.0" relative_abundance="10.81" deconvoluted_ion="[M - H]-"><deconvolution_peak m_over_z="349.105958" abs_charge_state="1" deconvolute_mass="349.105958" peak_fit="349.105622"/>
<deconvolution_peak m_over_z="350.109306" abs_charge_state="1" deconvolute_mass="350.109306" peak_fit="350.108964"/>
<deconvolution_peak m_over_z="351.108494" abs_charge_state="1" deconvolute_mass="351.108494" peak_fit="351.112307"/>
</deconvolution_component>
<deconvolution_component component_name="T" deconvoluted_molecular_mass="410.221600" standard_deviation="0.0000" absolute_abundance="23475018.0" relative_abundance="10.38" deconvoluted_ion="[M - H]-"><deconvolution_peak m_over_z="410.221597" abs_charge_state="1" deconvolute_mass="410.221597" peak_fit="410.221600"/>
<deconvolution_peak m_over_z="411.224965" abs_charge_state="1" deconvolute_mass="411.224965" peak_fit="411.224943"/>
<deconvolution_peak m_over_z="412.228244" abs_charge_state="1" deconvolute_mass="412.228244" peak_fit="412.228285"/>
</deconvolution_component>
<deconvolution_component component_name="U" deconvoluted_molecular_mass="385.124850" standard_deviation="0.0012" absolute_abundance="20729950.0" relative_abundance="9.17" deconvoluted_ion="[M - H]-"><deconvolution_peak m_over_z="385.125252" abs_charge_state="1" deconvolute_mass="385.125252" peak_fit="385.124850"/>
<deconvolution_peak m_over_z="386.128659" abs_charge_state="1" deconvolute_mass="386.128659" peak_fit="386.128192"/>
<deconvolution_peak m_over_z="387.129749" abs_charge_state="1" deconvolute_mass="387.129749" peak_fit="387.131535"/>
<deconvolution_peak m_over_z="388.133117" abs_charge_state="1" deconvolute_mass="388.133117" peak_fit="388.134877"/>
<deconvolution_peak m_over_z="389.137273" abs_charge_state="1" deconvolute_mass="389.137273" peak_fit="389.138219"/>
</deconvolution_component>
<deconvolution_component component_name="V" deconvoluted_molecular_mass="423.238848" standard_deviation="0.0000" absolute_abundance="20417518.0" relative_abundance="9.03" deconvoluted_ion="[M - H]-"><deconvolution_peak m_over_z="423.238843" abs_charge_state="1" deconvolute_mass="423.238843" peak_fit="423.238848"/>
<deconvolution_peak m_over_z="424.242215" abs_charge_state="1" deconvolute_mass="424.242215" peak_fit="424.242191"/>
</deconvolution_component>
<deconvolution_component component_name="W" deconvoluted_molecular_mass="357.130349" standard_deviation="0.0000" absolute_abundance="20014924.0" relative_abundance="8.85" deconvoluted_ion="[M - H]-"><deconvolution_peak m_over_z="357.130352" abs_charge_state="1" deconvolute_mass="357.130352" peak_fit="357.130349"/>
<deconvolution_peak m_over_z="358.133671" abs_charge_state="1" deconvolute_mass="358.133671" peak_fit="358.133691"/>
</deconvolution_component>
<deconvolution_component component_name="X" deconvoluted_molecular_mass="175.097563" standard_deviation="0.0000" absolute_abundance="19220344.0" relative_abundance="8.50" deconvoluted_ion="[M - H]-"><deconvolution_peak m_over_z="175.097562" abs_charge_state="1" deconvolute_mass="175.097562" peak_fit="175.097563"/>
<deconvolution_peak m_over_z="176.100927" abs_charge_state="1" deconvolute_mass="176.100927" peak_fit="176.100907"/>
</deconvolution_component>
<deconvolution_component component_name="Y" deconvoluted_molecular_mass="266.089842" standard_deviation="0.0019" absolute_abundance="18298096.0" relative_abundance="8.09" deconvoluted_ion="[M - H]-"><deconvolution_peak m_over_z="266.089487" abs_charge_state="1" deconvolute_mass="266.089487" peak_fit="266.089842"/>
<deconvolution_peak m_over_z="267.092787" abs_charge_state="1" deconvolute_mass="267.092787" peak_fit="267.093185"/>
<deconvolution_peak m_over_z="269.103070" abs_charge_state="1" deconvolute_mass="269.103070" peak_fit="269.099871"/>
</deconvolution_component>
<deconvolution_component component_name="Z" deconvoluted_molecular_mass="213.015309" standard_deviation="0.0000" absolute_abundance="16600131.0" relative_abundance="7.34" deconvoluted_ion="[M - H]-"><deconvolution_peak m_over_z="213.015306" abs_charge_state="1" deconvolute_mass="213.015306" peak_fit="213.015309"/>
<deconvolution_peak m_over_z="214.018684" abs_charge_state="1" deconvolute_mass="214.018684" peak_fit="214.018652"/>
</deconvolution_component>
<deconvolution_component component_name="a" deconvoluted_molecular_mass="336.986382" standard_deviation="0.0000" absolute_abundance="16157547.0" relative_abundance="7.14" deconvoluted_ion="[M - H]-"><deconvolution_peak m_over_z="336.986378" abs_charge_state="1" deconvolute_mass="336.986378" peak_fit="336.986382"/>
<deconvolution_peak m_over_z="337.989765" abs_charge_state="1" deconvolute_mass="337.989765" peak_fit="337.989725"/>
</deconvolution_component>
<deconvolution_component component_name="b" deconvoluted_molecular_mass="431.226333" standard_deviation="0.0018" absolute_abundance="16146734.0" relative_abundance="7.14" deconvoluted_ion="[M - H]-"><deconvolution_peak m_over_z="431.226155" abs_charge_state="1" deconvolute_mass="431.226155" peak_fit="431.226333"/>
<deconvolution_peak m_over_z="432.229505" abs_charge_state="1" deconvolute_mass="432.229505" peak_fit="432.229675"/>
<deconvolution_peak m_over_z="433.236096" abs_charge_state="1" deconvolute_mass="433.236096" peak_fit="433.233017"/>
</deconvolution_component>
<deconvolution_component component_name="c" deconvoluted_molecular_mass="277.023278" standard_deviation="0.0000" absolute_abundance="15185381.0" relative_abundance="6.71" deconvoluted_ion="[M - H]-"><deconvolution_peak m_over_z="277.023279" abs_charge_state="1" deconvolute_mass="277.023279" peak_fit="277.023278"/>
<deconvolution_peak m_over_z="278.026618" abs_charge_state="1" deconvolute_mass="278.026618" peak_fit="278.026621"/>
</deconvolution_component>
<deconvolution_component component_name="d" deconvoluted_molecular_mass="334.988425" standard_deviation="0.0000" absolute_abundance="15016302.0" relative_abundance="6.64" deconvoluted_ion="[M - H]-"><deconvolution_peak m_over_z="334.988418" abs_charge_state="1" deconvolute_mass="334.988418" peak_fit="334.988425"/>
<deconvolution_peak m_over_z="335.991817" abs_charge_state="1" deconvolute_mass="335.991817" peak_fit="335.991768"/>
</deconvolution_component>
<deconvolution_component component_name="e" deconvoluted_molecular_mass="265.057841" standard_deviation="0.0000" absolute_abundance="14989516.0" relative_abundance="6.63" deconvoluted_ion="[M - H]-"><deconvolution_peak m_over_z="265.057837" abs_charge_state="1" deconvolute_mass="265.057837" peak_fit="265.057841"/>
<deconvolution_peak m_over_z="266.061217" abs_charge_state="1" deconvolute_mass="266.061217" peak_fit="266.061184"/>
</deconvolution_component>
<deconvolution_component component_name="f" deconvoluted_molecular_mass="265.041065" standard_deviation="0.0001" absolute_abundance="14915788.0" relative_abundance="6.59" deconvoluted_ion="[M - H]-"><deconvolution_peak m_over_z="265.041058" abs_charge_state="1" deconvolute_mass="265.041058" peak_fit="265.041065"/>
<deconvolution_peak m_over_z="266.044483" abs_charge_state="1" deconvolute_mass="266.044483" peak_fit="266.044408"/>
</deconvolution_component>
<deconvolution_component component_name="g" deconvoluted_molecular_mass="323.007115" standard_deviation="0.0000" absolute_abundance="14820838.0" relative_abundance="6.55" deconvoluted_ion="[M - H]-"><deconvolution_peak m_over_z="323.007110" abs_charge_state="1" deconvolute_mass="323.007110" peak_fit="323.007115"/>
<deconvolution_peak m_over_z="324.010495" abs_charge_state="1" deconvolute_mass="324.010495" peak_fit="324.010458"/>
</deconvolution_component>
<deconvolution_component component_name="h" deconvoluted_molecular_mass="257.041520" standard_deviation="0.0000" absolute_abundance="14604029.0" relative_abundance="6.46" deconvoluted_ion="[M - H]-"><deconvolution_peak m_over_z="257.041517" abs_charge_state="1" deconvolute_mass="257.041517" peak_fit="257.041520"/>
<deconvolution_peak m_over_z="258.044891" abs_charge_state="1" deconvolute_mass="258.044891" peak_fit="258.044863"/>
</deconvolution_component>
<deconvolution_component component_name="i" deconvoluted_molecular_mass="259.129935" standard_deviation="0.0000" absolute_abundance="14432156.0" relative_abundance="6.38" deconvoluted_ion="[M - H]-"><deconvolution_peak m_over_z="259.129934" abs_charge_state="1" deconvolute_mass="259.129934" peak_fit="259.129935"/>
<deconvolution_peak m_over_z="260.133286" abs_charge_state="1" deconvolute_mass="260.133286" peak_fit="260.133278"/>
</deconvolution_component>
<deconvolution_component component_name="j" deconvoluted_molecular_mass="473.282643" standard_deviation="0.0000" absolute_abundance="14353095.0" relative_abundance="6.35" deconvoluted_ion="[M - H]-"><deconvolution_peak m_over_z="473.282625" abs_charge_state="1" deconvolute_mass="473.282625" peak_fit="473.282643"/>
<deconvolution_peak m_over_z="474.286043" abs_charge_state="1" deconvolute_mass="474.286043" peak_fit="474.285985"/>
</deconvolution_component>
<deconvolution_component component_name="k" deconvoluted_molecular_mass="321.009160" standard_deviation="0.0000" absolute_abundance="14314517.0" relative_abundance="6.33" deconvoluted_ion="[M - H]-"><deconvolution_peak m_over_z="321.009163" abs_charge_state="1" deconvolute_mass="321.009163" peak_fit="321.009160"/>
<deconvolution_peak m_over_z="322.012476" abs_charge_state="1" deconvolute_mass="322.012476" peak_fit="322.012503"/>
</deconvolution_component>
<deconvolution_component component_name="l" deconvoluted_molecular_mass="279.038933" standard_deviation="0.0000" absolute_abundance="13948435.0" relative_abundance="6.17" deconvoluted_ion="[M - H]-"><deconvolution_peak m_over_z="279.038929" abs_charge_state="1" deconvolute_mass="279.038929" peak_fit="279.038933"/>
<deconvolution_peak m_over_z="280.042315" abs_charge_state="1" deconvolute_mass="280.042315" peak_fit="280.042276"/>
</deconvolution_component>
<deconvolution_component component_name="m" deconvoluted_molecular_mass="293.035976" standard_deviation="0.0000" absolute_abundance="13801762.0" relative_abundance="6.10" deconvoluted_ion="[M - H]-"><deconvolution_peak m_over_z="293.035975" abs_charge_state="1" deconvolute_mass="293.035975" peak_fit="293.035976"/>
<deconvolution_peak m_over_z="294.039329" abs_charge_state="1" deconvolute_mass="294.039329" peak_fit="294.039319"/>
</deconvolution_component>
<deconvolution_component component_name="n" deconvoluted_molecular_mass="343.168152" standard_deviation="0.0000" absolute_abundance="13629852.0" relative_abundance="6.03" deconvoluted_ion="[M - H]-"><deconvolution_peak m_over_z="343.168152" abs_charge_state="1" deconvolute_mass="343.168152" peak_fit="343.168152"/>
<deconvolution_peak m_over_z="344.171496" abs_charge_state="1" deconvolute_mass="344.171496" peak_fit="344.171495"/>
</deconvolution_component>
<deconvolution_component component_name="o" deconvoluted_molecular_mass="371.109611" standard_deviation="0.0000" absolute_abundance="13071427.0" relative_abundance="5.78" deconvoluted_ion="[M - H]-"><deconvolution_peak m_over_z="371.109615" abs_charge_state="1" deconvolute_mass="371.109615" peak_fit="371.109611"/>
<deconvolution_peak m_over_z="372.112927" abs_charge_state="1" deconvolute_mass="372.112927" peak_fit="372.112953"/>
</deconvolution_component>
<deconvolution_component component_name="p" deconvoluted_molecular_mass="3545.531561" standard_deviation="0.0096" absolute_abundance="1384383.9" relative_abundance="0.61" deconvoluted_ion="[M - H]-"><deconvolution_peak m_over_z="393.055537" abs_charge_state="9" deconvolute_mass="3545.533770" peak_fit="393.055291"/>
<deconvolution_peak m_over_z="393.168525" abs_charge_state="9" deconvolute_mass="3546.550649" peak_fit="393.166774"/>
<deconvolution_peak m_over_z="393.277714" abs_charge_state="9" deconvolute_mass="3547.533335" peak_fit="393.278256"/>
</deconvolution_component>
<deconvolution_component component_name="q" deconvoluted_molecular_mass="483.160476" standard_deviation="0.0005" absolute_abundance="12510284.0" relative_abundance="5.53" deconvoluted_ion="[M - H]-"><deconvolution_peak m_over_z="483.160557" abs_charge_state="1" deconvolute_mass="483.160557" peak_fit="483.160476"/>
<deconvolution_peak m_over_z="484.163924" abs_charge_state="1" deconvolute_mass="484.163924" peak_fit="484.163818"/>
<deconvolution_peak m_over_z="485.166350" abs_charge_state="1" deconvolute_mass="485.166350" peak_fit="485.167160"/>
</deconvolution_component>
<deconvolution_component component_name="r" deconvoluted_molecular_mass="285.061594" standard_deviation="0.0000" absolute_abundance="12388068.0" relative_abundance="5.48" deconvoluted_ion="[M - H]-"><deconvolution_peak m_over_z="285.061598" abs_charge_state="1" deconvolute_mass="285.061598" peak_fit="285.061594"/>
<deconvolution_peak m_over_z="286.064915" abs_charge_state="1" deconvolute_mass="286.064915" peak_fit="286.064937"/>
</deconvolution_component>
<deconvolution_component component_name="s" deconvoluted_molecular_mass="280.068745" standard_deviation="0.0000" absolute_abundance="12353070.0" relative_abundance="5.46" deconvoluted_ion="[M - H]-"><deconvolution_peak m_over_z="280.068742" abs_charge_state="1" deconvolute_mass="280.068742" peak_fit="280.068745"/>
<deconvolution_peak m_over_z="281.072111" abs_charge_state="1" deconvolute_mass="281.072111" peak_fit="281.072088"/>
</deconvolution_component>
<deconvolution_component component_name="t" deconvoluted_molecular_mass="495.183157" standard_deviation="0.0001" absolute_abundance="12040021.0" relative_abundance="5.32" deconvoluted_ion="[M - H]-"><deconvolution_peak m_over_z="495.183174" abs_charge_state="1" deconvolute_mass="495.183174" peak_fit="495.183157"/>
<deconvolution_peak m_over_z="496.186417" abs_charge_state="1" deconvolute_mass="496.186417" peak_fit="496.186499"/>
</deconvolution_component>
<deconvolution_component component_name="u" deconvoluted_molecular_mass="421.226541" standard_deviation="0.0000" absolute_abundance="11891358.0" relative_abundance="5.26" deconvoluted_ion="[M - H]-"><deconvolution_peak m_over_z="421.226547" abs_charge_state="1" deconvolute_mass="421.226547" peak_fit="421.226541"/>
<deconvolution_peak m_over_z="422.229857" abs_charge_state="1" deconvolute_mass="422.229857" peak_fit="422.229884"/>
</deconvolution_component>
<deconvolution_component component_name="v" deconvoluted_molecular_mass="304.063214" standard_deviation="0.0001" absolute_abundance="11296472.0" relative_abundance="4.99" deconvoluted_ion="[M - H]-"><deconvolution_peak m_over_z="304.063196" abs_charge_state="1" deconvolute_mass="304.063196" peak_fit="304.063214"/>
<deconvolution_peak m_over_z="305.066645" abs_charge_state="1" deconvolute_mass="305.066645" peak_fit="305.066557"/>
</deconvolution_component>
<deconvolution_component component_name="w" deconvoluted_molecular_mass="389.179789" standard_deviation="0.0017" absolute_abundance="11215788.0" relative_abundance="4.96" deconvoluted_ion="[M - H]-"><deconvolution_peak m_over_z="389.179207" abs_charge_state="1" deconvolute_mass="389.179207" peak_fit="389.179789"/>
<deconvolution_peak m_over_z="390.182580" abs_charge_state="1" deconvolute_mass="390.182580" peak_fit="390.183131"/>
<deconvolution_peak m_over_z="391.189331" abs_charge_state="1" deconvolute_mass="391.189331" peak_fit="391.186473"/>
</deconvolution_component>
<deconvolution_component component_name="x" deconvoluted_molecular_mass="465.167858" standard_deviation="0.0032" absolute_abundance="10867492.0" relative_abundance="4.80" deconvoluted_ion="[M - H]-"><deconvolution_peak m_over_z="465.168564" abs_charge_state="1" deconvolute_mass="465.168564" peak_fit="465.167858"/>
<deconvolution_peak m_over_z="466.171920" abs_charge_state="1" deconvolute_mass="466.171920" peak_fit="466.171200"/>
<deconvolution_peak m_over_z="467.169113" abs_charge_state="1" deconvolute_mass="467.169113" peak_fit="467.174542"/>
</deconvolution_component>
<deconvolution_component component_name="y" deconvoluted_molecular_mass="329.233357" standard_deviation="0.0000" absolute_abundance="10843079.0" relative_abundance="4.79" deconvoluted_ion="[M - H]-"><deconvolution_peak m_over_z="329.233353" abs_charge_state="1" deconvolute_mass="329.233353" peak_fit="329.233357"/>
<deconvolution_peak m_over_z="330.236726" abs_charge_state="1" deconvolute_mass="330.236726" peak_fit="330.236700"/>
</deconvolution_component>
<deconvolution_component component_name="z" deconvoluted_molecular_mass="497.115954" standard_deviation="0.0011" absolute_abundance="10522875.0" relative_abundance="4.65" deconvoluted_ion="[M - H]-"><deconvolution_peak m_over_z="497.116139" abs_charge_state="1" deconvolute_mass="497.116139" peak_fit="497.115954"/>
<deconvolution_peak m_over_z="498.119492" abs_charge_state="1" deconvolute_mass="498.119492" peak_fit="498.119296"/>
<deconvolution_peak m_over_z="499.120671" abs_charge_state="1" deconvolute_mass="499.120671" peak_fit="499.122638"/>
</deconvolution_component>
<deconvolution_component component_name="AA" deconvoluted_molecular_mass="370.125605" standard_deviation="0.0000" absolute_abundance="9509729.0" relative_abundance="4.20" deconvoluted_ion="[M - H]-"><deconvolution_peak m_over_z="370.125601" abs_charge_state="1" deconvolute_mass="370.125601" peak_fit="370.125605"/>
<deconvolution_peak m_over_z="371.128968" abs_charge_state="1" deconvolute_mass="371.128968" peak_fit="371.128947"/>
</deconvolution_component>
<deconvolution_component component_name="AB" deconvoluted_molecular_mass="216.087754" standard_deviation="0.0000" absolute_abundance="9434538.0" relative_abundance="4.17" deconvoluted_ion="[M - H]-"><deconvolution_peak m_over_z="216.087748" abs_charge_state="1" deconvolute_mass="216.087748" peak_fit="216.087754"/>
<deconvolution_peak m_over_z="217.091139" abs_charge_state="1" deconvolute_mass="217.091139" peak_fit="217.091097"/>
</deconvolution_component>
<deconvolution_component component_name="AC" deconvoluted_molecular_mass="396.152471" standard_deviation="0.0000" absolute_abundance="9351461.0" relative_abundance="4.13" deconvoluted_ion="[M - H]-"><deconvolution_peak m_over_z="396.152479" abs_charge_state="1" deconvolute_mass="396.152479" peak_fit="396.152471"/>
<deconvolution_peak m_over_z="397.155770" abs_charge_state="1" deconvolute_mass="397.155770" peak_fit="397.155813"/>
</deconvolution_component>
<deconvolution_component component_name="AD" deconvoluted_molecular_mass="443.192402" standard_deviation="0.0004" absolute_abundance="8710498.0" relative_abundance="3.85" deconvoluted_ion="[M - H]-"><deconvolution_peak m_over_z="443.192269" abs_charge_state="1" deconvolute_mass="443.192269" peak_fit="443.192402"/>
<deconvolution_peak m_over_z="444.195703" abs_charge_state="1" deconvolute_mass="444.195703" peak_fit="444.195745"/>
<deconvolution_peak m_over_z="445.199809" abs_charge_state="1" deconvolute_mass="445.199809" peak_fit="445.199087"/>
</deconvolution_component>
<deconvolution_component component_name="AE" deconvoluted_molecular_mass="327.180062" standard_deviation="0.0000" absolute_abundance="8650190.0" relative_abundance="3.82" deconvoluted_ion="[M - H]-"><deconvolution_peak m_over_z="327.180064" abs_charge_state="1" deconvolute_mass="327.180064" peak_fit="327.180062"/>
<deconvolution_peak m_over_z="328.183393" abs_charge_state="1" deconvolute_mass="328.183393" peak_fit="328.183405"/>
</deconvolution_component>
<deconvolution_component component_name="AF" deconvoluted_molecular_mass="329.160572" standard_deviation="0.0000" absolute_abundance="8521653.0" relative_abundance="3.77" deconvoluted_ion="[M - H]-"><deconvolution_peak m_over_z="329.160568" abs_charge_state="1" deconvolute_mass="329.160568" peak_fit="329.160572"/>
<deconvolution_peak m_over_z="330.163935" abs_charge_state="1" deconvolute_mass="330.163935" peak_fit="330.163915"/>
</deconvolution_component>
<deconvolution_component component_name="AG" deconvoluted_molecular_mass="423.073230" standard_deviation="0.0023" absolute_abundance="8361939.0" relative_abundance="3.70" deconvoluted_ion="[M - H]-"><deconvolution_peak m_over_z="423.073934" abs_charge_state="1" deconvolute_mass="423.073934" peak_fit="423.073230"/>
<deconvolution_peak m_over_z="424.073425" abs_charge_state="1" deconvolute_mass="424.073425" peak_fit="424.076572"/>
</deconvolution_component>
<deconvolution_component component_name="AH" deconvoluted_molecular_mass="511.131862" standard_deviation="0.0001" absolute_abundance="8221489.5" relative_abundance="3.64" deconvoluted_ion="[M - H]-"><deconvolution_peak m_over_z="511.131848" abs_charge_state="1" deconvolute_mass="511.131848" peak_fit="511.131862"/>
<deconvolution_peak m_over_z="512.135289" abs_charge_state="1" deconvolute_mass="512.135289" peak_fit="512.135204"/>
</deconvolution_component>
<deconvolution_component component_name="AI" deconvoluted_molecular_mass="285.126121" standard_deviation="0.0000" absolute_abundance="8117991.5" relative_abundance="3.59" deconvoluted_ion="[M - H]-"><deconvolution_peak m_over_z="285.126105" abs_charge_state="1" deconvolute_mass="285.126105" peak_fit="285.126121"/>
<deconvolution_peak m_over_z="286.129513" abs_charge_state="1" deconvolute_mass="286.129513" peak_fit="286.129464"/>
</deconvolution_component>
<deconvolution_component component_name="AJ" deconvoluted_molecular_mass="273.134359" standard_deviation="0.0001" absolute_abundance="7796121.5" relative_abundance="3.45" deconvoluted_ion="[M - H]-"><deconvolution_peak m_over_z="273.134348" abs_charge_state="1" deconvolute_mass="273.134348" peak_fit="273.134359"/>
<deconvolution_peak m_over_z="274.137772" abs_charge_state="1" deconvolute_mass="274.137772" peak_fit="274.137702"/>
</deconvolution_component>
<deconvolution_component component_name="AK" deconvoluted_molecular_mass="419.206320" standard_deviation="0.0000" absolute_abundance="7770442.5" relative_abundance="3.44" deconvoluted_ion="[M - H]-"><deconvolution_peak m_over_z="419.206313" abs_charge_state="1" deconvolute_mass="419.206313" peak_fit="419.206320"/>
<deconvolution_peak m_over_z="420.209691" abs_charge_state="1" deconvolute_mass="420.209691" peak_fit="420.209663"/>
</deconvolution_component>
<deconvolution_component component_name="AL" deconvoluted_molecular_mass="351.103009" standard_deviation="0.0000" absolute_abundance="7580023.5" relative_abundance="3.35" deconvoluted_ion="[M - H]-"><deconvolution_peak m_over_z="351.103006" abs_charge_state="1" deconvolute_mass="351.103006" peak_fit="351.103009"/>
<deconvolution_peak m_over_z="352.106371" abs_charge_state="1" deconvolute_mass="352.106371" peak_fit="352.106352"/>
</deconvolution_component>
<deconvolution_component component_name="AM" deconvoluted_molecular_mass="313.164449" standard_deviation="0.0000" absolute_abundance="7543145.0" relative_abundance="3.34" deconvoluted_ion="[M - H]-"><deconvolution_peak m_over_z="313.164437" abs_charge_state="1" deconvolute_mass="313.164437" peak_fit="313.164449"/>
<deconvolution_peak m_over_z="314.167855" abs_charge_state="1" deconvolute_mass="314.167855" peak_fit="314.167792"/>
</deconvolution_component>
<deconvolution_component component_name="AN" deconvoluted_molecular_mass="504.307937" standard_deviation="0.0000" absolute_abundance="7423654.5" relative_abundance="3.28" deconvoluted_ion="[M - H]-"><deconvolution_peak m_over_z="504.307921" abs_charge_state="1" deconvolute_mass="504.307921" peak_fit="504.307937"/>
<deconvolution_peak m_over_z="505.311334" abs_charge_state="1" deconvolute_mass="505.311334" peak_fit="505.311279"/>
</deconvolution_component>
<deconvolution_component component_name="AO" deconvoluted_molecular_mass="477.172634" standard_deviation="0.0000" absolute_abundance="7421575.5" relative_abundance="3.28" deconvoluted_ion="[M - H]-"><deconvolution_peak m_over_z="477.172631" abs_charge_state="1" deconvolute_mass="477.172631" peak_fit="477.172634"/>
<deconvolution_peak m_over_z="478.175988" abs_charge_state="1" deconvolute_mass="478.175988" peak_fit="478.175975"/>
</deconvolution_component>
<deconvolution_component component_name="AP" deconvoluted_molecular_mass="371.171147" standard_deviation="0.0000" absolute_abundance="7332945.5" relative_abundance="3.24" deconvoluted_ion="[M - H]-"><deconvolution_peak m_over_z="371.171140" abs_charge_state="1" deconvolute_mass="371.171140" peak_fit="371.171147"/>
<deconvolution_peak m_over_z="372.174536" abs_charge_state="1" deconvolute_mass="372.174536" peak_fit="372.174489"/>
</deconvolution_component>
<deconvolution_component component_name="AQ" deconvoluted_molecular_mass="3238.766471" standard_deviation="0.0375" absolute_abundance="7302621.0" relative_abundance="3.23" deconvoluted_ion="[M - H]-"><deconvolution_peak m_over_z="322.970738" abs_charge_state="10" deconvolute_mass="3238.753592" peak_fit="322.972026"/>
<deconvolution_peak m_over_z="323.077251" abs_charge_state="10" deconvolute_mass="3239.818703" peak_fit="323.072360"/>
<deconvolution_peak m_over_z="323.168611" abs_charge_state="10" deconvolute_mass="3240.732286" peak_fit="323.172695"/>
</deconvolution_component>
<deconvolution_component component_name="AR" deconvoluted_molecular_mass="301.129386" standard_deviation="0.0004" absolute_abundance="7277838.5" relative_abundance="3.22" deconvoluted_ion="[M - H]-"><deconvolution_peak m_over_z="301.129284" abs_charge_state="1" deconvolute_mass="301.129284" peak_fit="301.129386"/>
<deconvolution_peak m_over_z="302.132546" abs_charge_state="1" deconvolute_mass="302.132546" peak_fit="302.132729"/>
<deconvolution_peak m_over_z="303.136809" abs_charge_state="1" deconvolute_mass="303.136809" peak_fit="303.136072"/>
</deconvolution_component>
<deconvolution_component component_name="AS" deconvoluted_molecular_mass="497.152586" standard_deviation="0.0000" absolute_abundance="7207170.5" relative_abundance="3.19" deconvoluted_ion="[M - H]-"><deconvolution_peak m_over_z="497.152571" abs_charge_state="1" deconvolute_mass="497.152571" peak_fit="497.152586"/>
<deconvolution_peak m_over_z="498.155975" abs_charge_state="1" deconvolute_mass="498.155975" peak_fit="498.155927"/>
</deconvolution_component>
<deconvolution_component component_name="AT" deconvoluted_molecular_mass="301.202052" standard_deviation="0.0000" absolute_abundance="7163161.5" relative_abundance="3.17" deconvoluted_ion="[M - H]-"><deconvolution_peak m_over_z="301.202059" abs_charge_state="1" deconvolute_mass="301.202059" peak_fit="301.202052"/>
<deconvolution_peak m_over_z="302.205356" abs_charge_state="1" deconvolute_mass="302.205356" peak_fit="302.205395"/>
</deconvolution_component>
<deconvolution_component component_name="AU" deconvoluted_molecular_mass="483.136854" standard_deviation="0.0000" absolute_abundance="7109702.0" relative_abundance="3.14" deconvoluted_ion="[M - H]-"><deconvolution_peak m_over_z="483.136852" abs_charge_state="1" deconvolute_mass="483.136852" peak_fit="483.136854"/>
<deconvolution_peak m_over_z="484.140205" abs_charge_state="1" deconvolute_mass="484.140205" peak_fit="484.140196"/>
</deconvolution_component>
<deconvolution_component component_name="AV" deconvoluted_molecular_mass="383.207529" standard_deviation="0.0000" absolute_abundance="7076548.5" relative_abundance="3.13" deconvoluted_ion="[M - H]-"><deconvolution_peak m_over_z="383.207520" abs_charge_state="1" deconvolute_mass="383.207520" peak_fit="383.207529"/>
<deconvolution_peak m_over_z="384.210918" abs_charge_state="1" deconvolute_mass="384.210918" peak_fit="384.210871"/>
</deconvolution_component>
<deconvolution_component component_name="AW" deconvoluted_molecular_mass="412.218672" standard_deviation="0.0001" absolute_abundance="7044261.5" relative_abundance="3.11" deconvoluted_ion="[M - H]-"><deconvolution_peak m_over_z="412.218649" abs_charge_state="1" deconvolute_mass="412.218649" peak_fit="412.218672"/>
<deconvolution_peak m_over_z="413.222108" abs_charge_state="1" deconvolute_mass="413.222108" peak_fit="413.222014"/>
</deconvolution_component>
<deconvolution_component component_name="AX" deconvoluted_molecular_mass="315.144920" standard_deviation="0.0000" absolute_abundance="7010053.0" relative_abundance="3.10" deconvoluted_ion="[M - H]-"><deconvolution_peak m_over_z="315.144919" abs_charge_state="1" deconvolute_mass="315.144919" peak_fit="315.144920"/>
<deconvolution_peak m_over_z="316.148265" abs_charge_state="1" deconvolute_mass="316.148265" peak_fit="316.148262"/>
</deconvolution_component>
<deconvolution_component component_name="AY" deconvoluted_molecular_mass="357.155501" standard_deviation="0.0000" absolute_abundance="7008081.5" relative_abundance="3.10" deconvoluted_ion="[M - H]-"><deconvolution_peak m_over_z="357.155496" abs_charge_state="1" deconvolute_mass="357.155496" peak_fit="357.155501"/>
<deconvolution_peak m_over_z="358.158871" abs_charge_state="1" deconvolute_mass="358.158871" peak_fit="358.158843"/>
</deconvolution_component>
<deconvolution_component component_name="AZ" deconvoluted_molecular_mass="343.139845" standard_deviation="0.0000" absolute_abundance="6962580.5" relative_abundance="3.08" deconvoluted_ion="[M - H]-"><deconvolution_peak m_over_z="343.139846" abs_charge_state="1" deconvolute_mass="343.139846" peak_fit="343.139845"/>
<deconvolution_peak m_over_z="344.143183" abs_charge_state="1" deconvolute_mass="344.143183" peak_fit="344.143188"/>
</deconvolution_component>
<deconvolution_component component_name="BA" deconvoluted_molecular_mass="274.093223" standard_deviation="0.0000" absolute_abundance="6959019.5" relative_abundance="3.08" deconvoluted_ion="[M - H]-"><deconvolution_peak m_over_z="274.093223" abs_charge_state="1" deconvolute_mass="274.093223" peak_fit="274.093223"/>
<deconvolution_peak m_over_z="275.096567" abs_charge_state="1" deconvolute_mass="275.096567" peak_fit="275.096566"/>
</deconvolution_component>
<deconvolution_component component_name="BB" deconvoluted_molecular_mass="4487.275035" standard_deviation="0.0236" absolute_abundance="4757518.0" relative_abundance="2.10" deconvoluted_ion="[M - H]-"><deconvolution_peak m_over_z="373.020131" abs_charge_state="12" deconvolute_mass="4487.280311" peak_fit="373.019692"/>
<deconvolution_peak m_over_z="373.101974" abs_charge_state="12" deconvolute_mass="4488.262398" peak_fit="373.103304"/>
<deconvolution_peak m_over_z="373.186792" abs_charge_state="12" deconvolute_mass="4489.280200" peak_fit="373.186915"/>
<deconvolution_peak m_over_z="407.025613" abs_charge_state="11" deconvolute_mass="4487.313039" peak_fit="407.022158"/>
<deconvolution_peak m_over_z="407.111296" abs_charge_state="11" deconvolute_mass="4488.255538" peak_fit="407.113371"/>
<deconvolution_peak m_over_z="407.207583" abs_charge_state="11" deconvolute_mass="4489.314670" peak_fit="407.204584"/>
</deconvolution_component>
<deconvolution_component component_name="BC" deconvoluted_molecular_mass="387.166069" standard_deviation="0.0000" absolute_abundance="6840842.5" relative_abundance="3.02" deconvoluted_ion="[M - H]-"><deconvolution_peak m_over_z="387.166069" abs_charge_state="1" deconvolute_mass="387.166069" peak_fit="387.166069"/>
<deconvolution_peak m_over_z="388.169410" abs_charge_state="1" deconvolute_mass="388.169410" peak_fit="388.169411"/>
</deconvolution_component>
<deconvolution_component component_name="BD" deconvoluted_molecular_mass="403.189287" standard_deviation="0.0000" absolute_abundance="6745694.5" relative_abundance="2.98" deconvoluted_ion="[M - H]-"><deconvolution_peak m_over_z="403.189290" abs_charge_state="1" deconvolute_mass="403.189290" peak_fit="403.189287"/>
<deconvolution_peak m_over_z="404.192622" abs_charge_state="1" deconvolute_mass="404.192622" peak_fit="404.192629"/>
</deconvolution_component>
<deconvolution_component component_name="BE" deconvoluted_molecular_mass="385.186972" standard_deviation="0.0005" absolute_abundance="6743146.0" relative_abundance="2.98" deconvoluted_ion="[M - H]-"><deconvolution_peak m_over_z="385.186824" abs_charge_state="1" deconvolute_mass="385.186824" peak_fit="385.186972"/>
<deconvolution_peak m_over_z="386.190163" abs_charge_state="1" deconvolute_mass="386.190163" peak_fit="386.190314"/>
<deconvolution_peak m_over_z="387.194432" abs_charge_state="1" deconvolute_mass="387.194432" peak_fit="387.193656"/>
</deconvolution_component>
<deconvolution_component component_name="BF" deconvoluted_molecular_mass="329.124723" standard_deviation="0.0019" absolute_abundance="6709164.0" relative_abundance="2.97" deconvoluted_ion="[M - H]-"><deconvolution_peak m_over_z="329.124170" abs_charge_state="1" deconvolute_mass="329.124170" peak_fit="329.124723"/>
<deconvolution_peak m_over_z="330.130657" abs_charge_state="1" deconvolute_mass="330.130657" peak_fit="330.128066"/>
</deconvolution_component>
<deconvolution_component component_name="BG" deconvoluted_molecular_mass="345.155486" standard_deviation="0.0000" absolute_abundance="6645656.0" relative_abundance="2.94" deconvoluted_ion="[M - H]-"><deconvolution_peak m_over_z="345.155492" abs_charge_state="1" deconvolute_mass="345.155492" peak_fit="345.155486"/>
<deconvolution_peak m_over_z="346.158795" abs_charge_state="1" deconvolute_mass="346.158795" peak_fit="346.158829"/>
</deconvolution_component>
<deconvolution_component component_name="BH" deconvoluted_molecular_mass="320.972776" standard_deviation="0.0000" absolute_abundance="6564876.5" relative_abundance="2.90" deconvoluted_ion="[M - H]-"><deconvolution_peak m_over_z="320.972764" abs_charge_state="1" deconvolute_mass="320.972764" peak_fit="320.972776"/>
<deconvolution_peak m_over_z="321.976182" abs_charge_state="1" deconvolute_mass="321.976182" peak_fit="321.976118"/>
</deconvolution_component>
<deconvolution_component component_name="BI" deconvoluted_molecular_mass="313.129272" standard_deviation="0.0000" absolute_abundance="6471010.0" relative_abundance="2.86" deconvoluted_ion="[M - H]-"><deconvolution_peak m_over_z="313.129277" abs_charge_state="1" deconvolute_mass="313.129277" peak_fit="313.129272"/>
<deconvolution_peak m_over_z="314.132592" abs_charge_state="1" deconvolute_mass="314.132592" peak_fit="314.132615"/>
</deconvolution_component>
<deconvolution_component component_name="BJ" deconvoluted_molecular_mass="273.097971" standard_deviation="0.0000" absolute_abundance="6360984.5" relative_abundance="2.81" deconvoluted_ion="[M - H]-"><deconvolution_peak m_over_z="273.097968" abs_charge_state="1" deconvolute_mass="273.097968" peak_fit="273.097971"/>
<deconvolution_peak m_over_z="274.101329" abs_charge_state="1" deconvolute_mass="274.101329" peak_fit="274.101314"/>
</deconvolution_component>
<deconvolution_component component_name="BK" deconvoluted_molecular_mass="281.053545" standard_deviation="0.0035" absolute_abundance="6080074.5" relative_abundance="2.69" deconvoluted_ion="[M - H]-"><deconvolution_peak m_over_z="281.052764" abs_charge_state="1" deconvolute_mass="281.052764" peak_fit="281.053545"/>
<deconvolution_peak m_over_z="282.061755" abs_charge_state="1" deconvolute_mass="282.061755" peak_fit="282.056888"/>
</deconvolution_component>
<deconvolution_component component_name="BL" deconvoluted_molecular_mass="359.171164" standard_deviation="0.0000" absolute_abundance="6075709.0" relative_abundance="2.69" deconvoluted_ion="[M - H]-"><deconvolution_peak m_over_z="359.171168" abs_charge_state="1" deconvolute_mass="359.171168" peak_fit="359.171164"/>
<deconvolution_peak m_over_z="360.174489" abs_charge_state="1" deconvolute_mass="360.174489" peak_fit="360.174507"/>
</deconvolution_component>
<deconvolution_component component_name="BM" deconvoluted_molecular_mass="387.202421" standard_deviation="0.0000" absolute_abundance="6005266.0" relative_abundance="2.66" deconvoluted_ion="[M - H]-"><deconvolution_peak m_over_z="387.202430" abs_charge_state="1" deconvolute_mass="387.202430" peak_fit="387.202421"/>
<deconvolution_peak m_over_z="388.205724" abs_charge_state="1" deconvolute_mass="388.205724" peak_fit="388.205763"/>
</deconvolution_component>
<deconvolution_component component_name="BN" deconvoluted_molecular_mass="292.105648" standard_deviation="0.0040" absolute_abundance="5928136.5" relative_abundance="2.62" deconvoluted_ion="[M - H]-"><deconvolution_peak m_over_z="292.103753" abs_charge_state="1" deconvolute_mass="292.103753" peak_fit="292.105648"/>
<deconvolution_peak m_over_z="293.114296" abs_charge_state="1" deconvolute_mass="293.114296" peak_fit="293.108991"/>
</deconvolution_component>
<deconvolution_component component_name="BO" deconvoluted_molecular_mass="401.181708" standard_deviation="0.0000" absolute_abundance="5922025.0" relative_abundance="2.62" deconvoluted_ion="[M - H]-"><deconvolution_peak m_over_z="401.181694" abs_charge_state="1" deconvolute_mass="401.181694" peak_fit="401.181708"/>
<deconvolution_peak m_over_z="402.185102" abs_charge_state="1" deconvolute_mass="402.185102" peak_fit="402.185050"/>
</deconvolution_component>
<deconvolution_component component_name="BP" deconvoluted_molecular_mass="373.150386" standard_deviation="0.0000" absolute_abundance="5818901.5" relative_abundance="2.57" deconvoluted_ion="[M - H]-"><deconvolution_peak m_over_z="373.150389" abs_charge_state="1" deconvolute_mass="373.150389" peak_fit="373.150386"/>
<deconvolution_peak m_over_z="374.153714" abs_charge_state="1" deconvolute_mass="374.153714" peak_fit="374.153729"/>
</deconvolution_component>
<deconvolution_component component_name="BQ" deconvoluted_molecular_mass="333.111038" standard_deviation="0.0000" absolute_abundance="5688209.5" relative_abundance="2.51" deconvoluted_ion="[M - H]-"><deconvolution_peak m_over_z="333.111043" abs_charge_state="1" deconvolute_mass="333.111043" peak_fit="333.111038"/>
<deconvolution_peak m_over_z="334.114365" abs_charge_state="1" deconvolute_mass="334.114365" peak_fit="334.114380"/>
</deconvolution_component>
<deconvolution_component component_name="BR" deconvoluted_molecular_mass="271.118714" standard_deviation="0.0000" absolute_abundance="5674353.5" relative_abundance="2.51" deconvoluted_ion="[M - H]-"><deconvolution_peak m_over_z="271.118711" abs_charge_state="1" deconvolute_mass="271.118711" peak_fit="271.118714"/>
<deconvolution_peak m_over_z="272.122076" abs_charge_state="1" deconvolute_mass="272.122076" peak_fit="272.122057"/>
</deconvolution_component>
<deconvolution_component component_name="BS" deconvoluted_molecular_mass="415.196877" standard_deviation="0.0014" absolute_abundance="5660324.0" relative_abundance="2.50" deconvoluted_ion="[M - H]-"><deconvolution_peak m_over_z="415.197376" abs_charge_state="1" deconvolute_mass="415.197376" peak_fit="415.196877"/>
<deconvolution_peak m_over_z="416.198242" abs_charge_state="1" deconvolute_mass="416.198242" peak_fit="416.200220"/>
</deconvolution_component>
</deconvolution_results>
<annotation_list/>
<GMF_results>
</GMF_results>
</ms_spectrum></DataAnalysis>
</analysis>
<checksums/>
</root>
