# Supplementary material for: Drought re-routes soil microbial carbon metabolism towards emission of volatile metabolites in an artificial tropical rainforest
Source: Nat Microbiol. 2023 Jul 31;8(8):1480–94. doi: 10.1038/s41564-023-01432-9 (PMC10390333; doi:10.1038/s41564-023-01432-9)
Supplement: Supplementary file 3 — Folder containing all raw XML data for FTICR. [file 41564_2023_1432_MOESM3_ESM.zip › FTICR-XML-Honeker/P34-11-h.xml]

<?xml version="1.0" encoding="utf-8"?>
<root>
<fileinfo appname="Bruker Compass DataAnalysis" appversion="5.0.203" app_platform="64-bit" date="2021-02-04T13:18:05" type="DataAnalysis Results" typeversion="1.1" subtype="MS Spectrum" />
<generalinfo organisation="" user="" hostname="WE35157" os="Windows 8" architecture="64-bit"/>
<analysis name="C:\Users\toyo995\OneDrive - PNNL\Desktop\Data Malak Feb\Tfaily_50971_p34-11-h_02Feb21_Alder_Inf_144SA_IATp05_1_01_58849.d\analysis.baf">
<info><DateTime>2021-02-02T18:55:19-08:00</DateTime><method>FY21_Q1_144SA_p05_neg_58849</method><sample></sample><comment></comment><operator></operator><instrument>solariX</instrument><instrument_serial_number>000000.00000</instrument_serial_number><manufacturer>Bruker</manufacturer></info>
<DataAnalysis version="DataAnalysis 5.0.203" DataAnalysisResults="">
<DataAnalysis_processing_parameters><find_compounds_chromatogram detect_version="2" detect_areamode="1" detect_areathresholdabs="0.00000000" detect_areathresholdrel="10.00000000" detect_intensitymode="1" detect_intensitythresholdabs="0.00000000" detect_intensitythresholdrel="10.00000000" detect_sensitivity="0.20000000" add_uv_or_ms_spectra="0" spectrum_load_mode="2" background_subtraction_mode="0" MS_peaksensmode2="1" MS_pc12="0.40000000" MS_pc22="4.00000000" MS_peaksens12="99.00000000" MS_peaksens22="99.00000000" MS_areamode2="2" MS_areathresholdabs2="1000.00000000" MS_areathresholdrel2="10.00000000" MS_intensitymode2="0" MS_intensitythresholdabs2="1000.00000000" MS_intensitythresholdrel2="10.00000000" MS_basesmoothmode2="1" MS_basesmoothpts2="8" MS_basesmoothmin2="12.00000000" MS_basesmoothforce2="0.10000000" MS_startendslope2="10.00000000" MS_valleyfilterused2="1" MS_valleyfilter2="10.00000000" MS_noisecorr2="0" UV_peaksensmode2="1" UV_pc12="0.40000000" UV_pc22="4.00000000" UV_peaksens12="99.90000000" UV_peaksens22="100.00000000" UV_areamode2="0" UV_areathresholdabs2="5.00000000" UV_areathresholdrel2="1.00000000" UV_intensitymode2="1" UV_intensitythresholdabs2="1.00000000" UV_intensitythresholdrel2="0.01000000" UV_basesmoothmode2="1" UV_basesmoothpts2="8" UV_basesmoothmin2="12.00000000" UV_basesmoothforce2="1.00000000" UV_startendslope2="10.00000000" UV_valleyfilterused2="1" UV_valleyfilter2="10.00000000" UV_noisecorr2="0" detect_delcmpdsinrng="1" />
<find_compounds_mobilogram detect_areamode="1" detect_areathresholdabs="1000.00000000" detect_areathresholdrel="5.00000000" detect_intensitymode="0" detect_intensitythresholdabs="100.00000000" detect_intensitythresholdrel="5.00000000" detect_sensitivity="99.00000000" detect_resolution="250.00000000" spectrum_load_mode="2" detect_delcmpdsinrng="1" />
<auto_ms_n use_retention_time_window="1" retention_time_window="0.75000000" rt_unit="min" minimum_intensity_positive="10000.00000000" minimum_intensity_negative="1000.00000000" apply_max_number_compounds="1" max_number_compounds="300" spectrum_load_mode="2" background_type="0" create_auto_ms_n_traces="0" create_detailed_traces="0" merge_positive_negative_compounds="0" detect_delcmpdsinrng="1" detect_keep_cmpds_detectedneutralloss="0" add_uv_spectra="0" advanced_precursor_determination="0" determine_alternate_precursor="0" />
<dissect_params dissect_addsmoothing="0" dissect_allow_wider_peaks="0" dissect_resolving_power="1.00000000" dissect_set_expected_width="0" dissect_expected_width="3" dissect_deletepeaksinrange="1" dissect_fullrange="1" dissect_cutoff="0.05000000" dissect_sensitivity="10.00000000" dissect_maxoverlap="5" dissect_smoothwidth="1" spectrum_load_mode="0" add_uv_spectra="1" />
<find_all_compounds min_time_points="10" min_correlation="0.70000000" background_type="0" load_spec_type="3" additional_smoothing="0" proteomics="0" chrom_sn_threshold="5.00000000" chrom_smoothingwidth="1" detect_delcmpdsinrng="1" add_MSMS_spectra="1" adducts_positive_mode="" adducts_negative_mode="" />
<ms_peak_finder ms_peak_finder_type="FTMS" ms_manually_use_peak_finder="1" ms_peak_finder_filter_exclusion_masses="0" ><ms_peak_finder_apex minimum_intensity="100.00000000" peak_width="0.00200000" peak_width_msms="0.00200000" relative_threshold_base_peak="0.05000000" signal_to_noise="1.00000000" />
<ms_peak_finder_centroid peak_width="0.00200000" peak_width_msms="0.00200000" signal_to_noise="1.00000000" relative_threshold_base_peak="0.05000000" minimum_intensity="100.00000000" centroid_percentage="80.00000000" />
<ms_peak_finder_snap minimum_intensity="0.00000000" relative_threshold_base_peak="0.01000000" signal_to_noise="2.00000000" maximum_charge="20" quality_factor_threshold="0.90000000" number_of_patterns="500000" building_block_1="C 4.9384 N 1.3577 O 1.4773 S 0.0417 H 7.7583" building_block_2="" use_snap_2="1" add_detailed_results="0" />
<ms_peak_finder_snap minimum_intensity="100.00000000" peak_width="1.00000000" use_datapoints="1" sum_width="1" relative_threshold_base_peak="0.05000000" signal_to_noise="1.00000000" baseline_type="1" baseline_flatness="1.00000000" same_sumwidth_as_acquisition="0" use_resolution="0" res="10000" instrument_sum_width="5" use_sum_of_intensities="0" />
<ms_peak_finder_ftms signal_to_noise="7.00000000" relative_threshold_base_peak="0.01000000" minimum_intensity="100.00000000" centroid_percentage="80.00000000" use_centroid="0" />
<ms_peak_finder_line_spectra apply_line_spectra_threshold="0" line_spectra_threshold="10.00000000" />
</ms_peak_finder>
<deconvolution clear_prev_results="1" create_neutral_spectrum="0" incl_shifted_spectra="0" ret_residuals="0" incl_comp_details="0" show_comp_details="0" substance_class="1" extend_evelope="0" extend_before="1.00000000" extend_after="1.00000000" auto_apply="1" ><deconvolution_detailed_full perf_deconv="1" rel_isotop_deconv="0" resolve_isotop="1" exclude_reporter_ions="0" reporter_ions="0" abund_cutoff="2.50000000" envelope_cutoff="75.00000000" high_mass="4000.00000000" low_mass="250.00000000" mw_agreement="0.00000000" maximum_charge="4" max_charge_isotop="0" min_charge="4" min_peaks="3" precursor_deconv="0" max_components="10" adduct_ion_name_neg="-H" adduct_ion_mass_neg="-1.00782504" adduct_ion_name_pos="+H" adduct_ion_mass_pos="1.00727600" apply_min_max_mass_boundaries="0" />
<deconvolution_detailed_max_res perf_deconv="1" rel_isotop_deconv="0" resolve_isotop="1" exclude_reporter_ions="0" reporter_ions="0" abund_cutoff="2.00000000" envelope_cutoff="75.00000000" high_mass="4000.00000000" low_mass="250.00000000" mw_agreement="5.00000000" maximum_charge="3" max_charge_isotop="0" min_charge="3" min_peaks="3" precursor_deconv="0" max_components="10" adduct_ion_name_neg="-H" adduct_ion_mass_neg="-1.00782504" adduct_ion_name_pos="+H" adduct_ion_mass_pos="1.00727600" apply_min_max_mass_boundaries="0" />
<deconvolution_detailed_ms_n perf_deconv="1" rel_isotop_deconv="0" resolve_isotop="1" exclude_reporter_ions="0" reporter_ions="0" abund_cutoff="1.00000000" envelope_cutoff="75.00000000" high_mass="3000.00000000" low_mass="100.00000000" mw_agreement="5.00000000" maximum_charge="3" max_charge_isotop="0" min_charge="3" min_peaks="3" precursor_deconv="0" max_components="10" adduct_ion_name_neg="-H" adduct_ion_mass_neg="-1.00782504" adduct_ion_name_pos="+H" adduct_ion_mass_pos="1.00727600" apply_min_max_mass_boundaries="0" />
<deconvolution_detailed_protein perf_deconv="1" rel_isotop_deconv="1" resolve_isotop="1" exclude_reporter_ions="0" reporter_ions="0" abund_cutoff="2.50000000" envelope_cutoff="75.00000000" high_mass="100000.00000000" low_mass="1000.00000000" mw_agreement="0.00000000" maximum_charge="75" max_charge_isotop="0" min_charge="75" min_peaks="3" precursor_deconv="0" max_components="20" adduct_ion_name_neg="-H" adduct_ion_mass_neg="-1.00782504" adduct_ion_name_pos="+H" adduct_ion_mass_pos="1.00727600" apply_min_max_mass_boundaries="1" />
<max_entropy_deconvolution adduct_ion_name_pos="+H" adduct_ion_mass_pos="1.00727600" adduct_ion_name_neg="-H" adduct_ion_mass_neg="-1.00782504" low_mass="1000.00000000" high_mass="100000.00000000" spacint_out="0.00000000" resolving_power="1000.00000000" peak_width="0.00200000" width="0" maxentx="0" res="0" />
</deconvolution><mascot_export globalchargelimit_apply="1" globalchargelimit="1+, 2+ and 3+" prefer_fullscan_deconvolution_results="1" deconvolution_export_type="1" msmssignals="100" threshold="100.00000000" mssignals_deconv="2" mssignals_non_deconv="0" normalize_msms="0" single_charged="0" />
<process_parameters_chrom baseline_flatness="0.80000000"	baseline_addchild="1"	baseline_disableoriginal="1" baseline_usesamecolor="1" smoothing_algorithm="1" smoothing_width="0.20000000" smoothing_cycles="1" smoothing_addchild="1" smoothing_disableoriginal="1"	smoothing_usesamecolor="1" />
<process_parameters_mobil baseline_flatness="0.80000000"	baseline_addchild="1"	baseline_disableoriginal="1" baseline_usesamecolor="1" smoothing_algorithm="1" smoothing_width="0.10000000" smoothing_cycles="1" smoothing_addchild="1" smoothing_disableoriginal="1"	smoothing_usesamecolor="1" />
<process_parameters_ms baseline_flatness="0.80000000"	baseline_addchild="1"	baseline_disableoriginal="1" baseline_usesamecolor="1" smoothing_algorithm="1" smoothing_width="0.20000000" smoothing_cycles="1" smoothing_addchild="1" smoothing_disableoriginal="1"	smoothing_usesamecolor="1" />
<display_params mass_precision="-1" time_precision="2" structure_size="30" chrom_peak_label="Index" />
<calibration_params calibration_range="0.00500000" calibration_listname="neg_pip_McKeeFA_DSmith_verified" calibration_listgroupname="ESI" calibration_fit_mode="0" calibration_intensitythreshold="1000000.00000000" />
<calibration_lockmass_params calibration_range="0.50000000" calibration_listname="" calibration_listgroupname="" calibration_intensitythreshold="0.00000000" calibration_lockmassmode="0" />
<mobility_calibration_params calibration_range="0.10000000" calibration_listname="&lt;not set&gt;" calibration_listgroupname="ESI" calibration_intensitythreshold="0.00000000" />
<library_search_params del_prev_res="1" ><library_search_basic_params accept_score="50" allowmasses_above="0" allowmasses_below="0" desired_score="900" increasedepth="0" maxnr_spectra="10" cross_match="0" sort_by="1" include_precursor_spectra="1" exclude_precursor_signals="0" skip_low_frgamnet_spectra="1" min_effective_score="500" minmatch_score="250" min_score="400" />
<library_search_advanced_params add_int_range="5.00000000" extended="1" locnorm="0" root="0" hwfstp="50" hwscdp="7" intrangefac="1.89999998" locnormeqfac="1.00000000" locnormfac="2.00000000" locnormwin="25" masdisint="20" minsrcint="100" minspepresrc="15" threshfstp="40" maskadducts="0" maskprecursor="0" />
<library_search_libraries_params add_unid="0" parallel="0" libraries="" librariey_unidentified="" />
<library_search_match_params chrgdeconv="0" collenerg="0" fragampl="1" instrtp="2" ionmeth="3" isolwidth="0" msmsstg="2" ms_vs_msms="4" pkwidth="0" polarity="4" psd="0" lastprecion="0" precions="0" prodion="0" rgtgaspress="0" rgtion="0" refl="0" collgas="0" collgaspress="0" trapdrv="1" />
<library_search_add_params add_confirm_mode="0" />
<library_search_rt_params accepted_deviation="1.00000000" apply_rt_match="0" match_columnname="1" max_deviation="5.00000000" />
</library_search_params><masslist_layout layout_columntypes="2 12 3 6 " layout_columnwidth="66 20 63 57 " />
<cmpdlist_layout layout_columntypes="14 20 31 1 40 26 " layout_columnwidth="20 53 134 65 46 50 " />
<molecular_formula_layout layout_columntypes="24 1 2 40 3 5 6 18 7 9 8 " layout_columnwidth="-1 -1 -1 -1 -1 -1 -1 -1 -1 -1 -1 " />
<general_unknown_layout layout_columntypes="6 0 5 3 4 2 12 14 10 11 " layout_columnwidth="-1 -1 -1 -1 -1 -1 -1 -1 -1 -1 " />
<target_screening_layout layout_columntypes="15 14 6 5 43 11 1 2 17 7 8 9 10 4 3 39 40 41 42 16 18 19 25 20 21 22 23 24 31 26 27 28 29 30 37 32 33 34 35 36 " layout_columnwidth="-1 -1 -1 -1 -1 -1 -1 -1 -1 -1 -1 -1 -1 -1 -1 -1 -1 -1 -1 -1 -1 -1 -1 -1 -1 -1 -1 -1 -1 -1 -1 -1 -1 -1 -1 -1 -1 -1 -1 -1 " />
<exclusion_masses></exclusion_masses>
<xml_export_parameters export_detailed_information="0" export_peptide_database_query_information="1" export_full_peptide_database_query_information="1" protein_analysis_export_mgf="1" protein_analysis_export_xml="1" />
<smf1D_params max_nr_formulae="50" z="1" rdb_min="0.00000000" rdb_max="80.00000000" tolerance_ppm="5.00000000" tolerance_abs="1.00000000" tolerance_ppm_MSn="5.00000000" tolerance_abs_MSn="2.00000000" use_rel_tolerance="0" use_rel_tolerance_MSn="0" lower_bound_formula="" upper_bound_formula="" electron_configuration="2" electron_configuration_MSn="0" sigma_limit="0.02000000" sigma_limit_MSn="0.05000000" HC_Ratio_min="0.00000000" HC_Ratio_max="3.00000000" filtering="1" patternsearch="0" filter_by_elementratio="1" estimate_carbon_count="1" relative_threshold_base_peak="1.00000000" delete_previous_results="1" filter_criteriy="0" adducts_positive_mode="M+H  M+NH4  M+Na  M+K " adducts_negative_mode="M-H  M+Na-H2  M+K-H2  M+Cl " collect_adducts="0" />
<smf3D_params tolerance_neutralloss="5.00000000" intensitythresholdabs2="0.00000000" intensity_threshold_abs_msms="0.00000000" auto_filter="0" nr_explained_peaks="5" highlight_unexplained_peaks="0" />
<uv_parameters rt_offset="0.00000000" />
<target_screening delta_rt="1.50000000" threshold_sigma="0.05000000" detection_tolerance="0.00500000" identification_tolerance="10.00000000" detection_tolerance_ppm="5.00000000" identification_tolerance_ppm="5.00000000" use_tolerance_ppm="0" compound_database="C:\BDALSystemData\BuildingBlocks\TargetScreeningDataBase.csv" use_sampleinfo_xml="0" rt_range_start="0.00000000" rt_range_end="0.00000000" additional_smoothing="0" create_chromatogram_time_slices="1" rt_window_halfwidth="45.00000000" enable_BPC="1" evaluate_qualifier_ions="1" qualifier_ion_intensity_threshold="0.00000000" group_id=": " lc_method_id=":" ms_method_id=":" matrix_id=":" useDB="0" sortanalytes="4" />
<automatic_calibration use_calibration_segment="0" automatic_calibration="0.00000000/0.00000000" automatic_calibration_use_spectrum_type="0" automatic_calibration_retain_data="0" automatic_calibration_perform_lockmass="0" />
<target_screening_scoring threshold1_qualityfactor="0.02000000" threshold2_qualityfactor="0.05000000" threshold1_massaccuracy="3.00000000" threshold2_massaccuracy="10.00000000" threshold1_retentiontime="20.00000000" threshold2_retentiontime="40.00000000" use_tolerance_ppm="0" />
</DataAnalysis_processing_parameters>
<ms_spectrum info="-MS" msmsinfo="All MS" polarity="-" scanmode="fullscan" seq_nr_start="1"  rt="4.72716667" rt_unit="min">
<ms_peaks><pk mz="147.773360" i="1572153.8" sn="15.25" a="164.73" fwhm="0.000136" res="1089641.1" algo="FTMS"/>
<pk mz="149.036313" i="13664214.0" sn="151.88" a="1775.10" fwhm="0.000126" res="1180053.0" algo="FTMS"/>
<pk mz="149.036581" i="29906598.0" sn="335.41" a="4815.07" fwhm="0.000152" res="979430.2" algo="FTMS"/>
<pk mz="150.039932" i="1889220.4" sn="18.83" a="173.83" fwhm="0.000110" res="1362756.9" algo="FTMS"/>
<pk mz="155.584265" i="3013779.8" sn="31.54" a="426.68" fwhm="0.000156" res="999926.0" algo="FTMS"/>
<pk mz="155.585712" i="2239765.8" sn="22.80" a="313.96" fwhm="0.000159" res="980260.1" algo="FTMS"/>
<pk mz="155.587184" i="1096947.8" sn="9.88" a="146.77" fwhm="0.000167" res="932873.4" algo="FTMS"/>
<pk mz="156.065750" i="1026697.8" sn="9.09" a="114.97" fwhm="0.000155" res="1010000.8" algo="FTMS"/>
<pk mz="157.041672" i="2460658.3" sn="25.29" a="308.71" fwhm="0.000139" res="1128967.2" algo="FTMS"/>
<pk mz="157.459709" i="882596.6" sn="7.46" a="105.49" fwhm="0.000174" res="906481.8" algo="FTMS"/>
<pk mz="158.044757" i="1954679.4" sn="19.58" a="266.96" fwhm="0.000158" res="997509.1" algo="FTMS"/>
<pk mz="158.045028" i="3430699.3" sn="36.25" a="509.45" fwhm="0.000157" res="1009115.7" algo="FTMS"/>
<pk mz="158.446975" i="844200.1" sn="7.03" a="90.48" fwhm="0.000168" res="940465.4" algo="FTMS"/>
<pk mz="159.020638" i="1818071.5" sn="18.03" a="230.44" fwhm="0.000144" res="1101612.6" algo="FTMS"/>
<pk mz="159.020928" i="4494819.5" sn="48.28" a="711.33" fwhm="0.000166" res="956097.3" algo="FTMS"/>
<pk mz="159.057325" i="987029.5" sn="8.64" a="82.04" fwhm="0.000117" res="1353903.3" algo="FTMS"/>
<pk mz="159.524566" i="1759555.6" sn="17.37" a="224.65" fwhm="0.000149" res="1068829.6" algo="FTMS"/>
<pk mz="159.526107" i="1839023.6" sn="18.27" a="278.62" fwhm="0.000177" res="903224.4" algo="FTMS"/>
<pk mz="159.661192" i="919774.3" sn="7.88" a="121.42" fwhm="0.000185" res="863331.6" algo="FTMS"/>
<pk mz="160.060678" i="5155819.0" sn="55.75" a="793.05" fwhm="0.000155" res="1035239.6" algo="FTMS"/>
<pk mz="161.036560" i="941038.0" sn="8.13" a="79.11" fwhm="0.000125" res="1283441.8" algo="FTMS"/>
<pk mz="161.574090" i="859009.2" sn="7.20" a="97.60" fwhm="0.000163" res="992415.7" algo="FTMS"/>
<pk mz="162.462099" i="905040.1" sn="7.72" a="142.24" fwhm="0.000184" res="883433.8" algo="FTMS"/>
<pk mz="162.592128" i="1247747.3" sn="11.59" a="145.21" fwhm="0.000148" res="1099574.9" algo="FTMS"/>
<pk mz="162.593717" i="876477.1" sn="7.40" a="103.18" fwhm="0.000166" res="981157.7" algo="FTMS"/>
<pk mz="163.052211" i="1973126.6" sn="19.79" a="271.80" fwhm="0.000158" res="1033404.9" algo="FTMS"/>
<pk mz="163.433251" i="917468.3" sn="7.86" a="131.98" fwhm="0.000210" res="779168.8" algo="FTMS"/>
<pk mz="163.608063" i="856407.1" sn="7.17" a="93.71" fwhm="0.000170" res="961882.6" algo="FTMS"/>
<pk mz="164.200989" i="899675.3" sn="7.66" a="123.26" fwhm="0.000215" res="762260.8" algo="FTMS"/>
<pk mz="164.252092" i="878342.1" sn="7.42" a="131.18" fwhm="0.000207" res="792349.1" algo="FTMS"/>
<pk mz="164.822890" i="874532.3" sn="7.38" a="138.41" fwhm="0.000235" res="700834.1" algo="FTMS"/>
<pk mz="165.196337" i="865662.5" sn="7.28" a="113.12" fwhm="0.000181" res="914079.7" algo="FTMS"/>
<pk mz="165.355344" i="875234.4" sn="7.38" a="127.90" fwhm="0.000197" res="839761.6" algo="FTMS"/>
<pk mz="165.871773" i="843475.9" sn="7.02" a="105.17" fwhm="0.000176" res="945023.5" algo="FTMS"/>
<pk mz="166.485368" i="892490.5" sn="7.58" a="112.05" fwhm="0.000187" res="889834.6" algo="FTMS"/>
<pk mz="166.523461" i="920358.6" sn="7.89" a="102.87" fwhm="0.000184" res="904585.6" algo="FTMS"/>
<pk mz="166.779989" i="896555.5" sn="7.62" a="119.17" fwhm="0.000191" res="873420.8" algo="FTMS"/>
<pk mz="167.097059" i="922745.9" sn="7.92" a="162.12" fwhm="0.000244" res="685927.0" algo="FTMS"/>
<pk mz="167.218025" i="935913.1" sn="8.07" a="165.58" fwhm="0.000245" res="683081.1" algo="FTMS"/>
<pk mz="167.259855" i="854575.6" sn="7.15" a="122.12" fwhm="0.000193" res="866682.4" algo="FTMS"/>
<pk mz="167.775407" i="999315.5" sn="8.79" a="133.82" fwhm="0.000184" res="912977.9" algo="FTMS"/>
<pk mz="168.029902" i="1600380.8" sn="15.58" a="200.09" fwhm="0.000145" res="1157270.6" algo="FTMS"/>
<pk mz="168.030211" i="5256669.0" sn="56.89" a="864.20" fwhm="0.000165" res="1018912.1" algo="FTMS"/>
<pk mz="168.595503" i="864231.9" sn="7.26" a="109.90" fwhm="0.000176" res="960292.8" algo="FTMS"/>
<pk mz="168.674425" i="969778.5" sn="8.45" a="151.59" fwhm="0.000230" res="734399.8" algo="FTMS"/>
<pk mz="168.986873" i="894205.4" sn="7.60" a="111.84" fwhm="0.000183" res="923682.6" algo="FTMS"/>
<pk mz="169.392171" i="850511.8" sn="7.10" a="157.89" fwhm="0.000253" res="669686.8" algo="FTMS"/>
<pk mz="169.599951" i="1652499.3" sn="16.17" a="232.51" fwhm="0.000174" res="974614.2" algo="FTMS"/>
<pk mz="169.601693" i="1256051.4" sn="11.69" a="195.32" fwhm="0.000183" res="925446.2" algo="FTMS"/>
<pk mz="169.959531" i="859001.4" sn="7.20" a="92.24" fwhm="0.000168" res="1013034.9" algo="FTMS"/>
<pk mz="170.024371" i="926184.9" sn="7.96" a="134.60" fwhm="0.000206" res="827073.7" algo="FTMS"/>
<pk mz="170.296880" i="869264.4" sn="7.31" a="129.79" fwhm="0.000218" res="779553.2" algo="FTMS"/>
<pk mz="170.461274" i="989626.3" sn="8.67" a="141.59" fwhm="0.000185" res="921731.5" algo="FTMS"/>
<pk mz="170.515848" i="858009.8" sn="7.19" a="106.92" fwhm="0.000197" res="866332.2" algo="FTMS"/>
<pk mz="170.658041" i="901254.9" sn="7.68" a="125.54" fwhm="0.000196" res="870747.5" algo="FTMS"/>
<pk mz="171.057311" i="1034754.6" sn="9.18" a="143.30" fwhm="0.000187" res="914604.4" algo="FTMS"/>
<pk mz="171.143923" i="883093.0" sn="7.47" a="143.35" fwhm="0.000239" res="717557.2" algo="FTMS"/>
<pk mz="171.384686" i="996891.6" sn="8.76" a="136.91" fwhm="0.000205" res="836039.0" algo="FTMS"/>
<pk mz="172.009590" i="885568.9" sn="7.50" a="120.76" fwhm="0.000190" res="905650.6" algo="FTMS"/>
<pk mz="172.060357" i="1813341.5" sn="17.98" a="241.92" fwhm="0.000149" res="1151391.3" algo="FTMS"/>
<pk mz="172.060666" i="7883421.5" sn="86.57" a="1420.87" fwhm="0.000181" res="951786.4" algo="FTMS"/>
<pk mz="172.471394" i="915997.3" sn="7.84" a="163.80" fwhm="0.000250" res="688929.1" algo="FTMS"/>
<pk mz="172.571728" i="866919.4" sn="7.29" a="133.51" fwhm="0.000208" res="830004.9" algo="FTMS"/>
<pk mz="173.036281" i="2371969.5" sn="24.29" a="323.44" fwhm="0.000153" res="1127989.0" algo="FTMS"/>
<pk mz="173.036586" i="12321730.0" sn="136.72" a="2269.37" fwhm="0.000185" res="934618.0" algo="FTMS"/>
<pk mz="173.045520" i="958242.5" sn="8.32" a="136.06" fwhm="0.000177" res="976421.5" algo="FTMS"/>
<pk mz="173.585486" i="868470.5" sn="7.30" a="148.73" fwhm="0.000241" res="719566.1" algo="FTMS"/>
<pk mz="173.653188" i="875747.0" sn="7.38" a="114.25" fwhm="0.000184" res="942070.8" algo="FTMS"/>
<pk mz="174.039979" i="867741.4" sn="7.29" a="71.83" fwhm="0.000133" res="1309928.7" algo="FTMS"/>
<pk mz="174.068195" i="1097345.1" sn="9.89" a="143.19" fwhm="0.000162" res="1075183.5" algo="FTMS"/>
<pk mz="174.076356" i="1104154.3" sn="9.96" a="163.74" fwhm="0.000188" res="923485.9" algo="FTMS"/>
<pk mz="174.522127" i="869864.9" sn="7.30" a="119.52" fwhm="0.000193" res="906076.8" algo="FTMS"/>
<pk mz="174.685853" i="864281.1" sn="7.24" a="125.32" fwhm="0.000214" res="815594.6" algo="FTMS"/>
<pk mz="174.873286" i="843197.5" sn="7.00" a="94.55" fwhm="0.000165" res="1058171.5" algo="FTMS"/>
<pk mz="175.052257" i="1780849.4" sn="17.58" a="304.21" fwhm="0.000185" res="945751.7" algo="FTMS"/>
<pk mz="175.061165" i="2397586.8" sn="24.53" a="478.93" fwhm="0.000199" res="878880.0" algo="FTMS"/>
<pk mz="175.071589" i="1398004.5" sn="13.26" a="207.83" fwhm="0.000189" res="926720.2" algo="FTMS"/>
<pk mz="175.097564" i="3181912.5" sn="33.38" a="520.05" fwhm="0.000174" res="1004166.8" algo="FTMS"/>
<pk mz="175.201783" i="876489.3" sn="7.38" a="132.42" fwhm="0.000204" res="860006.2" algo="FTMS"/>
<pk mz="175.537662" i="3409153.0" sn="35.94" a="692.35" fwhm="0.000212" res="829958.7" algo="FTMS"/>
<pk mz="175.539516" i="2513281.3" sn="25.84" a="507.87" fwhm="0.000206" res="850312.6" algo="FTMS"/>
<pk mz="175.552199" i="965331.4" sn="8.38" a="125.01" fwhm="0.000171" res="1024731.3" algo="FTMS"/>
<pk mz="175.812936" i="874088.6" sn="7.35" a="144.18" fwhm="0.000228" res="769985.1" algo="FTMS"/>
<pk mz="176.064237" i="2495997.8" sn="25.56" a="390.51" fwhm="0.000200" res="881457.9" algo="FTMS"/>
<pk mz="176.064523" i="7769342.0" sn="84.84" a="1622.83" fwhm="0.000200" res="878478.9" algo="FTMS"/>
<pk mz="176.339965" i="971921.2" sn="8.42" a="173.42" fwhm="0.000268" res="657569.8" algo="FTMS"/>
<pk mz="176.528630" i="884885.4" sn="7.44" a="212.64" fwhm="0.000345" res="512238.0" algo="FTMS"/>
<pk mz="176.838215" i="951570.8" sn="8.19" a="159.96" fwhm="0.000221" res="799381.5" algo="FTMS"/>
<pk mz="176.899421" i="850655.2" sn="7.06" a="146.92" fwhm="0.000241" res="732565.8" algo="FTMS"/>
<pk mz="177.031188" i="1409914.1" sn="13.35" a="207.29" fwhm="0.000192" res="922163.2" algo="FTMS"/>
<pk mz="177.031505" i="4351866.0" sn="46.42" a="813.49" fwhm="0.000189" res="936079.7" algo="FTMS"/>
<pk mz="177.067568" i="3877633.8" sn="41.09" a="715.40" fwhm="0.000212" res="834893.7" algo="FTMS"/>
<pk mz="177.067882" i="9467330.0" sn="103.92" a="1935.88" fwhm="0.000199" res="891622.6" algo="FTMS"/>
<pk mz="177.184449" i="1004594.1" sn="8.79" a="167.80" fwhm="0.000220" res="805411.1" algo="FTMS"/>
<pk mz="178.067370" i="1210429.0" sn="11.06" a="214.60" fwhm="0.000213" res="837472.9" algo="FTMS"/>
<pk mz="178.071229" i="51410204.0" sn="573.49" a="10399.01" fwhm="0.000198" res="899450.7" algo="FTMS"/>
<pk mz="178.187294" i="867912.8" sn="7.23" a="132.30" fwhm="0.000195" res="913984.6" algo="FTMS"/>
<pk mz="178.447741" i="937070.5" sn="8.00" a="184.14" fwhm="0.000271" res="659347.5" algo="FTMS"/>
<pk mz="178.682852" i="848103.6" sn="7.00" a="168.56" fwhm="0.000313" res="571057.4" algo="FTMS"/>
<pk mz="179.034986" i="1133191.4" sn="10.19" a="184.18" fwhm="0.000211" res="850268.9" algo="FTMS"/>
<pk mz="179.046896" i="851018.4" sn="7.03" a="81.09" fwhm="0.000135" res="1324836.3" algo="FTMS"/>
<pk mz="179.047159" i="2037386.4" sn="20.33" a="363.54" fwhm="0.000203" res="882917.5" algo="FTMS"/>
<pk mz="179.074600" i="2233393.5" sn="22.52" a="377.99" fwhm="0.000186" res="964226.9" algo="FTMS"/>
<pk mz="179.318231" i="928576.0" sn="7.90" a="141.43" fwhm="0.000199" res="900004.4" algo="FTMS"/>
<pk mz="179.493724" i="872317.9" sn="7.27" a="163.29" fwhm="0.000258" res="695271.7" algo="FTMS"/>
<pk mz="179.925401" i="890561.8" sn="7.45" a="119.69" fwhm="0.000191" res="943752.2" algo="FTMS"/>
<pk mz="180.059537" i="912054.6" sn="7.69" a="135.81" fwhm="0.000193" res="933354.8" algo="FTMS"/>
<pk mz="181.007330" i="880294.0" sn="7.33" a="129.46" fwhm="0.000207" res="874928.2" algo="FTMS"/>
<pk mz="181.013892" i="1382856.0" sn="12.94" a="195.32" fwhm="0.000161" res="1125588.2" algo="FTMS"/>
<pk mz="181.014230" i="4287656.0" sn="45.37" a="825.87" fwhm="0.000204" res="889072.9" algo="FTMS"/>
<pk mz="181.050640" i="1005682.9" sn="8.73" a="112.97" fwhm="0.000174" res="1043475.2" algo="FTMS"/>
<pk mz="182.009485" i="1865721.8" sn="18.27" a="427.46" fwhm="0.000241" res="755905.2" algo="FTMS"/>
<pk mz="182.545499" i="1918118.8" sn="18.85" a="325.79" fwhm="0.000196" res="929774.4" algo="FTMS"/>
<pk mz="182.547509" i="1334327.4" sn="12.35" a="226.53" fwhm="0.000210" res="867828.1" algo="FTMS"/>
<pk mz="183.029866" i="2424584.0" sn="24.48" a="483.90" fwhm="0.000210" res="870587.9" algo="FTMS"/>
<pk mz="183.164183" i="891797.7" sn="7.42" a="151.88" fwhm="0.000252" res="726203.1" algo="FTMS"/>
<pk mz="183.167906" i="931686.9" sn="7.87" a="165.34" fwhm="0.000260" res="705036.2" algo="FTMS"/>
<pk mz="183.405404" i="883768.4" sn="7.31" a="147.58" fwhm="0.000233" res="785578.0" algo="FTMS"/>
<pk mz="184.006396" i="882571.4" sn="7.29" a="127.51" fwhm="0.000209" res="879086.9" algo="FTMS"/>
<pk mz="184.024271" i="1327841.8" sn="12.23" a="195.48" fwhm="0.000181" res="1017816.0" algo="FTMS"/>
<pk mz="184.060667" i="1364846.8" sn="12.64" a="231.26" fwhm="0.000203" res="908543.9" algo="FTMS"/>
<pk mz="184.212503" i="975789.3" sn="8.33" a="174.64" fwhm="0.000250" res="735474.0" algo="FTMS"/>
<pk mz="184.322756" i="877677.2" sn="7.24" a="149.55" fwhm="0.000273" res="675175.7" algo="FTMS"/>
<pk mz="184.410673" i="879381.2" sn="7.26" a="132.16" fwhm="0.000216" res="855595.2" algo="FTMS"/>
<pk mz="184.499497" i="968509.6" sn="8.24" a="185.48" fwhm="0.000259" res="711231.7" algo="FTMS"/>
<pk mz="185.032119" i="1265043.3" sn="11.53" a="190.41" fwhm="0.000190" res="976094.9" algo="FTMS"/>
<pk mz="185.036606" i="2473525.0" sn="24.93" a="427.49" fwhm="0.000191" res="968346.2" algo="FTMS"/>
<pk mz="185.064026" i="1371247.3" sn="12.71" a="226.41" fwhm="0.000211" res="876223.1" algo="FTMS"/>
<pk mz="185.081952" i="904486.0" sn="7.53" a="138.99" fwhm="0.000208" res="888570.0" algo="FTMS"/>
<pk mz="185.174703" i="889737.1" sn="7.37" a="136.52" fwhm="0.000208" res="891686.4" algo="FTMS"/>
<pk mz="185.338076" i="1010823.1" sn="8.68" a="162.97" fwhm="0.000225" res="824831.0" algo="FTMS"/>
<pk mz="185.431059" i="951258.7" sn="8.02" a="197.81" fwhm="0.000285" res="650863.2" algo="FTMS"/>
<pk mz="185.883038" i="913697.8" sn="7.60" a="158.55" fwhm="0.000241" res="770391.1" algo="FTMS"/>
<pk mz="186.037674" i="3709366.5" sn="38.48" a="648.08" fwhm="0.000190" res="980931.0" algo="FTMS"/>
<pk mz="186.039662" i="21258232.0" sn="232.34" a="3843.42" fwhm="0.000204" res="912112.2" algo="FTMS"/>
<pk mz="186.039937" i="98504952.0" z="-1" sn="1085.64" a="23018.05" fwhm="0.000222" res="838839.6" algo="FTMS" component_name="U" deconvoluted_molecular_mass="186.039987" deconvoluted_isotopic_mass="186.040014"/>
<pk mz="186.042017" i="1261640.1" sn="11.45" a="233.85" fwhm="0.000219" res="849447.3" algo="FTMS"/>
<pk mz="186.077176" i="926102.0" sn="7.74" a="127.87" fwhm="0.000183" res="1017873.3" algo="FTMS"/>
<pk mz="187.035921" i="944248.4" sn="7.93" a="177.99" fwhm="0.000290" res="644736.6" algo="FTMS"/>
<pk mz="187.043298" i="5703435.5" z="-1" sn="60.51" a="1317.59" fwhm="0.000226" res="825892.6" algo="FTMS" component_name="U" deconvoluted_molecular_mass="186.039987" deconvoluted_isotopic_mass="187.043377"/>
<pk mz="187.061192" i="963282.8" sn="8.15" a="128.56" fwhm="0.000189" res="992175.1" algo="FTMS"/>
<pk mz="187.097562" i="2027105.8" sn="19.90" a="372.01" fwhm="0.000210" res="889169.2" algo="FTMS"/>
<pk mz="187.256527" i="865851.5" sn="7.07" a="244.87" fwhm="0.000395" res="474319.5" algo="FTMS"/>
<pk mz="188.044192" i="1239023.4" z="-1" sn="11.15" a="186.84" fwhm="0.000193" res="976558.8" algo="FTMS" component_name="U" deconvoluted_molecular_mass="186.039987" deconvoluted_isotopic_mass="188.044272"/>
<pk mz="188.055604" i="4094452.3" sn="42.57" a="857.74" fwhm="0.000217" res="867207.8" algo="FTMS"/>
<pk mz="188.238801" i="904242.9" sn="7.46" a="158.67" fwhm="0.000247" res="761206.7" algo="FTMS"/>
<pk mz="189.067900" i="974445.6" sn="8.23" a="153.53" fwhm="0.000207" res="915242.2" algo="FTMS"/>
<pk mz="189.087235" i="974486.2" sn="8.23" a="154.09" fwhm="0.000217" res="869465.9" algo="FTMS"/>
<pk mz="190.071245" i="1026930.6" sn="8.77" a="151.28" fwhm="0.000186" res="1021488.0" algo="FTMS"/>
<pk mz="190.080198" i="2922422.8" sn="29.55" a="640.70" fwhm="0.000232" res="818475.3" algo="FTMS"/>
<pk mz="190.156434" i="877313.8" sn="7.13" a="233.79" fwhm="0.000385" res="494302.1" algo="FTMS"/>
<pk mz="190.619245" i="962288.3" sn="8.06" a="181.05" fwhm="0.000265" res="720281.4" algo="FTMS"/>
<pk mz="190.885840" i="895213.3" sn="7.32" a="172.46" fwhm="0.000272" res="702896.9" algo="FTMS"/>
<pk mz="190.887872" i="885486.2" sn="7.21" a="150.54" fwhm="0.000244" res="783726.3" algo="FTMS"/>
<pk mz="191.034987" i="1072979.6" sn="9.27" a="130.09" fwhm="0.000161" res="1188169.2" algo="FTMS"/>
<pk mz="191.047158" i="3502969.3" sn="35.91" a="728.77" fwhm="0.000225" res="850657.0" algo="FTMS"/>
<pk mz="191.083521" i="1284106.5" sn="11.58" a="218.71" fwhm="0.000199" res="959575.3" algo="FTMS"/>
<pk mz="192.050511" i="952746.7" sn="7.91" a="130.18" fwhm="0.000203" res="945629.2" algo="FTMS"/>
<pk mz="192.073290" i="1011893.8" sn="8.56" a="284.42" fwhm="0.000361" res="531692.7" algo="FTMS"/>
<pk mz="192.086900" i="2184524.5" sn="21.37" a="481.50" fwhm="0.000250" res="766978.8" algo="FTMS"/>
<pk mz="192.747180" i="895584.8" sn="7.29" a="140.22" fwhm="0.000237" res="812841.1" algo="FTMS"/>
<pk mz="192.775908" i="889135.1" sn="7.22" a="128.56" fwhm="0.000223" res="864994.6" algo="FTMS"/>
<pk mz="193.050610" i="924727.8" sn="7.60" a="167.32" fwhm="0.000312" res="619085.4" algo="FTMS"/>
<pk mz="193.090248" i="1490587.5" sn="13.78" a="291.33" fwhm="0.000221" res="873018.9" algo="FTMS"/>
<pk mz="193.436589" i="942425.4" sn="7.79" a="161.17" fwhm="0.000248" res="778829.9" algo="FTMS"/>
<pk mz="193.633387" i="1015484.8" sn="8.59" a="212.31" fwhm="0.000287" res="675239.1" algo="FTMS"/>
<pk mz="193.911596" i="1068810.3" sn="9.14" a="193.44" fwhm="0.000260" res="746249.9" algo="FTMS"/>
<pk mz="193.955680" i="942712.7" sn="7.76" a="204.07" fwhm="0.000318" res="610417.6" algo="FTMS"/>
<pk mz="194.044613" i="904382.1" sn="7.35" a="127.55" fwhm="0.000223" res="869094.5" algo="FTMS"/>
<pk mz="194.082253" i="3923793.5" sn="40.20" a="880.64" fwhm="0.000230" res="845469.6" algo="FTMS"/>
<pk mz="194.778287" i="882152.5" sn="7.10" a="114.41" fwhm="0.000222" res="876958.4" algo="FTMS"/>
<pk mz="195.029889" i="1631803.6" sn="15.25" a="294.00" fwhm="0.000212" res="919537.1" algo="FTMS"/>
<pk mz="195.066278" i="1417134.6" sn="12.92" a="278.41" fwhm="0.000228" res="857256.2" algo="FTMS"/>
<pk mz="195.085615" i="999144.8" sn="8.37" a="183.77" fwhm="0.000239" res="816776.4" algo="FTMS"/>
<pk mz="195.760141" i="981100.2" sn="8.17" a="200.10" fwhm="0.000281" res="697252.9" algo="FTMS"/>
<pk mz="195.810881" i="3711831.3" sn="37.88" a="840.60" fwhm="0.000235" res="833462.2" algo="FTMS"/>
<pk mz="196.025129" i="1168041.1" sn="10.16" a="169.13" fwhm="0.000196" res="997763.4" algo="FTMS"/>
<pk mz="196.788287" i="899235.1" sn="7.25" a="188.52" fwhm="0.000282" res="698912.5" algo="FTMS"/>
<pk mz="197.009126" i="1297082.8" sn="11.56" a="252.92" fwhm="0.000263" res="748266.9" algo="FTMS"/>
<pk mz="197.045522" i="1851182.6" sn="17.56" a="352.35" fwhm="0.000218" res="903232.2" algo="FTMS"/>
<pk mz="197.081972" i="916130.4" sn="7.43" a="128.07" fwhm="0.000218" res="902614.5" algo="FTMS"/>
<pk mz="197.132557" i="905645.9" sn="7.31" a="149.91" fwhm="0.000224" res="880042.4" algo="FTMS"/>
<pk mz="197.464656" i="973075.2" sn="8.04" a="192.14" fwhm="0.000251" res="787872.2" algo="FTMS"/>
<pk mz="197.807923" i="4379919.5" sn="44.96" a="941.88" fwhm="0.000225" res="877613.8" algo="FTMS"/>
<pk mz="198.004390" i="2004988.0" sn="19.22" a="411.40" fwhm="0.000235" res="842288.3" algo="FTMS"/>
<pk mz="198.039945" i="4375183.5" sn="44.90" a="998.64" fwhm="0.000245" res="808036.3" algo="FTMS"/>
<pk mz="198.040776" i="1571664.1" sn="14.52" a="315.22" fwhm="0.000228" res="869661.8" algo="FTMS"/>
<pk mz="198.644743" i="880495.5" sn="7.00" a="182.94" fwhm="0.000288" res="690169.4" algo="FTMS"/>
<pk mz="198.825225" i="994452.3" sn="8.23" a="177.55" fwhm="0.000284" res="699397.6" algo="FTMS"/>
<pk mz="199.043304" i="2795262.5" sn="27.67" a="713.32" fwhm="0.000266" res="748910.7" algo="FTMS"/>
<pk mz="199.052249" i="1679107.5" sn="15.62" a="306.91" fwhm="0.000213" res="935234.9" algo="FTMS"/>
<pk mz="199.061170" i="1135208.5" sn="9.75" a="182.28" fwhm="0.000207" res="959755.9" algo="FTMS"/>
<pk mz="199.079677" i="2736403.0" sn="27.03" a="675.73" fwhm="0.000264" res="754300.1" algo="FTMS"/>
<pk mz="199.097585" i="1545821.0" sn="14.18" a="247.41" fwhm="0.000206" res="966186.6" algo="FTMS"/>
<pk mz="199.749808" i="888637.0" sn="7.08" a="203.17" fwhm="0.000394" res="507137.0" algo="FTMS"/>
<pk mz="199.804981" i="2698156.3" sn="26.61" a="672.88" fwhm="0.000261" res="764791.8" algo="FTMS"/>
<pk mz="200.055582" i="47438844.0" z="-1" sn="509.48" a="12008.07" fwhm="0.000246" res="814399.1" algo="FTMS" component_name="g" deconvoluted_molecular_mass="200.055676" deconvoluted_isotopic_mass="200.055675"/>
<pk mz="200.064556" i="2684671.8" sn="26.47" a="577.35" fwhm="0.000233" res="859443.1" algo="FTMS"/>
<pk mz="200.091987" i="2040847.4" sn="19.52" a="426.08" fwhm="0.000232" res="860908.3" algo="FTMS"/>
<pk mz="200.092823" i="1104207.9" sn="9.41" a="189.35" fwhm="0.000239" res="836333.9" algo="FTMS"/>
<pk mz="201.031490" i="1765225.5" sn="16.47" a="376.96" fwhm="0.000243" res="828643.0" algo="FTMS"/>
<pk mz="201.040446" i="1089134.6" sn="9.20" a="143.48" fwhm="0.000195" res="1029238.0" algo="FTMS"/>
<pk mz="201.058940" i="3332281.3" z="-1" sn="33.31" a="763.69" fwhm="0.000241" res="834528.1" algo="FTMS" component_name="g" deconvoluted_molecular_mass="200.055676" deconvoluted_isotopic_mass="201.059033"/>
<pk mz="201.076837" i="1736451.6" sn="16.16" a="364.42" fwhm="0.000245" res="820448.3" algo="FTMS"/>
<pk mz="201.095327" i="2707022.3" sn="26.59" a="582.08" fwhm="0.000233" res="862800.8" algo="FTMS"/>
<pk mz="202.034561" i="9229422.0" sn="96.69" a="1795.97" fwhm="0.000228" res="885883.5" algo="FTMS"/>
<pk mz="202.034863" i="53569648.0" z="-1" sn="573.25" a="13748.23" fwhm="0.000249" res="810370.3" algo="FTMS" component_name="c" deconvoluted_molecular_mass="202.034958" deconvoluted_isotopic_mass="202.034957"/>
<pk mz="202.050938" i="1084920.0" sn="9.15" a="187.62" fwhm="0.000245" res="823901.9" algo="FTMS"/>
<pk mz="202.071239" i="2377091.8" sn="23.04" a="564.69" fwhm="0.000263" res="767807.6" algo="FTMS"/>
<pk mz="202.072118" i="1024964.4" sn="8.51" a="152.89" fwhm="0.000225" res="899203.3" algo="FTMS"/>
<pk mz="202.278769" i="890812.9" sn="7.06" a="112.78" fwhm="0.000199" res="1014595.1" algo="FTMS"/>
<pk mz="202.301655" i="1023050.3" sn="8.48" a="204.64" fwhm="0.000270" res="747888.2" algo="FTMS"/>
<pk mz="203.038218" i="2782522.0" z="-1" sn="27.27" a="541.44" fwhm="0.000222" res="916003.5" algo="FTMS" component_name="c" deconvoluted_molecular_mass="202.034958" deconvoluted_isotopic_mass="203.038314"/>
<pk mz="203.047184" i="2848447.3" sn="27.98" a="622.80" fwhm="0.000240" res="844718.0" algo="FTMS"/>
<pk mz="203.056086" i="1475780.4" sn="13.29" a="287.62" fwhm="0.000245" res="828679.8" algo="FTMS"/>
<pk mz="204.050207" i="13183248.0" sn="138.58" a="2792.84" fwhm="0.000213" res="958695.4" algo="FTMS"/>
<pk mz="204.050509" i="75484432.0" z="-1" sn="805.38" a="18979.78" fwhm="0.000248" res="821972.7" algo="FTMS" component_name="W" deconvoluted_molecular_mass="204.050606" deconvoluted_isotopic_mass="204.050606"/>
<pk mz="204.053036" i="944945.2" sn="7.60" a="126.13" fwhm="0.000201" res="1013614.6" algo="FTMS"/>
<pk mz="204.556164" i="956700.1" sn="7.72" a="158.89" fwhm="0.000244" res="838699.4" algo="FTMS"/>
<pk mz="204.720471" i="892221.9" sn="7.03" a="237.44" fwhm="0.000337" res="606743.7" algo="FTMS"/>
<pk mz="205.014269" i="1271277.1" sn="11.09" a="254.78" fwhm="0.000257" res="798065.5" algo="FTMS"/>
<pk mz="205.034773" i="919993.4" sn="7.33" a="194.66" fwhm="0.000275" res="744344.1" algo="FTMS"/>
<pk mz="205.053858" i="4845029.0" z="-1" sn="49.34" a="1251.25" fwhm="0.000270" res="758702.3" algo="FTMS" component_name="W" deconvoluted_molecular_mass="204.050606" deconvoluted_isotopic_mass="205.053956"/>
<pk mz="205.062811" i="2592362.3" sn="25.23" a="546.98" fwhm="0.000237" res="865709.9" algo="FTMS"/>
<pk mz="205.099206" i="1668927.9" sn="15.34" a="354.42" fwhm="0.000246" res="834903.1" algo="FTMS"/>
<pk mz="205.159756" i="1186276.0" sn="10.13" a="199.35" fwhm="0.000221" res="929183.3" algo="FTMS"/>
<pk mz="205.772445" i="944002.9" sn="7.55" a="285.28" fwhm="0.000381" res="540369.0" algo="FTMS"/>
<pk mz="206.065848" i="2998211.0" sn="29.44" a="534.39" fwhm="0.000201" res="1024652.5" algo="FTMS"/>
<pk mz="206.066165" i="11626947.0" sn="121.39" a="2867.30" fwhm="0.000250" res="823860.9" algo="FTMS"/>
<pk mz="206.082280" i="1097452.9" sn="9.18" a="205.13" fwhm="0.000284" res="726221.0" algo="FTMS"/>
<pk mz="206.735275" i="924661.7" sn="7.33" a="190.48" fwhm="0.000362" res="571607.2" algo="FTMS"/>
<pk mz="206.995233" i="1236146.4" sn="10.65" a="251.23" fwhm="0.000243" res="850539.6" algo="FTMS"/>
<pk mz="207.012118" i="4866556.5" sn="49.34" a="1190.64" fwhm="0.000257" res="806138.6" algo="FTMS"/>
<pk mz="207.029882" i="1190919.3" sn="10.17" a="233.93" fwhm="0.000237" res="873172.0" algo="FTMS"/>
<pk mz="208.994640" i="1038476.3" sn="8.50" a="254.44" fwhm="0.000380" res="550336.8" algo="FTMS"/>
<pk mz="209.009158" i="1774709.1" sn="16.31" a="366.29" fwhm="0.000249" res="839412.9" algo="FTMS"/>
<pk mz="209.045553" i="1873867.1" sn="17.36" a="397.13" fwhm="0.000253" res="826175.9" algo="FTMS"/>
<pk mz="209.081950" i="921921.3" sn="7.26" a="135.55" fwhm="0.000210" res="993582.7" algo="FTMS"/>
<pk mz="209.669726" i="913573.9" sn="7.17" a="174.57" fwhm="0.000274" res="764859.2" algo="FTMS"/>
<pk mz="210.040836" i="1050087.3" sn="8.61" a="188.59" fwhm="0.000243" res="863437.3" algo="FTMS"/>
<pk mz="210.246068" i="1002531.8" sn="8.07" a="228.84" fwhm="0.000312" res="674055.5" algo="FTMS"/>
<pk mz="210.275533" i="1003061.8" sn="8.08" a="213.49" fwhm="0.000290" res="724305.3" algo="FTMS"/>
<pk mz="210.312752" i="927148.3" sn="7.27" a="142.56" fwhm="0.000245" res="860080.7" algo="FTMS"/>
<pk mz="210.688767" i="946848.6" sn="7.48" a="285.50" fwhm="0.000427" res="492985.6" algo="FTMS"/>
<pk mz="211.024413" i="1105084.4" sn="9.15" a="168.14" fwhm="0.000204" res="1032453.0" algo="FTMS"/>
<pk mz="211.024790" i="5055356.5" sn="50.87" a="1350.11" fwhm="0.000284" res="744130.8" algo="FTMS"/>
<pk mz="211.061169" i="1834578.8" sn="16.85" a="464.69" fwhm="0.000298" res="708952.5" algo="FTMS"/>
<pk mz="211.757798" i="916201.4" sn="7.15" a="295.39" fwhm="0.000461" res="458926.0" algo="FTMS"/>
<pk mz="212.019677" i="1888216.1" sn="17.41" a="366.40" fwhm="0.000249" res="850552.0" algo="FTMS"/>
<pk mz="212.020056" i="7472600.5" sn="76.40" a="1981.61" fwhm="0.000272" res="780485.5" algo="FTMS"/>
<pk mz="212.693652" i="935088.4" sn="7.34" a="139.11" fwhm="0.000259" res="820685.9" algo="FTMS"/>
<pk mz="213.014870" i="2620978.8" sn="25.03" a="656.80" fwhm="0.000337" res="632209.2" algo="FTMS"/>
<pk mz="213.015314" i="13282355.0" sn="137.13" a="3626.64" fwhm="0.000269" res="792573.4" algo="FTMS"/>
<pk mz="213.058968" i="5752653.5" sn="57.96" a="1541.08" fwhm="0.000283" res="753702.9" algo="FTMS"/>
<pk mz="213.076834" i="1142040.1" sn="9.48" a="198.29" fwhm="0.000231" res="923529.8" algo="FTMS"/>
<pk mz="214.018645" i="1386000.4" sn="12.04" a="303.79" fwhm="0.000272" res="785786.5" algo="FTMS"/>
<pk mz="214.071254" i="1441008.1" sn="12.62" a="338.22" fwhm="0.000266" res="805303.3" algo="FTMS"/>
<pk mz="215.056103" i="1325567.6" sn="11.40" a="262.58" fwhm="0.000259" res="829874.8" algo="FTMS"/>
<pk mz="215.092482" i="2491797.5" sn="23.66" a="567.71" fwhm="0.000264" res="815445.3" algo="FTMS"/>
<pk mz="215.409697" i="961363.3" sn="7.53" a="214.92" fwhm="0.000310" res="695899.2" algo="FTMS"/>
<pk mz="215.869496" i="938469.7" sn="7.29" a="252.83" fwhm="0.000377" res="571871.0" algo="FTMS"/>
<pk mz="216.050154" i="5743441.5" sn="57.58" a="1283.13" fwhm="0.000238" res="905996.5" algo="FTMS"/>
<pk mz="216.050512" i="18290002.0" sn="188.88" a="4996.61" fwhm="0.000275" res="787022.1" algo="FTMS"/>
<pk mz="216.059481" i="1263926.9" sn="10.70" a="277.07" fwhm="0.000293" res="737483.4" algo="FTMS"/>
<pk mz="216.086913" i="2855783.3" sn="27.35" a="774.52" fwhm="0.000284" res="761203.3" algo="FTMS"/>
<pk mz="216.087737" i="1685735.8" sn="15.11" a="341.88" fwhm="0.000252" res="856417.5" algo="FTMS"/>
<pk mz="216.666196" i="1066543.3" sn="8.63" a="309.19" fwhm="0.000483" res="448541.9" algo="FTMS"/>
<pk mz="216.914202" i="961330.1" sn="7.52" a="248.83" fwhm="0.000377" res="575738.6" algo="FTMS"/>
<pk mz="217.053876" i="1409444.6" sn="12.21" a="257.65" fwhm="0.000239" res="907985.3" algo="FTMS"/>
<pk mz="217.062802" i="2103274.0" sn="19.47" a="617.44" fwhm="0.000311" res="698568.0" algo="FTMS"/>
<pk mz="217.071728" i="1916207.3" sn="17.52" a="420.19" fwhm="0.000265" res="818580.8" algo="FTMS"/>
<pk mz="217.108146" i="1284548.8" sn="10.90" a="279.07" fwhm="0.000275" res="790160.9" algo="FTMS"/>
<pk mz="217.377156" i="926243.4" sn="7.15" a="201.48" fwhm="0.000320" res="679190.5" algo="FTMS"/>
<pk mz="217.458429" i="942995.3" sn="7.33" a="234.39" fwhm="0.000336" res="646278.9" algo="FTMS"/>
<pk mz="218.029790" i="6825443.0" sn="68.89" a="1939.95" fwhm="0.000284" res="767244.6" algo="FTMS"/>
<pk mz="218.065743" i="6799608.0" sn="68.29" a="1573.79" fwhm="0.000290" res="753072.0" algo="FTMS"/>
<pk mz="218.066155" i="34926072.0" sn="361.25" a="10751.85" fwhm="0.000299" res="729344.6" algo="FTMS"/>
<pk mz="218.102154" i="2010061.1" sn="18.40" a="560.18" fwhm="0.000320" res="682266.4" algo="FTMS"/>
<pk mz="218.102573" i="6665229.5" sn="66.89" a="1741.39" fwhm="0.000274" res="797089.4" algo="FTMS"/>
<pk mz="218.103371" i="960269.9" sn="7.47" a="143.96" fwhm="0.000219" res="995992.7" algo="FTMS"/>
<pk mz="219.041738" i="2279344.5" sn="21.20" a="438.18" fwhm="0.000268" res="817763.1" algo="FTMS"/>
<pk mz="219.042093" i="8794161.0" sn="89.06" a="2492.72" fwhm="0.000281" res="778129.0" algo="FTMS"/>
<pk mz="219.069546" i="3794496.5" sn="36.98" a="995.55" fwhm="0.000283" res="775020.9" algo="FTMS"/>
<pk mz="219.078495" i="1234693.8" sn="10.32" a="317.08" fwhm="0.000312" res="703274.5" algo="FTMS"/>
<pk mz="219.748836" i="926728.8" sn="7.11" a="238.80" fwhm="0.000352" res="625067.8" algo="FTMS"/>
<pk mz="220.045031" i="94665328.0" sn="983.48" a="18123.10" fwhm="0.000179" res="1232484.2" algo="FTMS"/>
<pk mz="220.045369" i="508738176.0" z="-1" sn="5296.42" a="145164.94" fwhm="0.000286" res="768763.7" algo="FTMS" component_name="I" deconvoluted_molecular_mass="220.045468" deconvoluted_isotopic_mass="220.045485"/>
<pk mz="220.048293" i="5821044.5" sn="58.09" a="1618.54" fwhm="0.000285" res="772833.3" algo="FTMS"/>
<pk mz="221.048373" i="3686830.0" sn="35.68" a="795.80" fwhm="0.000247" res="896165.8" algo="FTMS"/>
<pk mz="221.048772" i="16681134.0" z="-1" sn="170.37" a="5071.77" fwhm="0.000302" res="731852.3" algo="FTMS" component_name="I" deconvoluted_molecular_mass="220.045468" deconvoluted_isotopic_mass="221.048890"/>
<pk mz="221.094067" i="1598471.9" sn="14.03" a="363.95" fwhm="0.000286" res="772362.2" algo="FTMS"/>
<pk mz="222.040779" i="1104923.4" sn="8.91" a="217.95" fwhm="0.000292" res="760727.2" algo="FTMS"/>
<pk mz="222.049706" i="4256992.5" z="-1" sn="41.58" a="1168.44" fwhm="0.000284" res="782685.0" algo="FTMS" component_name="I" deconvoluted_molecular_mass="220.045468" deconvoluted_isotopic_mass="222.049825"/>
<pk mz="222.464367" i="934566.8" sn="7.14" a="227.04" fwhm="0.000352" res="631865.7" algo="FTMS"/>
<pk mz="223.024797" i="1768891.8" sn="15.79" a="455.35" fwhm="0.000308" res="723674.1" algo="FTMS"/>
<pk mz="223.061168" i="2828431.8" sn="26.77" a="719.58" fwhm="0.000287" res="777478.8" algo="FTMS"/>
<pk mz="223.231494" i="926477.0" sn="7.05" a="246.75" fwhm="0.000366" res="609731.6" algo="FTMS"/>
<pk mz="224.064168" i="1409201.1" sn="11.99" a="234.49" fwhm="0.000216" res="1037467.8" algo="FTMS"/>
<pk mz="224.064543" i="5245489.5" sn="51.56" a="1466.08" fwhm="0.000293" res="765607.2" algo="FTMS"/>
<pk mz="225.003709" i="1179814.9" sn="9.62" a="159.13" fwhm="0.000175" res="1287606.5" algo="FTMS"/>
<pk mz="225.004068" i="4370727.0" sn="42.53" a="1217.23" fwhm="0.000298" res="754235.1" algo="FTMS"/>
<pk mz="225.040467" i="2315194.3" sn="21.33" a="579.53" fwhm="0.000289" res="779128.0" algo="FTMS"/>
<pk mz="225.076796" i="1188877.6" sn="9.71" a="240.14" fwhm="0.000261" res="863602.5" algo="FTMS"/>
<pk mz="226.035712" i="1385539.3" sn="11.74" a="275.71" fwhm="0.000230" res="981346.9" algo="FTMS"/>
<pk mz="226.108463" i="1294313.0" sn="10.80" a="257.54" fwhm="0.000255" res="885054.6" algo="FTMS"/>
<pk mz="226.636509" i="994392.4" sn="7.66" a="295.68" fwhm="0.000510" res="444319.4" algo="FTMS"/>
<pk mz="226.947868" i="963318.9" sn="7.34" a="269.88" fwhm="0.000398" res="570167.2" algo="FTMS"/>
<pk mz="227.056118" i="1099757.8" sn="8.74" a="275.59" fwhm="0.000335" res="677361.8" algo="FTMS"/>
<pk mz="227.074611" i="2489815.0" sn="23.00" a="713.43" fwhm="0.000322" res="704549.3" algo="FTMS"/>
<pk mz="227.092505" i="1140512.1" sn="9.16" a="188.81" fwhm="0.000244" res="931231.1" algo="FTMS"/>
<pk mz="227.128881" i="1128370.5" sn="9.03" a="213.24" fwhm="0.000238" res="955954.3" algo="FTMS"/>
<pk mz="228.124143" i="2175971.0" sn="19.78" a="547.60" fwhm="0.000295" res="773518.0" algo="FTMS"/>
<pk mz="229.026444" i="3573274.0" sn="34.11" a="1011.59" fwhm="0.000300" res="764306.7" algo="FTMS"/>
<pk mz="229.035371" i="933150.4" sn="7.02" a="186.34" fwhm="0.000256" res="894764.4" algo="FTMS"/>
<pk mz="229.053865" i="2113831.3" sn="19.14" a="503.65" fwhm="0.000283" res="808972.5" algo="FTMS"/>
<pk mz="229.071705" i="1794735.9" sn="15.86" a="508.82" fwhm="0.000309" res="740217.2" algo="FTMS"/>
<pk mz="229.108130" i="1619137.4" sn="14.06" a="378.84" fwhm="0.000280" res="818073.6" algo="FTMS"/>
<pk mz="229.144041" i="1008274.6" sn="7.79" a="228.79" fwhm="0.000308" res="743357.7" algo="FTMS"/>
<pk mz="230.029393" i="30877430.0" sn="312.94" a="8647.94" fwhm="0.000284" res="809891.8" algo="FTMS"/>
<pk mz="230.029777" i="163720944.0" z="-1" sn="1670.28" a="50231.23" fwhm="0.000313" res="734565.5" algo="FTMS" component_name="P" deconvoluted_molecular_mass="230.029878" deconvoluted_isotopic_mass="230.029906"/>
<pk mz="230.030138" i="6124277.5" sn="60.02" a="2080.19" fwhm="0.000161" res="1425817.6" algo="FTMS"/>
<pk mz="230.103394" i="1501591.8" sn="12.79" a="305.90" fwhm="0.000296" res="777073.5" algo="FTMS"/>
<pk mz="230.373149" i="1093460.9" sn="8.62" a="290.37" fwhm="0.000366" res="630096.0" algo="FTMS"/>
<pk mz="231.032727" i="2030018.3" sn="18.19" a="399.60" fwhm="0.000239" res="965172.9" algo="FTMS"/>
<pk mz="231.033142" i="7997634.5" z="-1" sn="79.16" a="2470.45" fwhm="0.000319" res="724491.9" algo="FTMS" component_name="P" deconvoluted_molecular_mass="230.029878" deconvoluted_isotopic_mass="231.033272"/>
<pk mz="231.069108" i="1366098.8" sn="11.40" a="241.08" fwhm="0.000222" res="1040523.6" algo="FTMS"/>
<pk mz="231.069523" i="6067923.0" sn="59.44" a="1885.23" fwhm="0.000327" res="707491.6" algo="FTMS"/>
<pk mz="231.087408" i="2426971.0" sn="22.24" a="590.96" fwhm="0.000275" res="839245.9" algo="FTMS"/>
<pk mz="231.491183" i="1033327.9" sn="8.00" a="325.72" fwhm="0.000431" res="537707.3" algo="FTMS"/>
<pk mz="232.034018" i="2019839.3" z="-1" sn="18.08" a="550.37" fwhm="0.000296" res="783338.3" algo="FTMS" component_name="P" deconvoluted_molecular_mass="230.029878" deconvoluted_isotopic_mass="232.034149"/>
<pk mz="232.045454" i="2866052.3" sn="26.72" a="819.16" fwhm="0.000314" res="739578.0" algo="FTMS"/>
<pk mz="232.081805" i="2945940.3" sn="27.54" a="788.43" fwhm="0.000301" res="769833.1" algo="FTMS"/>
<pk mz="232.090775" i="1666456.1" sn="14.47" a="345.78" fwhm="0.000259" res="894828.9" algo="FTMS"/>
<pk mz="232.626686" i="985055.4" sn="7.48" a="254.94" fwhm="0.000362" res="643231.8" algo="FTMS"/>
<pk mz="232.892249" i="993392.3" sn="7.56" a="306.42" fwhm="0.000398" res="584913.2" algo="FTMS"/>
<pk mz="233.057707" i="2745398.0" sn="25.39" a="747.33" fwhm="0.000300" res="776999.6" algo="FTMS"/>
<pk mz="233.154325" i="1018590.6" sn="7.81" a="176.60" fwhm="0.000226" res="1029393.0" algo="FTMS"/>
<pk mz="233.154714" i="2937438.8" sn="27.35" a="848.12" fwhm="0.000314" res="742223.7" algo="FTMS"/>
<pk mz="234.048927" i="2970190.8" sn="27.68" a="932.36" fwhm="0.000329" res="710839.7" algo="FTMS"/>
<pk mz="234.054361" i="2452945.0" sn="22.41" a="757.38" fwhm="0.000348" res="671971.8" algo="FTMS"/>
<pk mz="234.061056" i="129947088.0" z="-1" sn="1320.37" a="43933.93" fwhm="0.000330" res="708892.5" algo="FTMS" component_name="R" deconvoluted_molecular_mass="234.061157" deconvoluted_isotopic_mass="234.061190"/>
<pk mz="234.064356" i="2338261.0" sn="21.25" a="670.96" fwhm="0.000327" res="716653.1" algo="FTMS"/>
<pk mz="234.097482" i="1135330.5" sn="9.00" a="311.03" fwhm="0.000344" res="679773.6" algo="FTMS"/>
<pk mz="235.024781" i="1573842.4" sn="13.46" a="410.67" fwhm="0.000317" res="741060.1" algo="FTMS"/>
<pk mz="235.064459" i="7536482.0" z="-1" sn="74.16" a="2422.72" fwhm="0.000331" res="709994.9" algo="FTMS" component_name="R" deconvoluted_molecular_mass="234.061157" deconvoluted_isotopic_mass="235.064594"/>
<pk mz="235.264667" i="944399.4" sn="7.05" a="237.82" fwhm="0.000355" res="662022.7" algo="FTMS"/>
<pk mz="236.039907" i="1490646.0" sn="12.56" a="265.77" fwhm="0.000241" res="978954.2" algo="FTMS"/>
<pk mz="236.040367" i="6729942.0" sn="65.70" a="2179.31" fwhm="0.000339" res="695783.4" algo="FTMS"/>
<pk mz="236.056426" i="968412.2" sn="7.27" a="198.57" fwhm="0.000296" res="797576.6" algo="FTMS"/>
<pk mz="236.065336" i="2079711.5" z="-1" sn="18.54" a="595.42" fwhm="0.000329" res="717579.5" algo="FTMS" component_name="R" deconvoluted_molecular_mass="234.061157" deconvoluted_isotopic_mass="236.065472"/>
<pk mz="236.076751" i="5068004.0" sn="48.85" a="1578.17" fwhm="0.000332" res="710369.1" algo="FTMS"/>
<pk mz="237.040488" i="1986885.0" sn="17.59" a="544.25" fwhm="0.000333" res="712165.2" algo="FTMS"/>
<pk mz="238.035713" i="1435171.6" sn="11.99" a="466.58" fwhm="0.000398" res="597993.7" algo="FTMS"/>
<pk mz="239.019733" i="2764784.5" sn="25.47" a="785.19" fwhm="0.000313" res="762898.9" algo="FTMS"/>
<pk mz="239.056110" i="2665468.5" sn="24.47" a="784.65" fwhm="0.000333" res="718611.6" algo="FTMS"/>
<pk mz="239.128879" i="5024276.5" sn="48.21" a="1690.73" fwhm="0.000357" res="670756.7" algo="FTMS"/>
<pk mz="240.014954" i="3032371.8" sn="28.08" a="891.63" fwhm="0.000329" res="729022.7" algo="FTMS"/>
<pk mz="240.615379" i="1041520.1" sn="7.96" a="256.43" fwhm="0.000353" res="681745.2" algo="FTMS"/>
<pk mz="241.035378" i="954353.1" sn="7.08" a="271.65" fwhm="0.000449" res="536696.1" algo="FTMS"/>
<pk mz="241.046616" i="1009524.5" sn="7.64" a="261.84" fwhm="0.000342" res="704811.4" algo="FTMS"/>
<pk mz="241.072186" i="9010044.0" sn="88.47" a="3404.72" fwhm="0.000375" res="642858.3" algo="FTMS"/>
<pk mz="241.083004" i="1951103.6" sn="17.15" a="654.53" fwhm="0.000394" res="611895.3" algo="FTMS"/>
<pk mz="241.108170" i="1108231.3" sn="8.63" a="247.95" fwhm="0.000294" res="821344.1" algo="FTMS"/>
<pk mz="241.136431" i="952207.8" sn="7.06" a="171.45" fwhm="0.000286" res="842704.2" algo="FTMS"/>
<pk mz="241.144446" i="1017970.2" sn="7.72" a="279.09" fwhm="0.000403" res="598445.6" algo="FTMS"/>
<pk mz="241.573912" i="1507219.1" sn="12.66" a="362.51" fwhm="0.000298" res="811179.2" algo="FTMS"/>
<pk mz="242.066999" i="1526948.3" sn="12.86" a="447.74" fwhm="0.000367" res="659576.8" algo="FTMS"/>
<pk mz="242.070118" i="1052005.1" sn="8.06" a="212.11" fwhm="0.000312" res="776492.8" algo="FTMS"/>
<pk mz="242.302161" i="962568.4" sn="7.16" a="260.46" fwhm="0.000423" res="573114.8" algo="FTMS"/>
<pk mz="243.050983" i="1832380.6" sn="15.88" a="486.90" fwhm="0.000332" res="732102.8" algo="FTMS"/>
<pk mz="243.069518" i="3740097.8" sn="35.08" a="1248.08" fwhm="0.000364" res="668602.9" algo="FTMS"/>
<pk mz="243.087417" i="2799814.8" sn="25.62" a="834.27" fwhm="0.000334" res="728045.5" algo="FTMS"/>
<pk mz="243.098719" i="1032905.9" sn="7.84" a="250.72" fwhm="0.000366" res="664392.9" algo="FTMS"/>
<pk mz="243.123820" i="2134609.0" sn="18.92" a="662.46" fwhm="0.000353" res="688295.9" algo="FTMS"/>
<pk mz="243.778625" i="950532.3" sn="7.00" a="211.87" fwhm="0.000363" res="671666.4" algo="FTMS"/>
<pk mz="244.045424" i="26696396.0" sn="266.13" a="9918.89" fwhm="0.000370" res="659111.5" algo="FTMS"/>
<pk mz="244.081826" i="6516437.5" sn="63.02" a="2196.40" fwhm="0.000353" res="691846.3" algo="FTMS"/>
<pk mz="244.082655" i="1723349.9" sn="14.78" a="476.30" fwhm="0.000353" res="690833.4" algo="FTMS"/>
<pk mz="244.543049" i="974927.2" sn="7.25" a="360.95" fwhm="0.000479" res="511030.6" algo="FTMS"/>
<pk mz="245.045502" i="1338640.9" sn="10.91" a="452.63" fwhm="0.000420" res="582864.7" algo="FTMS"/>
<pk mz="245.048817" i="3672785.8" sn="34.40" a="1296.25" fwhm="0.000379" res="646070.6" algo="FTMS"/>
<pk mz="245.066700" i="1945302.3" sn="17.01" a="565.73" fwhm="0.000358" res="684240.5" algo="FTMS"/>
<pk mz="245.085184" i="5778907.0" sn="55.60" a="1979.81" fwhm="0.000358" res="685009.8" algo="FTMS"/>
<pk mz="245.093176" i="2244189.0" sn="20.02" a="679.71" fwhm="0.000354" res="692126.2" algo="FTMS"/>
<pk mz="245.103073" i="3815647.5" sn="35.84" a="1251.56" fwhm="0.000360" res="680762.4" algo="FTMS"/>
<pk mz="245.139468" i="1289704.8" sn="10.41" a="351.12" fwhm="0.000356" res="688674.4" algo="FTMS"/>
<pk mz="246.024725" i="5564613.0" sn="53.23" a="1863.77" fwhm="0.000357" res="689026.0" algo="FTMS"/>
<pk mz="246.061087" i="3168462.0" sn="29.20" a="1079.46" fwhm="0.000372" res="661107.6" algo="FTMS"/>
<pk mz="246.076072" i="960209.6" sn="7.07" a="210.08" fwhm="0.000352" res="698847.5" algo="FTMS"/>
<pk mz="246.097478" i="3467222.8" sn="32.20" a="1165.18" fwhm="0.000366" res="672984.0" algo="FTMS"/>
<pk mz="246.173368" i="1054569.3" sn="8.01" a="250.61" fwhm="0.000363" res="677785.1" algo="FTMS"/>
<pk mz="247.036484" i="2526902.3" sn="22.77" a="629.59" fwhm="0.000297" res="830644.8" algo="FTMS"/>
<pk mz="247.037008" i="13256118.0" sn="130.33" a="4940.43" fwhm="0.000378" res="653477.8" algo="FTMS"/>
<pk mz="247.064461" i="5075388.5" sn="48.32" a="1733.10" fwhm="0.000365" res="676417.1" algo="FTMS"/>
<pk mz="247.072184" i="1659838.5" sn="14.08" a="537.12" fwhm="0.000375" res="658751.5" algo="FTMS"/>
<pk mz="247.073378" i="1430974.8" sn="11.78" a="355.36" fwhm="0.000326" res="758819.9" algo="FTMS"/>
<pk mz="247.082354" i="1788096.9" sn="15.36" a="537.08" fwhm="0.000356" res="694501.9" algo="FTMS"/>
<pk mz="247.110637" i="1082119.5" sn="8.29" a="247.72" fwhm="0.000334" res="739963.9" algo="FTMS"/>
<pk mz="247.118730" i="1345737.4" sn="10.93" a="297.13" fwhm="0.000300" res="823044.1" algo="FTMS"/>
<pk mz="247.987058" i="1012814.7" sn="7.59" a="217.55" fwhm="0.000313" res="791928.0" algo="FTMS"/>
<pk mz="248.032816" i="10834073.0" sn="106.05" a="4500.19" fwhm="0.000415" res="597792.4" algo="FTMS"/>
<pk mz="248.036431" i="13583002.0" sn="133.60" a="5948.18" fwhm="0.000434" res="571552.3" algo="FTMS"/>
<pk mz="248.040258" i="755689088.0" z="-1" sn="7573.00" a="290658.84" fwhm="0.000378" res="656248.3" algo="FTMS" component_name="E" deconvoluted_molecular_mass="248.040405" deconvoluted_isotopic_mass="248.040411"/>
<pk mz="248.043964" i="7618203.5" sn="73.81" a="2641.42" fwhm="0.000359" res="691158.5" algo="FTMS"/>
<pk mz="248.076737" i="28245666.0" sn="280.59" a="10845.70" fwhm="0.000379" res="654582.6" algo="FTMS"/>
<pk mz="248.079990" i="72238752.0" z="-2" sn="721.61" a="28397.71" fwhm="0.000385" res="644547.6" algo="FTMS" component_name="Q" deconvoluted_molecular_mass="497.168076" deconvoluted_isotopic_mass="497.168113"/>
<pk mz="248.085721" i="1422884.6" sn="11.70" a="367.54" fwhm="0.000336" res="739249.6" algo="FTMS"/>
<pk mz="248.113141" i="1257898.6" sn="10.05" a="319.74" fwhm="0.000332" res="746761.0" algo="FTMS"/>
<pk mz="248.581697" i="16134929.0" z="-2" sn="159.18" a="6482.08" fwhm="0.000403" res="617500.9" algo="FTMS" component_name="Q" deconvoluted_molecular_mass="497.168076" deconvoluted_isotopic_mass="498.171528"/>
<pk mz="249.004098" i="2239339.8" sn="19.88" a="693.65" fwhm="0.000349" res="713654.5" algo="FTMS"/>
<pk mz="249.040467" i="1815795.5" sn="15.64" a="606.64" fwhm="0.000394" res="632306.5" algo="FTMS"/>
<pk mz="249.043719" i="32237428.0" z="-1" sn="320.61" a="12680.83" fwhm="0.000388" res="642544.2" algo="FTMS" component_name="E" deconvoluted_molecular_mass="248.040405" deconvoluted_isotopic_mass="249.043874"/>
<pk mz="249.077904" i="6139259.5" sn="58.98" a="2402.47" fwhm="0.000407" res="611332.0" algo="FTMS"/>
<pk mz="249.080082" i="3441276.0" sn="31.93" a="1248.32" fwhm="0.000383" res="649917.5" algo="FTMS"/>
<pk mz="249.082166" i="1036796.4" sn="7.83" a="219.62" fwhm="0.000317" res="785787.8" algo="FTMS"/>
<pk mz="249.083382" i="2581372.5" z="-2" sn="23.31" a="844.62" fwhm="0.000380" res="654991.1" algo="FTMS" component_name="Q" deconvoluted_molecular_mass="497.168076" deconvoluted_isotopic_mass="499.174898"/>
<pk mz="249.579619" i="1650148.3" sn="13.92" a="476.29" fwhm="0.000333" res="750348.5" algo="FTMS"/>
<pk mz="250.043852" i="2776259.0" sn="25.16" a="1183.63" fwhm="0.000517" res="483439.4" algo="FTMS"/>
<pk mz="250.044597" i="7720003.0" z="-1" sn="74.52" a="2889.56" fwhm="0.000390" res="640414.2" algo="FTMS" component_name="E" deconvoluted_molecular_mass="248.040405" deconvoluted_isotopic_mass="250.044754"/>
<pk mz="250.047211" i="2182211.8" sn="19.23" a="777.29" fwhm="0.000406" res="616607.9" algo="FTMS"/>
<pk mz="250.056012" i="10748998.0" sn="104.76" a="4174.21" fwhm="0.000394" res="634901.0" algo="FTMS"/>
<pk mz="250.072213" i="1207432.9" sn="9.50" a="324.78" fwhm="0.000402" res="622366.9" algo="FTMS"/>
<pk mz="250.092380" i="1300620.9" sn="10.43" a="459.58" fwhm="0.000474" res="527790.7" algo="FTMS"/>
<pk mz="250.144865" i="1135831.5" sn="8.78" a="251.10" fwhm="0.000313" res="800273.5" algo="FTMS"/>
<pk mz="251.019741" i="2173955.5" sn="19.15" a="794.52" fwhm="0.000419" res="598836.7" algo="FTMS"/>
<pk mz="251.056108" i="1539338.6" z="-1" sn="12.81" a="465.75" fwhm="0.000378" res="663403.7" algo="FTMS" component_name="E" deconvoluted_molecular_mass="248.040405" deconvoluted_isotopic_mass="251.056266"/>
<pk mz="251.092493" i="1031697.6" sn="7.74" a="267.43" fwhm="0.000384" res="653781.0" algo="FTMS"/>
<pk mz="251.095716" i="1069330.3" sn="8.12" a="210.85" fwhm="0.000301" res="834513.0" algo="FTMS"/>
<pk mz="252.051402" i="1128581.5" sn="8.71" a="284.22" fwhm="0.000350" res="719300.9" algo="FTMS"/>
<pk mz="252.071653" i="3288777.3" sn="30.27" a="1198.07" fwhm="0.000387" res="650766.5" algo="FTMS"/>
<pk mz="253.035350" i="2421365.5" sn="21.61" a="864.89" fwhm="0.000407" res="621985.4" algo="FTMS"/>
<pk mz="253.071745" i="2483580.0" sn="22.23" a="881.58" fwhm="0.000393" res="644169.1" algo="FTMS"/>
<pk mz="253.108175" i="1072962.3" sn="8.15" a="316.62" fwhm="0.000411" res="615680.4" algo="FTMS"/>
<pk mz="253.144530" i="4414600.5" sn="41.34" a="1580.21" fwhm="0.000386" res="656527.2" algo="FTMS"/>
<pk mz="253.313231" i="1113317.8" sn="8.52" a="401.34" fwhm="0.000447" res="566594.9" algo="FTMS"/>
<pk mz="254.030636" i="1146271.1" sn="8.84" a="262.96" fwhm="0.000321" res="792444.2" algo="FTMS"/>
<pk mz="254.066984" i="1281317.1" sn="10.19" a="380.32" fwhm="0.000402" res="632198.0" algo="FTMS"/>
<pk mz="254.944781" i="964851.8" sn="7.04" a="244.15" fwhm="0.000401" res="635779.4" algo="FTMS"/>
<pk mz="255.014627" i="1049790.9" sn="7.88" a="252.96" fwhm="0.000345" res="739596.5" algo="FTMS"/>
<pk mz="255.033172" i="1831617.8" sn="15.65" a="689.68" fwhm="0.000389" res="656258.5" algo="FTMS"/>
<pk mz="255.051030" i="12539845.0" sn="122.11" a="5044.46" fwhm="0.000409" res="623242.4" algo="FTMS"/>
<pk mz="255.062259" i="5666246.5" sn="53.78" a="2340.15" fwhm="0.000427" res="596825.1" algo="FTMS"/>
<pk mz="255.087839" i="4249290.5" sn="39.69" a="1749.94" fwhm="0.000437" res="583375.0" algo="FTMS"/>
<pk mz="255.123843" i="1127248.1" sn="8.65" a="395.53" fwhm="0.000397" res="642518.5" algo="FTMS"/>
<pk mz="255.160136" i="971349.8" sn="7.10" a="358.15" fwhm="0.000491" res="519699.0" algo="FTMS"/>
<pk mz="255.232960" i="1416545.3" sn="11.53" a="391.58" fwhm="0.000356" res="716060.0" algo="FTMS"/>
<pk mz="255.589565" i="1431576.6" sn="11.68" a="450.20" fwhm="0.000385" res="663107.6" algo="FTMS"/>
<pk mz="256.045548" i="1362590.0" sn="10.99" a="514.69" fwhm="0.000503" res="508638.3" algo="FTMS"/>
<pk mz="256.046306" i="4096350.0" sn="38.17" a="1440.00" fwhm="0.000383" res="669272.8" algo="FTMS"/>
<pk mz="256.054401" i="1880543.4" sn="16.14" a="615.60" fwhm="0.000384" res="666521.2" algo="FTMS"/>
<pk mz="256.993837" i="997353.4" sn="7.33" a="222.83" fwhm="0.000330" res="779358.5" algo="FTMS"/>
<pk mz="257.048813" i="35495152.0" z="-1" sn="348.82" a="14784.59" fwhm="0.000411" res="625203.9" algo="FTMS" component_name="p" deconvoluted_molecular_mass="257.048979" deconvoluted_isotopic_mass="257.048980"/>
<pk mz="257.066673" i="2303859.8" sn="20.26" a="826.61" fwhm="0.000401" res="641650.4" algo="FTMS"/>
<pk mz="257.085162" i="1289078.5" sn="10.21" a="323.93" fwhm="0.000348" res="739658.5" algo="FTMS"/>
<pk mz="257.103076" i="3247865.0" sn="29.60" a="1187.17" fwhm="0.000395" res="650128.6" algo="FTMS"/>
<pk mz="257.139440" i="2435454.3" sn="21.56" a="1006.15" fwhm="0.000474" res="542533.5" algo="FTMS"/>
<pk mz="258.052144" i="3233405.5" z="-1" sn="29.46" a="1207.11" fwhm="0.000414" res="623131.6" algo="FTMS" component_name="p" deconvoluted_molecular_mass="257.048979" deconvoluted_isotopic_mass="258.052312"/>
<pk mz="258.061098" i="1629822.6" sn="13.59" a="513.24" fwhm="0.000381" res="677345.3" algo="FTMS"/>
<pk mz="258.070013" i="1026175.9" sn="7.61" a="239.78" fwhm="0.000314" res="821798.7" algo="FTMS"/>
<pk mz="258.098294" i="3249283.8" sn="29.62" a="1344.76" fwhm="0.000430" res="599939.3" algo="FTMS"/>
<pk mz="258.855541" i="1006056.8" sn="7.41" a="330.79" fwhm="0.000458" res="565686.5" algo="FTMS"/>
<pk mz="259.043031" i="1039969.3" sn="7.75" a="382.75" fwhm="0.000518" res="499613.9" algo="FTMS"/>
<pk mz="259.045898" i="1452545.6" sn="11.83" a="498.56" fwhm="0.000446" res="580505.1" algo="FTMS"/>
<pk mz="259.064461" i="3489284.0" sn="31.99" a="1340.23" fwhm="0.000420" res="616786.8" algo="FTMS"/>
<pk mz="259.082300" i="3846406.3" sn="35.53" a="1488.21" fwhm="0.000409" res="633481.4" algo="FTMS"/>
<pk mz="259.101666" i="1268232.9" sn="10.00" a="305.01" fwhm="0.000331" res="782520.0" algo="FTMS"/>
<pk mz="259.118712" i="4430347.0" sn="41.31" a="1667.10" fwhm="0.000401" res="646145.6" algo="FTMS"/>
<pk mz="259.129980" i="1470284.5" sn="12.00" a="523.46" fwhm="0.000469" res="552916.2" algo="FTMS"/>
<pk mz="259.155138" i="1206159.8" sn="9.39" a="345.53" fwhm="0.000410" res="632407.8" algo="FTMS"/>
<pk mz="260.040354" i="6594175.5" sn="62.72" a="2723.79" fwhm="0.000429" res="605757.7" algo="FTMS"/>
<pk mz="260.076781" i="1729028.1" sn="14.56" a="544.94" fwhm="0.000402" res="647670.2" algo="FTMS"/>
<pk mz="261.043695" i="1649784.8" sn="13.72" a="454.29" fwhm="0.000351" res="743259.2" algo="FTMS"/>
<pk mz="261.052651" i="26633978.0" sn="259.94" a="11345.30" fwhm="0.000428" res="609378.8" algo="FTMS"/>
<pk mz="261.059160" i="976058.6" sn="7.08" a="250.56" fwhm="0.000376" res="695005.8" algo="FTMS"/>
<pk mz="261.080098" i="3058429.0" sn="27.60" a="1275.09" fwhm="0.000465" res="561509.4" algo="FTMS"/>
<pk mz="261.089030" i="1820414.1" sn="15.40" a="625.29" fwhm="0.000404" res="645507.4" algo="FTMS"/>
<pk mz="261.097958" i="2067199.1" sn="17.83" a="695.52" fwhm="0.000399" res="654033.2" algo="FTMS"/>
<pk mz="261.134389" i="1815171.4" sn="15.35" a="608.88" fwhm="0.000407" res="642091.6" algo="FTMS"/>
<pk mz="262.047594" i="16740204.0" sn="162.44" a="7823.51" fwhm="0.000461" res="568510.4" algo="FTMS"/>
<pk mz="262.051656" i="25134956.0" sn="245.17" a="11771.73" fwhm="0.000461" res="567961.4" algo="FTMS"/>
<pk mz="262.055861" i="1416228736.0" z="-1" sn="13954.72" a="602706.50" fwhm="0.000429" res="610953.0" algo="FTMS" component_name="A" deconvoluted_molecular_mass="262.056018" deconvoluted_isotopic_mass="262.056035"/>
<pk mz="262.060004" i="12834670.0" sn="123.95" a="5454.51" fwhm="0.000427" res="613703.2" algo="FTMS"/>
<pk mz="262.092402" i="4290161.5" sn="39.74" a="1766.33" fwhm="0.000429" res="611331.6" algo="FTMS"/>
<pk mz="262.095680" i="1633393.8" sn="13.56" a="459.25" fwhm="0.000350" res="749699.8" algo="FTMS"/>
<pk mz="262.128788" i="2030581.4" sn="17.47" a="645.44" fwhm="0.000386" res="679437.1" algo="FTMS"/>
<pk mz="263.019766" i="2377431.3" sn="20.89" a="822.47" fwhm="0.000399" res="659567.2" algo="FTMS"/>
<pk mz="263.044038" i="5257690.0" sn="49.27" a="2133.08" fwhm="0.000429" res="613794.2" algo="FTMS"/>
<pk mz="263.050881" i="1350234.5" sn="10.76" a="534.67" fwhm="0.000528" res="497764.2" algo="FTMS"/>
<pk mz="263.059338" i="87863256.0" z="-1" sn="863.37" a="38684.00" fwhm="0.000432" res="608466.1" algo="FTMS" component_name="A" deconvoluted_molecular_mass="262.056018" deconvoluted_isotopic_mass="263.059514"/>
<pk mz="263.074778" i="1464285.1" sn="11.89" a="489.05" fwhm="0.000411" res="639538.4" algo="FTMS"/>
<pk mz="263.095776" i="1140767.4" sn="8.70" a="368.72" fwhm="0.000438" res="601236.5" algo="FTMS"/>
<pk mz="263.878286" i="994737.8" sn="7.26" a="265.92" fwhm="0.000383" res="689133.1" algo="FTMS"/>
<pk mz="263.935475" i="989559.7" sn="7.21" a="293.40" fwhm="0.000422" res="624864.1" algo="FTMS"/>
<pk mz="264.035266" i="2223682.0" sn="19.37" a="819.33" fwhm="0.000421" res="626673.3" algo="FTMS"/>
<pk mz="264.060269" i="15191109.0" z="-1" sn="147.17" a="6572.70" fwhm="0.000434" res="607762.4" algo="FTMS" component_name="A" deconvoluted_molecular_mass="262.056018" deconvoluted_isotopic_mass="264.060446"/>
<pk mz="264.062732" i="2858820.8" sn="25.63" a="1170.61" fwhm="0.000450" res="586930.7" algo="FTMS"/>
<pk mz="264.071604" i="2153285.8" sn="18.68" a="733.61" fwhm="0.000397" res="664765.7" algo="FTMS"/>
<pk mz="264.087705" i="1088839.4" sn="8.19" a="278.27" fwhm="0.000358" res="738019.4" algo="FTMS"/>
<pk mz="264.108047" i="1933385.5" sn="16.51" a="620.19" fwhm="0.000372" res="710153.4" algo="FTMS"/>
<pk mz="264.144401" i="16355405.0" sn="158.64" a="7190.61" fwhm="0.000441" res="599075.0" algo="FTMS"/>
<pk mz="264.998954" i="1307683.0" sn="10.30" a="400.92" fwhm="0.000391" res="678376.4" algo="FTMS"/>
<pk mz="265.035380" i="1993254.6" sn="17.02" a="818.54" fwhm="0.000477" res="555518.1" algo="FTMS"/>
<pk mz="265.040992" i="1231271.1" sn="9.55" a="361.19" fwhm="0.000366" res="724738.8" algo="FTMS"/>
<pk mz="265.063585" i="1009961.4" z="-1" sn="7.37" a="286.18" fwhm="0.000413" res="641902.6" algo="FTMS" component_name="A" deconvoluted_molecular_mass="262.056018" deconvoluted_isotopic_mass="265.063764"/>
<pk mz="265.071738" i="2530730.3" sn="22.29" a="1078.61" fwhm="0.000454" res="584088.1" algo="FTMS"/>
<pk mz="265.108118" i="1003757.8" sn="7.31" a="224.52" fwhm="0.000390" res="680444.1" algo="FTMS"/>
<pk mz="265.147892" i="13553842.0" sn="130.44" a="5905.27" fwhm="0.000442" res="600516.1" algo="FTMS"/>
<pk mz="266.030636" i="1213446.6" sn="9.37" a="316.36" fwhm="0.000379" res="702334.3" algo="FTMS"/>
<pk mz="266.050918" i="1828104.6" sn="15.40" a="626.99" fwhm="0.000423" res="629143.8" algo="FTMS"/>
<pk mz="266.075082" i="3723018.8" sn="33.99" a="1435.10" fwhm="0.000418" res="636948.3" algo="FTMS"/>
<pk mz="266.087328" i="5560588.0" sn="52.02" a="2308.67" fwhm="0.000429" res="619911.0" algo="FTMS"/>
<pk mz="266.089505" i="1342476.3" sn="10.64" a="376.08" fwhm="0.000364" res="730105.1" algo="FTMS"/>
<pk mz="266.151260" i="1945234.0" sn="16.55" a="766.17" fwhm="0.000455" res="584973.8" algo="FTMS"/>
<pk mz="267.014634" i="3121250.0" sn="28.09" a="1251.88" fwhm="0.000441" res="605394.4" algo="FTMS"/>
<pk mz="267.051008" i="2506597.3" sn="22.06" a="909.88" fwhm="0.000424" res="630358.9" algo="FTMS"/>
<pk mz="267.073470" i="1549799.4" sn="12.67" a="550.25" fwhm="0.000434" res="615556.4" algo="FTMS"/>
<pk mz="267.087418" i="1777768.6" sn="14.91" a="516.86" fwhm="0.000352" res="759382.6" algo="FTMS"/>
<pk mz="267.106059" i="1639786.3" sn="13.55" a="616.30" fwhm="0.000454" res="587850.4" algo="FTMS"/>
<pk mz="267.123778" i="1350763.9" sn="10.72" a="422.84" fwhm="0.000427" res="625025.7" algo="FTMS"/>
<pk mz="268.046219" i="1467326.3" sn="11.86" a="469.63" fwhm="0.000410" res="654031.3" algo="FTMS"/>
<pk mz="268.054320" i="1274302.9" sn="9.97" a="436.42" fwhm="0.000424" res="632239.8" algo="FTMS"/>
<pk mz="268.082625" i="1131265.4" sn="8.56" a="366.50" fwhm="0.000434" res="617530.5" algo="FTMS"/>
<pk mz="268.094892" i="3715778.5" sn="33.92" a="1552.07" fwhm="0.000453" res="591468.6" algo="FTMS"/>
<pk mz="268.993948" i="1820304.1" sn="15.25" a="577.41" fwhm="0.000402" res="669596.4" algo="FTMS"/>
<pk mz="269.030300" i="2007059.3" sn="17.07" a="877.07" fwhm="0.000515" res="522790.1" algo="FTMS"/>
<pk mz="269.066656" i="3380502.3" sn="30.48" a="1644.21" fwhm="0.000511" res="526333.3" algo="FTMS"/>
<pk mz="269.103092" i="3155993.5" sn="28.29" a="1355.41" fwhm="0.000466" res="577432.8" algo="FTMS"/>
<pk mz="269.131237" i="3556379.8" sn="32.20" a="1482.75" fwhm="0.000446" res="603566.9" algo="FTMS"/>
<pk mz="269.139439" i="3088668.5" sn="27.64" a="1247.14" fwhm="0.000454" res="593071.2" algo="FTMS"/>
<pk mz="270.022315" i="3186534.3" sn="28.59" a="1225.72" fwhm="0.000433" res="623093.3" algo="FTMS"/>
<pk mz="270.037759" i="1348711.6" sn="10.64" a="444.54" fwhm="0.000422" res="639836.0" algo="FTMS"/>
<pk mz="270.061948" i="1435625.6" sn="11.49" a="505.46" fwhm="0.000464" res="582294.1" algo="FTMS"/>
<pk mz="270.142782" i="1019440.3" sn="7.43" a="331.85" fwhm="0.000516" res="523339.1" algo="FTMS"/>
<pk mz="271.045945" i="2010553.9" sn="17.11" a="697.30" fwhm="0.000416" res="651358.4" algo="FTMS"/>
<pk mz="271.064480" i="5079227.5" sn="47.07" a="2332.35" fwhm="0.000459" res="590521.1" algo="FTMS"/>
<pk mz="271.073330" i="1010108.1" sn="7.34" a="267.10" fwhm="0.000424" res="639785.4" algo="FTMS"/>
<pk mz="271.082310" i="2984124.8" sn="26.61" a="1191.96" fwhm="0.000448" res="604671.4" algo="FTMS"/>
<pk mz="271.118736" i="4452031.5" sn="40.95" a="1834.64" fwhm="0.000438" res="619426.7" algo="FTMS"/>
<pk mz="271.155085" i="1550018.6" sn="12.61" a="518.10" fwhm="0.000433" res="625614.6" algo="FTMS"/>
<pk mz="271.191504" i="1200261.5" sn="9.19" a="429.40" fwhm="0.000495" res="548325.2" algo="FTMS"/>
<pk mz="272.040299" i="1242697.0" sn="9.61" a="468.26" fwhm="0.000476" res="571394.7" algo="FTMS"/>
<pk mz="272.041087" i="997129.1" sn="7.21" a="271.93" fwhm="0.000384" res="708076.6" algo="FTMS"/>
<pk mz="272.113974" i="1542030.9" sn="12.53" a="591.59" fwhm="0.000444" res="612970.0" algo="FTMS"/>
<pk mz="273.025174" i="1241686.0" sn="9.60" a="343.15" fwhm="0.000396" res="690139.9" algo="FTMS"/>
<pk mz="273.040490" i="1041239.3" sn="7.64" a="339.02" fwhm="0.000462" res="590546.6" algo="FTMS"/>
<pk mz="273.043710" i="19805016.0" sn="190.86" a="9306.23" fwhm="0.000467" res="584841.0" algo="FTMS"/>
<pk mz="273.061618" i="1932120.9" sn="16.34" a="642.38" fwhm="0.000421" res="648159.0" algo="FTMS"/>
<pk mz="273.080074" i="11304794.0" sn="107.86" a="5139.69" fwhm="0.000467" res="585031.8" algo="FTMS"/>
<pk mz="273.097980" i="5218139.5" sn="48.43" a="2333.70" fwhm="0.000474" res="576473.5" algo="FTMS"/>
<pk mz="273.109218" i="1063516.5" sn="7.86" a="384.08" fwhm="0.000464" res="588815.7" algo="FTMS"/>
<pk mz="273.134330" i="7256414.5" sn="68.33" a="3306.59" fwhm="0.000467" res="584602.5" algo="FTMS"/>
<pk mz="273.901423" i="1094169.6" sn="8.12" a="370.50" fwhm="0.000447" res="612106.9" algo="FTMS"/>
<pk mz="274.035688" i="1205283.9" sn="9.20" a="320.58" fwhm="0.000394" res="695704.7" algo="FTMS"/>
<pk mz="274.047159" i="1289892.8" sn="10.02" a="474.44" fwhm="0.000441" res="620927.1" algo="FTMS"/>
<pk mz="274.051513" i="2511269.0" sn="21.89" a="1181.76" fwhm="0.000512" res="535766.0" algo="FTMS"/>
<pk mz="274.056025" i="6294437.5" sn="58.65" a="2791.99" fwhm="0.000466" res="587900.3" algo="FTMS"/>
<pk mz="274.064971" i="1076262.1" sn="7.94" a="288.76" fwhm="0.000410" res="668864.6" algo="FTMS"/>
<pk mz="274.083464" i="1894823.5" sn="15.90" a="686.15" fwhm="0.000444" res="617959.6" algo="FTMS"/>
<pk mz="274.093186" i="1764648.3" sn="14.63" a="571.46" fwhm="0.000426" res="643296.1" algo="FTMS"/>
<pk mz="274.101263" i="1047720.9" sn="7.66" a="330.33" fwhm="0.000422" res="649761.3" algo="FTMS"/>
<pk mz="275.014841" i="1476718.6" sn="11.83" a="418.69" fwhm="0.000370" res="742879.8" algo="FTMS"/>
<pk mz="275.019715" i="2356207.0" sn="20.38" a="891.58" fwhm="0.000443" res="620753.1" algo="FTMS"/>
<pk mz="275.036326" i="1046896.2" sn="7.66" a="292.21" fwhm="0.000390" res="704804.8" algo="FTMS"/>
<pk mz="275.050103" i="2197617.3" sn="18.84" a="926.74" fwhm="0.000488" res="563627.4" algo="FTMS"/>
<pk mz="275.054573" i="1341169.6" sn="10.52" a="619.76" fwhm="0.000598" res="460292.5" algo="FTMS"/>
<pk mz="275.059338" i="190411760.0" z="-1" sn="1847.91" a="92562.66" fwhm="0.000474" res="580809.0" algo="FTMS" component_name="N" deconvoluted_molecular_mass="275.059535" deconvoluted_isotopic_mass="275.059532"/>
<pk mz="275.068257" i="3059698.8" sn="27.22" a="1306.41" fwhm="0.000458" res="600079.6" algo="FTMS"/>
<pk mz="275.077234" i="1568499.4" sn="12.73" a="614.91" fwhm="0.000475" res="579518.9" algo="FTMS"/>
<pk mz="275.095722" i="1663988.8" sn="13.65" a="655.18" fwhm="0.000450" res="611178.6" algo="FTMS"/>
<pk mz="275.113646" i="3488758.0" sn="31.39" a="1470.43" fwhm="0.000459" res="598857.6" algo="FTMS"/>
<pk mz="275.150014" i="1800440.9" sn="14.98" a="624.70" fwhm="0.000409" res="673338.8" algo="FTMS"/>
<pk mz="276.062728" i="11386942.0" z="-1" sn="108.14" a="5398.35" fwhm="0.000483" res="572138.5" algo="FTMS" component_name="N" deconvoluted_molecular_mass="275.059535" deconvoluted_isotopic_mass="276.062924"/>
<pk mz="276.071645" i="44913728.0" z="-1" sn="433.96" a="21720.90" fwhm="0.000484" res="570351.4" algo="FTMS" component_name="h" deconvoluted_molecular_mass="276.071838" deconvoluted_isotopic_mass="276.071841"/>
<pk mz="276.108061" i="1729089.5" sn="14.29" a="659.59" fwhm="0.000471" res="586369.6" algo="FTMS"/>
<pk mz="276.108895" i="1158849.6" sn="8.74" a="359.91" fwhm="0.000438" res="629929.0" algo="FTMS"/>
<pk mz="276.989164" i="997572.4" sn="7.18" a="359.35" fwhm="0.000478" res="579898.8" algo="FTMS"/>
<pk mz="277.035359" i="3581320.0" sn="32.28" a="1504.55" fwhm="0.000461" res="601319.8" algo="FTMS"/>
<pk mz="277.059674" i="60626056.0" z="-1" sn="586.65" a="29718.41" fwhm="0.000482" res="574253.8" algo="FTMS" component_name="a" deconvoluted_molecular_mass="277.059833" deconvoluted_isotopic_mass="277.059872"/>
<pk mz="277.063579" i="2215306.0" sn="19.01" a="908.82" fwhm="0.000468" res="592586.7" algo="FTMS"/>
<pk mz="277.071662" i="1253258.6" sn="9.66" a="431.69" fwhm="0.000494" res="560454.4" algo="FTMS"/>
<pk mz="277.074976" i="13551755.0" z="-1" sn="129.18" a="6706.29" fwhm="0.000489" res="566262.2" algo="FTMS" component_name="h" deconvoluted_molecular_mass="276.071838" deconvoluted_isotopic_mass="277.075174"/>
<pk mz="277.111407" i="1084173.8" sn="8.02" a="314.55" fwhm="0.000439" res="631517.2" algo="FTMS"/>
<pk mz="277.180870" i="984019.0" sn="7.04" a="385.40" fwhm="0.000667" res="415390.9" algo="FTMS"/>
<pk mz="278.004099" i="2353617.8" sn="20.25" a="861.08" fwhm="0.000422" res="658627.2" algo="FTMS"/>
<pk mz="278.050898" i="13684949.0" sn="129.83" a="6520.24" fwhm="0.000482" res="576531.5" algo="FTMS"/>
<pk mz="278.063045" i="6236886.5" z="-1" sn="57.80" a="2790.73" fwhm="0.000466" res="596605.1" algo="FTMS" component_name="a" deconvoluted_molecular_mass="277.059833" deconvoluted_isotopic_mass="278.063244"/>
<pk mz="278.078299" i="1158743.5" z="-1" sn="8.70" a="447.68" fwhm="0.000488" res="569285.9" algo="FTMS" component_name="h" deconvoluted_molecular_mass="276.071838" deconvoluted_isotopic_mass="278.078498"/>
<pk mz="278.087391" i="1553112.1" sn="12.51" a="627.70" fwhm="0.000476" res="583659.1" algo="FTMS"/>
<pk mz="278.123695" i="4740315.0" sn="43.33" a="2105.85" fwhm="0.000475" res="585844.2" algo="FTMS"/>
<pk mz="278.360649" i="1018477.1" sn="7.34" a="364.31" fwhm="0.000525" res="530580.9" algo="FTMS"/>
<pk mz="279.014670" i="4435743.5" sn="40.39" a="1892.75" fwhm="0.000458" res="608954.8" algo="FTMS"/>
<pk mz="279.051035" i="2852642.3" sn="25.08" a="1232.15" fwhm="0.000475" res="587006.6" algo="FTMS"/>
<pk mz="279.054280" i="1789730.6" sn="14.80" a="564.91" fwhm="0.000394" res="708340.6" algo="FTMS"/>
<pk mz="279.056717" i="17147170.0" sn="163.31" a="8369.10" fwhm="0.000491" res="568377.8" algo="FTMS"/>
<pk mz="279.063181" i="1217827.3" sn="9.27" a="396.08" fwhm="0.000439" res="635471.5" algo="FTMS"/>
<pk mz="279.063877" i="1147683.4" z="-1" sn="8.59" a="506.52" fwhm="0.000677" res="412310.9" algo="FTMS" component_name="a" deconvoluted_molecular_mass="277.059833" deconvoluted_isotopic_mass="279.064078"/>
<pk mz="279.087400" i="1692965.1" sn="13.86" a="656.61" fwhm="0.000462" res="604239.6" algo="FTMS"/>
<pk mz="279.090701" i="1586597.4" sn="12.83" a="613.14" fwhm="0.000479" res="582773.2" algo="FTMS"/>
<pk mz="279.098652" i="1129446.0" sn="8.41" a="433.78" fwhm="0.000520" res="536750.6" algo="FTMS"/>
<pk mz="279.100477" i="1975718.1" sn="16.60" a="801.23" fwhm="0.000476" res="586310.7" algo="FTMS"/>
<pk mz="279.127125" i="1558696.3" sn="12.56" a="532.68" fwhm="0.000449" res="622127.1" algo="FTMS"/>
<pk mz="279.163554" i="2661419.0" sn="23.23" a="1258.24" fwhm="0.000523" res="534159.7" algo="FTMS"/>
<pk mz="279.428493" i="1092223.6" sn="8.05" a="372.10" fwhm="0.000542" res="515314.3" algo="FTMS"/>
<pk mz="280.009875" i="990189.2" sn="7.07" a="230.50" fwhm="0.000373" res="751594.3" algo="FTMS"/>
<pk mz="280.022101" i="2181230.3" sn="18.58" a="799.39" fwhm="0.000430" res="651687.1" algo="FTMS"/>
<pk mz="280.046308" i="1972336.1" sn="16.56" a="767.65" fwhm="0.000454" res="616757.5" algo="FTMS"/>
<pk mz="280.060057" i="2102641.3" sn="17.82" a="924.38" fwhm="0.000524" res="533958.4" algo="FTMS"/>
<pk mz="280.066576" i="32298354.0" sn="309.82" a="16176.19" fwhm="0.000498" res="562237.1" algo="FTMS"/>
<pk mz="280.082650" i="1150066.9" sn="8.61" a="492.82" fwhm="0.000553" res="506809.4" algo="FTMS"/>
<pk mz="280.102970" i="5795700.5" sn="53.54" a="2740.32" fwhm="0.000491" res="570435.5" algo="FTMS"/>
<pk mz="281.030258" i="3841982.3" sn="34.64" a="1701.55" fwhm="0.000487" res="576492.2" algo="FTMS"/>
<pk mz="281.066640" i="6688705.5" sn="62.17" a="3264.06" fwhm="0.000504" res="557650.1" algo="FTMS"/>
<pk mz="281.069906" i="5938625.5" sn="54.92" a="2936.37" fwhm="0.000506" res="555849.3" algo="FTMS"/>
<pk mz="281.079696" i="1412546.4" sn="11.15" a="524.70" fwhm="0.000445" res="631936.2" algo="FTMS"/>
<pk mz="281.103057" i="1319748.3" sn="10.25" a="449.30" fwhm="0.000470" res="597474.1" algo="FTMS"/>
<pk mz="281.106350" i="1183940.5" sn="8.94" a="425.60" fwhm="0.000444" res="632803.1" algo="FTMS"/>
<pk mz="281.116168" i="1103429.3" sn="8.16" a="282.86" fwhm="0.000411" res="684593.5" algo="FTMS"/>
<pk mz="281.121682" i="4237253.5" sn="38.47" a="1867.84" fwhm="0.000478" res="588047.8" algo="FTMS"/>
<pk mz="281.139416" i="1097799.1" sn="8.11" a="425.12" fwhm="0.000504" res="557733.4" algo="FTMS"/>
<pk mz="282.019045" i="1023118.8" sn="7.38" a="283.73" fwhm="0.000432" res="652417.1" algo="FTMS"/>
<pk mz="282.025529" i="1770127.4" sn="14.61" a="737.53" fwhm="0.000480" res="587714.0" algo="FTMS"/>
<pk mz="282.061872" i="1712786.4" sn="14.05" a="829.30" fwhm="0.000553" res="510499.4" algo="FTMS"/>
<pk mz="282.070031" i="3822099.0" sn="34.45" a="1810.96" fwhm="0.000515" res="547503.6" algo="FTMS"/>
<pk mz="282.098325" i="989461.4" sn="7.02" a="370.93" fwhm="0.000491" res="574679.3" algo="FTMS"/>
<pk mz="283.009559" i="1857761.6" sn="15.38" a="757.93" fwhm="0.000491" res="576269.9" algo="FTMS"/>
<pk mz="283.045916" i="2757732.8" sn="24.03" a="1241.60" fwhm="0.000492" res="575060.4" algo="FTMS"/>
<pk mz="283.068411" i="1403878.6" sn="11.01" a="410.99" fwhm="0.000419" res="675007.6" algo="FTMS"/>
<pk mz="283.082324" i="6592616.0" sn="60.93" a="3198.98" fwhm="0.000493" res="574175.5" algo="FTMS"/>
<pk mz="283.118700" i="2589803.0" sn="22.42" a="1166.99" fwhm="0.000466" res="607590.0" algo="FTMS"/>
<pk mz="283.137314" i="12372588.0" sn="116.54" a="6382.20" fwhm="0.000514" res="550485.9" algo="FTMS"/>
<pk mz="283.155045" i="1323502.0" sn="10.24" a="515.99" fwhm="0.000492" res="575995.6" algo="FTMS"/>
<pk mz="283.191471" i="1045489.1" sn="7.56" a="284.94" fwhm="0.000414" res="684249.6" algo="FTMS"/>
<pk mz="283.264198" i="2068343.3" sn="17.40" a="836.58" fwhm="0.000470" res="602556.0" algo="FTMS"/>
<pk mz="284.037933" i="1114810.3" sn="8.23" a="353.81" fwhm="0.000452" res="628650.1" algo="FTMS"/>
<pk mz="284.041150" i="1818682.5" sn="15.00" a="933.28" fwhm="0.000599" res="474080.5" algo="FTMS"/>
<pk mz="284.049287" i="1285179.3" sn="9.87" a="417.06" fwhm="0.000431" res="658527.9" algo="FTMS"/>
<pk mz="284.067861" i="1330492.9" sn="10.30" a="488.93" fwhm="0.000441" res="644031.3" algo="FTMS"/>
<pk mz="284.077501" i="1040253.8" sn="7.51" a="354.30" fwhm="0.000498" res="570243.4" algo="FTMS"/>
<pk mz="284.085601" i="1355070.5" sn="10.54" a="472.92" fwhm="0.000430" res="660015.2" algo="FTMS"/>
<pk mz="284.140706" i="1501635.3" sn="11.95" a="619.85" fwhm="0.000498" res="570098.1" algo="FTMS"/>
<pk mz="285.025124" i="1301394.3" sn="10.02" a="453.31" fwhm="0.000471" res="605523.4" algo="FTMS"/>
<pk mz="285.061600" i="8452886.0" sn="78.83" a="4124.71" fwhm="0.000504" res="566127.4" algo="FTMS"/>
<pk mz="285.080140" i="1378071.3" sn="10.76" a="539.94" fwhm="0.000500" res="569738.0" algo="FTMS"/>
<pk mz="285.097966" i="5563673.0" sn="51.03" a="2647.25" fwhm="0.000500" res="570117.0" algo="FTMS"/>
<pk mz="285.126142" i="6764315.5" sn="62.58" a="3158.06" fwhm="0.000490" res="581787.4" algo="FTMS"/>
<pk mz="285.134327" i="3657500.3" sn="32.69" a="1678.14" fwhm="0.000501" res="568987.0" algo="FTMS"/>
<pk mz="285.145667" i="1226781.3" sn="9.30" a="420.83" fwhm="0.000467" res="610041.1" algo="FTMS"/>
<pk mz="285.170764" i="1377567.5" sn="10.75" a="500.63" fwhm="0.000460" res="620138.8" algo="FTMS"/>
<pk mz="285.207118" i="2147362.8" sn="18.16" a="796.98" fwhm="0.000437" res="652997.3" algo="FTMS"/>
<pk mz="286.056811" i="1470449.8" sn="11.65" a="535.36" fwhm="0.000468" res="611169.3" algo="FTMS"/>
<pk mz="286.064958" i="1643378.5" sn="13.31" a="654.30" fwhm="0.000483" res="592561.7" algo="FTMS"/>
<pk mz="286.093320" i="1321205.3" sn="10.21" a="476.87" fwhm="0.000498" res="574095.8" algo="FTMS"/>
<pk mz="286.101346" i="1204022.0" sn="9.08" a="470.71" fwhm="0.000550" res="520459.1" algo="FTMS"/>
<pk mz="286.129541" i="1473784.6" sn="11.68" a="568.68" fwhm="0.000484" res="590636.7" algo="FTMS"/>
<pk mz="287.040839" i="1913552.5" sn="15.83" a="796.24" fwhm="0.000515" res="557871.7" algo="FTMS"/>
<pk mz="287.059373" i="24158162.0" sn="228.75" a="12486.51" fwhm="0.000520" res="551767.1" algo="FTMS"/>
<pk mz="287.068247" i="1018323.3" sn="7.26" a="253.51" fwhm="0.000384" res="747312.5" algo="FTMS"/>
<pk mz="287.077207" i="3317460.3" sn="29.26" a="1541.47" fwhm="0.000516" res="556311.2" algo="FTMS"/>
<pk mz="287.095800" i="1600342.0" sn="12.83" a="635.01" fwhm="0.000516" res="556099.0" algo="FTMS"/>
<pk mz="287.113611" i="7347159.5" sn="67.84" a="3698.89" fwhm="0.000516" res="556233.8" algo="FTMS"/>
<pk mz="287.150026" i="5322715.5" sn="48.46" a="2581.36" fwhm="0.000518" res="554280.9" algo="FTMS"/>
<pk mz="287.186447" i="1257950.9" sn="9.55" a="391.16" fwhm="0.000406" res="706553.5" algo="FTMS"/>
<pk mz="287.222774" i="1037666.5" sn="7.44" a="295.75" fwhm="0.000400" res="718062.4" algo="FTMS"/>
<pk mz="288.062684" i="4212791.0" sn="37.83" a="1978.64" fwhm="0.000516" res="557897.3" algo="FTMS"/>
<pk mz="288.071680" i="6071352.0" sn="55.62" a="3187.22" fwhm="0.000547" res="526699.5" algo="FTMS"/>
<pk mz="288.108792" i="1269179.9" sn="9.66" a="502.24" fwhm="0.000534" res="539673.2" algo="FTMS"/>
<pk mz="288.117010" i="1024316.8" sn="7.31" a="296.42" fwhm="0.000495" res="581729.7" algo="FTMS"/>
<pk mz="288.987222" i="1018328.0" sn="7.26" a="361.23" fwhm="0.000509" res="567728.5" algo="FTMS"/>
<pk mz="289.035366" i="2496157.3" sn="21.40" a="1084.96" fwhm="0.000506" res="571477.8" algo="FTMS"/>
<pk mz="289.038645" i="2705053.5" sn="23.40" a="1196.92" fwhm="0.000485" res="595441.9" algo="FTMS"/>
<pk mz="289.056517" i="1282975.4" sn="9.79" a="478.75" fwhm="0.000499" res="579284.7" algo="FTMS"/>
<pk mz="289.064853" i="1281696.3" sn="9.78" a="490.18" fwhm="0.000522" res="553923.6" algo="FTMS"/>
<pk mz="289.069988" i="1074848.9" sn="7.80" a="339.14" fwhm="0.000564" res="512189.8" algo="FTMS"/>
<pk mz="289.074996" i="175503520.0" z="-1" sn="1677.40" a="92067.44" fwhm="0.000521" res="554659.5" algo="FTMS" component_name="O" deconvoluted_molecular_mass="289.075184" deconvoluted_isotopic_mass="289.075213"/>
<pk mz="289.082951" i="1879074.3" sn="15.50" a="837.56" fwhm="0.000526" res="549840.4" algo="FTMS"/>
<pk mz="289.083908" i="2455970.3" sn="21.02" a="1126.35" fwhm="0.000505" res="572528.3" algo="FTMS"/>
<pk mz="289.092876" i="2965923.3" sn="25.90" a="1465.97" fwhm="0.000536" res="539583.7" algo="FTMS"/>
<pk mz="289.111404" i="13036709.0" sn="122.29" a="7178.72" fwhm="0.000544" res="531134.0" algo="FTMS"/>
<pk mz="289.121175" i="7033510.5" sn="64.83" a="3628.89" fwhm="0.000535" res="540753.4" algo="FTMS"/>
<pk mz="289.129246" i="3859111.3" sn="34.45" a="1908.77" fwhm="0.000525" res="550983.7" algo="FTMS"/>
<pk mz="289.165665" i="1494443.1" sn="11.81" a="535.00" fwhm="0.000447" res="646931.2" algo="FTMS"/>
<pk mz="290.030582" i="1510026.3" sn="11.96" a="586.27" fwhm="0.000514" res="564532.4" algo="FTMS"/>
<pk mz="290.038771" i="1251595.1" sn="9.49" a="531.29" fwhm="0.000557" res="520261.6" algo="FTMS"/>
<pk mz="290.050913" i="3291148.5" sn="29.01" a="1537.78" fwhm="0.000510" res="568928.1" algo="FTMS"/>
<pk mz="290.066853" i="1136910.3" sn="8.39" a="387.90" fwhm="0.000477" res="608273.7" algo="FTMS"/>
<pk mz="290.078383" i="12588304.0" z="-1" sn="118.00" a="7004.61" fwhm="0.000533" res="544314.9" algo="FTMS" component_name="O" deconvoluted_molecular_mass="289.075184" deconvoluted_isotopic_mass="290.078602"/>
<pk mz="290.087340" i="1805840.6" sn="14.79" a="853.64" fwhm="0.000554" res="523676.2" algo="FTMS"/>
<pk mz="290.114748" i="1514003.6" sn="12.00" a="557.66" fwhm="0.000461" res="629045.4" algo="FTMS"/>
<pk mz="290.123725" i="1310996.6" sn="10.06" a="527.00" fwhm="0.000483" res="600074.0" algo="FTMS"/>
<pk mz="290.124516" i="1497748.8" sn="11.84" a="578.67" fwhm="0.000493" res="588013.6" algo="FTMS"/>
<pk mz="291.014566" i="2831738.8" sn="24.61" a="1286.75" fwhm="0.000512" res="567868.8" algo="FTMS"/>
<pk mz="291.025922" i="1366908.3" sn="10.59" a="503.71" fwhm="0.000507" res="574514.0" algo="FTMS"/>
<pk mz="291.038921" i="1315581.8" sn="10.10" a="557.33" fwhm="0.000533" res="546012.6" algo="FTMS"/>
<pk mz="291.054263" i="79018368.0" z="-1" sn="753.86" a="43110.04" fwhm="0.000531" res="548537.4" algo="FTMS" component_name="V" deconvoluted_molecular_mass="291.054454" deconvoluted_isotopic_mass="291.054484"/>
<pk mz="291.063256" i="1020288.6" sn="7.27" a="402.94" fwhm="0.000498" res="584575.5" algo="FTMS"/>
<pk mz="291.079240" i="2504578.5" z="-1" sn="21.48" a="1174.73" fwhm="0.000523" res="556474.3" algo="FTMS" component_name="O" deconvoluted_molecular_mass="289.075184" deconvoluted_isotopic_mass="291.079461"/>
<pk mz="291.087368" i="1335939.4" sn="10.29" a="624.16" fwhm="0.000593" res="490920.3" algo="FTMS"/>
<pk mz="291.090677" i="7649668.0" sn="70.73" a="4220.97" fwhm="0.000540" res="538773.9" algo="FTMS"/>
<pk mz="291.100485" i="1260036.9" sn="9.57" a="481.62" fwhm="0.000497" res="585580.8" algo="FTMS"/>
<pk mz="291.108571" i="1059461.9" sn="7.65" a="290.31" fwhm="0.000458" res="635852.0" algo="FTMS"/>
<pk mz="291.118244" i="2921863.0" sn="25.47" a="1437.87" fwhm="0.000525" res="554500.9" algo="FTMS"/>
<pk mz="291.136933" i="994697.2" sn="7.03" a="342.27" fwhm="0.000502" res="579764.8" algo="FTMS"/>
<pk mz="291.209618" i="2604945.8" sn="22.44" a="1276.24" fwhm="0.000559" res="521243.3" algo="FTMS"/>
<pk mz="292.045559" i="1010677.9" sn="7.14" a="335.02" fwhm="0.000481" res="607292.2" algo="FTMS"/>
<pk mz="292.046331" i="1198838.0" sn="8.93" a="519.73" fwhm="0.000556" res="525679.2" algo="FTMS"/>
<pk mz="292.057667" i="5502967.5" z="-1" sn="49.91" a="2763.25" fwhm="0.000522" res="559685.8" algo="FTMS" component_name="V" deconvoluted_molecular_mass="291.054454" deconvoluted_isotopic_mass="292.057890"/>
<pk mz="292.066553" i="9362936.0" sn="86.67" a="4877.82" fwhm="0.000525" res="556006.1" algo="FTMS"/>
<pk mz="292.082660" i="1529850.5" sn="12.08" a="681.39" fwhm="0.000569" res="513261.5" algo="FTMS"/>
<pk mz="292.094043" i="1204219.9" sn="8.98" a="499.50" fwhm="0.000523" res="558520.9" algo="FTMS"/>
<pk mz="292.102932" i="8966653.0" sn="82.89" a="5224.28" fwhm="0.000569" res="513739.0" algo="FTMS"/>
<pk mz="292.993915" i="1484779.6" sn="11.65" a="663.72" fwhm="0.000575" res="509124.2" algo="FTMS"/>
<pk mz="293.030308" i="3021168.3" sn="26.28" a="1394.70" fwhm="0.000524" res="558965.6" algo="FTMS"/>
<pk mz="293.058481" i="1160819.8" z="-1" sn="8.57" a="373.32" fwhm="0.000556" res="526768.1" algo="FTMS" component_name="V" deconvoluted_molecular_mass="291.054454" deconvoluted_isotopic_mass="293.058705"/>
<pk mz="293.066668" i="2567796.8" sn="21.97" a="1185.35" fwhm="0.000502" res="584057.2" algo="FTMS"/>
<pk mz="293.069906" i="16444021.0" sn="154.08" a="8940.96" fwhm="0.000550" res="533153.9" algo="FTMS"/>
<pk mz="293.078844" i="4602998.5" sn="41.34" a="2489.91" fwhm="0.000559" res="524450.9" algo="FTMS"/>
<pk mz="293.103019" i="1423353.4" sn="11.07" a="630.37" fwhm="0.000564" res="519711.5" algo="FTMS"/>
<pk mz="293.106261" i="2309241.8" sn="19.50" a="1012.77" fwhm="0.000509" res="576214.3" algo="FTMS"/>
<pk mz="293.116077" i="2196091.0" sn="18.43" a="979.77" fwhm="0.000509" res="575896.5" algo="FTMS"/>
<pk mz="293.175813" i="33000066.0" sn="311.72" a="18519.91" fwhm="0.000547" res="536383.0" algo="FTMS"/>
<pk mz="293.179183" i="7326339.0" sn="67.27" a="3713.30" fwhm="0.000517" res="567272.0" algo="FTMS"/>
<pk mz="293.188923" i="1017732.3" sn="7.21" a="350.21" fwhm="0.000498" res="589293.3" algo="FTMS"/>
<pk mz="293.264564" i="1035853.9" sn="7.38" a="418.44" fwhm="0.000573" res="511534.0" algo="FTMS"/>
<pk mz="294.025539" i="1232240.4" sn="9.25" a="440.08" fwhm="0.000479" res="614037.5" algo="FTMS"/>
<pk mz="294.061982" i="1789045.1" sn="14.55" a="746.27" fwhm="0.000552" res="532271.2" algo="FTMS"/>
<pk mz="294.071706" i="2148342.3" sn="17.97" a="1131.03" fwhm="0.000589" res="499483.5" algo="FTMS"/>
<pk mz="294.073336" i="1286646.6" sn="9.77" a="417.03" fwhm="0.000447" res="657715.0" algo="FTMS"/>
<pk mz="294.082183" i="198490864.0" z="-1" sn="1887.39" a="105569.94" fwhm="0.000535" res="549812.9" algo="FTMS" component_name="M" deconvoluted_molecular_mass="294.082458" deconvoluted_isotopic_mass="294.082409"/>
<pk mz="294.098305" i="1054585.9" sn="7.56" a="366.16" fwhm="0.000529" res="556239.4" algo="FTMS"/>
<pk mz="294.118603" i="11413245.0" sn="106.18" a="6130.74" fwhm="0.000546" res="538537.6" algo="FTMS"/>
<pk mz="294.179205" i="5575940.5" sn="50.61" a="2900.95" fwhm="0.000529" res="556172.2" algo="FTMS"/>
<pk mz="294.182541" i="1202820.9" sn="8.97" a="377.48" fwhm="0.000463" res="634937.0" algo="FTMS"/>
<pk mz="295.009548" i="2034547.4" sn="16.89" a="887.50" fwhm="0.000515" res="572881.3" algo="FTMS"/>
<pk mz="295.045952" i="3340920.3" sn="29.32" a="1690.74" fwhm="0.000556" res="530630.9" algo="FTMS"/>
<pk mz="295.082325" i="2598269.3" sn="22.25" a="1219.15" fwhm="0.000533" res="553523.3" algo="FTMS"/>
<pk mz="295.085574" i="15512446.0" z="-1" sn="145.21" a="8611.84" fwhm="0.000556" res="530540.3" algo="FTMS" component_name="M" deconvoluted_molecular_mass="294.082458" deconvoluted_isotopic_mass="295.085802"/>
<pk mz="295.095385" i="1851263.0" sn="15.14" a="767.44" fwhm="0.000511" res="577490.0" algo="FTMS"/>
<pk mz="295.118715" i="1197826.3" sn="8.92" a="460.50" fwhm="0.000479" res="616201.6" algo="FTMS"/>
<pk mz="295.122030" i="1358594.6" sn="10.45" a="503.79" fwhm="0.000474" res="622494.9" algo="FTMS"/>
<pk mz="295.131828" i="1232132.0" sn="9.25" a="525.99" fwhm="0.000536" res="550576.0" algo="FTMS"/>
<pk mz="295.137337" i="8507269.0" sn="78.51" a="4366.00" fwhm="0.000522" res="565144.9" algo="FTMS"/>
<pk mz="295.191483" i="1057676.1" sn="7.59" a="460.09" fwhm="0.000580" res="509330.0" algo="FTMS"/>
<pk mz="295.936691" i="1038386.8" sn="7.40" a="387.87" fwhm="0.000558" res="530576.4" algo="FTMS"/>
<pk mz="296.041127" i="1966081.4" sn="16.23" a="861.46" fwhm="0.000531" res="557925.7" algo="FTMS"/>
<pk mz="296.049350" i="1070850.6" sn="7.71" a="338.36" fwhm="0.000462" res="640325.6" algo="FTMS"/>
<pk mz="296.077561" i="1949446.5" sn="16.07" a="816.83" fwhm="0.000516" res="573880.8" algo="FTMS"/>
<pk mz="296.086479" i="2714631.8" z="-1" sn="23.36" a="1276.81" fwhm="0.000522" res="567453.3" algo="FTMS" component_name="M" deconvoluted_molecular_mass="294.082458" deconvoluted_isotopic_mass="296.086708"/>
<pk mz="296.140691" i="1760527.4" sn="14.28" a="863.60" fwhm="0.000570" res="519455.0" algo="FTMS"/>
<pk mz="297.025252" i="3546765.3" sn="31.11" a="1850.33" fwhm="0.000567" res="523488.5" algo="FTMS"/>
<pk mz="297.061627" i="4092050.5" sn="36.28" a="1971.47" fwhm="0.000526" res="564959.5" algo="FTMS"/>
<pk mz="297.097978" i="2866071.8" z="-1" sn="24.67" a="1328.19" fwhm="0.000523" res="567755.5" algo="FTMS" component_name="M" deconvoluted_molecular_mass="294.082458" deconvoluted_isotopic_mass="297.098209"/>
<pk mz="297.110980" i="1081753.6" sn="7.77" a="395.95" fwhm="0.000533" res="557563.6" algo="FTMS"/>
<pk mz="297.134374" i="2394525.0" sn="20.20" a="1092.44" fwhm="0.000514" res="577902.6" algo="FTMS"/>
<pk mz="297.142241" i="4535966.0" sn="40.48" a="2549.13" fwhm="0.000572" res="519836.4" algo="FTMS"/>
<pk mz="297.147479" i="5318303.0" sn="47.89" a="3063.01" fwhm="0.000610" res="486955.0" algo="FTMS"/>
<pk mz="297.152888" i="561118336.0" z="-1" sn="5310.96" a="306778.25" fwhm="0.000551" res="539686.9" algo="FTMS" component_name="G" deconvoluted_molecular_mass="297.153134" deconvoluted_isotopic_mass="297.153119"/>
<pk mz="297.158214" i="4387488.5" sn="39.07" a="2196.38" fwhm="0.000536" res="554479.6" algo="FTMS"/>
<pk mz="298.032660" i="10154272.0" sn="93.68" a="5673.73" fwhm="0.000557" res="535062.2" algo="FTMS"/>
<pk mz="298.056815" i="1680932.1" sn="13.44" a="718.66" fwhm="0.000518" res="575176.6" algo="FTMS"/>
<pk mz="298.064830" i="1094181.3" sn="7.89" a="406.80" fwhm="0.000492" res="605366.3" algo="FTMS"/>
<pk mz="298.152383" i="3209522.3" sn="27.92" a="1586.55" fwhm="0.000538" res="553690.4" algo="FTMS"/>
<pk mz="298.156358" i="68959536.0" z="-1" sn="650.53" a="38683.73" fwhm="0.000557" res="535349.5" algo="FTMS" component_name="G" deconvoluted_molecular_mass="297.153134" deconvoluted_isotopic_mass="298.156591"/>
<pk mz="298.159276" i="1154611.3" sn="8.46" a="432.29" fwhm="0.000499" res="597615.6" algo="FTMS"/>
<pk mz="299.040857" i="2680248.0" sn="22.90" a="1176.17" fwhm="0.000500" res="598107.0" algo="FTMS"/>
<pk mz="299.077255" i="7366077.5" sn="67.28" a="3919.33" fwhm="0.000549" res="544497.0" algo="FTMS"/>
<pk mz="299.113667" i="4560323.0" sn="40.71" a="2403.19" fwhm="0.000563" res="530932.9" algo="FTMS"/>
<pk mz="299.148813" i="16463305.0" sn="153.42" a="9275.90" fwhm="0.000555" res="539052.3" algo="FTMS"/>
<pk mz="299.150027" i="3462088.8" sn="30.31" a="1589.46" fwhm="0.000507" res="590432.6" algo="FTMS"/>
<pk mz="299.157242" i="2627017.8" sn="22.40" a="1213.36" fwhm="0.000527" res="567989.5" algo="FTMS"/>
<pk mz="299.159704" i="5317578.0" z="-1" sn="47.88" a="2614.15" fwhm="0.000522" res="572639.1" algo="FTMS" component_name="G" deconvoluted_molecular_mass="297.153134" deconvoluted_isotopic_mass="299.159939"/>
<pk mz="299.161204" i="1129930.5" sn="8.22" a="422.24" fwhm="0.000489" res="611850.6" algo="FTMS"/>
<pk mz="299.186372" i="1210702.3" sn="8.99" a="390.59" fwhm="0.000467" res="639994.5" algo="FTMS"/>
<pk mz="299.796922" i="1106988.4" sn="8.00" a="328.08" fwhm="0.000484" res="619568.4" algo="FTMS"/>
<pk mz="300.029735" i="3575376.8" sn="31.38" a="1862.03" fwhm="0.000553" res="542897.3" algo="FTMS"/>
<pk mz="300.035288" i="2379857.5" sn="20.06" a="1098.02" fwhm="0.000535" res="560924.5" algo="FTMS"/>
<pk mz="300.062696" i="1390805.9" sn="10.69" a="498.11" fwhm="0.000475" res="631383.5" algo="FTMS"/>
<pk mz="300.072528" i="1055319.4" sn="7.51" a="341.26" fwhm="0.000445" res="673785.3" algo="FTMS"/>
<pk mz="300.080695" i="1209048.6" sn="8.97" a="562.98" fwhm="0.000577" res="520362.1" algo="FTMS"/>
<pk mz="300.152195" i="3138403.8" sn="27.24" a="1692.42" fwhm="0.000580" res="517347.1" algo="FTMS"/>
<pk mz="301.038598" i="73850608.0" z="-1" sn="696.84" a="42596.63" fwhm="0.000563" res="534861.2" algo="FTMS" component_name="X" deconvoluted_molecular_mass="301.038749" deconvoluted_isotopic_mass="301.038837"/>
<pk mz="301.056512" i="1968371.3" sn="16.16" a="858.92" fwhm="0.000530" res="567680.8" algo="FTMS"/>
<pk mz="301.071709" i="1309045.6" sn="9.92" a="506.49" fwhm="0.000481" res="626371.4" algo="FTMS"/>
<pk mz="301.074974" i="4476662.0" sn="39.91" a="2369.62" fwhm="0.000559" res="538607.3" algo="FTMS"/>
<pk mz="301.092913" i="4622585.0" sn="41.29" a="2470.87" fwhm="0.000572" res="526142.1" algo="FTMS"/>
<pk mz="301.129304" i="6700799.0" sn="60.97" a="3712.84" fwhm="0.000560" res="537824.4" algo="FTMS"/>
<pk mz="301.165677" i="3922180.8" sn="34.66" a="1979.73" fwhm="0.000554" res="543370.6" algo="FTMS"/>
<pk mz="301.202042" i="1897482.5" sn="15.49" a="736.72" fwhm="0.000502" res="600395.5" algo="FTMS"/>
<pk mz="302.042006" i="5751187.0" z="-1" sn="51.69" a="3149.76" fwhm="0.000571" res="529388.3" algo="FTMS" component_name="X" deconvoluted_molecular_mass="301.038749" deconvoluted_isotopic_mass="302.042246"/>
<pk mz="302.066208" i="1956246.9" sn="15.95" a="887.15" fwhm="0.000527" res="572781.9" algo="FTMS"/>
<pk mz="302.078381" i="5968281.0" sn="53.73" a="3416.09" fwhm="0.000589" res="512510.6" algo="FTMS"/>
<pk mz="303.002993" i="1070002.1" sn="7.61" a="326.44" fwhm="0.000466" res="650130.1" algo="FTMS"/>
<pk mz="303.014699" i="1373748.1" sn="10.47" a="572.08" fwhm="0.000551" res="550104.2" algo="FTMS"/>
<pk mz="303.042903" i="1569336.8" z="-1" sn="12.31" a="527.66" fwhm="0.000458" res="661855.8" algo="FTMS" component_name="X" deconvoluted_molecular_mass="301.038749" deconvoluted_isotopic_mass="303.043145"/>
<pk mz="303.051006" i="2325306.3" sn="19.43" a="1161.03" fwhm="0.000549" res="551815.9" algo="FTMS"/>
<pk mz="303.054301" i="3429434.8" sn="29.82" a="1771.91" fwhm="0.000539" res="562223.6" algo="FTMS"/>
<pk mz="303.062275" i="1708348.0" sn="13.62" a="837.82" fwhm="0.000557" res="543994.7" algo="FTMS"/>
<pk mz="303.072176" i="1552701.8" sn="12.15" a="705.94" fwhm="0.000524" res="578297.2" algo="FTMS"/>
<pk mz="303.090644" i="5492801.0" sn="49.25" a="2952.31" fwhm="0.000559" res="541825.5" algo="FTMS"/>
<pk mz="303.098707" i="2034754.1" sn="16.69" a="936.92" fwhm="0.000544" res="557234.1" algo="FTMS"/>
<pk mz="303.099666" i="1208642.3" sn="8.91" a="460.68" fwhm="0.000528" res="574281.8" algo="FTMS"/>
<pk mz="303.108582" i="3824195.8" sn="33.54" a="1913.35" fwhm="0.000553" res="547869.4" algo="FTMS"/>
<pk mz="303.127082" i="2907207.0" sn="24.91" a="1475.05" fwhm="0.000535" res="566974.6" algo="FTMS"/>
<pk mz="303.144946" i="3733578.0" sn="32.69" a="1816.05" fwhm="0.000538" res="563342.1" algo="FTMS"/>
<pk mz="303.181326" i="1417040.0" sn="10.87" a="563.95" fwhm="0.000521" res="582300.6" algo="FTMS"/>
<pk mz="303.217776" i="1159126.1" sn="8.45" a="408.23" fwhm="0.000490" res="619185.2" algo="FTMS"/>
<pk mz="304.046277" i="1668834.6" z="-1" sn="13.24" a="857.10" fwhm="0.000645" res="471481.2" algo="FTMS" component_name="X" deconvoluted_molecular_mass="301.038749" deconvoluted_isotopic_mass="304.046521"/>
<pk mz="304.066597" i="2264294.3" sn="18.85" a="1064.44" fwhm="0.000566" res="537058.7" algo="FTMS"/>
<pk mz="304.094002" i="1447146.9" sn="11.16" a="528.50" fwhm="0.000490" res="620066.3" algo="FTMS"/>
<pk mz="304.102983" i="1067628.4" sn="7.58" a="417.23" fwhm="0.000552" res="550946.3" algo="FTMS"/>
<pk mz="304.103833" i="1298284.5" sn="9.75" a="597.98" fwhm="0.000558" res="544938.3" algo="FTMS"/>
<pk mz="304.148243" i="1099572.1" sn="7.88" a="516.30" fwhm="0.000645" res="471247.4" algo="FTMS"/>
<pk mz="304.881780" i="1115634.8" sn="8.03" a="377.96" fwhm="0.000529" res="576594.8" algo="FTMS"/>
<pk mz="305.030285" i="5519756.5" sn="49.50" a="3234.68" fwhm="0.000611" res="499355.4" algo="FTMS"/>
<pk mz="305.066655" i="2415763.0" sn="20.28" a="1286.99" fwhm="0.000601" res="507616.8" algo="FTMS"/>
<pk mz="305.069905" i="42832276.0" z="-1" sn="400.85" a="25430.04" fwhm="0.000579" res="527324.1" algo="FTMS" component_name="j" deconvoluted_molecular_mass="305.070156" deconvoluted_isotopic_mass="305.070150"/>
<pk mz="305.079709" i="1086229.3" sn="7.76" a="388.60" fwhm="0.000468" res="652254.1" algo="FTMS"/>
<pk mz="305.085382" i="1191702.3" sn="8.75" a="500.11" fwhm="0.000522" res="584439.6" algo="FTMS"/>
<pk mz="305.087858" i="1139478.6" sn="8.26" a="527.54" fwhm="0.000589" res="518217.6" algo="FTMS"/>
<pk mz="305.103156" i="1142169.4" sn="8.28" a="414.49" fwhm="0.000520" res="586918.0" algo="FTMS"/>
<pk mz="305.106289" i="4413850.0" sn="39.09" a="2587.71" fwhm="0.000603" res="505944.2" algo="FTMS"/>
<pk mz="305.116076" i="1476635.6" sn="11.43" a="618.10" fwhm="0.000565" res="539892.8" algo="FTMS"/>
<pk mz="305.124259" i="1694621.0" sn="13.48" a="782.68" fwhm="0.000526" res="579737.4" algo="FTMS"/>
<pk mz="305.188855" i="1719080.4" sn="13.71" a="906.38" fwhm="0.000614" res="496705.4" algo="FTMS"/>
<pk mz="305.998990" i="2038071.1" sn="16.72" a="1121.81" fwhm="0.000603" res="507663.6" algo="FTMS"/>
<pk mz="306.025548" i="1858875.9" sn="15.03" a="796.57" fwhm="0.000548" res="558078.6" algo="FTMS"/>
<pk mz="306.045825" i="1135679.5" sn="8.22" a="401.40" fwhm="0.000505" res="605890.2" algo="FTMS"/>
<pk mz="306.061868" i="1212482.4" sn="8.94" a="555.45" fwhm="0.000556" res="550517.8" algo="FTMS"/>
<pk mz="306.073307" i="4504132.5" z="-1" sn="39.94" a="2529.34" fwhm="0.000607" res="504074.4" algo="FTMS" component_name="j" deconvoluted_molecular_mass="305.070156" deconvoluted_isotopic_mass="306.073555"/>
<pk mz="306.082202" i="1417029.9" sn="10.87" a="565.10" fwhm="0.000503" res="608865.5" algo="FTMS"/>
<pk mz="306.109683" i="1501770.9" sn="11.67" a="606.89" fwhm="0.000508" res="602447.0" algo="FTMS"/>
<pk mz="306.118587" i="1182668.4" sn="8.66" a="527.23" fwhm="0.000614" res="498565.0" algo="FTMS"/>
<pk mz="306.119415" i="1025356.6" sn="7.18" a="347.49" fwhm="0.000467" res="655059.2" algo="FTMS"/>
<pk mz="306.258718" i="1233125.4" sn="9.14" a="627.61" fwhm="0.000631" res="485706.6" algo="FTMS"/>
<pk mz="306.879757" i="1310164.9" sn="9.86" a="402.80" fwhm="0.000442" res="694603.1" algo="FTMS"/>
<pk mz="307.009563" i="2469868.3" sn="20.78" a="1150.69" fwhm="0.000540" res="568323.1" algo="FTMS"/>
<pk mz="307.045918" i="4297971.0" sn="38.00" a="2421.27" fwhm="0.000596" res="515404.1" algo="FTMS"/>
<pk mz="307.049162" i="6427379.5" sn="58.05" a="3893.98" fwhm="0.000602" res="509824.5" algo="FTMS"/>
<pk mz="307.070243" i="1742327.3" sn="13.93" a="780.40" fwhm="0.000563" res="545014.8" algo="FTMS"/>
<pk mz="307.082282" i="1657593.5" sn="13.13" a="778.45" fwhm="0.000568" res="540405.5" algo="FTMS"/>
<pk mz="307.085550" i="12481274.0" sn="115.05" a="7808.33" fwhm="0.000602" res="509931.9" algo="FTMS"/>
<pk mz="307.095329" i="2097403.8" sn="17.27" a="1081.74" fwhm="0.000615" res="498967.2" algo="FTMS"/>
<pk mz="307.121933" i="25625344.0" sn="238.82" a="15273.39" fwhm="0.000596" res="515465.7" algo="FTMS"/>
<pk mz="307.137414" i="1012227.4" sn="7.06" a="401.66" fwhm="0.000534" res="575027.8" algo="FTMS"/>
<pk mz="307.194902" i="1502221.9" sn="11.60" a="635.05" fwhm="0.000553" res="555886.5" algo="FTMS"/>
<pk mz="308.041199" i="1780648.5" sn="14.21" a="857.53" fwhm="0.000532" res="579230.6" algo="FTMS"/>
<pk mz="308.049276" i="1353898.0" sn="10.21" a="556.42" fwhm="0.000516" res="596863.6" algo="FTMS"/>
<pk mz="308.077560" i="2020271.3" sn="16.45" a="1003.91" fwhm="0.000585" res="526464.9" algo="FTMS"/>
<pk mz="308.088895" i="1557809.3" sn="12.12" a="741.91" fwhm="0.000589" res="523175.3" algo="FTMS"/>
<pk mz="308.097876" i="2007987.0" sn="16.34" a="1067.47" fwhm="0.000611" res="503859.0" algo="FTMS"/>
<pk mz="308.125312" i="2550456.0" sn="21.41" a="1327.74" fwhm="0.000596" res="517383.1" algo="FTMS"/>
<pk mz="309.025184" i="3540575.0" sn="30.68" a="1812.73" fwhm="0.000573" res="539677.3" algo="FTMS"/>
<pk mz="309.061557" i="4977766.0" sn="44.14" a="2801.28" fwhm="0.000602" res="513605.1" algo="FTMS"/>
<pk mz="309.064810" i="8917094.0" sn="81.02" a="5307.20" fwhm="0.000593" res="521126.3" algo="FTMS"/>
<pk mz="309.074663" i="1322856.4" sn="9.92" a="623.62" fwhm="0.000607" res="508917.0" algo="FTMS"/>
<pk mz="309.097964" i="2610028.8" sn="21.97" a="1258.12" fwhm="0.000561" res="551102.1" algo="FTMS"/>
<pk mz="309.101293" i="3642989.3" sn="31.64" a="2047.46" fwhm="0.000624" res="495375.7" algo="FTMS"/>
<pk mz="309.111021" i="2919023.3" sn="24.86" a="1543.21" fwhm="0.000598" res="517145.9" algo="FTMS"/>
<pk mz="309.134454" i="1505395.5" sn="11.63" a="723.80" fwhm="0.000575" res="537442.6" algo="FTMS"/>
<pk mz="309.137617" i="1045748.1" sn="7.33" a="425.77" fwhm="0.000579" res="533692.7" algo="FTMS"/>
<pk mz="309.147410" i="1208822.0" sn="8.85" a="488.99" fwhm="0.000532" res="580809.8" algo="FTMS"/>
<pk mz="309.152989" i="14494839.0" sn="133.23" a="8820.14" fwhm="0.000615" res="502692.2" algo="FTMS"/>
<pk mz="309.170855" i="1783418.4" sn="14.23" a="830.25" fwhm="0.000570" res="542070.5" algo="FTMS"/>
<pk mz="309.174164" i="2780795.0" sn="23.57" a="1314.83" fwhm="0.000548" res="564075.8" algo="FTMS"/>
<pk mz="310.020427" i="1351834.6" sn="10.19" a="501.83" fwhm="0.000526" res="589066.7" algo="FTMS"/>
<pk mz="310.056814" i="2636321.5" sn="22.21" a="1314.81" fwhm="0.000565" res="548799.5" algo="FTMS"/>
<pk mz="310.068133" i="1487267.6" sn="11.46" a="769.42" fwhm="0.000620" res="500232.5" algo="FTMS"/>
<pk mz="310.093234" i="1637160.4" sn="12.86" a="832.81" fwhm="0.000652" res="475821.5" algo="FTMS"/>
<pk mz="310.156393" i="2282036.5" sn="18.90" a="1022.38" fwhm="0.000518" res="598498.3" algo="FTMS"/>
<pk mz="311.004475" i="1368790.8" sn="10.35" a="501.95" fwhm="0.000495" res="627942.3" algo="FTMS"/>
<pk mz="311.023898" i="1012442.5" sn="7.01" a="537.71" fwhm="0.000717" res="433514.0" algo="FTMS"/>
<pk mz="311.040863" i="3210717.8" sn="27.59" a="1808.23" fwhm="0.000598" res="520239.4" algo="FTMS"/>
<pk mz="311.077246" i="5254117.0" sn="46.72" a="3006.23" fwhm="0.000598" res="520313.0" algo="FTMS"/>
<pk mz="311.108133" i="1225194.8" sn="9.00" a="475.74" fwhm="0.000504" res="616996.4" algo="FTMS"/>
<pk mz="311.113654" i="4448236.0" sn="39.18" a="2422.95" fwhm="0.000584" res="533168.7" algo="FTMS"/>
<pk mz="311.126669" i="1955310.4" sn="15.84" a="963.19" fwhm="0.000571" res="544609.6" algo="FTMS"/>
<pk mz="311.148774" i="1191922.6" sn="8.69" a="586.64" fwhm="0.000662" res="469683.1" algo="FTMS"/>
<pk mz="311.150060" i="2387442.8" sn="19.88" a="1362.98" fwhm="0.000635" res="489830.3" algo="FTMS"/>
<pk mz="311.156835" i="11432436.0" sn="104.56" a="7166.32" fwhm="0.000634" res="491113.1" algo="FTMS"/>
<pk mz="311.162574" i="14650869.0" sn="134.69" a="9585.96" fwhm="0.000649" res="479111.8" algo="FTMS"/>
<pk mz="311.168480" i="1319765504.0" z="-1" sn="12352.98" a="807894.25" fwhm="0.000610" res="509726.3" algo="FTMS" component_name="B" deconvoluted_molecular_mass="311.168755" deconvoluted_isotopic_mass="311.168737"/>
<pk mz="311.174325" i="9822712.0" sn="89.49" a="5663.48" fwhm="0.000596" res="522321.9" algo="FTMS"/>
<pk mz="311.186432" i="1192057.9" sn="8.69" a="524.89" fwhm="0.000576" res="540310.2" algo="FTMS"/>
<pk mz="311.222758" i="1331072.9" sn="9.99" a="501.73" fwhm="0.000559" res="556559.7" algo="FTMS"/>
<pk mz="311.872193" i="1105278.9" sn="7.88" a="398.85" fwhm="0.000503" res="620266.1" algo="FTMS"/>
<pk mz="312.048325" i="38119072.0" z="-1" sn="354.39" a="23497.47" fwhm="0.000612" res="509726.1" algo="FTMS" component_name="m" deconvoluted_molecular_mass="312.048487" deconvoluted_isotopic_mass="312.048583"/>
<pk mz="312.072531" i="1744294.0" sn="13.86" a="639.83" fwhm="0.000462" res="675629.0" algo="FTMS"/>
<pk mz="312.160168" i="1559479.1" sn="12.13" a="753.48" fwhm="0.000578" res="539946.4" algo="FTMS"/>
<pk mz="312.165971" i="1574200.3" sn="12.27" a="880.37" fwhm="0.000804" res="388339.8" algo="FTMS"/>
<pk mz="312.171957" i="187434688.0" z="-1" sn="1752.26" a="112455.11" fwhm="0.000601" res="519092.4" algo="FTMS" component_name="B" deconvoluted_molecular_mass="311.168755" deconvoluted_isotopic_mass="312.172215"/>
<pk mz="312.172671" i="6915769.5" sn="62.27" a="3313.05" fwhm="0.000259" res="1205599.0" algo="FTMS"/>
<pk mz="313.051712" i="2649702.5" z="-1" sn="22.20" a="1564.84" fwhm="0.000611" res="512467.8" algo="FTMS" component_name="m" deconvoluted_molecular_mass="312.048487" deconvoluted_isotopic_mass="313.051972"/>
<pk mz="313.056497" i="3771751.5" sn="32.64" a="1869.71" fwhm="0.000558" res="561134.6" algo="FTMS"/>
<pk mz="313.092893" i="5228399.0" sn="46.20" a="2980.09" fwhm="0.000606" res="516654.4" algo="FTMS"/>
<pk mz="313.129274" i="6046582.0" sn="53.81" a="3672.87" fwhm="0.000617" res="507329.2" algo="FTMS"/>
<pk mz="313.164468" i="36206460.0" z="-1" sn="334.48" a="22375.89" fwhm="0.000617" res="507436.9" algo="FTMS" component_name="o" deconvoluted_molecular_mass="313.164728" deconvoluted_isotopic_mass="313.164728"/>
<pk mz="313.165654" i="4083069.3" sn="35.54" a="2432.90" fwhm="0.000638" res="490666.5" algo="FTMS"/>
<pk mz="313.172880" i="4917118.5" sn="43.30" a="2675.60" fwhm="0.000580" res="539690.1" algo="FTMS"/>
<pk mz="313.175338" i="12552063.0" z="-1" sn="114.35" a="7709.88" fwhm="0.000615" res="509601.5" algo="FTMS" component_name="B" deconvoluted_molecular_mass="311.168755" deconvoluted_isotopic_mass="313.175598"/>
<pk mz="313.238453" i="2078859.6" sn="16.89" a="1000.34" fwhm="0.000549" res="570570.3" algo="FTMS"/>
<pk mz="314.045403" i="11345965.0" sn="103.13" a="6921.49" fwhm="0.000621" res="505564.9" algo="FTMS"/>
<pk mz="314.050984" i="1030637.6" z="-1" sn="7.13" a="485.29" fwhm="0.000671" res="467805.5" algo="FTMS" component_name="m" deconvoluted_molecular_mass="312.048487" deconvoluted_isotopic_mass="314.051246"/>
<pk mz="314.078320" i="1045683.1" sn="7.27" a="376.53" fwhm="0.000507" res="619946.5" algo="FTMS"/>
<pk mz="314.088207" i="1176373.1" sn="8.49" a="461.19" fwhm="0.000574" res="546961.8" algo="FTMS"/>
<pk mz="314.136784" i="4367935.0" sn="38.19" a="2517.27" fwhm="0.000612" res="513325.5" algo="FTMS"/>
<pk mz="314.167796" i="5721157.0" z="-1" sn="50.78" a="3230.83" fwhm="0.000591" res="531592.0" algo="FTMS" component_name="o" deconvoluted_molecular_mass="313.164728" deconvoluted_isotopic_mass="314.168058"/>
<pk mz="315.014641" i="1264239.9" sn="9.30" a="574.37" fwhm="0.000614" res="512942.0" algo="FTMS"/>
<pk mz="315.035801" i="1309556.1" sn="9.73" a="631.41" fwhm="0.000587" res="537097.7" algo="FTMS"/>
<pk mz="315.048785" i="1081846.8" sn="7.61" a="352.33" fwhm="0.000550" res="572749.4" algo="FTMS"/>
<pk mz="315.051030" i="1132791.3" sn="8.08" a="441.11" fwhm="0.000533" res="591167.6" algo="FTMS"/>
<pk mz="315.054292" i="8713464.0" sn="78.63" a="5095.47" fwhm="0.000602" res="523379.1" algo="FTMS"/>
<pk mz="315.072158" i="3142395.5" sn="26.78" a="1772.46" fwhm="0.000608" res="517895.0" algo="FTMS"/>
<pk mz="315.090687" i="1116927.3" sn="7.93" a="497.59" fwhm="0.000613" res="513923.1" algo="FTMS"/>
<pk mz="315.108525" i="5135107.0" sn="45.33" a="2880.60" fwhm="0.000598" res="526659.5" algo="FTMS"/>
<pk mz="315.119795" i="1480709.3" sn="11.32" a="621.70" fwhm="0.000557" res="566043.3" algo="FTMS"/>
<pk mz="315.144956" i="5714186.5" sn="50.72" a="3310.72" fwhm="0.000613" res="513914.4" algo="FTMS"/>
<pk mz="315.156134" i="1233292.5" sn="9.02" a="495.97" fwhm="0.000553" res="569472.6" algo="FTMS"/>
<pk mz="315.171222" i="1122447.6" z="-1" sn="7.98" a="596.21" fwhm="0.000680" res="463660.2" algo="FTMS" component_name="o" deconvoluted_molecular_mass="313.164728" deconvoluted_isotopic_mass="315.171486"/>
<pk mz="315.181292" i="3376401.8" sn="28.96" a="1896.77" fwhm="0.000617" res="511138.1" algo="FTMS"/>
<pk mz="315.193760" i="1049300.3" sn="7.30" a="461.33" fwhm="0.000667" res="472605.2" algo="FTMS"/>
<pk mz="315.217757" i="1281817.1" sn="9.47" a="675.48" fwhm="0.000676" res="466394.6" algo="FTMS"/>
<pk mz="316.057610" i="1264836.5" sn="9.31" a="671.76" fwhm="0.000700" res="451201.0" algo="FTMS"/>
<pk mz="316.079626" i="1933513.0" sn="15.53" a="926.77" fwhm="0.000600" res="527061.7" algo="FTMS"/>
<pk mz="316.094034" i="1743308.0" sn="13.76" a="802.62" fwhm="0.000521" res="606174.7" algo="FTMS"/>
<pk mz="316.111938" i="1227983.6" sn="8.96" a="683.98" fwhm="0.000730" res="432980.3" algo="FTMS"/>
<pk mz="316.133815" i="1451348.1" sn="11.04" a="651.74" fwhm="0.000597" res="529401.9" algo="FTMS"/>
<pk mz="316.148238" i="1148631.1" sn="8.23" a="528.18" fwhm="0.000611" res="517381.4" algo="FTMS"/>
<pk mz="316.151385" i="1300951.8" sn="9.64" a="581.91" fwhm="0.000648" res="488008.7" algo="FTMS"/>
<pk mz="317.030265" i="1739660.9" sn="13.72" a="778.84" fwhm="0.000558" res="568170.0" algo="FTMS"/>
<pk mz="317.033491" i="1724557.5" sn="13.58" a="917.03" fwhm="0.000623" res="509170.6" algo="FTMS"/>
<pk mz="317.051415" i="1325073.3" sn="9.87" a="595.75" fwhm="0.000621" res="510674.1" algo="FTMS"/>
<pk mz="317.066602" i="1759892.4" sn="13.91" a="781.64" fwhm="0.000535" res="592695.8" algo="FTMS"/>
<pk mz="317.069879" i="2953621.0" sn="25.02" a="1692.32" fwhm="0.000625" res="507231.7" algo="FTMS"/>
<pk mz="317.077964" i="1385494.8" sn="10.43" a="750.47" fwhm="0.000686" res="462500.2" algo="FTMS"/>
<pk mz="317.087823" i="2100376.8" sn="17.08" a="1163.02" fwhm="0.000659" res="481144.3" algo="FTMS"/>
<pk mz="317.099089" i="1272091.1" sn="9.37" a="637.09" fwhm="0.000659" res="481064.8" algo="FTMS"/>
<pk mz="317.106334" i="1857692.6" sn="14.82" a="908.34" fwhm="0.000559" res="567625.8" algo="FTMS"/>
<pk mz="317.124212" i="4761760.5" sn="41.85" a="2737.13" fwhm="0.000617" res="513964.6" algo="FTMS"/>
<pk mz="317.139505" i="1084579.5" sn="7.63" a="508.23" fwhm="0.000612" res="517984.7" algo="FTMS"/>
<pk mz="317.160514" i="3818152.0" sn="33.07" a="2128.53" fwhm="0.000602" res="527258.8" algo="FTMS"/>
<pk mz="317.196993" i="2034607.5" sn="16.47" a="1173.87" fwhm="0.000662" res="479278.1" algo="FTMS"/>
<pk mz="317.233288" i="1454391.0" sn="11.07" a="648.60" fwhm="0.000578" res="549219.5" algo="FTMS"/>
<pk mz="318.025511" i="1648732.0" sn="12.88" a="883.90" fwhm="0.000637" res="498868.5" algo="FTMS"/>
<pk mz="318.045797" i="17462112.0" sn="160.04" a="11675.95" fwhm="0.000646" res="492143.0" algo="FTMS"/>
<pk mz="318.061983" i="1823843.6" sn="14.51" a="879.55" fwhm="0.000593" res="536265.9" algo="FTMS"/>
<pk mz="318.073253" i="2845798.0" sn="24.02" a="1779.21" fwhm="0.000677" res="469815.2" algo="FTMS"/>
<pk mz="318.082253" i="1110887.9" sn="7.87" a="528.83" fwhm="0.000631" res="504369.7" algo="FTMS"/>
<pk mz="318.109703" i="1078125.6" sn="7.57" a="523.56" fwhm="0.000646" res="492399.7" algo="FTMS"/>
<pk mz="318.119453" i="1269359.6" sn="9.35" a="487.08" fwhm="0.000518" res="614162.7" algo="FTMS"/>
<pk mz="318.127607" i="1282545.4" sn="9.47" a="649.21" fwhm="0.000640" res="497257.2" algo="FTMS"/>
<pk mz="318.163883" i="1106809.0" sn="7.83" a="494.43" fwhm="0.000629" res="505617.3" algo="FTMS"/>
<pk mz="319.009588" i="1948714.8" sn="15.57" a="1049.36" fwhm="0.000630" res="506190.1" algo="FTMS"/>
<pk mz="319.036810" i="5741616.5" sn="50.65" a="3561.13" fwhm="0.000655" res="486833.4" algo="FTMS"/>
<pk mz="319.042887" i="4975665.5" sn="43.57" a="3343.69" fwhm="0.000715" res="445918.7" algo="FTMS"/>
<pk mz="319.049112" i="682560576.0" z="-1" sn="6310.46" a="432200.41" fwhm="0.000637" res="501044.6" algo="FTMS" component_name="F" deconvoluted_molecular_mass="319.049347" deconvoluted_isotopic_mass="319.049383"/>
<pk mz="319.055263" i="5049396.5" sn="44.25" a="2869.64" fwhm="0.000603" res="528948.9" algo="FTMS"/>
<pk mz="319.085588" i="11572283.0" sn="104.58" a="7304.11" fwhm="0.000643" res="495924.7" algo="FTMS"/>
<pk mz="319.093618" i="1153340.5" sn="8.21" a="364.81" fwhm="0.000449" res="710977.0" algo="FTMS"/>
<pk mz="319.095363" i="1236796.9" sn="8.99" a="528.19" fwhm="0.000576" res="553587.3" algo="FTMS"/>
<pk mz="319.100894" i="1112510.0" sn="7.84" a="540.93" fwhm="0.000609" res="523783.3" algo="FTMS"/>
<pk mz="319.103554" i="1032382.6" sn="7.09" a="403.55" fwhm="0.000597" res="534914.3" algo="FTMS"/>
<pk mz="319.121939" i="11512898.0" sn="104.03" a="7673.74" fwhm="0.000653" res="488474.7" algo="FTMS"/>
<pk mz="319.139917" i="1680710.3" sn="13.09" a="782.69" fwhm="0.000555" res="575088.8" algo="FTMS"/>
<pk mz="319.204544" i="1041043.9" sn="7.17" a="547.25" fwhm="0.000774" res="412525.7" algo="FTMS"/>
<pk mz="319.240938" i="6146139.5" sn="54.39" a="3683.80" fwhm="0.000635" res="503045.0" algo="FTMS"/>
<pk mz="320.014610" i="7176447.5" sn="63.92" a="4626.34" fwhm="0.000663" res="482935.2" algo="FTMS"/>
<pk mz="320.041217" i="2147845.5" sn="17.41" a="1288.84" fwhm="0.000668" res="479301.4" algo="FTMS"/>
<pk mz="320.052529" i="41630984.0" z="-1" sn="382.58" a="27980.38" fwhm="0.000648" res="493705.7" algo="FTMS" component_name="F" deconvoluted_molecular_mass="319.049347" deconvoluted_isotopic_mass="320.052802"/>
<pk mz="320.061377" i="1639433.6" sn="12.71" a="763.88" fwhm="0.000613" res="522167.2" algo="FTMS"/>
<pk mz="320.077557" i="1356301.1" sn="10.09" a="681.17" fwhm="0.000620" res="515882.0" algo="FTMS"/>
<pk mz="320.088929" i="2001423.5" sn="16.06" a="1162.98" fwhm="0.000624" res="513316.6" algo="FTMS"/>
<pk mz="320.097877" i="1027345.4" sn="7.05" a="450.53" fwhm="0.000589" res="543514.3" algo="FTMS"/>
<pk mz="320.125314" i="1752087.3" sn="13.75" a="829.13" fwhm="0.000587" res="545163.3" algo="FTMS"/>
<pk mz="320.134287" i="2064409.3" sn="16.64" a="1404.71" fwhm="0.000844" res="379379.0" algo="FTMS"/>
<pk mz="320.244376" i="1235312.6" sn="8.97" a="740.75" fwhm="0.000909" res="352297.9" algo="FTMS"/>
<pk mz="321.025195" i="3305431.8" sn="28.11" a="1857.66" fwhm="0.000628" res="511138.3" algo="FTMS"/>
<pk mz="321.053438" i="9945566.0" z="-1" sn="89.53" a="6210.47" fwhm="0.000641" res="500602.8" algo="FTMS" component_name="F" deconvoluted_molecular_mass="319.049347" deconvoluted_isotopic_mass="321.053713"/>
<pk mz="321.055944" i="1747806.3" sn="13.71" a="1099.49" fwhm="0.000707" res="454079.1" algo="FTMS"/>
<pk mz="321.061581" i="2287839.5" sn="18.70" a="1108.01" fwhm="0.000680" res="472242.2" algo="FTMS"/>
<pk mz="321.062387" i="3203551.8" sn="27.17" a="1903.19" fwhm="0.000670" res="479474.6" algo="FTMS"/>
<pk mz="321.064825" i="7263712.0" sn="64.72" a="4477.15" fwhm="0.000642" res="500130.9" algo="FTMS"/>
<pk mz="321.097977" i="2412775.3" sn="19.86" a="1260.56" fwhm="0.000620" res="517520.0" algo="FTMS"/>
<pk mz="321.101232" i="7820776.0" sn="69.88" a="4972.09" fwhm="0.000657" res="488466.1" algo="FTMS"/>
<pk mz="321.109288" i="1463913.8" sn="11.08" a="893.20" fwhm="0.000702" res="457553.9" algo="FTMS"/>
<pk mz="321.111042" i="2044394.1" sn="16.45" a="1031.38" fwhm="0.000582" res="551357.7" algo="FTMS"/>
<pk mz="321.137619" i="69078512.0" z="-1" sn="636.44" a="45560.99" fwhm="0.000647" res="496479.6" algo="FTMS" component_name="Y" deconvoluted_molecular_mass="321.137854" deconvoluted_isotopic_mass="321.137894"/>
<pk mz="321.147407" i="1180401.9" sn="8.46" a="358.68" fwhm="0.000448" res="716359.1" algo="FTMS"/>
<pk mz="321.152987" i="1237107.1" sn="8.98" a="565.61" fwhm="0.000647" res="496699.4" algo="FTMS"/>
<pk mz="321.174239" i="1146999.6" sn="8.15" a="516.74" fwhm="0.000606" res="529621.3" algo="FTMS"/>
<pk mz="321.183837" i="2054393.8" sn="16.54" a="963.57" fwhm="0.000592" res="542875.2" algo="FTMS"/>
<pk mz="321.210476" i="2789375.5" sn="23.34" a="1496.83" fwhm="0.000614" res="522784.4" algo="FTMS"/>
<pk mz="321.238017" i="1845509.4" sn="14.61" a="980.42" fwhm="0.000642" res="500030.5" algo="FTMS"/>
<pk mz="322.011632" i="2416812.3" sn="19.89" a="1356.77" fwhm="0.000639" res="504100.2" algo="FTMS"/>
<pk mz="322.020431" i="1317422.0" sn="9.73" a="554.25" fwhm="0.000576" res="559189.4" algo="FTMS"/>
<pk mz="322.056852" i="2917558.0" z="-1" sn="24.52" a="1639.52" fwhm="0.000628" res="512814.4" algo="FTMS" component_name="F" deconvoluted_molecular_mass="319.049347" deconvoluted_isotopic_mass="322.057129"/>
<pk mz="322.068294" i="1361592.4" sn="10.13" a="660.29" fwhm="0.000662" res="486538.8" algo="FTMS"/>
<pk mz="322.093275" i="1384381.8" sn="10.34" a="646.23" fwhm="0.000581" res="554836.4" algo="FTMS"/>
<pk mz="322.104606" i="1281984.3" sn="9.40" a="555.08" fwhm="0.000594" res="542383.4" algo="FTMS"/>
<pk mz="322.140992" i="7219912.0" z="-1" sn="64.32" a="4788.87" fwhm="0.000678" res="474822.5" algo="FTMS" component_name="Y" deconvoluted_molecular_mass="321.137854" deconvoluted_isotopic_mass="322.141269"/>
<pk mz="323.004502" i="1556355.5" sn="11.93" a="610.91" fwhm="0.000534" res="604649.6" algo="FTMS"/>
<pk mz="323.007067" i="1481476.1" sn="11.24" a="735.00" fwhm="0.000643" res="502469.9" algo="FTMS"/>
<pk mz="323.040850" i="4701579.5" sn="41.02" a="2875.03" fwhm="0.000660" res="489175.0" algo="FTMS"/>
<pk mz="323.077255" i="3973523.3" sn="34.29" a="2458.53" fwhm="0.000657" res="492061.9" algo="FTMS"/>
<pk mz="323.080503" i="12470164.0" sn="112.87" a="8460.68" fwhm="0.000670" res="481991.7" algo="FTMS"/>
<pk mz="323.088516" i="1286421.8" sn="9.44" a="484.94" fwhm="0.000564" res="573209.6" algo="FTMS"/>
<pk mz="323.090351" i="1334166.1" sn="9.88" a="522.52" fwhm="0.000527" res="612578.1" algo="FTMS"/>
<pk mz="323.108087" i="1307546.0" sn="9.63" a="604.57" fwhm="0.000620" res="520962.3" algo="FTMS"/>
<pk mz="323.113618" i="2115995.3" sn="17.11" a="1136.03" fwhm="0.000654" res="494257.1" algo="FTMS"/>
<pk mz="323.117000" i="1582236.0" sn="12.17" a="829.96" fwhm="0.000665" res="485885.1" algo="FTMS"/>
<pk mz="323.126700" i="2557342.0" sn="21.19" a="1385.07" fwhm="0.000597" res="541613.4" algo="FTMS"/>
<pk mz="323.141755" i="1289505.4" z="-1" sn="9.46" a="650.44" fwhm="0.000647" res="499707.0" algo="FTMS" component_name="Y" deconvoluted_molecular_mass="321.137854" deconvoluted_isotopic_mass="323.142034"/>
<pk mz="323.163232" i="1211558.1" sn="8.74" a="509.73" fwhm="0.000567" res="570054.0" algo="FTMS"/>
<pk mz="323.168651" i="9979815.0" sn="89.84" a="6311.71" fwhm="0.000649" res="497731.1" algo="FTMS"/>
<pk mz="324.036071" i="1211236.8" sn="8.74" a="606.86" fwhm="0.000603" res="537170.7" algo="FTMS"/>
<pk mz="324.044220" i="1588838.5" sn="12.23" a="773.91" fwhm="0.000597" res="542766.4" algo="FTMS"/>
<pk mz="324.072297" i="2061932.8" sn="16.61" a="1244.69" fwhm="0.000706" res="459285.7" algo="FTMS"/>
<pk mz="324.080691" i="1032814.6" sn="7.09" a="536.71" fwhm="0.000746" res="434683.0" algo="FTMS"/>
<pk mz="324.083835" i="1320687.3" sn="9.75" a="660.73" fwhm="0.000647" res="501086.3" algo="FTMS"/>
<pk mz="324.108891" i="1184884.8" sn="8.50" a="451.79" fwhm="0.000516" res="628366.3" algo="FTMS"/>
<pk mz="324.172036" i="1763202.6" sn="13.84" a="935.49" fwhm="0.000635" res="510819.5" algo="FTMS"/>
<pk mz="325.020083" i="2332989.0" sn="18.99" a="1271.96" fwhm="0.000636" res="511342.3" algo="FTMS"/>
<pk mz="325.051618" i="2571076.0" sn="21.18" a="1396.59" fwhm="0.000621" res="523205.9" algo="FTMS"/>
<pk mz="325.056515" i="4043077.0" sn="34.71" a="2330.88" fwhm="0.000631" res="514869.9" algo="FTMS"/>
<pk mz="325.067584" i="1097927.5" sn="7.64" a="677.01" fwhm="0.000884" res="367612.1" algo="FTMS"/>
<pk mz="325.092886" i="3917645.0" sn="33.55" a="2330.26" fwhm="0.000631" res="515448.1" algo="FTMS"/>
<pk mz="325.105867" i="1346895.9" sn="9.93" a="667.90" fwhm="0.000669" res="485849.6" algo="FTMS"/>
<pk mz="325.129351" i="2394453.0" sn="19.56" a="1533.41" fwhm="0.000680" res="478108.8" algo="FTMS"/>
<pk mz="325.165539" i="1307229.0" sn="9.56" a="486.39" fwhm="0.000458" res="710503.1" algo="FTMS"/>
<pk mz="325.166219" i="1378141.3" sn="10.22" a="498.99" fwhm="0.000470" res="691451.0" algo="FTMS"/>
<pk mz="325.171410" i="7309662.5" sn="64.73" a="4902.72" fwhm="0.000696" res="467409.8" algo="FTMS"/>
<pk mz="325.177699" i="6627167.5" sn="58.46" a="4898.73" fwhm="0.000757" res="429339.0" algo="FTMS"/>
<pk mz="325.184207" i="780145024.0" z="-1" sn="7167.24" a="513419.72" fwhm="0.000659" res="493081.7" algo="FTMS" component_name="D" deconvoluted_molecular_mass="325.184504" deconvoluted_isotopic_mass="325.184490"/>
<pk mz="325.190580" i="5620066.5" sn="49.20" a="3644.89" fwhm="0.000656" res="495439.4" algo="FTMS"/>
<pk mz="325.202038" i="1412453.1" sn="10.53" a="629.38" fwhm="0.000582" res="559101.4" algo="FTMS"/>
<pk mz="326.051770" i="1487137.0" sn="11.22" a="722.36" fwhm="0.000595" res="547902.4" algo="FTMS"/>
<pk mz="326.088174" i="1347241.0" sn="9.93" a="568.92" fwhm="0.000586" res="556598.7" algo="FTMS"/>
<pk mz="326.183705" i="4811326.0" sn="41.77" a="2849.83" fwhm="0.000638" res="511269.0" algo="FTMS"/>
<pk mz="326.187649" i="118428224.0" z="-1" sn="1085.93" a="79759.54" fwhm="0.000659" res="494941.3" algo="FTMS" component_name="D" deconvoluted_molecular_mass="325.184504" deconvoluted_isotopic_mass="326.187933"/>
<pk mz="327.030911" i="1147386.5" sn="8.09" a="410.04" fwhm="0.000516" res="634287.7" algo="FTMS"/>
<pk mz="327.035787" i="1722363.5" sn="13.38" a="878.99" fwhm="0.000625" res="522912.3" algo="FTMS"/>
<pk mz="327.072151" i="3825411.8" sn="32.70" a="2410.11" fwhm="0.000676" res="483953.5" algo="FTMS"/>
<pk mz="327.108582" i="4303115.5" sn="37.09" a="2490.60" fwhm="0.000634" res="515934.0" algo="FTMS"/>
<pk mz="327.144976" i="4439316.0" sn="38.34" a="2710.33" fwhm="0.000647" res="505273.3" algo="FTMS"/>
<pk mz="327.163572" i="3233048.0" sn="27.26" a="1817.44" fwhm="0.000621" res="526956.4" algo="FTMS"/>
<pk mz="327.180070" i="23491356.0" sn="213.44" a="15989.86" fwhm="0.000676" res="483789.7" algo="FTMS"/>
<pk mz="327.181241" i="3608348.0" sn="30.71" a="2147.92" fwhm="0.000695" res="470781.1" algo="FTMS"/>
<pk mz="327.188562" i="3024157.5" sn="25.34" a="1665.08" fwhm="0.000622" res="525765.7" algo="FTMS"/>
<pk mz="327.191004" i="8476446.0" z="-1" sn="75.45" a="5518.53" fwhm="0.000665" res="491770.6" algo="FTMS" component_name="D" deconvoluted_molecular_mass="325.184504" deconvoluted_isotopic_mass="327.191291"/>
<pk mz="327.217691" i="2561060.0" sn="21.08" a="1585.49" fwhm="0.000678" res="482880.7" algo="FTMS"/>
<pk mz="328.057586" i="2917855.5" sn="24.36" a="1845.64" fwhm="0.000713" res="460300.2" algo="FTMS"/>
<pk mz="328.067446" i="1142625.8" sn="8.05" a="553.93" fwhm="0.000753" res="435530.0" algo="FTMS"/>
<pk mz="328.111893" i="1119467.6" sn="7.83" a="391.04" fwhm="0.000528" res="621859.4" algo="FTMS"/>
<pk mz="328.151396" i="1164532.5" sn="8.25" a="500.09" fwhm="0.000569" res="576727.3" algo="FTMS"/>
<pk mz="328.183473" i="4107259.8" sn="35.29" a="2447.16" fwhm="0.000652" res="503336.7" algo="FTMS"/>
<pk mz="328.430660" i="1039987.0" sn="7.10" a="677.62" fwhm="0.000880" res="373260.8" algo="FTMS"/>
<pk mz="329.030208" i="1451321.5" sn="10.88" a="788.08" fwhm="0.000655" res="502210.9" algo="FTMS"/>
<pk mz="329.051411" i="2236862.3" sn="18.10" a="1265.35" fwhm="0.000662" res="497162.8" algo="FTMS"/>
<pk mz="329.066655" i="1261761.6" sn="9.14" a="551.09" fwhm="0.000616" res="534160.2" algo="FTMS"/>
<pk mz="329.087831" i="4917446.5" sn="42.73" a="3165.53" fwhm="0.000667" res="493725.3" algo="FTMS"/>
<pk mz="329.124146" i="6165710.5" sn="54.21" a="4099.86" fwhm="0.000695" res="473481.9" algo="FTMS"/>
<pk mz="329.152555" i="38577364.0" z="-1" sn="352.08" a="26361.88" fwhm="0.000674" res="488559.1" algo="FTMS" component_name="l" deconvoluted_molecular_mass="329.152837" deconvoluted_isotopic_mass="329.152846"/>
<pk mz="329.160588" i="7945430.5" sn="70.56" a="5393.40" fwhm="0.000693" res="475055.1" algo="FTMS"/>
<pk mz="329.197003" i="2551007.0" sn="20.99" a="1513.91" fwhm="0.000653" res="503756.8" algo="FTMS"/>
<pk mz="329.233349" i="4327655.0" sn="37.31" a="2930.06" fwhm="0.000700" res="470458.7" algo="FTMS"/>
<pk mz="330.058798" i="1483936.8" sn="11.18" a="784.59" fwhm="0.000639" res="516205.9" algo="FTMS"/>
<pk mz="330.073236" i="1467300.0" sn="11.02" a="699.26" fwhm="0.000590" res="559591.1" algo="FTMS"/>
<pk mz="330.083114" i="1099430.3" sn="7.64" a="606.18" fwhm="0.000683" res="483331.0" algo="FTMS"/>
<pk mz="330.127583" i="1237040.3" sn="8.91" a="567.10" fwhm="0.000631" res="523090.8" algo="FTMS"/>
<pk mz="330.130744" i="1176625.0" sn="8.35" a="410.35" fwhm="0.000558" res="591437.0" algo="FTMS"/>
<pk mz="330.155839" i="6804918.5" z="-1" sn="60.08" a="4654.79" fwhm="0.000719" res="459480.5" algo="FTMS" component_name="l" deconvoluted_molecular_mass="329.152837" deconvoluted_isotopic_mass="330.156132"/>
<pk mz="330.163882" i="1264056.4" sn="9.16" a="565.17" fwhm="0.000593" res="556314.5" algo="FTMS"/>
<pk mz="330.236803" i="1093064.9" sn="7.59" a="442.28" fwhm="0.000568" res="581594.4" algo="FTMS"/>
<pk mz="331.009550" i="1187191.3" sn="8.39" a="438.91" fwhm="0.000524" res="631859.8" algo="FTMS"/>
<pk mz="331.020927" i="1072377.8" sn="7.34" a="482.63" fwhm="0.000617" res="536126.6" algo="FTMS"/>
<pk mz="331.045925" i="2043519.4" sn="16.21" a="1168.48" fwhm="0.000672" res="492877.4" algo="FTMS"/>
<pk mz="331.049253" i="2500736.3" sn="20.39" a="1653.73" fwhm="0.000710" res="466393.8" algo="FTMS"/>
<pk mz="331.057162" i="1550978.0" sn="11.71" a="879.93" fwhm="0.000719" res="460684.3" algo="FTMS"/>
<pk mz="331.067100" i="1974404.3" sn="15.58" a="1074.09" fwhm="0.000659" res="502223.6" algo="FTMS"/>
<pk mz="331.082375" i="1329031.6" sn="9.69" a="782.19" fwhm="0.000675" res="490794.3" algo="FTMS"/>
<pk mz="331.085580" i="1053512.4" sn="7.17" a="602.39" fwhm="0.000942" res="351537.0" algo="FTMS"/>
<pk mz="331.095407" i="1194378.6" sn="8.46" a="533.57" fwhm="0.000704" res="470507.8" algo="FTMS"/>
<pk mz="331.103453" i="3249804.5" sn="27.22" a="1992.35" fwhm="0.000675" res="490419.6" algo="FTMS"/>
<pk mz="331.114705" i="1329807.0" sn="9.70" a="610.45" fwhm="0.000592" res="559170.2" algo="FTMS"/>
<pk mz="331.139855" i="6113940.5" sn="53.37" a="4040.38" fwhm="0.000694" res="476852.1" algo="FTMS"/>
<pk mz="331.149551" i="11908759.0" sn="106.28" a="8123.80" fwhm="0.000694" res="477014.8" algo="FTMS"/>
<pk mz="331.176312" i="4105885.0" sn="35.04" a="2778.87" fwhm="0.000711" res="465975.8" algo="FTMS"/>
<pk mz="332.041226" i="1641312.5" sn="12.54" a="833.67" fwhm="0.000645" res="514569.5" algo="FTMS"/>
<pk mz="332.052561" i="1493859.1" sn="11.19" a="628.45" fwhm="0.000563" res="589907.1" algo="FTMS"/>
<pk mz="332.061453" i="13397861.0" sn="119.87" a="9616.30" fwhm="0.000717" res="463225.9" algo="FTMS"/>
<pk mz="332.077592" i="1527912.8" sn="11.50" a="867.94" fwhm="0.000667" res="497815.8" algo="FTMS"/>
<pk mz="332.088946" i="2748779.3" sn="22.65" a="1556.73" fwhm="0.000625" res="531458.0" algo="FTMS"/>
<pk mz="332.135139" i="1120245.8" sn="7.78" a="405.51" fwhm="0.000545" res="608899.3" algo="FTMS"/>
<pk mz="332.143331" i="1320183.6" sn="9.61" a="725.75" fwhm="0.000726" res="457746.7" algo="FTMS"/>
<pk mz="332.152973" i="2019193.9" sn="15.99" a="1184.49" fwhm="0.000653" res="508478.5" algo="FTMS"/>
<pk mz="332.173893" i="3035262.5" sn="25.26" a="2176.85" fwhm="0.000768" res="432251.9" algo="FTMS"/>
<pk mz="332.982480" i="1166517.9" sn="8.20" a="680.34" fwhm="0.000742" res="448656.9" algo="FTMS"/>
<pk mz="333.025184" i="2398271.5" sn="19.45" a="1344.77" fwhm="0.000643" res="517925.2" algo="FTMS"/>
<pk mz="333.051351" i="3072581.5" sn="25.60" a="1848.68" fwhm="0.000667" res="499227.8" algo="FTMS"/>
<pk mz="333.058002" i="3519815.0" sn="29.69" a="2619.42" fwhm="0.000816" res="408355.7" algo="FTMS"/>
<pk mz="333.064761" i="473634880.0" z="-1" sn="4321.84" a="329532.16" fwhm="0.000698" res="477149.7" algo="FTMS" component_name="K" deconvoluted_molecular_mass="333.065024" deconvoluted_isotopic_mass="333.065060"/>
<pk mz="333.071447" i="3358282.0" sn="28.21" a="2168.42" fwhm="0.000670" res="497446.9" algo="FTMS"/>
<pk mz="333.101255" i="7980113.0" sn="70.41" a="5705.87" fwhm="0.000718" res="463859.9" algo="FTMS"/>
<pk mz="333.111082" i="4895315.0" sn="42.24" a="3123.45" fwhm="0.000688" res="484270.6" algo="FTMS"/>
<pk mz="333.119103" i="2074964.9" sn="16.49" a="1252.89" fwhm="0.000715" res="465981.5" algo="FTMS"/>
<pk mz="333.155449" i="1986397.1" sn="15.69" a="1244.59" fwhm="0.000721" res="462093.9" algo="FTMS"/>
<pk mz="334.020476" i="1824289.5" sn="14.20" a="1131.91" fwhm="0.000709" res="471134.9" algo="FTMS"/>
<pk mz="334.056876" i="3970857.8" sn="33.80" a="2457.25" fwhm="0.000663" res="503771.6" algo="FTMS"/>
<pk mz="334.068202" i="33859884.0" z="-1" sn="306.69" a="24653.75" fwhm="0.000719" res="464558.9" algo="FTMS" component_name="K" deconvoluted_molecular_mass="333.065024" deconvoluted_isotopic_mass="334.068502"/>
<pk mz="334.093227" i="1328946.0" sn="9.68" a="555.70" fwhm="0.000581" res="574942.4" algo="FTMS"/>
<pk mz="334.104520" i="1795636.6" sn="13.94" a="1018.37" fwhm="0.000675" res="494926.5" algo="FTMS"/>
<pk mz="334.114369" i="1850166.9" sn="14.44" a="927.35" fwhm="0.000578" res="577851.0" algo="FTMS"/>
<pk mz="334.224229" i="1178703.8" sn="8.31" a="674.46" fwhm="0.000733" res="455980.9" algo="FTMS"/>
<pk mz="334.828022" i="1120089.0" sn="7.77" a="726.48" fwhm="0.000844" res="396690.5" algo="FTMS"/>
<pk mz="335.004470" i="1750273.1" sn="13.53" a="836.72" fwhm="0.000615" res="544971.9" algo="FTMS"/>
<pk mz="335.040844" i="2979337.5" sn="24.75" a="1826.41" fwhm="0.000671" res="499614.6" algo="FTMS"/>
<pk mz="335.044131" i="3051530.3" sn="25.41" a="2083.51" fwhm="0.000733" res="457287.5" algo="FTMS"/>
<pk mz="335.052095" i="4196876.0" sn="35.86" a="2869.12" fwhm="0.000707" res="473576.7" algo="FTMS"/>
<pk mz="335.069123" i="6751760.0" z="-1" sn="59.19" a="4410.70" fwhm="0.000684" res="490119.2" algo="FTMS" component_name="K" deconvoluted_molecular_mass="333.065024" deconvoluted_isotopic_mass="335.069426"/>
<pk mz="335.077246" i="3327505.8" sn="27.93" a="2063.68" fwhm="0.000705" res="475468.0" algo="FTMS"/>
<pk mz="335.080487" i="8367634.5" sn="73.94" a="5952.05" fwhm="0.000718" res="466933.9" algo="FTMS"/>
<pk mz="335.088493" i="1610004.3" sn="12.25" a="807.86" fwhm="0.000612" res="547119.4" algo="FTMS"/>
<pk mz="335.090244" i="1415188.6" sn="10.47" a="765.69" fwhm="0.000670" res="499880.0" algo="FTMS"/>
<pk mz="335.108122" i="2251032.8" sn="18.10" a="1434.56" fwhm="0.000725" res="462334.8" algo="FTMS"/>
<pk mz="335.113631" i="1890330.0" sn="14.80" a="979.56" fwhm="0.000639" res="524770.4" algo="FTMS"/>
<pk mz="335.116876" i="3061786.8" sn="25.50" a="1924.10" fwhm="0.000689" res="486468.2" algo="FTMS"/>
<pk mz="335.126660" i="2957853.0" sn="24.55" a="1991.52" fwhm="0.000744" res="450734.9" algo="FTMS"/>
<pk mz="335.153281" i="7217699.0" sn="63.44" a="5045.34" fwhm="0.000722" res="464009.6" algo="FTMS"/>
<pk mz="335.171137" i="1042343.1" sn="7.06" a="393.35" fwhm="0.000612" res="547336.0" algo="FTMS"/>
<pk mz="335.199490" i="1587501.5" sn="12.04" a="976.14" fwhm="0.000743" res="451384.5" algo="FTMS"/>
<pk mz="335.570800" i="1145282.0" sn="8.00" a="725.26" fwhm="0.000904" res="371314.6" algo="FTMS"/>
<pk mz="336.036040" i="1340395.9" sn="9.78" a="734.78" fwhm="0.000745" res="451257.6" algo="FTMS"/>
<pk mz="336.044094" i="1218029.6" sn="8.66" a="499.55" fwhm="0.000645" res="521347.2" algo="FTMS"/>
<pk mz="336.047460" i="1078638.5" sn="7.39" a="419.79" fwhm="0.000581" res="578780.4" algo="FTMS"/>
<pk mz="336.056428" i="1196784.5" sn="8.47" a="587.51" fwhm="0.000682" res="492556.9" algo="FTMS"/>
<pk mz="336.072419" i="2539764.0" z="-1" sn="20.73" a="1467.21" fwhm="0.000645" res="521167.1" algo="FTMS" component_name="K" deconvoluted_molecular_mass="333.065024" deconvoluted_isotopic_mass="336.072723"/>
<pk mz="336.083928" i="2702070.8" sn="22.21" a="1681.51" fwhm="0.000688" res="488355.3" algo="FTMS"/>
<pk mz="336.129959" i="1211521.3" sn="8.60" a="641.23" fwhm="0.000706" res="475893.7" algo="FTMS"/>
<pk mz="336.156654" i="1282311.3" sn="9.25" a="630.26" fwhm="0.000648" res="518587.3" algo="FTMS"/>
<pk mz="337.015271" i="1404106.8" sn="10.36" a="706.34" fwhm="0.000657" res="512623.9" algo="FTMS"/>
<pk mz="337.056525" i="4970452.0" sn="42.92" a="3566.38" fwhm="0.000750" res="449192.0" algo="FTMS"/>
<pk mz="337.059766" i="25611220.0" sn="231.37" a="19047.98" fwhm="0.000726" res="464477.9" algo="FTMS"/>
<pk mz="337.067769" i="1638358.6" sn="12.50" a="804.82" fwhm="0.000654" res="515131.9" algo="FTMS"/>
<pk mz="337.092904" i="3978716.3" sn="33.87" a="2527.46" fwhm="0.000701" res="480583.5" algo="FTMS"/>
<pk mz="337.096161" i="11639773.0" sn="103.10" a="8444.11" fwhm="0.000720" res="467890.5" algo="FTMS"/>
<pk mz="337.105996" i="1963487.4" sn="15.36" a="1089.13" fwhm="0.000648" res="520305.3" algo="FTMS"/>
<pk mz="337.123621" i="1133923.4" sn="7.84" a="519.51" fwhm="0.000624" res="540373.4" algo="FTMS"/>
<pk mz="337.129349" i="2007012.6" sn="15.76" a="1098.24" fwhm="0.000626" res="538121.8" algo="FTMS"/>
<pk mz="337.132563" i="1082341.4" sn="7.37" a="543.83" fwhm="0.000654" res="515182.1" algo="FTMS"/>
<pk mz="337.142375" i="2336743.5" sn="18.75" a="1531.61" fwhm="0.000723" res="466199.5" algo="FTMS"/>
<pk mz="337.178719" i="1742703.9" sn="13.36" a="1151.83" fwhm="0.000795" res="424054.9" algo="FTMS"/>
<pk mz="337.184306" i="5326833.0" sn="45.86" a="3535.52" fwhm="0.000694" res="486167.4" algo="FTMS"/>
<pk mz="337.205445" i="2502134.0" sn="20.25" a="1413.23" fwhm="0.000655" res="514997.2" algo="FTMS"/>
<pk mz="338.051743" i="2022838.5" sn="15.90" a="1473.68" fwhm="0.000821" res="411560.5" algo="FTMS"/>
<pk mz="338.063101" i="2542265.0" sn="20.61" a="1775.30" fwhm="0.000767" res="440913.7" algo="FTMS"/>
<pk mz="338.088108" i="1308094.8" sn="9.42" a="544.00" fwhm="0.000636" res="531488.0" algo="FTMS"/>
<pk mz="338.099494" i="1414337.4" sn="10.38" a="819.98" fwhm="0.000661" res="511606.1" algo="FTMS"/>
<pk mz="339.035839" i="3169174.3" sn="26.29" a="2148.86" fwhm="0.000726" res="466938.5" algo="FTMS"/>
<pk mz="339.072189" i="4428190.5" sn="37.71" a="2960.48" fwhm="0.000728" res="466008.4" algo="FTMS"/>
<pk mz="339.108565" i="3420070.8" sn="28.57" a="2117.61" fwhm="0.000663" res="511415.1" algo="FTMS"/>
<pk mz="339.121627" i="2164649.8" sn="17.18" a="1232.64" fwhm="0.000678" res="500259.1" algo="FTMS"/>
<pk mz="339.139435" i="1468589.8" sn="10.87" a="1034.02" fwhm="0.000956" res="354568.2" algo="FTMS"/>
<pk mz="339.144901" i="2430383.0" sn="19.59" a="1499.76" fwhm="0.000703" res="482238.6" algo="FTMS"/>
<pk mz="339.158066" i="1679282.0" sn="12.78" a="967.83" fwhm="0.000683" res="496806.3" algo="FTMS"/>
<pk mz="339.163523" i="1692595.3" sn="12.90" a="798.16" fwhm="0.000629" res="539402.7" algo="FTMS"/>
<pk mz="339.181296" i="1286711.4" sn="9.22" a="586.06" fwhm="0.000664" res="511177.2" algo="FTMS"/>
<pk mz="339.185952" i="3341240.5" sn="27.85" a="2240.72" fwhm="0.000705" res="481030.7" algo="FTMS"/>
<pk mz="339.192825" i="3753402.0" sn="31.59" a="2808.95" fwhm="0.000802" res="423144.1" algo="FTMS"/>
<pk mz="339.194384" i="1262778.3" sn="9.00" a="571.29" fwhm="0.000614" res="552229.1" algo="FTMS"/>
<pk mz="339.199858" i="488381888.0" z="-1" sn="4425.87" a="351380.25" fwhm="0.000722" res="469801.6" algo="FTMS" component_name="J" deconvoluted_molecular_mass="339.200183" deconvoluted_isotopic_mass="339.200169"/>
<pk mz="339.206798" i="3234749.0" sn="26.88" a="1915.46" fwhm="0.000668" res="508104.1" algo="FTMS"/>
<pk mz="340.031074" i="1150584.3" sn="7.99" a="571.76" fwhm="0.000737" res="461578.2" algo="FTMS"/>
<pk mz="340.039147" i="1096762.1" sn="7.50" a="681.54" fwhm="0.000903" res="376690.4" algo="FTMS"/>
<pk mz="340.067388" i="2072960.5" sn="16.35" a="1624.25" fwhm="0.000943" res="360568.6" algo="FTMS"/>
<pk mz="340.203293" i="77815456.0" z="-1" sn="703.13" a="57814.86" fwhm="0.000729" res="466401.8" algo="FTMS" component_name="J" deconvoluted_molecular_mass="339.200183" deconvoluted_isotopic_mass="340.203606"/>
<pk mz="340.885241" i="1390906.0" sn="10.16" a="594.09" fwhm="0.000559" res="609508.6" algo="FTMS"/>
<pk mz="341.015172" i="1107351.5" sn="7.59" a="836.53" fwhm="0.001069" res="319019.2" algo="FTMS"/>
<pk mz="341.031124" i="2111067.0" sn="16.69" a="1428.18" fwhm="0.000774" res="440479.2" algo="FTMS"/>
<pk mz="341.051488" i="3847519.8" sn="32.44" a="2685.34" fwhm="0.000742" res="459575.1" algo="FTMS"/>
<pk mz="341.087824" i="4140904.0" sn="35.10" a="2730.65" fwhm="0.000709" res="481413.9" algo="FTMS"/>
<pk mz="341.118704" i="1287534.9" sn="9.22" a="972.82" fwhm="0.000949" res="359621.0" algo="FTMS"/>
<pk mz="341.124211" i="4458864.0" sn="37.98" a="3002.48" fwhm="0.000724" res="471472.7" algo="FTMS"/>
<pk mz="341.137297" i="1149299.1" sn="7.97" a="480.65" fwhm="0.000632" res="539687.7" algo="FTMS"/>
<pk mz="341.160588" i="4629880.5" sn="39.53" a="3491.55" fwhm="0.000772" res="441650.4" algo="FTMS"/>
<pk mz="341.179226" i="5070716.5" sn="43.53" a="3560.39" fwhm="0.000754" res="452312.2" algo="FTMS"/>
<pk mz="341.195750" i="14651264.0" sn="130.40" a="10631.60" fwhm="0.000733" res="465182.0" algo="FTMS"/>
<pk mz="341.196915" i="2796160.8" sn="22.90" a="1798.11" fwhm="0.000747" res="456664.9" algo="FTMS"/>
<pk mz="341.204220" i="2159234.3" sn="17.13" a="1114.09" fwhm="0.000627" res="544439.2" algo="FTMS"/>
<pk mz="341.206650" i="6812547.0" z="-1" sn="59.32" a="4955.33" fwhm="0.000729" res="467994.8" algo="FTMS" component_name="J" deconvoluted_molecular_mass="339.200183" deconvoluted_isotopic_mass="341.206964"/>
<pk mz="341.982183" i="6937650.5" sn="60.45" a="5040.04" fwhm="0.000749" res="456492.0" algo="FTMS"/>
<pk mz="342.025610" i="1087548.1" sn="7.41" a="647.87" fwhm="0.000909" res="376157.8" algo="FTMS"/>
<pk mz="342.083085" i="1388617.1" sn="10.14" a="767.23" fwhm="0.000729" res="469124.1" algo="FTMS"/>
<pk mz="342.091204" i="1544523.0" sn="11.55" a="706.03" fwhm="0.000704" res="485636.5" algo="FTMS"/>
<pk mz="342.167127" i="2313820.3" sn="18.53" a="1432.80" fwhm="0.000733" res="466810.5" algo="FTMS"/>
<pk mz="342.199113" i="3280995.3" sn="27.30" a="2107.81" fwhm="0.000712" res="480435.3" algo="FTMS"/>
<pk mz="343.009639" i="1481754.3" sn="10.98" a="805.44" fwhm="0.000688" res="498460.1" algo="FTMS"/>
<pk mz="343.030707" i="1770527.0" sn="13.60" a="928.35" fwhm="0.000639" res="536564.8" algo="FTMS"/>
<pk mz="343.067076" i="3655975.3" sn="30.70" a="2428.56" fwhm="0.000732" res="468596.0" algo="FTMS"/>
<pk mz="343.071264" i="1071592.1" sn="7.26" a="609.75" fwhm="0.000945" res="363018.0" algo="FTMS"/>
<pk mz="343.103470" i="5248303.5" sn="45.13" a="3733.98" fwhm="0.000721" res="475929.6" algo="FTMS"/>
<pk mz="343.139861" i="6695223.5" sn="58.25" a="4940.10" fwhm="0.000769" res="445990.6" algo="FTMS"/>
<pk mz="343.151077" i="2089530.1" sn="16.49" a="1333.10" fwhm="0.000742" res="462609.1" algo="FTMS"/>
<pk mz="343.168166" i="19333438.0" sn="172.85" a="14380.86" fwhm="0.000746" res="459938.4" algo="FTMS"/>
<pk mz="343.176228" i="5436224.0" sn="46.84" a="3982.97" fwhm="0.000769" res="446073.1" algo="FTMS"/>
<pk mz="343.212629" i="2517320.0" sn="20.37" a="1483.30" fwhm="0.000680" res="504695.4" algo="FTMS"/>
<pk mz="343.980133" i="7304692.5" sn="63.28" a="5408.89" fwhm="0.000749" res="459293.8" algo="FTMS"/>
<pk mz="344.041186" i="1138690.5" sn="7.81" a="454.90" fwhm="0.000560" res="614303.7" algo="FTMS"/>
<pk mz="344.052568" i="2868741.0" sn="23.37" a="1887.85" fwhm="0.000735" res="467861.6" algo="FTMS"/>
<pk mz="344.074554" i="23294474.0" sn="207.14" a="17962.26" fwhm="0.000767" res="448524.0" algo="FTMS"/>
<pk mz="344.088909" i="1147021.3" sn="7.88" a="492.13" fwhm="0.000618" res="557033.6" algo="FTMS"/>
<pk mz="344.106769" i="1401873.3" sn="10.18" a="757.84" fwhm="0.000660" res="521404.6" algo="FTMS"/>
<pk mz="344.135031" i="1560343.5" sn="11.60" a="947.03" fwhm="0.000728" res="472920.9" algo="FTMS"/>
<pk mz="344.146335" i="1216282.1" sn="8.51" a="682.32" fwhm="0.000757" res="454343.3" algo="FTMS"/>
<pk mz="344.171554" i="3602975.8" sn="29.98" a="2497.44" fwhm="0.000747" res="460587.1" algo="FTMS"/>
<pk mz="344.179673" i="1501985.5" sn="11.08" a="814.18" fwhm="0.000689" res="499873.6" algo="FTMS"/>
<pk mz="344.182796" i="1400866.3" sn="10.17" a="651.35" fwhm="0.000603" res="570758.8" algo="FTMS"/>
<pk mz="344.254370" i="1067954.4" sn="7.17" a="732.66" fwhm="0.000986" res="349170.3" algo="FTMS"/>
<pk mz="345.025308" i="1810655.1" sn="13.85" a="1064.79" fwhm="0.000732" res="471216.0" algo="FTMS"/>
<pk mz="345.036495" i="1176417.8" sn="8.15" a="577.33" fwhm="0.000669" res="516005.2" algo="FTMS"/>
<pk mz="345.046299" i="1801187.9" sn="13.77" a="1194.30" fwhm="0.000796" res="433262.4" algo="FTMS"/>
<pk mz="345.061664" i="2057191.4" sn="16.07" a="1329.09" fwhm="0.000732" res="471390.0" algo="FTMS"/>
<pk mz="345.064852" i="2983656.0" sn="24.40" a="2127.19" fwhm="0.000773" res="446475.1" algo="FTMS"/>
<pk mz="345.072808" i="1649385.9" sn="12.40" a="918.86" fwhm="0.000692" res="498301.3" algo="FTMS"/>
<pk mz="345.077847" i="2436587.0" sn="19.48" a="1634.10" fwhm="0.000815" res="423610.6" algo="FTMS"/>
<pk mz="345.082778" i="3223276.0" sn="26.56" a="2431.08" fwhm="0.000794" res="434807.2" algo="FTMS"/>
<pk mz="345.097965" i="1268079.5" sn="8.97" a="755.02" fwhm="0.000747" res="461883.2" algo="FTMS"/>
<pk mz="345.119094" i="4277492.0" sn="36.04" a="3095.15" fwhm="0.000779" res="443022.8" algo="FTMS"/>
<pk mz="345.130351" i="1903606.6" sn="14.69" a="1410.53" fwhm="0.000936" res="368820.0" algo="FTMS"/>
<pk mz="345.147434" i="1631482.5" sn="12.24" a="996.27" fwhm="0.000736" res="468895.6" algo="FTMS"/>
<pk mz="345.155469" i="5848828.5" sn="50.18" a="4262.77" fwhm="0.000763" res="452133.4" algo="FTMS"/>
<pk mz="345.165213" i="5722878.5" sn="49.05" a="4253.16" fwhm="0.000776" res="444516.5" algo="FTMS"/>
<pk mz="345.191900" i="2899204.5" sn="23.64" a="1826.39" fwhm="0.000707" res="488223.9" algo="FTMS"/>
<pk mz="345.228272" i="1148684.6" sn="7.90" a="441.01" fwhm="0.000629" res="548788.2" algo="FTMS"/>
<pk mz="346.068195" i="56878024.0" z="-1" sn="509.28" a="43180.14" fwhm="0.000755" res="458657.2" algo="FTMS" component_name="b" deconvoluted_molecular_mass="346.068430" deconvoluted_isotopic_mass="346.068520"/>
<pk mz="346.071604" i="8085449.0" sn="70.30" a="5879.39" fwhm="0.000745" res="464612.4" algo="FTMS"/>
<pk mz="346.077079" i="2352074.0" sn="18.72" a="1555.60" fwhm="0.000741" res="467309.2" algo="FTMS"/>
<pk mz="346.161920" i="1798365.0" sn="13.74" a="851.91" fwhm="0.000647" res="534968.8" algo="FTMS"/>
<pk mz="347.004472" i="1699480.4" sn="12.85" a="1003.38" fwhm="0.000738" res="469938.5" algo="FTMS"/>
<pk mz="347.040904" i="3856032.5" sn="32.25" a="2556.63" fwhm="0.000696" res="498795.7" algo="FTMS"/>
<pk mz="347.051983" i="1411746.9" sn="10.26" a="830.81" fwhm="0.000728" res="476533.4" algo="FTMS"/>
<pk mz="347.071595" i="5713063.5" z="-1" sn="48.96" a="4609.64" fwhm="0.000813" res="426926.7" algo="FTMS" component_name="b" deconvoluted_molecular_mass="346.068430" deconvoluted_isotopic_mass="347.071921"/>
<pk mz="347.080504" i="26559658.0" sn="236.51" a="20689.43" fwhm="0.000778" res="445967.8" algo="FTMS"/>
<pk mz="347.088522" i="1729195.0" sn="13.11" a="1204.70" fwhm="0.000795" res="436516.2" algo="FTMS"/>
<pk mz="347.090324" i="2082987.4" sn="16.30" a="1219.42" fwhm="0.000698" res="497392.1" algo="FTMS"/>
<pk mz="347.098342" i="1352365.3" sn="9.72" a="541.22" fwhm="0.000652" res="532113.8" algo="FTMS"/>
<pk mz="347.116992" i="2146481.3" sn="16.87" a="1573.56" fwhm="0.000869" res="399310.2" algo="FTMS"/>
<pk mz="347.126654" i="1686707.5" sn="12.73" a="918.26" fwhm="0.000684" res="507355.2" algo="FTMS"/>
<pk mz="347.134756" i="2889141.3" sn="23.55" a="2176.40" fwhm="0.000813" res="426860.8" algo="FTMS"/>
<pk mz="347.163006" i="1226043.5" sn="8.59" a="732.46" fwhm="0.000861" res="403359.9" algo="FTMS"/>
<pk mz="347.171125" i="2888893.3" sn="23.55" a="1918.33" fwhm="0.000749" res="463361.4" algo="FTMS"/>
<pk mz="347.199427" i="1177027.6" sn="8.15" a="777.20" fwhm="0.000783" res="443470.2" algo="FTMS"/>
<pk mz="348.036101" i="1778556.8" sn="13.56" a="1000.03" fwhm="0.000673" res="516798.3" algo="FTMS"/>
<pk mz="348.072524" i="2629764.8" z="-1" sn="21.21" a="2198.30" fwhm="0.000853" res="408140.2" algo="FTMS" component_name="b" deconvoluted_molecular_mass="346.068430" deconvoluted_isotopic_mass="348.072853"/>
<pk mz="348.083825" i="7966087.5" sn="69.22" a="6338.79" fwhm="0.000817" res="425894.1" algo="FTMS"/>
<pk mz="348.093568" i="1908873.5" sn="14.73" a="1374.10" fwhm="0.000860" res="404782.4" algo="FTMS"/>
<pk mz="348.120184" i="1439119.4" sn="10.50" a="950.88" fwhm="0.000783" res="444491.9" algo="FTMS"/>
<pk mz="348.130062" i="2267793.5" sn="17.96" a="1524.34" fwhm="0.000772" res="451207.3" algo="FTMS"/>
<pk mz="349.020155" i="5924437.5" sn="50.85" a="4330.70" fwhm="0.000762" res="457790.4" algo="FTMS"/>
<pk mz="349.055155" i="8074845.5" sn="70.20" a="6203.37" fwhm="0.000780" res="447424.9" algo="FTMS"/>
<pk mz="349.056497" i="4289629.5" sn="36.15" a="3002.30" fwhm="0.000760" res="459375.8" algo="FTMS"/>
<pk mz="349.059781" i="8781406.0" sn="76.56" a="6891.43" fwhm="0.000783" res="445602.8" algo="FTMS"/>
<pk mz="349.067743" i="2046560.1" sn="15.97" a="1450.62" fwhm="0.000769" res="454197.6" algo="FTMS"/>
<pk mz="349.087267" i="1511780.5" sn="11.15" a="803.83" fwhm="0.000689" res="506332.3" algo="FTMS"/>
<pk mz="349.092919" i="3118693.8" sn="25.61" a="2295.49" fwhm="0.000833" res="419289.9" algo="FTMS"/>
<pk mz="349.096168" i="3588710.5" sn="29.84" a="2742.84" fwhm="0.000815" res="428181.9" algo="FTMS"/>
<pk mz="349.105963" i="35063400.0" sn="313.01" a="28297.62" fwhm="0.000780" res="447328.1" algo="FTMS"/>
<pk mz="349.129250" i="1644653.8" sn="12.35" a="868.76" fwhm="0.000679" res="514431.1" algo="FTMS"/>
<pk mz="349.132549" i="2400878.5" sn="19.15" a="1619.91" fwhm="0.000749" res="466055.7" algo="FTMS"/>
<pk mz="349.142365" i="3640432.5" sn="30.31" a="2476.72" fwhm="0.000755" res="462192.6" algo="FTMS"/>
<pk mz="349.160034" i="1256052.5" sn="8.85" a="777.52" fwhm="0.000772" res="452276.6" algo="FTMS"/>
<pk mz="349.178762" i="1633400.6" sn="12.25" a="1051.82" fwhm="0.000749" res="466477.9" algo="FTMS"/>
<pk mz="349.205433" i="1242366.5" sn="8.73" a="658.28" fwhm="0.000709" res="492271.3" algo="FTMS"/>
<pk mz="349.215115" i="2625664.5" sn="21.18" a="1827.26" fwhm="0.000784" res="445282.3" algo="FTMS"/>
<pk mz="350.015363" i="1818672.1" sn="13.91" a="1278.50" fwhm="0.000842" res="415930.2" algo="FTMS"/>
<pk mz="350.051752" i="2692920.3" sn="21.78" a="1722.66" fwhm="0.000734" res="476805.1" algo="FTMS"/>
<pk mz="350.054737" i="1722168.9" sn="13.05" a="985.28" fwhm="0.000710" res="492948.5" algo="FTMS"/>
<pk mz="350.063021" i="1189754.6" sn="8.26" a="896.62" fwhm="0.001088" res="321801.9" algo="FTMS"/>
<pk mz="350.072037" i="22701884.0" sn="201.80" a="18725.42" fwhm="0.000800" res="437562.4" algo="FTMS"/>
<pk mz="350.088202" i="2088768.1" sn="16.34" a="1494.99" fwhm="0.000828" res="422828.7" algo="FTMS"/>
<pk mz="350.097138" i="1658946.1" sn="12.48" a="1005.57" fwhm="0.000720" res="486010.7" algo="FTMS"/>
<pk mz="350.099461" i="2079298.6" sn="16.26" a="1534.98" fwhm="0.000836" res="418621.8" algo="FTMS"/>
<pk mz="350.109324" i="6511429.0" sn="56.13" a="5418.26" fwhm="0.000824" res="425083.0" algo="FTMS"/>
<pk mz="350.135969" i="1074634.6" sn="7.22" a="461.13" fwhm="0.000674" res="519535.6" algo="FTMS"/>
<pk mz="351.035783" i="4953103.0" sn="41.77" a="3622.76" fwhm="0.000748" res="469290.1" algo="FTMS"/>
<pk mz="351.047030" i="1415185.8" sn="10.20" a="829.50" fwhm="0.000752" res="467033.2" algo="FTMS"/>
<pk mz="351.052199" i="2460946.8" sn="19.53" a="1643.82" fwhm="0.000778" res="451436.3" algo="FTMS"/>
<pk mz="351.060413" i="6586388.5" sn="56.35" a="4859.56" fwhm="0.000775" res="452711.3" algo="FTMS"/>
<pk mz="351.067759" i="6663190.0" sn="57.03" a="5184.69" fwhm="0.000803" res="437372.9" algo="FTMS"/>
<pk mz="351.075283" i="871114752.0" z="-1" sn="7771.79" a="680513.88" fwhm="0.000783" res="448091.4" algo="FTMS" component_name="C" deconvoluted_molecular_mass="351.075589" deconvoluted_isotopic_mass="351.075618"/>
<pk mz="351.082737" i="6220825.5" sn="53.09" a="5698.26" fwhm="0.000904" res="388413.2" algo="FTMS"/>
<pk mz="351.103019" i="10250270.0" sn="89.05" a="7949.00" fwhm="0.000791" res="444056.1" algo="FTMS"/>
<pk mz="351.108576" i="3692063.3" sn="30.52" a="2798.97" fwhm="0.000792" res="443290.4" algo="FTMS"/>
<pk mz="351.111818" i="4846624.0" sn="40.82" a="3856.72" fwhm="0.000823" res="426600.9" algo="FTMS"/>
<pk mz="351.119766" i="1116577.6" sn="7.53" a="639.92" fwhm="0.000801" res="438402.7" algo="FTMS"/>
<pk mz="351.121613" i="4152354.0" sn="34.63" a="3109.53" fwhm="0.000790" res="444656.6" algo="FTMS"/>
<pk mz="351.139441" i="1247269.9" sn="8.70" a="733.65" fwhm="0.000785" res="447257.0" algo="FTMS"/>
<pk mz="351.144933" i="1599783.0" sn="11.85" a="981.89" fwhm="0.000715" res="491232.3" algo="FTMS"/>
<pk mz="351.148312" i="1645351.8" sn="12.25" a="1081.79" fwhm="0.000810" res="433628.1" algo="FTMS"/>
<pk mz="351.158035" i="2941738.0" sn="23.82" a="2216.25" fwhm="0.000839" res="418752.7" algo="FTMS"/>
<pk mz="351.181286" i="1126575.0" sn="7.62" a="653.88" fwhm="0.000876" res="400717.0" algo="FTMS"/>
<pk mz="351.194412" i="1718321.9" sn="12.90" a="895.38" fwhm="0.000653" res="538148.9" algo="FTMS"/>
<pk mz="351.212314" i="1095861.8" sn="7.35" a="591.68" fwhm="0.000771" res="455709.7" algo="FTMS"/>
<pk mz="351.221094" i="2456631.8" sn="19.49" a="1658.99" fwhm="0.000759" res="462563.2" algo="FTMS"/>
<pk mz="352.030988" i="1207655.9" sn="8.34" a="597.55" fwhm="0.000675" res="521183.9" algo="FTMS"/>
<pk mz="352.039240" i="1531369.8" sn="11.23" a="1004.53" fwhm="0.000766" res="459457.1" algo="FTMS"/>
<pk mz="352.040945" i="1818346.1" sn="13.79" a="1066.96" fwhm="0.000703" res="500601.6" algo="FTMS"/>
<pk mz="352.067379" i="2316015.8" sn="18.24" a="1415.34" fwhm="0.000706" res="498482.8" algo="FTMS"/>
<pk mz="352.078766" i="60860660.0" z="-1" sn="540.71" a="50123.89" fwhm="0.000800" res="439987.7" algo="FTMS" component_name="C" deconvoluted_molecular_mass="351.075589" deconvoluted_isotopic_mass="352.079103"/>
<pk mz="352.106422" i="1768440.4" sn="13.35" a="1007.91" fwhm="0.000719" res="489400.1" algo="FTMS"/>
<pk mz="352.224120" i="1082257.9" sn="7.23" a="503.64" fwhm="0.000685" res="514543.9" algo="FTMS"/>
<pk mz="353.015089" i="1218365.4" sn="8.44" a="586.93" fwhm="0.000689" res="512099.1" algo="FTMS"/>
<pk mz="353.051423" i="4940229.5" sn="41.65" a="3560.64" fwhm="0.000762" res="463584.0" algo="FTMS"/>
<pk mz="353.079660" i="12573131.0" z="-1" sn="109.77" a="10234.44" fwhm="0.000815" res="433224.6" algo="FTMS" component_name="C" deconvoluted_molecular_mass="351.075589" deconvoluted_isotopic_mass="353.079999"/>
<pk mz="353.082086" i="2713804.0" sn="21.78" a="1829.55" fwhm="0.000777" res="454696.7" algo="FTMS"/>
<pk mz="353.087829" i="5050829.0" sn="42.64" a="3800.78" fwhm="0.000779" res="453439.6" algo="FTMS"/>
<pk mz="353.098984" i="1375183.6" sn="9.84" a="939.04" fwhm="0.000795" res="444212.3" algo="FTMS"/>
<pk mz="353.118613" i="1093331.9" sn="7.32" a="451.74" fwhm="0.000701" res="503394.0" algo="FTMS"/>
<pk mz="353.124194" i="3263957.0" sn="26.69" a="2158.22" fwhm="0.000731" res="483212.4" algo="FTMS"/>
<pk mz="353.137275" i="3146199.8" sn="25.64" a="2292.58" fwhm="0.000793" res="445388.7" algo="FTMS"/>
<pk mz="353.160628" i="2008028.9" sn="15.49" a="1131.46" fwhm="0.000716" res="493333.8" algo="FTMS"/>
<pk mz="353.173733" i="1809119.8" sn="13.71" a="1194.99" fwhm="0.000789" res="447603.7" algo="FTMS"/>
<pk mz="353.196948" i="1348964.8" sn="9.60" a="856.84" fwhm="0.000800" res="441442.4" algo="FTMS"/>
<pk mz="353.200383" i="2071525.5" sn="16.05" a="1307.63" fwhm="0.000738" res="478867.9" algo="FTMS"/>
<pk mz="353.209995" i="2246119.5" sn="17.61" a="1451.11" fwhm="0.000730" res="483563.6" algo="FTMS"/>
<pk mz="353.215596" i="2737128.8" sn="21.99" a="1726.54" fwhm="0.000715" res="494088.9" algo="FTMS"/>
<pk mz="354.046757" i="1552284.4" sn="11.42" a="913.22" fwhm="0.000726" res="487714.4" algo="FTMS"/>
<pk mz="354.082990" i="3098276.3" z="-1" sn="25.21" a="2471.97" fwhm="0.000902" res="392373.1" algo="FTMS" component_name="C" deconvoluted_molecular_mass="351.075589" deconvoluted_isotopic_mass="354.083331"/>
<pk mz="354.091193" i="1252774.0" sn="8.74" a="556.73" fwhm="0.000629" res="562863.4" algo="FTMS"/>
<pk mz="354.127463" i="1124013.8" sn="7.59" a="655.14" fwhm="0.000821" res="431585.1" algo="FTMS"/>
<pk mz="355.009596" i="1195243.8" sn="8.23" a="623.91" fwhm="0.000725" res="489595.3" algo="FTMS"/>
<pk mz="355.030688" i="2339440.3" sn="18.44" a="1483.56" fwhm="0.000747" res="475400.9" algo="FTMS"/>
<pk mz="355.062299" i="1725559.0" sn="12.96" a="1344.14" fwhm="0.000962" res="369157.6" algo="FTMS"/>
<pk mz="355.067081" i="5933944.0" sn="50.52" a="4444.31" fwhm="0.000786" res="451678.9" algo="FTMS"/>
<pk mz="355.078360" i="1296250.5" sn="9.13" a="603.72" fwhm="0.000674" res="526637.3" algo="FTMS"/>
<pk mz="355.103499" i="4486016.0" sn="37.60" a="3132.27" fwhm="0.000740" res="480091.8" algo="FTMS"/>
<pk mz="355.134283" i="1099782.5" sn="7.38" a="739.69" fwhm="0.000875" res="405722.8" algo="FTMS"/>
<pk mz="355.139870" i="4341639.5" sn="36.31" a="3055.95" fwhm="0.000780" res="455322.3" algo="FTMS"/>
<pk mz="355.152923" i="1066634.5" sn="7.08" a="438.84" fwhm="0.000626" res="567022.0" algo="FTMS"/>
<pk mz="355.176215" i="3002767.5" sn="24.36" a="1939.79" fwhm="0.000754" res="471022.1" algo="FTMS"/>
<pk mz="355.194924" i="1466771.5" sn="10.65" a="932.59" fwhm="0.000826" res="430083.4" algo="FTMS"/>
<pk mz="355.212715" i="1663383.4" sn="12.41" a="1062.02" fwhm="0.000747" res="475484.2" algo="FTMS"/>
<pk mz="356.062321" i="1713229.6" sn="12.85" a="1168.99" fwhm="0.000869" res="409552.8" algo="FTMS"/>
<pk mz="356.070470" i="1448015.4" sn="10.48" a="744.03" fwhm="0.000705" res="504901.1" algo="FTMS"/>
<pk mz="356.098839" i="1155797.5" sn="7.87" a="585.94" fwhm="0.000745" res="478289.4" algo="FTMS"/>
<pk mz="356.111762" i="1059032.3" sn="7.01" a="485.83" fwhm="0.000670" res="531139.3" algo="FTMS"/>
<pk mz="356.171429" i="1082213.0" sn="7.22" a="766.61" fwhm="0.001086" res="327824.8" algo="FTMS"/>
<pk mz="356.179586" i="1236070.8" sn="8.59" a="515.90" fwhm="0.000666" res="534415.2" algo="FTMS"/>
<pk mz="356.990058" i="1521428.1" sn="11.14" a="949.50" fwhm="0.000826" res="432184.1" algo="FTMS"/>
<pk mz="357.025125" i="1094299.6" sn="7.32" a="464.41" fwhm="0.000703" res="508112.5" algo="FTMS"/>
<pk mz="357.046316" i="2531104.3" sn="20.15" a="1702.48" fwhm="0.000778" res="458868.8" algo="FTMS"/>
<pk mz="357.061611" i="1058851.4" sn="7.01" a="657.78" fwhm="0.000917" res="389343.8" algo="FTMS"/>
<pk mz="357.082732" i="3727144.0" sn="30.82" a="2783.01" fwhm="0.000806" res="442990.5" algo="FTMS"/>
<pk mz="357.119110" i="3726127.8" sn="30.81" a="2669.37" fwhm="0.000796" res="448483.2" algo="FTMS"/>
<pk mz="357.130333" i="1101490.1" sn="7.39" a="655.66" fwhm="0.000856" res="416984.4" algo="FTMS"/>
<pk mz="357.155497" i="5229879.5" sn="44.23" a="4085.90" fwhm="0.000800" res="446560.0" algo="FTMS"/>
<pk mz="357.166777" i="1824569.9" sn="13.84" a="1196.09" fwhm="0.000818" res="436433.5" algo="FTMS"/>
<pk mz="357.174180" i="1188539.5" sn="8.16" a="863.79" fwhm="0.000945" res="377911.6" algo="FTMS"/>
<pk mz="357.191895" i="4589887.0" sn="38.52" a="3568.23" fwhm="0.000819" res="436249.2" algo="FTMS"/>
<pk mz="357.228290" i="2118215.0" sn="16.46" a="1315.06" fwhm="0.000772" res="462746.8" algo="FTMS"/>
<pk mz="357.995785" i="1418218.6" sn="10.21" a="853.15" fwhm="0.000761" res="470238.8" algo="FTMS"/>
<pk mz="358.056866" i="1342967.6" sn="9.46" a="745.03" fwhm="0.000738" res="485112.7" algo="FTMS"/>
<pk mz="358.068228" i="1897978.1" sn="14.37" a="1313.85" fwhm="0.000851" res="420634.7" algo="FTMS"/>
<pk mz="358.077931" i="1203836.1" sn="8.23" a="687.14" fwhm="0.000745" res="480813.7" algo="FTMS"/>
<pk mz="358.086018" i="1246461.9" sn="8.61" a="796.07" fwhm="0.000871" res="411129.8" algo="FTMS"/>
<pk mz="358.195251" i="1093397.1" sn="7.25" a="784.26" fwhm="0.001013" res="353654.1" algo="FTMS"/>
<pk mz="358.198350" i="2355477.8" sn="18.42" a="1746.35" fwhm="0.000812" res="441142.6" algo="FTMS"/>
<pk mz="359.004526" i="1325121.3" sn="9.30" a="888.33" fwhm="0.000808" res="444414.7" algo="FTMS"/>
<pk mz="359.040876" i="2019528.9" sn="15.45" a="1419.28" fwhm="0.000808" res="444549.3" algo="FTMS"/>
<pk mz="359.062020" i="2884301.5" sn="23.10" a="1987.97" fwhm="0.000787" res="456268.8" algo="FTMS"/>
<pk mz="359.077249" i="1703888.6" sn="12.65" a="1036.40" fwhm="0.000726" res="494670.1" algo="FTMS"/>
<pk mz="359.080565" i="1449937.4" sn="10.41" a="765.28" fwhm="0.000665" res="539582.9" algo="FTMS"/>
<pk mz="359.088561" i="1174227.0" sn="7.97" a="824.55" fwhm="0.000919" res="390907.0" algo="FTMS"/>
<pk mz="359.098333" i="2735829.3" sn="21.79" a="1891.08" fwhm="0.000784" res="458109.3" algo="FTMS"/>
<pk mz="359.113659" i="1171416.4" sn="7.94" a="874.95" fwhm="0.000943" res="380756.2" algo="FTMS"/>
<pk mz="359.134762" i="5359325.0" sn="45.01" a="4399.11" fwhm="0.000870" res="412657.4" algo="FTMS"/>
<pk mz="359.145963" i="1403487.3" sn="9.99" a="738.59" fwhm="0.000857" res="419131.5" algo="FTMS"/>
<pk mz="359.162908" i="1273314.9" sn="8.84" a="782.27" fwhm="0.000869" res="413493.1" algo="FTMS"/>
<pk mz="359.171129" i="5382884.5" sn="45.21" a="4139.17" fwhm="0.000806" res="445816.9" algo="FTMS"/>
<pk mz="359.207498" i="3118316.3" sn="25.17" a="2265.58" fwhm="0.000811" res="443132.7" algo="FTMS"/>
<pk mz="360.047374" i="1385374.4" sn="9.83" a="866.10" fwhm="0.000741" res="485934.8" algo="FTMS"/>
<pk mz="360.072475" i="1338403.6" sn="9.42" a="757.03" fwhm="0.000778" res="462635.8" algo="FTMS"/>
<pk mz="360.083847" i="26038182.0" sn="228.02" a="21916.94" fwhm="0.000832" res="432868.1" algo="FTMS"/>
<pk mz="360.092762" i="1279144.0" sn="8.89" a="788.55" fwhm="0.000810" res="444450.7" algo="FTMS"/>
<pk mz="360.120269" i="1863341.8" sn="14.06" a="1151.77" fwhm="0.000784" res="459267.3" algo="FTMS"/>
<pk mz="360.129908" i="1246639.9" sn="8.60" a="725.63" fwhm="0.000806" res="446615.8" algo="FTMS"/>
<pk mz="360.141228" i="1213362.3" sn="8.31" a="967.05" fwhm="0.001046" res="344422.5" algo="FTMS"/>
<pk mz="360.166392" i="1183799.6" sn="8.05" a="547.85" fwhm="0.000729" res="493804.5" algo="FTMS"/>
<pk mz="360.177540" i="1153209.9" sn="7.78" a="612.88" fwhm="0.000709" res="508037.5" algo="FTMS"/>
<pk mz="360.239182" i="2465735.0" sn="19.39" a="1647.37" fwhm="0.000774" res="465140.9" algo="FTMS"/>
<pk mz="361.020097" i="2524780.3" sn="19.92" a="2077.93" fwhm="0.000851" res="424296.6" algo="FTMS"/>
<pk mz="361.031337" i="1977454.5" sn="15.07" a="1340.57" fwhm="0.000799" res="452000.8" algo="FTMS"/>
<pk mz="361.056577" i="2842739.8" sn="22.73" a="1994.19" fwhm="0.000788" res="458165.3" algo="FTMS"/>
<pk mz="361.067827" i="1563254.3" sn="11.41" a="774.95" fwhm="0.000655" res="550833.7" algo="FTMS"/>
<pk mz="361.077686" i="1227768.3" sn="8.44" a="643.01" fwhm="0.000792" res="456182.2" algo="FTMS"/>
<pk mz="361.087220" i="3286138.3" sn="26.65" a="2627.24" fwhm="0.000875" res="412864.6" algo="FTMS"/>
<pk mz="361.092883" i="3186811.5" sn="25.77" a="2245.75" fwhm="0.000788" res="458053.6" algo="FTMS"/>
<pk mz="361.096140" i="1406844.1" sn="10.02" a="806.28" fwhm="0.000708" res="509703.0" algo="FTMS"/>
<pk mz="361.105913" i="1176190.3" sn="7.98" a="689.32" fwhm="0.000776" res="465595.3" algo="FTMS"/>
<pk mz="361.114099" i="1881216.0" sn="14.22" a="1388.20" fwhm="0.000858" res="421049.3" algo="FTMS"/>
<pk mz="361.129241" i="1319811.1" sn="9.25" a="600.38" fwhm="0.000604" res="597414.4" algo="FTMS"/>
<pk mz="361.142376" i="1429382.0" sn="10.22" a="1093.27" fwhm="0.000900" res="401114.2" algo="FTMS"/>
<pk mz="361.150401" i="3008647.8" sn="24.20" a="2192.57" fwhm="0.000807" res="447374.8" algo="FTMS"/>
<pk mz="361.165691" i="1080586.9" sn="7.13" a="642.43" fwhm="0.000807" res="447752.2" algo="FTMS"/>
<pk mz="361.178779" i="1512589.6" sn="10.96" a="857.13" fwhm="0.000734" res="492179.6" algo="FTMS"/>
<pk mz="361.186843" i="2247823.3" sn="17.46" a="1506.49" fwhm="0.000793" res="455231.2" algo="FTMS"/>
<pk mz="362.051752" i="3500869.8" sn="28.55" a="2696.45" fwhm="0.000841" res="430339.9" algo="FTMS"/>
<pk mz="362.063101" i="10142024.0" sn="87.33" a="8340.62" fwhm="0.000839" res="431379.4" algo="FTMS"/>
<pk mz="362.088139" i="2834765.5" sn="22.66" a="2156.74" fwhm="0.000858" res="421983.4" algo="FTMS"/>
<pk mz="362.099530" i="3511120.0" sn="28.64" a="2949.57" fwhm="0.000888" res="407920.3" algo="FTMS"/>
<pk mz="362.109266" i="1764178.0" sn="13.18" a="1023.77" fwhm="0.000769" res="470591.0" algo="FTMS"/>
<pk mz="362.145629" i="2602841.5" sn="20.60" a="1953.80" fwhm="0.000836" res="433278.6" algo="FTMS"/>
<pk mz="363.035794" i="4422677.0" sn="36.71" a="3428.27" fwhm="0.000836" res="434052.8" algo="FTMS"/>
<pk mz="363.047052" i="1165335.4" sn="7.88" a="444.28" fwhm="0.000573" res="633134.8" algo="FTMS"/>
<pk mz="363.072190" i="4013596.8" sn="33.09" a="3316.96" fwhm="0.000857" res="423520.4" algo="FTMS"/>
<pk mz="363.075454" i="2130973.3" sn="16.43" a="1467.79" fwhm="0.000793" res="457921.8" algo="FTMS"/>
<pk mz="363.083432" i="2203935.0" sn="17.07" a="1543.50" fwhm="0.000812" res="446916.5" algo="FTMS"/>
<pk mz="363.085235" i="1983263.4" sn="15.12" a="1317.02" fwhm="0.000774" res="469265.3" algo="FTMS"/>
<pk mz="363.102868" i="1263651.1" sn="8.75" a="549.49" fwhm="0.000660" res="550381.0" algo="FTMS"/>
<pk mz="363.108531" i="2925092.3" sn="23.45" a="2219.95" fwhm="0.000849" res="427800.5" algo="FTMS"/>
<pk mz="363.111942" i="1127077.0" sn="7.54" a="633.63" fwhm="0.000795" res="456905.3" algo="FTMS"/>
<pk mz="363.119778" i="1135526.6" sn="7.62" a="718.34" fwhm="0.000845" res="429905.3" algo="FTMS"/>
<pk mz="363.121651" i="2028839.0" sn="15.52" a="1495.98" fwhm="0.000831" res="437044.3" algo="FTMS"/>
<pk mz="363.144904" i="1914155.9" sn="14.51" a="1182.43" fwhm="0.000777" res="467350.0" algo="FTMS"/>
<pk mz="363.158032" i="2789934.8" sn="22.26" a="2223.01" fwhm="0.000851" res="426597.0" algo="FTMS"/>
<pk mz="363.194381" i="2241078.3" sn="17.40" a="1438.53" fwhm="0.000755" res="480868.0" algo="FTMS"/>
<pk mz="364.031020" i="1756134.0" sn="13.11" a="1539.16" fwhm="0.000963" res="378036.9" algo="FTMS"/>
<pk mz="364.039112" i="1189607.8" sn="8.09" a="526.59" fwhm="0.000712" res="511019.3" algo="FTMS"/>
<pk mz="364.067408" i="4047597.8" sn="33.39" a="3200.55" fwhm="0.000852" res="427518.0" algo="FTMS"/>
<pk mz="364.078763" i="8232688.0" sn="70.43" a="7205.40" fwhm="0.000860" res="423572.8" algo="FTMS"/>
<pk mz="364.087717" i="13488882.0" sn="116.94" a="11954.45" fwhm="0.000871" res="417873.6" algo="FTMS"/>
<pk mz="364.103784" i="1580533.4" sn="11.55" a="934.02" fwhm="0.000750" res="485617.8" algo="FTMS"/>
<pk mz="364.114977" i="1463543.6" sn="10.52" a="982.41" fwhm="0.000905" res="402249.1" algo="FTMS"/>
<pk mz="364.124730" i="1483833.8" sn="10.70" a="1150.88" fwhm="0.001069" res="340723.2" algo="FTMS"/>
<pk mz="364.161310" i="1459713.4" sn="10.48" a="845.79" fwhm="0.000802" res="454106.2" algo="FTMS"/>
<pk mz="365.015079" i="1828788.4" sn="13.75" a="1089.25" fwhm="0.000701" res="520421.0" algo="FTMS"/>
<pk mz="365.051437" i="5411772.0" sn="45.46" a="4429.89" fwhm="0.000847" res="430976.0" algo="FTMS"/>
<pk mz="365.062651" i="1597630.4" sn="11.70" a="1045.00" fwhm="0.000760" res="480288.7" algo="FTMS"/>
<pk mz="365.074861" i="3771841.0" sn="30.94" a="2766.78" fwhm="0.000834" res="437595.5" algo="FTMS"/>
<pk mz="365.082877" i="3375554.5" sn="27.44" a="2827.04" fwhm="0.000950" res="384461.8" algo="FTMS"/>
<pk mz="365.090978" i="530330560.0" z="-1" sn="4691.12" a="446143.31" fwhm="0.000838" res="435460.1" algo="FTMS" component_name="H" deconvoluted_molecular_mass="365.091351" deconvoluted_isotopic_mass="365.091343"/>
<pk mz="365.124267" i="2475979.3" sn="19.48" a="1571.24" fwhm="0.000744" res="490646.5" algo="FTMS"/>
<pk mz="365.127480" i="1976779.9" sn="15.06" a="1389.73" fwhm="0.000815" res="447902.2" algo="FTMS"/>
<pk mz="365.137304" i="3978190.0" sn="32.77" a="2996.31" fwhm="0.000822" res="443997.5" algo="FTMS"/>
<pk mz="365.155106" i="1393105.8" sn="9.89" a="696.80" fwhm="0.000774" res="471597.1" algo="FTMS"/>
<pk mz="365.160605" i="2021586.9" sn="15.45" a="1470.03" fwhm="0.000809" res="451503.4" algo="FTMS"/>
<pk mz="365.173698" i="1565141.6" sn="11.41" a="966.62" fwhm="0.000741" res="493123.7" algo="FTMS"/>
<pk mz="365.191541" i="1172697.4" sn="7.94" a="722.13" fwhm="0.000846" res="431741.6" algo="FTMS"/>
<pk mz="365.200169" i="1274971.1" sn="8.85" a="866.95" fwhm="0.000877" res="416422.3" algo="FTMS"/>
<pk mz="365.210047" i="3167197.3" sn="25.59" a="2463.95" fwhm="0.000870" res="419629.1" algo="FTMS"/>
<pk mz="365.236747" i="1249122.8" sn="8.62" a="796.01" fwhm="0.000987" res="370134.0" algo="FTMS"/>
<pk mz="365.246437" i="2783716.8" sn="22.20" a="1897.22" fwhm="0.000783" res="466269.8" algo="FTMS"/>
<pk mz="366.046731" i="2265484.3" sn="17.46" a="1732.32" fwhm="0.000875" res="418161.1" algo="FTMS"/>
<pk mz="366.054752" i="1931150.0" sn="14.53" a="1354.97" fwhm="0.000834" res="438683.3" algo="FTMS"/>
<pk mz="366.083089" i="2383508.0" sn="18.50" a="1822.59" fwhm="0.000844" res="433820.4" algo="FTMS"/>
<pk mz="366.094414" i="44029080.0" z="-1" sn="383.90" a="37769.82" fwhm="0.000856" res="427462.4" algo="FTMS" component_name="H" deconvoluted_molecular_mass="365.091351" deconvoluted_isotopic_mass="366.094781"/>
<pk mz="366.104331" i="1333912.4" sn="9.29" a="1021.99" fwhm="0.001018" res="359617.3" algo="FTMS"/>
<pk mz="366.119501" i="1214363.5" sn="8.24" a="769.44" fwhm="0.000758" res="482936.6" algo="FTMS"/>
<pk mz="367.030661" i="3221850.0" sn="25.85" a="2335.34" fwhm="0.000804" res="456354.5" algo="FTMS"/>
<pk mz="367.067097" i="5375329.5" sn="44.74" a="4148.28" fwhm="0.000824" res="445567.0" algo="FTMS"/>
<pk mz="367.070366" i="4566882.0" sn="37.65" a="3773.05" fwhm="0.000857" res="428381.8" algo="FTMS"/>
<pk mz="367.078361" i="1590627.9" sn="11.54" a="984.97" fwhm="0.000766" res="479297.7" algo="FTMS"/>
<pk mz="367.095323" i="8759655.0" sn="74.44" a="7547.58" fwhm="0.000868" res="423053.8" algo="FTMS"/>
<pk mz="367.097770" i="3271016.0" z="-1" sn="26.28" a="2565.30" fwhm="0.000868" res="422858.7" algo="FTMS" component_name="H" deconvoluted_molecular_mass="365.091351" deconvoluted_isotopic_mass="367.098139"/>
<pk mz="367.103460" i="5061993.0" sn="41.99" a="4022.17" fwhm="0.000815" res="450467.1" algo="FTMS"/>
<pk mz="367.106720" i="2145129.8" sn="16.40" a="1568.90" fwhm="0.000832" res="441168.3" algo="FTMS"/>
<pk mz="367.116471" i="2464107.8" sn="19.20" a="1835.31" fwhm="0.000843" res="435381.1" algo="FTMS"/>
<pk mz="367.134259" i="1356143.5" sn="9.48" a="769.20" fwhm="0.000760" res="483062.2" algo="FTMS"/>
<pk mz="367.139866" i="2538352.8" sn="19.85" a="1877.95" fwhm="0.000828" res="443339.2" algo="FTMS"/>
<pk mz="367.152925" i="2751859.5" sn="21.72" a="1861.16" fwhm="0.000774" res="474632.4" algo="FTMS"/>
<pk mz="367.170584" i="1117175.1" sn="7.38" a="634.74" fwhm="0.000807" res="454989.8" algo="FTMS"/>
<pk mz="367.176248" i="1857656.3" sn="13.88" a="1185.30" fwhm="0.000789" res="465400.0" algo="FTMS"/>
<pk mz="367.215929" i="1110272.6" sn="7.32" a="520.36" fwhm="0.000743" res="494452.8" algo="FTMS"/>
<pk mz="367.225676" i="1423490.6" sn="10.07" a="838.63" fwhm="0.000755" res="486662.1" algo="FTMS"/>
<pk mz="367.243520" i="1358470.4" sn="9.50" a="761.11" fwhm="0.000741" res="495518.6" algo="FTMS"/>
<pk mz="368.062302" i="2033457.1" sn="15.42" a="1989.21" fwhm="0.001070" res="344126.0" algo="FTMS"/>
<pk mz="368.070407" i="1408050.9" sn="9.93" a="837.75" fwhm="0.000818" res="450183.8" algo="FTMS"/>
<pk mz="368.098667" i="2657336.8" sn="20.89" a="2123.67" fwhm="0.000889" res="413878.7" algo="FTMS"/>
<pk mz="368.106869" i="1567802.4" sn="11.33" a="1105.03" fwhm="0.000910" res="404587.3" algo="FTMS"/>
<pk mz="368.110042" i="1164091.1" sn="7.79" a="463.14" fwhm="0.000651" res="565747.4" algo="FTMS"/>
<pk mz="368.156477" i="1078084.8" sn="7.04" a="620.89" fwhm="0.000858" res="429329.0" algo="FTMS"/>
<pk mz="368.954606" i="1285355.1" sn="8.85" a="920.44" fwhm="0.001053" res="350516.3" algo="FTMS"/>
<pk mz="369.025188" i="1076217.8" sn="7.02" a="401.53" fwhm="0.000611" res="604358.4" algo="FTMS"/>
<pk mz="369.041538" i="14212861.0" sn="122.28" a="12110.65" fwhm="0.000859" res="429405.9" algo="FTMS"/>
<pk mz="369.046305" i="4296958.0" sn="35.28" a="3523.66" fwhm="0.000903" res="408569.5" algo="FTMS"/>
<pk mz="369.082704" i="5735174.0" sn="47.90" a="4717.06" fwhm="0.000877" res="420945.1" algo="FTMS"/>
<pk mz="369.086137" i="1172742.5" sn="7.87" a="699.89" fwhm="0.000795" res="464215.1" algo="FTMS"/>
<pk mz="369.113488" i="1212428.1" sn="8.21" a="621.92" fwhm="0.000766" res="481808.6" algo="FTMS"/>
<pk mz="369.119117" i="5334797.5" sn="44.38" a="4446.31" fwhm="0.000873" res="422672.7" algo="FTMS"/>
<pk mz="369.132067" i="1346576.0" sn="9.39" a="730.66" fwhm="0.000742" res="497347.6" algo="FTMS"/>
<pk mz="369.149934" i="1323539.8" sn="9.19" a="759.48" fwhm="0.000721" res="511985.7" algo="FTMS"/>
<pk mz="369.155524" i="4452117.0" sn="36.64" a="3638.47" fwhm="0.000887" res="416376.9" algo="FTMS"/>
<pk mz="369.168711" i="1125783.6" sn="7.45" a="817.59" fwhm="0.000897" res="411350.8" algo="FTMS"/>
<pk mz="369.191922" i="2715420.5" sn="21.40" a="2087.44" fwhm="0.000858" res="430203.3" algo="FTMS"/>
<pk mz="369.228404" i="1502500.1" sn="10.76" a="840.55" fwhm="0.000769" res="480310.8" algo="FTMS"/>
<pk mz="370.044910" i="1374926.0" sn="9.64" a="743.08" fwhm="0.000744" res="497320.2" algo="FTMS"/>
<pk mz="370.077973" i="1807316.9" sn="13.43" a="1562.37" fwhm="0.000914" res="404827.7" algo="FTMS"/>
<pk mz="370.086151" i="1310934.6" sn="9.08" a="596.09" fwhm="0.000743" res="498236.1" algo="FTMS"/>
<pk mz="370.089314" i="3773399.3" sn="30.68" a="2971.54" fwhm="0.000829" res="446219.1" algo="FTMS"/>
<pk mz="370.114387" i="1286876.5" sn="8.87" a="700.15" fwhm="0.000784" res="472184.4" algo="FTMS"/>
<pk mz="370.122416" i="1195998.1" sn="8.07" a="965.85" fwhm="0.001066" res="347311.7" algo="FTMS"/>
<pk mz="370.127409" i="1497311.1" sn="10.71" a="891.58" fwhm="0.000748" res="494659.2" algo="FTMS"/>
<pk mz="371.005829" i="2915477.8" sn="23.15" a="2287.64" fwhm="0.000892" res="416075.0" algo="FTMS"/>
<pk mz="371.038596" i="5192860.5" sn="43.14" a="4283.52" fwhm="0.000879" res="422141.2" algo="FTMS"/>
<pk mz="371.040897" i="1570973.1" sn="11.36" a="1034.98" fwhm="0.000811" res="457644.8" algo="FTMS"/>
<pk mz="371.062005" i="3798689.5" sn="30.90" a="2857.50" fwhm="0.000807" res="459971.7" algo="FTMS"/>
<pk mz="371.077179" i="1711780.6" sn="12.59" a="1305.45" fwhm="0.001008" res="368022.3" algo="FTMS"/>
<pk mz="371.098395" i="4262569.0" sn="34.97" a="3455.83" fwhm="0.000848" res="437470.8" algo="FTMS"/>
<pk mz="371.109533" i="1261355.4" sn="8.64" a="893.54" fwhm="0.000887" res="418341.7" algo="FTMS"/>
<pk mz="371.129951" i="16865456.0" sn="145.55" a="14635.88" fwhm="0.000870" res="426519.7" algo="FTMS"/>
<pk mz="371.134767" i="4786864.5" sn="39.57" a="3978.78" fwhm="0.000884" res="420063.9" algo="FTMS"/>
<pk mz="371.146011" i="4521139.0" sn="37.24" a="3651.19" fwhm="0.000877" res="423108.8" algo="FTMS"/>
<pk mz="371.171189" i="6026424.0" sn="50.45" a="4868.22" fwhm="0.000852" res="435833.5" algo="FTMS"/>
<pk mz="371.182428" i="1288378.5" sn="8.88" a="689.27" fwhm="0.000733" res="506420.7" algo="FTMS"/>
<pk mz="371.207530" i="4870336.0" sn="40.31" a="3973.33" fwhm="0.000868" res="427683.8" algo="FTMS"/>
<pk mz="372.036158" i="1315691.9" sn="9.11" a="869.34" fwhm="0.000864" res="430597.7" algo="FTMS"/>
<pk mz="372.047479" i="3082606.3" sn="24.62" a="2305.24" fwhm="0.000826" res="450399.3" algo="FTMS"/>
<pk mz="372.101728" i="1533305.5" sn="11.02" a="1044.75" fwhm="0.000873" res="426207.0" algo="FTMS"/>
<pk mz="372.130023" i="1350399.4" sn="9.42" a="908.88" fwhm="0.000901" res="413156.6" algo="FTMS"/>
<pk mz="372.133291" i="2018944.1" sn="15.29" a="1406.98" fwhm="0.000838" res="444075.2" algo="FTMS"/>
<pk mz="372.141180" i="1344641.8" sn="9.37" a="1007.64" fwhm="0.001019" res="365095.6" algo="FTMS"/>
<pk mz="372.174538" i="1464456.6" sn="10.42" a="878.29" fwhm="0.000816" res="456321.5" algo="FTMS"/>
<pk mz="372.210905" i="1402896.1" sn="9.88" a="1083.38" fwhm="0.000914" res="407103.6" algo="FTMS"/>
<pk mz="372.303856" i="2194083.5" sn="16.82" a="1548.36" fwhm="0.000860" res="433096.0" algo="FTMS"/>
<pk mz="372.905199" i="1086240.4" sn="7.10" a="500.08" fwhm="0.000729" res="511442.8" algo="FTMS"/>
<pk mz="373.002949" i="1127732.6" sn="7.46" a="648.82" fwhm="0.000836" res="446092.6" algo="FTMS"/>
<pk mz="373.020109" i="2145336.3" sn="16.39" a="2343.26" fwhm="0.001119" res="333491.8" algo="FTMS"/>
<pk mz="373.041223" i="1627452.6" sn="11.85" a="1083.63" fwhm="0.000813" res="458726.8" algo="FTMS"/>
<pk mz="373.057354" i="3629632.0" sn="29.42" a="3136.26" fwhm="0.001064" res="350474.8" algo="FTMS"/>
<pk mz="373.067674" i="1233218.1" sn="8.39" a="747.87" fwhm="0.000816" res="457334.2" algo="FTMS"/>
<pk mz="373.077637" i="5381700.0" sn="44.79" a="4423.18" fwhm="0.000872" res="427605.4" algo="FTMS"/>
<pk mz="373.087161" i="1663558.1" sn="12.17" a="1040.45" fwhm="0.000790" res="472416.1" algo="FTMS"/>
<pk mz="373.092936" i="1339463.4" sn="9.32" a="730.02" fwhm="0.000762" res="489540.3" algo="FTMS"/>
<pk mz="373.102005" i="1271881.3" sn="8.73" a="641.33" fwhm="0.000717" res="520378.4" algo="FTMS"/>
<pk mz="373.114031" i="3569739.8" sn="28.89" a="2771.92" fwhm="0.000859" res="434120.5" algo="FTMS"/>
<pk mz="373.127009" i="5683790.5" sn="47.44" a="4977.55" fwhm="0.000908" res="410738.8" algo="FTMS"/>
<pk mz="373.150384" i="4623955.0" sn="38.14" a="3889.70" fwhm="0.000890" res="419080.1" algo="FTMS"/>
<pk mz="373.186819" i="6481499.0" sn="54.44" a="5452.77" fwhm="0.000884" res="422089.2" algo="FTMS"/>
<pk mz="373.223171" i="2757730.3" sn="21.77" a="2222.86" fwhm="0.000926" res="402859.8" algo="FTMS"/>
<pk mz="374.008361" i="1982981.3" sn="14.83" a="1359.67" fwhm="0.000810" res="461538.0" algo="FTMS"/>
<pk mz="374.015478" i="1105414.8" sn="7.20" a="692.29" fwhm="0.000882" res="424212.6" algo="FTMS"/>
<pk mz="374.039053" i="2865931.8" sn="22.51" a="2229.46" fwhm="0.000858" res="435737.5" algo="FTMS"/>
<pk mz="374.051680" i="2027022.3" sn="15.22" a="1376.89" fwhm="0.000827" res="452200.8" algo="FTMS"/>
<pk mz="374.099553" i="2634776.3" sn="20.50" a="2126.13" fwhm="0.000935" res="400224.9" algo="FTMS"/>
<pk mz="374.108298" i="1545114.0" sn="11.03" a="1356.63" fwhm="0.001283" res="291667.2" algo="FTMS"/>
<pk mz="374.145695" i="1311009.8" sn="8.99" a="930.78" fwhm="0.000883" res="423829.0" algo="FTMS"/>
<pk mz="374.156897" i="1782820.1" sn="13.09" a="1206.35" fwhm="0.000849" res="440836.1" algo="FTMS"/>
<pk mz="374.190278" i="1302571.0" sn="8.92" a="655.68" fwhm="0.000736" res="508470.1" algo="FTMS"/>
<pk mz="375.035814" i="3456986.5" sn="27.65" a="3010.19" fwhm="0.000941" res="398484.7" algo="FTMS"/>
<pk mz="375.047040" i="1946332.8" sn="14.51" a="1504.85" fwhm="0.000900" res="416502.5" algo="FTMS"/>
<pk mz="375.056849" i="1156318.9" sn="7.64" a="653.49" fwhm="0.000798" res="469952.6" algo="FTMS"/>
<pk mz="375.072160" i="3449826.0" sn="27.59" a="2785.17" fwhm="0.000883" res="424632.1" algo="FTMS"/>
<pk mz="375.083377" i="1879780.4" sn="13.93" a="1471.69" fwhm="0.000924" res="405991.5" algo="FTMS"/>
<pk mz="375.093370" i="1680870.4" sn="12.20" a="1231.05" fwhm="0.000920" res="407719.4" algo="FTMS"/>
<pk mz="375.108587" i="2187753.5" sn="16.61" a="1518.93" fwhm="0.000814" res="460559.9" algo="FTMS"/>
<pk mz="375.129770" i="2473454.0" sn="19.10" a="1826.82" fwhm="0.000835" res="449413.3" algo="FTMS"/>
<pk mz="375.144776" i="1235697.1" sn="8.33" a="877.94" fwhm="0.000924" res="406079.7" algo="FTMS"/>
<pk mz="375.158013" i="2919411.8" sn="22.97" a="2400.66" fwhm="0.000902" res="416118.9" algo="FTMS"/>
<pk mz="375.163561" i="2303989.0" sn="17.62" a="1788.48" fwhm="0.000914" res="410683.5" algo="FTMS"/>
<pk mz="375.166071" i="3679221.5" sn="29.58" a="3194.71" fwhm="0.000888" res="422516.0" algo="FTMS"/>
<pk mz="375.202422" i="2791421.0" sn="21.86" a="2063.37" fwhm="0.000866" res="433435.9" algo="FTMS"/>
<pk mz="375.238697" i="1096196.5" sn="7.12" a="583.92" fwhm="0.000887" res="423146.9" algo="FTMS"/>
<pk mz="376.006363" i="1370531.8" sn="9.50" a="768.41" fwhm="0.000798" res="471015.2" algo="FTMS"/>
<pk mz="376.031038" i="2037928.9" sn="15.31" a="1520.81" fwhm="0.000924" res="407164.4" algo="FTMS"/>
<pk mz="376.039081" i="1186474.6" sn="7.90" a="584.41" fwhm="0.000716" res="525077.6" algo="FTMS"/>
<pk mz="376.067450" i="2275504.5" sn="17.37" a="1517.99" fwhm="0.000818" res="459602.2" algo="FTMS"/>
<pk mz="376.078786" i="11009203.0" sn="93.32" a="9931.74" fwhm="0.000920" res="408586.3" algo="FTMS"/>
<pk mz="376.103739" i="1337784.0" sn="9.22" a="843.25" fwhm="0.000804" res="467938.6" algo="FTMS"/>
<pk mz="376.115147" i="4321466.5" sn="35.16" a="3645.75" fwhm="0.000916" res="410676.7" algo="FTMS"/>
<pk mz="376.124917" i="1622716.4" sn="11.70" a="1225.54" fwhm="0.000905" res="415715.8" algo="FTMS"/>
<pk mz="376.161364" i="2688196.0" sn="20.96" a="2105.40" fwhm="0.000905" res="415723.5" algo="FTMS"/>
<pk mz="377.007895" i="1387379.6" sn="9.65" a="1182.34" fwhm="0.001157" res="325916.5" algo="FTMS"/>
<pk mz="377.014967" i="3183477.0" sn="25.27" a="2712.35" fwhm="0.000964" res="391228.1" algo="FTMS"/>
<pk mz="377.051412" i="4896124.5" sn="40.16" a="3969.59" fwhm="0.000869" res="433966.7" algo="FTMS"/>
<pk mz="377.062689" i="1865343.0" sn="13.80" a="1178.33" fwhm="0.000759" res="496595.1" algo="FTMS"/>
<pk mz="377.082183" i="2311555.0" sn="17.68" a="1553.62" fwhm="0.000820" res="460099.0" algo="FTMS"/>
<pk mz="377.085620" i="3984259.8" sn="32.23" a="2999.30" fwhm="0.000830" res="454133.1" algo="FTMS"/>
<pk mz="377.087795" i="4460420.0" sn="36.37" a="3637.82" fwhm="0.000882" res="427318.1" algo="FTMS"/>
<pk mz="377.090987" i="1441924.9" sn="10.12" a="852.84" fwhm="0.000769" res="490455.7" algo="FTMS"/>
<pk mz="377.099056" i="1464454.5" sn="10.32" a="964.12" fwhm="0.000845" res="446169.8" algo="FTMS"/>
<pk mz="377.100839" i="2107526.8" sn="15.91" a="1530.48" fwhm="0.000881" res="428132.8" algo="FTMS"/>
<pk mz="377.118640" i="1550218.5" sn="11.06" a="1450.99" fwhm="0.001084" res="347993.5" algo="FTMS"/>
<pk mz="377.124187" i="2987915.8" sn="23.57" a="2719.98" fwhm="0.000981" res="384325.7" algo="FTMS"/>
<pk mz="377.137227" i="3489166.5" sn="27.93" a="2976.09" fwhm="0.000907" res="415909.3" algo="FTMS"/>
<pk mz="377.145224" i="1285264.1" sn="8.76" a="710.12" fwhm="0.000754" res="500509.3" algo="FTMS"/>
<pk mz="377.160614" i="1777811.3" sn="13.04" a="1231.25" fwhm="0.000857" res="439850.3" algo="FTMS"/>
<pk mz="377.173696" i="3266966.0" sn="25.99" a="2488.64" fwhm="0.000844" res="447116.7" algo="FTMS"/>
<pk mz="377.210067" i="2980765.5" sn="23.50" a="2245.75" fwhm="0.000850" res="443974.8" algo="FTMS"/>
<pk mz="377.236750" i="1284771.0" sn="8.76" a="737.74" fwhm="0.000835" res="451523.3" algo="FTMS"/>
<pk mz="378.018343" i="1099205.3" sn="7.14" a="532.11" fwhm="0.000835" res="452723.2" algo="FTMS"/>
<pk mz="378.046733" i="3611211.3" sn="28.98" a="2882.22" fwhm="0.000870" res="434339.9" algo="FTMS"/>
<pk mz="378.054828" i="1475660.9" sn="10.41" a="766.70" fwhm="0.000749" res="504450.5" algo="FTMS"/>
<pk mz="378.058010" i="2896461.5" sn="22.77" a="2203.08" fwhm="0.000871" res="433885.5" algo="FTMS"/>
<pk mz="378.083067" i="3225170.8" sn="25.63" a="2570.89" fwhm="0.000866" res="436649.4" algo="FTMS"/>
<pk mz="378.094389" i="13149781.0" sn="111.93" a="12275.76" fwhm="0.000945" res="400262.9" algo="FTMS"/>
<pk mz="378.103359" i="2697814.8" sn="21.04" a="2630.53" fwhm="0.001172" res="322619.1" algo="FTMS"/>
<pk mz="378.119434" i="1390426.3" sn="9.67" a="928.41" fwhm="0.000905" res="417669.4" algo="FTMS"/>
<pk mz="378.130814" i="6720092.5" sn="56.02" a="6027.05" fwhm="0.000930" res="406760.4" algo="FTMS"/>
<pk mz="378.140644" i="2787934.5" sn="21.83" a="2441.73" fwhm="0.000947" res="399209.2" algo="FTMS"/>
<pk mz="378.177038" i="1170790.1" sn="7.76" a="618.92" fwhm="0.000706" res="535797.9" algo="FTMS"/>
<pk mz="378.512478" i="1109419.8" sn="7.23" a="1012.98" fwhm="0.001321" res="286618.9" algo="FTMS"/>
<pk mz="379.030670" i="3819287.3" sn="30.79" a="3132.23" fwhm="0.000881" res="430317.6" algo="FTMS"/>
<pk mz="379.041863" i="1248537.6" sn="8.44" a="711.91" fwhm="0.000811" res="467215.2" algo="FTMS"/>
<pk mz="379.061243" i="1120797.8" sn="7.33" a="653.72" fwhm="0.000827" res="458399.1" algo="FTMS"/>
<pk mz="379.067076" i="6621983.0" sn="55.16" a="5865.37" fwhm="0.000923" res="410657.4" algo="FTMS"/>
<pk mz="379.078401" i="2160673.3" sn="16.37" a="1673.00" fwhm="0.000903" res="419811.2" algo="FTMS"/>
<pk mz="379.080095" i="1500449.6" sn="10.63" a="1237.80" fwhm="0.000961" res="394531.5" algo="FTMS"/>
<pk mz="379.097853" i="1798693.3" sn="13.22" a="1469.49" fwhm="0.000980" res="386728.8" algo="FTMS"/>
<pk mz="379.103482" i="5064486.5" sn="41.62" a="4400.46" fwhm="0.000915" res="414505.2" algo="FTMS"/>
<pk mz="379.106699" i="4505895.0" sn="36.76" a="3975.24" fwhm="0.000943" res="402053.0" algo="FTMS"/>
<pk mz="379.114690" i="1851688.8" sn="13.68" a="1667.28" fwhm="0.001065" res="356010.7" algo="FTMS"/>
<pk mz="379.116507" i="2835753.3" sn="22.24" a="2311.40" fwhm="0.000923" res="410702.1" algo="FTMS"/>
<pk mz="379.134158" i="1942572.9" sn="14.47" a="1491.29" fwhm="0.000919" res="412482.6" algo="FTMS"/>
<pk mz="379.139830" i="3388206.0" sn="27.04" a="2749.14" fwhm="0.000892" res="424974.4" algo="FTMS"/>
<pk mz="379.152950" i="4069168.8" sn="32.97" a="3489.85" fwhm="0.000922" res="411100.0" algo="FTMS"/>
<pk mz="379.189308" i="2426168.3" sn="18.68" a="2005.78" fwhm="0.000961" res="394772.2" algo="FTMS"/>
<pk mz="379.225678" i="4861760.0" sn="39.86" a="4240.61" fwhm="0.000907" res="418153.0" algo="FTMS"/>
<pk mz="380.024231" i="1093989.8" sn="7.09" a="724.24" fwhm="0.000890" res="426985.7" algo="FTMS"/>
<pk mz="380.034025" i="1142631.8" sn="7.51" a="912.62" fwhm="0.001054" res="360402.1" algo="FTMS"/>
<pk mz="380.062361" i="2830317.5" sn="22.19" a="1956.60" fwhm="0.000805" res="472382.1" algo="FTMS"/>
<pk mz="380.073684" i="10670064.0" sn="90.36" a="10101.07" fwhm="0.000941" res="404024.4" algo="FTMS"/>
<pk mz="380.098667" i="2219765.3" sn="16.88" a="1828.88" fwhm="0.000936" res="406067.2" algo="FTMS"/>
<pk mz="380.106856" i="1689334.9" sn="12.27" a="1212.42" fwhm="0.000879" res="432489.2" algo="FTMS"/>
<pk mz="380.110077" i="3978231.5" sn="32.17" a="3233.07" fwhm="0.000884" res="429766.2" algo="FTMS"/>
<pk mz="380.156112" i="1211137.1" sn="8.11" a="906.53" fwhm="0.000977" res="389130.9" algo="FTMS"/>
<pk mz="380.228901" i="1515536.3" sn="10.76" a="855.81" fwhm="0.000849" res="448039.3" algo="FTMS"/>
<pk mz="380.808249" i="1183240.6" sn="7.87" a="913.28" fwhm="0.001035" res="368043.4" algo="FTMS"/>
<pk mz="381.009870" i="1178674.5" sn="7.83" a="680.94" fwhm="0.000846" res="450310.2" algo="FTMS"/>
<pk mz="381.046337" i="6156474.0" sn="51.11" a="5287.48" fwhm="0.000908" res="419782.0" algo="FTMS"/>
<pk mz="381.057403" i="1185724.5" sn="7.89" a="815.70" fwhm="0.000966" res="394516.5" algo="FTMS"/>
<pk mz="381.082726" i="8151233.5" sn="68.46" a="7441.98" fwhm="0.000935" res="407456.4" algo="FTMS"/>
<pk mz="381.085973" i="12175554.0" sn="103.45" a="11732.79" fwhm="0.000961" res="396404.8" algo="FTMS"/>
<pk mz="381.093966" i="2225348.0" sn="16.93" a="1688.33" fwhm="0.000918" res="415154.3" algo="FTMS"/>
<pk mz="381.095772" i="1421892.4" sn="9.94" a="1290.65" fwhm="0.001108" res="343805.1" algo="FTMS"/>
<pk mz="381.113517" i="1413576.1" sn="9.87" a="930.24" fwhm="0.000880" res="432951.3" algo="FTMS"/>
<pk mz="381.119127" i="4588745.5" sn="37.48" a="3847.78" fwhm="0.000877" res="434390.7" algo="FTMS"/>
<pk mz="381.132153" i="3494604.0" sn="27.97" a="2955.79" fwhm="0.000923" res="413042.1" algo="FTMS"/>
<pk mz="381.149950" i="1632207.6" sn="11.77" a="1151.48" fwhm="0.000889" res="428918.2" algo="FTMS"/>
<pk mz="381.155506" i="3790544.8" sn="30.54" a="3146.98" fwhm="0.000949" res="401651.0" algo="FTMS"/>
<pk mz="381.168562" i="3313875.5" sn="26.39" a="2893.08" fwhm="0.000937" res="406672.1" algo="FTMS"/>
<pk mz="381.191955" i="1983960.4" sn="14.83" a="1614.74" fwhm="0.000929" res="410109.9" algo="FTMS"/>
<pk mz="381.204974" i="1430491.1" sn="10.02" a="823.16" fwhm="0.000755" res="504992.2" algo="FTMS"/>
<pk mz="381.222755" i="1682142.8" sn="12.20" a="1055.12" fwhm="0.000795" res="479283.7" algo="FTMS"/>
<pk mz="381.231674" i="1972448.6" sn="14.73" a="1406.85" fwhm="0.000841" res="453053.5" algo="FTMS"/>
<pk mz="381.241345" i="1327842.6" sn="9.12" a="890.16" fwhm="0.000884" res="431319.3" algo="FTMS"/>
<pk mz="382.041572" i="2182025.3" sn="16.40" a="1606.21" fwhm="0.000886" res="431186.2" algo="FTMS"/>
<pk mz="382.049769" i="1349514.9" sn="9.22" a="767.02" fwhm="0.000786" res="486057.2" algo="FTMS"/>
<pk mz="382.077909" i="2833808.8" sn="22.01" a="2261.84" fwhm="0.000895" res="427068.1" algo="FTMS"/>
<pk mz="382.086144" i="2397074.5" sn="18.25" a="1962.64" fwhm="0.000940" res="406325.1" algo="FTMS"/>
<pk mz="382.089424" i="2283411.0" sn="17.27" a="1975.79" fwhm="0.001036" res="368936.2" algo="FTMS"/>
<pk mz="382.114343" i="1512856.3" sn="10.63" a="924.23" fwhm="0.000789" res="484524.8" algo="FTMS"/>
<pk mz="382.122430" i="1385882.0" sn="9.54" a="818.42" fwhm="0.000776" res="492518.0" algo="FTMS"/>
<pk mz="382.125701" i="1127962.6" sn="7.31" a="785.23" fwhm="0.000919" res="415922.3" algo="FTMS"/>
<pk mz="382.135502" i="1187228.8" sn="7.83" a="990.81" fwhm="0.001045" res="365768.9" algo="FTMS"/>
<pk mz="383.025623" i="2112086.0" sn="15.79" a="1401.66" fwhm="0.000816" res="469202.4" algo="FTMS"/>
<pk mz="383.057192" i="7293532.5" sn="60.43" a="6683.58" fwhm="0.000924" res="414415.1" algo="FTMS"/>
<pk mz="383.061983" i="6691421.5" sn="55.25" a="6331.35" fwhm="0.000976" res="392447.4" algo="FTMS"/>
<pk mz="383.098373" i="7595621.0" sn="63.04" a="7228.53" fwhm="0.000954" res="401744.8" algo="FTMS"/>
<pk mz="383.101636" i="9927270.0" sn="83.13" a="9352.65" fwhm="0.000964" res="397610.1" algo="FTMS"/>
<pk mz="383.109675" i="1154407.6" sn="7.54" a="653.04" fwhm="0.000852" res="449691.8" algo="FTMS"/>
<pk mz="383.129396" i="1349867.6" sn="9.23" a="1042.45" fwhm="0.000980" res="391075.6" algo="FTMS"/>
<pk mz="383.134765" i="5498477.0" sn="44.97" a="4768.95" fwhm="0.000927" res="413232.8" algo="FTMS"/>
<pk mz="383.147880" i="1588335.5" sn="11.28" a="1101.30" fwhm="0.000845" res="453347.6" algo="FTMS"/>
<pk mz="383.165560" i="1261939.3" sn="8.47" a="691.33" fwhm="0.000814" res="470801.5" algo="FTMS"/>
<pk mz="383.171150" i="4807284.5" sn="39.01" a="4422.35" fwhm="0.000983" res="389650.5" algo="FTMS"/>
<pk mz="383.207526" i="4061820.0" sn="32.59" a="3606.25" fwhm="0.000970" res="395160.6" algo="FTMS"/>
<pk mz="383.243937" i="1243779.5" sn="8.31" a="715.25" fwhm="0.000789" res="485614.1" algo="FTMS"/>
<pk mz="384.036064" i="1627176.8" sn="11.61" a="1198.16" fwhm="0.000926" res="414521.8" algo="FTMS"/>
<pk mz="384.057252" i="1687085.1" sn="12.13" a="1860.57" fwhm="0.001282" res="299605.3" algo="FTMS"/>
<pk mz="384.060650" i="1096621.9" sn="7.04" a="616.04" fwhm="0.000820" res="468605.2" algo="FTMS"/>
<pk mz="384.065320" i="1737518.8" sn="12.56" a="1218.08" fwhm="0.000891" res="430942.7" algo="FTMS"/>
<pk mz="384.093569" i="1502516.8" sn="10.54" a="871.40" fwhm="0.000822" res="467230.5" algo="FTMS"/>
<pk mz="384.101757" i="1830710.4" sn="13.37" a="1330.08" fwhm="0.000931" res="412409.7" algo="FTMS"/>
<pk mz="384.104947" i="2509623.0" sn="19.22" a="2033.69" fwhm="0.000899" res="427294.4" algo="FTMS"/>
<pk mz="384.129951" i="1469500.3" sn="10.25" a="948.03" fwhm="0.000837" res="459081.2" algo="FTMS"/>
<pk mz="384.138110" i="1343294.0" sn="9.17" a="1000.68" fwhm="0.000905" res="424332.1" algo="FTMS"/>
<pk mz="384.142831" i="1166911.0" sn="7.65" a="808.82" fwhm="0.000914" res="420152.7" algo="FTMS"/>
<pk mz="385.020171" i="2020598.1" sn="15.00" a="1560.19" fwhm="0.000899" res="428287.5" algo="FTMS"/>
<pk mz="385.041213" i="3064826.5" sn="24.00" a="2722.31" fwhm="0.000988" res="389760.2" algo="FTMS"/>
<pk mz="385.054177" i="2793981.3" sn="21.66" a="2232.51" fwhm="0.000907" res="424765.5" algo="FTMS"/>
<pk mz="385.056517" i="1766909.8" sn="12.81" a="1127.82" fwhm="0.000839" res="458840.7" algo="FTMS"/>
<pk mz="385.077644" i="6163458.0" sn="50.69" a="5813.02" fwhm="0.000939" res="409940.2" algo="FTMS"/>
<pk mz="385.092980" i="1316869.4" sn="8.94" a="832.10" fwhm="0.000909" res="423492.0" algo="FTMS"/>
<pk mz="385.114016" i="5675018.0" sn="46.49" a="5315.46" fwhm="0.000967" res="398456.6" algo="FTMS"/>
<pk mz="385.150463" i="5542929.5" sn="45.35" a="4743.46" fwhm="0.000909" res="423481.5" algo="FTMS"/>
<pk mz="385.163495" i="1235732.1" sn="8.24" a="577.79" fwhm="0.000801" res="480559.5" algo="FTMS"/>
<pk mz="385.186793" i="6872089.0" sn="56.80" a="6267.08" fwhm="0.000953" res="404303.7" algo="FTMS"/>
<pk mz="385.223202" i="4045344.5" sn="32.44" a="3537.79" fwhm="0.000944" res="407911.4" algo="FTMS"/>
<pk mz="385.259615" i="1633832.3" sn="11.67" a="1069.27" fwhm="0.000821" res="469428.6" algo="FTMS"/>
<pk mz="386.015506" i="1105990.3" sn="7.12" a="767.94" fwhm="0.001037" res="372201.7" algo="FTMS"/>
<pk mz="386.051749" i="1677261.9" sn="12.04" a="1124.61" fwhm="0.000836" res="461899.2" algo="FTMS"/>
<pk mz="386.072954" i="1361362.3" sn="9.32" a="1207.57" fwhm="0.001146" res="336971.9" algo="FTMS"/>
<pk mz="386.080967" i="1851092.0" sn="13.54" a="1272.71" fwhm="0.000905" res="426517.3" algo="FTMS"/>
<pk mz="386.099441" i="1210839.9" sn="8.02" a="950.55" fwhm="0.001002" res="385404.1" algo="FTMS"/>
<pk mz="386.109285" i="1295705.9" sn="8.75" a="919.31" fwhm="0.000919" res="420181.9" algo="FTMS"/>
<pk mz="386.117347" i="1682907.6" sn="12.09" a="1266.80" fwhm="0.000937" res="412231.5" algo="FTMS"/>
<pk mz="386.145658" i="1124961.5" sn="7.28" a="796.18" fwhm="0.000973" res="397030.6" algo="FTMS"/>
<pk mz="386.153859" i="1190115.3" sn="7.84" a="676.67" fwhm="0.000871" res="443134.3" algo="FTMS"/>
<pk mz="386.190238" i="1436394.9" sn="9.97" a="906.25" fwhm="0.000815" res="473680.4" algo="FTMS"/>
<pk mz="386.193312" i="1132267.5" sn="7.34" a="576.68" fwhm="0.000804" res="480586.9" algo="FTMS"/>
<pk mz="386.920843" i="2263939.8" sn="17.09" a="1732.76" fwhm="0.000896" res="432000.7" algo="FTMS"/>
<pk mz="386.999391" i="1152660.4" sn="7.52" a="592.60" fwhm="0.000728" res="531744.1" algo="FTMS"/>
<pk mz="387.035794" i="2727324.0" sn="21.09" a="2273.00" fwhm="0.000920" res="420572.3" algo="FTMS"/>
<pk mz="387.047065" i="1232286.3" sn="8.20" a="674.82" fwhm="0.000748" res="517393.5" algo="FTMS"/>
<pk mz="387.052126" i="2768799.3" sn="21.44" a="2101.93" fwhm="0.000900" res="429858.4" algo="FTMS"/>
<pk mz="387.056950" i="2786208.5" sn="21.59" a="2527.80" fwhm="0.001005" res="385032.4" algo="FTMS"/>
<pk mz="387.072163" i="1811363.5" sn="13.19" a="1224.95" fwhm="0.000836" res="463102.8" algo="FTMS"/>
<pk mz="387.083418" i="1518501.9" sn="10.67" a="1045.21" fwhm="0.000898" res="431193.0" algo="FTMS"/>
<pk mz="387.093299" i="4275624.0" sn="34.43" a="3787.50" fwhm="0.000921" res="420217.5" algo="FTMS"/>
<pk mz="387.102955" i="1199018.0" sn="7.92" a="763.86" fwhm="0.000863" res="448361.9" algo="FTMS"/>
<pk mz="387.108485" i="1478571.1" sn="10.33" a="909.73" fwhm="0.000820" res="471797.7" algo="FTMS"/>
<pk mz="387.121626" i="1283502.0" sn="8.65" a="1066.10" fwhm="0.001033" res="374925.1" algo="FTMS"/>
<pk mz="387.129714" i="4068783.5" sn="32.64" a="3831.80" fwhm="0.000980" res="395053.5" algo="FTMS"/>
<pk mz="387.140930" i="1141810.0" sn="7.43" a="831.50" fwhm="0.000895" res="432670.8" algo="FTMS"/>
<pk mz="387.166066" i="5793207.0" sn="47.50" a="5140.54" fwhm="0.000931" res="415667.6" algo="FTMS"/>
<pk mz="387.202467" i="6238655.0" sn="51.34" a="6073.67" fwhm="0.001020" res="379567.1" algo="FTMS"/>
<pk mz="387.238916" i="2512326.5" sn="19.23" a="1943.56" fwhm="0.000902" res="429447.9" algo="FTMS"/>
<pk mz="388.031053" i="1684076.8" sn="12.10" a="1130.06" fwhm="0.000921" res="421286.9" algo="FTMS"/>
<pk mz="388.042213" i="1349999.1" sn="9.22" a="741.36" fwhm="0.000774" res="501612.7" algo="FTMS"/>
<pk mz="388.067438" i="1879156.4" sn="13.78" a="1629.96" fwhm="0.001014" res="382822.3" algo="FTMS"/>
<pk mz="388.078604" i="1606262.8" sn="11.43" a="1269.03" fwhm="0.001003" res="386982.3" algo="FTMS"/>
<pk mz="388.088642" i="1108856.9" sn="7.14" a="714.30" fwhm="0.000885" res="438409.3" algo="FTMS"/>
<pk mz="388.096660" i="1092730.5" sn="7.00" a="735.48" fwhm="0.001068" res="363222.4" algo="FTMS"/>
<pk mz="388.169527" i="1156105.9" sn="7.55" a="759.72" fwhm="0.000926" res="419309.3" algo="FTMS"/>
<pk mz="388.172517" i="1167754.5" sn="7.65" a="616.33" fwhm="0.000771" res="503582.9" algo="FTMS"/>
<pk mz="388.205801" i="1173649.5" sn="7.70" a="697.47" fwhm="0.000888" res="437024.8" algo="FTMS"/>
<pk mz="389.014977" i="2015547.6" sn="14.95" a="1758.60" fwhm="0.000989" res="393352.7" algo="FTMS"/>
<pk mz="389.051444" i="3173187.3" sn="24.92" a="2696.62" fwhm="0.000967" res="402469.7" algo="FTMS"/>
<pk mz="389.054731" i="1696836.0" sn="12.20" a="1357.81" fwhm="0.000954" res="407626.1" algo="FTMS"/>
<pk mz="389.062596" i="2418501.8" sn="18.42" a="1890.64" fwhm="0.000910" res="427430.8" algo="FTMS"/>
<pk mz="389.072553" i="1777991.8" sn="12.90" a="1384.31" fwhm="0.000952" res="408900.6" algo="FTMS"/>
<pk mz="389.087826" i="5260107.0" sn="42.90" a="4884.95" fwhm="0.000987" res="394395.7" algo="FTMS"/>
<pk mz="389.099127" i="1602893.4" sn="11.39" a="1380.99" fwhm="0.001027" res="378881.7" algo="FTMS"/>
<pk mz="389.108943" i="2062927.4" sn="15.36" a="1533.43" fwhm="0.000915" res="425293.9" algo="FTMS"/>
<pk mz="389.124185" i="1894482.6" sn="13.91" a="1381.31" fwhm="0.000913" res="426253.9" algo="FTMS"/>
<pk mz="389.137252" i="1393237.4" sn="9.59" a="1012.93" fwhm="0.000973" res="400105.8" algo="FTMS"/>
<pk mz="389.145341" i="2892631.0" sn="22.51" a="2466.42" fwhm="0.000948" res="410622.2" algo="FTMS"/>
<pk mz="389.160524" i="1354842.3" sn="9.26" a="914.75" fwhm="0.000980" res="397011.4" algo="FTMS"/>
<pk mz="389.173706" i="1555037.0" sn="10.98" a="899.43" fwhm="0.000835" res="465946.4" algo="FTMS"/>
<pk mz="389.179236" i="11614046.0" sn="97.65" a="11415.86" fwhm="0.000993" res="391877.4" algo="FTMS"/>
<pk mz="389.181691" i="3681630.8" sn="29.30" a="2981.13" fwhm="0.000903" res="430991.7" algo="FTMS"/>
<pk mz="389.218179" i="2269030.5" sn="17.13" a="1517.00" fwhm="0.000851" res="457309.5" algo="FTMS"/>
<pk mz="389.682332" i="1121864.3" sn="7.25" a="796.16" fwhm="0.001012" res="385156.1" algo="FTMS"/>
<pk mz="389.929144" i="1359100.3" sn="9.29" a="937.21" fwhm="0.000933" res="417814.0" algo="FTMS"/>
<pk mz="390.046721" i="2292245.0" sn="17.33" a="1600.57" fwhm="0.000861" res="453197.4" algo="FTMS"/>
<pk mz="390.058031" i="27990040.0" sn="238.74" a="28144.82" fwhm="0.000989" res="394550.8" algo="FTMS"/>
<pk mz="390.083069" i="2734620.8" sn="21.14" a="2538.17" fwhm="0.001005" res="388102.3" algo="FTMS"/>
<pk mz="390.091206" i="1276446.4" sn="8.58" a="892.07" fwhm="0.000840" res="464583.8" algo="FTMS"/>
<pk mz="390.094389" i="3968543.0" sn="31.77" a="3678.86" fwhm="0.001011" res="385834.3" algo="FTMS"/>
<pk mz="390.140602" i="2239784.8" sn="16.88" a="1798.28" fwhm="0.000948" res="411586.7" algo="FTMS"/>
<pk mz="390.176921" i="2011184.5" sn="14.91" a="1397.73" fwhm="0.000835" res="467070.9" algo="FTMS"/>
<pk mz="390.182537" i="2912817.8" sn="22.46" a="2453.02" fwhm="0.000918" res="424806.6" algo="FTMS"/>
<pk mz="391.023386" i="1505763.4" sn="10.45" a="955.41" fwhm="0.000821" res="476073.0" algo="FTMS"/>
<pk mz="391.030701" i="3868388.8" sn="30.61" a="3175.90" fwhm="0.000893" res="437898.1" algo="FTMS"/>
<pk mz="391.041927" i="2217703.3" sn="16.53" a="1722.34" fwhm="0.000926" res="422283.0" algo="FTMS"/>
<pk mz="391.061374" i="3234539.3" sn="25.21" a="3029.55" fwhm="0.001042" res="375140.1" algo="FTMS"/>
<pk mz="391.067077" i="4971756.5" sn="40.03" a="4627.97" fwhm="0.000985" res="397148.4" algo="FTMS"/>
<pk mz="391.070328" i="1389293.3" sn="9.46" a="925.93" fwhm="0.000878" res="445537.0" algo="FTMS"/>
<pk mz="391.078384" i="2414319.0" sn="18.21" a="1877.37" fwhm="0.000870" res="449653.2" algo="FTMS"/>
<pk mz="391.097815" i="2831091.0" sn="21.76" a="2661.39" fwhm="0.001069" res="365694.6" algo="FTMS"/>
<pk mz="391.103398" i="3826932.3" sn="30.26" a="3610.83" fwhm="0.000990" res="394970.8" algo="FTMS"/>
<pk mz="391.106774" i="1198325.0" sn="7.83" a="786.36" fwhm="0.000908" res="430647.8" algo="FTMS"/>
<pk mz="391.114671" i="1424886.6" sn="9.76" a="953.19" fwhm="0.000857" res="456195.0" algo="FTMS"/>
<pk mz="391.116519" i="2151415.0" sn="15.96" a="1874.59" fwhm="0.001030" res="379891.7" algo="FTMS"/>
<pk mz="391.126901" i="2884345.3" sn="22.22" a="2679.21" fwhm="0.001024" res="382031.5" algo="FTMS"/>
<pk mz="391.139884" i="2917628.0" sn="22.50" a="2687.89" fwhm="0.000981" res="398725.2" algo="FTMS"/>
<pk mz="391.152879" i="3173118.8" sn="24.68" a="2662.88" fwhm="0.000939" res="416359.5" algo="FTMS"/>
<pk mz="391.160964" i="1361152.4" sn="9.22" a="1056.59" fwhm="0.001023" res="382436.8" algo="FTMS"/>
<pk mz="391.176224" i="1564675.6" sn="10.96" a="1472.04" fwhm="0.001084" res="361010.1" algo="FTMS"/>
<pk mz="391.189204" i="2749702.5" sn="21.07" a="2250.21" fwhm="0.000956" res="409373.0" algo="FTMS"/>
<pk mz="392.025921" i="1743287.6" sn="12.48" a="1319.82" fwhm="0.000907" res="432164.3" algo="FTMS"/>
<pk mz="392.034228" i="1127353.4" sn="7.22" a="728.15" fwhm="0.000974" res="402460.1" algo="FTMS"/>
<pk mz="392.062339" i="5631423.5" sn="45.66" a="5308.68" fwhm="0.000985" res="398075.5" algo="FTMS"/>
<pk mz="392.071272" i="3705281.3" sn="29.22" a="3464.88" fwhm="0.001048" res="374171.0" algo="FTMS"/>
<pk mz="392.073633" i="4494785.5" sn="35.96" a="4124.07" fwhm="0.000959" res="408739.0" algo="FTMS"/>
<pk mz="392.098694" i="2302919.0" sn="17.25" a="2044.24" fwhm="0.001031" res="380231.0" algo="FTMS"/>
<pk mz="392.110085" i="7727561.5" sn="63.54" a="7404.30" fwhm="0.000971" res="403979.8" algo="FTMS"/>
<pk mz="392.118990" i="6739403.5" sn="55.11" a="6974.75" fwhm="0.001044" res="375632.9" algo="FTMS"/>
<pk mz="392.146426" i="6097361.0" sn="49.63" a="5594.71" fwhm="0.000970" res="404283.8" algo="FTMS"/>
<pk mz="392.156237" i="1812435.3" sn="13.07" a="1548.90" fwhm="0.001004" res="390486.8" algo="FTMS"/>
<pk mz="392.192553" i="1201371.0" sn="7.85" a="674.32" fwhm="0.000983" res="399029.1" algo="FTMS"/>
<pk mz="393.009976" i="1920392.5" sn="13.99" a="1461.61" fwhm="0.000900" res="436822.4" algo="FTMS"/>
<pk mz="393.046373" i="5679760.0" sn="46.07" a="5406.93" fwhm="0.000979" res="401293.4" algo="FTMS"/>
<pk mz="393.057543" i="1779346.6" sn="12.78" a="1232.90" fwhm="0.000887" res="443280.3" algo="FTMS"/>
<pk mz="393.065547" i="1161364.4" sn="7.51" a="890.90" fwhm="0.001109" res="354410.4" algo="FTMS"/>
<pk mz="393.082689" i="5973656.0" sn="48.58" a="5496.48" fwhm="0.000966" res="407121.9" algo="FTMS"/>
<pk mz="393.093985" i="1982618.4" sn="14.52" a="1498.10" fwhm="0.000902" res="435908.7" algo="FTMS"/>
<pk mz="393.095825" i="1192730.8" sn="7.78" a="870.23" fwhm="0.001062" res="369995.5" algo="FTMS"/>
<pk mz="393.113529" i="1899422.5" sn="13.81" a="1620.86" fwhm="0.001001" res="392702.8" algo="FTMS"/>
<pk mz="393.119132" i="3698847.8" sn="29.16" a="3301.27" fwhm="0.000969" res="405536.8" algo="FTMS"/>
<pk mz="393.122485" i="1489312.5" sn="10.31" a="1108.50" fwhm="0.000982" res="400232.1" algo="FTMS"/>
<pk mz="393.130515" i="1485730.1" sn="10.28" a="1023.33" fwhm="0.000860" res="457090.8" algo="FTMS"/>
<pk mz="393.132232" i="3764386.5" sn="29.72" a="3419.07" fwhm="0.001001" res="392837.9" algo="FTMS"/>
<pk mz="393.149865" i="1803174.3" sn="12.99" a="1265.93" fwhm="0.000864" res="455107.8" algo="FTMS"/>
<pk mz="393.155477" i="2607271.5" sn="19.85" a="2134.63" fwhm="0.000949" res="414076.2" algo="FTMS"/>
<pk mz="393.168544" i="4413610.0" sn="35.26" a="4309.33" fwhm="0.001052" res="373643.8" algo="FTMS"/>
<pk mz="393.204977" i="2708658.0" sn="20.71" a="2242.20" fwhm="0.000926" res="424609.7" algo="FTMS"/>
<pk mz="393.231687" i="1135287.6" sn="7.29" a="525.09" fwhm="0.000805" res="488500.7" algo="FTMS"/>
<pk mz="393.277719" i="19503810.0" sn="164.03" a="20441.31" fwhm="0.001025" res="383701.6" algo="FTMS"/>
<pk mz="394.041575" i="2227044.3" sn="16.60" a="1705.12" fwhm="0.000882" res="446820.4" algo="FTMS"/>
<pk mz="394.077984" i="2814316.0" sn="21.61" a="2406.17" fwhm="0.000983" res="400847.3" algo="FTMS"/>
<pk mz="394.086110" i="2108013.5" sn="15.59" a="1699.59" fwhm="0.000924" res="426370.2" algo="FTMS"/>
<pk mz="394.089316" i="9732974.0" sn="80.65" a="9578.91" fwhm="0.000991" res="397825.7" algo="FTMS"/>
<pk mz="394.114427" i="1447027.6" sn="9.95" a="997.07" fwhm="0.000917" res="429593.3" algo="FTMS"/>
<pk mz="394.125679" i="3021686.0" sn="23.38" a="2957.97" fwhm="0.001082" res="364138.1" algo="FTMS"/>
<pk mz="394.135493" i="1124728.1" sn="7.20" a="554.94" fwhm="0.000710" res="555013.8" algo="FTMS"/>
<pk mz="394.171789" i="1254271.9" sn="8.30" a="791.81" fwhm="0.000917" res="429971.8" algo="FTMS"/>
<pk mz="394.281046" i="3500439.3" sn="27.47" a="3096.18" fwhm="0.000949" res="415591.1" algo="FTMS"/>
<pk mz="395.025580" i="2943030.3" sn="22.71" a="2790.36" fwhm="0.001072" res="368398.1" algo="FTMS"/>
<pk mz="395.061996" i="6674494.0" sn="54.55" a="6430.12" fwhm="0.000994" res="397285.3" algo="FTMS"/>
<pk mz="395.073261" i="1752896.5" sn="12.55" a="1365.31" fwhm="0.000967" res="408545.3" algo="FTMS"/>
<pk mz="395.081385" i="1109314.1" sn="7.06" a="665.97" fwhm="0.000894" res="441944.5" algo="FTMS"/>
<pk mz="395.092714" i="1493060.6" sn="10.34" a="975.42" fwhm="0.000868" res="455311.5" algo="FTMS"/>
<pk mz="395.098381" i="6091846.0" sn="49.58" a="5800.48" fwhm="0.001000" res="395058.5" algo="FTMS"/>
<pk mz="395.109511" i="1498184.3" sn="10.38" a="1109.94" fwhm="0.000921" res="429177.7" algo="FTMS"/>
<pk mz="395.111310" i="1104712.6" sn="7.02" a="596.97" fwhm="0.000773" res="511111.8" algo="FTMS"/>
<pk mz="395.129060" i="1571148.4" sn="11.00" a="1094.84" fwhm="0.000894" res="442210.6" algo="FTMS"/>
<pk mz="395.134729" i="4053069.5" sn="32.18" a="3681.15" fwhm="0.000994" res="397673.7" algo="FTMS"/>
<pk mz="395.147773" i="3554896.5" sn="27.93" a="3016.31" fwhm="0.000924" res="427696.2" algo="FTMS"/>
<pk mz="395.165692" i="1515348.3" sn="10.53" a="1310.00" fwhm="0.001072" res="368745.7" algo="FTMS"/>
<pk mz="395.171155" i="2695765.5" sn="20.60" a="2147.31" fwhm="0.000899" res="439486.9" algo="FTMS"/>
<pk mz="395.184192" i="2974808.3" sn="22.98" a="2377.18" fwhm="0.000927" res="426255.5" algo="FTMS"/>
<pk mz="395.207625" i="1652573.3" sn="11.70" a="1331.64" fwhm="0.000951" res="415618.1" algo="FTMS"/>
<pk mz="395.220486" i="1633888.0" sn="11.54" a="1434.53" fwhm="0.001139" res="346910.3" algo="FTMS"/>
<pk mz="395.274780" i="5893227.5" sn="47.89" a="5576.57" fwhm="0.000978" res="404123.8" algo="FTMS"/>
<pk mz="396.028870" i="1136141.1" sn="7.29" a="768.15" fwhm="0.000999" res="396390.2" algo="FTMS"/>
<pk mz="396.057287" i="2011155.3" sn="14.76" a="1578.64" fwhm="0.000978" res="404961.2" algo="FTMS"/>
<pk mz="396.065393" i="1819157.0" sn="13.12" a="1227.87" fwhm="0.000843" res="470054.6" algo="FTMS"/>
<pk mz="396.093689" i="2565403.0" sn="19.49" a="2124.46" fwhm="0.000944" res="419550.5" algo="FTMS"/>
<pk mz="396.101745" i="1937692.8" sn="14.13" a="1393.18" fwhm="0.000895" res="442400.4" algo="FTMS"/>
<pk mz="396.105010" i="2691869.5" sn="20.57" a="2657.24" fwhm="0.001089" res="363812.5" algo="FTMS"/>
<pk mz="396.106651" i="1220509.9" sn="8.01" a="808.37" fwhm="0.000952" res="415949.6" algo="FTMS"/>
<pk mz="396.129976" i="1659426.9" sn="11.76" a="1381.05" fwhm="0.001071" res="369976.5" algo="FTMS"/>
<pk mz="396.278108" i="1486146.6" sn="10.28" a="1020.83" fwhm="0.000888" res="446248.4" algo="FTMS"/>
<pk mz="397.020094" i="1152226.3" sn="7.43" a="763.27" fwhm="0.000934" res="425138.3" algo="FTMS"/>
<pk mz="397.041247" i="3932134.8" sn="31.15" a="3486.83" fwhm="0.000972" res="408398.0" algo="FTMS"/>
<pk mz="397.077676" i="6414830.5" sn="52.33" a="6360.22" fwhm="0.001023" res="388008.1" algo="FTMS"/>
<pk mz="397.114027" i="5926390.5" sn="48.17" a="5692.06" fwhm="0.001014" res="391809.0" algo="FTMS"/>
<pk mz="397.117283" i="12836343.0" sn="107.13" a="13565.70" fwhm="0.001039" res="382264.8" algo="FTMS"/>
<pk mz="397.127065" i="1117689.3" sn="7.13" a="827.98" fwhm="0.000905" res="438974.5" algo="FTMS"/>
<pk mz="397.150418" i="3832318.3" sn="30.30" a="3429.69" fwhm="0.000949" res="418506.4" algo="FTMS"/>
<pk mz="397.163466" i="1741057.0" sn="12.45" a="1147.75" fwhm="0.000851" res="466547.6" algo="FTMS"/>
<pk mz="397.181161" i="1496836.9" sn="10.37" a="1007.13" fwhm="0.000865" res="458952.6" algo="FTMS"/>
<pk mz="397.186851" i="3727366.0" sn="29.40" a="3527.05" fwhm="0.001030" res="385579.6" algo="FTMS"/>
<pk mz="397.223139" i="2205710.0" sn="16.41" a="1903.02" fwhm="0.001010" res="393483.0" algo="FTMS"/>
<pk mz="397.226570" i="1880078.6" sn="13.64" a="1548.68" fwhm="0.000983" res="404264.4" algo="FTMS"/>
<pk mz="398.072876" i="1887941.3" sn="13.70" a="1307.10" fwhm="0.000882" res="451183.3" algo="FTMS"/>
<pk mz="398.084247" i="7059143.5" sn="57.83" a="7062.77" fwhm="0.001001" res="397696.9" algo="FTMS"/>
<pk mz="398.109268" i="1901773.1" sn="13.82" a="1486.96" fwhm="0.000943" res="422065.4" algo="FTMS"/>
<pk mz="398.117478" i="1726414.9" sn="12.32" a="1690.80" fwhm="0.001154" res="344940.8" algo="FTMS"/>
<pk mz="398.120692" i="2654415.5" sn="20.24" a="2369.04" fwhm="0.001015" res="392403.9" algo="FTMS"/>
<pk mz="398.122299" i="1691599.9" sn="12.03" a="1174.89" fwhm="0.000855" res="465570.8" algo="FTMS"/>
<pk mz="399.035747" i="1717653.6" sn="12.25" a="1520.10" fwhm="0.001054" res="378426.9" algo="FTMS"/>
<pk mz="399.047019" i="1208728.1" sn="7.90" a="709.54" fwhm="0.000887" res="450109.7" algo="FTMS"/>
<pk mz="399.056943" i="3813274.3" sn="30.13" a="3536.81" fwhm="0.000972" res="410490.6" algo="FTMS"/>
<pk mz="399.093297" i="6101922.0" sn="49.66" a="6039.46" fwhm="0.001028" res="388127.4" algo="FTMS"/>
<pk mz="399.104503" i="1184164.5" sn="7.69" a="776.78" fwhm="0.000881" res="453005.5" algo="FTMS"/>
<pk mz="399.123970" i="1908648.8" sn="13.88" a="1224.27" fwhm="0.000804" res="496677.1" algo="FTMS"/>
<pk mz="399.129709" i="4277674.0" sn="34.09" a="4132.87" fwhm="0.001019" res="391849.2" algo="FTMS"/>
<pk mz="399.166063" i="4727730.0" sn="37.93" a="4408.60" fwhm="0.000985" res="405153.1" algo="FTMS"/>
<pk mz="399.202506" i="5340090.0" sn="43.16" a="5268.10" fwhm="0.001027" res="388767.6" algo="FTMS"/>
<pk mz="399.238786" i="2954177.8" sn="22.80" a="2615.99" fwhm="0.000991" res="402811.5" algo="FTMS"/>
<pk mz="400.030984" i="1698413.9" sn="11.96" a="1322.93" fwhm="0.000939" res="425945.6" algo="FTMS"/>
<pk mz="400.088550" i="1373818.4" sn="9.22" a="932.68" fwhm="0.000858" res="466057.9" algo="FTMS"/>
<pk mz="400.096587" i="1690748.1" sn="11.90" a="1359.25" fwhm="0.001034" res="386890.7" algo="FTMS"/>
<pk mz="400.172500" i="1179276.6" sn="7.58" a="719.08" fwhm="0.000812" res="492900.4" algo="FTMS"/>
<pk mz="401.014929" i="2327876.5" sn="17.28" a="1888.33" fwhm="0.000951" res="421510.4" algo="FTMS"/>
<pk mz="401.036130" i="1248073.0" sn="8.16" a="1217.82" fwhm="0.001249" res="321098.1" algo="FTMS"/>
<pk mz="401.051389" i="2131788.3" sn="15.62" a="1629.20" fwhm="0.000920" res="436117.2" algo="FTMS"/>
<pk mz="401.067739" i="16548176.0" sn="137.45" a="17001.64" fwhm="0.001027" res="390424.2" algo="FTMS"/>
<pk mz="401.072613" i="3559761.0" sn="27.69" a="3914.96" fwhm="0.001070" res="374699.2" algo="FTMS"/>
<pk mz="401.087762" i="1487956.3" sn="10.18" a="1107.66" fwhm="0.000974" res="411867.8" algo="FTMS"/>
<pk mz="401.108942" i="3583321.0" sn="27.89" a="3119.09" fwhm="0.000996" res="402863.0" algo="FTMS"/>
<pk mz="401.145360" i="4333409.0" sn="34.23" a="4104.25" fwhm="0.001030" res="389596.3" algo="FTMS"/>
<pk mz="401.179140" i="1452392.3" sn="9.88" a="1049.91" fwhm="0.001000" res="401052.1" algo="FTMS"/>
<pk mz="401.181693" i="6088041.0" sn="49.06" a="5917.98" fwhm="0.001031" res="389110.3" algo="FTMS"/>
<pk mz="401.218082" i="4637041.0" sn="36.79" a="4280.27" fwhm="0.000980" res="409351.1" algo="FTMS"/>
<pk mz="401.254436" i="1702520.8" sn="12.00" a="1284.87" fwhm="0.000900" res="445777.6" algo="FTMS"/>
<pk mz="402.010250" i="1139742.3" sn="7.24" a="1215.84" fwhm="0.001745" res="230393.2" algo="FTMS"/>
<pk mz="402.046709" i="1285158.3" sn="8.47" a="808.04" fwhm="0.000851" res="472631.1" algo="FTMS"/>
<pk mz="402.071048" i="1943083.6" sn="14.03" a="1527.90" fwhm="0.000909" res="442189.5" algo="FTMS"/>
<pk mz="402.075871" i="1282604.8" sn="8.45" a="1095.31" fwhm="0.001123" res="358185.5" algo="FTMS"/>
<pk mz="402.083057" i="1468206.3" sn="10.01" a="968.51" fwhm="0.000891" res="451370.2" algo="FTMS"/>
<pk mz="402.094292" i="1112112.8" sn="7.00" a="614.58" fwhm="0.000750" res="535864.0" algo="FTMS"/>
<pk mz="402.176962" i="1183298.9" sn="7.61" a="670.55" fwhm="0.000823" res="488401.5" algo="FTMS"/>
<pk mz="402.185033" i="1330244.6" sn="8.85" a="793.77" fwhm="0.000852" res="471880.8" algo="FTMS"/>
<pk mz="402.221534" i="1329996.6" sn="8.85" a="973.19" fwhm="0.000979" res="410829.5" algo="FTMS"/>
<pk mz="403.030770" i="2747646.8" sn="20.82" a="2556.74" fwhm="0.001073" res="375731.9" algo="FTMS"/>
<pk mz="403.041946" i="1446401.1" sn="9.83" a="1057.08" fwhm="0.001030" res="391238.6" algo="FTMS"/>
<pk mz="403.051876" i="1453827.3" sn="9.89" a="1184.77" fwhm="0.001051" res="383483.0" algo="FTMS"/>
<pk mz="403.064810" i="5190406.0" sn="41.47" a="5099.09" fwhm="0.001043" res="386309.4" algo="FTMS"/>
<pk mz="403.067117" i="3057926.8" sn="23.45" a="2947.35" fwhm="0.001075" res="375030.7" algo="FTMS"/>
<pk mz="403.070285" i="1528071.4" sn="10.52" a="1019.50" fwhm="0.000843" res="477878.8" algo="FTMS"/>
<pk mz="403.078429" i="1359369.1" sn="9.09" a="761.96" fwhm="0.000767" res="525664.2" algo="FTMS"/>
<pk mz="403.088172" i="1552651.4" sn="10.73" a="1349.90" fwhm="0.001105" res="364773.4" algo="FTMS"/>
<pk mz="403.103452" i="2606862.8" sn="19.63" a="2185.71" fwhm="0.001006" res="400684.9" algo="FTMS"/>
<pk mz="403.114598" i="1242385.1" sn="8.10" a="1014.51" fwhm="0.001096" res="367864.0" algo="FTMS"/>
<pk mz="403.124543" i="1956627.4" sn="14.14" a="1679.99" fwhm="0.001047" res="384965.6" algo="FTMS"/>
<pk mz="403.139798" i="1345046.8" sn="8.97" a="972.48" fwhm="0.000946" res="426034.9" algo="FTMS"/>
<pk mz="403.152881" i="1902873.6" sn="13.69" a="1564.74" fwhm="0.000982" res="410496.5" algo="FTMS"/>
<pk mz="403.160907" i="3396891.3" sn="26.31" a="3450.87" fwhm="0.001077" res="374191.1" algo="FTMS"/>
<pk mz="403.189261" i="5905185.5" sn="47.51" a="6114.88" fwhm="0.001073" res="375750.1" algo="FTMS"/>
<pk mz="403.194838" i="51213092.0" z="-1" sn="430.38" a="54877.54" fwhm="0.001055" res="382081.7" algo="FTMS" component_name="d" deconvoluted_molecular_mass="403.195371" deconvoluted_isotopic_mass="403.195291"/>
<pk mz="403.197295" i="4439843.5" sn="35.12" a="4307.41" fwhm="0.001032" res="390769.1" algo="FTMS"/>
<pk mz="403.233722" i="2171691.5" sn="15.96" a="1926.22" fwhm="0.001035" res="389763.4" algo="FTMS"/>
<pk mz="404.025838" i="1417946.4" sn="9.59" a="953.02" fwhm="0.000933" res="433063.4" algo="FTMS"/>
<pk mz="404.062367" i="2359266.5" sn="17.54" a="1889.51" fwhm="0.000929" res="434877.2" algo="FTMS"/>
<pk mz="404.073688" i="23905252.0" sn="199.61" a="25362.29" fwhm="0.001050" res="384964.7" algo="FTMS"/>
<pk mz="404.098643" i="1399018.5" sn="9.43" a="846.86" fwhm="0.000857" res="471729.6" algo="FTMS"/>
<pk mz="404.119932" i="1820399.3" sn="12.99" a="1529.64" fwhm="0.001047" res="385824.8" algo="FTMS"/>
<pk mz="404.156303" i="1478903.3" sn="10.10" a="969.63" fwhm="0.000884" res="456990.7" algo="FTMS"/>
<pk mz="404.192613" i="2842623.3" sn="21.62" a="2907.86" fwhm="0.001060" res="381480.0" algo="FTMS"/>
<pk mz="404.198210" i="12911617.0" z="-1" sn="106.71" a="13845.80" fwhm="0.001068" res="378412.7" algo="FTMS" component_name="d" deconvoluted_molecular_mass="403.195371" deconvoluted_isotopic_mass="404.198666"/>
<pk mz="404.931415" i="1480355.1" sn="10.11" a="1023.01" fwhm="0.000921" res="439857.6" algo="FTMS"/>
<pk mz="405.009958" i="1845172.6" sn="13.19" a="1450.05" fwhm="0.000966" res="419131.9" algo="FTMS"/>
<pk mz="405.046305" i="4849852.5" sn="38.58" a="4694.76" fwhm="0.001050" res="385709.3" algo="FTMS"/>
<pk mz="405.057538" i="2344383.3" sn="17.41" a="2284.11" fwhm="0.001167" res="347007.6" algo="FTMS"/>
<pk mz="405.077065" i="4037315.5" sn="31.72" a="3848.21" fwhm="0.001064" res="380594.7" algo="FTMS"/>
<pk mz="405.082750" i="5771460.5" sn="46.37" a="5921.56" fwhm="0.001080" res="375217.1" algo="FTMS"/>
<pk mz="405.093980" i="1683399.3" sn="11.83" a="1364.40" fwhm="0.000977" res="414418.6" algo="FTMS"/>
<pk mz="405.106050" i="1625289.9" sn="11.34" a="1402.10" fwhm="0.000966" res="419506.5" algo="FTMS"/>
<pk mz="405.113404" i="1766603.5" sn="12.53" a="1323.39" fwhm="0.001024" res="395521.3" algo="FTMS"/>
<pk mz="405.119105" i="3343564.8" sn="25.86" a="3046.77" fwhm="0.001009" res="401336.4" algo="FTMS"/>
<pk mz="405.132090" i="1936591.8" sn="13.97" a="1795.95" fwhm="0.001112" res="364332.6" algo="FTMS"/>
<pk mz="405.140178" i="1231313.5" sn="8.01" a="668.44" fwhm="0.000826" res="490338.3" algo="FTMS"/>
<pk mz="405.155554" i="1261525.0" sn="8.26" a="665.62" fwhm="0.000753" res="537702.9" algo="FTMS"/>
<pk mz="405.168583" i="2713303.8" sn="20.53" a="2390.17" fwhm="0.000989" res="409765.4" algo="FTMS"/>
<pk mz="405.176605" i="1202777.6" sn="7.77" a="869.75" fwhm="0.001034" res="391987.6" algo="FTMS"/>
<pk mz="405.182223" i="1148762.9" sn="7.31" a="737.29" fwhm="0.000933" res="434084.3" algo="FTMS"/>
<pk mz="405.186326" i="1716443.8" sn="12.11" a="1380.35" fwhm="0.001085" res="373599.2" algo="FTMS"/>
<pk mz="405.190673" i="1936860.8" sn="13.97" a="2237.16" fwhm="0.001721" res="235505.3" algo="FTMS"/>
<pk mz="405.201549" i="1461471.1" z="-1" sn="9.95" a="1056.41" fwhm="0.000950" res="426558.3" algo="FTMS" component_name="d" deconvoluted_molecular_mass="403.195371" deconvoluted_isotopic_mass="405.202007"/>
<pk mz="405.204973" i="1637343.9" sn="11.44" a="1257.06" fwhm="0.001036" res="391292.6" algo="FTMS"/>
<pk mz="405.213101" i="1396193.8" sn="9.40" a="1019.17" fwhm="0.000963" res="420936.1" algo="FTMS"/>
<pk mz="406.041587" i="2509722.3" sn="18.81" a="2303.91" fwhm="0.001024" res="396530.4" algo="FTMS"/>
<pk mz="406.049662" i="1186460.1" sn="7.63" a="834.11" fwhm="0.000999" res="406623.0" algo="FTMS"/>
<pk mz="406.052875" i="1419676.8" sn="9.60" a="1211.07" fwhm="0.001141" res="355957.2" algo="FTMS"/>
<pk mz="406.077933" i="5396898.5" sn="43.21" a="5549.18" fwhm="0.001069" res="379963.8" algo="FTMS"/>
<pk mz="406.086121" i="1432740.3" sn="9.71" a="1192.59" fwhm="0.001291" res="314555.5" algo="FTMS"/>
<pk mz="406.089294" i="2887077.0" sn="22.00" a="2856.37" fwhm="0.001120" res="362419.3" algo="FTMS"/>
<pk mz="406.114418" i="1323690.5" sn="8.79" a="773.45" fwhm="0.000926" res="438757.4" algo="FTMS"/>
<pk mz="406.125598" i="1638061.0" sn="11.44" a="1239.88" fwhm="0.000982" res="413630.8" algo="FTMS"/>
<pk mz="406.134658" i="2887087.0" sn="22.00" a="2596.39" fwhm="0.001268" res="320239.3" algo="FTMS"/>
<pk mz="406.162025" i="1448629.1" sn="9.84" a="1078.85" fwhm="0.001004" res="404358.2" algo="FTMS"/>
<pk mz="406.171837" i="2178231.3" sn="16.01" a="1862.65" fwhm="0.001026" res="395927.7" algo="FTMS"/>
<pk mz="406.208116" i="1516991.4" z="-1" sn="10.42" a="1297.24" fwhm="0.001085" res="374431.9" algo="FTMS" component_name="d" deconvoluted_molecular_mass="403.195371" deconvoluted_isotopic_mass="406.208577"/>
<pk mz="407.025643" i="3937398.3" sn="30.87" a="3797.07" fwhm="0.001046" res="389285.4" algo="FTMS"/>
<pk mz="407.062019" i="6073982.5" sn="48.93" a="5932.80" fwhm="0.001029" res="395647.0" algo="FTMS"/>
<pk mz="407.073236" i="3965569.0" sn="31.11" a="3794.80" fwhm="0.001037" res="392731.1" algo="FTMS"/>
<pk mz="407.081340" i="1346178.8" sn="8.97" a="944.12" fwhm="0.000938" res="433785.1" algo="FTMS"/>
<pk mz="407.092738" i="1952645.3" sn="14.10" a="1805.09" fwhm="0.001100" res="370216.7" algo="FTMS"/>
<pk mz="407.098365" i="6229638.5" sn="50.24" a="6435.32" fwhm="0.001058" res="384727.3" algo="FTMS"/>
<pk mz="407.109587" i="2878089.0" sn="21.92" a="2443.32" fwhm="0.000972" res="419047.9" algo="FTMS"/>
<pk mz="407.111377" i="1298953.4" sn="8.57" a="1055.24" fwhm="0.001064" res="382505.7" algo="FTMS"/>
<pk mz="407.129037" i="1217421.4" sn="7.89" a="674.69" fwhm="0.000799" res="509741.6" algo="FTMS"/>
<pk mz="407.134793" i="4503182.5" sn="35.65" a="4292.88" fwhm="0.001035" res="393440.8" algo="FTMS"/>
<pk mz="407.147792" i="3897489.5" sn="30.53" a="3691.84" fwhm="0.001008" res="403906.2" algo="FTMS"/>
<pk mz="407.165759" i="1295253.6" sn="8.54" a="952.88" fwhm="0.000947" res="429964.0" algo="FTMS"/>
<pk mz="407.171070" i="1763222.8" sn="12.50" a="1383.80" fwhm="0.001000" res="407067.1" algo="FTMS"/>
<pk mz="407.184211" i="4072089.8" sn="32.01" a="3917.31" fwhm="0.001002" res="406565.7" algo="FTMS"/>
<pk mz="407.207560" i="1358495.0" sn="9.08" a="990.71" fwhm="0.000984" res="413774.9" algo="FTMS"/>
<pk mz="407.220497" i="1737121.9" sn="12.28" a="1513.42" fwhm="0.001074" res="379067.5" algo="FTMS"/>
<pk mz="408.029059" i="1157079.4" sn="7.37" a="940.67" fwhm="0.001369" res="298122.4" algo="FTMS"/>
<pk mz="408.057292" i="2293085.8" sn="16.97" a="1785.39" fwhm="0.000961" res="424611.5" algo="FTMS"/>
<pk mz="408.068617" i="20871008.0" sn="173.96" a="22136.05" fwhm="0.001068" res="382189.0" algo="FTMS"/>
<pk mz="408.076512" i="1183202.0" sn="7.59" a="880.33" fwhm="0.001024" res="398470.9" algo="FTMS"/>
<pk mz="408.093669" i="3784038.0" sn="29.57" a="3542.62" fwhm="0.001013" res="403010.7" algo="FTMS"/>
<pk mz="408.105007" i="5455720.5" sn="43.70" a="5403.81" fwhm="0.001041" res="392120.9" algo="FTMS"/>
<pk mz="408.129970" i="1739630.0" sn="12.30" a="1497.79" fwhm="0.001089" res="374761.0" algo="FTMS"/>
<pk mz="408.141304" i="1925232.6" sn="13.86" a="1523.96" fwhm="0.000958" res="425992.9" algo="FTMS"/>
<pk mz="408.151299" i="1132402.9" sn="7.16" a="716.71" fwhm="0.000939" res="434884.4" algo="FTMS"/>
<pk mz="408.187453" i="1185403.0" sn="7.61" a="700.68" fwhm="0.000871" res="468400.1" algo="FTMS"/>
<pk mz="409.011540" i="1582388.6" sn="10.85" a="1158.42" fwhm="0.001011" res="404438.3" algo="FTMS"/>
<pk mz="409.033998" i="1853497.8" sn="13.12" a="1343.11" fwhm="0.000906" res="451324.0" algo="FTMS"/>
<pk mz="409.041261" i="6289467.5" sn="50.23" a="6588.67" fwhm="0.001092" res="374608.8" algo="FTMS"/>
<pk mz="409.071894" i="2624066.3" sn="19.57" a="2143.50" fwhm="0.000968" res="422671.8" algo="FTMS"/>
<pk mz="409.077654" i="7471171.5" sn="60.11" a="7959.98" fwhm="0.001090" res="375183.7" algo="FTMS"/>
<pk mz="409.088950" i="2327622.0" sn="17.09" a="2035.11" fwhm="0.001031" res="396874.2" algo="FTMS"/>
<pk mz="409.108352" i="3592266.5" sn="27.67" a="3279.03" fwhm="0.000988" res="413937.6" algo="FTMS"/>
<pk mz="409.114028" i="6428747.5" sn="51.39" a="6761.53" fwhm="0.001083" res="377809.5" algo="FTMS"/>
<pk mz="409.125248" i="1712206.3" sn="11.94" a="1535.82" fwhm="0.001118" res="365878.6" algo="FTMS"/>
<pk mz="409.127165" i="2426958.8" sn="17.92" a="2015.02" fwhm="0.000955" res="428368.8" algo="FTMS"/>
<pk mz="409.144963" i="1970770.8" sn="14.10" a="1748.95" fwhm="0.001063" res="384831.3" algo="FTMS"/>
<pk mz="409.150443" i="3684948.0" sn="28.44" a="3601.53" fwhm="0.001091" res="375010.7" algo="FTMS"/>
<pk mz="409.163480" i="4217943.0" sn="32.90" a="4088.44" fwhm="0.001027" res="398472.8" algo="FTMS"/>
<pk mz="409.181324" i="1871962.9" sn="13.28" a="1739.18" fwhm="0.001072" res="381762.7" algo="FTMS"/>
<pk mz="409.186774" i="2557532.3" sn="19.01" a="2291.36" fwhm="0.001041" res="392917.7" algo="FTMS"/>
<pk mz="409.199859" i="2908255.0" sn="21.95" a="2825.53" fwhm="0.001071" res="382127.9" algo="FTMS"/>
<pk mz="409.223147" i="1598564.4" sn="10.99" a="1205.10" fwhm="0.000981" res="417311.8" algo="FTMS"/>
<pk mz="409.236212" i="1481063.4" sn="10.01" a="1112.98" fwhm="0.001032" res="396666.7" algo="FTMS"/>
<pk mz="410.036522" i="1578780.3" sn="10.82" a="1618.11" fwhm="0.001140" res="359583.2" algo="FTMS"/>
<pk mz="410.044643" i="1562910.1" sn="10.69" a="1214.78" fwhm="0.001042" res="393646.3" algo="FTMS"/>
<pk mz="410.072869" i="3302180.5" sn="25.24" a="3147.59" fwhm="0.001070" res="383131.9" algo="FTMS"/>
<pk mz="410.075408" i="1698853.1" sn="11.83" a="1356.76" fwhm="0.000978" res="419433.7" algo="FTMS"/>
<pk mz="410.080975" i="1851174.4" sn="13.10" a="1337.27" fwhm="0.000921" res="445282.7" algo="FTMS"/>
<pk mz="410.084112" i="2128423.0" sn="15.42" a="1989.42" fwhm="0.001040" res="394359.1" algo="FTMS"/>
<pk mz="410.109274" i="2880812.8" sn="21.71" a="2546.03" fwhm="0.001027" res="399426.4" algo="FTMS"/>
<pk mz="410.117392" i="1430830.6" sn="9.59" a="893.24" fwhm="0.000772" res="531292.6" algo="FTMS"/>
<pk mz="410.120604" i="2534703.3" sn="18.82" a="2343.43" fwhm="0.001063" res="385893.5" algo="FTMS"/>
<pk mz="410.122333" i="1290543.8" sn="8.41" a="860.44" fwhm="0.000879" res="466775.3" algo="FTMS"/>
<pk mz="410.999203" i="1133814.6" sn="7.10" a="963.12" fwhm="0.001229" res="334431.6" algo="FTMS"/>
<pk mz="411.035933" i="1494015.0" sn="10.11" a="1296.09" fwhm="0.001159" res="354720.8" algo="FTMS"/>
<pk mz="411.047154" i="1173505.5" sn="7.43" a="776.99" fwhm="0.000998" res="412050.5" algo="FTMS"/>
<pk mz="411.056900" i="6439427.5" sn="51.48" a="7116.64" fwhm="0.001141" res="360103.6" algo="FTMS"/>
<pk mz="411.093313" i="7692812.0" sn="61.96" a="8293.83" fwhm="0.001106" res="371761.5" algo="FTMS"/>
<pk mz="411.096454" i="2419212.8" sn="17.85" a="2302.50" fwhm="0.001064" res="386448.9" algo="FTMS"/>
<pk mz="411.114476" i="3590160.8" sn="27.65" a="3428.01" fwhm="0.001042" res="394399.1" algo="FTMS"/>
<pk mz="411.124291" i="1288467.0" sn="8.39" a="872.10" fwhm="0.000949" res="433369.2" algo="FTMS"/>
<pk mz="411.129722" i="5590548.5" sn="44.38" a="5980.78" fwhm="0.001076" res="382100.2" algo="FTMS"/>
<pk mz="411.142714" i="1846039.3" sn="13.06" a="1523.83" fwhm="0.001008" res="408055.7" algo="FTMS"/>
<pk mz="411.160536" i="1466907.3" sn="9.88" a="1223.73" fwhm="0.001035" res="397178.3" algo="FTMS"/>
<pk mz="411.166059" i="4114972.5" sn="32.04" a="4124.91" fwhm="0.001071" res="383806.6" algo="FTMS"/>
<pk mz="411.179112" i="2886175.5" sn="21.76" a="2865.68" fwhm="0.001117" res="368181.3" algo="FTMS"/>
<pk mz="411.196855" i="1416483.5" sn="9.46" a="1384.95" fwhm="0.001105" res="372138.1" algo="FTMS"/>
<pk mz="411.202464" i="3993636.8" sn="31.02" a="4190.52" fwhm="0.001099" res="374257.4" algo="FTMS"/>
<pk mz="411.215459" i="1145639.8" sn="7.20" a="674.28" fwhm="0.000897" res="458214.8" algo="FTMS"/>
<pk mz="411.238809" i="1688365.1" sn="11.74" a="1355.91" fwhm="0.001015" res="405278.6" algo="FTMS"/>
<pk mz="412.005064" i="1128667.5" sn="7.05" a="823.46" fwhm="0.001118" res="368568.2" algo="FTMS"/>
<pk mz="412.060289" i="2072552.0" sn="14.95" a="1853.64" fwhm="0.001102" res="373877.6" algo="FTMS"/>
<pk mz="412.088518" i="2531054.5" sn="18.78" a="2363.06" fwhm="0.001073" res="384185.1" algo="FTMS"/>
<pk mz="412.099915" i="37116656.0" z="-1" sn="308.09" a="40732.86" fwhm="0.001099" res="374872.1" algo="FTMS" component_name="n" deconvoluted_molecular_mass="412.100390" deconvoluted_isotopic_mass="412.100390"/>
<pk mz="412.117756" i="2050549.1" sn="14.77" a="1857.13" fwhm="0.001112" res="370532.0" algo="FTMS"/>
<pk mz="412.124855" i="1922550.8" sn="13.69" a="1594.50" fwhm="0.000978" res="421551.4" algo="FTMS"/>
<pk mz="412.133078" i="1772280.6" sn="12.44" a="1420.74" fwhm="0.001041" res="395752.1" algo="FTMS"/>
<pk mz="412.138050" i="1442553.8" sn="9.68" a="941.13" fwhm="0.000913" res="451571.3" algo="FTMS"/>
<pk mz="412.991004" i="1633468.5" sn="11.27" a="1623.09" fwhm="0.001237" res="333777.4" algo="FTMS"/>
<pk mz="413.014964" i="1370818.0" sn="9.08" a="989.04" fwhm="0.000989" res="417641.7" algo="FTMS"/>
<pk mz="413.036084" i="2035910.8" sn="14.64" a="1872.46" fwhm="0.001096" res="376834.1" algo="FTMS"/>
<pk mz="413.051501" i="1405130.4" sn="9.36" a="917.20" fwhm="0.000914" res="451759.9" algo="FTMS"/>
<pk mz="413.062608" i="1396172.9" sn="9.29" a="1284.29" fwhm="0.001188" res="347661.1" algo="FTMS"/>
<pk mz="413.072547" i="4625359.0" sn="36.30" a="4558.21" fwhm="0.001051" res="392883.3" algo="FTMS"/>
<pk mz="413.103251" i="3220438.3" z="-1" sn="24.55" a="3189.70" fwhm="0.001086" res="380272.5" algo="FTMS" component_name="n" deconvoluted_molecular_mass="412.100390" deconvoluted_isotopic_mass="413.103728"/>
<pk mz="413.108907" i="6406103.5" sn="51.20" a="6820.53" fwhm="0.001091" res="378503.4" algo="FTMS"/>
<pk mz="413.120094" i="1640154.0" sn="11.33" a="1793.08" fwhm="0.001347" res="306600.7" algo="FTMS"/>
<pk mz="413.145311" i="4982752.0" sn="39.29" a="5134.64" fwhm="0.001057" res="390982.3" algo="FTMS"/>
<pk mz="413.176285" i="1160166.9" sn="7.32" a="891.11" fwhm="0.001133" res="364618.5" algo="FTMS"/>
<pk mz="413.181769" i="5227496.0" sn="41.34" a="5537.75" fwhm="0.001092" res="378536.4" algo="FTMS"/>
<pk mz="413.218099" i="4498416.5" sn="35.24" a="4755.45" fwhm="0.001145" res="360927.0" algo="FTMS"/>
<pk mz="413.254478" i="2319096.8" sn="17.01" a="2354.49" fwhm="0.001162" res="355636.1" algo="FTMS"/>
<pk mz="414.046684" i="1437614.3" sn="9.63" a="1130.56" fwhm="0.001013" res="408724.7" algo="FTMS"/>
<pk mz="414.067880" i="1385907.1" sn="9.20" a="1035.95" fwhm="0.001019" res="406152.0" algo="FTMS"/>
<pk mz="414.075899" i="1670325.0" sn="11.58" a="1468.96" fwhm="0.001118" res="370380.3" algo="FTMS"/>
<pk mz="414.083157" i="1132214.6" sn="7.08" a="697.57" fwhm="0.000894" res="463437.8" algo="FTMS"/>
<pk mz="414.104165" i="2492603.5" sn="18.46" a="2485.57" fwhm="0.001018" res="406797.5" algo="FTMS"/>
<pk mz="414.112247" i="1822653.3" sn="12.86" a="1523.92" fwhm="0.001016" res="407560.7" algo="FTMS"/>
<pk mz="414.989040" i="1341318.6" sn="8.83" a="1079.01" fwhm="0.001284" res="323161.9" algo="FTMS"/>
<pk mz="415.030713" i="2489232.3" sn="18.43" a="2312.46" fwhm="0.001074" res="386359.8" algo="FTMS"/>
<pk mz="415.041811" i="1213842.8" sn="7.76" a="776.30" fwhm="0.000984" res="421617.0" algo="FTMS"/>
<pk mz="415.051768" i="2979221.0" sn="22.53" a="2558.01" fwhm="0.001008" res="411625.4" algo="FTMS"/>
<pk mz="415.067191" i="2075032.6" sn="14.96" a="1755.99" fwhm="0.001019" res="407266.1" algo="FTMS"/>
<pk mz="415.083415" i="14001564.0" sn="114.73" a="15658.71" fwhm="0.001135" res="365811.3" algo="FTMS"/>
<pk mz="415.088220" i="4085149.5" sn="31.78" a="4201.16" fwhm="0.001116" res="372001.8" algo="FTMS"/>
<pk mz="415.124582" i="3407781.8" sn="26.11" a="3805.90" fwhm="0.001182" res="351259.1" algo="FTMS"/>
<pk mz="415.160941" i="4360622.0" sn="34.08" a="4551.62" fwhm="0.001096" res="378715.0" algo="FTMS"/>
<pk mz="415.194946" i="5087670.0" sn="40.16" a="5343.49" fwhm="0.001115" res="372533.7" algo="FTMS"/>
<pk mz="415.197376" i="5102006.5" sn="40.28" a="5833.96" fwhm="0.001155" res="359545.6" algo="FTMS"/>
<pk mz="415.219799" i="1489339.8" sn="10.06" a="1153.01" fwhm="0.001020" res="407157.1" algo="FTMS"/>
<pk mz="415.233735" i="3857855.0" sn="29.88" a="3915.27" fwhm="0.001109" res="374587.0" algo="FTMS"/>
<pk mz="415.270070" i="1471431.3" sn="9.91" a="918.33" fwhm="0.000881" res="471388.2" algo="FTMS"/>
<pk mz="416.062309" i="1771645.9" sn="12.42" a="1528.23" fwhm="0.001063" res="391429.5" algo="FTMS"/>
<pk mz="416.073742" i="1235328.5" sn="7.94" a="1000.90" fwhm="0.001083" res="384162.8" algo="FTMS"/>
<pk mz="416.086778" i="2120579.5" sn="15.34" a="2023.20" fwhm="0.001122" res="370901.2" algo="FTMS"/>
<pk mz="416.098725" i="1435270.3" sn="9.61" a="1631.93" fwhm="0.001324" res="314194.8" algo="FTMS"/>
<pk mz="416.130903" i="1303949.6" sn="8.51" a="969.86" fwhm="0.000998" res="416987.2" algo="FTMS"/>
<pk mz="416.156459" i="1431699.5" sn="9.58" a="1280.71" fwhm="0.001273" res="326827.1" algo="FTMS"/>
<pk mz="416.164512" i="1281685.4" sn="8.33" a="788.05" fwhm="0.000834" res="499213.7" algo="FTMS"/>
<pk mz="416.167353" i="1285526.0" sn="8.36" a="827.88" fwhm="0.000922" res="451356.4" algo="FTMS"/>
<pk mz="416.192613" i="1860251.9" sn="13.17" a="1915.52" fwhm="0.001215" res="342469.7" algo="FTMS"/>
<pk mz="416.198274" i="1443741.3" sn="9.68" a="1188.94" fwhm="0.001069" res="389195.2" algo="FTMS"/>
<pk mz="416.200682" i="1212829.8" sn="7.75" a="823.52" fwhm="0.000901" res="462089.3" algo="FTMS"/>
<pk mz="417.010072" i="1447768.8" sn="9.71" a="1070.94" fwhm="0.000965" res="432010.3" algo="FTMS"/>
<pk mz="417.046364" i="2548065.0" sn="18.92" a="2409.62" fwhm="0.001099" res="379452.2" algo="FTMS"/>
<pk mz="417.057615" i="1910371.8" sn="13.58" a="2150.21" fwhm="0.001185" res="352074.5" algo="FTMS"/>
<pk mz="417.067467" i="2153062.0" sn="15.61" a="2192.74" fwhm="0.001179" res="353757.4" algo="FTMS"/>
<pk mz="417.077003" i="4451176.0" sn="34.84" a="4588.98" fwhm="0.001090" res="382579.1" algo="FTMS"/>
<pk mz="417.080417" i="4803433.0" sn="37.78" a="5305.30" fwhm="0.001151" res="362415.7" algo="FTMS"/>
<pk mz="417.082761" i="2959721.5" sn="22.36" a="2781.84" fwhm="0.001069" res="390262.2" algo="FTMS"/>
<pk mz="417.093960" i="1659244.1" sn="11.48" a="1407.98" fwhm="0.001057" res="394456.0" algo="FTMS"/>
<pk mz="417.103843" i="2711918.5" sn="20.29" a="2350.40" fwhm="0.001009" res="413296.2" algo="FTMS"/>
<pk mz="417.119063" i="1993073.9" sn="14.27" a="1643.04" fwhm="0.000987" res="422506.0" algo="FTMS"/>
<pk mz="417.132063" i="1236596.9" sn="7.95" a="959.45" fwhm="0.001056" res="394852.7" algo="FTMS"/>
<pk mz="417.140295" i="2692470.8" sn="20.13" a="2488.30" fwhm="0.001040" res="401265.4" algo="FTMS"/>
<pk mz="417.155413" i="1282426.3" sn="8.33" a="799.51" fwhm="0.000885" res="471360.9" algo="FTMS"/>
<pk mz="417.168534" i="1124989.4" sn="7.01" a="768.47" fwhm="0.000902" res="462341.7" algo="FTMS"/>
<pk mz="417.176635" i="4068223.3" sn="31.63" a="4438.03" fwhm="0.001128" res="369757.4" algo="FTMS"/>
<pk mz="417.189483" i="1611138.1" sn="11.08" a="1197.26" fwhm="0.000913" res="456962.0" algo="FTMS"/>
<pk mz="417.191881" i="1215874.8" sn="7.77" a="890.46" fwhm="0.001036" res="402636.9" algo="FTMS"/>
<pk mz="417.199632" i="1924228.5" sn="13.70" a="2184.46" fwhm="0.001462" res="285310.5" algo="FTMS"/>
<pk mz="417.210452" i="312434560.0" z="-1" sn="2611.12" a="342094.91" fwhm="0.001100" res="379160.3" algo="FTMS" component_name="L" deconvoluted_molecular_mass="417.210961" deconvoluted_isotopic_mass="417.210940"/>
<pk mz="417.249495" i="1755024.1" sn="12.28" a="1568.56" fwhm="0.001105" res="377721.8" algo="FTMS"/>
<pk mz="418.041608" i="1899591.5" sn="13.49" a="1433.67" fwhm="0.000958" res="436438.9" algo="FTMS"/>
<pk mz="418.078027" i="2334288.0" sn="17.13" a="2649.40" fwhm="0.001253" res="333554.5" algo="FTMS"/>
<pk mz="418.089231" i="3373138.5" sn="25.82" a="3654.19" fwhm="0.001210" res="345566.9" algo="FTMS"/>
<pk mz="418.114292" i="1362008.4" sn="8.99" a="861.94" fwhm="0.000915" res="457039.0" algo="FTMS"/>
<pk mz="418.213839" i="61628528.0" z="-1" sn="513.12" a="72496.95" fwhm="0.001133" res="369015.3" algo="FTMS" component_name="L" deconvoluted_molecular_mass="417.210961" deconvoluted_isotopic_mass="418.214330"/>
<pk mz="419.025639" i="2217516.0" sn="15.98" a="2031.46" fwhm="0.001130" res="370937.6" algo="FTMS"/>
<pk mz="419.062026" i="4587828.5" sn="35.60" a="4504.50" fwhm="0.001071" res="391143.3" algo="FTMS"/>
<pk mz="419.073319" i="2216247.0" sn="15.97" a="1967.96" fwhm="0.001062" res="394684.9" algo="FTMS"/>
<pk mz="419.092760" i="1753915.5" sn="12.14" a="1732.50" fwhm="0.001209" res="346746.2" algo="FTMS"/>
<pk mz="419.098410" i="3874620.8" sn="29.69" a="3742.72" fwhm="0.001080" res="388129.2" algo="FTMS"/>
<pk mz="419.134818" i="2573125.3" sn="18.92" a="2582.31" fwhm="0.001190" res="352313.3" algo="FTMS"/>
<pk mz="419.147845" i="2387272.3" sn="17.38" a="2162.25" fwhm="0.000998" res="420017.4" algo="FTMS"/>
<pk mz="419.155954" i="1862474.3" sn="13.04" a="1730.22" fwhm="0.001129" res="371331.1" algo="FTMS"/>
<pk mz="419.184213" i="2483024.8" sn="18.18" a="2189.99" fwhm="0.001008" res="415995.1" algo="FTMS"/>
<pk mz="419.192262" i="1965138.6" sn="13.89" a="1800.35" fwhm="0.001105" res="379347.5" algo="FTMS"/>
<pk mz="419.206320" i="9431382.0" sn="75.69" a="10955.40" fwhm="0.001164" res="360229.1" algo="FTMS"/>
<pk mz="419.214727" i="2024279.9" sn="14.38" a="1750.03" fwhm="0.001064" res="394117.3" algo="FTMS"/>
<pk mz="419.217249" i="7211352.5" z="-1" sn="57.31" a="7874.25" fwhm="0.001118" res="374805.7" algo="FTMS" component_name="L" deconvoluted_molecular_mass="417.210961" deconvoluted_isotopic_mass="419.217742"/>
<pk mz="419.220696" i="1148633.3" sn="7.13" a="1121.27" fwhm="0.001146" res="365943.5" algo="FTMS"/>
<pk mz="419.228422" i="1153115.1" sn="7.17" a="878.27" fwhm="0.001136" res="369058.0" algo="FTMS"/>
<pk mz="420.057249" i="2196508.0" sn="15.80" a="2046.21" fwhm="0.001054" res="398511.8" algo="FTMS"/>
<pk mz="420.066190" i="3985950.0" sn="30.61" a="4034.33" fwhm="0.001030" res="407824.5" algo="FTMS"/>
<pk mz="420.068560" i="3565086.5" sn="27.13" a="3711.43" fwhm="0.001128" res="372405.3" algo="FTMS"/>
<pk mz="420.093636" i="2399268.5" sn="17.48" a="2030.94" fwhm="0.001080" res="389012.7" algo="FTMS"/>
<pk mz="420.129872" i="1478956.9" sn="9.86" a="1050.03" fwhm="0.000995" res="422308.3" algo="FTMS"/>
<pk mz="420.151087" i="1693233.8" sn="11.64" a="1443.36" fwhm="0.001058" res="397293.5" algo="FTMS"/>
<pk mz="420.187366" i="2028858.3" sn="14.42" a="1930.16" fwhm="0.001142" res="368039.0" algo="FTMS"/>
<pk mz="420.209689" i="2286655.5" sn="16.55" a="2225.50" fwhm="0.001142" res="367906.7" algo="FTMS"/>
<pk mz="420.223793" i="1335362.8" z="-1" sn="8.67" a="879.85" fwhm="0.000949" res="442611.5" algo="FTMS" component_name="L" deconvoluted_molecular_mass="417.210961" deconvoluted_isotopic_mass="420.224288"/>
<pk mz="421.041245" i="4469505.5" sn="34.62" a="4714.32" fwhm="0.001161" res="362723.3" algo="FTMS"/>
<pk mz="421.052442" i="1715972.0" sn="11.82" a="1804.65" fwhm="0.001316" res="319899.3" algo="FTMS"/>
<pk mz="421.077652" i="6653706.0" sn="52.69" a="7543.48" fwhm="0.001189" res="354114.3" algo="FTMS"/>
<pk mz="421.080958" i="4169994.8" sn="32.14" a="4516.77" fwhm="0.001174" res="358533.2" algo="FTMS"/>
<pk mz="421.088996" i="1974028.6" sn="13.96" a="1793.33" fwhm="0.001015" res="414965.7" algo="FTMS"/>
<pk mz="421.108327" i="2434321.0" sn="17.77" a="2301.03" fwhm="0.001096" res="384196.7" algo="FTMS"/>
<pk mz="421.114024" i="4555538.5" sn="35.33" a="4750.34" fwhm="0.001121" res="375754.4" algo="FTMS"/>
<pk mz="421.117278" i="1630995.1" sn="11.12" a="1339.83" fwhm="0.001055" res="399149.9" algo="FTMS"/>
<pk mz="421.125172" i="1296917.0" sn="8.35" a="995.79" fwhm="0.001034" res="407414.4" algo="FTMS"/>
<pk mz="421.127123" i="1589781.5" sn="10.78" a="1515.18" fwhm="0.001117" res="376968.5" algo="FTMS"/>
<pk mz="421.150373" i="2835227.0" sn="21.09" a="2963.95" fwhm="0.001122" res="375294.8" algo="FTMS"/>
<pk mz="421.163441" i="3843870.0" sn="29.44" a="4251.87" fwhm="0.001190" res="353793.8" algo="FTMS"/>
<pk mz="421.181236" i="1284642.1" sn="8.25" a="910.29" fwhm="0.001040" res="404974.3" algo="FTMS"/>
<pk mz="421.186822" i="1283363.4" sn="8.24" a="707.93" fwhm="0.000750" res="561438.7" algo="FTMS"/>
<pk mz="421.199907" i="2596134.5" sn="19.11" a="2746.74" fwhm="0.001187" res="354884.1" algo="FTMS"/>
<pk mz="421.226540" i="13738797.0" sn="111.34" a="15796.21" fwhm="0.001159" res="363344.7" algo="FTMS"/>
<pk mz="422.036707" i="1499114.0" sn="10.03" a="1300.12" fwhm="0.001119" res="377158.0" algo="FTMS"/>
<pk mz="422.042363" i="1233899.4" sn="7.83" a="976.40" fwhm="0.001069" res="394734.7" algo="FTMS"/>
<pk mz="422.044570" i="1428459.9" sn="9.44" a="994.42" fwhm="0.000935" res="451207.6" algo="FTMS"/>
<pk mz="422.073002" i="3574770.5" sn="27.21" a="3526.78" fwhm="0.001108" res="380990.3" algo="FTMS"/>
<pk mz="422.084242" i="109487096.0" z="-1" sn="903.86" a="125432.05" fwhm="0.001129" res="373972.9" algo="FTMS" component_name="T" deconvoluted_molecular_mass="422.084747" deconvoluted_isotopic_mass="422.084743"/>
<pk mz="422.109271" i="2082299.0" sn="14.85" a="1715.26" fwhm="0.001032" res="409020.7" algo="FTMS"/>
<pk mz="422.120764" i="2268157.8" sn="16.39" a="2238.82" fwhm="0.001143" res="369183.6" algo="FTMS"/>
<pk mz="422.166817" i="1483016.5" sn="9.89" a="1246.89" fwhm="0.001096" res="385133.1" algo="FTMS"/>
<pk mz="422.203361" i="1675793.0" sn="11.49" a="1440.00" fwhm="0.001095" res="385571.4" algo="FTMS"/>
<pk mz="422.229979" i="2895383.3" sn="21.58" a="2939.39" fwhm="0.001148" res="367771.8" algo="FTMS"/>
<pk mz="422.897475" i="2112691.5" sn="15.10" a="1898.29" fwhm="0.001076" res="392846.5" algo="FTMS"/>
<pk mz="423.020568" i="1925328.4" sn="13.55" a="1878.43" fwhm="0.001128" res="375015.6" algo="FTMS"/>
<pk mz="423.049666" i="2870487.3" sn="21.38" a="2640.27" fwhm="0.001028" res="411576.3" algo="FTMS"/>
<pk mz="423.056886" i="5881049.0" sn="46.29" a="6435.11" fwhm="0.001166" res="362819.2" algo="FTMS"/>
<pk mz="423.073926" i="17065180.0" sn="138.87" a="20459.43" fwhm="0.001175" res="360052.0" algo="FTMS"/>
<pk mz="423.087617" i="13663456.0" z="-1" sn="110.71" a="15863.78" fwhm="0.001156" res="366091.3" algo="FTMS" component_name="T" deconvoluted_molecular_mass="422.084747" deconvoluted_isotopic_mass="423.088120"/>
<pk mz="423.093312" i="6366433.5" sn="50.31" a="6772.02" fwhm="0.001111" res="380958.6" algo="FTMS"/>
<pk mz="423.104518" i="1797092.1" sn="12.49" a="1556.17" fwhm="0.001109" res="381382.9" algo="FTMS"/>
<pk mz="423.124041" i="4358376.5" sn="33.69" a="4707.79" fwhm="0.001142" res="370422.8" algo="FTMS"/>
<pk mz="423.129748" i="3821290.0" sn="29.25" a="3869.01" fwhm="0.001085" res="389849.6" algo="FTMS"/>
<pk mz="423.142720" i="2304237.0" sn="16.69" a="2136.17" fwhm="0.001122" res="377188.0" algo="FTMS"/>
<pk mz="423.160505" i="1780721.3" sn="12.36" a="1501.22" fwhm="0.001025" res="412713.9" algo="FTMS"/>
<pk mz="423.166106" i="2917618.5" sn="21.77" a="3012.69" fwhm="0.001136" res="372391.8" algo="FTMS"/>
<pk mz="423.179141" i="3363061.5" sn="25.45" a="3174.97" fwhm="0.001029" res="411366.9" algo="FTMS"/>
<pk mz="423.202350" i="1664763.0" sn="11.40" a="1371.36" fwhm="0.001103" res="383780.9" algo="FTMS"/>
<pk mz="423.215456" i="1778430.1" sn="12.34" a="1538.01" fwhm="0.001067" res="396525.1" algo="FTMS"/>
<pk mz="423.238893" i="3122435.5" sn="23.46" a="2797.17" fwhm="0.001067" res="396842.5" algo="FTMS"/>
<pk mz="424.052241" i="2104770.5" sn="15.04" a="1813.15" fwhm="0.001102" res="384666.7" algo="FTMS"/>
<pk mz="424.060431" i="1742532.4" sn="12.04" a="1375.09" fwhm="0.001013" res="418692.7" algo="FTMS"/>
<pk mz="424.073537" i="4656583.5" sn="36.16" a="5063.34" fwhm="0.001170" res="362441.9" algo="FTMS"/>
<pk mz="424.077347" i="2009800.4" sn="14.25" a="2077.68" fwhm="0.001223" res="346774.0" algo="FTMS"/>
<pk mz="424.088569" i="4829643.0" sn="37.59" a="5117.65" fwhm="0.001126" res="376664.7" algo="FTMS"/>
<pk mz="424.090965" i="1326539.6" z="-1" sn="8.59" a="822.38" fwhm="0.000870" res="487709.1" algo="FTMS" component_name="T" deconvoluted_molecular_mass="422.084747" deconvoluted_isotopic_mass="424.091471"/>
<pk mz="424.096719" i="1400780.9" sn="9.21" a="954.66" fwhm="0.000914" res="463944.2" algo="FTMS"/>
<pk mz="424.099827" i="3000269.8" sn="22.45" a="3607.46" fwhm="0.001306" res="324696.3" algo="FTMS"/>
<pk mz="424.124914" i="2202067.5" sn="15.84" a="1958.73" fwhm="0.001082" res="391996.8" algo="FTMS"/>
<pk mz="424.182417" i="1282529.0" sn="8.23" a="1053.92" fwhm="0.001131" res="375212.5" algo="FTMS"/>
<pk mz="424.894596" i="2195080.5" sn="15.78" a="1980.22" fwhm="0.001059" res="401100.7" algo="FTMS"/>
<pk mz="425.036221" i="3228329.8" sn="24.33" a="3685.03" fwhm="0.001234" res="344533.4" algo="FTMS"/>
<pk mz="425.051383" i="1245869.3" sn="7.92" a="1114.96" fwhm="0.001082" res="392997.8" algo="FTMS"/>
<pk mz="425.070980" i="8509106.0" sn="68.04" a="9872.06" fwhm="0.001229" res="345840.8" algo="FTMS"/>
<pk mz="425.072572" i="6299314.5" sn="49.75" a="7337.18" fwhm="0.001316" res="323099.3" algo="FTMS"/>
<pk mz="425.083928" i="1210293.0" sn="7.63" a="816.77" fwhm="0.000995" res="427388.8" algo="FTMS"/>
<pk mz="425.091972" i="1248694.9" sn="7.95" a="1076.73" fwhm="0.001167" res="364240.9" algo="FTMS"/>
<pk mz="425.108969" i="6280891.0" sn="49.60" a="6806.79" fwhm="0.001152" res="368934.1" algo="FTMS"/>
<pk mz="425.145377" i="3968707.5" sn="30.46" a="4045.68" fwhm="0.001089" res="390260.1" algo="FTMS"/>
<pk mz="425.158344" i="1470406.5" sn="9.78" a="1084.45" fwhm="0.000973" res="437046.6" algo="FTMS"/>
<pk mz="425.181855" i="2739404.0" sn="20.29" a="2608.25" fwhm="0.001081" res="393258.6" algo="FTMS"/>
<pk mz="425.194853" i="2239183.0" sn="16.15" a="2117.80" fwhm="0.001052" res="404279.1" algo="FTMS"/>
<pk mz="425.218117" i="2290644.5" sn="16.57" a="2447.31" fwhm="0.001233" res="344955.8" algo="FTMS"/>
<pk mz="426.067822" i="2295196.5" sn="16.61" a="2014.90" fwhm="0.001038" res="410654.3" algo="FTMS"/>
<pk mz="426.070542" i="2180509.3" sn="15.66" a="1898.99" fwhm="0.001035" res="411490.7" algo="FTMS"/>
<pk mz="426.076056" i="1954462.5" sn="13.79" a="1924.07" fwhm="0.001139" res="373981.8" algo="FTMS"/>
<pk mz="426.104342" i="1514917.3" sn="10.15" a="1021.23" fwhm="0.000870" res="489799.1" algo="FTMS"/>
<pk mz="426.112293" i="2248615.0" sn="16.22" a="1885.69" fwhm="0.001048" res="406742.5" algo="FTMS"/>
<pk mz="426.115532" i="3239335.8" sn="24.42" a="3198.68" fwhm="0.001112" res="383178.2" algo="FTMS"/>
<pk mz="426.153610" i="1179824.9" sn="7.38" a="966.44" fwhm="0.001093" res="390061.9" algo="FTMS"/>
<pk mz="427.030678" i="1240703.6" sn="7.88" a="840.35" fwhm="0.001016" res="420323.5" algo="FTMS"/>
<pk mz="427.051901" i="3957892.8" sn="30.37" a="4615.06" fwhm="0.001221" res="349817.5" algo="FTMS"/>
<pk mz="427.088206" i="6006925.0" sn="47.33" a="6854.28" fwhm="0.001147" res="372216.7" algo="FTMS"/>
<pk mz="427.099418" i="1158287.9" sn="7.20" a="788.49" fwhm="0.001084" res="394151.2" algo="FTMS"/>
<pk mz="427.118929" i="2628756.5" sn="19.37" a="2481.06" fwhm="0.001070" res="399032.2" algo="FTMS"/>
<pk mz="427.124576" i="5289110.0" sn="41.39" a="6241.36" fwhm="0.001258" res="339591.5" algo="FTMS"/>
<pk mz="427.161052" i="3760798.5" sn="28.74" a="3744.77" fwhm="0.001103" res="387099.2" algo="FTMS"/>
<pk mz="427.197377" i="3964071.0" sn="30.42" a="3878.24" fwhm="0.001076" res="396847.8" algo="FTMS"/>
<pk mz="427.233757" i="4076719.5" sn="31.35" a="4207.34" fwhm="0.001091" res="391740.0" algo="FTMS"/>
<pk mz="427.270180" i="1781688.1" sn="12.36" a="1464.62" fwhm="0.001057" res="404224.7" algo="FTMS"/>
<pk mz="428.025994" i="1183338.8" sn="7.40" a="702.55" fwhm="0.000862" res="496832.9" algo="FTMS"/>
<pk mz="428.062401" i="1505651.3" sn="10.07" a="1379.17" fwhm="0.001187" res="360479.5" algo="FTMS"/>
<pk mz="428.083469" i="1748856.3" sn="12.08" a="1605.42" fwhm="0.001082" res="395462.6" algo="FTMS"/>
<pk mz="428.091660" i="1660282.3" sn="11.35" a="1399.35" fwhm="0.001063" res="402770.7" algo="FTMS"/>
<pk mz="428.120029" i="1313664.9" sn="8.48" a="1082.14" fwhm="0.001099" res="389638.4" algo="FTMS"/>
<pk mz="428.127849" i="1627010.8" sn="11.07" a="1380.13" fwhm="0.001130" res="378866.4" algo="FTMS"/>
<pk mz="428.237078" i="1362588.6" sn="8.88" a="930.84" fwhm="0.000959" res="446481.2" algo="FTMS"/>
<pk mz="429.009972" i="1650515.4" sn="11.27" a="2310.63" fwhm="0.001609" res="266695.4" algo="FTMS"/>
<pk mz="429.030976" i="1445976.4" sn="9.57" a="1288.69" fwhm="0.001140" res="376456.4" algo="FTMS"/>
<pk mz="429.046436" i="2179164.0" sn="15.64" a="2293.68" fwhm="0.001158" res="370467.6" algo="FTMS"/>
<pk mz="429.057645" i="1645662.6" sn="11.23" a="1359.73" fwhm="0.001057" res="406001.6" algo="FTMS"/>
<pk mz="429.067506" i="3751521.0" sn="28.66" a="4310.48" fwhm="0.001170" res="366704.4" algo="FTMS"/>
<pk mz="429.082727" i="1689700.6" sn="11.59" a="1304.93" fwhm="0.000969" res="442711.6" algo="FTMS"/>
<pk mz="429.103894" i="4347497.5" sn="33.59" a="4944.47" fwhm="0.001230" res="348924.6" algo="FTMS"/>
<pk mz="429.140274" i="3376242.3" sn="25.27" a="3232.00" fwhm="0.001087" res="394733.1" algo="FTMS"/>
<pk mz="429.176671" i="4864635.0" sn="37.46" a="5179.38" fwhm="0.001128" res="380609.9" algo="FTMS"/>
<pk mz="429.210690" i="1761410.9" sn="12.05" a="1461.20" fwhm="0.001108" res="387395.1" algo="FTMS"/>
<pk mz="429.213018" i="5677699.5" sn="44.11" a="6356.33" fwhm="0.001182" res="363000.3" algo="FTMS"/>
<pk mz="429.249362" i="3865228.0" sn="29.27" a="4738.29" fwhm="0.001353" res="317244.2" algo="FTMS"/>
<pk mz="430.041629" i="1649479.6" sn="11.13" a="1337.70" fwhm="0.001083" res="397045.3" algo="FTMS"/>
<pk mz="430.070922" i="1164238.5" sn="7.16" a="899.96" fwhm="0.001132" res="380076.4" algo="FTMS"/>
<pk mz="430.078082" i="2072144.3" sn="14.59" a="1952.28" fwhm="0.001137" res="378399.9" algo="FTMS"/>
<pk mz="430.099167" i="1283157.3" sn="8.13" a="975.77" fwhm="0.001103" res="389839.9" algo="FTMS"/>
<pk mz="430.110482" i="1515608.0" sn="10.04" a="1152.88" fwhm="0.001080" res="398209.7" algo="FTMS"/>
<pk mz="430.135660" i="1215581.9" sn="7.58" a="736.42" fwhm="0.001033" res="416237.2" algo="FTMS"/>
<pk mz="430.171940" i="1401702.5" sn="9.10" a="1198.60" fwhm="0.001036" res="415311.4" algo="FTMS"/>
<pk mz="430.208281" i="1337967.1" sn="8.58" a="1517.89" fwhm="0.001498" res="287256.8" algo="FTMS"/>
<pk mz="430.972587" i="2350116.3" sn="16.87" a="2465.32" fwhm="0.001212" res="355503.2" algo="FTMS"/>
<pk mz="431.001625" i="2222635.3" sn="15.82" a="1989.18" fwhm="0.001106" res="389570.9" algo="FTMS"/>
<pk mz="431.025681" i="2420528.8" sn="17.44" a="3126.34" fwhm="0.001475" res="292298.3" algo="FTMS"/>
<pk mz="431.046817" i="1515573.9" sn="10.03" a="1303.63" fwhm="0.001120" res="384816.3" algo="FTMS"/>
<pk mz="431.062027" i="2916921.5" sn="21.51" a="2971.10" fwhm="0.001158" res="372191.9" algo="FTMS"/>
<pk mz="431.073312" i="1442620.1" sn="9.44" a="1332.77" fwhm="0.001262" res="341560.3" algo="FTMS"/>
<pk mz="431.083096" i="2628670.5" sn="19.15" a="2818.40" fwhm="0.001184" res="364138.0" algo="FTMS"/>
<pk mz="431.092788" i="2840640.8" sn="20.88" a="3332.51" fwhm="0.001196" res="360334.7" algo="FTMS"/>
<pk mz="431.098337" i="2760770.0" sn="20.23" a="3177.78" fwhm="0.001274" res="338254.0" algo="FTMS"/>
<pk mz="431.109685" i="1450564.8" sn="9.50" a="1268.09" fwhm="0.001156" res="372835.0" algo="FTMS"/>
<pk mz="431.119496" i="2521159.3" sn="18.27" a="2636.41" fwhm="0.001162" res="370988.8" algo="FTMS"/>
<pk mz="431.134774" i="1982538.8" sn="13.86" a="1881.72" fwhm="0.001160" res="371827.6" algo="FTMS"/>
<pk mz="431.147752" i="1407821.9" sn="9.15" a="1195.39" fwhm="0.001107" res="389577.0" algo="FTMS"/>
<pk mz="431.155873" i="3031119.8" sn="22.44" a="3391.49" fwhm="0.001156" res="372979.6" algo="FTMS"/>
<pk mz="431.178273" i="1390165.1" sn="9.01" a="1058.04" fwhm="0.001011" res="426696.8" algo="FTMS"/>
<pk mz="431.184165" i="1257558.5" sn="7.92" a="1050.61" fwhm="0.001169" res="368878.7" algo="FTMS"/>
<pk mz="431.192336" i="3606104.5" sn="27.15" a="3804.10" fwhm="0.001133" res="380470.6" algo="FTMS"/>
<pk mz="431.226189" i="21179488.0" sn="171.02" a="25667.69" fwhm="0.001213" res="355570.7" algo="FTMS"/>
<pk mz="431.228690" i="3679329.0" sn="27.75" a="4039.52" fwhm="0.001208" res="357069.4" algo="FTMS"/>
<pk mz="431.265150" i="1538409.6" sn="10.22" a="1317.27" fwhm="0.001127" res="382819.9" algo="FTMS"/>
<pk mz="432.020949" i="1459229.0" sn="9.57" a="1332.94" fwhm="0.001207" res="358052.6" algo="FTMS"/>
<pk mz="432.057278" i="2881829.8" sn="21.22" a="2727.44" fwhm="0.001128" res="383067.5" algo="FTMS"/>
<pk mz="432.068316" i="1211176.3" sn="7.54" a="1123.49" fwhm="0.001234" res="350264.3" algo="FTMS"/>
<pk mz="432.093602" i="2528046.3" sn="18.32" a="2545.13" fwhm="0.001171" res="369018.1" algo="FTMS"/>
<pk mz="432.159290" i="1221437.9" sn="7.62" a="986.22" fwhm="0.001128" res="382993.7" algo="FTMS"/>
<pk mz="432.187499" i="2539332.5" sn="18.41" a="2244.51" fwhm="0.001062" res="406832.3" algo="FTMS"/>
<pk mz="432.229526" i="5814606.5" sn="45.23" a="6716.91" fwhm="0.001191" res="362923.8" algo="FTMS"/>
<pk mz="432.999550" i="2143749.5" sn="15.17" a="2073.13" fwhm="0.001220" res="354977.0" algo="FTMS"/>
<pk mz="433.041268" i="4468239.5" sn="34.20" a="4855.22" fwhm="0.001157" res="374194.5" algo="FTMS"/>
<pk mz="433.052498" i="1791506.0" sn="12.29" a="1600.48" fwhm="0.001175" res="368447.0" algo="FTMS"/>
<pk mz="433.071963" i="5945878.5" sn="46.30" a="6636.29" fwhm="0.001196" res="362154.0" algo="FTMS"/>
<pk mz="433.077674" i="5027352.0" sn="38.78" a="5407.51" fwhm="0.001155" res="375098.5" algo="FTMS"/>
<pk mz="433.088917" i="2586138.8" sn="18.80" a="2434.72" fwhm="0.001105" res="392028.2" algo="FTMS"/>
<pk mz="433.098818" i="1459997.0" sn="9.58" a="1628.47" fwhm="0.001777" res="243776.7" algo="FTMS"/>
<pk mz="433.108321" i="1671199.3" sn="11.30" a="1204.61" fwhm="0.000944" res="458809.0" algo="FTMS"/>
<pk mz="433.114048" i="4696608.5" sn="36.07" a="5768.84" fwhm="0.001224" res="353976.4" algo="FTMS"/>
<pk mz="433.150425" i="2317353.3" sn="16.59" a="2205.69" fwhm="0.001104" res="392179.8" algo="FTMS"/>
<pk mz="433.163535" i="2529324.5" sn="18.33" a="2578.72" fwhm="0.001114" res="388921.9" algo="FTMS"/>
<pk mz="433.171472" i="2475566.3" sn="17.89" a="2660.10" fwhm="0.001229" res="352580.4" algo="FTMS"/>
<pk mz="433.186734" i="1485617.9" sn="9.79" a="1249.81" fwhm="0.001080" res="401208.3" algo="FTMS"/>
<pk mz="433.199977" i="3098677.0" sn="22.99" a="3212.96" fwhm="0.001130" res="383299.2" algo="FTMS"/>
<pk mz="433.205509" i="3066422.3" sn="22.73" a="3345.35" fwhm="0.001218" res="355754.9" algo="FTMS"/>
<pk mz="433.207894" i="2483767.0" sn="17.96" a="2852.23" fwhm="0.001260" res="343746.3" algo="FTMS"/>
<pk mz="433.244415" i="1186111.6" sn="7.33" a="986.49" fwhm="0.001195" res="362486.1" algo="FTMS"/>
<pk mz="434.036528" i="2158332.0" sn="15.29" a="1928.86" fwhm="0.001095" res="396518.5" algo="FTMS"/>
<pk mz="434.072901" i="4269828.5" sn="32.58" a="4671.18" fwhm="0.001179" res="368288.3" algo="FTMS"/>
<pk mz="434.081874" i="7773958.5" sn="61.26" a="8791.55" fwhm="0.001144" res="379431.5" algo="FTMS"/>
<pk mz="434.084212" i="2104071.3" sn="14.85" a="2097.52" fwhm="0.001124" res="386238.2" algo="FTMS"/>
<pk mz="434.109324" i="2448141.3" sn="17.66" a="2387.01" fwhm="0.001143" res="379941.2" algo="FTMS"/>
<pk mz="434.117352" i="1288975.1" sn="8.17" a="1061.92" fwhm="0.001110" res="391164.0" algo="FTMS"/>
<pk mz="434.120414" i="1426959.9" sn="9.30" a="1474.89" fwhm="0.001324" res="327990.5" algo="FTMS"/>
<pk mz="434.166827" i="2308122.8" sn="16.52" a="2667.43" fwhm="0.001305" res="332698.0" algo="FTMS"/>
<pk mz="434.203137" i="2363171.5" sn="16.97" a="2187.15" fwhm="0.001110" res="391022.4" algo="FTMS"/>
<pk mz="435.020517" i="2904038.0" sn="21.39" a="2901.18" fwhm="0.001112" res="391130.9" algo="FTMS"/>
<pk mz="435.056946" i="5468142.5" sn="42.39" a="5975.17" fwhm="0.001165" res="373539.5" algo="FTMS"/>
<pk mz="435.068184" i="3070449.3" sn="22.76" a="3094.48" fwhm="0.001175" res="370262.5" algo="FTMS"/>
<pk mz="435.076304" i="1482227.3" sn="9.75" a="1230.66" fwhm="0.001096" res="396880.9" algo="FTMS"/>
<pk mz="435.087649" i="4519926.0" sn="34.62" a="5265.14" fwhm="0.001206" res="360756.2" algo="FTMS"/>
<pk mz="435.093317" i="7292919.5" sn="57.32" a="8726.96" fwhm="0.001227" res="354601.3" algo="FTMS"/>
<pk mz="435.096654" i="1896440.0" sn="13.14" a="1886.07" fwhm="0.001168" res="372472.0" algo="FTMS"/>
<pk mz="435.104648" i="2279418.0" sn="16.28" a="2413.18" fwhm="0.001188" res="366378.7" algo="FTMS"/>
<pk mz="435.129711" i="4798464.0" sn="36.90" a="5279.45" fwhm="0.001166" res="373162.8" algo="FTMS"/>
<pk mz="435.132741" i="1191936.6" sn="7.38" a="742.19" fwhm="0.000916" res="475094.6" algo="FTMS"/>
<pk mz="435.142712" i="2337795.0" sn="16.76" a="2110.81" fwhm="0.001066" res="408305.3" algo="FTMS"/>
<pk mz="435.166064" i="3663880.5" sn="27.61" a="3734.89" fwhm="0.001109" res="392571.2" algo="FTMS"/>
<pk mz="435.170068" i="1468937.5" sn="9.64" a="1391.80" fwhm="0.001151" res="378032.1" algo="FTMS"/>
<pk mz="435.179196" i="4273163.5" sn="32.60" a="4700.37" fwhm="0.001180" res="368947.6" algo="FTMS"/>
<pk mz="435.202308" i="1830673.3" sn="12.61" a="1656.11" fwhm="0.001164" res="373844.8" algo="FTMS"/>
<pk mz="435.215557" i="3354132.3" sn="25.08" a="3562.00" fwhm="0.001179" res="369242.7" algo="FTMS"/>
<pk mz="435.251842" i="1422365.0" sn="9.26" a="1317.21" fwhm="0.001140" res="381685.0" algo="FTMS"/>
<pk mz="436.031035" i="1198422.5" sn="7.43" a="1066.61" fwhm="0.001577" res="276555.7" algo="FTMS"/>
<pk mz="436.052200" i="3058907.5" sn="22.66" a="3012.92" fwhm="0.001104" res="395122.5" algo="FTMS"/>
<pk mz="436.057859" i="2069468.9" sn="14.56" a="1912.80" fwhm="0.001156" res="377052.8" algo="FTMS"/>
<pk mz="436.060286" i="1947869.4" sn="13.56" a="1859.16" fwhm="0.001142" res="381927.2" algo="FTMS"/>
<pk mz="436.088525" i="3831012.3" sn="28.98" a="4229.81" fwhm="0.001211" res="359983.1" algo="FTMS"/>
<pk mz="436.099893" i="47919336.0" z="-1" sn="389.92" a="59173.95" fwhm="0.001227" res="355335.1" algo="FTMS" component_name="f" deconvoluted_molecular_mass="436.100440" deconvoluted_isotopic_mass="436.100430"/>
<pk mz="436.124972" i="2118892.8" sn="14.96" a="1828.61" fwhm="0.001091" res="399908.3" algo="FTMS"/>
<pk mz="436.133110" i="1461998.8" sn="9.59" a="1033.03" fwhm="0.001006" res="433453.7" algo="FTMS"/>
<pk mz="436.146212" i="1232113.9" sn="7.70" a="1063.62" fwhm="0.001161" res="375744.0" algo="FTMS"/>
<pk mz="436.182481" i="1809402.5" sn="12.43" a="1693.88" fwhm="0.001146" res="380713.2" algo="FTMS"/>
<pk mz="436.218752" i="1399811.1" sn="9.08" a="1273.98" fwhm="0.001232" res="354073.0" algo="FTMS"/>
<pk mz="437.036241" i="4374982.0" sn="33.43" a="5088.91" fwhm="0.001205" res="362639.0" algo="FTMS"/>
<pk mz="437.072573" i="7387598.5" sn="58.10" a="9052.46" fwhm="0.001257" res="347624.3" algo="FTMS"/>
<pk mz="437.083851" i="2498513.3" sn="18.07" a="2212.71" fwhm="0.001036" res="422066.5" algo="FTMS"/>
<pk mz="437.089637" i="8027602.5" sn="63.33" a="9707.52" fwhm="0.001248" res="350255.9" algo="FTMS"/>
<pk mz="437.103302" i="9976278.0" z="-1" sn="79.29" a="11908.88" fwhm="0.001223" res="357327.1" algo="FTMS" component_name="f" deconvoluted_molecular_mass="436.100440" deconvoluted_isotopic_mass="437.103841"/>
<pk mz="437.108996" i="7565783.0" sn="59.55" a="8977.16" fwhm="0.001227" res="356322.4" algo="FTMS"/>
<pk mz="437.120240" i="1937881.9" sn="13.48" a="1685.29" fwhm="0.001080" res="404811.8" algo="FTMS"/>
<pk mz="437.139669" i="1778142.4" sn="12.17" a="1704.00" fwhm="0.001190" res="367484.4" algo="FTMS"/>
<pk mz="437.145337" i="5243360.0" sn="40.54" a="5879.67" fwhm="0.001202" res="363624.6" algo="FTMS"/>
<pk mz="437.158396" i="3433442.8" sn="25.72" a="3478.70" fwhm="0.001152" res="379473.2" algo="FTMS"/>
<pk mz="437.176132" i="1617383.1" sn="10.86" a="1882.59" fwhm="0.001462" res="298969.2" algo="FTMS"/>
<pk mz="437.181774" i="2345960.5" sn="16.82" a="2284.73" fwhm="0.001167" res="374460.3" algo="FTMS"/>
<pk mz="437.194777" i="4024811.5" sn="30.57" a="4276.57" fwhm="0.001140" res="383572.1" algo="FTMS"/>
<pk mz="437.218056" i="1335281.1" sn="8.55" a="1125.78" fwhm="0.001147" res="381091.6" algo="FTMS"/>
<pk mz="437.231243" i="2199028.3" sn="15.62" a="1948.88" fwhm="0.001064" res="410857.0" algo="FTMS"/>
<pk mz="437.254561" i="1192441.8" sn="7.38" a="996.36" fwhm="0.001092" res="400363.2" algo="FTMS"/>
<pk mz="438.039544" i="1152436.8" sn="7.05" a="987.89" fwhm="0.001115" res="392908.0" algo="FTMS"/>
<pk mz="438.067815" i="3366587.5" sn="25.17" a="3583.26" fwhm="0.001180" res="371200.5" algo="FTMS"/>
<pk mz="438.076013" i="2363581.5" sn="16.96" a="2421.36" fwhm="0.001196" res="366345.4" algo="FTMS"/>
<pk mz="438.079180" i="2476222.3" sn="17.89" a="2608.98" fwhm="0.001202" res="364421.8" algo="FTMS"/>
<pk mz="438.089181" i="1539008.6" sn="10.21" a="1292.01" fwhm="0.001026" res="426945.5" algo="FTMS"/>
<pk mz="438.092926" i="1298369.5" sn="8.24" a="1171.81" fwhm="0.001277" res="343093.9" algo="FTMS"/>
<pk mz="438.104138" i="3516612.3" sn="26.40" a="4130.99" fwhm="0.001284" res="341259.2" algo="FTMS"/>
<pk mz="438.106523" i="1430468.8" z="-1" sn="9.32" a="1070.59" fwhm="0.001077" res="406698.4" algo="FTMS" component_name="f" deconvoluted_molecular_mass="436.100440" deconvoluted_isotopic_mass="438.107065"/>
<pk mz="438.112269" i="1925830.1" sn="13.38" a="1759.80" fwhm="0.001068" res="410306.9" algo="FTMS"/>
<pk mz="438.115625" i="2690759.0" sn="19.64" a="2829.12" fwhm="0.001127" res="388677.2" algo="FTMS"/>
<pk mz="438.140636" i="1668300.9" sn="11.27" a="1320.28" fwhm="0.001107" res="395780.0" algo="FTMS"/>
<pk mz="438.148723" i="1404110.8" sn="9.11" a="1367.70" fwhm="0.001253" res="349600.2" algo="FTMS"/>
<pk mz="438.151886" i="1775055.6" sn="12.15" a="2034.68" fwhm="0.001324" res="330874.1" algo="FTMS"/>
<pk mz="438.161631" i="1174225.9" sn="7.23" a="985.50" fwhm="0.001109" res="395148.1" algo="FTMS"/>
<pk mz="438.198019" i="1269210.5" sn="8.00" a="1047.15" fwhm="0.001097" res="399581.2" algo="FTMS"/>
<pk mz="439.015399" i="1306013.3" sn="8.30" a="1077.80" fwhm="0.001109" res="395985.6" algo="FTMS"/>
<pk mz="439.051852" i="5807014.0" sn="45.15" a="6974.74" fwhm="0.001232" res="356506.4" algo="FTMS"/>
<pk mz="439.088236" i="7193518.5" sn="56.50" a="8838.34" fwhm="0.001303" res="337064.6" algo="FTMS"/>
<pk mz="439.118889" i="2244534.0" sn="15.99" a="2200.12" fwhm="0.001242" res="353512.9" algo="FTMS"/>
<pk mz="439.124644" i="6803383.5" sn="53.31" a="8506.41" fwhm="0.001256" res="349746.8" algo="FTMS"/>
<pk mz="439.127925" i="2984376.3" sn="22.04" a="3259.68" fwhm="0.001228" res="357627.5" algo="FTMS"/>
<pk mz="439.160969" i="3937216.0" sn="29.84" a="4358.75" fwhm="0.001243" res="353312.0" algo="FTMS"/>
<pk mz="439.173974" i="2485187.0" sn="17.96" a="2456.71" fwhm="0.001159" res="378846.8" algo="FTMS"/>
<pk mz="439.189154" i="1388742.8" sn="8.98" a="1141.19" fwhm="0.001116" res="393569.3" algo="FTMS"/>
<pk mz="439.191904" i="1168327.4" sn="7.18" a="838.59" fwhm="0.001055" res="416194.6" algo="FTMS"/>
<pk mz="439.197350" i="3055048.8" sn="22.62" a="3441.52" fwhm="0.001215" res="361427.5" algo="FTMS"/>
<pk mz="439.210554" i="1694155.8" sn="11.48" a="1671.29" fwhm="0.001435" res="306023.9" algo="FTMS"/>
<pk mz="439.233743" i="2410449.3" sn="17.34" a="2238.25" fwhm="0.001093" res="401984.5" algo="FTMS"/>
<pk mz="439.963640" i="2207871.3" sn="15.68" a="2738.94" fwhm="0.001385" res="317766.5" algo="FTMS"/>
<pk mz="440.047209" i="1621907.3" sn="10.89" a="1787.86" fwhm="0.001408" res="312495.6" algo="FTMS"/>
<pk mz="440.050286" i="2239636.0" sn="15.94" a="2279.18" fwhm="0.001228" res="358354.4" algo="FTMS"/>
<pk mz="440.062512" i="1257366.9" sn="7.81" a="1061.91" fwhm="0.001261" res="349103.7" algo="FTMS"/>
<pk mz="440.083476" i="1652379.9" sn="11.01" a="1458.80" fwhm="0.001110" res="396457.0" algo="FTMS"/>
<pk mz="440.091594" i="2333341.8" sn="16.52" a="2303.72" fwhm="0.001173" res="375322.0" algo="FTMS"/>
<pk mz="440.094820" i="9940127.0" sn="78.09" a="12782.96" fwhm="0.001274" res="345309.0" algo="FTMS"/>
<pk mz="440.119807" i="1857700.5" sn="12.67" a="1630.33" fwhm="0.001058" res="416167.6" algo="FTMS"/>
<pk mz="440.131245" i="3381415.3" sn="25.00" a="4067.90" fwhm="0.001246" res="353336.9" algo="FTMS"/>
<pk mz="440.164355" i="1304879.1" sn="8.20" a="1371.06" fwhm="0.001351" res="325690.8" algo="FTMS"/>
<pk mz="440.169478" i="1278128.4" sn="7.98" a="1144.67" fwhm="0.001207" res="364554.5" algo="FTMS"/>
<pk mz="441.031117" i="2147197.8" sn="15.01" a="1949.61" fwhm="0.001068" res="412880.9" algo="FTMS"/>
<pk mz="441.046223" i="1774465.3" sn="12.00" a="1480.72" fwhm="0.001058" res="416934.6" algo="FTMS"/>
<pk mz="441.067547" i="5632390.5" sn="43.22" a="7153.24" fwhm="0.001251" res="352582.4" algo="FTMS"/>
<pk mz="441.098202" i="12989838.0" sn="102.77" a="16366.59" fwhm="0.001264" res="348990.1" algo="FTMS"/>
<pk mz="441.103851" i="6759823.0" sn="52.35" a="8236.48" fwhm="0.001260" res="350142.0" algo="FTMS"/>
<pk mz="441.134576" i="11736470.0" sn="92.62" a="14695.33" fwhm="0.001271" res="347177.8" algo="FTMS"/>
<pk mz="441.140256" i="5205399.5" sn="39.77" a="5992.30" fwhm="0.001233" res="357764.4" algo="FTMS"/>
<pk mz="441.176626" i="4087200.5" sn="30.71" a="4715.47" fwhm="0.001188" res="371307.7" algo="FTMS"/>
<pk mz="441.189833" i="1426083.5" sn="9.18" a="1260.91" fwhm="0.001164" res="379008.9" algo="FTMS"/>
<pk mz="441.213040" i="4233641.0" sn="31.90" a="5460.50" fwhm="0.001283" res="343983.7" algo="FTMS"/>
<pk mz="441.249409" i="3877297.8" sn="29.02" a="4471.85" fwhm="0.001248" res="353530.5" algo="FTMS"/>
<pk mz="441.285520" i="1172154.3" sn="7.12" a="874.83" fwhm="0.000970" res="454865.5" algo="FTMS"/>
<pk mz="442.041564" i="1347182.5" sn="8.54" a="1000.73" fwhm="0.001000" res="442127.6" algo="FTMS"/>
<pk mz="442.070709" i="1353333.5" sn="8.59" a="1106.85" fwhm="0.001101" res="401542.4" algo="FTMS"/>
<pk mz="442.099173" i="1991548.3" sn="13.75" a="2200.85" fwhm="0.001256" res="351887.7" algo="FTMS"/>
<pk mz="442.101357" i="1566076.8" sn="10.31" a="1269.38" fwhm="0.001051" res="420658.5" algo="FTMS"/>
<pk mz="442.107131" i="1601662.1" sn="10.60" a="1337.76" fwhm="0.001128" res="391823.8" algo="FTMS"/>
<pk mz="442.110624" i="1319039.0" sn="8.31" a="1131.47" fwhm="0.001131" res="390969.9" algo="FTMS"/>
<pk mz="442.135629" i="1458052.9" sn="9.43" a="1117.42" fwhm="0.001059" res="417650.8" algo="FTMS"/>
<pk mz="442.137729" i="1816197.4" sn="12.33" a="1547.68" fwhm="0.001044" res="423473.9" algo="FTMS"/>
<pk mz="442.143733" i="1287814.9" sn="8.06" a="1242.45" fwhm="0.001192" res="370932.8" algo="FTMS"/>
<pk mz="443.025516" i="2235737.0" sn="15.73" a="2081.18" fwhm="0.001186" res="373489.2" algo="FTMS"/>
<pk mz="443.046694" i="2644318.0" sn="19.03" a="3161.74" fwhm="0.001271" res="348528.3" algo="FTMS"/>
<pk mz="443.062042" i="2448737.8" sn="17.45" a="2541.20" fwhm="0.001230" res="360154.3" algo="FTMS"/>
<pk mz="443.073358" i="1327716.4" sn="8.38" a="1030.24" fwhm="0.001053" res="420854.3" algo="FTMS"/>
<pk mz="443.083203" i="5413734.5" sn="41.45" a="6579.82" fwhm="0.001299" res="340983.2" algo="FTMS"/>
<pk mz="443.098433" i="1465450.4" sn="9.49" a="1247.54" fwhm="0.001113" res="398273.1" algo="FTMS"/>
<pk mz="443.119619" i="4410223.5" sn="33.33" a="5101.38" fwhm="0.001238" res="357861.9" algo="FTMS"/>
<pk mz="443.155909" i="3848568.0" sn="28.78" a="4832.19" fwhm="0.001336" res="331743.0" algo="FTMS"/>
<pk mz="443.192321" i="5668736.5" sn="43.51" a="6599.86" fwhm="0.001243" res="356451.6" algo="FTMS"/>
<pk mz="443.201962" i="1395587.0" sn="8.93" a="1378.08" fwhm="0.001252" res="353944.7" algo="FTMS"/>
<pk mz="443.228681" i="5263241.5" sn="40.23" a="5909.14" fwhm="0.001193" res="371395.0" algo="FTMS"/>
<pk mz="443.265062" i="2737554.0" sn="19.79" a="2713.06" fwhm="0.001148" res="386117.2" algo="FTMS"/>
<pk mz="443.301435" i="1435034.8" sn="9.25" a="1240.81" fwhm="0.001134" res="390785.4" algo="FTMS"/>
<pk mz="444.020573" i="1563462.0" sn="10.28" a="1676.09" fwhm="0.001469" res="302240.1" algo="FTMS"/>
<pk mz="444.057130" i="1819982.8" sn="12.36" a="2214.26" fwhm="0.001411" res="314803.4" algo="FTMS"/>
<pk mz="444.086474" i="1168981.6" sn="7.09" a="891.07" fwhm="0.001120" res="396513.7" algo="FTMS"/>
<pk mz="444.093673" i="1794903.4" sn="12.16" a="1714.14" fwhm="0.001157" res="383934.0" algo="FTMS"/>
<pk mz="444.122896" i="1287262.4" sn="8.05" a="1097.67" fwhm="0.001111" res="399701.5" algo="FTMS"/>
<pk mz="444.126108" i="4034655.3" sn="30.28" a="4875.79" fwhm="0.001283" res="346071.7" algo="FTMS"/>
<pk mz="444.187449" i="1172589.8" sn="7.12" a="1013.20" fwhm="0.001123" res="395452.2" algo="FTMS"/>
<pk mz="444.195675" i="1690991.8" sn="11.31" a="1473.02" fwhm="0.001138" res="390428.0" algo="FTMS"/>
<pk mz="444.231949" i="1381752.4" sn="8.81" a="1083.70" fwhm="0.001076" res="412699.3" algo="FTMS"/>
<pk mz="445.004948" i="1451056.4" sn="9.37" a="1348.59" fwhm="0.001119" res="397850.2" algo="FTMS"/>
<pk mz="445.017188" i="2191155.3" sn="15.36" a="2228.06" fwhm="0.001220" res="364917.2" algo="FTMS"/>
<pk mz="445.041220" i="2969401.0" sn="21.66" a="3240.44" fwhm="0.001212" res="367085.5" algo="FTMS"/>
<pk mz="445.052540" i="1310267.8" sn="8.23" a="1525.19" fwhm="0.001507" res="295372.5" algo="FTMS"/>
<pk mz="445.062399" i="2483518.0" sn="17.73" a="2926.78" fwhm="0.001346" res="330640.4" algo="FTMS"/>
<pk mz="445.077560" i="2745153.8" sn="19.85" a="3058.51" fwhm="0.001244" res="357744.8" algo="FTMS"/>
<pk mz="445.088964" i="1328964.4" sn="8.38" a="1134.83" fwhm="0.001148" res="387668.4" algo="FTMS"/>
<pk mz="445.098753" i="2848070.8" sn="20.68" a="3403.88" fwhm="0.001277" res="348470.6" algo="FTMS"/>
<pk mz="445.114056" i="2454346.5" sn="17.49" a="3030.52" fwhm="0.001374" res="323860.5" algo="FTMS"/>
<pk mz="445.135220" i="3523407.5" sn="26.14" a="4051.15" fwhm="0.001307" res="340569.7" algo="FTMS"/>
<pk mz="445.163474" i="1368918.1" sn="8.71" a="1427.86" fwhm="0.001258" res="353778.0" algo="FTMS"/>
<pk mz="445.171549" i="3367768.0" sn="24.88" a="3615.74" fwhm="0.001214" res="366771.3" algo="FTMS"/>
<pk mz="445.186734" i="3499355.8" sn="25.95" a="4102.25" fwhm="0.001271" res="350233.5" algo="FTMS"/>
<pk mz="445.193707" i="1321565.4" sn="8.32" a="1059.08" fwhm="0.001057" res="421230.1" algo="FTMS"/>
<pk mz="445.200008" i="1345118.9" sn="8.51" a="971.20" fwhm="0.001020" res="436334.6" algo="FTMS"/>
<pk mz="445.207910" i="4311392.5" sn="32.52" a="5387.87" fwhm="0.001325" res="336093.5" algo="FTMS"/>
<pk mz="445.230447" i="1482086.1" sn="9.62" a="1662.97" fwhm="0.001415" res="314739.9" algo="FTMS"/>
<pk mz="445.241870" i="5144937.0" sn="39.27" a="7065.12" fwhm="0.001346" res="330677.3" algo="FTMS"/>
<pk mz="445.244367" i="3178857.5" sn="23.36" a="3810.83" fwhm="0.001349" res="330150.8" algo="FTMS"/>
<pk mz="446.036531" i="1748773.9" sn="11.78" a="2016.73" fwhm="0.001441" res="309617.6" algo="FTMS"/>
<pk mz="446.072839" i="2279470.5" sn="16.07" a="2437.00" fwhm="0.001224" res="364572.2" algo="FTMS"/>
<pk mz="446.084245" i="1176625.3" sn="7.15" a="672.34" fwhm="0.000898" res="496808.4" algo="FTMS"/>
<pk mz="446.109113" i="1502519.3" sn="9.79" a="1581.19" fwhm="0.001249" res="357207.6" algo="FTMS"/>
<pk mz="446.166954" i="1487173.0" sn="9.66" a="1588.78" fwhm="0.001194" res="373594.1" algo="FTMS"/>
<pk mz="446.203102" i="2154061.5" sn="15.06" a="2144.70" fwhm="0.001196" res="373062.0" algo="FTMS"/>
<pk mz="446.239544" i="1170390.3" sn="7.10" a="938.25" fwhm="0.001215" res="367380.0" algo="FTMS"/>
<pk mz="446.245207" i="1552471.6" sn="10.19" a="1368.02" fwhm="0.001171" res="381175.7" algo="FTMS"/>
<pk mz="447.015259" i="2169870.8" sn="15.19" a="2420.54" fwhm="0.001360" res="328759.2" algo="FTMS"/>
<pk mz="447.020494" i="2698512.0" sn="19.46" a="2881.85" fwhm="0.001279" res="349457.5" algo="FTMS"/>
<pk mz="447.056946" i="4237080.5" sn="31.92" a="5042.01" fwhm="0.001252" res="357040.8" algo="FTMS"/>
<pk mz="447.068291" i="1944859.4" sn="13.36" a="1794.65" fwhm="0.001161" res="385120.8" algo="FTMS"/>
<pk mz="447.077949" i="1924125.6" sn="13.20" a="1916.73" fwhm="0.001243" res="359724.9" algo="FTMS"/>
<pk mz="447.087607" i="3121440.0" sn="22.89" a="3557.60" fwhm="0.001184" res="377583.8" algo="FTMS"/>
<pk mz="447.091270" i="1493792.9" sn="9.71" a="1089.85" fwhm="0.000960" res="465582.0" algo="FTMS"/>
<pk mz="447.093267" i="3678497.3" sn="27.40" a="4300.32" fwhm="0.001292" res="346111.8" algo="FTMS"/>
<pk mz="447.104501" i="1165860.0" sn="7.06" a="890.63" fwhm="0.001084" res="412416.7" algo="FTMS"/>
<pk mz="447.114490" i="1540646.4" sn="10.09" a="1715.39" fwhm="0.001250" res="357681.4" algo="FTMS"/>
<pk mz="447.129725" i="2422058.0" sn="17.23" a="2862.12" fwhm="0.001347" res="332026.7" algo="FTMS"/>
<pk mz="447.150919" i="1271343.0" sn="7.91" a="1011.09" fwhm="0.001277" res="350292.2" algo="FTMS"/>
<pk mz="447.166195" i="2306866.8" sn="16.29" a="2321.64" fwhm="0.001225" res="365000.5" algo="FTMS"/>
<pk mz="447.179148" i="2701621.8" sn="19.49" a="3061.83" fwhm="0.001295" res="345385.8" algo="FTMS"/>
<pk mz="447.187229" i="1967927.6" sn="13.55" a="1855.06" fwhm="0.001199" res="373057.4" algo="FTMS"/>
<pk mz="447.196902" i="5546810.0" sn="42.52" a="6679.93" fwhm="0.001287" res="347579.1" algo="FTMS"/>
<pk mz="447.215530" i="2327358.3" sn="16.46" a="2156.38" fwhm="0.001135" res="394018.9" algo="FTMS"/>
<pk mz="447.223578" i="2116416.3" sn="14.75" a="1992.72" fwhm="0.001213" res="368542.5" algo="FTMS"/>
<pk mz="448.052155" i="3088901.3" sn="22.62" a="3384.84" fwhm="0.001223" res="366488.4" algo="FTMS"/>
<pk mz="448.088624" i="2421774.0" sn="17.22" a="2362.32" fwhm="0.001108" res="404436.0" algo="FTMS"/>
<pk mz="448.096470" i="1537039.8" sn="10.06" a="1220.69" fwhm="0.000990" res="452688.6" algo="FTMS"/>
<pk mz="448.099846" i="1931792.6" sn="13.26" a="2122.20" fwhm="0.001302" res="344211.8" algo="FTMS"/>
<pk mz="448.124999" i="1715478.5" sn="11.51" a="1830.80" fwhm="0.001289" res="347765.1" algo="FTMS"/>
<pk mz="448.146211" i="1404187.6" sn="8.99" a="1352.63" fwhm="0.001268" res="353325.2" algo="FTMS"/>
<pk mz="448.182451" i="2256420.3" sn="15.88" a="2290.51" fwhm="0.001184" res="378564.7" algo="FTMS"/>
<pk mz="448.200125" i="1267880.4" sn="7.88" a="1430.45" fwhm="0.001501" res="298549.1" algo="FTMS"/>
<pk mz="448.218874" i="1685804.9" sn="11.27" a="2171.79" fwhm="0.001351" res="331878.8" algo="FTMS"/>
<pk mz="449.036209" i="3248879.0" sn="23.91" a="3620.86" fwhm="0.001260" res="356279.7" algo="FTMS"/>
<pk mz="449.066880" i="1441782.3" sn="9.29" a="1203.83" fwhm="0.001119" res="401159.3" algo="FTMS"/>
<pk mz="449.072538" i="5844215.5" sn="44.92" a="7725.90" fwhm="0.001376" res="326271.1" algo="FTMS"/>
<pk mz="449.083787" i="2816250.3" sn="20.41" a="3589.42" fwhm="0.001323" res="339389.1" algo="FTMS"/>
<pk mz="449.103278" i="16489727.0" sn="131.08" a="22420.61" fwhm="0.001323" res="339555.0" algo="FTMS"/>
<pk mz="449.108949" i="7653632.5" sn="59.56" a="10084.09" fwhm="0.001330" res="337601.3" algo="FTMS"/>
<pk mz="449.112155" i="1786113.0" sn="12.08" a="2036.48" fwhm="0.001417" res="317030.7" algo="FTMS"/>
<pk mz="449.120331" i="1425411.0" sn="9.16" a="1319.84" fwhm="0.001197" res="375319.3" algo="FTMS"/>
<pk mz="449.145374" i="3291401.0" sn="24.26" a="4181.57" fwhm="0.001406" res="319449.0" algo="FTMS"/>
<pk mz="449.158507" i="1830668.0" sn="12.44" a="1744.02" fwhm="0.001184" res="379403.0" algo="FTMS"/>
<pk mz="449.181793" i="1807633.6" sn="12.25" a="1842.44" fwhm="0.001260" res="356398.8" algo="FTMS"/>
<pk mz="449.194792" i="4589844.5" sn="34.77" a="5299.66" fwhm="0.001264" res="355282.4" algo="FTMS"/>
<pk mz="449.218017" i="1341978.1" sn="8.48" a="969.18" fwhm="0.001057" res="425061.5" algo="FTMS"/>
<pk mz="449.231049" i="2404125.3" sn="17.08" a="2851.13" fwhm="0.001360" res="330224.3" algo="FTMS"/>
<pk mz="450.031457" i="1600987.1" sn="10.58" a="1431.01" fwhm="0.001128" res="399051.7" algo="FTMS"/>
<pk mz="450.039610" i="1205981.1" sn="7.38" a="933.67" fwhm="0.001029" res="437350.3" algo="FTMS"/>
<pk mz="450.067875" i="3702243.8" sn="27.58" a="4260.15" fwhm="0.001257" res="358013.8" algo="FTMS"/>
<pk mz="450.075781" i="1179365.8" sn="7.16" a="932.75" fwhm="0.001140" res="394704.1" algo="FTMS"/>
<pk mz="450.078966" i="1627878.4" sn="10.79" a="1701.25" fwhm="0.001324" res="339879.6" algo="FTMS"/>
<pk mz="450.104237" i="4338156.5" sn="32.73" a="5258.30" fwhm="0.001296" res="347406.0" algo="FTMS"/>
<pk mz="450.106503" i="2082797.0" sn="14.47" a="2138.58" fwhm="0.001242" res="362434.2" algo="FTMS"/>
<pk mz="450.112289" i="2094574.4" sn="14.57" a="1910.57" fwhm="0.001155" res="389841.7" algo="FTMS"/>
<pk mz="450.115435" i="2274287.0" sn="16.02" a="2831.07" fwhm="0.001425" res="315868.4" algo="FTMS"/>
<pk mz="450.140543" i="1532661.0" sn="10.02" a="1365.14" fwhm="0.001219" res="369258.5" algo="FTMS"/>
<pk mz="450.153587" i="1193208.1" sn="7.27" a="1075.36" fwhm="0.001150" res="391522.9" algo="FTMS"/>
<pk mz="450.161705" i="1362426.0" sn="8.64" a="962.99" fwhm="0.001040" res="432898.8" algo="FTMS"/>
<pk mz="450.198155" i="2137602.8" sn="14.92" a="2171.01" fwhm="0.001253" res="359195.4" algo="FTMS"/>
<pk mz="451.015277" i="1622724.4" sn="10.75" a="1624.30" fwhm="0.001244" res="362601.3" algo="FTMS"/>
<pk mz="451.051832" i="4950733.0" sn="37.68" a="6439.92" fwhm="0.001351" res="333947.9" algo="FTMS"/>
<pk mz="451.062992" i="1572047.8" sn="10.34" a="1615.32" fwhm="0.001245" res="362328.3" algo="FTMS"/>
<pk mz="451.082511" i="14505684.0" sn="115.02" a="19437.74" fwhm="0.001313" res="343429.5" algo="FTMS"/>
<pk mz="451.088190" i="6727381.5" sn="52.06" a="8753.64" fwhm="0.001348" res="334684.9" algo="FTMS"/>
<pk mz="451.099544" i="1837272.4" sn="12.49" a="1651.99" fwhm="0.001064" res="423841.5" algo="FTMS"/>
<pk mz="451.118942" i="3430109.0" sn="25.38" a="3935.12" fwhm="0.001269" res="355430.8" algo="FTMS"/>
<pk mz="451.124628" i="6591198.5" sn="50.96" a="8071.09" fwhm="0.001285" res="351189.6" algo="FTMS"/>
<pk mz="451.160942" i="2967271.0" sn="21.63" a="3184.65" fwhm="0.001215" res="371218.9" algo="FTMS"/>
<pk mz="451.174106" i="2137834.0" sn="14.92" a="2375.62" fwhm="0.001306" res="345563.9" algo="FTMS"/>
<pk mz="451.191843" i="1203694.3" sn="7.36" a="1091.03" fwhm="0.001297" res="347858.7" algo="FTMS"/>
<pk mz="451.197328" i="1656559.6" sn="11.02" a="1525.01" fwhm="0.001188" res="379898.1" algo="FTMS"/>
<pk mz="451.210466" i="3309810.8" sn="24.40" a="3900.95" fwhm="0.001319" res="342077.3" algo="FTMS"/>
<pk mz="451.246804" i="1698299.3" sn="11.36" a="1545.58" fwhm="0.001148" res="393131.4" algo="FTMS"/>
<pk mz="452.047116" i="1898424.8" sn="12.84" a="2045.65" fwhm="0.001234" res="366390.4" algo="FTMS"/>
<pk mz="452.083497" i="2487233.5" sn="17.56" a="2602.95" fwhm="0.001150" res="393038.1" algo="FTMS"/>
<pk mz="452.085887" i="1266113.9" sn="7.78" a="1205.16" fwhm="0.001038" res="435430.8" algo="FTMS"/>
<pk mz="452.091442" i="1438659.3" sn="9.16" a="1059.37" fwhm="0.000987" res="457928.2" algo="FTMS"/>
<pk mz="452.094781" i="2540996.0" sn="17.99" a="2808.60" fwhm="0.001246" res="362793.3" algo="FTMS"/>
<pk mz="452.119871" i="2090442.0" sn="14.38" a="2000.86" fwhm="0.001166" res="387773.3" algo="FTMS"/>
<pk mz="452.127937" i="1887691.9" sn="12.76" a="1985.23" fwhm="0.001286" res="351584.9" algo="FTMS"/>
<pk mz="452.131209" i="1273292.8" sn="7.84" a="1269.99" fwhm="0.001276" res="354432.5" algo="FTMS"/>
<pk mz="452.156156" i="1401042.6" sn="8.86" a="1404.77" fwhm="0.001343" res="336582.4" algo="FTMS"/>
<pk mz="452.169255" i="1218005.8" sn="7.39" a="876.07" fwhm="0.001046" res="432305.3" algo="FTMS"/>
<pk mz="453.009928" i="1501596.5" sn="9.66" a="1341.40" fwhm="0.001236" res="366391.4" algo="FTMS"/>
<pk mz="453.031124" i="2946721.5" sn="21.24" a="3727.19" fwhm="0.001390" res="325901.5" algo="FTMS"/>
<pk mz="453.046392" i="1370021.1" sn="8.61" a="1125.86" fwhm="0.001206" res="375598.2" algo="FTMS"/>
<pk mz="453.067464" i="5550250.0" sn="42.09" a="7686.31" fwhm="0.001441" res="314427.1" algo="FTMS"/>
<pk mz="453.078758" i="1462956.8" sn="9.35" a="1175.58" fwhm="0.001092" res="415075.8" algo="FTMS"/>
<pk mz="453.098251" i="1281201.4" sn="7.90" a="1296.07" fwhm="0.001328" res="341077.4" algo="FTMS"/>
<pk mz="453.103864" i="5557426.5" sn="42.15" a="7168.78" fwhm="0.001327" res="341341.4" algo="FTMS"/>
<pk mz="453.107168" i="1303987.5" sn="8.08" a="968.49" fwhm="0.000967" res="468416.7" algo="FTMS"/>
<pk mz="453.115052" i="1790133.4" sn="11.97" a="1632.35" fwhm="0.001185" res="382451.8" algo="FTMS"/>
<pk mz="453.134506" i="1735609.9" sn="11.54" a="1779.35" fwhm="0.001291" res="351064.2" algo="FTMS"/>
<pk mz="453.140222" i="4082875.3" sn="30.34" a="4748.93" fwhm="0.001278" res="354462.0" algo="FTMS"/>
<pk mz="453.176662" i="2850500.0" sn="20.47" a="3100.80" fwhm="0.001286" res="352414.7" algo="FTMS"/>
<pk mz="453.189858" i="2099399.0" sn="14.45" a="2428.01" fwhm="0.001314" res="344815.0" algo="FTMS"/>
<pk mz="453.207622" i="1296459.3" sn="8.02" a="1333.41" fwhm="0.001420" res="319175.0" algo="FTMS"/>
<pk mz="453.213095" i="2117836.5" sn="14.60" a="1995.86" fwhm="0.001187" res="381905.9" algo="FTMS"/>
<pk mz="453.226129" i="1342671.6" sn="8.39" a="1168.71" fwhm="0.001139" res="397965.5" algo="FTMS"/>
<pk mz="453.249446" i="2134741.3" sn="14.73" a="2247.41" fwhm="0.001309" res="346351.3" algo="FTMS"/>
<pk mz="454.041284" i="1235088.1" sn="7.53" a="950.71" fwhm="0.001222" res="371645.6" algo="FTMS"/>
<pk mz="454.062844" i="1660309.3" sn="10.93" a="1343.75" fwhm="0.001046" res="434268.4" algo="FTMS"/>
<pk mz="454.070951" i="1333399.1" sn="8.31" a="1232.50" fwhm="0.001176" res="386228.2" algo="FTMS"/>
<pk mz="454.099166" i="2158493.8" sn="14.92" a="2354.79" fwhm="0.001289" res="352214.8" algo="FTMS"/>
<pk mz="454.110469" i="27132320.0" sn="214.96" a="37670.30" fwhm="0.001353" res="335622.6" algo="FTMS"/>
<pk mz="454.135487" i="1313190.4" sn="8.15" a="1107.13" fwhm="0.001190" res="381633.1" algo="FTMS"/>
<pk mz="454.143555" i="1321640.3" sn="8.22" a="1100.65" fwhm="0.001141" res="398022.4" algo="FTMS"/>
<pk mz="454.923848" i="1226336.3" sn="7.46" a="882.58" fwhm="0.001057" res="430557.6" algo="FTMS"/>
<pk mz="455.025622" i="1512568.3" sn="9.75" a="2166.52" fwhm="0.001572" res="289531.1" algo="FTMS"/>
<pk mz="455.046852" i="2924157.3" sn="21.05" a="3499.45" fwhm="0.001348" res="337671.8" algo="FTMS"/>
<pk mz="455.072937" i="1186691.4" sn="7.14" a="995.56" fwhm="0.001256" res="362254.2" algo="FTMS"/>
<pk mz="455.083088" i="5157510.0" sn="38.94" a="6773.42" fwhm="0.001390" res="327318.3" algo="FTMS"/>
<pk mz="455.113744" i="4986509.0" sn="37.57" a="6337.36" fwhm="0.001330" res="342232.1" algo="FTMS"/>
<pk mz="455.119460" i="5056142.5" sn="38.13" a="5791.65" fwhm="0.001221" res="372728.5" algo="FTMS"/>
<pk mz="455.150344" i="1325717.6" sn="8.25" a="1336.90" fwhm="0.001268" res="359056.3" algo="FTMS"/>
<pk mz="455.155928" i="3373207.0" sn="24.65" a="3791.88" fwhm="0.001265" res="359917.7" algo="FTMS"/>
<pk mz="455.192322" i="2604703.5" sn="18.50" a="2708.44" fwhm="0.001245" res="365500.9" algo="FTMS"/>
<pk mz="455.228766" i="3514536.3" sn="25.78" a="4327.38" fwhm="0.001305" res="348947.8" algo="FTMS"/>
<pk mz="455.265075" i="2915504.8" sn="20.98" a="3210.43" fwhm="0.001296" res="351382.0" algo="FTMS"/>
<pk mz="456.057428" i="1410155.3" sn="8.93" a="1169.36" fwhm="0.001179" res="386691.1" algo="FTMS"/>
<pk mz="456.078494" i="1365360.3" sn="8.57" a="1448.61" fwhm="0.001257" res="362827.6" algo="FTMS"/>
<pk mz="456.086420" i="1677170.1" sn="11.06" a="1633.94" fwhm="0.001176" res="387732.1" algo="FTMS"/>
<pk mz="456.114866" i="1997944.8" sn="13.63" a="2185.89" fwhm="0.001322" res="345058.8" algo="FTMS"/>
<pk mz="456.122820" i="1537658.6" sn="9.95" a="1719.12" fwhm="0.001356" res="336445.8" algo="FTMS"/>
<pk mz="456.151280" i="1527425.4" sn="9.86" a="1583.58" fwhm="0.001337" res="341136.2" algo="FTMS"/>
<pk mz="456.164175" i="1179908.4" sn="7.08" a="926.32" fwhm="0.001277" res="357171.3" algo="FTMS"/>
<pk mz="456.195590" i="1325963.8" sn="8.25" a="1086.17" fwhm="0.001180" res="386624.1" algo="FTMS"/>
<pk mz="457.041221" i="2161234.5" sn="14.94" a="2324.82" fwhm="0.001312" res="348480.8" algo="FTMS"/>
<pk mz="457.052496" i="1704277.1" sn="11.28" a="1608.83" fwhm="0.001177" res="388440.7" algo="FTMS"/>
<pk mz="457.062330" i="3063383.5" sn="22.17" a="4529.82" fwhm="0.001527" res="299296.0" algo="FTMS"/>
<pk mz="457.077566" i="1624923.1" sn="10.64" a="1546.74" fwhm="0.001180" res="387446.7" algo="FTMS"/>
<pk mz="457.088890" i="1261917.8" sn="7.74" a="1402.43" fwhm="0.001645" res="277931.4" algo="FTMS"/>
<pk mz="457.098829" i="4640864.0" sn="34.80" a="5715.33" fwhm="0.001325" res="344939.3" algo="FTMS"/>
<pk mz="457.129372" i="1193831.3" sn="7.19" a="1191.14" fwhm="0.001417" res="322626.3" algo="FTMS"/>
<pk mz="457.135159" i="3875432.8" sn="28.67" a="4981.62" fwhm="0.001377" res="331978.1" algo="FTMS"/>
<pk mz="457.171557" i="2570865.3" sn="18.22" a="3118.53" fwhm="0.001353" res="337826.4" algo="FTMS"/>
<pk mz="457.207847" i="3636345.8" sn="26.75" a="4406.42" fwhm="0.001271" res="359769.5" algo="FTMS"/>
<pk mz="457.244298" i="3959426.3" sn="29.34" a="5217.11" fwhm="0.001381" res="331087.7" algo="FTMS"/>
<pk mz="457.280735" i="2455178.8" sn="17.29" a="2891.05" fwhm="0.001322" res="345974.4" algo="FTMS"/>
<pk mz="458.036533" i="1547068.1" sn="10.02" a="1279.12" fwhm="0.001129" res="405855.2" algo="FTMS"/>
<pk mz="458.060913" i="2764097.8" sn="19.77" a="3123.15" fwhm="0.001305" res="351049.6" algo="FTMS"/>
<pk mz="458.073000" i="1603908.6" sn="10.47" a="1645.93" fwhm="0.001295" res="353838.8" algo="FTMS"/>
<pk mz="458.166666" i="1294170.6" sn="7.99" a="1278.43" fwhm="0.001392" res="329174.0" algo="FTMS"/>
<pk mz="458.174895" i="1251164.5" sn="7.65" a="1002.00" fwhm="0.001171" res="391434.1" algo="FTMS"/>
<pk mz="458.177705" i="1178653.3" sn="7.07" a="1642.11" fwhm="0.001882" res="243393.3" algo="FTMS"/>
<pk mz="458.211302" i="1282661.1" sn="7.90" a="1042.76" fwhm="0.001265" res="362321.1" algo="FTMS"/>
<pk mz="459.020342" i="1710114.6" sn="11.32" a="1884.72" fwhm="0.001382" res="332252.8" algo="FTMS"/>
<pk mz="459.041817" i="1420583.6" sn="9.00" a="1385.72" fwhm="0.001300" res="353114.7" algo="FTMS"/>
<pk mz="459.056995" i="3116587.3" sn="22.59" a="3663.83" fwhm="0.001321" res="347390.6" algo="FTMS"/>
<pk mz="459.068206" i="1686829.8" sn="11.14" a="1376.59" fwhm="0.001143" res="401481.0" algo="FTMS"/>
<pk mz="459.078151" i="2571824.0" sn="18.22" a="3302.14" fwhm="0.001467" res="313020.2" algo="FTMS"/>
<pk mz="459.093409" i="2098227.8" sn="14.43" a="2336.06" fwhm="0.001289" res="356085.8" algo="FTMS"/>
<pk mz="459.114437" i="2873400.5" sn="20.64" a="3141.12" fwhm="0.001231" res="372976.3" algo="FTMS"/>
<pk mz="459.129733" i="1707836.1" sn="11.30" a="1823.75" fwhm="0.001238" res="370985.1" algo="FTMS"/>
<pk mz="459.150750" i="2274881.0" sn="15.85" a="2350.07" fwhm="0.001298" res="353839.9" algo="FTMS"/>
<pk mz="459.165970" i="1920580.6" sn="13.01" a="2120.97" fwhm="0.001352" res="339666.8" algo="FTMS"/>
<pk mz="459.187104" i="2760265.5" sn="19.73" a="2957.79" fwhm="0.001269" res="361783.0" algo="FTMS"/>
<pk mz="459.209833" i="1432398.9" sn="9.10" a="1483.75" fwhm="0.001445" res="317864.8" algo="FTMS"/>
<pk mz="459.215599" i="1309776.3" sn="8.12" a="1427.15" fwhm="0.001425" res="322285.7" algo="FTMS"/>
<pk mz="459.223605" i="3899986.3" sn="28.86" a="4136.46" fwhm="0.001197" res="383685.7" algo="FTMS"/>
<pk mz="459.259930" i="3299418.8" sn="24.05" a="3998.37" fwhm="0.001363" res="336833.1" algo="FTMS"/>
<pk mz="460.052013" i="2264339.8" sn="15.76" a="2606.15" fwhm="0.001355" res="339606.4" algo="FTMS"/>
<pk mz="460.063435" i="1221142.5" sn="7.40" a="1169.12" fwhm="0.001247" res="369024.2" algo="FTMS"/>
<pk mz="460.088544" i="1907484.3" sn="12.90" a="1597.03" fwhm="0.001101" res="418069.8" algo="FTMS"/>
<pk mz="460.182350" i="1613874.1" sn="10.55" a="2098.83" fwhm="0.001709" res="269341.2" algo="FTMS"/>
<pk mz="460.218802" i="1947450.8" sn="13.22" a="2179.28" fwhm="0.001330" res="346044.4" algo="FTMS"/>
<pk mz="461.036203" i="3415545.3" sn="24.98" a="4116.16" fwhm="0.001316" res="350444.1" algo="FTMS"/>
<pk mz="461.047606" i="1303036.0" sn="8.06" a="965.78" fwhm="0.001111" res="414898.0" algo="FTMS"/>
<pk mz="461.057266" i="1437694.3" sn="9.14" a="1740.11" fwhm="0.001843" res="250107.4" algo="FTMS"/>
<pk mz="461.066900" i="8114176.5" sn="62.61" a="11047.15" fwhm="0.001377" res="334749.8" algo="FTMS"/>
<pk mz="461.072579" i="3629057.8" sn="26.69" a="3938.87" fwhm="0.001211" res="380701.1" algo="FTMS"/>
<pk mz="461.083912" i="2065924.5" sn="14.17" a="2210.51" fwhm="0.001219" res="378341.7" algo="FTMS"/>
<pk mz="461.093672" i="1570566.8" sn="10.20" a="1696.21" fwhm="0.001377" res="334822.2" algo="FTMS"/>
<pk mz="461.103463" i="1841929.0" sn="12.37" a="2068.60" fwhm="0.001344" res="343197.0" algo="FTMS"/>
<pk mz="461.108890" i="3401738.3" sn="24.87" a="4181.48" fwhm="0.001381" res="333905.8" algo="FTMS"/>
<pk mz="461.120177" i="1798668.9" sn="12.03" a="2166.85" fwhm="0.001439" res="320406.4" algo="FTMS"/>
<pk mz="461.130073" i="1229071.3" sn="7.47" a="1408.98" fwhm="0.001518" res="303826.4" algo="FTMS"/>
<pk mz="461.145280" i="2569234.8" sn="18.20" a="3002.03" fwhm="0.001307" res="352935.7" algo="FTMS"/>
<pk mz="461.166629" i="1662743.8" sn="10.94" a="1592.59" fwhm="0.001242" res="371283.1" algo="FTMS"/>
<pk mz="461.181627" i="1708571.3" sn="11.31" a="1752.52" fwhm="0.001289" res="357918.4" algo="FTMS"/>
<pk mz="461.194747" i="2272286.3" sn="15.82" a="2524.64" fwhm="0.001337" res="344877.0" algo="FTMS"/>
<pk mz="461.203053" i="1653792.3" sn="10.87" a="1930.87" fwhm="0.001240" res="371963.5" algo="FTMS"/>
<pk mz="461.212545" i="11102242.0" sn="86.55" a="14951.01" fwhm="0.001368" res="337247.4" algo="FTMS"/>
<pk mz="461.218079" i="1200675.8" sn="7.24" a="1250.91" fwhm="0.001331" res="346477.7" algo="FTMS"/>
<pk mz="461.231237" i="1434662.8" sn="9.11" a="1162.41" fwhm="0.001107" res="416536.0" algo="FTMS"/>
<pk mz="461.239262" i="1755176.6" sn="11.68" a="1602.97" fwhm="0.001175" res="392416.5" algo="FTMS"/>
<pk mz="461.275735" i="1261873.1" sn="7.73" a="1273.97" fwhm="0.001339" res="344392.7" algo="FTMS"/>
<pk mz="462.067925" i="2156265.5" sn="14.89" a="2124.20" fwhm="0.001214" res="380566.8" algo="FTMS"/>
<pk mz="462.079170" i="1208300.1" sn="7.30" a="1211.10" fwhm="0.001407" res="328501.1" algo="FTMS"/>
<pk mz="462.104260" i="2106610.0" sn="14.49" a="2120.95" fwhm="0.001256" res="367785.6" algo="FTMS"/>
<pk mz="462.106474" i="1184242.5" sn="7.10" a="884.98" fwhm="0.001154" res="400527.2" algo="FTMS"/>
<pk mz="462.135776" i="3473657.3" sn="25.44" a="4387.20" fwhm="0.001312" res="352116.0" algo="FTMS"/>
<pk mz="462.198074" i="2385671.8" sn="16.73" a="2506.78" fwhm="0.001272" res="363359.2" algo="FTMS"/>
<pk mz="462.215903" i="1944843.9" sn="13.20" a="2010.91" fwhm="0.001208" res="382515.3" algo="FTMS"/>
<pk mz="462.234451" i="1621008.3" sn="10.60" a="1561.89" fwhm="0.001343" res="344227.9" algo="FTMS"/>
<pk mz="463.015311" i="1584325.5" sn="10.31" a="1983.93" fwhm="0.001491" res="310603.3" algo="FTMS"/>
<pk mz="463.051825" i="4033998.0" sn="29.93" a="5519.41" fwhm="0.001421" res="325968.0" algo="FTMS"/>
<pk mz="463.063094" i="1912528.6" sn="12.94" a="2181.58" fwhm="0.001301" res="355809.7" algo="FTMS"/>
<pk mz="463.080399" i="1441236.6" sn="9.16" a="1293.98" fwhm="0.001234" res="375166.2" algo="FTMS"/>
<pk mz="463.082472" i="1309397.1" sn="8.11" a="937.00" fwhm="0.001019" res="454451.6" algo="FTMS"/>
<pk mz="463.088181" i="4284886.5" sn="31.94" a="5437.00" fwhm="0.001396" res="331722.2" algo="FTMS"/>
<pk mz="463.099354" i="2072025.0" sn="14.21" a="1932.75" fwhm="0.001121" res="412964.7" algo="FTMS"/>
<pk mz="463.116707" i="1505245.1" sn="9.67" a="1383.66" fwhm="0.001217" res="380594.5" algo="FTMS"/>
<pk mz="463.118895" i="3906013.5" sn="28.90" a="4640.92" fwhm="0.001328" res="348783.0" algo="FTMS"/>
<pk mz="463.124627" i="4281823.0" sn="31.91" a="5552.09" fwhm="0.001385" res="334454.1" algo="FTMS"/>
<pk mz="463.127817" i="2904031.8" sn="20.88" a="3252.45" fwhm="0.001294" res="357803.3" algo="FTMS"/>
<pk mz="463.137940" i="1303906.0" sn="8.06" a="1858.61" fwhm="0.002023" res="228923.8" algo="FTMS"/>
<pk mz="463.160792" i="2039015.3" sn="13.95" a="2590.99" fwhm="0.001606" res="288414.8" algo="FTMS"/>
<pk mz="463.174191" i="2563050.5" sn="18.15" a="2766.02" fwhm="0.001245" res="371931.4" algo="FTMS"/>
<pk mz="463.197532" i="1736687.9" sn="11.53" a="1555.18" fwhm="0.001143" res="405253.5" algo="FTMS"/>
<pk mz="463.210477" i="3466226.8" sn="25.38" a="3968.98" fwhm="0.001270" res="364589.3" algo="FTMS"/>
<pk mz="463.246777" i="1182203.3" sn="7.01" a="782.11" fwhm="0.001096" res="422810.4" algo="FTMS"/>
<pk mz="464.047086" i="1707700.6" sn="11.18" a="1703.06" fwhm="0.001307" res="355105.7" algo="FTMS"/>
<pk mz="464.055244" i="1604790.5" sn="10.36" a="1466.09" fwhm="0.001258" res="368926.6" algo="FTMS"/>
<pk mz="464.083495" i="3468477.0" sn="25.13" a="4413.48" fwhm="0.001343" res="345674.4" algo="FTMS"/>
<pk mz="464.091591" i="2165951.0" sn="14.81" a="2152.94" fwhm="0.001198" res="387321.0" algo="FTMS"/>
<pk mz="464.094771" i="2696383.8" sn="19.01" a="2954.69" fwhm="0.001303" res="356100.6" algo="FTMS"/>
<pk mz="464.119931" i="1992901.5" sn="13.44" a="2041.73" fwhm="0.001224" res="379087.9" algo="FTMS"/>
<pk mz="464.131070" i="2006728.1" sn="13.55" a="2272.43" fwhm="0.001325" res="350417.0" algo="FTMS"/>
<pk mz="464.177462" i="1300690.9" sn="7.95" a="1400.95" fwhm="0.001399" res="331785.8" algo="FTMS"/>
<pk mz="464.213721" i="1352667.3" sn="8.36" a="1173.85" fwhm="0.001151" res="403274.8" algo="FTMS"/>
<pk mz="465.031014" i="3145624.3" sn="22.57" a="3735.12" fwhm="0.001334" res="348584.1" algo="FTMS"/>
<pk mz="465.067420" i="5921696.5" sn="44.57" a="8711.49" fwhm="0.001510" res="308067.1" algo="FTMS"/>
<pk mz="465.078737" i="2990499.3" sn="21.34" a="3761.30" fwhm="0.001426" res="326246.4" algo="FTMS"/>
<pk mz="465.098167" i="17828776.0" sn="138.95" a="25948.69" fwhm="0.001416" res="328353.1" algo="FTMS"/>
<pk mz="465.103820" i="6492073.0" sn="49.10" a="8715.76" fwhm="0.001406" res="330694.1" algo="FTMS"/>
<pk mz="465.115165" i="1455787.6" sn="9.18" a="1214.83" fwhm="0.001163" res="400067.6" algo="FTMS"/>
<pk mz="465.140227" i="4962225.5" sn="36.97" a="6575.12" fwhm="0.001414" res="328965.0" algo="FTMS"/>
<pk mz="465.153349" i="1979572.4" sn="13.33" a="2339.14" fwhm="0.001372" res="339113.3" algo="FTMS"/>
<pk mz="465.168573" i="15379384.0" sn="119.54" a="21280.07" fwhm="0.001396" res="333276.3" algo="FTMS"/>
<pk mz="465.170787" i="1319352.4" sn="8.10" a="1152.43" fwhm="0.001296" res="358957.5" algo="FTMS"/>
<pk mz="465.176581" i="2823609.8" sn="20.02" a="3272.11" fwhm="0.001348" res="345105.8" algo="FTMS"/>
<pk mz="465.189718" i="3675068.8" sn="26.77" a="4448.53" fwhm="0.001346" res="345585.4" algo="FTMS"/>
<pk mz="465.197717" i="1300670.6" sn="7.95" a="1545.77" fwhm="0.001514" res="307183.5" algo="FTMS"/>
<pk mz="465.207351" i="1566144.9" sn="10.05" a="1688.38" fwhm="0.001341" res="346999.5" algo="FTMS"/>
<pk mz="465.213178" i="1701826.3" sn="11.13" a="2038.35" fwhm="0.001462" res="318167.5" algo="FTMS"/>
<pk mz="465.226057" i="2721221.3" sn="19.21" a="3012.59" fwhm="0.001252" res="371550.5" algo="FTMS"/>
<pk mz="465.304327" i="1652439.3" sn="10.74" a="1747.53" fwhm="0.001330" res="349763.7" algo="FTMS"/>
<pk mz="466.062766" i="2458758.3" sn="17.13" a="2815.34" fwhm="0.001307" res="356488.7" algo="FTMS"/>
<pk mz="466.070828" i="2074248.0" sn="14.08" a="2288.80" fwhm="0.001326" res="351505.0" algo="FTMS"/>
<pk mz="466.099142" i="3273870.5" sn="23.59" a="3909.79" fwhm="0.001322" res="352640.2" algo="FTMS"/>
<pk mz="466.101521" i="2923151.0" sn="20.81" a="3490.68" fwhm="0.001390" res="335303.8" algo="FTMS"/>
<pk mz="466.106952" i="1430672.3" sn="8.98" a="963.74" fwhm="0.000899" res="518686.5" algo="FTMS"/>
<pk mz="466.108339" i="1940624.6" sn="13.02" a="1583.43" fwhm="0.000999" res="466748.8" algo="FTMS"/>
<pk mz="466.110473" i="1354641.1" sn="8.37" a="1434.80" fwhm="0.001410" res="330674.4" algo="FTMS"/>
<pk mz="466.135528" i="1787030.9" sn="11.80" a="1540.10" fwhm="0.001205" res="386856.0" algo="FTMS"/>
<pk mz="466.143504" i="1228696.8" sn="7.38" a="1010.57" fwhm="0.001198" res="389172.5" algo="FTMS"/>
<pk mz="466.171939" i="4991135.5" sn="37.20" a="6637.51" fwhm="0.001429" res="326237.4" algo="FTMS"/>
<pk mz="466.193159" i="1373860.1" sn="8.53" a="1113.19" fwhm="0.001169" res="398809.2" algo="FTMS"/>
<pk mz="467.046717" i="3865960.5" sn="28.28" a="5056.28" fwhm="0.001382" res="337860.6" algo="FTMS"/>
<pk mz="467.077422" i="2074991.6" sn="14.08" a="2114.16" fwhm="0.001301" res="359048.2" algo="FTMS"/>
<pk mz="467.083145" i="7061873.0" sn="53.61" a="10018.34" fwhm="0.001412" res="330904.0" algo="FTMS"/>
<pk mz="467.094382" i="1854323.5" sn="12.33" a="1862.77" fwhm="0.001225" res="381256.2" algo="FTMS"/>
<pk mz="467.113796" i="3961208.0" sn="29.03" a="5265.69" fwhm="0.001395" res="334828.8" algo="FTMS"/>
<pk mz="467.119554" i="6390137.5" sn="48.28" a="8959.88" fwhm="0.001426" res="327676.8" algo="FTMS"/>
<pk mz="467.122795" i="1564282.0" sn="10.03" a="1545.04" fwhm="0.001209" res="386431.5" algo="FTMS"/>
<pk mz="467.130682" i="1640571.8" sn="10.64" a="1754.49" fwhm="0.001267" res="368783.4" algo="FTMS"/>
<pk mz="467.155858" i="4353409.5" sn="32.14" a="5677.17" fwhm="0.001412" res="330903.2" algo="FTMS"/>
<pk mz="467.165584" i="4884868.0" sn="36.35" a="6443.97" fwhm="0.001396" res="334678.2" algo="FTMS"/>
<pk mz="467.169007" i="1497988.6" sn="9.51" a="1244.47" fwhm="0.001194" res="391328.0" algo="FTMS"/>
<pk mz="467.192293" i="2457482.0" sn="17.11" a="2522.33" fwhm="0.001275" res="366345.3" algo="FTMS"/>
<pk mz="467.205456" i="2253197.0" sn="15.49" a="2602.39" fwhm="0.001340" res="348765.2" algo="FTMS"/>
<pk mz="467.228745" i="2247058.3" sn="15.45" a="2499.17" fwhm="0.001295" res="360703.4" algo="FTMS"/>
<pk mz="467.241780" i="1746325.4" sn="11.48" a="1706.85" fwhm="0.001198" res="390126.4" algo="FTMS"/>
<pk mz="467.265106" i="1644442.8" sn="10.67" a="1427.20" fwhm="0.001162" res="401990.2" algo="FTMS"/>
<pk mz="468.050095" i="1359950.9" sn="8.41" a="1538.28" fwhm="0.001348" res="347270.9" algo="FTMS"/>
<pk mz="468.078378" i="2704981.3" sn="19.07" a="3433.29" fwhm="0.001443" res="324339.2" algo="FTMS"/>
<pk mz="468.086565" i="1870423.3" sn="12.46" a="2387.44" fwhm="0.001476" res="317222.4" algo="FTMS"/>
<pk mz="468.089676" i="1594455.9" sn="10.27" a="1655.42" fwhm="0.001243" res="376637.4" algo="FTMS"/>
<pk mz="468.114805" i="2196573.8" sn="15.04" a="2435.17" fwhm="0.001263" res="370776.3" algo="FTMS"/>
<pk mz="468.126120" i="12496480.0" sn="96.68" a="18434.82" fwhm="0.001444" res="324278.6" algo="FTMS"/>
<pk mz="468.159093" i="1432167.9" sn="8.98" a="1459.50" fwhm="0.001472" res="318069.0" algo="FTMS"/>
<pk mz="468.164335" i="1316969.0" sn="8.07" a="1036.95" fwhm="0.001100" res="425496.9" algo="FTMS"/>
<pk mz="468.169106" i="1417066.1" sn="8.86" a="1171.84" fwhm="0.001215" res="385281.1" algo="FTMS"/>
<pk mz="468.200663" i="1378673.4" sn="8.56" a="1366.95" fwhm="0.001337" res="350118.4" algo="FTMS"/>
<pk mz="469.025966" i="1952814.4" sn="13.11" a="2502.67" fwhm="0.001474" res="318209.3" algo="FTMS"/>
<pk mz="469.041084" i="1908017.8" sn="12.75" a="2184.18" fwhm="0.001391" res="337197.9" algo="FTMS"/>
<pk mz="469.052350" i="1240628.4" sn="7.46" a="1178.44" fwhm="0.001280" res="366477.4" algo="FTMS"/>
<pk mz="469.062353" i="4873014.5" sn="36.26" a="6521.86" fwhm="0.001408" res="333093.4" algo="FTMS"/>
<pk mz="469.073805" i="1485625.3" sn="9.41" a="1761.77" fwhm="0.001631" res="287540.8" algo="FTMS"/>
<pk mz="469.093085" i="28573502.0" sn="224.11" a="43135.77" fwhm="0.001470" res="319167.5" algo="FTMS"/>
<pk mz="469.098785" i="6302527.0" sn="47.59" a="8871.00" fwhm="0.001446" res="324308.8" algo="FTMS"/>
<pk mz="469.109926" i="1454913.5" sn="9.16" a="1337.91" fwhm="0.001203" res="389808.1" algo="FTMS"/>
<pk mz="469.129490" i="6480710.0" sn="49.00" a="9488.94" fwhm="0.001483" res="316324.5" algo="FTMS"/>
<pk mz="469.134953" i="4218695.0" sn="31.07" a="4398.67" fwhm="0.001107" res="423818.5" algo="FTMS"/>
<pk mz="469.136364" i="2889543.5" sn="20.53" a="2383.25" fwhm="0.000979" res="479328.6" algo="FTMS"/>
<pk mz="469.171580" i="3154255.5" sn="22.63" a="4080.61" fwhm="0.001447" res="324182.8" algo="FTMS"/>
<pk mz="469.207979" i="3367256.0" sn="24.32" a="4220.29" fwhm="0.001327" res="353585.3" algo="FTMS"/>
<pk mz="469.244312" i="3839840.3" sn="28.07" a="4577.60" fwhm="0.001290" res="363744.9" algo="FTMS"/>
<pk mz="469.280648" i="2598760.5" sn="18.23" a="2837.86" fwhm="0.001298" res="361647.5" algo="FTMS"/>
<pk mz="470.036413" i="1482261.1" sn="9.38" a="1110.07" fwhm="0.001139" res="412506.0" algo="FTMS"/>
<pk mz="470.072980" i="1335069.4" sn="8.21" a="1004.14" fwhm="0.001086" res="432951.9" algo="FTMS"/>
<pk mz="470.093978" i="1831202.3" sn="12.14" a="2297.03" fwhm="0.001554" res="302474.6" algo="FTMS"/>
<pk mz="470.096426" i="2834978.8" sn="20.10" a="2985.70" fwhm="0.001219" res="385767.3" algo="FTMS"/>
<pk mz="470.102159" i="1732132.1" sn="11.36" a="1667.58" fwhm="0.001228" res="382881.6" algo="FTMS"/>
<pk mz="470.130435" i="1772586.5" sn="11.68" a="1921.49" fwhm="0.001289" res="364854.8" algo="FTMS"/>
<pk mz="470.132663" i="1274667.0" sn="7.73" a="1109.17" fwhm="0.001219" res="385677.5" algo="FTMS"/>
<pk mz="470.174961" i="1223988.8" sn="7.33" a="1060.68" fwhm="0.001285" res="365796.8" algo="FTMS"/>
<pk mz="470.247576" i="1395269.3" sn="8.69" a="1392.42" fwhm="0.001413" res="332850.9" algo="FTMS"/>
<pk mz="471.020619" i="1923829.4" sn="12.88" a="2751.49" fwhm="0.001665" res="282974.5" algo="FTMS"/>
<pk mz="471.041696" i="2043642.1" sn="13.83" a="2424.60" fwhm="0.001428" res="329811.5" algo="FTMS"/>
<pk mz="471.056798" i="2486013.5" sn="17.33" a="3463.38" fwhm="0.001525" res="308931.7" algo="FTMS"/>
<pk mz="471.068020" i="1424896.1" sn="8.92" a="1507.51" fwhm="0.001391" res="338570.3" algo="FTMS"/>
<pk mz="471.078053" i="4729090.5" sn="35.11" a="6728.01" fwhm="0.001473" res="319828.7" algo="FTMS"/>
<pk mz="471.093222" i="1444101.8" sn="9.07" a="1592.77" fwhm="0.001405" res="335317.6" algo="FTMS"/>
<pk mz="471.097541" i="1197830.9" sn="7.12" a="892.42" fwhm="0.001092" res="431305.8" algo="FTMS"/>
<pk mz="471.114367" i="5213450.5" sn="38.95" a="7086.32" fwhm="0.001436" res="328130.0" algo="FTMS"/>
<pk mz="471.126654" i="2664205.5" sn="18.74" a="2954.86" fwhm="0.001271" res="370789.0" algo="FTMS"/>
<pk mz="471.150809" i="3602195.0" sn="26.18" a="4430.10" fwhm="0.001386" res="339821.0" algo="FTMS"/>
<pk mz="471.181515" i="1402393.9" sn="8.74" a="1296.69" fwhm="0.001285" res="366759.7" algo="FTMS"/>
<pk mz="471.187137" i="3317019.3" sn="23.92" a="4829.81" fwhm="0.001472" res="320208.1" algo="FTMS"/>
<pk mz="471.223562" i="4194595.5" sn="30.87" a="5751.63" fwhm="0.001464" res="321973.4" algo="FTMS"/>
<pk mz="471.260001" i="4576555.5" sn="33.90" a="6109.04" fwhm="0.001431" res="329330.9" algo="FTMS"/>
<pk mz="471.296285" i="2145076.0" sn="14.63" a="2887.97" fwhm="0.001577" res="298887.7" algo="FTMS"/>
<pk mz="472.052126" i="2217439.8" sn="15.20" a="2786.39" fwhm="0.001461" res="322995.6" algo="FTMS"/>
<pk mz="472.063407" i="1243618.3" sn="7.48" a="1294.44" fwhm="0.001437" res="328519.1" algo="FTMS"/>
<pk mz="472.076646" i="4418021.5" sn="32.64" a="6210.27" fwhm="0.001436" res="328664.0" algo="FTMS"/>
<pk mz="472.088562" i="1232872.0" sn="7.40" a="1168.95" fwhm="0.001216" res="388284.6" algo="FTMS"/>
<pk mz="472.099919" i="1217770.5" sn="7.28" a="1113.26" fwhm="0.001249" res="377983.0" algo="FTMS"/>
<pk mz="472.120144" i="1983983.1" sn="13.35" a="2091.52" fwhm="0.001308" res="360898.3" algo="FTMS"/>
<pk mz="472.218899" i="1218821.5" sn="7.29" a="1144.51" fwhm="0.001406" res="335880.6" algo="FTMS"/>
<pk mz="472.226854" i="1579783.4" sn="10.15" a="1659.25" fwhm="0.001389" res="339925.5" algo="FTMS"/>
<pk mz="472.263450" i="1709839.6" sn="11.18" a="1911.15" fwhm="0.001357" res="348039.7" algo="FTMS"/>
<pk mz="473.036150" i="3178686.8" sn="22.82" a="4399.11" fwhm="0.001481" res="319409.0" algo="FTMS"/>
<pk mz="473.057337" i="2031811.5" sn="13.73" a="2524.49" fwhm="0.001452" res="325859.2" algo="FTMS"/>
<pk mz="473.072597" i="2601159.0" sn="18.24" a="2839.49" fwhm="0.001273" res="371522.0" algo="FTMS"/>
<pk mz="473.083602" i="1718217.4" sn="11.24" a="1923.16" fwhm="0.001372" res="344779.9" algo="FTMS"/>
<pk mz="473.093698" i="2776267.8" sn="19.63" a="3705.56" fwhm="0.001481" res="319391.6" algo="FTMS"/>
<pk mz="473.108899" i="2554575.0" sn="17.87" a="2957.32" fwhm="0.001342" res="352438.5" algo="FTMS"/>
<pk mz="473.130084" i="2853588.0" sn="20.24" a="3558.30" fwhm="0.001446" res="327154.7" algo="FTMS"/>
<pk mz="473.145308" i="1847767.4" sn="12.27" a="2372.33" fwhm="0.001441" res="328246.6" algo="FTMS"/>
<pk mz="473.160687" i="1528026.9" sn="9.74" a="1632.93" fwhm="0.001357" res="348721.2" algo="FTMS"/>
<pk mz="473.166498" i="2248412.3" sn="15.45" a="2404.91" fwhm="0.001266" res="373821.1" algo="FTMS"/>
<pk mz="473.181882" i="1296607.6" sn="7.90" a="1244.17" fwhm="0.001374" res="344496.3" algo="FTMS"/>
<pk mz="473.202861" i="3382500.3" sn="24.43" a="4312.24" fwhm="0.001435" res="329683.4" algo="FTMS"/>
<pk mz="473.225402" i="1330153.5" sn="8.17" a="1273.93" fwhm="0.001285" res="368236.5" algo="FTMS"/>
<pk mz="473.239227" i="4068076.5" sn="29.87" a="5342.94" fwhm="0.001396" res="338919.8" algo="FTMS"/>
<pk mz="473.282608" i="19927798.0" sn="155.57" a="29775.76" fwhm="0.001470" res="321947.4" algo="FTMS"/>
<pk mz="474.002431" i="1187353.0" sn="7.03" a="1323.63" fwhm="0.001509" res="314063.1" algo="FTMS"/>
<pk mz="474.031403" i="1423263.6" sn="8.90" a="1195.50" fwhm="0.001214" res="390368.9" algo="FTMS"/>
<pk mz="474.067856" i="2194855.8" sn="15.02" a="2564.48" fwhm="0.001362" res="348160.8" algo="FTMS"/>
<pk mz="474.073592" i="1720745.1" sn="11.26" a="1595.61" fwhm="0.001178" res="402310.0" algo="FTMS"/>
<pk mz="474.079356" i="1551018.4" sn="9.92" a="1848.86" fwhm="0.001459" res="324829.6" algo="FTMS"/>
<pk mz="474.104367" i="1747120.0" sn="11.47" a="2137.38" fwhm="0.001497" res="316601.1" algo="FTMS"/>
<pk mz="474.198317" i="1194181.3" sn="7.09" a="947.04" fwhm="0.001208" res="392702.8" algo="FTMS"/>
<pk mz="474.206092" i="1250759.0" sn="7.54" a="1126.92" fwhm="0.001259" res="376559.7" algo="FTMS"/>
<pk mz="474.234540" i="1919693.4" sn="12.84" a="2647.62" fwhm="0.001547" res="306617.2" algo="FTMS"/>
<pk mz="474.242825" i="1227215.3" sn="7.35" a="1192.08" fwhm="0.001306" res="363139.9" algo="FTMS"/>
<pk mz="474.285988" i="5796825.0" sn="43.57" a="8038.66" fwhm="0.001459" res="324968.9" algo="FTMS"/>
<pk mz="475.015273" i="1478781.3" sn="9.34" a="1319.03" fwhm="0.001363" res="348611.3" algo="FTMS"/>
<pk mz="475.051882" i="3744901.5" sn="27.30" a="5489.62" fwhm="0.001542" res="308095.8" algo="FTMS"/>
<pk mz="475.063172" i="1862792.1" sn="12.39" a="1952.59" fwhm="0.001295" res="366982.1" algo="FTMS"/>
<pk mz="475.073113" i="1314442.4" sn="8.04" a="1385.63" fwhm="0.001482" res="320610.8" algo="FTMS"/>
<pk mz="475.082466" i="2669196.5" sn="18.78" a="3033.74" fwhm="0.001306" res="363748.0" algo="FTMS"/>
<pk mz="475.088295" i="3730573.8" sn="27.19" a="5070.88" fwhm="0.001434" res="331346.0" algo="FTMS"/>
<pk mz="475.099613" i="1368720.3" sn="8.47" a="1215.17" fwhm="0.001142" res="416155.4" algo="FTMS"/>
<pk mz="475.109297" i="1523858.5" sn="9.70" a="1914.50" fwhm="0.001558" res="304895.1" algo="FTMS"/>
<pk mz="475.124617" i="2996886.0" sn="21.37" a="3644.07" fwhm="0.001372" res="346410.6" algo="FTMS"/>
<pk mz="475.160955" i="4133022.0" sn="30.38" a="5957.79" fwhm="0.001560" res="304497.1" algo="FTMS"/>
<pk mz="475.174181" i="1436065.1" sn="9.00" a="1204.61" fwhm="0.001150" res="413181.8" algo="FTMS"/>
<pk mz="475.181942" i="1490082.8" sn="9.43" a="1327.93" fwhm="0.001172" res="405438.0" algo="FTMS"/>
<pk mz="475.197402" i="1367206.3" sn="8.46" a="1050.87" fwhm="0.001189" res="399516.5" algo="FTMS"/>
<pk mz="475.210634" i="1536681.3" sn="9.80" a="1461.68" fwhm="0.001192" res="398653.5" algo="FTMS"/>
<pk mz="475.218547" i="2692267.0" sn="18.96" a="3516.13" fwhm="0.001507" res="315417.5" algo="FTMS"/>
<pk mz="475.228224" i="8424621.0" sn="64.39" a="12000.37" fwhm="0.001429" res="332456.0" algo="FTMS"/>
<pk mz="475.254884" i="1454003.3" sn="9.14" a="1438.92" fwhm="0.001204" res="394616.2" algo="FTMS"/>
<pk mz="476.047128" i="1899877.3" sn="12.68" a="1872.71" fwhm="0.001246" res="382089.9" algo="FTMS"/>
<pk mz="476.055370" i="1433959.0" sn="8.98" a="1478.33" fwhm="0.001420" res="335193.1" algo="FTMS"/>
<pk mz="476.083492" i="2307949.3" sn="15.91" a="2686.90" fwhm="0.001391" res="342313.6" algo="FTMS"/>
<pk mz="476.094802" i="1583983.9" sn="10.17" a="1809.31" fwhm="0.001472" res="323343.0" algo="FTMS"/>
<pk mz="476.119882" i="1651573.5" sn="10.71" a="1918.27" fwhm="0.001545" res="308189.2" algo="FTMS"/>
<pk mz="476.151311" i="2024828.5" sn="13.67" a="2578.56" fwhm="0.001393" res="341898.7" algo="FTMS"/>
<pk mz="476.177614" i="1578370.5" sn="10.13" a="1354.85" fwhm="0.001093" res="435489.6" algo="FTMS"/>
<pk mz="476.213859" i="1890186.6" sn="12.60" a="1885.03" fwhm="0.001195" res="398435.2" algo="FTMS"/>
<pk mz="476.231634" i="2546062.5" sn="17.80" a="3321.64" fwhm="0.001426" res="333883.5" algo="FTMS"/>
<pk mz="476.250203" i="1269906.8" sn="7.68" a="1387.27" fwhm="0.001516" res="314086.9" algo="FTMS"/>
<pk mz="477.014610" i="1472318.0" sn="9.19" a="1597.76" fwhm="0.001376" res="346622.7" algo="FTMS"/>
<pk mz="477.031069" i="2530369.8" sn="17.48" a="2893.79" fwhm="0.001370" res="348176.7" algo="FTMS"/>
<pk mz="477.067459" i="4324938.0" sn="31.55" a="6095.92" fwhm="0.001520" res="313779.1" algo="FTMS"/>
<pk mz="477.078739" i="2395212.3" sn="16.42" a="2872.09" fwhm="0.001414" res="337480.7" algo="FTMS"/>
<pk mz="477.098127" i="1246032.6" sn="7.41" a="1118.75" fwhm="0.001256" res="379707.2" algo="FTMS"/>
<pk mz="477.103861" i="4291154.0" sn="31.28" a="5662.73" fwhm="0.001442" res="330910.4" algo="FTMS"/>
<pk mz="477.115090" i="2427732.5" sn="16.68" a="3623.54" fwhm="0.001745" res="273435.1" algo="FTMS"/>
<pk mz="477.140264" i="3093594.0" sn="21.90" a="3873.58" fwhm="0.001445" res="330162.2" algo="FTMS"/>
<pk mz="477.176565" i="1520738.3" sn="9.56" a="1733.62" fwhm="0.001592" res="299811.2" algo="FTMS"/>
<pk mz="477.189791" i="2971237.3" sn="20.94" a="3485.90" fwhm="0.001327" res="359597.5" algo="FTMS"/>
<pk mz="477.226122" i="2472557.3" sn="17.03" a="2677.67" fwhm="0.001260" res="378816.7" algo="FTMS"/>
<pk mz="478.062810" i="2331432.3" sn="15.92" a="2644.27" fwhm="0.001296" res="368872.5" algo="FTMS"/>
<pk mz="478.070869" i="1357098.0" sn="8.28" a="1371.63" fwhm="0.001346" res="355062.5" algo="FTMS"/>
<pk mz="478.099121" i="2116912.3" sn="14.24" a="2386.70" fwhm="0.001305" res="366390.6" algo="FTMS"/>
<pk mz="478.107236" i="1535794.1" sn="9.68" a="1684.68" fwhm="0.001444" res="331183.3" algo="FTMS"/>
<pk mz="478.110389" i="2018098.8" sn="13.46" a="2508.17" fwhm="0.001525" res="313531.0" algo="FTMS"/>
<pk mz="478.135534" i="1340984.4" sn="8.15" a="1227.79" fwhm="0.001195" res="400044.5" algo="FTMS"/>
<pk mz="479.046736" i="4334595.5" sn="31.62" a="5740.86" fwhm="0.001430" res="334975.4" algo="FTMS"/>
<pk mz="479.057986" i="1839877.9" sn="12.06" a="2352.90" fwhm="0.001490" res="321497.3" algo="FTMS"/>
<pk mz="479.077456" i="14278666.0" sn="109.58" a="21807.38" fwhm="0.001520" res="315205.9" algo="FTMS"/>
<pk mz="479.083139" i="5074955.5" sn="37.42" a="7087.78" fwhm="0.001466" res="326860.6" algo="FTMS"/>
<pk mz="479.094411" i="2326030.0" sn="15.87" a="3123.19" fwhm="0.001507" res="317947.9" algo="FTMS"/>
<pk mz="479.113826" i="11055122.0" sn="84.31" a="16145.63" fwhm="0.001490" res="321520.4" algo="FTMS"/>
<pk mz="479.119503" i="5481491.5" sn="40.61" a="7352.54" fwhm="0.001430" res="334999.8" algo="FTMS"/>
<pk mz="479.130764" i="1208342.0" sn="7.11" a="1099.64" fwhm="0.001384" res="346204.7" algo="FTMS"/>
<pk mz="479.147982" i="1607193.9" sn="10.24" a="1652.51" fwhm="0.001275" res="375700.5" algo="FTMS"/>
<pk mz="479.155882" i="3274779.5" sn="23.31" a="3866.77" fwhm="0.001373" res="348894.6" algo="FTMS"/>
<pk mz="479.169020" i="1621534.5" sn="10.35" a="1516.53" fwhm="0.001213" res="395080.7" algo="FTMS"/>
<pk mz="479.192260" i="1690147.6" sn="10.89" a="1865.50" fwhm="0.001407" res="340670.0" algo="FTMS"/>
<pk mz="479.205366" i="3371046.5" sn="24.07" a="4276.99" fwhm="0.001406" res="340792.5" algo="FTMS"/>
<pk mz="479.228602" i="1227307.8" sn="7.26" a="1057.79" fwhm="0.001283" res="373512.8" algo="FTMS"/>
<pk mz="479.241750" i="2361390.8" sn="16.15" a="3385.36" fwhm="0.001587" res="301900.8" algo="FTMS"/>
<pk mz="480.041920" i="1573344.4" sn="9.97" a="1649.44" fwhm="0.001442" res="333002.7" algo="FTMS"/>
<pk mz="480.050100" i="1442274.1" sn="8.94" a="1478.06" fwhm="0.001420" res="338083.7" algo="FTMS"/>
<pk mz="480.078494" i="2412264.5" sn="16.55" a="2842.17" fwhm="0.001355" res="354321.2" algo="FTMS"/>
<pk mz="480.080881" i="1910505.0" sn="12.62" a="2200.01" fwhm="0.001400" res="342843.3" algo="FTMS"/>
<pk mz="480.086482" i="1979626.3" sn="13.16" a="2408.24" fwhm="0.001440" res="333507.6" algo="FTMS"/>
<pk mz="480.114814" i="2810096.5" sn="19.67" a="3927.47" fwhm="0.001599" res="300314.1" algo="FTMS"/>
<pk mz="480.117125" i="2894577.0" sn="20.33" a="3350.09" fwhm="0.001297" res="370151.9" algo="FTMS"/>
<pk mz="480.122948" i="2242290.3" sn="15.22" a="3361.00" fwhm="0.001655" res="290116.6" algo="FTMS"/>
<pk mz="480.126035" i="1604339.0" sn="10.22" a="1951.75" fwhm="0.001637" res="293296.6" algo="FTMS"/>
<pk mz="480.151230" i="1675000.6" sn="10.77" a="1907.42" fwhm="0.001333" res="360142.8" algo="FTMS"/>
<pk mz="480.208759" i="1300997.4" sn="7.84" a="1225.61" fwhm="0.001332" res="360451.1" algo="FTMS"/>
<pk mz="481.026126" i="2492858.3" sn="17.18" a="3344.99" fwhm="0.001482" res="324639.1" algo="FTMS"/>
<pk mz="481.062437" i="5364162.5" sn="39.69" a="7584.21" fwhm="0.001494" res="321957.9" algo="FTMS"/>
<pk mz="481.073684" i="1637316.8" sn="10.47" a="2058.84" fwhm="0.001494" res="321916.7" algo="FTMS"/>
<pk mz="481.093170" i="2632137.0" sn="18.27" a="3203.97" fwhm="0.001417" res="339401.2" algo="FTMS"/>
<pk mz="481.098758" i="5232074.5" sn="38.65" a="7298.54" fwhm="0.001475" res="326113.0" algo="FTMS"/>
<pk mz="481.109918" i="1457868.8" sn="9.07" a="1559.46" fwhm="0.001397" res="344291.6" algo="FTMS"/>
<pk mz="481.129406" i="9370065.0" sn="71.09" a="13925.03" fwhm="0.001519" res="316736.7" algo="FTMS"/>
<pk mz="481.135084" i="5787090.5" sn="43.00" a="7740.91" fwhm="0.001405" res="342525.0" algo="FTMS"/>
<pk mz="481.163472" i="68573656.0" z="-1" sn="535.22" a="105460.81" fwhm="0.001505" res="319640.6" algo="FTMS" component_name="Z" deconvoluted_molecular_mass="481.164150" deconvoluted_isotopic_mass="481.164135"/>
<pk mz="481.171464" i="2896858.3" sn="20.35" a="3572.46" fwhm="0.001413" res="340431.2" algo="FTMS"/>
<pk mz="481.184642" i="2142685.3" sn="14.43" a="2756.62" fwhm="0.001546" res="311173.0" algo="FTMS"/>
<pk mz="481.207948" i="1785826.4" sn="11.64" a="2315.54" fwhm="0.001494" res="322079.9" algo="FTMS"/>
<pk mz="481.220984" i="1863653.3" sn="12.25" a="1980.74" fwhm="0.001322" res="364119.1" algo="FTMS"/>
<pk mz="481.244456" i="2106346.5" sn="14.15" a="2716.63" fwhm="0.001585" res="303717.7" algo="FTMS"/>
<pk mz="481.280458" i="1277938.4" sn="7.65" a="997.26" fwhm="0.001186" res="405836.2" algo="FTMS"/>
<pk mz="482.057754" i="1265053.9" sn="7.55" a="1205.94" fwhm="0.001279" res="377001.3" algo="FTMS"/>
<pk mz="482.072994" i="1452705.3" sn="9.02" a="1339.20" fwhm="0.001301" res="370422.5" algo="FTMS"/>
<pk mz="482.094015" i="2178214.0" sn="14.71" a="2905.74" fwhm="0.001476" res="326676.5" algo="FTMS"/>
<pk mz="482.102134" i="2060967.8" sn="13.79" a="2305.82" fwhm="0.001334" res="361376.6" algo="FTMS"/>
<pk mz="482.105324" i="3405992.5" sn="24.34" a="4758.90" fwhm="0.001514" res="318363.0" algo="FTMS"/>
<pk mz="482.130440" i="1829549.9" sn="11.98" a="1940.98" fwhm="0.001351" res="356996.8" algo="FTMS"/>
<pk mz="482.132838" i="1849262.5" sn="12.13" a="2133.24" fwhm="0.001441" res="334536.1" algo="FTMS"/>
<pk mz="482.138509" i="1509295.8" sn="9.47" a="1492.65" fwhm="0.001398" res="344985.2" algo="FTMS"/>
<pk mz="482.166872" i="17001142.0" z="-1" sn="130.91" a="26046.23" fwhm="0.001527" res="315791.9" algo="FTMS" component_name="Z" deconvoluted_molecular_mass="481.164150" deconvoluted_isotopic_mass="482.167538"/>
<pk mz="482.179979" i="1493688.9" sn="9.34" a="1320.49" fwhm="0.001209" res="398936.4" algo="FTMS"/>
<pk mz="483.020433" i="1415025.6" sn="8.73" a="1519.08" fwhm="0.001404" res="343912.2" algo="FTMS"/>
<pk mz="483.041793" i="2142582.3" sn="14.43" a="2728.09" fwhm="0.001369" res="352804.8" algo="FTMS"/>
<pk mz="483.056793" i="1349497.6" sn="8.21" a="1655.63" fwhm="0.001537" res="314257.4" algo="FTMS"/>
<pk mz="483.078053" i="4976510.5" sn="36.65" a="7663.30" fwhm="0.001548" res="312156.4" algo="FTMS"/>
<pk mz="483.108707" i="44440452.0" z="-1" sn="346.02" a="68357.41" fwhm="0.001517" res="318379.9" algo="FTMS" component_name="i" deconvoluted_molecular_mass="483.109314" deconvoluted_isotopic_mass="483.109376"/>
<pk mz="483.114441" i="5102470.5" sn="37.63" a="7884.85" fwhm="0.001627" res="296890.4" algo="FTMS"/>
<pk mz="483.125669" i="2899848.8" sn="20.37" a="3454.29" fwhm="0.001333" res="362507.8" algo="FTMS"/>
<pk mz="483.151714" i="24587150.0" sn="190.38" a="36159.24" fwhm="0.001459" res="331105.0" algo="FTMS"/>
<pk mz="483.160530" i="20691856.0" sn="159.85" a="32858.28" fwhm="0.001557" res="310375.0" algo="FTMS"/>
<pk mz="483.170318" i="2164626.5" z="-1" sn="14.60" a="2498.04" fwhm="0.001357" res="356081.3" algo="FTMS" component_name="Z" deconvoluted_molecular_mass="481.164150" deconvoluted_isotopic_mass="483.170987"/>
<pk mz="483.187231" i="2185622.3" sn="14.77" a="2292.33" fwhm="0.001323" res="365338.0" algo="FTMS"/>
<pk mz="483.223506" i="2709918.3" sn="18.88" a="3505.13" fwhm="0.001475" res="327660.0" algo="FTMS"/>
<pk mz="483.260021" i="3173798.3" sn="22.51" a="4307.24" fwhm="0.001508" res="320563.4" algo="FTMS"/>
<pk mz="483.296519" i="1204398.4" sn="7.07" a="1107.09" fwhm="0.001220" res="396055.7" algo="FTMS"/>
<pk mz="484.081516" i="1520218.4" sn="9.55" a="1505.90" fwhm="0.001345" res="360002.5" algo="FTMS"/>
<pk mz="484.099582" i="1212766.3" sn="7.14" a="1077.55" fwhm="0.001338" res="361925.1" algo="FTMS"/>
<pk mz="484.109751" i="1384544.5" sn="8.49" a="1582.10" fwhm="0.001454" res="332949.2" algo="FTMS"/>
<pk mz="484.112043" i="5221473.0" z="-1" sn="38.56" a="7361.69" fwhm="0.001502" res="322300.5" algo="FTMS" component_name="i" deconvoluted_molecular_mass="483.109314" deconvoluted_isotopic_mass="484.112715"/>
<pk mz="484.155066" i="5836906.5" sn="43.39" a="7962.76" fwhm="0.001435" res="337389.7" algo="FTMS"/>
<pk mz="484.163874" i="5385324.5" sn="39.85" a="7728.95" fwhm="0.001510" res="320570.7" algo="FTMS"/>
<pk mz="484.999834" i="1521699.0" sn="9.56" a="1676.70" fwhm="0.001377" res="352169.8" algo="FTMS"/>
<pk mz="485.036101" i="2055467.0" sn="13.74" a="3174.55" fwhm="0.001896" res="255825.4" algo="FTMS"/>
<pk mz="485.047475" i="1198893.5" sn="7.03" a="883.61" fwhm="0.001262" res="384213.3" algo="FTMS"/>
<pk mz="485.057253" i="3260719.5" sn="23.19" a="5010.35" fwhm="0.001593" res="304485.6" algo="FTMS"/>
<pk mz="485.072631" i="1709106.9" sn="11.03" a="2023.52" fwhm="0.001465" res="331158.0" algo="FTMS"/>
<pk mz="485.093675" i="4740407.5" sn="34.79" a="7449.25" fwhm="0.001521" res="318965.8" algo="FTMS"/>
<pk mz="485.113162" i="1411387.8" z="-1" sn="8.69" a="1391.43" fwhm="0.001298" res="373848.8" algo="FTMS" component_name="i" deconvoluted_molecular_mass="483.109314" deconvoluted_isotopic_mass="485.113836"/>
<pk mz="485.124360" i="1313598.3" sn="7.93" a="1261.10" fwhm="0.001304" res="372009.6" algo="FTMS"/>
<pk mz="485.130070" i="3752255.5" sn="27.05" a="5937.47" fwhm="0.001651" res="293767.7" algo="FTMS"/>
<pk mz="485.147430" i="2490691.3" sn="17.16" a="4479.80" fwhm="0.001860" res="260851.3" algo="FTMS"/>
<pk mz="485.166346" i="1855815.4" sn="12.18" a="1743.65" fwhm="0.001167" res="415683.9" algo="FTMS"/>
<pk mz="485.202766" i="2621263.3" sn="18.18" a="3241.01" fwhm="0.001425" res="340424.0" algo="FTMS"/>
<pk mz="485.239295" i="3867991.3" sn="27.95" a="5224.07" fwhm="0.001483" res="327241.3" algo="FTMS"/>
<pk mz="485.275730" i="3202399.3" sn="22.73" a="4150.25" fwhm="0.001483" res="327310.8" algo="FTMS"/>
<pk mz="485.312180" i="1823591.1" sn="11.93" a="2248.55" fwhm="0.001507" res="321936.9" algo="FTMS"/>
<pk mz="486.039754" i="1324805.6" sn="8.01" a="1659.34" fwhm="0.001658" res="293176.2" algo="FTMS"/>
<pk mz="486.067913" i="1512971.8" sn="9.49" a="1408.33" fwhm="0.001211" res="401303.0" algo="FTMS"/>
<pk mz="486.097005" i="1425938.0" sn="8.81" a="1252.99" fwhm="0.001333" res="364603.4" algo="FTMS"/>
<pk mz="486.133239" i="1334553.9" sn="8.09" a="1541.41" fwhm="0.001592" res="305311.0" algo="FTMS"/>
<pk mz="486.136874" i="1228826.6" sn="7.26" a="1013.40" fwhm="0.001143" res="425146.0" algo="FTMS"/>
<pk mz="487.015383" i="1427161.4" sn="8.81" a="1496.50" fwhm="0.001309" res="372151.5" algo="FTMS"/>
<pk mz="487.036725" i="1296350.0" sn="7.79" a="1414.14" fwhm="0.001536" res="317047.8" algo="FTMS"/>
<pk mz="487.051906" i="3135201.3" sn="22.20" a="4512.57" fwhm="0.001524" res="319641.3" algo="FTMS"/>
<pk mz="487.063117" i="1453795.8" sn="9.02" a="1594.32" fwhm="0.001397" res="348704.4" algo="FTMS"/>
<pk mz="487.072986" i="3076837.8" sn="21.75" a="4900.06" fwhm="0.001653" res="294638.7" algo="FTMS"/>
<pk mz="487.088344" i="2399465.3" sn="16.44" a="2906.65" fwhm="0.001408" res="346059.3" algo="FTMS"/>
<pk mz="487.099371" i="1335019.6" sn="8.09" a="1772.27" fwhm="0.001642" res="296705.6" algo="FTMS"/>
<pk mz="487.109304" i="3161837.8" sn="22.41" a="4325.09" fwhm="0.001519" res="320780.1" algo="FTMS"/>
<pk mz="487.124646" i="2124017.0" sn="14.28" a="2288.29" fwhm="0.001379" res="353139.5" algo="FTMS"/>
<pk mz="487.145641" i="2057973.6" sn="13.76" a="2271.69" fwhm="0.001331" res="366133.8" algo="FTMS"/>
<pk mz="487.182196" i="2276605.5" sn="15.47" a="2735.15" fwhm="0.001421" res="342932.1" algo="FTMS"/>
<pk mz="487.218482" i="3295493.3" sn="23.46" a="4733.29" fwhm="0.001586" res="307126.3" algo="FTMS"/>
<pk mz="487.254938" i="3637005.3" sn="26.14" a="5177.28" fwhm="0.001532" res="318029.1" algo="FTMS"/>
<pk mz="487.291279" i="1921301.1" sn="12.69" a="2134.39" fwhm="0.001380" res="353063.2" algo="FTMS"/>
<pk mz="487.644160" i="1289697.5" sn="7.74" a="1917.63" fwhm="0.001999" res="243973.9" algo="FTMS"/>
<pk mz="488.047099" i="1835448.6" sn="12.01" a="1882.57" fwhm="0.001263" res="386276.5" algo="FTMS"/>
<pk mz="488.083455" i="1911232.4" sn="12.61" a="2121.32" fwhm="0.001408" res="346575.0" algo="FTMS"/>
<pk mz="488.094747" i="1411010.9" sn="8.69" a="1510.36" fwhm="0.001452" res="336234.9" algo="FTMS"/>
<pk mz="488.119868" i="1614280.3" sn="10.28" a="1829.05" fwhm="0.001399" res="348888.0" algo="FTMS"/>
<pk mz="488.213760" i="1893340.6" sn="12.47" a="1872.31" fwhm="0.001274" res="383201.3" algo="FTMS"/>
<pk mz="488.250216" i="1348580.4" sn="8.20" a="1120.90" fwhm="0.001228" res="397594.8" algo="FTMS"/>
<pk mz="488.258089" i="1378278.1" sn="8.43" a="1539.35" fwhm="0.001557" res="313574.6" algo="FTMS"/>
<pk mz="489.031086" i="2710156.8" sn="18.87" a="3531.75" fwhm="0.001531" res="319460.9" algo="FTMS"/>
<pk mz="489.042354" i="1633423.1" sn="10.43" a="2134.03" fwhm="0.001711" res="285896.9" algo="FTMS"/>
<pk mz="489.052506" i="1413265.4" sn="8.70" a="1711.64" fwhm="0.001587" res="308077.5" algo="FTMS"/>
<pk mz="489.067478" i="4285588.5" sn="31.22" a="6322.58" fwhm="0.001555" res="314421.7" algo="FTMS"/>
<pk mz="489.078621" i="1976470.9" sn="13.12" a="2418.84" fwhm="0.001425" res="343303.3" algo="FTMS"/>
<pk mz="489.088600" i="1857689.0" sn="12.19" a="3015.78" fwhm="0.001930" res="253444.0" algo="FTMS"/>
<pk mz="489.103936" i="3064476.5" sn="21.65" a="4224.13" fwhm="0.001560" res="313522.1" algo="FTMS"/>
<pk mz="489.115058" i="1756318.8" sn="11.39" a="2511.27" fwhm="0.001458" res="335415.9" algo="FTMS"/>
<pk mz="489.124986" i="1864608.9" sn="12.24" a="2283.88" fwhm="0.001553" res="315022.5" algo="FTMS"/>
<pk mz="489.140296" i="3542180.3" sn="25.39" a="4329.34" fwhm="0.001353" res="361407.9" algo="FTMS"/>
<pk mz="489.197739" i="1856688.5" sn="12.18" a="2795.05" fwhm="0.001748" res="279850.7" algo="FTMS"/>
<pk mz="489.226282" i="1687478.8" sn="10.85" a="1919.35" fwhm="0.001475" res="331632.3" algo="FTMS"/>
<pk mz="489.233966" i="2067640.4" sn="13.83" a="2932.66" fwhm="0.001611" res="303733.0" algo="FTMS"/>
<pk mz="489.243842" i="5846202.5" sn="43.45" a="8836.30" fwhm="0.001588" res="308119.2" algo="FTMS"/>
<pk mz="489.270527" i="1637056.3" sn="10.46" a="1914.44" fwhm="0.001499" res="326431.3" algo="FTMS"/>
<pk mz="489.277557" i="1588673.8" sn="10.08" a="1812.65" fwhm="0.001506" res="324831.3" algo="FTMS"/>
<pk mz="490.026232" i="1477218.5" sn="9.10" a="1804.06" fwhm="0.001556" res="314958.1" algo="FTMS"/>
<pk mz="490.062800" i="2467690.3" sn="16.77" a="3063.30" fwhm="0.001441" res="340081.4" algo="FTMS"/>
<pk mz="490.099121" i="1956722.1" sn="12.81" a="2634.35" fwhm="0.001706" res="287256.1" algo="FTMS"/>
<pk mz="490.107030" i="1544819.8" sn="9.62" a="1468.27" fwhm="0.001379" res="355417.8" algo="FTMS"/>
<pk mz="490.130609" i="4342137.0" sn="31.30" a="5918.88" fwhm="0.001493" res="328246.7" algo="FTMS"/>
<pk mz="490.193305" i="1479302.3" sn="9.11" a="1299.83" fwhm="0.001340" res="365813.1" algo="FTMS"/>
<pk mz="490.229565" i="1664910.0" sn="10.55" a="2162.08" fwhm="0.001679" res="292008.3" algo="FTMS"/>
<pk mz="490.247194" i="3449233.8" sn="24.38" a="4812.41" fwhm="0.001521" res="322331.7" algo="FTMS"/>
<pk mz="491.046740" i="3938877.0" sn="28.17" a="5737.94" fwhm="0.001547" res="317517.4" algo="FTMS"/>
<pk mz="491.058203" i="1354815.4" sn="8.15" a="1569.89" fwhm="0.001536" res="319613.0" algo="FTMS"/>
<pk mz="491.075169" i="2417731.0" sn="16.38" a="2881.48" fwhm="0.001373" res="357774.7" algo="FTMS"/>
<pk mz="491.083210" i="4295236.5" sn="30.93" a="6207.78" fwhm="0.001556" res="315602.1" algo="FTMS"/>
<pk mz="491.094377" i="2492487.0" sn="16.96" a="3398.21" fwhm="0.001520" res="323038.4" algo="FTMS"/>
<pk mz="491.119576" i="3734092.5" sn="26.59" a="5579.74" fwhm="0.001644" res="298762.7" algo="FTMS"/>
<pk mz="491.155894" i="2802260.3" sn="19.36" a="3978.90" fwhm="0.001606" res="305838.3" algo="FTMS"/>
<pk mz="491.192392" i="1504348.0" sn="9.30" a="1842.41" fwhm="0.001596" res="307802.7" algo="FTMS"/>
<pk mz="491.205450" i="2460766.8" sn="16.72" a="3291.36" fwhm="0.001503" res="326909.2" algo="FTMS"/>
<pk mz="491.228609" i="1270115.8" sn="7.49" a="960.78" fwhm="0.001220" res="402610.3" algo="FTMS"/>
<pk mz="491.241738" i="1895526.5" sn="12.34" a="2078.69" fwhm="0.001387" res="354274.2" algo="FTMS"/>
<pk mz="492.042106" i="1528081.1" sn="9.49" a="1594.41" fwhm="0.001444" res="340780.2" algo="FTMS"/>
<pk mz="492.050001" i="1735186.8" sn="11.09" a="2733.47" fwhm="0.001872" res="262806.2" algo="FTMS"/>
<pk mz="492.078386" i="2834200.8" sn="19.61" a="3836.70" fwhm="0.001472" res="334268.5" algo="FTMS"/>
<pk mz="492.089587" i="3587867.3" sn="25.45" a="4734.18" fwhm="0.001491" res="329993.8" algo="FTMS"/>
<pk mz="492.114802" i="1585440.6" sn="9.93" a="1707.06" fwhm="0.001314" res="374657.4" algo="FTMS"/>
<pk mz="492.208873" i="1385268.6" sn="8.38" a="1222.81" fwhm="0.001192" res="412769.6" algo="FTMS"/>
<pk mz="492.244953" i="1586748.3" sn="9.94" a="1824.97" fwhm="0.001518" res="324271.0" algo="FTMS"/>
<pk mz="493.026038" i="2395618.3" sn="16.21" a="3092.55" fwhm="0.001455" res="338795.9" algo="FTMS"/>
<pk mz="493.062380" i="4920298.0" sn="35.77" a="7219.58" fwhm="0.001485" res="332099.9" algo="FTMS"/>
<pk mz="493.073553" i="1897708.3" sn="12.35" a="2940.45" fwhm="0.001787" res="275995.3" algo="FTMS"/>
<pk mz="493.093077" i="49669104.0" z="-1" sn="382.57" a="81035.70" fwhm="0.001572" res="313711.8" algo="FTMS" component_name="e" deconvoluted_molecular_mass="493.093692" deconvoluted_isotopic_mass="493.093775"/>
<pk mz="493.098774" i="5053425.5" sn="36.81" a="7519.39" fwhm="0.001577" res="312636.2" algo="FTMS"/>
<pk mz="493.129332" i="2441208.0" sn="16.56" a="3114.82" fwhm="0.001532" res="321947.6" algo="FTMS"/>
<pk mz="493.135150" i="4229113.5" sn="30.42" a="6178.31" fwhm="0.001595" res="309208.5" algo="FTMS"/>
<pk mz="493.171540" i="2050561.0" sn="13.53" a="2292.90" fwhm="0.001283" res="384358.7" algo="FTMS"/>
<pk mz="493.184664" i="2116099.8" sn="14.04" a="2615.32" fwhm="0.001540" res="320193.1" algo="FTMS"/>
<pk mz="493.207971" i="1288200.6" sn="7.63" a="1192.60" fwhm="0.001303" res="378603.3" algo="FTMS"/>
<pk mz="493.221059" i="3043339.5" sn="21.23" a="4021.14" fwhm="0.001505" res="327718.4" algo="FTMS"/>
<pk mz="493.244384" i="1434128.4" sn="8.76" a="1467.46" fwhm="0.001368" res="360485.9" algo="FTMS"/>
<pk mz="493.257407" i="2487315.3" sn="16.92" a="3404.55" fwhm="0.001576" res="312894.3" algo="FTMS"/>
<pk mz="494.057634" i="2294972.5" sn="15.43" a="2856.62" fwhm="0.001446" res="341567.5" algo="FTMS"/>
<pk mz="494.065749" i="1711294.1" sn="10.90" a="2109.61" fwhm="0.001571" res="314450.8" algo="FTMS"/>
<pk mz="494.094195" i="2621636.3" sn="17.96" a="3552.58" fwhm="0.001587" res="311342.2" algo="FTMS"/>
<pk mz="494.096438" i="7709892.5" z="-1" sn="57.39" a="11209.42" fwhm="0.001522" res="324596.9" algo="FTMS" component_name="e" deconvoluted_molecular_mass="493.093692" deconvoluted_isotopic_mass="494.097140"/>
<pk mz="494.102102" i="2188485.8" sn="14.60" a="2595.34" fwhm="0.001475" res="334902.9" algo="FTMS"/>
<pk mz="494.130702" i="1819083.9" sn="11.74" a="2580.84" fwhm="0.001720" res="287352.5" algo="FTMS"/>
<pk mz="494.138549" i="2008269.5" sn="13.21" a="2594.86" fwhm="0.001552" res="318388.1" algo="FTMS"/>
<pk mz="494.224604" i="1498847.8" sn="9.26" a="1690.64" fwhm="0.001492" res="331307.3" algo="FTMS"/>
<pk mz="495.041650" i="2960779.8" sn="20.59" a="4044.27" fwhm="0.001549" res="319612.1" algo="FTMS"/>
<pk mz="495.056778" i="1447311.0" sn="8.86" a="2056.80" fwhm="0.001738" res="284905.3" algo="FTMS"/>
<pk mz="495.078050" i="5571987.5" sn="40.82" a="8051.46" fwhm="0.001553" res="318696.6" algo="FTMS"/>
<pk mz="495.089241" i="1415317.9" sn="8.61" a="1438.25" fwhm="0.001343" res="368610.5" algo="FTMS"/>
<pk mz="495.097376" i="2160023.5" z="-1" sn="14.38" a="2800.18" fwhm="0.001552" res="319084.0" algo="FTMS" component_name="e" deconvoluted_molecular_mass="493.093692" deconvoluted_isotopic_mass="495.098081"/>
<pk mz="495.108654" i="2502042.0" sn="17.03" a="3447.57" fwhm="0.001540" res="321531.9" algo="FTMS"/>
<pk mz="495.114461" i="5836187.0" sn="42.87" a="8357.18" fwhm="0.001535" res="322596.8" algo="FTMS"/>
<pk mz="495.125700" i="1248669.5" sn="7.32" a="1290.05" fwhm="0.001536" res="322316.4" algo="FTMS"/>
<pk mz="495.142800" i="2835361.3" sn="19.61" a="3962.91" fwhm="0.001613" res="306901.7" algo="FTMS"/>
<pk mz="495.145012" i="1480353.6" sn="9.11" a="1499.25" fwhm="0.001364" res="362955.0" algo="FTMS"/>
<pk mz="495.150630" i="4091298.8" sn="29.35" a="4820.91" fwhm="0.001286" res="385091.8" algo="FTMS"/>
<pk mz="495.152210" i="1547683.1" sn="9.63" a="868.39" fwhm="0.000756" res="655152.0" algo="FTMS"/>
<pk mz="495.153925" i="1983139.5" sn="13.01" a="2417.21" fwhm="0.001457" res="339879.1" algo="FTMS"/>
<pk mz="495.183119" i="1576105.6" sn="9.85" a="1914.61" fwhm="0.001839" res="269228.8" algo="FTMS"/>
<pk mz="495.187370" i="2003882.5" sn="13.17" a="3068.62" fwhm="0.001633" res="303182.9" algo="FTMS"/>
<pk mz="495.200353" i="2107309.3" sn="13.97" a="2631.41" fwhm="0.001453" res="340743.0" algo="FTMS"/>
<pk mz="495.223866" i="1627058.1" sn="10.25" a="1770.71" fwhm="0.001382" res="358261.0" algo="FTMS"/>
<pk mz="495.236718" i="2378676.8" sn="16.07" a="2633.66" fwhm="0.001374" res="360508.7" algo="FTMS"/>
<pk mz="495.273009" i="1382588.5" sn="8.35" a="902.63" fwhm="0.001249" res="396403.4" algo="FTMS"/>
<pk mz="496.052311" i="1232992.1" sn="7.19" a="1200.00" fwhm="0.001375" res="360777.0" algo="FTMS"/>
<pk mz="496.073416" i="1855844.5" sn="12.02" a="2343.49" fwhm="0.001599" res="310204.6" algo="FTMS"/>
<pk mz="496.081434" i="1439590.1" sn="8.79" a="1627.57" fwhm="0.001529" res="324400.7" algo="FTMS"/>
<pk mz="496.109784" i="2656364.0" sn="18.22" a="4084.20" fwhm="0.001669" res="297217.1" algo="FTMS"/>
<pk mz="496.117973" i="2196589.8" sn="14.66" a="2774.20" fwhm="0.001532" res="323803.0" algo="FTMS"/>
<pk mz="496.121020" i="2273902.5" sn="15.26" a="2928.51" fwhm="0.001454" res="341209.2" algo="FTMS"/>
<pk mz="496.146126" i="1941107.8" sn="12.68" a="2280.25" fwhm="0.001475" res="336328.4" algo="FTMS"/>
<pk mz="496.195435" i="1342590.0" sn="8.04" a="1720.38" fwhm="0.002105" res="235701.4" algo="FTMS"/>
<pk mz="497.036340" i="1612589.9" sn="10.13" a="2034.26" fwhm="0.001578" res="314979.9" algo="FTMS"/>
<pk mz="497.057314" i="4331314.0" sn="31.20" a="6890.49" fwhm="0.001654" res="300516.5" algo="FTMS"/>
<pk mz="497.072711" i="1630261.4" sn="10.27" a="2614.37" fwhm="0.001763" res="281882.0" algo="FTMS"/>
<pk mz="497.088021" i="7907128.5" sn="58.92" a="12248.53" fwhm="0.001560" res="318672.3" algo="FTMS"/>
<pk mz="497.092585" i="12072762.0" sn="91.20" a="16360.39" fwhm="0.001385" res="359021.7" algo="FTMS"/>
<pk mz="497.094255" i="3184442.0" sn="22.32" a="2333.52" fwhm="0.000867" res="573161.9" algo="FTMS"/>
<pk mz="497.104866" i="1634876.1" sn="10.31" a="1980.72" fwhm="0.001562" res="318297.3" algo="FTMS"/>
<pk mz="497.124373" i="25134912.0" sn="192.43" a="41833.61" fwhm="0.001614" res="308020.8" algo="FTMS"/>
<pk mz="497.130095" i="5080897.5" sn="37.01" a="7660.97" fwhm="0.001572" res="316262.7" algo="FTMS"/>
<pk mz="497.141341" i="1800771.8" sn="11.59" a="2646.95" fwhm="0.001925" res="258202.4" algo="FTMS"/>
<pk mz="497.158440" i="6065991.5" sn="44.65" a="9378.83" fwhm="0.001624" res="306090.5" algo="FTMS"/>
<pk mz="497.167306" i="152053584.0" z="-1" sn="1176.03" a="239153.09" fwhm="0.001559" res="318889.0" algo="FTMS" component_name="Q" deconvoluted_molecular_mass="497.168076" deconvoluted_isotopic_mass="497.168018"/>
<pk mz="497.202857" i="2899280.5" sn="20.11" a="3822.01" fwhm="0.001528" res="325369.5" algo="FTMS"/>
<pk mz="497.239370" i="2728280.3" sn="18.78" a="3801.02" fwhm="0.001533" res="324347.5" algo="FTMS"/>
<pk mz="497.275637" i="2959199.8" sn="20.57" a="4371.31" fwhm="0.001648" res="301753.1" algo="FTMS"/>
<pk mz="497.312139" i="1648231.4" sn="10.41" a="2057.19" fwhm="0.001473" res="337719.7" algo="FTMS"/>
<pk mz="498.031595" i="1309053.1" sn="7.78" a="1940.10" fwhm="0.002277" res="218735.4" algo="FTMS"/>
<pk mz="498.067809" i="1625348.8" sn="10.23" a="2175.54" fwhm="0.001799" res="276816.7" algo="FTMS"/>
<pk mz="498.089256" i="1999881.1" sn="13.13" a="2168.46" fwhm="0.001398" res="356198.5" algo="FTMS"/>
<pk mz="498.092371" i="4599818.0" sn="33.28" a="6056.30" fwhm="0.001450" res="343562.7" algo="FTMS"/>
<pk mz="498.095805" i="1746442.5" sn="11.17" a="1567.78" fwhm="0.001134" res="439241.7" algo="FTMS"/>
<pk mz="498.127773" i="6407185.0" sn="47.29" a="10005.50" fwhm="0.001552" res="320988.2" algo="FTMS"/>
<pk mz="498.133584" i="1582610.4" sn="9.90" a="1561.29" fwhm="0.001289" res="386472.1" algo="FTMS"/>
<pk mz="498.161787" i="2740760.3" sn="18.88" a="3846.69" fwhm="0.001532" res="325195.8" algo="FTMS"/>
<pk mz="498.170683" i="33474586.0" z="-1" sn="257.06" a="54391.58" fwhm="0.001592" res="312956.5" algo="FTMS" component_name="Q" deconvoluted_molecular_mass="497.168076" deconvoluted_isotopic_mass="498.171397"/>
<pk mz="498.930194" i="2992823.5" sn="20.83" a="4765.45" fwhm="0.001841" res="271081.8" algo="FTMS"/>
<pk mz="499.015660" i="1429705.4" sn="8.71" a="1628.20" fwhm="0.001554" res="321109.9" algo="FTMS"/>
<pk mz="499.036383" i="1658317.6" sn="10.49" a="2023.97" fwhm="0.001655" res="301604.7" algo="FTMS"/>
<pk mz="499.051811" i="2356432.8" sn="15.90" a="3236.77" fwhm="0.001563" res="319375.7" algo="FTMS"/>
<pk mz="499.062895" i="1248467.1" sn="7.31" a="1437.69" fwhm="0.001918" res="260177.8" algo="FTMS"/>
<pk mz="499.072974" i="4062421.3" sn="29.12" a="5822.79" fwhm="0.001589" res="314066.7" algo="FTMS"/>
<pk mz="499.089677" i="7048408.5" sn="52.26" a="12151.72" fwhm="0.001755" res="284379.3" algo="FTMS"/>
<pk mz="499.103719" i="1830107.5" sn="11.82" a="2635.72" fwhm="0.001703" res="293140.2" algo="FTMS"/>
<pk mz="499.109325" i="4908252.5" sn="35.67" a="7627.15" fwhm="0.001635" res="305322.6" algo="FTMS"/>
<pk mz="499.140014" i="2108643.0" sn="13.97" a="2599.07" fwhm="0.001487" res="335686.9" algo="FTMS"/>
<pk mz="499.145729" i="3348708.3" sn="23.59" a="4787.54" fwhm="0.001587" res="314489.1" algo="FTMS"/>
<pk mz="499.163118" i="10305768.0" sn="77.50" a="17483.65" fwhm="0.001614" res="309206.1" algo="FTMS"/>
<pk mz="499.171991" i="1822441.6" sn="11.76" a="2398.01" fwhm="0.001530" res="326208.4" algo="FTMS"/>
<pk mz="499.174133" i="4687082.0" z="-1" sn="33.96" a="7018.05" fwhm="0.001581" res="315740.3" algo="FTMS" component_name="Q" deconvoluted_molecular_mass="497.168076" deconvoluted_isotopic_mass="499.174850"/>
<pk mz="499.182102" i="2950891.8" sn="20.50" a="4651.73" fwhm="0.001668" res="299336.6" algo="FTMS"/>
<pk mz="499.218523" i="2994419.3" sn="20.84" a="4868.52" fwhm="0.001693" res="294822.1" algo="FTMS"/>
<pk mz="499.254928" i="4765947.0" sn="34.57" a="7561.76" fwhm="0.001666" res="299693.2" algo="FTMS"/>
<pk mz="499.291244" i="2626818.3" sn="17.99" a="3869.21" fwhm="0.001672" res="298564.2" algo="FTMS"/>
<pk mz="500.047224" i="2255774.5" sn="15.11" a="3483.41" fwhm="0.001737" res="287888.6" algo="FTMS"/>
<pk mz="500.076345" i="1449636.4" sn="8.87" a="1587.56" fwhm="0.001437" res="348108.0" algo="FTMS"/>
<pk mz="500.083404" i="2068389.9" sn="13.66" a="2624.15" fwhm="0.001593" res="313931.4" algo="FTMS"/>
<pk mz="500.089366" i="2010023.1" sn="13.21" a="2413.91" fwhm="0.001525" res="327990.0" algo="FTMS"/>
<pk mz="500.093262" i="1589159.9" sn="9.95" a="3699.06" fwhm="0.003016" res="165823.6" algo="FTMS"/>
<pk mz="500.105000" i="1330346.3" sn="7.94" a="1203.63" fwhm="0.001259" res="397283.7" algo="FTMS"/>
<pk mz="500.166597" i="2183607.0" sn="14.55" a="2593.48" fwhm="0.001400" res="357226.6" algo="FTMS"/>
<pk mz="500.177493" i="1329337.3" z="-1" sn="7.93" a="1514.98" fwhm="0.001497" res="334015.3" algo="FTMS" component_name="Q" deconvoluted_molecular_mass="497.168076" deconvoluted_isotopic_mass="500.178214"/>
<pk mz="500.195258" i="1385916.9" sn="8.37" a="1295.66" fwhm="0.001328" res="376729.5" algo="FTMS"/>
<pk mz="501.031078" i="2155624.8" sn="14.34" a="2618.01" fwhm="0.001495" res="335169.1" algo="FTMS"/>
<pk mz="501.042407" i="1280619.1" sn="7.55" a="1360.18" fwhm="0.001438" res="348338.6" algo="FTMS"/>
<pk mz="501.052248" i="2017389.1" sn="13.26" a="2920.90" fwhm="0.001587" res="315736.1" algo="FTMS"/>
<pk mz="501.067539" i="3038832.3" sn="21.18" a="4377.07" fwhm="0.001655" res="302741.8" algo="FTMS"/>
<pk mz="501.078688" i="1738866.5" sn="11.11" a="2187.20" fwhm="0.001541" res="325115.5" algo="FTMS"/>
<pk mz="501.088593" i="3390580.5" sn="23.91" a="5613.31" fwhm="0.001777" res="281945.6" algo="FTMS"/>
<pk mz="501.103920" i="1951863.8" sn="12.76" a="2108.29" fwhm="0.001402" res="357429.5" algo="FTMS"/>
<pk mz="501.119356" i="9208443.0" sn="68.99" a="14535.45" fwhm="0.001592" res="314814.9" algo="FTMS"/>
<pk mz="501.125090" i="2473084.0" sn="16.80" a="3123.74" fwhm="0.001489" res="336598.2" algo="FTMS"/>
<pk mz="501.140251" i="1286783.3" sn="7.60" a="1056.28" fwhm="0.001233" res="406392.7" algo="FTMS"/>
<pk mz="501.161319" i="2114179.5" sn="14.01" a="2558.52" fwhm="0.001463" res="342636.6" algo="FTMS"/>
<pk mz="501.184020" i="1366920.1" z="-1" sn="8.22" a="1766.95" fwhm="0.001624" res="308557.5" algo="FTMS" component_name="Q" deconvoluted_molecular_mass="497.168076" deconvoluted_isotopic_mass="501.184743"/>
<pk mz="501.197638" i="2403467.0" sn="16.26" a="3063.66" fwhm="0.001527" res="328296.1" algo="FTMS"/>
<pk mz="501.234082" i="3679890.5" sn="26.15" a="5353.66" fwhm="0.001598" res="313659.6" algo="FTMS"/>
<pk mz="501.270570" i="3901082.0" sn="27.86" a="6153.39" fwhm="0.001686" res="297367.7" algo="FTMS"/>
<pk mz="501.306964" i="1815969.4" sn="11.70" a="2475.38" fwhm="0.001640" res="305655.4" algo="FTMS"/>
<pk mz="502.062854" i="2306364.0" sn="15.50" a="2929.64" fwhm="0.001500" res="334751.0" algo="FTMS"/>
<pk mz="502.074002" i="1228606.4" sn="7.15" a="1400.17" fwhm="0.001514" res="331590.6" algo="FTMS"/>
<pk mz="502.099252" i="2249539.5" sn="15.06" a="2873.55" fwhm="0.001504" res="333766.8" algo="FTMS"/>
<pk mz="502.110325" i="1348933.8" sn="8.08" a="1440.78" fwhm="0.001436" res="349720.4" algo="FTMS"/>
<pk mz="502.193064" i="1549654.8" sn="9.64" a="1472.47" fwhm="0.001307" res="384257.5" algo="FTMS"/>
<pk mz="502.229540" i="2089822.1" sn="13.82" a="3199.45" fwhm="0.001698" res="295848.2" algo="FTMS"/>
<pk mz="502.265816" i="1209445.5" sn="7.00" a="942.27" fwhm="0.001284" res="391255.6" algo="FTMS"/>
<pk mz="502.273762" i="1372519.1" sn="8.27" a="1640.01" fwhm="0.001628" res="308476.3" algo="FTMS"/>
<pk mz="503.046681" i="3805188.8" sn="27.12" a="5519.67" fwhm="0.001623" res="309984.7" algo="FTMS"/>
<pk mz="503.058081" i="1491463.0" sn="9.19" a="1576.16" fwhm="0.001452" res="346557.1" algo="FTMS"/>
<pk mz="503.067595" i="1360904.9" sn="8.17" a="1673.23" fwhm="0.001872" res="268743.0" algo="FTMS"/>
<pk mz="503.083050" i="4777996.0" sn="34.66" a="7563.64" fwhm="0.001630" res="308590.5" algo="FTMS"/>
<pk mz="503.086414" i="1211148.8" sn="7.01" a="1438.97" fwhm="0.001556" res="323276.3" algo="FTMS"/>
<pk mz="503.094248" i="2370574.3" sn="16.00" a="3850.96" fwhm="0.001785" res="281882.4" algo="FTMS"/>
<pk mz="503.104225" i="2132496.3" sn="14.15" a="3356.73" fwhm="0.001764" res="285183.5" algo="FTMS"/>
<pk mz="503.119483" i="3018259.5" sn="21.02" a="4140.46" fwhm="0.001488" res="338017.7" algo="FTMS"/>
<pk mz="503.130682" i="1708565.8" sn="10.87" a="1744.47" fwhm="0.001394" res="360797.2" algo="FTMS"/>
<pk mz="503.155684" i="1235482.9" sn="7.20" a="1142.43" fwhm="0.001249" res="402762.1" algo="FTMS"/>
<pk mz="503.169340" i="1270557.6" sn="7.47" a="1363.33" fwhm="0.001522" res="330685.6" algo="FTMS"/>
<pk mz="503.177053" i="1851423.3" sn="11.98" a="2334.05" fwhm="0.001571" res="320280.0" algo="FTMS"/>
<pk mz="503.205536" i="1469221.0" sn="9.01" a="1521.43" fwhm="0.001356" res="371159.9" algo="FTMS"/>
<pk mz="503.213576" i="2269222.8" sn="15.21" a="2698.22" fwhm="0.001413" res="356179.4" algo="FTMS"/>
<pk mz="503.241663" i="1224748.4" sn="7.12" a="1052.27" fwhm="0.001202" res="418526.4" algo="FTMS"/>
<pk mz="503.249759" i="1932846.0" sn="12.61" a="2246.96" fwhm="0.001426" res="352822.5" algo="FTMS"/>
<pk mz="503.286298" i="1723445.4" sn="10.98" a="2102.43" fwhm="0.001496" res="336320.6" algo="FTMS"/>
<pk mz="504.041906" i="1306830.8" sn="7.75" a="1264.43" fwhm="0.001271" res="396499.0" algo="FTMS"/>
<pk mz="504.078408" i="2063574.1" sn="13.62" a="2873.22" fwhm="0.001674" res="301170.9" algo="FTMS"/>
<pk mz="504.089659" i="1402072.4" sn="8.49" a="1392.61" fwhm="0.001330" res="378939.6" algo="FTMS"/>
<pk mz="504.115009" i="1730013.5" sn="11.03" a="2575.54" fwhm="0.001877" res="268525.8" algo="FTMS"/>
<pk mz="504.146320" i="14740708.0" sn="111.86" a="24821.03" fwhm="0.001646" res="306303.4" algo="FTMS"/>
<pk mz="504.151174" i="1376740.9" sn="8.29" a="1467.14" fwhm="0.001605" res="314179.8" algo="FTMS"/>
<pk mz="504.208736" i="1758448.5" sn="11.18" a="2075.09" fwhm="0.001522" res="331206.5" algo="FTMS"/>
<pk mz="504.245106" i="1888503.9" sn="12.18" a="2277.84" fwhm="0.001475" res="341868.9" algo="FTMS"/>
<pk mz="504.262908" i="2016507.5" sn="13.16" a="2180.86" fwhm="0.001385" res="364002.5" algo="FTMS"/>
<pk mz="504.281194" i="1503487.1" sn="9.21" a="2196.17" fwhm="0.001855" res="271908.7" algo="FTMS"/>
<pk mz="505.026052" i="2079637.6" sn="13.65" a="2699.24" fwhm="0.001560" res="323819.5" algo="FTMS"/>
<pk mz="505.062453" i="4247965.0" sn="30.34" a="6232.80" fwhm="0.001555" res="324754.0" algo="FTMS"/>
<pk mz="505.073622" i="1704095.3" sn="10.76" a="2276.56" fwhm="0.001627" res="310473.3" algo="FTMS"/>
<pk mz="505.090717" i="3622306.8" sn="25.52" a="5466.54" fwhm="0.001583" res="318990.4" algo="FTMS"/>
<pk mz="505.098834" i="3721636.3" sn="26.29" a="5419.24" fwhm="0.001598" res="316173.9" algo="FTMS"/>
<pk mz="505.109977" i="1873830.5" sn="12.06" a="2107.66" fwhm="0.001422" res="355146.8" algo="FTMS"/>
<pk mz="505.135149" i="4860331.5" sn="35.05" a="7804.46" fwhm="0.001715" res="294491.9" algo="FTMS"/>
<pk mz="505.149663" i="3420590.5" sn="23.97" a="4948.29" fwhm="0.001576" res="320559.9" algo="FTMS"/>
<pk mz="505.171408" i="1668274.9" sn="10.48" a="2390.91" fwhm="0.001817" res="278080.1" algo="FTMS"/>
<pk mz="505.184639" i="1327541.6" sn="7.86" a="1479.45" fwhm="0.001400" res="360873.6" algo="FTMS"/>
<pk mz="505.221057" i="1940924.9" sn="12.58" a="2104.35" fwhm="0.001377" res="366955.9" algo="FTMS"/>
<pk mz="505.257305" i="2232004.3" sn="14.82" a="3518.06" fwhm="0.001811" res="278949.2" algo="FTMS"/>
<pk mz="505.393111" i="2366431.5" sn="15.85" a="3078.98" fwhm="0.001548" res="326409.4" algo="FTMS"/>
<pk mz="506.057607" i="1951845.1" sn="12.66" a="2755.90" fwhm="0.001472" res="343791.9" algo="FTMS"/>
<pk mz="506.094060" i="2671212.5" sn="18.20" a="3453.44" fwhm="0.001559" res="324650.6" algo="FTMS"/>
<pk mz="506.096637" i="1302637.0" sn="7.66" a="1647.63" fwhm="0.001630" res="310402.7" algo="FTMS"/>
<pk mz="506.102065" i="1490798.0" sn="9.11" a="1760.12" fwhm="0.001513" res="334492.0" algo="FTMS"/>
<pk mz="506.105392" i="1942638.8" sn="12.59" a="2304.51" fwhm="0.001562" res="323913.8" algo="FTMS"/>
<pk mz="506.130390" i="1809011.8" sn="11.56" a="2462.09" fwhm="0.001684" res="300534.6" algo="FTMS"/>
<pk mz="506.138347" i="1763189.4" sn="11.21" a="2119.37" fwhm="0.001517" res="333656.0" algo="FTMS"/>
<pk mz="506.199087" i="1241985.5" sn="7.20" a="1376.49" fwhm="0.001492" res="339239.6" algo="FTMS"/>
<pk mz="506.224480" i="1544326.6" sn="9.52" a="1498.24" fwhm="0.001261" res="401578.4" algo="FTMS"/>
<pk mz="506.258218" i="2480525.5" sn="16.73" a="4255.26" fwhm="0.001940" res="260946.6" algo="FTMS"/>
<pk mz="507.041545" i="3313450.3" sn="23.14" a="5019.67" fwhm="0.001691" res="299883.7" algo="FTMS"/>
<pk mz="507.078070" i="4211505.5" sn="30.05" a="6483.63" fwhm="0.001673" res="303163.1" algo="FTMS"/>
<pk mz="507.089282" i="1806131.8" sn="11.54" a="2517.38" fwhm="0.001727" res="293575.8" algo="FTMS"/>
<pk mz="507.108765" i="12302136.0" sn="92.32" a="20303.25" fwhm="0.001656" res="306300.4" algo="FTMS"/>
<pk mz="507.114467" i="4262712.5" sn="30.45" a="6645.81" fwhm="0.001676" res="302502.1" algo="FTMS"/>
<pk mz="507.125754" i="1644347.0" sn="10.29" a="2100.07" fwhm="0.001494" res="339425.6" algo="FTMS"/>
<pk mz="507.150831" i="3420480.0" sn="23.96" a="5205.89" fwhm="0.001633" res="310519.3" algo="FTMS"/>
<pk mz="507.187270" i="1644871.3" sn="10.30" a="1763.78" fwhm="0.001378" res="367997.7" algo="FTMS"/>
<pk mz="507.200315" i="1705289.9" sn="10.76" a="1713.64" fwhm="0.001287" res="394027.8" algo="FTMS"/>
<pk mz="507.236647" i="2556241.0" sn="17.31" a="3656.86" fwhm="0.001627" res="311701.9" algo="FTMS"/>
<pk mz="507.273081" i="1718104.4" sn="10.86" a="1879.46" fwhm="0.001339" res="378928.3" algo="FTMS"/>
<pk mz="508.073357" i="2101239.8" sn="13.81" a="3292.82" fwhm="0.001829" res="277794.0" algo="FTMS"/>
<pk mz="508.081155" i="1583353.3" sn="9.82" a="1916.37" fwhm="0.001611" res="315367.1" algo="FTMS"/>
<pk mz="508.109891" i="2156799.0" sn="14.24" a="3154.95" fwhm="0.001933" res="262798.7" algo="FTMS"/>
<pk mz="508.112067" i="3308543.5" sn="23.10" a="4515.48" fwhm="0.001565" res="324655.2" algo="FTMS"/>
<pk mz="508.146137" i="1391366.3" sn="8.34" a="1634.24" fwhm="0.001534" res="331220.3" algo="FTMS"/>
<pk mz="509.057307" i="3737787.0" sn="26.40" a="6708.59" fwhm="0.001870" res="272204.7" algo="FTMS"/>
<pk mz="509.068680" i="1267901.1" sn="7.39" a="1298.31" fwhm="0.001404" res="362619.7" algo="FTMS"/>
<pk mz="509.088032" i="2563777.0" sn="17.37" a="3309.10" fwhm="0.001517" res="335656.4" algo="FTMS"/>
<pk mz="509.093723" i="4604098.0" sn="33.07" a="6885.83" fwhm="0.001639" res="310704.1" algo="FTMS"/>
<pk mz="509.104821" i="1327044.3" sn="7.85" a="1453.28" fwhm="0.001502" res="338933.1" algo="FTMS"/>
<pk mz="509.130102" i="4545737.5" sn="32.62" a="7090.14" fwhm="0.001663" res="306133.8" algo="FTMS"/>
<pk mz="509.166397" i="2424528.5" sn="16.30" a="2888.19" fwhm="0.001428" res="356453.9" algo="FTMS"/>
<pk mz="509.202788" i="1247447.8" sn="7.24" a="1585.56" fwhm="0.001756" res="289986.3" algo="FTMS"/>
<pk mz="509.215810" i="1530074.3" sn="9.41" a="1767.65" fwhm="0.001457" res="349399.9" algo="FTMS"/>
<pk mz="509.239005" i="1252830.9" sn="7.28" a="949.89" fwhm="0.001356" res="375674.0" algo="FTMS"/>
<pk mz="509.252411" i="1899233.5" sn="12.25" a="1909.26" fwhm="0.001382" res="368557.1" algo="FTMS"/>
<pk mz="509.275501" i="1244390.0" sn="7.21" a="1023.42" fwhm="0.001357" res="375207.7" algo="FTMS"/>
<pk mz="510.088773" i="1333638.5" sn="7.90" a="1565.07" fwhm="0.001572" res="324498.3" algo="FTMS"/>
<pk mz="510.096924" i="1591944.1" sn="9.89" a="1774.49" fwhm="0.001475" res="345809.6" algo="FTMS"/>
<pk mz="510.100263" i="2333064.8" sn="15.59" a="3220.61" fwhm="0.001520" res="335489.6" algo="FTMS"/>
<pk mz="510.125435" i="1654157.6" sn="10.36" a="2265.77" fwhm="0.001764" res="289137.5" algo="FTMS"/>
<pk mz="510.136658" i="1496719.9" sn="9.15" a="1771.29" fwhm="0.001548" res="329454.1" algo="FTMS"/>
<pk mz="511.036561" i="2267200.5" sn="15.08" a="2644.79" fwhm="0.001487" res="343714.8" algo="FTMS"/>
<pk mz="511.072867" i="3327047.8" sn="23.24" a="5792.21" fwhm="0.001893" res="269945.6" algo="FTMS"/>
<pk mz="511.103609" i="30822990.0" sn="234.87" a="54077.00" fwhm="0.001710" res="298890.9" algo="FTMS"/>
<pk mz="511.108136" i="7705166.5" sn="56.94" a="10982.45" fwhm="0.001492" res="342561.6" algo="FTMS"/>
<pk mz="511.109931" i="1982031.0" sn="12.89" a="1439.50" fwhm="0.000900" res="567895.5" algo="FTMS"/>
<pk mz="511.137725" i="2779732.5" sn="19.03" a="4041.07" fwhm="0.001897" res="269456.6" algo="FTMS"/>
<pk mz="511.139989" i="6024789.0" sn="44.00" a="10379.80" fwhm="0.001797" res="284473.3" algo="FTMS"/>
<pk mz="511.145804" i="3584598.0" sn="25.22" a="5200.35" fwhm="0.001591" res="321290.8" algo="FTMS"/>
<pk mz="511.178033" i="1667164.4" sn="10.46" a="2297.40" fwhm="0.002043" res="250199.2" algo="FTMS"/>
<pk mz="511.183092" i="6971997.5" sn="51.29" a="11503.63" fwhm="0.001610" res="317601.4" algo="FTMS"/>
<pk mz="511.218465" i="1728356.3" sn="10.93" a="3066.21" fwhm="0.002046" res="249817.0" algo="FTMS"/>
<pk mz="511.254933" i="2125675.5" sn="13.99" a="2990.17" fwhm="0.001727" res="296079.2" algo="FTMS"/>
<pk mz="511.291383" i="1480562.5" sn="9.03" a="1580.56" fwhm="0.001404" res="364038.6" algo="FTMS"/>
<pk mz="511.327663" i="1334649.6" sn="7.90" a="1135.52" fwhm="0.001354" res="377706.2" algo="FTMS"/>
<pk mz="512.106799" i="4391697.5" sn="31.43" a="5375.54" fwhm="0.001291" res="396695.7" algo="FTMS"/>
<pk mz="512.108500" i="2326290.0" sn="15.53" a="1896.32" fwhm="0.001010" res="506926.6" algo="FTMS"/>
<pk mz="512.143426" i="3442456.8" sn="24.13" a="5394.70" fwhm="0.001730" res="296094.9" algo="FTMS"/>
<pk mz="512.186409" i="1675809.3" sn="10.53" a="2101.99" fwhm="0.001571" res="326071.3" algo="FTMS"/>
<pk mz="513.031029" i="1747397.4" sn="11.08" a="1943.59" fwhm="0.001433" res="358016.5" algo="FTMS"/>
<pk mz="513.052066" i="1238729.5" sn="7.16" a="1008.18" fwhm="0.001283" res="399847.4" algo="FTMS"/>
<pk mz="513.067473" i="1719244.5" sn="10.86" a="2258.24" fwhm="0.001606" res="319508.5" algo="FTMS"/>
<pk mz="513.088688" i="3573712.5" sn="25.13" a="4871.02" fwhm="0.001542" res="332684.2" algo="FTMS"/>
<pk mz="513.105296" i="5584852.0" sn="40.61" a="10019.68" fwhm="0.001840" res="278921.9" algo="FTMS"/>
<pk mz="513.119290" i="3733462.5" sn="26.36" a="5498.78" fwhm="0.001627" res="315339.6" algo="FTMS"/>
<pk mz="513.124894" i="3731415.5" sn="26.35" a="5795.05" fwhm="0.001688" res="304044.4" algo="FTMS"/>
<pk mz="513.134460" i="1231065.5" sn="7.10" a="1280.25" fwhm="0.001567" res="327520.5" algo="FTMS"/>
<pk mz="513.155653" i="1546205.6" sn="9.53" a="1757.94" fwhm="0.001537" res="333942.6" algo="FTMS"/>
<pk mz="513.161330" i="2388958.8" sn="16.02" a="2996.24" fwhm="0.001490" res="344462.0" algo="FTMS"/>
<pk mz="513.197501" i="1259237.6" sn="7.32" a="1109.57" fwhm="0.001402" res="366176.7" algo="FTMS"/>
<pk mz="513.234171" i="2260460.8" sn="15.03" a="3402.39" fwhm="0.001671" res="307058.2" algo="FTMS"/>
<pk mz="513.270510" i="2855923.8" sn="19.61" a="3959.65" fwhm="0.001549" res="331435.5" algo="FTMS"/>
<pk mz="513.306913" i="1659898.9" sn="10.40" a="1809.59" fwhm="0.001475" res="348055.3" algo="FTMS"/>
<pk mz="514.025961" i="1279237.9" sn="7.47" a="1719.57" fwhm="0.001866" res="275456.5" algo="FTMS"/>
<pk mz="514.062771" i="2165901.0" sn="14.30" a="3063.70" fwhm="0.001717" res="299340.6" algo="FTMS"/>
<pk mz="514.104885" i="1672597.1" sn="10.50" a="2876.85" fwhm="0.001990" res="258397.2" algo="FTMS"/>
<pk mz="514.131605" i="1692314.3" sn="10.65" a="2206.09" fwhm="0.001657" res="310280.5" algo="FTMS"/>
<pk mz="514.210722" i="2797225.5" sn="19.16" a="3667.73" fwhm="0.001534" res="335165.2" algo="FTMS"/>
<pk mz="514.237694" i="1320622.8" sn="7.79" a="1397.65" fwhm="0.001508" res="340991.7" algo="FTMS"/>
<pk mz="515.046856" i="2639178.3" sn="17.94" a="3518.60" fwhm="0.001516" res="339807.4" algo="FTMS"/>
<pk mz="515.058015" i="1229900.5" sn="7.09" a="1646.28" fwhm="0.001812" res="284304.2" algo="FTMS"/>
<pk mz="515.067782" i="2793294.3" sn="19.12" a="4238.24" fwhm="0.001716" res="300109.8" algo="FTMS"/>
<pk mz="515.075563" i="1249871.9" sn="7.25" a="1582.11" fwhm="0.001713" res="300609.9" algo="FTMS"/>
<pk mz="515.083079" i="2065745.3" sn="13.52" a="2607.73" fwhm="0.001522" res="338317.4" algo="FTMS"/>
<pk mz="515.094457" i="1353555.5" sn="8.04" a="1254.40" fwhm="0.001283" res="401458.4" algo="FTMS"/>
<pk mz="515.104337" i="2633557.3" sn="17.90" a="4075.39" fwhm="0.001944" res="264994.8" algo="FTMS"/>
<pk mz="515.119258" i="1254232.3" sn="7.28" a="1589.17" fwhm="0.001631" res="315738.2" algo="FTMS"/>
<pk mz="515.134952" i="17487196.0" sn="132.22" a="31948.14" fwhm="0.001794" res="287125.7" algo="FTMS"/>
<pk mz="515.140708" i="2318172.3" sn="15.47" a="3470.45" fwhm="0.001740" res="296036.5" algo="FTMS"/>
<pk mz="515.155791" i="1348703.3" sn="8.01" a="1552.64" fwhm="0.001710" res="301265.9" algo="FTMS"/>
<pk mz="515.177207" i="1813603.4" sn="11.58" a="2455.24" fwhm="0.001759" res="292933.5" algo="FTMS"/>
<pk mz="515.213184" i="1895786.3" sn="12.22" a="2765.71" fwhm="0.001591" res="323869.8" algo="FTMS"/>
<pk mz="515.249828" i="3776881.3" sn="26.69" a="5758.43" fwhm="0.001700" res="303104.6" algo="FTMS"/>
<pk mz="515.286229" i="2647928.3" sn="18.01" a="3943.57" fwhm="0.001722" res="299157.2" algo="FTMS"/>
<pk mz="516.041898" i="1594888.9" sn="9.90" a="2185.87" fwhm="0.001821" res="283419.0" algo="FTMS"/>
<pk mz="516.078504" i="2194447.8" sn="14.51" a="3360.18" fwhm="0.001691" res="305204.6" algo="FTMS"/>
<pk mz="516.138361" i="2242587.3" sn="14.88" a="2966.23" fwhm="0.001461" res="353192.9" algo="FTMS"/>
<pk mz="516.245091" i="1510959.6" sn="9.25" a="1611.79" fwhm="0.001449" res="356355.3" algo="FTMS"/>
<pk mz="517.026074" i="1735108.3" sn="10.98" a="2404.26" fwhm="0.001650" res="313393.2" algo="FTMS"/>
<pk mz="517.062404" i="3422411.0" sn="23.96" a="5170.47" fwhm="0.001657" res="312105.7" algo="FTMS"/>
<pk mz="517.073754" i="2233037.3" sn="14.81" a="3427.86" fwhm="0.001708" res="302752.3" algo="FTMS"/>
<pk mz="517.083471" i="1680591.1" sn="10.56" a="2024.76" fwhm="0.001704" res="303434.7" algo="FTMS"/>
<pk mz="517.098742" i="3036882.0" sn="21.00" a="4974.62" fwhm="0.001767" res="292650.7" algo="FTMS"/>
<pk mz="517.119811" i="1967830.0" sn="12.77" a="2878.92" fwhm="0.001725" res="299798.5" algo="FTMS"/>
<pk mz="517.132286" i="1232088.4" sn="7.11" a="1359.46" fwhm="0.001546" res="334435.1" algo="FTMS"/>
<pk mz="517.135294" i="1794265.0" sn="11.43" a="2243.85" fwhm="0.001585" res="326355.8" algo="FTMS"/>
<pk mz="517.156184" i="1343196.9" sn="7.96" a="1215.08" fwhm="0.001390" res="372148.4" algo="FTMS"/>
<pk mz="517.192755" i="1686499.9" sn="10.60" a="2249.77" fwhm="0.001705" res="303388.4" algo="FTMS"/>
<pk mz="517.221085" i="1270505.3" sn="7.40" a="1403.78" fwhm="0.001416" res="365331.9" algo="FTMS"/>
<pk mz="517.229210" i="2178794.8" sn="14.39" a="3126.30" fwhm="0.001814" res="285060.1" algo="FTMS"/>
<pk mz="517.257491" i="1635312.1" sn="10.21" a="2204.08" fwhm="0.001751" res="295361.1" algo="FTMS"/>
<pk mz="517.265306" i="2224881.5" sn="14.75" a="3168.41" fwhm="0.001671" res="309489.8" algo="FTMS"/>
<pk mz="517.275250" i="1417203.5" sn="8.53" a="1847.42" fwhm="0.001753" res="295110.6" algo="FTMS"/>
<pk mz="517.301929" i="1605496.5" sn="9.98" a="2857.66" fwhm="0.002470" res="209474.4" algo="FTMS"/>
<pk mz="518.057603" i="2131847.5" sn="14.03" a="2718.34" fwhm="0.001590" res="325747.5" algo="FTMS"/>
<pk mz="518.094184" i="1783438.4" sn="11.35" a="2455.41" fwhm="0.002022" res="256214.0" algo="FTMS"/>
<pk mz="518.105329" i="1556368.5" sn="9.60" a="2995.56" fwhm="0.002516" res="205936.4" algo="FTMS"/>
<pk mz="518.114369" i="1500050.3" sn="9.17" a="1598.29" fwhm="0.001280" res="404655.0" algo="FTMS"/>
<pk mz="518.125524" i="1613972.4" sn="10.04" a="1787.52" fwhm="0.001515" res="341894.1" algo="FTMS"/>
<pk mz="518.130096" i="1389973.3" sn="8.32" a="1453.41" fwhm="0.001338" res="387300.2" algo="FTMS"/>
<pk mz="518.205784" i="4302755.5" sn="30.74" a="7277.07" fwhm="0.001758" res="294722.4" algo="FTMS"/>
<pk mz="518.224403" i="2133927.0" sn="14.04" a="3344.44" fwhm="0.001773" res="292367.1" algo="FTMS"/>
<pk mz="519.041646" i="2539072.8" sn="17.16" a="3621.43" fwhm="0.001679" res="309122.5" algo="FTMS"/>
<pk mz="519.077967" i="4503623.5" sn="32.28" a="7200.34" fwhm="0.001698" res="305675.1" algo="FTMS"/>
<pk mz="519.089251" i="2478665.8" sn="16.70" a="3889.99" fwhm="0.001894" res="274036.3" algo="FTMS"/>
<pk mz="519.106449" i="1299533.0" sn="7.62" a="1375.60" fwhm="0.001525" res="340438.8" algo="FTMS"/>
<pk mz="519.114426" i="3217486.5" sn="22.38" a="4575.96" fwhm="0.001642" res="316220.9" algo="FTMS"/>
<pk mz="519.149283" i="5090389.0" sn="36.80" a="8824.75" fwhm="0.002096" res="247670.7" algo="FTMS"/>
<pk mz="519.187332" i="1564636.1" sn="9.66" a="3550.47" fwhm="0.002871" res="180835.3" algo="FTMS"/>
<pk mz="519.200453" i="1805918.6" sn="11.52" a="2211.98" fwhm="0.001563" res="332279.9" algo="FTMS"/>
<pk mz="519.236680" i="1791333.4" sn="11.41" a="3276.51" fwhm="0.002299" res="225866.7" algo="FTMS"/>
<pk mz="520.073321" i="2536706.0" sn="17.07" a="3761.23" fwhm="0.001598" res="325446.5" algo="FTMS"/>
<pk mz="520.112013" i="3649801.3" sn="25.59" a="5803.89" fwhm="0.001685" res="308680.2" algo="FTMS"/>
<pk mz="520.117571" i="1296906.3" sn="7.57" a="1620.22" fwhm="0.001857" res="280032.9" algo="FTMS"/>
<pk mz="520.274054" i="1661991.4" sn="10.36" a="2421.41" fwhm="0.001711" res="304029.6" algo="FTMS"/>
<pk mz="521.021022" i="1252786.4" sn="7.23" a="1293.81" fwhm="0.001435" res="362968.5" algo="FTMS"/>
<pk mz="521.057244" i="3390905.0" sn="23.61" a="5333.36" fwhm="0.001792" res="290847.8" algo="FTMS"/>
<pk mz="521.093754" i="3865023.8" sn="27.24" a="6477.00" fwhm="0.001756" res="296770.5" algo="FTMS"/>
<pk mz="521.104954" i="1732033.9" sn="10.90" a="1947.05" fwhm="0.001567" res="332603.3" algo="FTMS"/>
<pk mz="521.118944" i="2273732.5" sn="15.05" a="3461.32" fwhm="0.001730" res="301279.0" algo="FTMS"/>
<pk mz="521.124375" i="1334469.5" sn="7.85" a="1431.99" fwhm="0.001638" res="318215.5" algo="FTMS"/>
<pk mz="521.130043" i="3610054.5" sn="25.29" a="5419.54" fwhm="0.001729" res="301451.7" algo="FTMS"/>
<pk mz="521.166261" i="2253261.3" sn="14.89" a="3763.69" fwhm="0.001928" res="270286.5" algo="FTMS"/>
<pk mz="521.202600" i="1531092.0" sn="9.36" a="1715.87" fwhm="0.001591" res="327563.8" algo="FTMS"/>
<pk mz="521.215963" i="1922518.5" sn="12.36" a="2819.65" fwhm="0.001738" res="299896.9" algo="FTMS"/>
<pk mz="521.239209" i="1359962.9" sn="8.05" a="2346.64" fwhm="0.002091" res="249260.8" algo="FTMS"/>
<pk mz="521.252259" i="1612253.3" sn="9.98" a="2028.86" fwhm="0.001534" res="339865.2" algo="FTMS"/>
<pk mz="522.052483" i="1756529.3" sn="11.08" a="2815.89" fwhm="0.001786" res="292247.9" algo="FTMS"/>
<pk mz="522.091299" i="5642872.5" sn="40.86" a="10031.71" fwhm="0.001868" res="279515.2" algo="FTMS"/>
<pk mz="522.125358" i="1564286.6" sn="9.61" a="2270.26" fwhm="0.002134" res="244697.7" algo="FTMS"/>
<pk mz="522.156984" i="1479812.5" sn="8.96" a="1965.73" fwhm="0.001657" res="315164.0" algo="FTMS"/>
<pk mz="522.211318" i="1305230.5" sn="7.63" a="2048.16" fwhm="0.002093" res="249510.1" algo="FTMS"/>
<pk mz="522.219393" i="1280912.0" sn="7.44" a="1589.63" fwhm="0.001536" res="339940.6" algo="FTMS"/>
<pk mz="523.036421" i="2227238.3" sn="14.69" a="3788.63" fwhm="0.002039" res="256489.5" algo="FTMS"/>
<pk mz="523.072979" i="4457261.0" sn="31.78" a="7490.04" fwhm="0.001782" res="293546.8" algo="FTMS"/>
<pk mz="523.084023" i="1341230.9" sn="7.90" a="1601.02" fwhm="0.001602" res="326477.3" algo="FTMS"/>
<pk mz="523.103642" i="3127090.5" sn="21.58" a="5030.54" fwhm="0.001931" res="270966.5" algo="FTMS"/>
<pk mz="523.109312" i="4021043.5" sn="28.43" a="6183.17" fwhm="0.001735" res="301586.4" algo="FTMS"/>
<pk mz="523.145754" i="3525434.3" sn="24.64" a="5860.30" fwhm="0.001811" res="288884.8" algo="FTMS"/>
<pk mz="523.181817" i="2085440.9" sn="13.60" a="3456.63" fwhm="0.001965" res="266266.3" algo="FTMS"/>
<pk mz="523.231700" i="1748298.0" sn="11.02" a="2161.94" fwhm="0.001603" res="326481.0" algo="FTMS"/>
<pk mz="523.267974" i="1530960.6" sn="9.35" a="1719.59" fwhm="0.001603" res="326383.0" algo="FTMS"/>
<pk mz="524.076228" i="1300964.3" sn="7.59" a="1173.67" fwhm="0.001364" res="384349.5" algo="FTMS"/>
<pk mz="524.104759" i="1954793.4" sn="12.60" a="3113.35" fwhm="0.002068" res="253392.2" algo="FTMS"/>
<pk mz="524.115949" i="5912555.5" sn="42.93" a="10467.88" fwhm="0.001845" res="284136.4" algo="FTMS"/>
<pk mz="524.149288" i="1356273.5" sn="8.01" a="1493.73" fwhm="0.001507" res="347731.1" algo="FTMS"/>
<pk mz="525.031032" i="1537681.6" sn="9.40" a="1813.89" fwhm="0.001594" res="329450.0" algo="FTMS"/>
<pk mz="525.052310" i="2976405.5" sn="20.43" a="4430.55" fwhm="0.001780" res="294976.2" algo="FTMS"/>
<pk mz="525.088594" i="3145372.0" sn="21.72" a="4583.35" fwhm="0.001674" res="313694.2" algo="FTMS"/>
<pk mz="525.119256" i="119061664.0" z="-1" sn="909.91" a="212243.67" fwhm="0.001767" res="297099.0" algo="FTMS" component_name="S" deconvoluted_molecular_mass="525.120009" deconvoluted_isotopic_mass="525.120055"/>
<pk mz="525.189983" i="1480622.4" sn="8.97" a="1647.07" fwhm="0.001513" res="347208.0" algo="FTMS"/>
<pk mz="525.197095" i="1326511.8" sn="7.79" a="1746.35" fwhm="0.001796" res="292477.9" algo="FTMS"/>
<pk mz="525.233956" i="1761718.4" sn="11.12" a="2593.85" fwhm="0.001836" res="286050.6" algo="FTMS"/>
<pk mz="525.270705" i="1768637.0" sn="11.17" a="2296.06" fwhm="0.001692" res="310468.5" algo="FTMS"/>
<pk mz="525.306940" i="1340099.6" sn="7.89" a="1310.68" fwhm="0.001554" res="337969.7" algo="FTMS"/>
<pk mz="526.110316" i="1249876.4" sn="7.20" a="1474.33" fwhm="0.001595" res="329833.5" algo="FTMS"/>
<pk mz="526.122658" i="16690519.0" z="-1" sn="125.51" a="30193.89" fwhm="0.001786" res="294502.7" algo="FTMS" component_name="S" deconvoluted_molecular_mass="525.120009" deconvoluted_isotopic_mass="526.123461"/>
<pk mz="526.128249" i="1399127.6" sn="8.34" a="2129.31" fwhm="0.001938" res="271522.6" algo="FTMS"/>
<pk mz="526.157125" i="1386076.9" sn="8.24" a="2225.02" fwhm="0.002077" res="253321.9" algo="FTMS"/>
<pk mz="527.046666" i="1971708.3" sn="12.73" a="2779.51" fwhm="0.001728" res="304946.8" algo="FTMS"/>
<pk mz="527.067666" i="1992704.0" sn="12.89" a="2516.62" fwhm="0.001542" res="341735.3" algo="FTMS"/>
<pk mz="527.104182" i="3104262.5" sn="21.40" a="4801.55" fwhm="0.001760" res="299449.6" algo="FTMS"/>
<pk mz="527.123571" i="3139594.0" z="-1" sn="21.68" a="4838.95" fwhm="0.001683" res="313225.7" algo="FTMS" component_name="S" deconvoluted_molecular_mass="525.120009" deconvoluted_isotopic_mass="527.124376"/>
<pk mz="527.140499" i="3109389.0" sn="21.44" a="5019.10" fwhm="0.001735" res="303864.9" algo="FTMS"/>
<pk mz="527.164697" i="1384465.4" sn="8.23" a="1346.51" fwhm="0.001401" res="376199.8" algo="FTMS"/>
<pk mz="527.176952" i="1578515.6" sn="9.71" a="1758.23" fwhm="0.001423" res="370364.3" algo="FTMS"/>
<pk mz="527.205074" i="1250840.6" sn="7.20" a="1827.74" fwhm="0.001926" res="273686.6" algo="FTMS"/>
<pk mz="527.213340" i="1521178.1" sn="9.27" a="1868.13" fwhm="0.001737" res="303515.9" algo="FTMS"/>
<pk mz="527.249882" i="2040864.6" sn="13.26" a="2691.49" fwhm="0.001683" res="313326.6" algo="FTMS"/>
<pk mz="527.286229" i="2260519.0" sn="14.94" a="3273.08" fwhm="0.001755" res="300432.4" algo="FTMS"/>
<pk mz="527.322511" i="1407533.5" sn="8.40" a="1357.30" fwhm="0.001396" res="377767.0" algo="FTMS"/>
<pk mz="528.078393" i="1559732.0" sn="9.57" a="1887.55" fwhm="0.001509" res="349973.5" algo="FTMS"/>
<pk mz="528.143987" i="1278015.6" sn="7.41" a="1916.97" fwhm="0.002036" res="259404.3" algo="FTMS"/>
<pk mz="528.189998" i="3551431.8" sn="24.83" a="5961.42" fwhm="0.001810" res="291762.3" algo="FTMS"/>
<pk mz="528.226304" i="2497230.3" sn="16.75" a="4022.77" fwhm="0.001789" res="295278.1" algo="FTMS"/>
<pk mz="529.046940" i="1574367.4" sn="9.68" a="3316.90" fwhm="0.002629" res="201258.8" algo="FTMS"/>
<pk mz="529.062279" i="2158946.0" sn="14.16" a="3505.23" fwhm="0.001909" res="277079.9" algo="FTMS"/>
<pk mz="529.083517" i="1963877.9" sn="12.66" a="2431.28" fwhm="0.001548" res="341785.8" algo="FTMS"/>
<pk mz="529.098548" i="1412456.5" sn="8.44" a="1500.35" fwhm="0.001545" res="342534.3" algo="FTMS"/>
<pk mz="529.114497" i="1598827.3" sn="9.87" a="1935.30" fwhm="0.001529" res="346116.4" algo="FTMS"/>
<pk mz="529.119886" i="1924972.3" sn="12.37" a="2483.81" fwhm="0.001564" res="338408.6" algo="FTMS"/>
<pk mz="529.134976" i="1498990.9" sn="9.10" a="2091.22" fwhm="0.001847" res="286484.9" algo="FTMS"/>
<pk mz="529.150613" i="4834161.5" sn="34.66" a="8995.73" fwhm="0.001873" res="282550.4" algo="FTMS"/>
<pk mz="529.156156" i="1421426.6" sn="8.51" a="1804.95" fwhm="0.001753" res="301893.5" algo="FTMS"/>
<pk mz="529.192864" i="1346169.0" sn="7.93" a="1996.10" fwhm="0.001952" res="271067.7" algo="FTMS"/>
<pk mz="529.265550" i="2303877.8" sn="15.27" a="3428.85" fwhm="0.001753" res="301836.8" algo="FTMS"/>
<pk mz="529.301892" i="2529164.3" sn="16.99" a="4429.88" fwhm="0.002010" res="263369.2" algo="FTMS"/>
<pk mz="529.338210" i="1226642.6" sn="7.01" a="1346.04" fwhm="0.001612" res="328279.1" algo="FTMS"/>
<pk mz="530.057545" i="1267984.9" sn="7.33" a="1767.05" fwhm="0.002105" res="251835.6" algo="FTMS"/>
<pk mz="530.094199" i="1912855.4" sn="12.27" a="2696.05" fwhm="0.001725" res="307378.5" algo="FTMS"/>
<pk mz="530.153887" i="2143265.8" sn="14.04" a="3441.59" fwhm="0.001854" res="286001.1" algo="FTMS"/>
<pk mz="531.041749" i="2737852.5" sn="18.59" a="4274.40" fwhm="0.001839" res="288763.3" algo="FTMS"/>
<pk mz="531.062784" i="1521344.3" sn="9.27" a="2521.65" fwhm="0.002093" res="253742.9" algo="FTMS"/>
<pk mz="531.078179" i="2269891.0" sn="15.01" a="3342.41" fwhm="0.001721" res="308657.2" algo="FTMS"/>
<pk mz="531.089159" i="1613252.8" sn="9.97" a="2278.60" fwhm="0.001809" res="293614.3" algo="FTMS"/>
<pk mz="531.099260" i="1971910.5" sn="12.72" a="3087.41" fwhm="0.001819" res="291945.7" algo="FTMS"/>
<pk mz="531.114421" i="2076361.3" sn="13.52" a="3232.12" fwhm="0.002004" res="265063.3" algo="FTMS"/>
<pk mz="531.125582" i="1425611.1" sn="8.54" a="1652.96" fwhm="0.001535" res="345970.7" algo="FTMS"/>
<pk mz="531.135457" i="1250764.9" sn="7.20" a="1628.66" fwhm="0.002214" res="239879.3" algo="FTMS"/>
<pk mz="531.208169" i="1388249.5" sn="8.25" a="1349.27" fwhm="0.001403" res="378644.7" algo="FTMS"/>
<pk mz="531.244841" i="1626591.9" sn="10.08" a="2368.26" fwhm="0.001733" res="306569.7" algo="FTMS"/>
<pk mz="531.281337" i="1709030.1" sn="10.71" a="2553.57" fwhm="0.001794" res="296082.6" algo="FTMS"/>
<pk mz="532.075704" i="1723759.6" sn="10.82" a="2666.49" fwhm="0.002032" res="261805.2" algo="FTMS"/>
<pk mz="532.109746" i="1822069.5" sn="11.57" a="2160.93" fwhm="0.001632" res="326107.2" algo="FTMS"/>
<pk mz="532.221457" i="6906249.0" sn="50.53" a="11768.69" fwhm="0.001809" res="294204.4" algo="FTMS"/>
<pk mz="532.239807" i="1797515.9" sn="11.38" a="2440.34" fwhm="0.001729" res="307895.6" algo="FTMS"/>
<pk mz="532.276202" i="1674898.3" sn="10.45" a="2682.90" fwhm="0.001867" res="285090.2" algo="FTMS"/>
<pk mz="533.057380" i="3159576.5" sn="21.82" a="4796.86" fwhm="0.001695" res="314575.0" algo="FTMS"/>
<pk mz="533.085719" i="3073565.3" sn="21.16" a="5016.19" fwhm="0.001868" res="285432.8" algo="FTMS"/>
<pk mz="533.093861" i="3507742.5" sn="24.49" a="6330.79" fwhm="0.001912" res="278850.1" algo="FTMS"/>
<pk mz="533.104882" i="1539616.5" sn="9.41" a="1779.93" fwhm="0.001674" res="318412.9" algo="FTMS"/>
<pk mz="533.130237" i="2413092.8" sn="16.10" a="3778.35" fwhm="0.001780" res="299543.6" algo="FTMS"/>
<pk mz="533.166575" i="1716523.1" sn="10.76" a="2546.53" fwhm="0.001856" res="287237.2" algo="FTMS"/>
<pk mz="533.224924" i="1457717.0" sn="8.78" a="1705.74" fwhm="0.001631" res="326856.4" algo="FTMS"/>
<pk mz="533.252196" i="1529401.8" sn="9.33" a="1814.81" fwhm="0.001588" res="335865.3" algo="FTMS"/>
<pk mz="534.052683" i="1632706.3" sn="10.12" a="2822.14" fwhm="0.002270" res="235267.6" algo="FTMS"/>
<pk mz="534.088799" i="2517192.3" sn="16.90" a="4179.67" fwhm="0.001922" res="277923.1" algo="FTMS"/>
<pk mz="534.097072" i="1648841.8" sn="10.24" a="1982.08" fwhm="0.001598" res="334179.6" algo="FTMS"/>
<pk mz="534.099767" i="1407434.3" sn="8.39" a="1443.66" fwhm="0.001532" res="348728.5" algo="FTMS"/>
<pk mz="534.125139" i="1778382.5" sn="11.24" a="2510.37" fwhm="0.001827" res="292405.7" algo="FTMS"/>
<pk mz="534.255743" i="1383140.8" sn="8.21" a="1616.53" fwhm="0.001618" res="330255.9" algo="FTMS"/>
<pk mz="535.036711" i="2291048.8" sn="15.16" a="3642.18" fwhm="0.001812" res="295282.5" algo="FTMS"/>
<pk mz="535.072888" i="3377007.0" sn="23.48" a="4766.39" fwhm="0.001597" res="335101.6" algo="FTMS"/>
<pk mz="535.109248" i="3735413.0" sn="26.23" a="6523.85" fwhm="0.001904" res="281046.3" algo="FTMS"/>
<pk mz="535.145928" i="2173307.3" sn="14.26" a="3331.76" fwhm="0.001889" res="283286.4" algo="FTMS"/>
<pk mz="535.182083" i="1606017.4" sn="9.91" a="1998.68" fwhm="0.001598" res="334989.8" algo="FTMS"/>
<pk mz="535.218410" i="1450375.5" sn="8.72" a="2170.88" fwhm="0.001946" res="275101.6" algo="FTMS"/>
<pk mz="535.231609" i="1852809.6" sn="11.80" a="2487.73" fwhm="0.001748" res="306208.6" algo="FTMS"/>
<pk mz="535.268176" i="1935759.9" sn="12.44" a="2456.42" fwhm="0.001813" res="295272.7" algo="FTMS"/>
<pk mz="536.068326" i="1461270.1" sn="8.76" a="1590.52" fwhm="0.001472" res="364165.2" algo="FTMS"/>
<pk mz="536.107039" i="5126172.5" sn="36.71" a="9295.26" fwhm="0.001799" res="297965.0" algo="FTMS"/>
<pk mz="536.172561" i="3811367.5" sn="26.68" a="6270.62" fwhm="0.001712" res="313191.7" algo="FTMS"/>
<pk mz="536.981197" i="1855150.4" sn="11.76" a="2368.14" fwhm="0.001679" res="319818.2" algo="FTMS"/>
<pk mz="537.052147" i="2912954.3" sn="19.83" a="4246.55" fwhm="0.001719" res="312442.2" algo="FTMS"/>
<pk mz="537.063220" i="1283004.0" sn="7.40" a="1777.75" fwhm="0.001889" res="284285.6" algo="FTMS"/>
<pk mz="537.088553" i="3650752.3" sn="25.46" a="6247.55" fwhm="0.001875" res="286456.6" algo="FTMS"/>
<pk mz="537.099730" i="1474242.0" sn="8.86" a="1817.55" fwhm="0.001655" res="324445.0" algo="FTMS"/>
<pk mz="537.116970" i="2644677.0" sn="17.78" a="3968.26" fwhm="0.001730" res="310463.4" algo="FTMS"/>
<pk mz="537.124915" i="2964166.3" sn="20.22" a="4513.33" fwhm="0.001738" res="308964.0" algo="FTMS"/>
<pk mz="537.135576" i="1589192.0" sn="9.74" a="2742.00" fwhm="0.002409" res="222950.6" algo="FTMS"/>
<pk mz="537.161336" i="1984204.3" sn="12.75" a="2564.06" fwhm="0.001607" res="334249.0" algo="FTMS"/>
<pk mz="537.197762" i="1502674.3" sn="9.08" a="2024.82" fwhm="0.001758" res="305510.2" algo="FTMS"/>
<pk mz="537.234143" i="1319896.4" sn="7.68" a="1651.68" fwhm="0.001660" res="323628.8" algo="FTMS"/>
<pk mz="537.247329" i="1487066.5" sn="8.96" a="1716.03" fwhm="0.001595" res="336851.5" algo="FTMS"/>
<pk mz="538.015598" i="1420121.5" sn="8.45" a="2145.42" fwhm="0.001940" res="277396.4" algo="FTMS"/>
<pk mz="538.122654" i="3121515.0" sn="21.42" a="5359.78" fwhm="0.001938" res="277660.9" algo="FTMS"/>
<pk mz="538.128406" i="1347692.0" sn="7.89" a="1908.39" fwhm="0.002033" res="264758.3" algo="FTMS"/>
<pk mz="539.067836" i="3220998.0" sn="22.18" a="4931.56" fwhm="0.001774" res="303866.3" algo="FTMS"/>
<pk mz="539.104180" i="3173388.0" sn="21.81" a="5238.66" fwhm="0.001874" res="287712.1" algo="FTMS"/>
<pk mz="539.134957" i="8037905.0" sn="58.91" a="15131.62" fwhm="0.001865" res="289148.5" algo="FTMS"/>
<pk mz="539.140529" i="3408402.0" sn="23.61" a="6552.19" fwhm="0.001989" res="271113.7" algo="FTMS"/>
<pk mz="539.176970" i="2002455.9" sn="12.88" a="3038.51" fwhm="0.001832" res="294336.1" algo="FTMS"/>
<pk mz="539.213172" i="1606173.8" sn="9.86" a="2001.62" fwhm="0.001751" res="307892.0" algo="FTMS"/>
<pk mz="539.243139" i="1648162.6" sn="10.18" a="1842.73" fwhm="0.001477" res="365154.9" algo="FTMS"/>
<pk mz="539.249742" i="1701923.8" sn="10.59" a="2179.10" fwhm="0.001747" res="308751.2" algo="FTMS"/>
<pk mz="539.286415" i="1477673.6" sn="8.88" a="1885.65" fwhm="0.001618" res="333367.8" algo="FTMS"/>
<pk mz="540.041706" i="1337124.4" sn="7.81" a="2299.52" fwhm="0.002284" res="236429.9" algo="FTMS"/>
<pk mz="540.101980" i="7698094.0" sn="56.32" a="14959.68" fwhm="0.001909" res="282905.7" algo="FTMS"/>
<pk mz="540.138252" i="2565812.0" sn="17.18" a="4288.36" fwhm="0.001764" res="306123.2" algo="FTMS"/>
<pk mz="541.025973" i="1403715.1" sn="8.32" a="1532.59" fwhm="0.001478" res="366051.4" algo="FTMS"/>
<pk mz="541.047182" i="1478982.5" sn="8.89" a="1728.04" fwhm="0.001499" res="361035.3" algo="FTMS"/>
<pk mz="541.062243" i="1320264.9" sn="7.68" a="1484.62" fwhm="0.001556" res="347623.8" algo="FTMS"/>
<pk mz="541.083438" i="2305356.3" sn="15.19" a="3130.78" fwhm="0.001684" res="321314.7" algo="FTMS"/>
<pk mz="541.098898" i="1338190.8" sn="7.82" a="1599.76" fwhm="0.001670" res="323971.9" algo="FTMS"/>
<pk mz="541.105419" i="1631311.8" sn="10.05" a="2164.78" fwhm="0.001866" res="289915.3" algo="FTMS"/>
<pk mz="541.114371" i="1801553.3" sn="11.35" a="2981.68" fwhm="0.001968" res="274901.7" algo="FTMS"/>
<pk mz="541.119920" i="2432850.3" sn="16.16" a="3497.27" fwhm="0.001752" res="308919.2" algo="FTMS"/>
<pk mz="541.156325" i="1817944.0" sn="11.48" a="2301.85" fwhm="0.001608" res="336581.7" algo="FTMS"/>
<pk mz="541.184550" i="2763100.5" sn="18.68" a="4343.62" fwhm="0.001811" res="298899.5" algo="FTMS"/>
<pk mz="541.192850" i="2024797.9" sn="13.05" a="3167.11" fwhm="0.001837" res="294653.8" algo="FTMS"/>
<pk mz="541.229120" i="1986403.6" sn="12.76" a="3378.74" fwhm="0.001979" res="273442.6" algo="FTMS"/>
<pk mz="541.265499" i="1536873.5" sn="9.33" a="1719.53" fwhm="0.001451" res="372949.0" algo="FTMS"/>
<pk mz="541.302051" i="1678191.4" sn="10.41" a="2368.00" fwhm="0.001709" res="316765.5" algo="FTMS"/>
<pk mz="542.094175" i="1443053.8" sn="8.62" a="1885.03" fwhm="0.001953" res="277596.4" algo="FTMS"/>
<pk mz="542.205715" i="8454143.0" sn="62.08" a="15556.95" fwhm="0.001897" res="285770.0" algo="FTMS"/>
<pk mz="542.242090" i="1597957.3" sn="9.80" a="2356.63" fwhm="0.001727" res="314020.7" algo="FTMS"/>
<pk mz="543.041770" i="1754755.8" sn="10.99" a="2522.25" fwhm="0.001895" res="286640.4" algo="FTMS"/>
<pk mz="543.078187" i="2007177.5" sn="12.92" a="2880.24" fwhm="0.001778" res="305440.6" algo="FTMS"/>
<pk mz="543.099366" i="1988236.9" sn="12.77" a="3032.37" fwhm="0.001775" res="305931.2" algo="FTMS"/>
<pk mz="543.114381" i="1694351.3" sn="10.53" a="2261.89" fwhm="0.001709" res="317713.3" algo="FTMS"/>
<pk mz="543.129877" i="8372369.5" sn="61.46" a="16135.99" fwhm="0.001967" res="276062.1" algo="FTMS"/>
<pk mz="543.135437" i="2003090.5" sn="12.88" a="2807.98" fwhm="0.001737" res="312685.3" algo="FTMS"/>
<pk mz="543.166300" i="2005655.5" sn="12.90" a="2937.86" fwhm="0.001759" res="308804.3" algo="FTMS"/>
<pk mz="543.209150" i="1342622.1" sn="7.85" a="2031.19" fwhm="0.002334" res="232747.8" algo="FTMS"/>
<pk mz="543.244617" i="1633955.8" sn="10.07" a="1977.42" fwhm="0.001613" res="336856.9" algo="FTMS"/>
<pk mz="543.281269" i="2277545.5" sn="14.98" a="3142.90" fwhm="0.001629" res="333480.1" algo="FTMS"/>
<pk mz="543.317524" i="1758383.3" sn="11.02" a="2558.32" fwhm="0.001781" res="305093.1" algo="FTMS"/>
<pk mz="544.073263" i="1612581.6" sn="9.91" a="1610.10" fwhm="0.001422" res="382527.9" algo="FTMS"/>
<pk mz="544.102215" i="1343530.3" sn="7.85" a="1554.50" fwhm="0.001754" res="310133.0" algo="FTMS"/>
<pk mz="544.120856" i="1440045.1" sn="8.59" a="1829.59" fwhm="0.001787" res="304531.9" algo="FTMS"/>
<pk mz="544.133153" i="1746735.0" sn="10.93" a="2696.70" fwhm="0.001844" res="295090.1" algo="FTMS"/>
<pk mz="544.169723" i="2380084.8" sn="15.76" a="3736.61" fwhm="0.001820" res="298914.9" algo="FTMS"/>
<pk mz="544.284114" i="1240134.6" sn="7.07" a="1574.65" fwhm="0.001924" res="282912.1" algo="FTMS"/>
<pk mz="545.057343" i="2047422.6" sn="13.22" a="3319.81" fwhm="0.001993" res="273539.3" algo="FTMS"/>
<pk mz="545.093753" i="2096068.3" sn="13.59" a="3264.83" fwhm="0.001796" res="303558.8" algo="FTMS"/>
<pk mz="545.104582" i="1317830.0" sn="7.66" a="1600.00" fwhm="0.001669" res="326693.8" algo="FTMS"/>
<pk mz="545.114754" i="1336263.5" sn="7.80" a="1717.09" fwhm="0.001730" res="315135.8" algo="FTMS"/>
<pk mz="545.202732" i="1465813.1" sn="8.79" a="2678.68" fwhm="0.002499" res="218186.6" algo="FTMS"/>
<pk mz="545.260386" i="1753054.0" sn="10.98" a="2722.58" fwhm="0.001869" res="291787.2" algo="FTMS"/>
<pk mz="545.288305" i="1266914.4" sn="7.27" a="1312.03" fwhm="0.001753" res="311014.5" algo="FTMS"/>
<pk mz="545.296700" i="1572323.6" sn="9.60" a="2041.27" fwhm="0.001717" res="317563.9" algo="FTMS"/>
<pk mz="546.052607" i="1328215.9" sn="7.73" a="1903.96" fwhm="0.001807" res="302267.9" algo="FTMS"/>
<pk mz="546.088848" i="1641565.5" sn="10.12" a="1910.07" fwhm="0.001658" res="329406.4" algo="FTMS"/>
<pk mz="546.200718" i="2623086.8" sn="17.61" a="4232.12" fwhm="0.001871" res="291956.2" algo="FTMS"/>
<pk mz="546.237107" i="5391988.0" sn="38.72" a="9693.09" fwhm="0.001868" res="292388.0" algo="FTMS"/>
<pk mz="547.036433" i="1846510.0" sn="11.69" a="2842.21" fwhm="0.001810" res="302160.7" algo="FTMS"/>
<pk mz="547.072919" i="3412723.5" sn="23.63" a="5767.65" fwhm="0.001859" res="294346.4" algo="FTMS"/>
<pk mz="547.084265" i="1276661.3" sn="7.34" a="1382.16" fwhm="0.001648" res="331996.5" algo="FTMS"/>
<pk mz="547.101173" i="2208503.8" sn="14.45" a="3344.59" fwhm="0.001833" res="298551.2" algo="FTMS"/>
<pk mz="547.109283" i="2577657.0" sn="17.26" a="4013.38" fwhm="0.001824" res="300012.5" algo="FTMS"/>
<pk mz="547.120717" i="1501690.9" sn="9.06" a="2263.46" fwhm="0.002025" res="270161.5" algo="FTMS"/>
<pk mz="547.145606" i="1553918.6" sn="9.45" a="2002.97" fwhm="0.001724" res="317311.8" algo="FTMS"/>
<pk mz="547.181852" i="1267460.1" sn="7.27" a="1600.69" fwhm="0.001758" res="311182.1" algo="FTMS"/>
<pk mz="548.068174" i="1435529.9" sn="8.55" a="1837.23" fwhm="0.001788" res="306503.6" algo="FTMS"/>
<pk mz="548.104642" i="1649551.4" sn="10.18" a="2461.99" fwhm="0.001933" res="283600.8" algo="FTMS"/>
<pk mz="548.271511" i="1252776.4" sn="7.16" a="1155.66" fwhm="0.001388" res="394897.1" algo="FTMS"/>
<pk mz="549.052210" i="2459165.0" sn="16.36" a="4013.95" fwhm="0.001855" res="296023.3" algo="FTMS"/>
<pk mz="549.088719" i="2522146.5" sn="16.84" a="4628.70" fwhm="0.002063" res="266108.2" algo="FTMS"/>
<pk mz="549.125074" i="2910247.8" sn="19.80" a="4917.77" fwhm="0.001948" res="281897.9" algo="FTMS"/>
<pk mz="549.161290" i="1828397.1" sn="11.55" a="2310.57" fwhm="0.001661" res="330625.7" algo="FTMS"/>
<pk mz="549.197707" i="1579314.6" sn="9.65" a="2653.86" fwhm="0.002159" res="254350.3" algo="FTMS"/>
<pk mz="549.320021" i="1246532.8" sn="7.11" a="1066.50" fwhm="0.001451" res="378572.0" algo="FTMS"/>
<pk mz="550.035932" i="1275566.5" sn="7.33" a="1906.17" fwhm="0.002094" res="262698.5" algo="FTMS"/>
<pk mz="550.086296" i="5297334.0" sn="38.00" a="9340.83" fwhm="0.001928" res="285240.8" algo="FTMS"/>
<pk mz="550.122676" i="3893435.3" sn="27.29" a="7379.30" fwhm="0.002006" res="274184.3" algo="FTMS"/>
<pk mz="550.997059" i="1452091.4" sn="8.67" a="1839.96" fwhm="0.001913" res="288013.6" algo="FTMS"/>
<pk mz="551.046600" i="1246530.5" sn="7.11" a="1292.69" fwhm="0.001453" res="379336.7" algo="FTMS"/>
<pk mz="551.067901" i="2862917.8" sn="19.43" a="4484.40" fwhm="0.001778" res="310018.6" algo="FTMS"/>
<pk mz="551.104238" i="2533707.0" sn="16.92" a="3759.13" fwhm="0.001773" res="310798.5" algo="FTMS"/>
<pk mz="551.140488" i="2721104.3" sn="18.35" a="4174.65" fwhm="0.001804" res="305481.6" algo="FTMS"/>
<pk mz="551.176887" i="1624917.5" sn="9.99" a="1954.38" fwhm="0.001704" res="323406.0" algo="FTMS"/>
<pk mz="551.213636" i="1331290.9" sn="7.75" a="1513.45" fwhm="0.001638" res="336613.4" algo="FTMS"/>
<pk mz="551.250130" i="1441888.1" sn="8.60" a="1747.32" fwhm="0.001790" res="308024.3" algo="FTMS"/>
<pk mz="551.262915" i="1489506.0" sn="8.96" a="2420.36" fwhm="0.002029" res="271686.1" algo="FTMS"/>
<pk mz="552.071187" i="1426391.0" sn="8.48" a="2385.63" fwhm="0.002255" res="244874.8" algo="FTMS"/>
<pk mz="552.138269" i="6526432.5" sn="47.37" a="12514.67" fwhm="0.001936" res="285163.5" algo="FTMS"/>
<pk mz="552.174575" i="1980901.9" sn="12.71" a="3047.77" fwhm="0.001813" res="304514.6" algo="FTMS"/>
<pk mz="553.047275" i="1393762.9" sn="8.23" a="1623.84" fwhm="0.001537" res="359770.5" algo="FTMS"/>
<pk mz="553.083567" i="3041896.0" sn="20.79" a="4653.33" fwhm="0.001790" res="309062.3" algo="FTMS"/>
<pk mz="553.119724" i="3013741.3" sn="20.58" a="5708.35" fwhm="0.002043" res="270761.5" algo="FTMS"/>
<pk mz="553.141741" i="1886832.3" sn="11.99" a="3274.33" fwhm="0.002341" res="236328.4" algo="FTMS"/>
<pk mz="553.156319" i="2540658.3" sn="16.97" a="4276.84" fwhm="0.002018" res="274092.3" algo="FTMS"/>
<pk mz="553.192801" i="1667959.6" sn="10.32" a="2462.19" fwhm="0.001843" res="300088.1" algo="FTMS"/>
<pk mz="553.258751" i="2170497.0" sn="14.15" a="3085.35" fwhm="0.001680" res="329328.1" algo="FTMS"/>
<pk mz="553.278587" i="1330051.8" sn="7.74" a="1892.75" fwhm="0.001970" res="280844.1" algo="FTMS"/>
<pk mz="553.301954" i="1848455.1" sn="11.69" a="3346.81" fwhm="0.002148" res="257645.3" algo="FTMS"/>
<pk mz="554.117628" i="12883706.0" sn="95.83" a="26966.53" fwhm="0.002024" res="273729.1" algo="FTMS"/>
<pk mz="554.154115" i="1233919.6" sn="7.01" a="2110.43" fwhm="0.002064" res="268472.1" algo="FTMS"/>
<pk mz="555.062612" i="2101630.8" sn="13.62" a="3028.02" fwhm="0.001938" res="286412.7" algo="FTMS"/>
<pk mz="555.099214" i="2410884.0" sn="15.98" a="3643.15" fwhm="0.001857" res="298899.0" algo="FTMS"/>
<pk mz="555.114406" i="1427590.0" sn="8.48" a="2197.01" fwhm="0.001927" res="288053.2" algo="FTMS"/>
<pk mz="555.121006" i="1777030.9" sn="11.15" a="2465.23" fwhm="0.001784" res="311136.2" algo="FTMS"/>
<pk mz="555.135622" i="2638217.0" sn="17.71" a="4303.45" fwhm="0.001871" res="296775.4" algo="FTMS"/>
<pk mz="555.166215" i="1656205.3" sn="10.22" a="2238.23" fwhm="0.001691" res="328316.6" algo="FTMS"/>
<pk mz="555.171862" i="2155406.0" sn="14.03" a="3009.60" fwhm="0.001721" res="322653.4" algo="FTMS"/>
<pk mz="555.208377" i="1460627.1" sn="8.73" a="1770.82" fwhm="0.001558" res="356257.6" algo="FTMS"/>
<pk mz="555.244644" i="1863064.1" sn="11.80" a="2642.47" fwhm="0.001824" res="304406.1" algo="FTMS"/>
<pk mz="555.281132" i="1626013.3" sn="9.99" a="2742.39" fwhm="0.001977" res="280815.5" algo="FTMS"/>
<pk mz="555.317442" i="1355170.3" sn="7.93" a="1884.35" fwhm="0.001875" res="296194.9" algo="FTMS"/>
<pk mz="556.072972" i="1433866.8" sn="8.53" a="2480.73" fwhm="0.002208" res="251832.2" algo="FTMS"/>
<pk mz="556.142401" i="1465364.3" sn="8.77" a="3230.40" fwhm="0.002889" res="192514.0" algo="FTMS"/>
<pk mz="556.221357" i="5855263.0" sn="42.24" a="10881.53" fwhm="0.001920" res="289643.3" algo="FTMS"/>
<pk mz="556.239040" i="3738657.5" sn="26.10" a="6220.43" fwhm="0.001856" res="299646.6" algo="FTMS"/>
<pk mz="557.057390" i="2249873.5" sn="14.75" a="4325.64" fwhm="0.002120" res="262814.0" algo="FTMS"/>
<pk mz="557.078192" i="1707156.3" sn="10.61" a="2411.85" fwhm="0.001799" res="309696.3" algo="FTMS"/>
<pk mz="557.093614" i="1846934.3" sn="11.68" a="2795.64" fwhm="0.001908" res="292036.7" algo="FTMS"/>
<pk mz="557.114529" i="2744985.3" sn="18.52" a="4799.78" fwhm="0.002097" res="265665.6" algo="FTMS"/>
<pk mz="557.129988" i="1251995.3" sn="7.14" a="1455.45" fwhm="0.001652" res="337215.8" algo="FTMS"/>
<pk mz="557.145455" i="27332766.0" sn="206.00" a="57344.39" fwhm="0.002063" res="270078.6" algo="FTMS"/>
<pk mz="557.151271" i="1325982.1" sn="7.70" a="1891.33" fwhm="0.002015" res="276511.1" algo="FTMS"/>
<pk mz="557.187556" i="1478563.1" sn="8.87" a="2084.52" fwhm="0.001843" res="302386.0" algo="FTMS"/>
<pk mz="557.260296" i="1903276.9" sn="12.11" a="2989.00" fwhm="0.001895" res="294040.4" algo="FTMS"/>
<pk mz="557.296621" i="1527985.9" sn="9.24" a="2113.35" fwhm="0.001821" res="306069.4" algo="FTMS"/>
<pk mz="557.333173" i="1481910.8" sn="8.89" a="1951.30" fwhm="0.001743" res="319704.9" algo="FTMS"/>
<pk mz="558.089006" i="1933596.8" sn="12.34" a="3474.92" fwhm="0.002191" res="254751.2" algo="FTMS"/>
<pk mz="558.148870" i="4011300.8" sn="28.18" a="6745.18" fwhm="0.001820" res="306733.6" algo="FTMS"/>
<pk mz="558.284690" i="1274167.0" sn="7.31" a="1466.26" fwhm="0.001981" res="281838.9" algo="FTMS"/>
<pk mz="559.036608" i="1951131.3" sn="12.47" a="3321.00" fwhm="0.001971" res="283587.4" algo="FTMS"/>
<pk mz="559.073058" i="2229152.3" sn="14.59" a="3593.41" fwhm="0.001931" res="289500.0" algo="FTMS"/>
<pk mz="559.094261" i="1353122.9" sn="7.91" a="1399.26" fwhm="0.001469" res="380540.3" algo="FTMS"/>
<pk mz="559.109297" i="1897893.0" sn="12.06" a="2987.28" fwhm="0.001920" res="291176.5" algo="FTMS"/>
<pk mz="559.120321" i="1303974.4" sn="7.53" a="1434.70" fwhm="0.001830" res="305586.3" algo="FTMS"/>
<pk mz="559.239204" i="1258422.1" sn="7.19" a="1551.04" fwhm="0.001777" res="314786.7" algo="FTMS"/>
<pk mz="559.267734" i="1501881.9" sn="9.04" a="2523.19" fwhm="0.002169" res="257828.1" algo="FTMS"/>
<pk mz="559.275810" i="1681339.0" sn="10.41" a="2390.26" fwhm="0.001909" res="293033.6" algo="FTMS"/>
<pk mz="559.312138" i="1235391.8" sn="7.01" a="1468.37" fwhm="0.001603" res="348957.2" algo="FTMS"/>
<pk mz="560.104540" i="1402408.0" sn="8.28" a="1625.44" fwhm="0.001725" res="324733.7" algo="FTMS"/>
<pk mz="560.216311" i="20005430.0" sn="150.13" a="42152.39" fwhm="0.002065" res="271255.1" algo="FTMS"/>
<pk mz="560.252663" i="4116027.5" sn="28.97" a="7551.69" fwhm="0.001972" res="284075.5" algo="FTMS"/>
<pk mz="561.052036" i="2572963.3" sn="17.21" a="4073.64" fwhm="0.001888" res="297244.8" algo="FTMS"/>
<pk mz="561.073032" i="1355942.0" sn="7.93" a="1889.36" fwhm="0.001706" res="328927.3" algo="FTMS"/>
<pk mz="561.088571" i="2477736.0" sn="16.48" a="3767.12" fwhm="0.001789" res="313641.6" algo="FTMS"/>
<pk mz="561.099751" i="1575081.5" sn="9.60" a="1911.11" fwhm="0.001669" res="336104.2" algo="FTMS"/>
<pk mz="561.124926" i="2317484.8" sn="15.26" a="3580.54" fwhm="0.001840" res="305005.7" algo="FTMS"/>
<pk mz="561.139363" i="1427118.6" sn="8.47" a="1628.46" fwhm="0.001792" res="313134.6" algo="FTMS"/>
<pk mz="561.146018" i="1254319.5" sn="7.15" a="1456.25" fwhm="0.002157" res="260101.4" algo="FTMS"/>
<pk mz="561.161397" i="1569457.4" sn="9.56" a="1954.07" fwhm="0.001630" res="344321.3" algo="FTMS"/>
<pk mz="561.219674" i="5047993.0" sn="36.08" a="9245.98" fwhm="0.001992" res="281673.1" algo="FTMS"/>
<pk mz="561.234153" i="1306810.9" sn="7.55" a="1771.77" fwhm="0.001871" res="299898.1" algo="FTMS"/>
<pk mz="562.083837" i="1731623.8" sn="10.79" a="2303.80" fwhm="0.001915" res="293556.5" algo="FTMS"/>
<pk mz="562.120346" i="1673004.4" sn="10.35" a="2297.25" fwhm="0.001862" res="301902.9" algo="FTMS"/>
<pk mz="563.067837" i="2381220.5" sn="15.74" a="4380.56" fwhm="0.002278" res="247225.9" algo="FTMS"/>
<pk mz="563.079183" i="1303717.8" sn="7.53" a="1801.79" fwhm="0.001834" res="307048.6" algo="FTMS"/>
<pk mz="563.104300" i="3307433.0" sn="22.81" a="5838.66" fwhm="0.002035" res="276770.8" algo="FTMS"/>
<pk mz="563.140622" i="2733997.5" sn="18.43" a="4196.49" fwhm="0.001835" res="306881.2" algo="FTMS"/>
<pk mz="563.177059" i="1631666.1" sn="10.03" a="2801.49" fwhm="0.002126" res="264937.0" algo="FTMS"/>
<pk mz="563.212962" i="1541174.6" sn="9.34" a="3097.96" fwhm="0.002592" res="217324.2" algo="FTMS"/>
<pk mz="563.262613" i="1308092.9" sn="7.56" a="1377.20" fwhm="0.002007" res="280668.3" algo="FTMS"/>
<pk mz="564.062941" i="1324576.8" sn="7.69" a="1666.15" fwhm="0.002001" res="281901.2" algo="FTMS"/>
<pk mz="564.071368" i="1248289.8" sn="7.11" a="1464.60" fwhm="0.001653" res="341239.9" algo="FTMS"/>
<pk mz="564.101832" i="10990630.0" sn="81.39" a="26264.03" fwhm="0.002230" res="252911.8" algo="FTMS"/>
<pk mz="564.110578" i="1336870.6" sn="7.78" a="2110.99" fwhm="0.002251" res="250635.8" algo="FTMS"/>
<pk mz="565.047221" i="2210458.0" sn="14.44" a="3630.49" fwhm="0.002007" res="281519.8" algo="FTMS"/>
<pk mz="565.083536" i="3090590.3" sn="21.15" a="4807.39" fwhm="0.001796" res="314651.9" algo="FTMS"/>
<pk mz="565.094706" i="1433759.8" sn="8.52" a="2136.64" fwhm="0.001855" res="304629.4" algo="FTMS"/>
<pk mz="565.105435" i="1677217.0" sn="10.37" a="2857.17" fwhm="0.002190" res="257997.5" algo="FTMS"/>
<pk mz="565.111837" i="1665697.9" sn="10.29" a="2433.53" fwhm="0.001777" res="317990.7" algo="FTMS"/>
<pk mz="565.119705" i="2805410.8" sn="18.98" a="5010.37" fwhm="0.002043" res="276665.0" algo="FTMS"/>
<pk mz="565.156249" i="2187431.3" sn="14.26" a="3365.67" fwhm="0.001768" res="319611.0" algo="FTMS"/>
<pk mz="565.192602" i="1655979.8" sn="10.21" a="2397.00" fwhm="0.001858" res="304250.8" algo="FTMS"/>
<pk mz="565.439263" i="3168969.8" sn="21.75" a="6029.49" fwhm="0.002204" res="256583.1" algo="FTMS"/>
<pk mz="566.078979" i="1348887.1" sn="7.87" a="2086.49" fwhm="0.002594" res="218236.3" algo="FTMS"/>
<pk mz="566.114984" i="1979163.5" sn="12.68" a="3231.83" fwhm="0.001932" res="293059.3" algo="FTMS"/>
<pk mz="567.062692" i="1998220.8" sn="12.82" a="2740.89" fwhm="0.001805" res="314205.6" algo="FTMS"/>
<pk mz="567.099038" i="2973073.0" sn="20.25" a="5384.17" fwhm="0.002040" res="278044.8" algo="FTMS"/>
<pk mz="567.135470" i="2653589.5" sn="17.82" a="4681.22" fwhm="0.002050" res="276683.6" algo="FTMS"/>
<pk mz="567.171931" i="1594777.8" sn="9.74" a="2211.25" fwhm="0.001803" res="314533.1" algo="FTMS"/>
<pk mz="567.254478" i="2753443.5" sn="18.58" a="4829.19" fwhm="0.001965" res="288740.7" algo="FTMS"/>
<pk mz="567.274630" i="1688485.9" sn="10.46" a="2392.20" fwhm="0.001804" res="314378.5" algo="FTMS"/>
<pk mz="568.073257" i="1362691.8" sn="7.97" a="2293.74" fwhm="0.002300" res="246968.3" algo="FTMS"/>
<pk mz="568.096892" i="6082054.5" sn="43.96" a="12359.84" fwhm="0.002036" res="279061.0" algo="FTMS"/>
<pk mz="568.133160" i="7534091.0" sn="55.03" a="15831.08" fwhm="0.002147" res="264612.4" algo="FTMS"/>
<pk mz="569.057333" i="1270133.9" sn="7.27" a="1613.52" fwhm="0.001852" res="307201.6" algo="FTMS"/>
<pk mz="569.078168" i="2332792.3" sn="15.37" a="3801.38" fwhm="0.001960" res="290354.9" algo="FTMS"/>
<pk mz="569.100233" i="1368698.9" sn="8.02" a="1882.10" fwhm="0.001995" res="285195.4" algo="FTMS"/>
<pk mz="569.114801" i="2770044.5" sn="18.70" a="4398.33" fwhm="0.002015" res="282416.7" algo="FTMS"/>
<pk mz="569.136732" i="1354879.0" sn="7.91" a="1539.78" fwhm="0.001718" res="331341.1" algo="FTMS"/>
<pk mz="569.151182" i="1813632.8" sn="11.41" a="2822.07" fwhm="0.001953" res="291482.9" algo="FTMS"/>
<pk mz="569.187469" i="1512068.9" sn="9.11" a="2598.43" fwhm="0.002195" res="259266.4" algo="FTMS"/>
<pk mz="569.223732" i="1448073.0" sn="8.62" a="2015.76" fwhm="0.001822" res="312397.8" algo="FTMS"/>
<pk mz="569.296788" i="1646225.4" sn="10.13" a="2018.57" fwhm="0.001836" res="310091.1" algo="FTMS"/>
<pk mz="569.333186" i="1447573.6" sn="8.62" a="2756.23" fwhm="0.002091" res="272329.5" algo="FTMS"/>
<pk mz="570.110707" i="1396718.1" sn="8.23" a="2573.01" fwhm="0.002588" res="220261.7" algo="FTMS"/>
<pk mz="570.148632" i="1624818.4" sn="9.97" a="2595.01" fwhm="0.002399" res="237698.6" algo="FTMS"/>
<pk mz="570.236947" i="3374844.3" sn="23.31" a="6041.73" fwhm="0.001983" res="287514.6" algo="FTMS"/>
<pk mz="571.036581" i="1636694.0" sn="10.16" a="2079.79" fwhm="0.001752" res="325871.6" algo="FTMS"/>
<pk mz="571.072984" i="2528602.0" sn="17.02" a="4592.76" fwhm="0.002092" res="273009.2" algo="FTMS"/>
<pk mz="571.094063" i="2029404.4" sn="13.18" a="3562.10" fwhm="0.001980" res="288403.0" algo="FTMS"/>
<pk mz="571.111423" i="8400734.0" sn="62.23" a="18231.84" fwhm="0.002227" res="256412.1" algo="FTMS"/>
<pk mz="571.130368" i="2032992.5" sn="13.21" a="2809.52" fwhm="0.001751" res="326083.8" algo="FTMS"/>
<pk mz="571.160580" i="1282403.8" sn="7.43" a="1806.25" fwhm="0.001950" res="292973.3" algo="FTMS"/>
<pk mz="571.203078" i="1332840.5" sn="7.82" a="1518.35" fwhm="0.001662" res="343712.3" algo="FTMS"/>
<pk mz="571.240357" i="1260140.6" sn="7.26" a="1783.98" fwhm="0.001980" res="288454.2" algo="FTMS"/>
<pk mz="571.276078" i="1929584.6" sn="12.41" a="3418.58" fwhm="0.002152" res="265444.3" algo="FTMS"/>
<pk mz="571.312510" i="1792372.6" sn="11.35" a="2958.45" fwhm="0.002081" res="274576.6" algo="FTMS"/>
<pk mz="571.349066" i="1361272.8" sn="8.04" a="2419.03" fwhm="0.002502" res="228343.3" algo="FTMS"/>
<pk mz="571.382619" i="1315196.4" sn="7.68" a="2025.84" fwhm="0.002040" res="280055.3" algo="FTMS"/>
<pk mz="572.068258" i="1843655.9" sn="11.75" a="3062.03" fwhm="0.002033" res="281370.2" algo="FTMS"/>
<pk mz="572.111032" i="3225036.5" sn="22.38" a="6106.85" fwhm="0.002098" res="272628.8" algo="FTMS"/>
<pk mz="572.114381" i="1355981.0" sn="7.99" a="1700.37" fwhm="0.001697" res="337165.2" algo="FTMS"/>
<pk mz="572.128210" i="13731790.0" sn="103.26" a="30607.70" fwhm="0.002216" res="258154.4" algo="FTMS"/>
<pk mz="572.152321" i="1364689.1" sn="8.06" a="1700.99" fwhm="0.001756" res="325827.6" algo="FTMS"/>
<pk mz="572.216187" i="1465304.1" sn="8.84" a="3155.02" fwhm="0.002899" res="197371.9" algo="FTMS"/>
<pk mz="573.052084" i="2374194.8" sn="15.83" a="4449.45" fwhm="0.002133" res="268700.0" algo="FTMS"/>
<pk mz="573.088341" i="1992758.6" sn="12.90" a="3192.36" fwhm="0.002035" res="281683.0" algo="FTMS"/>
<pk mz="573.108372" i="4465720.5" sn="31.93" a="7922.99" fwhm="0.001897" res="302048.9" algo="FTMS"/>
<pk mz="573.125160" i="1741626.5" sn="10.96" a="2822.20" fwhm="0.002076" res="276129.8" algo="FTMS"/>
<pk mz="573.131445" i="2327099.3" sn="15.47" a="3982.21" fwhm="0.002033" res="281892.7" algo="FTMS"/>
<pk mz="573.255201" i="1539400.5" sn="9.41" a="2480.20" fwhm="0.001990" res="288082.4" algo="FTMS"/>
<pk mz="573.291690" i="1537612.4" sn="9.39" a="2201.51" fwhm="0.001830" res="313312.9" algo="FTMS"/>
<pk mz="573.327930" i="1354064.3" sn="7.98" a="1616.68" fwhm="0.001713" res="334750.0" algo="FTMS"/>
<pk mz="574.047933" i="1352860.9" sn="7.97" a="2305.26" fwhm="0.002213" res="259349.6" algo="FTMS"/>
<pk mz="574.083844" i="1529504.6" sn="9.33" a="1972.02" fwhm="0.001732" res="331537.8" algo="FTMS"/>
<pk mz="574.108048" i="1944739.3" sn="12.53" a="2779.79" fwhm="0.001754" res="327375.8" algo="FTMS"/>
<pk mz="574.120294" i="1501092.5" sn="9.11" a="1928.58" fwhm="0.001909" res="300756.1" algo="FTMS"/>
<pk mz="574.157172" i="1313192.4" sn="7.66" a="1730.56" fwhm="0.001987" res="288998.0" algo="FTMS"/>
<pk mz="574.214570" i="1248174.5" sn="7.16" a="1911.94" fwhm="0.001937" res="296496.1" algo="FTMS"/>
<pk mz="574.231887" i="38688944.0" z="-1" sn="295.38" a="84992.87" fwhm="0.002177" res="263820.8" algo="FTMS" component_name="k" deconvoluted_molecular_mass="574.232867" deconvoluted_isotopic_mass="574.232852"/>
<pk mz="574.268240" i="1247668.1" sn="7.16" a="1645.15" fwhm="0.001872" res="306698.7" algo="FTMS"/>
<pk mz="574.286889" i="1315254.0" sn="7.68" a="1787.09" fwhm="0.001996" res="287655.4" algo="FTMS"/>
<pk mz="575.031465" i="1782019.9" sn="11.27" a="2629.90" fwhm="0.002061" res="279048.1" algo="FTMS"/>
<pk mz="575.067734" i="3099911.8" sn="21.42" a="5430.76" fwhm="0.001995" res="288203.5" algo="FTMS"/>
<pk mz="575.079162" i="1388552.9" sn="8.24" a="1970.06" fwhm="0.001992" res="288649.4" algo="FTMS"/>
<pk mz="575.103901" i="2429707.5" sn="16.26" a="4049.96" fwhm="0.001975" res="291227.3" algo="FTMS"/>
<pk mz="575.115418" i="1382668.6" sn="8.20" a="2035.51" fwhm="0.001924" res="298973.4" algo="FTMS"/>
<pk mz="575.140728" i="2665231.3" sn="18.07" a="4989.43" fwhm="0.002184" res="263298.0" algo="FTMS"/>
<pk mz="575.155135" i="1353488.8" sn="7.97" a="1957.75" fwhm="0.002194" res="262161.8" algo="FTMS"/>
<pk mz="575.235302" i="9412889.0" z="-1" sn="70.01" a="20641.68" fwhm="0.002202" res="261191.7" algo="FTMS" component_name="k" deconvoluted_molecular_mass="574.232867" deconvoluted_isotopic_mass="575.236271"/>
<pk mz="575.249848" i="2391834.5" sn="15.97" a="4777.16" fwhm="0.002160" res="266321.7" algo="FTMS"/>
<pk mz="575.299861" i="1374751.8" sn="8.14" a="1823.66" fwhm="0.001944" res="295880.6" algo="FTMS"/>
<pk mz="575.471364" i="5446961.5" sn="39.48" a="10770.10" fwhm="0.002118" res="271662.9" algo="FTMS"/>
<pk mz="576.071128" i="1299822.9" sn="7.56" a="1916.74" fwhm="0.002035" res="283086.4" algo="FTMS"/>
<pk mz="576.099667" i="3047793.8" sn="21.02" a="6051.04" fwhm="0.002241" res="257069.1" algo="FTMS"/>
<pk mz="576.146535" i="1264630.6" sn="7.29" a="2051.63" fwhm="0.002762" res="208620.7" algo="FTMS"/>
<pk mz="576.192619" i="3590523.3" sn="25.19" a="6718.40" fwhm="0.002064" res="279126.9" algo="FTMS"/>
<pk mz="576.227402" i="1282942.8" sn="7.43" a="1476.05" fwhm="0.001495" res="385345.8" algo="FTMS"/>
<pk mz="576.252948" i="1544065.4" sn="9.44" a="2310.72" fwhm="0.001941" res="296891.0" algo="FTMS"/>
<pk mz="576.266538" i="1362306.8" sn="8.04" a="1585.41" fwhm="0.001773" res="325063.0" algo="FTMS"/>
[truncated: 49,618 more chars]
