# Supplementary material for: Drought re-routes soil microbial carbon metabolism towards emission of volatile metabolites in an artificial tropical rainforest
Source: Nat Microbiol. 2023 Jul 31;8(8):1480–94. doi: 10.1038/s41564-023-01432-9 (PMC10390333; doi:10.1038/s41564-023-01432-9)
Supplement: Supplementary file 3 — Folder containing all raw XML data for FTICR. [file 41564_2023_1432_MOESM3_ESM.zip › FTICR-XML-Honeker/P35-11-h.xml]

<?xml version="1.0" encoding="utf-8"?>
<root>
<fileinfo appname="Bruker Compass DataAnalysis" appversion="5.0.203" app_platform="64-bit" date="2021-02-04T14:02:32" type="DataAnalysis Results" typeversion="1.1" subtype="MS Spectrum" />
<generalinfo organisation="" user="" hostname="WE35157" os="Windows 8" architecture="64-bit"/>
<analysis name="C:\Users\toyo995\OneDrive - PNNL\Desktop\Data Malak Feb\Tfaily_50971_p35-11-h_02Feb21_Alder_Inf_144SA_IATp05_1_01_58855.d\analysis.baf">
<info><DateTime>2021-02-02T20:38:07-08:00</DateTime><method>FY21_Q1_144SA_p05_neg_58855</method><sample></sample><comment></comment><operator></operator><instrument>solariX</instrument><instrument_serial_number>000000.00000</instrument_serial_number><manufacturer>Bruker</manufacturer></info>
<DataAnalysis version="DataAnalysis 5.0.203" DataAnalysisResults="">
<DataAnalysis_processing_parameters><find_compounds_chromatogram detect_version="2" detect_areamode="1" detect_areathresholdabs="0.00000000" detect_areathresholdrel="10.00000000" detect_intensitymode="1" detect_intensitythresholdabs="0.00000000" detect_intensitythresholdrel="10.00000000" detect_sensitivity="0.20000000" add_uv_or_ms_spectra="0" spectrum_load_mode="2" background_subtraction_mode="0" MS_peaksensmode2="1" MS_pc12="0.40000000" MS_pc22="4.00000000" MS_peaksens12="99.00000000" MS_peaksens22="99.00000000" MS_areamode2="2" MS_areathresholdabs2="1000.00000000" MS_areathresholdrel2="10.00000000" MS_intensitymode2="0" MS_intensitythresholdabs2="1000.00000000" MS_intensitythresholdrel2="10.00000000" MS_basesmoothmode2="1" MS_basesmoothpts2="8" MS_basesmoothmin2="12.00000000" MS_basesmoothforce2="0.10000000" MS_startendslope2="10.00000000" MS_valleyfilterused2="1" MS_valleyfilter2="10.00000000" MS_noisecorr2="0" UV_peaksensmode2="1" UV_pc12="0.40000000" UV_pc22="4.00000000" UV_peaksens12="99.90000000" UV_peaksens22="100.00000000" UV_areamode2="0" UV_areathresholdabs2="5.00000000" UV_areathresholdrel2="1.00000000" UV_intensitymode2="1" UV_intensitythresholdabs2="1.00000000" UV_intensitythresholdrel2="0.01000000" UV_basesmoothmode2="1" UV_basesmoothpts2="8" UV_basesmoothmin2="12.00000000" UV_basesmoothforce2="1.00000000" UV_startendslope2="10.00000000" UV_valleyfilterused2="1" UV_valleyfilter2="10.00000000" UV_noisecorr2="0" detect_delcmpdsinrng="1" />
<find_compounds_mobilogram detect_areamode="1" detect_areathresholdabs="1000.00000000" detect_areathresholdrel="5.00000000" detect_intensitymode="0" detect_intensitythresholdabs="100.00000000" detect_intensitythresholdrel="5.00000000" detect_sensitivity="99.00000000" detect_resolution="250.00000000" spectrum_load_mode="2" detect_delcmpdsinrng="1" />
<auto_ms_n use_retention_time_window="1" retention_time_window="0.75000000" rt_unit="min" minimum_intensity_positive="10000.00000000" minimum_intensity_negative="1000.00000000" apply_max_number_compounds="1" max_number_compounds="300" spectrum_load_mode="2" background_type="0" create_auto_ms_n_traces="0" create_detailed_traces="0" merge_positive_negative_compounds="0" detect_delcmpdsinrng="1" detect_keep_cmpds_detectedneutralloss="0" add_uv_spectra="0" advanced_precursor_determination="0" determine_alternate_precursor="0" />
<dissect_params dissect_addsmoothing="0" dissect_allow_wider_peaks="0" dissect_resolving_power="1.00000000" dissect_set_expected_width="0" dissect_expected_width="3" dissect_deletepeaksinrange="1" dissect_fullrange="1" dissect_cutoff="0.05000000" dissect_sensitivity="10.00000000" dissect_maxoverlap="5" dissect_smoothwidth="1" spectrum_load_mode="0" add_uv_spectra="1" />
<find_all_compounds min_time_points="10" min_correlation="0.70000000" background_type="0" load_spec_type="3" additional_smoothing="0" proteomics="0" chrom_sn_threshold="5.00000000" chrom_smoothingwidth="1" detect_delcmpdsinrng="1" add_MSMS_spectra="1" adducts_positive_mode="" adducts_negative_mode="" />
<ms_peak_finder ms_peak_finder_type="FTMS" ms_manually_use_peak_finder="1" ms_peak_finder_filter_exclusion_masses="0" ><ms_peak_finder_apex minimum_intensity="100.00000000" peak_width="0.00200000" peak_width_msms="0.00200000" relative_threshold_base_peak="0.05000000" signal_to_noise="1.00000000" />
<ms_peak_finder_centroid peak_width="0.00200000" peak_width_msms="0.00200000" signal_to_noise="1.00000000" relative_threshold_base_peak="0.05000000" minimum_intensity="100.00000000" centroid_percentage="80.00000000" />
<ms_peak_finder_snap minimum_intensity="0.00000000" relative_threshold_base_peak="0.01000000" signal_to_noise="2.00000000" maximum_charge="20" quality_factor_threshold="0.90000000" number_of_patterns="500000" building_block_1="C 4.9384 N 1.3577 O 1.4773 S 0.0417 H 7.7583" building_block_2="" use_snap_2="1" add_detailed_results="0" />
<ms_peak_finder_snap minimum_intensity="100.00000000" peak_width="1.00000000" use_datapoints="1" sum_width="1" relative_threshold_base_peak="0.05000000" signal_to_noise="1.00000000" baseline_type="1" baseline_flatness="1.00000000" same_sumwidth_as_acquisition="0" use_resolution="0" res="10000" instrument_sum_width="5" use_sum_of_intensities="0" />
<ms_peak_finder_ftms signal_to_noise="7.00000000" relative_threshold_base_peak="0.01000000" minimum_intensity="100.00000000" centroid_percentage="80.00000000" use_centroid="0" />
<ms_peak_finder_line_spectra apply_line_spectra_threshold="0" line_spectra_threshold="10.00000000" />
</ms_peak_finder>
<deconvolution clear_prev_results="1" create_neutral_spectrum="0" incl_shifted_spectra="0" ret_residuals="0" incl_comp_details="0" show_comp_details="0" substance_class="1" extend_evelope="0" extend_before="1.00000000" extend_after="1.00000000" auto_apply="1" ><deconvolution_detailed_full perf_deconv="1" rel_isotop_deconv="0" resolve_isotop="1" exclude_reporter_ions="0" reporter_ions="0" abund_cutoff="2.50000000" envelope_cutoff="75.00000000" high_mass="4000.00000000" low_mass="250.00000000" mw_agreement="0.00000000" maximum_charge="4" max_charge_isotop="0" min_charge="4" min_peaks="3" precursor_deconv="0" max_components="10" adduct_ion_name_neg="-H" adduct_ion_mass_neg="-1.00782504" adduct_ion_name_pos="+H" adduct_ion_mass_pos="1.00727600" apply_min_max_mass_boundaries="0" />
<deconvolution_detailed_max_res perf_deconv="1" rel_isotop_deconv="0" resolve_isotop="1" exclude_reporter_ions="0" reporter_ions="0" abund_cutoff="2.00000000" envelope_cutoff="75.00000000" high_mass="4000.00000000" low_mass="250.00000000" mw_agreement="5.00000000" maximum_charge="3" max_charge_isotop="0" min_charge="3" min_peaks="3" precursor_deconv="0" max_components="10" adduct_ion_name_neg="-H" adduct_ion_mass_neg="-1.00782504" adduct_ion_name_pos="+H" adduct_ion_mass_pos="1.00727600" apply_min_max_mass_boundaries="0" />
<deconvolution_detailed_ms_n perf_deconv="1" rel_isotop_deconv="0" resolve_isotop="1" exclude_reporter_ions="0" reporter_ions="0" abund_cutoff="1.00000000" envelope_cutoff="75.00000000" high_mass="3000.00000000" low_mass="100.00000000" mw_agreement="5.00000000" maximum_charge="3" max_charge_isotop="0" min_charge="3" min_peaks="3" precursor_deconv="0" max_components="10" adduct_ion_name_neg="-H" adduct_ion_mass_neg="-1.00782504" adduct_ion_name_pos="+H" adduct_ion_mass_pos="1.00727600" apply_min_max_mass_boundaries="0" />
<deconvolution_detailed_protein perf_deconv="1" rel_isotop_deconv="1" resolve_isotop="1" exclude_reporter_ions="0" reporter_ions="0" abund_cutoff="2.50000000" envelope_cutoff="75.00000000" high_mass="100000.00000000" low_mass="1000.00000000" mw_agreement="0.00000000" maximum_charge="75" max_charge_isotop="0" min_charge="75" min_peaks="3" precursor_deconv="0" max_components="20" adduct_ion_name_neg="-H" adduct_ion_mass_neg="-1.00782504" adduct_ion_name_pos="+H" adduct_ion_mass_pos="1.00727600" apply_min_max_mass_boundaries="1" />
<max_entropy_deconvolution adduct_ion_name_pos="+H" adduct_ion_mass_pos="1.00727600" adduct_ion_name_neg="-H" adduct_ion_mass_neg="-1.00782504" low_mass="1000.00000000" high_mass="100000.00000000" spacint_out="0.00000000" resolving_power="1000.00000000" peak_width="0.00200000" width="0" maxentx="0" res="0" />
</deconvolution><mascot_export globalchargelimit_apply="1" globalchargelimit="1+, 2+ and 3+" prefer_fullscan_deconvolution_results="1" deconvolution_export_type="1" msmssignals="100" threshold="100.00000000" mssignals_deconv="2" mssignals_non_deconv="0" normalize_msms="0" single_charged="0" />
<process_parameters_chrom baseline_flatness="0.80000000"	baseline_addchild="1"	baseline_disableoriginal="1" baseline_usesamecolor="1" smoothing_algorithm="1" smoothing_width="0.20000000" smoothing_cycles="1" smoothing_addchild="1" smoothing_disableoriginal="1"	smoothing_usesamecolor="1" />
<process_parameters_mobil baseline_flatness="0.80000000"	baseline_addchild="1"	baseline_disableoriginal="1" baseline_usesamecolor="1" smoothing_algorithm="1" smoothing_width="0.10000000" smoothing_cycles="1" smoothing_addchild="1" smoothing_disableoriginal="1"	smoothing_usesamecolor="1" />
<process_parameters_ms baseline_flatness="0.80000000"	baseline_addchild="1"	baseline_disableoriginal="1" baseline_usesamecolor="1" smoothing_algorithm="1" smoothing_width="0.20000000" smoothing_cycles="1" smoothing_addchild="1" smoothing_disableoriginal="1"	smoothing_usesamecolor="1" />
<display_params mass_precision="-1" time_precision="2" structure_size="30" chrom_peak_label="Index" />
<calibration_params calibration_range="0.00500000" calibration_listname="neg_pip_McKeeFA_DSmith_verified" calibration_listgroupname="ESI" calibration_fit_mode="0" calibration_intensitythreshold="1000000.00000000" />
<calibration_lockmass_params calibration_range="0.50000000" calibration_listname="" calibration_listgroupname="" calibration_intensitythreshold="0.00000000" calibration_lockmassmode="0" />
<mobility_calibration_params calibration_range="0.10000000" calibration_listname="&lt;not set&gt;" calibration_listgroupname="ESI" calibration_intensitythreshold="0.00000000" />
<library_search_params del_prev_res="1" ><library_search_basic_params accept_score="50" allowmasses_above="0" allowmasses_below="0" desired_score="900" increasedepth="0" maxnr_spectra="10" cross_match="0" sort_by="1" include_precursor_spectra="1" exclude_precursor_signals="0" skip_low_frgamnet_spectra="1" min_effective_score="500" minmatch_score="250" min_score="400" />
<library_search_advanced_params add_int_range="5.00000000" extended="1" locnorm="0" root="0" hwfstp="50" hwscdp="7" intrangefac="1.89999998" locnormeqfac="1.00000000" locnormfac="2.00000000" locnormwin="25" masdisint="20" minsrcint="100" minspepresrc="15" threshfstp="40" maskadducts="0" maskprecursor="0" />
<library_search_libraries_params add_unid="0" parallel="0" libraries="" librariey_unidentified="" />
<library_search_match_params chrgdeconv="0" collenerg="0" fragampl="1" instrtp="2" ionmeth="3" isolwidth="0" msmsstg="2" ms_vs_msms="4" pkwidth="0" polarity="4" psd="0" lastprecion="0" precions="0" prodion="0" rgtgaspress="0" rgtion="0" refl="0" collgas="0" collgaspress="0" trapdrv="1" />
<library_search_add_params add_confirm_mode="0" />
<library_search_rt_params accepted_deviation="1.00000000" apply_rt_match="0" match_columnname="1" max_deviation="5.00000000" />
</library_search_params><masslist_layout layout_columntypes="2 12 3 6 " layout_columnwidth="66 24 57 57 " />
<cmpdlist_layout layout_columntypes="14 20 31 1 40 26 " layout_columnwidth="20 53 134 65 46 50 " />
<molecular_formula_layout layout_columntypes="24 1 2 40 3 5 6 18 7 9 8 " layout_columnwidth="-1 -1 -1 -1 -1 -1 -1 -1 -1 -1 -1 " />
<general_unknown_layout layout_columntypes="6 0 5 3 4 2 12 14 10 11 " layout_columnwidth="-1 -1 -1 -1 -1 -1 -1 -1 -1 -1 " />
<target_screening_layout layout_columntypes="15 14 6 5 43 11 1 2 17 7 8 9 10 4 3 39 40 41 42 16 18 19 25 20 21 22 23 24 31 26 27 28 29 30 37 32 33 34 35 36 " layout_columnwidth="-1 -1 -1 -1 -1 -1 -1 -1 -1 -1 -1 -1 -1 -1 -1 -1 -1 -1 -1 -1 -1 -1 -1 -1 -1 -1 -1 -1 -1 -1 -1 -1 -1 -1 -1 -1 -1 -1 -1 -1 " />
<exclusion_masses></exclusion_masses>
<xml_export_parameters export_detailed_information="0" export_peptide_database_query_information="1" export_full_peptide_database_query_information="1" protein_analysis_export_mgf="1" protein_analysis_export_xml="1" />
<smf1D_params max_nr_formulae="50" z="1" rdb_min="0.00000000" rdb_max="80.00000000" tolerance_ppm="5.00000000" tolerance_abs="1.00000000" tolerance_ppm_MSn="5.00000000" tolerance_abs_MSn="2.00000000" use_rel_tolerance="0" use_rel_tolerance_MSn="0" lower_bound_formula="" upper_bound_formula="" electron_configuration="2" electron_configuration_MSn="0" sigma_limit="0.02000000" sigma_limit_MSn="0.05000000" HC_Ratio_min="0.00000000" HC_Ratio_max="3.00000000" filtering="1" patternsearch="0" filter_by_elementratio="1" estimate_carbon_count="1" relative_threshold_base_peak="1.00000000" delete_previous_results="1" filter_criteriy="0" adducts_positive_mode="M+H  M+NH4  M+Na  M+K " adducts_negative_mode="M-H  M+Na-H2  M+K-H2  M+Cl " collect_adducts="0" />
<smf3D_params tolerance_neutralloss="5.00000000" intensitythresholdabs2="0.00000000" intensity_threshold_abs_msms="0.00000000" auto_filter="0" nr_explained_peaks="5" highlight_unexplained_peaks="0" />
<uv_parameters rt_offset="0.00000000" />
<target_screening delta_rt="1.50000000" threshold_sigma="0.05000000" detection_tolerance="0.00500000" identification_tolerance="10.00000000" detection_tolerance_ppm="5.00000000" identification_tolerance_ppm="5.00000000" use_tolerance_ppm="0" compound_database="C:\BDALSystemData\BuildingBlocks\TargetScreeningDataBase.csv" use_sampleinfo_xml="0" rt_range_start="0.00000000" rt_range_end="0.00000000" additional_smoothing="0" create_chromatogram_time_slices="1" rt_window_halfwidth="45.00000000" enable_BPC="1" evaluate_qualifier_ions="1" qualifier_ion_intensity_threshold="0.00000000" group_id=": " lc_method_id=":" ms_method_id=":" matrix_id=":" useDB="0" sortanalytes="4" />
<automatic_calibration use_calibration_segment="0" automatic_calibration="0.00000000/0.00000000" automatic_calibration_use_spectrum_type="0" automatic_calibration_retain_data="0" automatic_calibration_perform_lockmass="0" />
<target_screening_scoring threshold1_qualityfactor="0.02000000" threshold2_qualityfactor="0.05000000" threshold1_massaccuracy="3.00000000" threshold2_massaccuracy="10.00000000" threshold1_retentiontime="20.00000000" threshold2_retentiontime="40.00000000" use_tolerance_ppm="0" />
</DataAnalysis_processing_parameters>
<ms_spectrum info="-MS" msmsinfo="All MS" polarity="-" scanmode="fullscan" seq_nr_start="1"  rt="4.73138333" rt_unit="min">
<ms_peaks><pk mz="147.819036" i="919467.4" sn="7.89" a="60.18" fwhm="0.000109" res="1353373.9" algo="FTMS"/>
<pk mz="149.024394" i="1075290.5" sn="9.65" a="93.61" fwhm="0.000118" res="1262623.6" algo="FTMS"/>
<pk mz="158.616680" i="850681.6" sn="7.11" a="97.52" fwhm="0.000180" res="881314.0" algo="FTMS"/>
<pk mz="160.841738" i="1590103.4" sn="15.47" a="190.92" fwhm="0.000146" res="1104372.3" algo="FTMS"/>
<pk mz="160.842006" i="4467407.5" sn="48.01" a="688.65" fwhm="0.000159" res="1014296.8" algo="FTMS"/>
<pk mz="160.968345" i="847401.1" sn="7.08" a="109.48" fwhm="0.000194" res="829593.6" algo="FTMS"/>
<pk mz="161.721581" i="890463.3" sn="7.56" a="122.44" fwhm="0.000201" res="805753.0" algo="FTMS"/>
<pk mz="162.315425" i="892576.6" sn="7.59" a="137.65" fwhm="0.000234" res="692809.3" algo="FTMS"/>
<pk mz="162.838790" i="1596591.1" sn="15.55" a="196.00" fwhm="0.000140" res="1162087.5" algo="FTMS"/>
<pk mz="162.839060" i="6021367.0" z="-1" sn="65.58" a="996.19" fwhm="0.000167" res="974263.3" algo="FTMS" component_name="DD" deconvoluted_molecular_mass="162.839194" deconvoluted_isotopic_mass="162.839092"/>
<pk mz="162.842418" i="848735.0" sn="7.09" a="93.08" fwhm="0.000151" res="1080240.8" algo="FTMS"/>
<pk mz="163.755923" i="892672.8" sn="7.59" a="100.98" fwhm="0.000175" res="937079.3" algo="FTMS"/>
<pk mz="163.763223" i="981780.6" sn="8.60" a="159.03" fwhm="0.000211" res="776781.4" algo="FTMS"/>
<pk mz="163.843223" i="852092.3" z="-1" sn="7.13" a="106.45" fwhm="0.000187" res="877708.9" algo="FTMS" component_name="DD" deconvoluted_molecular_mass="162.839194" deconvoluted_isotopic_mass="163.843256"/>
<pk mz="163.967440" i="885418.9" sn="7.51" a="101.87" fwhm="0.000162" res="1012951.1" algo="FTMS"/>
<pk mz="164.026389" i="845813.3" sn="7.06" a="104.38" fwhm="0.000182" res="900212.4" algo="FTMS"/>
<pk mz="164.092739" i="854115.6" sn="7.15" a="98.38" fwhm="0.000189" res="867334.2" algo="FTMS"/>
<pk mz="164.429930" i="903755.4" sn="7.72" a="133.40" fwhm="0.000209" res="788209.9" algo="FTMS"/>
<pk mz="164.717269" i="901105.4" sn="7.69" a="129.57" fwhm="0.000211" res="781735.3" algo="FTMS"/>
<pk mz="164.809892" i="875915.7" sn="7.40" a="102.01" fwhm="0.000199" res="829021.7" algo="FTMS"/>
<pk mz="164.836130" i="1641495.3" sn="16.06" a="220.75" fwhm="0.000160" res="1033414.1" algo="FTMS"/>
<pk mz="165.732149" i="896131.5" sn="7.63" a="127.17" fwhm="0.000224" res="738940.0" algo="FTMS"/>
<pk mz="166.222901" i="875693.1" sn="7.40" a="96.96" fwhm="0.000175" res="947712.3" algo="FTMS"/>
<pk mz="166.229155" i="989621.1" sn="8.69" a="137.42" fwhm="0.000203" res="819968.9" algo="FTMS"/>
<pk mz="166.319921" i="851749.0" sn="7.13" a="111.92" fwhm="0.000190" res="874352.8" algo="FTMS"/>
<pk mz="166.628939" i="961625.5" sn="8.37" a="109.89" fwhm="0.000170" res="983015.3" algo="FTMS"/>
<pk mz="166.641877" i="921293.5" sn="7.91" a="134.39" fwhm="0.000212" res="785304.6" algo="FTMS"/>
<pk mz="167.582573" i="869459.1" sn="7.33" a="98.39" fwhm="0.000151" res="1109185.8" algo="FTMS"/>
<pk mz="168.021990" i="844943.9" sn="7.05" a="121.08" fwhm="0.000208" res="806143.9" algo="FTMS"/>
<pk mz="168.030199" i="1874636.0" sn="18.69" a="320.61" fwhm="0.000183" res="918552.6" algo="FTMS"/>
<pk mz="168.734961" i="841098.4" sn="7.01" a="124.88" fwhm="0.000225" res="750463.8" algo="FTMS"/>
<pk mz="168.904432" i="880114.5" sn="7.45" a="150.95" fwhm="0.000223" res="757735.4" algo="FTMS"/>
<pk mz="169.011642" i="912338.6" sn="7.81" a="136.25" fwhm="0.000208" res="812023.7" algo="FTMS"/>
<pk mz="169.978962" i="848040.3" sn="7.09" a="84.59" fwhm="0.000153" res="1112052.1" algo="FTMS"/>
<pk mz="170.076160" i="909597.8" sn="7.78" a="166.38" fwhm="0.000278" res="611457.0" algo="FTMS"/>
<pk mz="170.421254" i="986214.6" sn="8.65" a="197.16" fwhm="0.000278" res="612811.7" algo="FTMS"/>
<pk mz="170.526702" i="883609.4" sn="7.49" a="124.82" fwhm="0.000215" res="793175.7" algo="FTMS"/>
<pk mz="171.288697" i="898992.9" sn="7.66" a="109.65" fwhm="0.000172" res="993385.8" algo="FTMS"/>
<pk mz="171.398832" i="870941.9" sn="7.34" a="164.67" fwhm="0.000250" res="686496.6" algo="FTMS"/>
<pk mz="172.097886" i="1966608.4" sn="19.73" a="265.03" fwhm="0.000164" res="1050859.9" algo="FTMS"/>
<pk mz="172.468162" i="842933.5" sn="7.03" a="129.09" fwhm="0.000261" res="660310.6" algo="FTMS"/>
<pk mz="172.564278" i="853959.6" sn="7.15" a="132.80" fwhm="0.000201" res="857655.8" algo="FTMS"/>
<pk mz="173.036583" i="991988.2" sn="8.71" a="133.07" fwhm="0.000179" res="968984.9" algo="FTMS"/>
<pk mz="173.349317" i="892637.8" sn="7.59" a="137.70" fwhm="0.000208" res="833797.7" algo="FTMS"/>
<pk mz="173.368765" i="919540.1" sn="7.89" a="111.34" fwhm="0.000169" res="1027875.9" algo="FTMS"/>
<pk mz="173.974778" i="968011.4" sn="8.44" a="163.68" fwhm="0.000216" res="806363.6" algo="FTMS"/>
<pk mz="174.094132" i="873956.0" sn="7.37" a="116.93" fwhm="0.000198" res="878234.5" algo="FTMS"/>
<pk mz="174.259890" i="893315.6" sn="7.58" a="129.77" fwhm="0.000194" res="900454.1" algo="FTMS"/>
<pk mz="174.779791" i="857402.0" sn="7.17" a="113.00" fwhm="0.000190" res="921463.6" algo="FTMS"/>
<pk mz="174.813328" i="852319.3" sn="7.12" a="169.91" fwhm="0.000266" res="656348.7" algo="FTMS"/>
<pk mz="174.973456" i="1080288.9" sn="9.69" a="182.60" fwhm="0.000218" res="800825.9" algo="FTMS"/>
<pk mz="175.061164" i="7629487.0" z="-1" sn="83.60" a="1566.30" fwhm="0.000199" res="877623.9" algo="FTMS" component_name="AS" deconvoluted_molecular_mass="175.061206" deconvoluted_isotopic_mass="175.061204"/>
<pk mz="175.097551" i="4918581.0" z="-1" sn="53.01" a="1012.09" fwhm="0.000202" res="866335.0" algo="FTMS" component_name="GG" deconvoluted_molecular_mass="175.097724" deconvoluted_isotopic_mass="175.097592"/>
<pk mz="175.855928" i="868721.3" sn="7.30" a="138.37" fwhm="0.000219" res="801972.5" algo="FTMS"/>
<pk mz="176.064514" i="1550032.3" z="-1" sn="14.94" a="246.10" fwhm="0.000173" res="1017309.8" algo="FTMS" component_name="AS" deconvoluted_molecular_mass="175.061206" deconvoluted_isotopic_mass="176.064555"/>
<pk mz="176.101763" i="880127.3" z="-1" sn="7.40" a="138.49" fwhm="0.000210" res="837316.1" algo="FTMS" component_name="GG" deconvoluted_molecular_mass="175.097724" deconvoluted_isotopic_mass="176.101805"/>
<pk mz="176.322705" i="850170.0" sn="7.06" a="119.58" fwhm="0.000206" res="854313.1" algo="FTMS"/>
<pk mz="176.757630" i="869537.6" sn="7.28" a="163.20" fwhm="0.000264" res="670331.8" algo="FTMS"/>
<pk mz="176.849342" i="887572.7" sn="7.48" a="144.70" fwhm="0.000215" res="823288.1" algo="FTMS"/>
<pk mz="176.986451" i="895321.6" sn="7.57" a="123.31" fwhm="0.000183" res="965074.4" algo="FTMS"/>
<pk mz="177.402859" i="967620.3" sn="8.38" a="155.64" fwhm="0.000221" res="802319.5" algo="FTMS"/>
<pk mz="177.539863" i="914371.1" sn="7.78" a="130.30" fwhm="0.000215" res="826084.4" algo="FTMS"/>
<pk mz="177.607631" i="1320802.5" sn="12.36" a="193.10" fwhm="0.000184" res="967432.7" algo="FTMS"/>
<pk mz="177.685194" i="900596.3" sn="7.63" a="108.97" fwhm="0.000180" res="988174.9" algo="FTMS"/>
<pk mz="178.395086" i="923877.5" sn="7.86" a="118.27" fwhm="0.000202" res="883518.3" algo="FTMS"/>
<pk mz="178.489591" i="850753.0" sn="7.04" a="172.47" fwhm="0.000288" res="619462.8" algo="FTMS"/>
<pk mz="179.034945" i="1733632.4" sn="16.94" a="270.32" fwhm="0.000189" res="946087.6" algo="FTMS"/>
<pk mz="179.199567" i="879331.9" sn="7.36" a="159.36" fwhm="0.000233" res="769623.7" algo="FTMS"/>
<pk mz="179.535671" i="901438.6" sn="7.61" a="128.83" fwhm="0.000219" res="820629.7" algo="FTMS"/>
<pk mz="179.561766" i="895021.8" sn="7.51" a="150.19" fwhm="0.000232" res="772704.7" algo="FTMS"/>
<pk mz="180.021108" i="951154.2" sn="8.13" a="204.43" fwhm="0.000291" res="618314.1" algo="FTMS"/>
<pk mz="180.290706" i="898595.8" sn="7.55" a="167.43" fwhm="0.000258" res="699966.0" algo="FTMS"/>
<pk mz="180.463452" i="850446.4" sn="7.01" a="129.81" fwhm="0.000219" res="822239.1" algo="FTMS"/>
<pk mz="180.644873" i="907044.2" sn="7.64" a="142.67" fwhm="0.000220" res="820104.8" algo="FTMS"/>
<pk mz="181.014220" i="3063540.0" sn="31.73" a="543.73" fwhm="0.000194" res="935383.5" algo="FTMS"/>
<pk mz="181.050591" i="2301919.3" sn="23.22" a="423.15" fwhm="0.000194" res="933146.7" algo="FTMS"/>
<pk mz="181.722997" i="890859.0" sn="7.43" a="145.14" fwhm="0.000214" res="848173.4" algo="FTMS"/>
<pk mz="181.893386" i="870610.2" sn="7.20" a="150.20" fwhm="0.000254" res="715213.9" algo="FTMS"/>
<pk mz="182.009458" i="2610224.3" sn="26.57" a="462.49" fwhm="0.000192" res="949698.6" algo="FTMS"/>
<pk mz="182.649274" i="870230.4" sn="7.20" a="123.75" fwhm="0.000223" res="817500.8" algo="FTMS"/>
<pk mz="183.920804" i="891097.1" sn="7.40" a="154.32" fwhm="0.000266" res="691981.8" algo="FTMS"/>
<pk mz="184.040580" i="857733.3" sn="7.03" a="122.26" fwhm="0.000211" res="873686.3" algo="FTMS"/>
<pk mz="184.499965" i="952633.0" sn="8.08" a="181.15" fwhm="0.000260" res="709697.5" algo="FTMS"/>
<pk mz="184.594176" i="856388.8" sn="7.01" a="154.18" fwhm="0.000251" res="734557.4" algo="FTMS"/>
<pk mz="185.036581" i="2318638.8" sn="23.23" a="419.46" fwhm="0.000199" res="930435.0" algo="FTMS"/>
<pk mz="186.121248" i="862831.1" sn="7.05" a="129.71" fwhm="0.000198" res="939092.2" algo="FTMS"/>
<pk mz="186.189218" i="861946.9" sn="7.04" a="117.23" fwhm="0.000232" res="802445.0" algo="FTMS"/>
<pk mz="187.014307" i="1034578.9" sn="8.94" a="150.15" fwhm="0.000182" res="1026888.0" algo="FTMS"/>
<pk mz="187.133951" i="1126725.8" sn="9.96" a="214.42" fwhm="0.000237" res="791079.0" algo="FTMS"/>
<pk mz="187.155514" i="885887.0" sn="7.30" a="134.48" fwhm="0.000217" res="863161.6" algo="FTMS"/>
<pk mz="187.184033" i="897451.2" sn="7.43" a="139.64" fwhm="0.000221" res="845390.3" algo="FTMS"/>
<pk mz="187.310636" i="862089.4" sn="7.01" a="151.78" fwhm="0.000271" res="690895.4" algo="FTMS"/>
<pk mz="188.035293" i="1152268.9" sn="10.20" a="227.27" fwhm="0.000256" res="735361.4" algo="FTMS"/>
<pk mz="188.107209" i="1002012.6" sn="8.54" a="228.24" fwhm="0.000305" res="615752.9" algo="FTMS"/>
<pk mz="188.185684" i="874183.4" sn="7.14" a="155.99" fwhm="0.000278" res="675923.2" algo="FTMS"/>
<pk mz="189.040442" i="906592.7" sn="7.49" a="139.79" fwhm="0.000205" res="921286.2" algo="FTMS"/>
<pk mz="189.076833" i="1483489.4" sn="13.84" a="306.12" fwhm="0.000218" res="869104.6" algo="FTMS"/>
<pk mz="189.228675" i="877111.1" sn="7.16" a="122.09" fwhm="0.000220" res="859045.4" algo="FTMS"/>
<pk mz="189.384648" i="897591.1" sn="7.39" a="192.19" fwhm="0.000302" res="627536.5" algo="FTMS"/>
<pk mz="190.104901" i="873152.4" sn="7.09" a="91.68" fwhm="0.000169" res="1125423.6" algo="FTMS"/>
<pk mz="190.310806" i="932130.3" sn="7.73" a="181.74" fwhm="0.000250" res="760472.4" algo="FTMS"/>
<pk mz="192.605368" i="870181.7" sn="7.02" a="224.38" fwhm="0.000321" res="600944.2" algo="FTMS"/>
<pk mz="192.607867" i="896175.0" sn="7.30" a="124.55" fwhm="0.000226" res="853504.9" algo="FTMS"/>
<pk mz="192.679513" i="890163.4" sn="7.23" a="161.28" fwhm="0.000255" res="755684.4" algo="FTMS"/>
<pk mz="193.815537" i="1120094.5" sn="9.70" a="178.41" fwhm="0.000217" res="894014.1" algo="FTMS"/>
<pk mz="193.826076" i="920356.0" sn="7.53" a="155.92" fwhm="0.000257" res="753261.1" algo="FTMS"/>
<pk mz="193.981258" i="873909.4" sn="7.02" a="125.81" fwhm="0.000226" res="858789.2" algo="FTMS"/>
<pk mz="194.082241" i="1853258.6" sn="17.68" a="368.15" fwhm="0.000221" res="878758.6" algo="FTMS"/>
<pk mz="195.029893" i="2255363.3" sn="22.05" a="483.51" fwhm="0.000237" res="821450.3" algo="FTMS"/>
<pk mz="195.066258" i="1642070.8" sn="15.38" a="336.01" fwhm="0.000228" res="854901.3" algo="FTMS"/>
<pk mz="195.090069" i="882691.6" sn="7.11" a="161.18" fwhm="0.000257" res="758512.2" algo="FTMS"/>
<pk mz="195.424824" i="940776.4" sn="7.74" a="177.02" fwhm="0.000255" res="766000.1" algo="FTMS"/>
<pk mz="195.810870" i="16544235.0" sn="177.58" a="3973.71" fwhm="0.000241" res="814144.5" algo="FTMS"/>
<pk mz="195.812597" i="1324139.5" sn="11.86" a="203.63" fwhm="0.000202" res="971620.2" algo="FTMS"/>
<pk mz="195.857670" i="879044.1" sn="7.04" a="200.50" fwhm="0.000344" res="568997.7" algo="FTMS"/>
<pk mz="195.881635" i="970737.2" sn="8.03" a="138.63" fwhm="0.000210" res="931869.5" algo="FTMS"/>
<pk mz="196.025142" i="1142367.8" sn="9.89" a="197.57" fwhm="0.000236" res="831292.1" algo="FTMS"/>
<pk mz="196.069625" i="1007384.2" sn="8.43" a="159.66" fwhm="0.000207" res="949336.8" algo="FTMS"/>
<pk mz="196.899275" i="925091.1" sn="7.53" a="194.74" fwhm="0.000288" res="683954.5" algo="FTMS"/>
<pk mz="197.009130" i="1108784.4" sn="9.52" a="267.64" fwhm="0.000293" res="671678.5" algo="FTMS"/>
<pk mz="197.045546" i="2209492.8" sn="21.46" a="452.43" fwhm="0.000226" res="870304.3" algo="FTMS"/>
<pk mz="197.081929" i="1130345.0" sn="9.76" a="187.92" fwhm="0.000216" res="912254.9" algo="FTMS"/>
<pk mz="197.277941" i="907878.8" sn="7.34" a="157.80" fwhm="0.000244" res="809491.8" algo="FTMS"/>
<pk mz="197.799339" i="899916.5" sn="7.25" a="123.89" fwhm="0.000240" res="823426.3" algo="FTMS"/>
<pk mz="197.807910" i="23606338.0" sn="253.43" a="5756.86" fwhm="0.000244" res="811857.0" algo="FTMS"/>
<pk mz="198.004382" i="1184912.6" sn="10.34" a="225.55" fwhm="0.000229" res="866506.3" algo="FTMS"/>
<pk mz="198.040774" i="1925957.3" sn="18.38" a="411.94" fwhm="0.000233" res="850994.4" algo="FTMS"/>
<pk mz="198.474644" i="897228.4" sn="7.19" a="165.53" fwhm="0.000256" res="776030.2" algo="FTMS"/>
<pk mz="199.052231" i="2327304.0" sn="22.63" a="464.69" fwhm="0.000219" res="907468.7" algo="FTMS"/>
<pk mz="199.061154" i="1257133.1" sn="11.07" a="230.18" fwhm="0.000230" res="867256.5" algo="FTMS"/>
<pk mz="199.097547" i="1194178.1" sn="10.39" a="215.49" fwhm="0.000225" res="883675.8" algo="FTMS"/>
<pk mz="199.804970" i="9243324.0" sn="97.30" a="2179.71" fwhm="0.000238" res="838255.2" algo="FTMS"/>
<pk mz="200.185620" i="955434.1" sn="7.81" a="190.93" fwhm="0.000306" res="653864.9" algo="FTMS"/>
<pk mz="200.827014" i="975218.7" sn="7.98" a="208.23" fwhm="0.000322" res="624065.2" algo="FTMS"/>
<pk mz="201.031505" i="3259915.3" sn="32.55" a="703.05" fwhm="0.000224" res="896675.4" algo="FTMS"/>
<pk mz="201.199061" i="937998.4" sn="7.58" a="172.56" fwhm="0.000243" res="826676.3" algo="FTMS"/>
<pk mz="201.802004" i="1265044.4" sn="11.09" a="177.77" fwhm="0.000191" res="1055011.7" algo="FTMS"/>
<pk mz="202.050942" i="1951784.8" sn="18.48" a="392.31" fwhm="0.000245" res="823051.9" algo="FTMS"/>
<pk mz="202.072082" i="1810677.4" sn="16.96" a="342.81" fwhm="0.000217" res="933330.6" algo="FTMS"/>
<pk mz="203.056048" i="1028995.4" sn="8.51" a="194.68" fwhm="0.000251" res="807920.2" algo="FTMS"/>
<pk mz="203.056588" i="1112611.8" sn="9.41" a="219.84" fwhm="0.000266" res="763580.4" algo="FTMS"/>
<pk mz="204.059428" i="904898.1" sn="7.18" a="108.24" fwhm="0.000178" res="1145603.3" algo="FTMS"/>
<pk mz="204.066583" i="1117798.5" sn="9.46" a="215.34" fwhm="0.000229" res="891295.1" algo="FTMS"/>
<pk mz="204.526155" i="912509.8" sn="7.26" a="266.94" fwhm="0.000379" res="539780.8" algo="FTMS"/>
<pk mz="204.565001" i="973941.5" sn="7.91" a="175.41" fwhm="0.000263" res="776380.3" algo="FTMS"/>
<pk mz="205.159768" i="1799936.3" sn="16.68" a="335.53" fwhm="0.000222" res="923902.5" algo="FTMS"/>
<pk mz="206.710127" i="910519.1" sn="7.19" a="143.90" fwhm="0.000239" res="863297.8" algo="FTMS"/>
<pk mz="207.022843" i="896407.6" sn="7.04" a="145.86" fwhm="0.000251" res="826279.6" algo="FTMS"/>
<pk mz="207.261253" i="947466.5" sn="7.58" a="181.15" fwhm="0.000271" res="764210.8" algo="FTMS"/>
<pk mz="209.009163" i="1673217.8" sn="15.24" a="293.37" fwhm="0.000217" res="963378.7" algo="FTMS"/>
<pk mz="209.045561" i="1249752.4" sn="10.74" a="232.66" fwhm="0.000246" res="851344.8" algo="FTMS"/>
<pk mz="209.082382" i="915599.1" sn="7.20" a="184.41" fwhm="0.000309" res="676161.4" algo="FTMS"/>
<pk mz="209.716074" i="917526.9" sn="7.21" a="174.69" fwhm="0.000332" res="631834.8" algo="FTMS"/>
<pk mz="210.040789" i="1097599.6" sn="9.12" a="232.06" fwhm="0.000269" res="780163.7" algo="FTMS"/>
<pk mz="210.151328" i="910068.0" sn="7.10" a="208.72" fwhm="0.000317" res="663673.1" algo="FTMS"/>
<pk mz="211.024779" i="3441247.8" sn="33.84" a="824.75" fwhm="0.000264" res="798169.7" algo="FTMS"/>
<pk mz="211.061180" i="1645494.1" sn="14.86" a="297.85" fwhm="0.000234" res="901557.1" algo="FTMS"/>
<pk mz="212.020038" i="7360453.5" sn="75.25" a="1912.09" fwhm="0.000267" res="794988.9" algo="FTMS"/>
<pk mz="212.092826" i="1259826.4" sn="10.78" a="253.72" fwhm="0.000261" res="812263.9" algo="FTMS"/>
<pk mz="213.014990" i="3123753.3" sn="30.33" a="488.84" fwhm="0.000201" res="1062012.2" algo="FTMS"/>
<pk mz="213.015295" i="12755497.0" z="-1" sn="131.65" a="3444.02" fwhm="0.000265" res="803397.7" algo="FTMS" component_name="d" deconvoluted_molecular_mass="213.015359" deconvoluted_isotopic_mass="213.015365"/>
<pk mz="213.040475" i="1092216.9" sn="8.96" a="234.16" fwhm="0.000273" res="780567.8" algo="FTMS"/>
<pk mz="213.076802" i="1603727.3" sn="14.34" a="445.44" fwhm="0.000299" res="713470.1" algo="FTMS"/>
<pk mz="213.227378" i="936107.6" sn="7.32" a="208.97" fwhm="0.000288" res="740443.0" algo="FTMS"/>
<pk mz="214.018562" i="934351.7" z="-1" sn="7.30" a="142.67" fwhm="0.000244" res="877019.4" algo="FTMS" component_name="d" deconvoluted_molecular_mass="213.015359" deconvoluted_isotopic_mass="214.018632"/>
<pk mz="215.056108" i="1164487.3" sn="9.71" a="187.66" fwhm="0.000229" res="939494.8" algo="FTMS"/>
<pk mz="215.092476" i="1572381.3" sn="14.00" a="277.60" fwhm="0.000232" res="926719.9" algo="FTMS"/>
<pk mz="215.387049" i="930799.7" sn="7.22" a="195.16" fwhm="0.000309" res="697011.3" algo="FTMS"/>
<pk mz="216.087743" i="1492214.6" sn="13.09" a="280.82" fwhm="0.000236" res="914050.3" algo="FTMS"/>
<pk mz="216.465293" i="928345.5" sn="7.18" a="206.05" fwhm="0.000348" res="622269.2" algo="FTMS"/>
<pk mz="217.048425" i="1156534.4" sn="9.57" a="182.96" fwhm="0.000231" res="939444.4" algo="FTMS"/>
<pk mz="217.062805" i="1231486.9" sn="10.35" a="275.52" fwhm="0.000274" res="791192.8" algo="FTMS"/>
<pk mz="217.071759" i="1128132.3" sn="9.27" a="255.60" fwhm="0.000269" res="807339.4" algo="FTMS"/>
<pk mz="217.108101" i="1595226.0" sn="14.16" a="340.36" fwhm="0.000258" res="843094.8" algo="FTMS"/>
<pk mz="217.177037" i="918123.1" sn="7.07" a="315.20" fwhm="0.000525" res="413568.4" algo="FTMS"/>
<pk mz="217.657595" i="929280.7" sn="7.19" a="190.48" fwhm="0.000301" res="723727.5" algo="FTMS"/>
<pk mz="218.103388" i="1011624.4" sn="8.01" a="235.83" fwhm="0.000298" res="730785.1" algo="FTMS"/>
<pk mz="219.041754" i="5187663.0" sn="51.51" a="1282.12" fwhm="0.000286" res="766613.7" algo="FTMS"/>
<pk mz="219.042084" i="13100111.0" z="-1" sn="133.96" a="3609.72" fwhm="0.000273" res="802569.6" algo="FTMS" component_name="c" deconvoluted_molecular_mass="219.041914" deconvoluted_isotopic_mass="219.042159"/>
<pk mz="220.045418" i="985237.2" z="-1" sn="7.72" a="193.65" fwhm="0.000255" res="861998.1" algo="FTMS" component_name="c" deconvoluted_molecular_mass="219.041914" deconvoluted_isotopic_mass="220.045494"/>
<pk mz="220.067361" i="934369.8" sn="7.19" a="197.18" fwhm="0.000298" res="737631.5" algo="FTMS"/>
<pk mz="220.850280" i="931490.1" sn="7.12" a="187.09" fwhm="0.000288" res="766859.0" algo="FTMS"/>
<pk mz="221.045543" i="1152977.0" z="-1" sn="9.42" a="193.86" fwhm="0.000228" res="968304.1" algo="FTMS" component_name="c" deconvoluted_molecular_mass="219.041914" deconvoluted_isotopic_mass="221.045620"/>
<pk mz="221.127120" i="1003551.3" sn="7.87" a="184.10" fwhm="0.000282" res="784536.1" algo="FTMS"/>
<pk mz="223.024792" i="1847842.0" sn="16.61" a="509.22" fwhm="0.000303" res="736520.6" algo="FTMS"/>
<pk mz="223.060853" i="1637813.8" sn="14.43" a="321.11" fwhm="0.000269" res="830031.0" algo="FTMS"/>
<pk mz="223.061200" i="2846774.0" sn="26.97" a="739.25" fwhm="0.000280" res="795946.6" algo="FTMS"/>
<pk mz="225.004095" i="1649098.5" sn="14.47" a="324.45" fwhm="0.000258" res="872098.7" algo="FTMS"/>
<pk mz="225.040465" i="1226973.6" sn="10.11" a="256.53" fwhm="0.000259" res="870143.4" algo="FTMS"/>
<pk mz="225.088088" i="1025622.6" sn="8.03" a="247.47" fwhm="0.000333" res="676222.4" algo="FTMS"/>
<pk mz="226.035710" i="1380835.3" sn="11.69" a="307.82" fwhm="0.000277" res="815458.4" algo="FTMS"/>
<pk mz="226.072076" i="1127605.9" sn="9.08" a="233.71" fwhm="0.000291" res="777733.0" algo="FTMS"/>
<pk mz="226.108465" i="1839752.6" sn="16.43" a="471.88" fwhm="0.000297" res="762041.9" algo="FTMS"/>
<pk mz="226.918175" i="976131.8" sn="7.47" a="258.71" fwhm="0.000359" res="632932.7" algo="FTMS"/>
<pk mz="227.056098" i="1041256.9" sn="8.14" a="200.49" fwhm="0.000264" res="858589.6" algo="FTMS"/>
<pk mz="227.092496" i="961915.1" sn="7.33" a="153.38" fwhm="0.000241" res="942731.8" algo="FTMS"/>
<pk mz="227.103687" i="1145600.8" sn="9.21" a="248.66" fwhm="0.000297" res="765053.5" algo="FTMS"/>
<pk mz="227.140117" i="1855506.9" sn="16.50" a="399.34" fwhm="0.000255" res="889271.7" algo="FTMS"/>
<pk mz="228.124135" i="1060599.8" sn="8.33" a="157.16" fwhm="0.000264" res="863081.3" algo="FTMS"/>
<pk mz="229.071731" i="1539005.6" sn="13.24" a="364.74" fwhm="0.000288" res="795537.6" algo="FTMS"/>
<pk mz="229.108143" i="1224654.8" sn="10.01" a="328.04" fwhm="0.000338" res="678707.9" algo="FTMS"/>
<pk mz="229.155738" i="1249253.3" sn="10.27" a="312.57" fwhm="0.000308" res="744046.1" algo="FTMS"/>
<pk mz="229.180971" i="933873.1" sn="7.03" a="162.85" fwhm="0.000263" res="872399.8" algo="FTMS"/>
<pk mz="230.029422" i="1292794.6" sn="10.67" a="228.54" fwhm="0.000241" res="954951.2" algo="FTMS"/>
<pk mz="230.029788" i="2728442.8" sn="25.35" a="662.23" fwhm="0.000275" res="836089.2" algo="FTMS"/>
<pk mz="231.087402" i="1232469.5" sn="10.05" a="309.82" fwhm="0.000317" res="728746.8" algo="FTMS"/>
<pk mz="231.197397" i="978213.9" sn="7.45" a="257.63" fwhm="0.000409" res="565660.8" algo="FTMS"/>
<pk mz="232.396681" i="960583.5" sn="7.26" a="227.55" fwhm="0.000392" res="592538.0" algo="FTMS"/>
<pk mz="233.057329" i="3081751.8" sn="28.87" a="620.49" fwhm="0.000228" res="1023213.3" algo="FTMS"/>
<pk mz="233.057717" i="9389080.0" z="-1" sn="93.20" a="2900.27" fwhm="0.000316" res="738617.8" algo="FTMS" component_name="j" deconvoluted_molecular_mass="233.057803" deconvoluted_isotopic_mass="233.057805"/>
<pk mz="233.154327" i="2491199.0" sn="22.85" a="577.24" fwhm="0.000270" res="862914.2" algo="FTMS"/>
<pk mz="233.154707" i="5647423.5" z="-1" sn="55.04" a="1603.16" fwhm="0.000297" res="784073.7" algo="FTMS" component_name="EA" deconvoluted_molecular_mass="233.154796" deconvoluted_isotopic_mass="233.154795"/>
<pk mz="234.061049" i="1175590.9" z="-1" sn="9.43" a="208.05" fwhm="0.000266" res="880272.5" algo="FTMS" component_name="j" deconvoluted_molecular_mass="233.057803" deconvoluted_isotopic_mass="234.061138"/>
<pk mz="234.158056" i="1220492.5" z="-1" sn="9.88" a="376.90" fwhm="0.000373" res="628415.1" algo="FTMS" component_name="EA" deconvoluted_molecular_mass="233.154796" deconvoluted_isotopic_mass="234.158145"/>
<pk mz="234.824788" i="962314.9" sn="7.25" a="243.03" fwhm="0.000345" res="679920.8" algo="FTMS"/>
<pk mz="235.024280" i="1040277.5" sn="8.04" a="236.34" fwhm="0.000313" res="750417.0" algo="FTMS"/>
<pk mz="235.024793" i="1013781.8" sn="7.77" a="237.16" fwhm="0.000309" res="760495.5" algo="FTMS"/>
<pk mz="237.040434" i="1673699.4" sn="14.46" a="384.78" fwhm="0.000290" res="818422.0" algo="FTMS"/>
<pk mz="239.019743" i="1789413.4" sn="15.63" a="463.23" fwhm="0.000302" res="792333.4" algo="FTMS"/>
<pk mz="239.056108" i="3107440.5" sn="29.03" a="954.30" fwhm="0.000332" res="721042.5" algo="FTMS"/>
<pk mz="239.128860" i="4506247.0" z="-1" sn="43.14" a="1369.43" fwhm="0.000322" res="742490.7" algo="FTMS" component_name="HW" deconvoluted_molecular_mass="239.128965" deconvoluted_isotopic_mass="239.128954"/>
<pk mz="239.760370" i="1115718.4" sn="8.75" a="226.99" fwhm="0.000277" res="864054.9" algo="FTMS"/>
<pk mz="240.014983" i="1666961.8" sn="14.34" a="390.95" fwhm="0.000290" res="826602.2" algo="FTMS"/>
<pk mz="240.051365" i="1245212.5" sn="10.06" a="310.49" fwhm="0.000349" res="688193.4" algo="FTMS"/>
<pk mz="240.087762" i="1132519.1" sn="8.92" a="304.88" fwhm="0.000385" res="623716.7" algo="FTMS"/>
<pk mz="240.132259" i="1018740.3" z="-1" sn="7.76" a="229.45" fwhm="0.000306" res="785171.8" algo="FTMS" component_name="HW" deconvoluted_molecular_mass="239.128965" deconvoluted_isotopic_mass="240.132354"/>
<pk mz="240.151766" i="977977.9" sn="7.35" a="264.36" fwhm="0.000363" res="660870.8" algo="FTMS"/>
<pk mz="241.046165" i="5621434.0" sn="54.44" a="1361.23" fwhm="0.000311" res="775192.7" algo="FTMS"/>
<pk mz="241.046597" i="34174648.0" z="-1" sn="344.03" a="12265.09" fwhm="0.000353" res="683315.6" algo="FTMS" component_name="K" deconvoluted_molecular_mass="241.046625" deconvoluted_isotopic_mass="241.046693"/>
<pk mz="241.071748" i="2430273.0" sn="22.08" a="723.99" fwhm="0.000341" res="707089.1" algo="FTMS"/>
<pk mz="241.082950" i="1010436.1" sn="7.68" a="327.91" fwhm="0.000482" res="500548.7" algo="FTMS"/>
<pk mz="241.108156" i="1041995.2" sn="8.00" a="299.84" fwhm="0.000414" res="582745.8" algo="FTMS"/>
<pk mz="241.119418" i="1279950.4" sn="10.41" a="261.83" fwhm="0.000283" res="852992.8" algo="FTMS"/>
<pk mz="241.136469" i="8892115.0" z="-1" sn="87.61" a="2982.22" fwhm="0.000347" res="694151.3" algo="FTMS" component_name="p" deconvoluted_molecular_mass="241.136563" deconvoluted_isotopic_mass="241.136565"/>
<pk mz="241.144551" i="1171797.3" sn="9.31" a="372.21" fwhm="0.000416" res="579949.2" algo="FTMS"/>
<pk mz="241.180874" i="978335.4" sn="7.35" a="165.87" fwhm="0.000290" res="831771.5" algo="FTMS"/>
<pk mz="241.757340" i="970717.3" sn="7.27" a="232.83" fwhm="0.000386" res="625818.5" algo="FTMS"/>
<pk mz="241.758325" i="1142845.5" sn="9.02" a="259.65" fwhm="0.000347" res="696109.6" algo="FTMS"/>
<pk mz="242.049928" i="3163083.8" z="-1" sn="29.51" a="973.65" fwhm="0.000341" res="710327.9" algo="FTMS" component_name="K" deconvoluted_molecular_mass="241.046625" deconvoluted_isotopic_mass="242.050025"/>
<pk mz="242.066967" i="1342928.1" sn="11.05" a="332.50" fwhm="0.000302" res="801622.7" algo="FTMS"/>
<pk mz="242.139802" i="1748323.5" z="-1" sn="15.16" a="535.78" fwhm="0.000349" res="694291.6" algo="FTMS" component_name="p" deconvoluted_molecular_mass="241.136563" deconvoluted_isotopic_mass="242.139899"/>
<pk mz="243.051017" i="1148367.0" z="-1" sn="9.04" a="348.93" fwhm="0.000415" res="586080.8" algo="FTMS" component_name="K" deconvoluted_molecular_mass="241.046625" deconvoluted_isotopic_mass="243.051115"/>
<pk mz="243.087376" i="1579736.1" sn="13.41" a="419.90" fwhm="0.000311" res="781431.1" algo="FTMS"/>
<pk mz="243.123811" i="1139233.3" sn="8.95" a="255.36" fwhm="0.000365" res="666241.9" algo="FTMS"/>
<pk mz="243.133493" i="4138723.8" sn="39.28" a="1404.34" fwhm="0.000360" res="675009.2" algo="FTMS"/>
<pk mz="243.171383" i="1106541.3" sn="8.62" a="284.32" fwhm="0.000386" res="629520.4" algo="FTMS"/>
<pk mz="243.755407" i="1217149.5" sn="9.74" a="253.67" fwhm="0.000309" res="788882.5" algo="FTMS"/>
<pk mz="244.082643" i="1105676.3" sn="8.61" a="244.11" fwhm="0.000319" res="765685.5" algo="FTMS"/>
<pk mz="244.476297" i="1000553.4" sn="7.54" a="280.75" fwhm="0.000413" res="592006.1" algo="FTMS"/>
<pk mz="244.595018" i="957253.1" sn="7.11" a="217.06" fwhm="0.000354" res="690937.1" algo="FTMS"/>
<pk mz="245.066675" i="1450417.3" sn="12.09" a="425.47" fwhm="0.000340" res="720490.1" algo="FTMS"/>
<pk mz="245.103059" i="2746297.5" sn="25.20" a="874.73" fwhm="0.000340" res="721675.1" algo="FTMS"/>
<pk mz="245.114274" i="2057660.0" sn="18.23" a="635.70" fwhm="0.000348" res="703643.3" algo="FTMS"/>
<pk mz="245.139470" i="974785.7" sn="7.28" a="178.61" fwhm="0.000283" res="864950.3" algo="FTMS"/>
<pk mz="245.819208" i="1030584.3" sn="7.85" a="310.31" fwhm="0.000413" res="595541.4" algo="FTMS"/>
<pk mz="246.907981" i="964349.8" sn="7.15" a="216.53" fwhm="0.000359" res="687353.8" algo="FTMS"/>
<pk mz="247.064426" i="1052317.6" sn="8.04" a="284.79" fwhm="0.000384" res="643785.9" algo="FTMS"/>
<pk mz="247.073348" i="1752799.5" sn="15.10" a="488.45" fwhm="0.000343" res="720206.1" algo="FTMS"/>
<pk mz="247.082305" i="1646689.3" sn="14.03" a="397.04" fwhm="0.000313" res="788888.8" algo="FTMS"/>
<pk mz="247.110629" i="1582567.0" sn="13.39" a="409.58" fwhm="0.000317" res="778517.9" algo="FTMS"/>
<pk mz="247.118693" i="2039016.6" sn="17.99" a="679.81" fwhm="0.000387" res="637909.6" algo="FTMS"/>
<pk mz="248.039947" i="1245214.0" sn="9.98" a="228.33" fwhm="0.000233" res="1065653.1" algo="FTMS"/>
<pk mz="248.040361" i="2674974.0" sn="24.40" a="792.78" fwhm="0.000325" res="762323.6" algo="FTMS"/>
<pk mz="249.004079" i="1091729.6" sn="8.43" a="300.24" fwhm="0.000373" res="666755.5" algo="FTMS"/>
<pk mz="249.040436" i="1403224.3" sn="11.57" a="319.08" fwhm="0.000295" res="845112.4" algo="FTMS"/>
<pk mz="249.052623" i="2078170.4" sn="18.38" a="635.32" fwhm="0.000352" res="707040.1" algo="FTMS"/>
<pk mz="251.019732" i="1812649.6" sn="15.65" a="601.88" fwhm="0.000398" res="631252.3" algo="FTMS"/>
<pk mz="251.056113" i="1322799.5" sn="10.73" a="364.95" fwhm="0.000353" res="711522.5" algo="FTMS"/>
<pk mz="252.998946" i="1129940.8" sn="8.78" a="258.52" fwhm="0.000340" res="744236.4" algo="FTMS"/>
<pk mz="253.035350" i="1965529.9" sn="17.18" a="709.58" fwhm="0.000389" res="651116.9" algo="FTMS"/>
<pk mz="253.071751" i="2657119.0" sn="24.14" a="917.94" fwhm="0.000387" res="653285.6" algo="FTMS"/>
<pk mz="253.144092" i="1217385.3" sn="9.66" a="238.87" fwhm="0.000251" res="1008231.0" algo="FTMS"/>
<pk mz="253.144542" i="3454057.3" sn="32.15" a="1153.35" fwhm="0.000363" res="697747.7" algo="FTMS"/>
<pk mz="254.030645" i="1581154.5" sn="13.28" a="557.63" fwhm="0.000453" res="560320.6" algo="FTMS"/>
<pk mz="255.051018" i="10772838.0" z="-1" sn="105.39" a="4095.29" fwhm="0.000381" res="669406.6" algo="FTMS" component_name="f" deconvoluted_molecular_mass="255.051133" deconvoluted_isotopic_mass="255.051128"/>
<pk mz="255.061803" i="10883431.0" sn="106.50" a="2432.98" fwhm="0.000199" res="1283516.0" algo="FTMS"/>
<pk mz="255.062246" i="61393256.0" z="-1" sn="612.68" a="25027.33" fwhm="0.000393" res="648725.5" algo="FTMS" component_name="F" deconvoluted_molecular_mass="255.062322" deconvoluted_isotopic_mass="255.062357"/>
<pk mz="255.087380" i="1288042.4" sn="10.34" a="349.92" fwhm="0.000377" res="675809.0" algo="FTMS"/>
<pk mz="255.123762" i="1347950.9" sn="10.94" a="366.08" fwhm="0.000382" res="668608.7" algo="FTMS"/>
<pk mz="256.045467" i="1131229.8" sn="8.77" a="309.96" fwhm="0.000328" res="780797.1" algo="FTMS"/>
<pk mz="256.046254" i="3418077.8" sn="31.68" a="1192.94" fwhm="0.000388" res="659252.7" algo="FTMS"/>
<pk mz="256.054391" i="1749342.8" z="-1" sn="14.96" a="563.40" fwhm="0.000365" res="701410.5" algo="FTMS" component_name="f" deconvoluted_molecular_mass="255.051133" deconvoluted_isotopic_mass="256.054502"/>
<pk mz="256.065599" i="9105888.0" z="-1" sn="88.68" a="3569.86" fwhm="0.000395" res="647919.4" algo="FTMS" component_name="F" deconvoluted_molecular_mass="255.062322" deconvoluted_isotopic_mass="256.065711"/>
<pk mz="257.030239" i="1044941.1" sn="7.88" a="235.89" fwhm="0.000352" res="730496.4" algo="FTMS"/>
<pk mz="257.041506" i="4230222.5" z="-1" sn="39.69" a="1543.94" fwhm="0.000375" res="684771.0" algo="FTMS" component_name="IY" deconvoluted_molecular_mass="257.041619" deconvoluted_isotopic_mass="257.041618"/>
<pk mz="257.048913" i="1154895.1" sn="8.97" a="241.11" fwhm="0.000305" res="842811.6" algo="FTMS"/>
<pk mz="257.066432" i="1017233.1" z="-1" sn="7.60" a="401.26" fwhm="0.000644" res="398921.6" algo="FTMS" component_name="F" deconvoluted_molecular_mass="255.062322" deconvoluted_isotopic_mass="257.066545"/>
<pk mz="257.103066" i="2298965.0" sn="20.40" a="734.07" fwhm="0.000361" res="712651.7" algo="FTMS"/>
<pk mz="257.139457" i="2045529.0" sn="17.87" a="597.47" fwhm="0.000347" res="741929.3" algo="FTMS"/>
<pk mz="257.175850" i="1249308.9" sn="9.92" a="464.78" fwhm="0.000445" res="578289.3" algo="FTMS"/>
<pk mz="257.442516" i="972857.6" sn="7.15" a="342.52" fwhm="0.000483" res="533043.3" algo="FTMS"/>
<pk mz="258.044853" i="1232120.5" z="-1" sn="9.74" a="444.83" fwhm="0.000430" res="600800.5" algo="FTMS" component_name="IY" deconvoluted_molecular_mass="257.041619" deconvoluted_isotopic_mass="258.044966"/>
<pk mz="258.098270" i="2406590.0" sn="21.48" a="890.34" fwhm="0.000429" res="601086.8" algo="FTMS"/>
<pk mz="259.082304" i="2506783.0" sn="22.48" a="844.38" fwhm="0.000394" res="656808.0" algo="FTMS"/>
<pk mz="259.118701" i="3074594.5" sn="28.15" a="1152.97" fwhm="0.000404" res="641945.6" algo="FTMS"/>
<pk mz="259.129935" i="5054243.5" sn="47.92" a="2065.01" fwhm="0.000424" res="611658.7" algo="FTMS"/>
<pk mz="259.155049" i="1026086.0" sn="7.68" a="200.29" fwhm="0.000318" res="815661.2" algo="FTMS"/>
<pk mz="260.431641" i="981978.4" sn="7.24" a="298.22" fwhm="0.000408" res="637932.7" algo="FTMS"/>
<pk mz="261.040442" i="973454.6" sn="7.13" a="316.09" fwhm="0.000535" res="487969.8" algo="FTMS"/>
<pk mz="261.097979" i="1752275.5" sn="14.89" a="457.55" fwhm="0.000317" res="824859.1" algo="FTMS"/>
<pk mz="261.134313" i="1636182.5" sn="13.73" a="471.42" fwhm="0.000363" res="719901.9" algo="FTMS"/>
<pk mz="262.055507" i="6002721.0" sn="57.21" a="1502.32" fwhm="0.000272" res="963347.0" algo="FTMS"/>
<pk mz="262.055985" i="26065954.0" z="-1" sn="256.97" a="10472.22" fwhm="0.000405" res="647712.9" algo="FTMS" component_name="O" deconvoluted_molecular_mass="262.056105" deconvoluted_isotopic_mass="262.056103"/>
<pk mz="263.019689" i="1373674.8" sn="11.12" a="457.37" fwhm="0.000403" res="652417.9" algo="FTMS"/>
<pk mz="263.044020" i="24470636.0" z="-1" sn="241.09" a="10439.58" fwhm="0.000420" res="626029.1" algo="FTMS" component_name="P" deconvoluted_molecular_mass="263.044138" deconvoluted_isotopic_mass="263.044139"/>
<pk mz="263.056130" i="1305901.5" sn="10.44" a="425.49" fwhm="0.000452" res="582457.7" algo="FTMS"/>
<pk mz="263.059366" i="1623021.8" z="-1" sn="13.60" a="615.90" fwhm="0.000442" res="595372.6" algo="FTMS" component_name="O" deconvoluted_molecular_mass="262.056105" deconvoluted_isotopic_mass="263.059485"/>
<pk mz="263.084469" i="1013743.6" sn="7.53" a="371.88" fwhm="0.000545" res="482625.9" algo="FTMS"/>
<pk mz="263.140001" i="1088115.6" sn="8.27" a="460.98" fwhm="0.000511" res="514918.7" algo="FTMS"/>
<pk mz="263.789517" i="1081762.5" sn="8.21" a="302.08" fwhm="0.000394" res="669283.7" algo="FTMS"/>
<pk mz="264.047346" i="1999284.5" z="-1" sn="17.35" a="640.27" fwhm="0.000367" res="719265.2" algo="FTMS" component_name="P" deconvoluted_molecular_mass="263.044138" deconvoluted_isotopic_mass="264.047466"/>
<pk mz="264.160414" i="1283068.4" sn="10.21" a="479.04" fwhm="0.000496" res="532718.1" algo="FTMS"/>
<pk mz="264.207667" i="1082399.6" sn="8.22" a="514.99" fwhm="0.000639" res="413743.0" algo="FTMS"/>
<pk mz="265.035367" i="1356919.3" sn="10.91" a="433.90" fwhm="0.000378" res="700273.1" algo="FTMS"/>
<pk mz="265.041053" i="7549175.5" sn="72.36" a="3175.94" fwhm="0.000428" res="618882.2" algo="FTMS"/>
<pk mz="265.057823" i="3624184.8" sn="33.41" a="1352.81" fwhm="0.000409" res="648726.3" algo="FTMS"/>
<pk mz="265.071753" i="1958905.6" sn="16.89" a="742.83" fwhm="0.000429" res="618058.2" algo="FTMS"/>
<pk mz="265.147899" i="2354430.8" sn="20.81" a="932.33" fwhm="0.000444" res="597745.6" algo="FTMS"/>
<pk mz="265.521053" i="1009366.8" sn="7.46" a="361.68" fwhm="0.000462" res="575063.2" algo="FTMS"/>
<pk mz="266.030612" i="1073846.9" sn="8.10" a="309.07" fwhm="0.000410" res="649382.0" algo="FTMS"/>
<pk mz="266.066959" i="968313.1" sn="7.06" a="298.37" fwhm="0.000421" res="631585.6" algo="FTMS"/>
<pk mz="266.089451" i="1739834.5" sn="14.71" a="607.76" fwhm="0.000409" res="650298.8" algo="FTMS"/>
<pk mz="267.014634" i="2656114.5" sn="23.80" a="1080.37" fwhm="0.000454" res="588644.2" algo="FTMS"/>
<pk mz="267.051005" i="1784436.6" sn="15.15" a="640.56" fwhm="0.000413" res="645919.3" algo="FTMS"/>
<pk mz="267.073469" i="7150966.0" z="-1" sn="68.41" a="3054.87" fwhm="0.000435" res="614135.9" algo="FTMS" component_name="BJ" deconvoluted_molecular_mass="267.073588" deconvoluted_isotopic_mass="267.073592"/>
<pk mz="267.087406" i="1721974.8" sn="14.53" a="621.90" fwhm="0.000430" res="620842.9" algo="FTMS"/>
<pk mz="268.076789" i="1777839.6" z="-1" sn="15.09" a="531.09" fwhm="0.000380" res="704665.0" algo="FTMS" component_name="BJ" deconvoluted_molecular_mass="267.073588" deconvoluted_isotopic_mass="268.076914"/>
<pk mz="268.095689" i="1948080.8" sn="16.78" a="631.67" fwhm="0.000386" res="695250.2" algo="FTMS"/>
<pk mz="269.030179" i="1444580.3" sn="11.74" a="485.16" fwhm="0.000425" res="633206.6" algo="FTMS"/>
<pk mz="269.066611" i="2383078.3" sn="21.02" a="816.90" fwhm="0.000402" res="669610.1" algo="FTMS"/>
<pk mz="269.092504" i="972839.6" sn="7.07" a="298.16" fwhm="0.000418" res="644265.8" algo="FTMS"/>
<pk mz="269.103063" i="1660776.3" sn="13.88" a="517.69" fwhm="0.000397" res="678028.7" algo="FTMS"/>
<pk mz="269.131180" i="1544553.8" sn="12.73" a="572.07" fwhm="0.000452" res="594794.6" algo="FTMS"/>
<pk mz="269.139420" i="2280170.3" sn="20.00" a="800.65" fwhm="0.000408" res="659896.4" algo="FTMS"/>
<pk mz="270.061850" i="1211547.1" sn="9.43" a="410.57" fwhm="0.000422" res="639597.4" algo="FTMS"/>
<pk mz="271.045924" i="2082893.9" sn="18.05" a="728.50" fwhm="0.000426" res="636811.3" algo="FTMS"/>
<pk mz="271.057176" i="986190.5" sn="7.20" a="221.92" fwhm="0.000377" res="718758.6" algo="FTMS"/>
<pk mz="271.064570" i="2220366.8" sn="19.41" a="759.53" fwhm="0.000405" res="668915.0" algo="FTMS"/>
<pk mz="271.082335" i="2483279.8" sn="22.01" a="955.81" fwhm="0.000439" res="617452.1" algo="FTMS"/>
<pk mz="271.093571" i="996944.3" sn="7.31" a="291.37" fwhm="0.000404" res="671247.1" algo="FTMS"/>
<pk mz="271.118696" i="3194193.5" sn="29.04" a="1207.64" fwhm="0.000413" res="655847.2" algo="FTMS"/>
<pk mz="271.155114" i="1286995.5" sn="10.18" a="400.38" fwhm="0.000406" res="667748.3" algo="FTMS"/>
<pk mz="271.191473" i="1239125.4" sn="9.71" a="321.32" fwhm="0.000347" res="781260.8" algo="FTMS"/>
<pk mz="272.041118" i="1086144.1" sn="8.19" a="376.22" fwhm="0.000492" res="553289.6" algo="FTMS"/>
<pk mz="272.077592" i="1215874.0" sn="9.48" a="393.82" fwhm="0.000504" res="539727.2" algo="FTMS"/>
<pk mz="272.113960" i="2018179.8" sn="17.41" a="680.35" fwhm="0.000397" res="684845.8" algo="FTMS"/>
<pk mz="273.040486" i="1200433.9" sn="9.32" a="309.73" fwhm="0.000368" res="741067.4" algo="FTMS"/>
<pk mz="273.061546" i="1538866.9" sn="12.67" a="472.31" fwhm="0.000385" res="709362.1" algo="FTMS"/>
<pk mz="273.097971" i="3577524.8" sn="32.83" a="1425.26" fwhm="0.000417" res="654822.9" algo="FTMS"/>
<pk mz="273.109219" i="1146037.3" sn="8.78" a="281.59" fwhm="0.000367" res="743527.3" algo="FTMS"/>
<pk mz="273.134348" i="4462262.5" sn="41.58" a="1974.85" fwhm="0.000442" res="618479.2" algo="FTMS"/>
<pk mz="273.170737" i="1507256.4" sn="12.31" a="496.09" fwhm="0.000434" res="629699.7" algo="FTMS"/>
<pk mz="273.207057" i="1084986.1" sn="8.15" a="348.95" fwhm="0.000425" res="642811.3" algo="FTMS"/>
<pk mz="274.056037" i="2099940.3" sn="18.15" a="825.50" fwhm="0.000454" res="603604.8" algo="FTMS"/>
<pk mz="274.093188" i="1601254.0" sn="13.24" a="577.13" fwhm="0.000395" res="693245.1" algo="FTMS"/>
<pk mz="274.129612" i="1066855.8" sn="7.97" a="331.86" fwhm="0.000411" res="666283.7" algo="FTMS"/>
<pk mz="274.769087" i="988999.5" sn="7.20" a="409.98" fwhm="0.000574" res="478627.8" algo="FTMS"/>
<pk mz="274.971657" i="1830929.6" sn="15.50" a="764.06" fwhm="0.000504" res="545172.9" algo="FTMS"/>
<pk mz="275.019734" i="1150164.0" sn="8.79" a="452.83" fwhm="0.000500" res="550097.7" algo="FTMS"/>
<pk mz="275.036315" i="1303828.9" sn="10.31" a="427.61" fwhm="0.000435" res="632143.5" algo="FTMS"/>
<pk mz="275.077249" i="1479574.9" sn="12.04" a="606.79" fwhm="0.000448" res="613922.8" algo="FTMS"/>
<pk mz="275.113582" i="3364120.8" sn="30.61" a="1386.41" fwhm="0.000449" res="613007.8" algo="FTMS"/>
<pk mz="275.149995" i="2081306.5" sn="17.97" a="790.53" fwhm="0.000426" res="645475.4" algo="FTMS"/>
<pk mz="276.071637" i="5819721.0" z="-1" sn="54.80" a="2690.35" fwhm="0.000484" res="569955.7" algo="FTMS" component_name="DT" deconvoluted_molecular_mass="276.071774" deconvoluted_isotopic_mass="276.071771"/>
<pk mz="276.998989" i="1173112.4" sn="9.02" a="321.36" fwhm="0.000396" res="698919.4" algo="FTMS"/>
<pk mz="277.023275" i="7551865.5" sn="71.87" a="3372.74" fwhm="0.000458" res="604207.9" algo="FTMS"/>
<pk mz="277.035381" i="1742970.3" sn="14.63" a="703.91" fwhm="0.000457" res="605857.3" algo="FTMS"/>
<pk mz="277.050326" i="1805179.0" sn="15.25" a="640.18" fwhm="0.000430" res="644985.4" algo="FTMS"/>
<pk mz="277.059648" i="162787200.0" z="-1" sn="1601.46" a="77284.24" fwhm="0.000473" res="586015.6" algo="FTMS" component_name="A" deconvoluted_molecular_mass="277.059786" deconvoluted_isotopic_mass="277.059783"/>
<pk mz="277.071737" i="1069948.1" sn="8.00" a="353.58" fwhm="0.000456" res="607402.1" algo="FTMS"/>
<pk mz="277.074996" i="1063740.4" z="-1" sn="7.94" a="415.78" fwhm="0.000530" res="522823.5" algo="FTMS" component_name="DT" deconvoluted_molecular_mass="276.071774" deconvoluted_isotopic_mass="277.075131"/>
<pk mz="277.121229" i="1052542.8" sn="7.83" a="339.15" fwhm="0.000455" res="608873.5" algo="FTMS"/>
<pk mz="277.157590" i="1330560.6" sn="10.57" a="538.20" fwhm="0.000461" res="600833.3" algo="FTMS"/>
<pk mz="278.050956" i="1192623.8" sn="9.18" a="561.83" fwhm="0.000569" res="488244.1" algo="FTMS"/>
<pk mz="278.056702" i="1433008.1" sn="11.54" a="496.77" fwhm="0.000439" res="633392.5" algo="FTMS"/>
<pk mz="278.063018" i="19263408.0" z="-1" sn="186.58" a="9144.69" fwhm="0.000479" res="580930.6" algo="FTMS" component_name="A" deconvoluted_molecular_mass="277.059786" deconvoluted_isotopic_mass="278.063154"/>
<pk mz="278.636730" i="1115727.5" sn="8.42" a="372.10" fwhm="0.000535" res="521216.4" algo="FTMS"/>
<pk mz="278.848463" i="1240283.1" sn="9.64" a="374.79" fwhm="0.000377" res="739005.8" algo="FTMS"/>
<pk mz="279.014624" i="3369956.5" sn="30.55" a="1397.77" fwhm="0.000454" res="614290.0" algo="FTMS"/>
<pk mz="279.020324" i="3033316.8" sn="27.25" a="1279.59" fwhm="0.000471" res="592831.2" algo="FTMS"/>
<pk mz="279.038917" i="6920677.5" z="-1" sn="65.41" a="3461.89" fwhm="0.000500" res="557572.3" algo="FTMS" component_name="BR" deconvoluted_molecular_mass="279.039053" deconvoluted_isotopic_mass="279.039054"/>
<pk mz="279.047307" i="983526.2" sn="7.12" a="387.33" fwhm="0.000555" res="502735.1" algo="FTMS"/>
<pk mz="279.051021" i="2213350.5" sn="19.20" a="767.60" fwhm="0.000413" res="676353.2" algo="FTMS"/>
<pk mz="279.056696" i="52641768.0" z="-1" sn="514.26" a="25844.47" fwhm="0.000489" res="570382.7" algo="FTMS" component_name="H" deconvoluted_molecular_mass="279.056835" deconvoluted_isotopic_mass="279.056834"/>
<pk mz="279.063884" i="2005735.1" sn="17.16" a="924.30" fwhm="0.000538" res="518550.2" algo="FTMS"/>
<pk mz="279.066334" i="1718759.3" z="-1" sn="14.34" a="616.96" fwhm="0.000456" res="612529.6" algo="FTMS" component_name="A" deconvoluted_molecular_mass="277.059786" deconvoluted_isotopic_mass="279.066472"/>
<pk mz="279.073471" i="2884839.8" sn="25.79" a="1214.80" fwhm="0.000484" res="577074.5" algo="FTMS"/>
<pk mz="279.087370" i="1116008.5" sn="8.42" a="316.75" fwhm="0.000434" res="642553.9" algo="FTMS"/>
<pk mz="279.100466" i="1412457.1" sn="11.33" a="564.62" fwhm="0.000463" res="602442.8" algo="FTMS"/>
<pk mz="279.148041" i="1047915.8" sn="7.75" a="318.87" fwhm="0.000421" res="663407.0" algo="FTMS"/>
<pk mz="280.042253" i="1217566.9" z="-1" sn="9.42" a="356.11" fwhm="0.000407" res="687277.3" algo="FTMS" component_name="BR" deconvoluted_molecular_mass="279.039053" deconvoluted_isotopic_mass="280.042392"/>
<pk mz="280.046317" i="1423775.1" sn="11.44" a="492.69" fwhm="0.000456" res="614362.3" algo="FTMS"/>
<pk mz="280.060046" i="4783136.0" z="-1" sn="44.42" a="2108.66" fwhm="0.000463" res="605080.9" algo="FTMS" component_name="H" deconvoluted_molecular_mass="279.056835" deconvoluted_isotopic_mass="280.060185"/>
<pk mz="280.068748" i="2586912.5" sn="22.86" a="1024.71" fwhm="0.000444" res="630401.3" algo="FTMS"/>
<pk mz="281.030254" i="2514777.8" sn="22.15" a="1033.08" fwhm="0.000453" res="619931.6" algo="FTMS"/>
<pk mz="281.035949" i="2360154.3" sn="20.64" a="1036.90" fwhm="0.000495" res="568030.7" algo="FTMS"/>
<pk mz="281.066637" i="7308380.0" z="-1" sn="69.21" a="3414.25" fwhm="0.000487" res="577493.0" algo="FTMS" component_name="AZ" deconvoluted_molecular_mass="281.066782" deconvoluted_isotopic_mass="281.066777"/>
<pk mz="281.103065" i="1139294.3" sn="8.65" a="424.76" fwhm="0.000486" res="578271.6" algo="FTMS"/>
<pk mz="281.116233" i="1307999.0" sn="10.31" a="572.40" fwhm="0.000531" res="529448.0" algo="FTMS"/>
<pk mz="281.142818" i="1442528.6" sn="11.63" a="507.73" fwhm="0.000466" res="603178.3" algo="FTMS"/>
<pk mz="282.061943" i="1449370.6" sn="11.69" a="537.08" fwhm="0.000468" res="602609.9" algo="FTMS"/>
<pk mz="282.070016" i="1234971.1" z="-1" sn="9.59" a="387.19" fwhm="0.000395" res="714496.4" algo="FTMS" component_name="AZ" deconvoluted_molecular_mass="281.066782" deconvoluted_isotopic_mass="282.070157"/>
<pk mz="282.084366" i="1508124.1" sn="12.22" a="609.43" fwhm="0.000573" res="491922.3" algo="FTMS"/>
<pk mz="283.009560" i="1272025.6" sn="9.91" a="472.89" fwhm="0.000501" res="564723.6" algo="FTMS"/>
<pk mz="283.045893" i="3127772.0" sn="28.06" a="1450.55" fwhm="0.000503" res="562420.9" algo="FTMS"/>
<pk mz="283.068411" i="5333213.5" z="-1" sn="49.63" a="2606.70" fwhm="0.000514" res="550700.6" algo="FTMS" component_name="EY" deconvoluted_molecular_mass="283.069624" deconvoluted_isotopic_mass="283.068554"/>
<pk mz="283.082281" i="4790494.5" sn="44.33" a="2179.31" fwhm="0.000493" res="573995.9" algo="FTMS"/>
<pk mz="283.118672" i="1914849.1" sn="16.20" a="781.88" fwhm="0.000473" res="598391.5" algo="FTMS"/>
<pk mz="283.155096" i="1171811.6" sn="8.93" a="418.33" fwhm="0.000452" res="626852.3" algo="FTMS"/>
<pk mz="283.191481" i="1106918.1" sn="8.30" a="364.63" fwhm="0.000469" res="604251.5" algo="FTMS"/>
<pk mz="284.041135" i="1230626.3" sn="9.51" a="442.24" fwhm="0.000492" res="576868.7" algo="FTMS"/>
<pk mz="284.071710" i="1573924.5" z="-1" sn="12.87" a="602.52" fwhm="0.000482" res="589281.9" algo="FTMS" component_name="EY" deconvoluted_molecular_mass="283.069624" deconvoluted_isotopic_mass="284.071854"/>
<pk mz="284.077542" i="1457444.9" sn="11.73" a="515.57" fwhm="0.000458" res="620433.4" algo="FTMS"/>
<pk mz="285.025214" i="995564.0" sn="7.21" a="336.66" fwhm="0.000412" res="691853.8" algo="FTMS"/>
<pk mz="285.061589" i="9333103.0" z="-1" sn="88.75" a="4539.22" fwhm="0.000502" res="567299.0" algo="FTMS" component_name="k" deconvoluted_molecular_mass="285.061732" deconvoluted_isotopic_mass="285.061734"/>
<pk mz="285.080196" i="1852528.3" z="-1" sn="15.59" a="791.90" fwhm="0.000519" res="549321.7" algo="FTMS" component_name="EY" deconvoluted_molecular_mass="283.069624" deconvoluted_isotopic_mass="285.080341"/>
<pk mz="285.097967" i="3920241.8" sn="35.81" a="1720.44" fwhm="0.000471" res="605913.6" algo="FTMS"/>
<pk mz="285.109165" i="1221490.5" sn="9.42" a="433.87" fwhm="0.000513" res="555555.0" algo="FTMS"/>
<pk mz="285.126117" i="3164275.8" sn="28.42" a="1300.58" fwhm="0.000469" res="608010.7" algo="FTMS"/>
<pk mz="285.134324" i="3339892.5" sn="30.14" a="1597.54" fwhm="0.000503" res="567386.4" algo="FTMS"/>
<pk mz="285.170693" i="1278583.4" sn="9.98" a="378.76" fwhm="0.000410" res="695884.2" algo="FTMS"/>
<pk mz="285.207116" i="2372730.3" sn="20.68" a="1102.84" fwhm="0.000493" res="578676.5" algo="FTMS"/>
<pk mz="286.056016" i="1836862.4" sn="15.44" a="876.03" fwhm="0.000554" res="516085.5" algo="FTMS"/>
<pk mz="286.056864" i="1898814.5" sn="16.04" a="856.82" fwhm="0.000533" res="536785.7" algo="FTMS"/>
<pk mz="286.064912" i="1176511.1" z="-1" sn="8.98" a="378.19" fwhm="0.000452" res="632955.1" algo="FTMS" component_name="k" deconvoluted_molecular_mass="285.061732" deconvoluted_isotopic_mass="286.065058"/>
<pk mz="286.093262" i="1105089.5" sn="8.28" a="382.90" fwhm="0.000447" res="640498.8" algo="FTMS"/>
<pk mz="286.129505" i="1285700.5" sn="10.05" a="399.44" fwhm="0.000416" res="687133.6" algo="FTMS"/>
<pk mz="287.040871" i="1821458.4" sn="15.21" a="666.96" fwhm="0.000445" res="645076.5" algo="FTMS"/>
<pk mz="287.077219" i="2219797.5" sn="19.08" a="1072.44" fwhm="0.000500" res="573768.5" algo="FTMS"/>
<pk mz="287.113619" i="4920857.0" sn="45.37" a="2281.73" fwhm="0.000488" res="587749.8" algo="FTMS"/>
<pk mz="287.124886" i="1108377.8" sn="8.27" a="352.95" fwhm="0.000422" res="680367.5" algo="FTMS"/>
<pk mz="287.150006" i="3501084.0" sn="31.55" a="1580.23" fwhm="0.000488" res="588759.7" algo="FTMS"/>
<pk mz="287.186443" i="1089055.3" sn="8.08" a="373.75" fwhm="0.000449" res="639494.6" algo="FTMS"/>
<pk mz="287.222827" i="1222690.5" sn="9.38" a="464.75" fwhm="0.000523" res="549265.2" algo="FTMS"/>
<pk mz="288.071643" i="5252720.5" z="-1" sn="48.60" a="2589.19" fwhm="0.000513" res="561926.1" algo="FTMS" component_name="FD" deconvoluted_molecular_mass="288.071178" deconvoluted_isotopic_mass="288.071791"/>
<pk mz="288.156454" i="992760.3" sn="7.14" a="312.88" fwhm="0.000456" res="632224.7" algo="FTMS"/>
<pk mz="288.987244" i="4644553.0" sn="42.68" a="2313.01" fwhm="0.000523" res="552984.4" algo="FTMS"/>
<pk mz="289.056526" i="1380048.3" sn="10.91" a="507.44" fwhm="0.000482" res="600210.3" algo="FTMS"/>
<pk mz="289.067798" i="1018705.3" sn="7.39" a="415.81" fwhm="0.000584" res="495048.8" algo="FTMS"/>
<pk mz="289.071709" i="1210705.8" z="-1" sn="9.26" a="424.32" fwhm="0.000514" res="562374.0" algo="FTMS" component_name="FD" deconvoluted_molecular_mass="288.071178" deconvoluted_isotopic_mass="289.071859"/>
<pk mz="289.082956" i="1064274.9" sn="7.84" a="414.18" fwhm="0.000533" res="542300.5" algo="FTMS"/>
<pk mz="289.092856" i="2317779.8" sn="20.04" a="1073.98" fwhm="0.000521" res="555346.8" algo="FTMS"/>
<pk mz="289.121181" i="5740246.5" sn="53.34" a="2837.11" fwhm="0.000517" res="559393.9" algo="FTMS"/>
<pk mz="289.129256" i="3126999.5" sn="27.91" a="1433.30" fwhm="0.000492" res="587309.3" algo="FTMS"/>
<pk mz="289.165628" i="1691611.3" sn="13.94" a="691.98" fwhm="0.000511" res="566003.9" algo="FTMS"/>
<pk mz="290.050927" i="4654391.5" z="-1" sn="42.77" a="2301.85" fwhm="0.000522" res="555417.9" algo="FTMS" component_name="HH" deconvoluted_molecular_mass="290.050242" deconvoluted_isotopic_mass="290.051079"/>
<pk mz="290.595823" i="1012339.1" sn="7.33" a="365.59" fwhm="0.000508" res="571971.0" algo="FTMS"/>
<pk mz="291.014614" i="1397922.1" sn="11.08" a="457.49" fwhm="0.000417" res="697070.4" algo="FTMS"/>
<pk mz="291.038908" i="19803044.0" z="-1" sn="190.18" a="10492.70" fwhm="0.000529" res="550629.7" algo="FTMS" component_name="W" deconvoluted_molecular_mass="291.038884" deconvoluted_isotopic_mass="291.039060"/>
<pk mz="291.050990" i="1592230.3" z="-1" sn="12.97" a="590.07" fwhm="0.000455" res="639583.7" algo="FTMS" component_name="HH" deconvoluted_molecular_mass="290.050242" deconvoluted_isotopic_mass="291.051142"/>
<pk mz="291.087379" i="1105706.4" sn="8.24" a="420.99" fwhm="0.000519" res="561115.9" algo="FTMS"/>
<pk mz="291.100467" i="982699.9" sn="7.04" a="362.68" fwhm="0.000551" res="528601.8" algo="FTMS"/>
<pk mz="291.118222" i="2111534.0" sn="18.03" a="1124.56" fwhm="0.000599" res="485975.9" algo="FTMS"/>
<pk mz="291.173266" i="985396.3" sn="7.07" a="345.47" fwhm="0.000481" res="605152.9" algo="FTMS"/>
<pk mz="292.042298" i="2532890.5" z="-1" sn="22.01" a="1090.92" fwhm="0.000498" res="586077.3" algo="FTMS" component_name="W" deconvoluted_molecular_mass="291.038884" deconvoluted_isotopic_mass="292.042452"/>
<pk mz="292.046230" i="1061786.9" sn="7.77" a="303.89" fwhm="0.000440" res="663154.3" algo="FTMS"/>
<pk mz="292.103769" i="6171170.0" z="-1" sn="57.22" a="3101.71" fwhm="0.000516" res="565607.8" algo="FTMS" component_name="CW" deconvoluted_molecular_mass="292.103937" deconvoluted_isotopic_mass="292.103922"/>
<pk mz="293.030268" i="2318484.5" sn="19.93" a="944.00" fwhm="0.000476" res="615511.0" algo="FTMS"/>
<pk mz="293.035949" i="7449749.5" sn="69.60" a="3915.47" fwhm="0.000532" res="550302.9" algo="FTMS"/>
<pk mz="293.041664" i="1080406.0" z="-1" sn="7.95" a="452.74" fwhm="0.000636" res="461015.9" algo="FTMS" component_name="W" deconvoluted_molecular_mass="291.038884" deconvoluted_isotopic_mass="293.041819"/>
<pk mz="293.054606" i="2603159.5" sn="22.69" a="1081.42" fwhm="0.000481" res="608705.1" algo="FTMS"/>
<pk mz="293.066663" i="2242457.3" sn="19.20" a="1129.15" fwhm="0.000558" res="525326.7" algo="FTMS"/>
<pk mz="293.077899" i="1133466.6" sn="8.46" a="398.90" fwhm="0.000511" res="573903.0" algo="FTMS"/>
<pk mz="293.079666" i="1950362.8" sn="16.37" a="810.68" fwhm="0.000486" res="603110.6" algo="FTMS"/>
<pk mz="293.107190" i="1405598.3" z="-1" sn="11.10" a="644.82" fwhm="0.000597" res="490820.4" algo="FTMS" component_name="CW" deconvoluted_molecular_mass="292.103937" deconvoluted_isotopic_mass="293.107345"/>
<pk mz="293.114274" i="1305887.3" sn="10.13" a="494.34" fwhm="0.000539" res="543643.7" algo="FTMS"/>
<pk mz="293.116109" i="1782687.4" sn="14.75" a="847.50" fwhm="0.000564" res="519311.4" algo="FTMS"/>
<pk mz="293.175794" i="6076583.0" z="-1" sn="56.31" a="3115.26" fwhm="0.000533" res="549944.1" algo="FTMS" component_name="DB" deconvoluted_molecular_mass="293.175958" deconvoluted_isotopic_mass="293.175949"/>
<pk mz="293.179173" i="2076839.5" sn="17.59" a="847.72" fwhm="0.000491" res="597413.5" algo="FTMS"/>
<pk mz="294.025526" i="1233685.6" sn="9.43" a="382.65" fwhm="0.000437" res="673454.0" algo="FTMS"/>
<pk mz="294.061917" i="1273882.5" sn="9.82" a="414.90" fwhm="0.000409" res="718659.3" algo="FTMS"/>
<pk mz="294.082206" i="4785949.0" sn="43.81" a="2489.99" fwhm="0.000556" res="528807.0" algo="FTMS"/>
<pk mz="294.179191" i="1210154.1" z="-1" sn="9.20" a="542.73" fwhm="0.000548" res="536625.5" algo="FTMS" component_name="DB" deconvoluted_molecular_mass="293.175958" deconvoluted_isotopic_mass="294.179348"/>
<pk mz="295.009558" i="1672475.3" sn="13.68" a="729.58" fwhm="0.000526" res="560674.7" algo="FTMS"/>
<pk mz="295.045899" i="2314144.3" sn="19.89" a="1175.93" fwhm="0.000520" res="567280.5" algo="FTMS"/>
<pk mz="295.051641" i="1134817.1" sn="8.47" a="425.34" fwhm="0.000576" res="511922.4" algo="FTMS"/>
<pk mz="295.068436" i="1096867.5" sn="8.11" a="414.91" fwhm="0.000492" res="599684.7" algo="FTMS"/>
<pk mz="295.082293" i="2513573.5" sn="21.82" a="1241.94" fwhm="0.000557" res="530125.1" algo="FTMS"/>
<pk mz="295.095396" i="1616551.3" sn="13.14" a="572.13" fwhm="0.000467" res="631780.2" algo="FTMS"/>
<pk mz="295.113250" i="1142633.8" sn="8.55" a="646.96" fwhm="0.000775" res="380826.2" algo="FTMS"/>
<pk mz="295.118671" i="1230890.5" sn="9.40" a="395.74" fwhm="0.000454" res="649480.4" algo="FTMS"/>
<pk mz="295.131796" i="1740716.3" sn="14.34" a="640.53" fwhm="0.000463" res="637410.0" algo="FTMS"/>
<pk mz="296.041229" i="1144493.5" sn="8.56" a="424.06" fwhm="0.000501" res="591400.3" algo="FTMS"/>
<pk mz="296.077508" i="1263154.8" sn="9.71" a="367.65" fwhm="0.000431" res="686210.0" algo="FTMS"/>
<pk mz="296.100052" i="1406518.0" sn="11.10" a="549.86" fwhm="0.000507" res="583558.9" algo="FTMS"/>
<pk mz="297.025224" i="2270654.5" sn="19.36" a="984.28" fwhm="0.000476" res="623842.4" algo="FTMS"/>
<pk mz="297.061586" i="4031684.0" sn="36.31" a="2032.33" fwhm="0.000524" res="566896.7" algo="FTMS"/>
<pk mz="297.066230" i="1243332.8" sn="9.47" a="563.04" fwhm="0.000551" res="538808.8" algo="FTMS"/>
<pk mz="297.097972" i="2804425.5" sn="24.50" a="1289.45" fwhm="0.000526" res="565009.4" algo="FTMS"/>
<pk mz="297.128811" i="1034062.2" sn="7.45" a="329.34" fwhm="0.000465" res="638311.6" algo="FTMS"/>
<pk mz="297.134342" i="1610703.0" sn="13.00" a="764.86" fwhm="0.000511" res="581001.2" algo="FTMS"/>
<pk mz="297.152959" i="26879698.0" z="-1" sn="256.25" a="14730.63" fwhm="0.000545" res="544925.9" algo="FTMS" component_name="N" deconvoluted_molecular_mass="297.153126" deconvoluted_isotopic_mass="297.153119"/>
<pk mz="298.056806" i="1743708.5" sn="14.28" a="631.43" fwhm="0.000460" res="647486.7" algo="FTMS"/>
<pk mz="298.156352" i="4224364.0" z="-1" sn="38.16" a="2229.45" fwhm="0.000524" res="568968.8" algo="FTMS" component_name="N" deconvoluted_molecular_mass="297.153126" deconvoluted_isotopic_mass="298.156514"/>
<pk mz="299.040862" i="2241528.5" sn="19.07" a="939.76" fwhm="0.000482" res="620933.1" algo="FTMS"/>
<pk mz="299.077243" i="6071294.5" sn="55.94" a="3266.67" fwhm="0.000544" res="549393.6" algo="FTMS"/>
<pk mz="299.113636" i="3215876.3" sn="28.45" a="1468.12" fwhm="0.000506" res="590841.9" algo="FTMS"/>
<pk mz="299.124806" i="1095430.1" sn="8.04" a="374.71" fwhm="0.000479" res="623874.6" algo="FTMS"/>
<pk mz="299.148721" i="1431562.0" sn="11.28" a="603.00" fwhm="0.000553" res="540516.1" algo="FTMS"/>
<pk mz="299.150018" i="2455562.3" sn="21.13" a="1144.26" fwhm="0.000536" res="557679.2" algo="FTMS"/>
<pk mz="299.186408" i="1272848.0" sn="9.75" a="460.46" fwhm="0.000470" res="636151.1" algo="FTMS"/>
<pk mz="301.038616" i="2902340.5" sn="25.43" a="1384.94" fwhm="0.000526" res="572373.2" algo="FTMS"/>
<pk mz="301.056528" i="1880391.6" sn="15.59" a="877.95" fwhm="0.000524" res="574497.3" algo="FTMS"/>
<pk mz="301.092909" i="3291470.0" sn="29.18" a="1759.93" fwhm="0.000563" res="534499.0" algo="FTMS"/>
<pk mz="301.129292" i="4435284.0" sn="40.19" a="2182.67" fwhm="0.000518" res="580898.8" algo="FTMS"/>
<pk mz="301.165655" i="2731098.3" sn="23.78" a="1254.22" fwhm="0.000520" res="579488.1" algo="FTMS"/>
<pk mz="301.202051" i="2431584.5" sn="20.90" a="1204.45" fwhm="0.000549" res="548535.7" algo="FTMS"/>
<pk mz="301.600357" i="999589.5" sn="7.11" a="356.21" fwhm="0.000566" res="532718.2" algo="FTMS"/>
<pk mz="302.066144" i="3558903.0" sn="31.57" a="1771.58" fwhm="0.000543" res="556446.6" algo="FTMS"/>
<pk mz="302.088177" i="1147002.9" sn="8.48" a="407.78" fwhm="0.000507" res="595341.4" algo="FTMS"/>
<pk mz="302.135724" i="2373891.3" sn="20.23" a="1229.35" fwhm="0.000571" res="528882.1" algo="FTMS"/>
<pk mz="303.002924" i="4425374.0" sn="39.86" a="2360.72" fwhm="0.000551" res="549702.4" algo="FTMS"/>
<pk mz="303.014538" i="1473824.1" sn="11.61" a="644.74" fwhm="0.000569" res="532333.1" algo="FTMS"/>
<pk mz="303.050144" i="5910694.5" z="-1" sn="54.08" a="3209.68" fwhm="0.000568" res="533348.4" algo="FTMS" component_name="DN" deconvoluted_molecular_mass="303.050328" deconvoluted_isotopic_mass="303.050312"/>
<pk mz="303.050953" i="1566630.8" sn="12.50" a="650.75" fwhm="0.000568" res="533827.3" algo="FTMS"/>
<pk mz="303.072157" i="1720618.5" sn="13.97" a="901.64" fwhm="0.000615" res="492730.7" algo="FTMS"/>
<pk mz="303.108507" i="3564209.0" sn="31.62" a="1786.76" fwhm="0.000553" res="548279.0" algo="FTMS"/>
<pk mz="303.144902" i="3424951.8" sn="30.29" a="1805.10" fwhm="0.000575" res="526867.6" algo="FTMS"/>
<pk mz="303.181395" i="1093566.3" sn="7.97" a="418.51" fwhm="0.000620" res="488714.9" algo="FTMS"/>
<pk mz="303.217705" i="1650116.9" sn="13.30" a="741.22" fwhm="0.000540" res="561505.6" algo="FTMS"/>
<pk mz="304.046295" i="1872732.8" sn="15.43" a="850.13" fwhm="0.000533" res="569955.7" algo="FTMS"/>
<pk mz="304.053574" i="1293406.0" z="-1" sn="9.88" a="524.98" fwhm="0.000509" res="597246.9" algo="FTMS" component_name="DN" deconvoluted_molecular_mass="303.050328" deconvoluted_isotopic_mass="304.053743"/>
<pk mz="304.066552" i="3033184.5" sn="26.54" a="1676.81" fwhm="0.000604" res="503657.7" algo="FTMS"/>
<pk mz="304.713799" i="1053977.3" sn="7.59" a="497.77" fwhm="0.000606" res="502986.5" algo="FTMS"/>
<pk mz="304.881860" i="1518072.9" sn="12.03" a="559.87" fwhm="0.000500" res="609943.6" algo="FTMS"/>
<pk mz="305.030262" i="2085140.9" sn="17.46" a="983.20" fwhm="0.000563" res="541771.4" algo="FTMS"/>
<pk mz="305.047224" i="1660440.1" sn="13.39" a="662.60" fwhm="0.000505" res="604450.5" algo="FTMS"/>
<pk mz="305.054592" i="8963098.0" z="-1" sn="83.30" a="5105.33" fwhm="0.000581" res="524913.6" algo="FTMS" component_name="n" deconvoluted_molecular_mass="305.054769" deconvoluted_isotopic_mass="305.054762"/>
<pk mz="305.066625" i="1390619.8" sn="10.81" a="749.38" fwhm="0.000661" res="461356.2" algo="FTMS"/>
<pk mz="305.079718" i="1122846.3" sn="8.25" a="374.85" fwhm="0.000535" res="570073.4" algo="FTMS"/>
<pk mz="305.087736" i="1091103.8" sn="7.94" a="386.43" fwhm="0.000523" res="582844.8" algo="FTMS"/>
<pk mz="305.116102" i="1459365.1" sn="11.47" a="636.26" fwhm="0.000546" res="559105.9" algo="FTMS"/>
<pk mz="305.124186" i="1291046.6" sn="9.86" a="440.92" fwhm="0.000455" res="670898.8" algo="FTMS"/>
<pk mz="305.152582" i="1031724.1" sn="7.38" a="404.63" fwhm="0.000578" res="528025.1" algo="FTMS"/>
<pk mz="305.188883" i="1788467.0" sn="14.62" a="723.03" fwhm="0.000511" res="597163.2" algo="FTMS"/>
<pk mz="306.057987" i="1288921.6" z="-1" sn="9.84" a="433.65" fwhm="0.000461" res="663850.7" algo="FTMS" component_name="n" deconvoluted_molecular_mass="305.054769" deconvoluted_isotopic_mass="306.058159"/>
<pk mz="306.061987" i="1087578.4" sn="7.91" a="462.42" fwhm="0.000559" res="547422.1" algo="FTMS"/>
<pk mz="306.119457" i="996581.5" sn="7.04" a="326.10" fwhm="0.000529" res="578812.5" algo="FTMS"/>
<pk mz="306.879758" i="2261370.0" sn="19.14" a="978.31" fwhm="0.000496" res="618349.1" algo="FTMS"/>
<pk mz="306.993486" i="1088656.4" sn="7.92" a="364.12" fwhm="0.000542" res="566124.4" algo="FTMS"/>
<pk mz="307.009512" i="2009491.5" sn="16.73" a="991.44" fwhm="0.000589" res="521186.5" algo="FTMS"/>
<pk mz="307.033823" i="2857368.3" sn="24.85" a="1601.12" fwhm="0.000596" res="515243.4" algo="FTMS"/>
<pk mz="307.045906" i="2618010.8" sn="22.56" a="1311.20" fwhm="0.000565" res="543760.7" algo="FTMS"/>
<pk mz="307.051614" i="3117467.8" sn="27.34" a="1491.08" fwhm="0.000537" res="571852.9" algo="FTMS"/>
<pk mz="307.058836" i="1143389.3" sn="8.44" a="597.06" fwhm="0.000690" res="445032.7" algo="FTMS"/>
<pk mz="307.070232" i="3143071.5" sn="27.58" a="1598.52" fwhm="0.000555" res="553068.9" algo="FTMS"/>
<pk mz="307.082265" i="1484065.9" sn="11.70" a="833.64" fwhm="0.000681" res="450780.6" algo="FTMS"/>
<pk mz="307.095340" i="2312612.5" sn="19.63" a="1083.64" fwhm="0.000548" res="560565.7" algo="FTMS"/>
<pk mz="307.118783" i="1154601.0" sn="8.55" a="419.75" fwhm="0.000552" res="556720.6" algo="FTMS"/>
<pk mz="307.131731" i="1567659.6" sn="12.50" a="593.92" fwhm="0.000494" res="621122.7" algo="FTMS"/>
<pk mz="307.194758" i="1092920.1" sn="7.91" a="364.07" fwhm="0.000496" res="619717.5" algo="FTMS"/>
<pk mz="308.041198" i="1348577.0" sn="10.34" a="580.59" fwhm="0.000572" res="538685.9" algo="FTMS"/>
<pk mz="308.077560" i="1039848.3" sn="7.41" a="379.69" fwhm="0.000504" res="611651.0" algo="FTMS"/>
<pk mz="308.877744" i="1511306.5" sn="11.89" a="724.74" fwhm="0.000603" res="512657.9" algo="FTMS"/>
<pk mz="308.991386" i="1196449.8" sn="8.89" a="427.99" fwhm="0.000494" res="625543.6" algo="FTMS"/>
<pk mz="309.025184" i="2818856.5" sn="24.33" a="1356.48" fwhm="0.000543" res="569521.1" algo="FTMS"/>
<pk mz="309.030891" i="1184809.8" sn="8.78" a="397.35" fwhm="0.000474" res="652158.6" algo="FTMS"/>
<pk mz="309.061563" i="3225904.0" sn="28.21" a="1627.41" fwhm="0.000556" res="555474.4" algo="FTMS"/>
<pk mz="309.067198" i="1216049.3" sn="9.08" a="434.98" fwhm="0.000529" res="584323.2" algo="FTMS"/>
<pk mz="309.072756" i="1023538.3" sn="7.25" a="284.64" fwhm="0.000470" res="657975.7" algo="FTMS"/>
<pk mz="309.074661" i="1194674.8" sn="8.88" a="484.85" fwhm="0.000568" res="543827.3" algo="FTMS"/>
<pk mz="309.098008" i="1838391.5" sn="15.00" a="815.16" fwhm="0.000538" res="574288.1" algo="FTMS"/>
<pk mz="309.109140" i="1092793.8" sn="7.91" a="390.59" fwhm="0.000524" res="589475.0" algo="FTMS"/>
<pk mz="309.111044" i="2747706.3" sn="23.66" a="1391.36" fwhm="0.000568" res="544159.9" algo="FTMS"/>
<pk mz="309.134301" i="1651775.0" sn="13.23" a="887.25" fwhm="0.000624" res="495674.2" algo="FTMS"/>
<pk mz="309.147400" i="1083201.6" sn="7.82" a="326.57" fwhm="0.000460" res="671706.5" algo="FTMS"/>
<pk mz="309.152943" i="1096002.8" sn="7.94" a="479.48" fwhm="0.000599" res="516045.6" algo="FTMS"/>
<pk mz="310.056839" i="1570301.5" sn="12.45" a="709.81" fwhm="0.000525" res="591082.5" algo="FTMS"/>
<pk mz="310.069903" i="2466304.3" sn="20.98" a="1226.61" fwhm="0.000551" res="562987.9" algo="FTMS"/>
<pk mz="311.040810" i="3260620.0" sn="28.53" a="1645.29" fwhm="0.000560" res="555153.7" algo="FTMS"/>
<pk mz="311.077213" i="3971283.8" sn="35.30" a="2258.71" fwhm="0.000589" res="528150.4" algo="FTMS"/>
<pk mz="311.088361" i="1080918.0" sn="7.79" a="448.70" fwhm="0.000608" res="511901.0" algo="FTMS"/>
<pk mz="311.090259" i="1678038.4" sn="13.47" a="782.94" fwhm="0.000548" res="567627.7" algo="FTMS"/>
<pk mz="311.113632" i="2722011.3" sn="23.41" a="1379.55" fwhm="0.000593" res="524806.0" algo="FTMS"/>
<pk mz="311.126633" i="1535838.1" sn="12.12" a="727.88" fwhm="0.000575" res="541178.3" algo="FTMS"/>
<pk mz="311.132341" i="1552991.3" sn="12.28" a="967.33" fwhm="0.000696" res="446737.1" algo="FTMS"/>
<pk mz="311.149990" i="2264291.0" sn="19.05" a="1080.94" fwhm="0.000559" res="556563.4" algo="FTMS"/>
<pk mz="311.162664" i="1738341.8" sn="14.05" a="975.19" fwhm="0.000653" res="476508.2" algo="FTMS"/>
<pk mz="311.168610" i="105251048.0" z="-1" sn="999.16" a="61697.24" fwhm="0.000594" res="523640.7" algo="FTMS" component_name="C" deconvoluted_molecular_mass="311.168792" deconvoluted_isotopic_mass="311.168788"/>
<pk mz="311.169322" i="4108519.0" sn="36.60" a="1728.00" fwhm="0.000251" res="1241401.4" algo="FTMS"/>
<pk mz="312.048325" i="3139234.5" sn="27.38" a="1705.09" fwhm="0.000616" res="506833.1" algo="FTMS"/>
<pk mz="312.066927" i="1266470.5" sn="9.55" a="474.89" fwhm="0.000531" res="587823.6" algo="FTMS"/>
<pk mz="312.072442" i="1671591.6" sn="13.41" a="869.79" fwhm="0.000635" res="491326.1" algo="FTMS"/>
<pk mz="312.108955" i="1075887.5" sn="7.74" a="410.30" fwhm="0.000564" res="553560.2" algo="FTMS"/>
<pk mz="312.171975" i="18837948.0" z="-1" sn="176.78" a="11445.15" fwhm="0.000613" res="509581.5" algo="FTMS" component_name="C" deconvoluted_molecular_mass="311.168792" deconvoluted_isotopic_mass="312.172156"/>
<pk mz="313.020154" i="1404660.3" sn="10.80" a="701.47" fwhm="0.000784" res="399454.4" algo="FTMS"/>
<pk mz="313.056465" i="4491388.0" sn="40.00" a="2624.74" fwhm="0.000591" res="529792.5" algo="FTMS"/>
<pk mz="313.092874" i="4184196.0" z="-1" sn="37.10" a="2346.63" fwhm="0.000601" res="521332.6" algo="FTMS" component_name="JE" deconvoluted_molecular_mass="313.093070" deconvoluted_isotopic_mass="313.093056"/>
<pk mz="313.129258" i="3954316.0" sn="34.92" a="2156.54" fwhm="0.000583" res="536803.9" algo="FTMS"/>
<pk mz="313.164453" i="4996755.5" z="-1" sn="44.78" a="2755.15" fwhm="0.000589" res="531699.4" algo="FTMS" component_name="FX" deconvoluted_molecular_mass="313.165467" deconvoluted_isotopic_mass="313.164635"/>
<pk mz="313.165664" i="3113108.0" sn="26.96" a="1661.36" fwhm="0.000575" res="544824.3" algo="FTMS"/>
<pk mz="313.175276" i="1958806.0" z="-1" sn="16.04" a="866.38" fwhm="0.000533" res="587203.1" algo="FTMS" component_name="C" deconvoluted_molecular_mass="311.168792" deconvoluted_isotopic_mass="313.175458"/>
<pk mz="313.202042" i="1451675.8" sn="11.25" a="544.54" fwhm="0.000475" res="659197.3" algo="FTMS"/>
<pk mz="313.238390" i="1701795.8" sn="13.61" a="801.80" fwhm="0.000562" res="557668.6" algo="FTMS"/>
<pk mz="314.088135" i="1035613.8" sn="7.31" a="358.31" fwhm="0.000535" res="587432.6" algo="FTMS"/>
<pk mz="314.096286" i="1141727.6" z="-1" sn="8.31" a="504.66" fwhm="0.000583" res="538680.7" algo="FTMS" component_name="JE" deconvoluted_molecular_mass="313.093070" deconvoluted_isotopic_mass="314.096469"/>
<pk mz="314.124419" i="1050149.9" sn="7.45" a="635.81" fwhm="0.000739" res="425113.2" algo="FTMS"/>
<pk mz="314.135804" i="1103976.4" sn="7.96" a="409.06" fwhm="0.000519" res="604879.5" algo="FTMS"/>
<pk mz="314.172135" i="1186672.4" z="-1" sn="8.74" a="500.58" fwhm="0.000578" res="543675.6" algo="FTMS" component_name="FX" deconvoluted_molecular_mass="313.165467" deconvoluted_isotopic_mass="314.172317"/>
<pk mz="315.014648" i="1110954.9" sn="8.02" a="446.30" fwhm="0.000529" res="595030.7" algo="FTMS"/>
<pk mz="315.035768" i="1171887.6" sn="8.60" a="416.82" fwhm="0.000503" res="626850.0" algo="FTMS"/>
<pk mz="315.050198" i="1338034.9" sn="10.17" a="593.66" fwhm="0.000574" res="549225.1" algo="FTMS"/>
<pk mz="315.054254" i="1216051.8" sn="9.01" a="471.14" fwhm="0.000523" res="601835.2" algo="FTMS"/>
<pk mz="315.072162" i="2283063.8" sn="19.11" a="1041.12" fwhm="0.000527" res="597423.3" algo="FTMS"/>
<pk mz="315.108524" i="3788351.8" sn="33.35" a="2094.40" fwhm="0.000614" res="513500.7" algo="FTMS"/>
<pk mz="315.144923" i="4770376.0" z="-1" sn="42.64" a="2750.19" fwhm="0.000616" res="511738.8" algo="FTMS" component_name="GS" deconvoluted_molecular_mass="315.145635" deconvoluted_isotopic_mass="315.145107"/>
<pk mz="315.181292" i="2666064.0" sn="22.73" a="1262.18" fwhm="0.000518" res="608736.7" algo="FTMS"/>
<pk mz="315.217714" i="3666008.3" sn="32.19" a="1960.61" fwhm="0.000577" res="546485.3" algo="FTMS"/>
<pk mz="316.148268" i="1006632.8" z="-1" sn="7.03" a="368.34" fwhm="0.000543" res="581748.7" algo="FTMS" component_name="GS" deconvoluted_molecular_mass="315.145635" deconvoluted_isotopic_mass="316.148453"/>
<pk mz="316.151409" i="3551017.5" sn="31.10" a="1918.86" fwhm="0.000588" res="537306.7" algo="FTMS"/>
<pk mz="317.030264" i="1853168.3" sn="15.04" a="904.75" fwhm="0.000594" res="533894.4" algo="FTMS"/>
<pk mz="317.051403" i="1586165.1" sn="12.51" a="758.57" fwhm="0.000610" res="519867.5" algo="FTMS"/>
<pk mz="317.066616" i="1046520.6" sn="7.41" a="331.26" fwhm="0.000470" res="674562.4" algo="FTMS"/>
<pk mz="317.087823" i="1773565.4" sn="14.28" a="849.36" fwhm="0.000564" res="561836.9" algo="FTMS"/>
<pk mz="317.098985" i="1019647.9" sn="7.15" a="404.02" fwhm="0.000582" res="545164.8" algo="FTMS"/>
<pk mz="317.124160" i="3181061.8" sn="27.60" a="1871.96" fwhm="0.000634" res="500169.2" algo="FTMS"/>
<pk mz="317.154684" i="1195276.6" z="-1" sn="8.81" a="440.56" fwhm="0.000541" res="585813.8" algo="FTMS" component_name="GS" deconvoluted_molecular_mass="315.145635" deconvoluted_isotopic_mass="317.154871"/>
<pk mz="317.160591" i="2522126.0" sn="21.36" a="1302.49" fwhm="0.000604" res="525165.4" algo="FTMS"/>
<pk mz="317.197005" i="1304598.3" sn="9.85" a="492.33" fwhm="0.000481" res="658867.0" algo="FTMS"/>
<pk mz="318.025560" i="1110611.5" sn="8.01" a="430.94" fwhm="0.000540" res="588546.2" algo="FTMS"/>
<pk mz="318.061105" i="3465947.5" sn="30.29" a="2088.66" fwhm="0.000640" res="496695.2" algo="FTMS"/>
<pk mz="318.082280" i="1454048.5" sn="11.26" a="798.77" fwhm="0.000662" res="480812.7" algo="FTMS"/>
<pk mz="318.119423" i="1234281.0" sn="9.18" a="479.19" fwhm="0.000555" res="573488.0" algo="FTMS"/>
<pk mz="319.009571" i="1294518.0" sn="9.69" a="479.64" fwhm="0.000488" res="653349.1" algo="FTMS"/>
<pk mz="319.045967" i="1846718.4" sn="14.88" a="843.76" fwhm="0.000565" res="564930.2" algo="FTMS"/>
<pk mz="319.049209" i="6307775.0" z="-1" sn="56.82" a="3676.03" fwhm="0.000590" res="540838.1" algo="FTMS" component_name="CT" deconvoluted_molecular_mass="319.049394" deconvoluted_isotopic_mass="319.049399"/>
<pk mz="319.082293" i="1388486.8" sn="10.57" a="542.80" fwhm="0.000544" res="586470.6" algo="FTMS"/>
<pk mz="319.095419" i="1069769.8" sn="7.57" a="381.09" fwhm="0.000480" res="664596.0" algo="FTMS"/>
<pk mz="319.103447" i="1145291.6" sn="8.28" a="429.01" fwhm="0.000544" res="586372.9" algo="FTMS"/>
<pk mz="319.131736" i="1058642.1" sn="7.47" a="451.58" fwhm="0.000597" res="534333.4" algo="FTMS"/>
<pk mz="319.139857" i="1721812.0" sn="13.70" a="827.43" fwhm="0.000582" res="548405.8" algo="FTMS"/>
<pk mz="319.240925" i="2427371.5" sn="20.34" a="1234.17" fwhm="0.000558" res="571992.5" algo="FTMS"/>
<pk mz="320.014768" i="1042015.1" sn="7.31" a="517.66" fwhm="0.000810" res="395122.9" algo="FTMS"/>
<pk mz="320.052521" i="1063719.9" z="-1" sn="7.52" a="450.66" fwhm="0.000566" res="565340.7" algo="FTMS" component_name="CT" deconvoluted_molecular_mass="319.049394" deconvoluted_isotopic_mass="320.052712"/>
<pk mz="320.058108" i="1478569.1" sn="11.42" a="796.90" fwhm="0.000679" res="471122.6" algo="FTMS"/>
<pk mz="320.077582" i="1118637.8" sn="8.03" a="476.68" fwhm="0.000607" res="527217.8" algo="FTMS"/>
<pk mz="320.135104" i="1440955.1" sn="11.06" a="606.52" fwhm="0.000569" res="562431.0" algo="FTMS"/>
<pk mz="320.972787" i="1037310.8" sn="7.27" a="362.95" fwhm="0.000506" res="634682.8" algo="FTMS"/>
<pk mz="321.009174" i="3665799.3" sn="31.98" a="2089.31" fwhm="0.000588" res="545581.8" algo="FTMS"/>
<pk mz="321.025188" i="2618251.0" sn="22.13" a="1393.00" fwhm="0.000621" res="516709.7" algo="FTMS"/>
<pk mz="321.061561" i="2541203.8" sn="21.40" a="1327.68" fwhm="0.000617" res="520045.2" algo="FTMS"/>
<pk mz="321.097943" i="1724316.1" sn="13.72" a="1029.57" fwhm="0.000654" res="491232.8" algo="FTMS"/>
<pk mz="321.111016" i="2462879.3" sn="20.67" a="1355.00" fwhm="0.000616" res="521657.7" algo="FTMS"/>
<pk mz="321.147402" i="1427111.8" sn="10.93" a="773.43" fwhm="0.000651" res="493291.6" algo="FTMS"/>
<pk mz="321.183827" i="2427568.3" sn="20.34" a="1384.38" fwhm="0.000628" res="511644.3" algo="FTMS"/>
<pk mz="321.210479" i="1163318.5" sn="8.45" a="438.45" fwhm="0.000565" res="568631.6" algo="FTMS"/>
<pk mz="322.020366" i="1123573.0" sn="8.07" a="503.35" fwhm="0.000618" res="521073.3" algo="FTMS"/>
<pk mz="322.056831" i="1578109.6" sn="12.35" a="800.16" fwhm="0.000638" res="504695.7" algo="FTMS"/>
<pk mz="322.077101" i="1134594.4" sn="8.18" a="531.08" fwhm="0.000618" res="521294.2" algo="FTMS"/>
<pk mz="322.838134" i="1146422.1" sn="8.29" a="605.06" fwhm="0.000772" res="418149.2" algo="FTMS"/>
<pk mz="322.970777" i="1183573.6" sn="8.64" a="536.95" fwhm="0.000632" res="510638.9" algo="FTMS"/>
<pk mz="323.004416" i="1238621.5" sn="9.15" a="468.78" fwhm="0.000546" res="591060.3" algo="FTMS"/>
<pk mz="323.007105" i="3478366.3" sn="30.21" a="2141.80" fwhm="0.000650" res="496685.2" algo="FTMS"/>
<pk mz="323.040830" i="3171174.3" sn="27.32" a="1872.79" fwhm="0.000617" res="523146.3" algo="FTMS"/>
<pk mz="323.077252" i="3311470.8" sn="28.64" a="1899.58" fwhm="0.000625" res="516906.4" algo="FTMS"/>
<pk mz="323.090287" i="2003057.9" sn="16.34" a="988.95" fwhm="0.000568" res="569003.0" algo="FTMS"/>
<pk mz="323.101683" i="1180148.6" sn="8.60" a="683.42" fwhm="0.000761" res="424428.2" algo="FTMS"/>
<pk mz="323.113610" i="1791863.4" sn="14.35" a="799.80" fwhm="0.000553" res="584150.3" algo="FTMS"/>
<pk mz="323.126676" i="2683514.5" sn="22.74" a="1501.14" fwhm="0.000633" res="510801.8" algo="FTMS"/>
<pk mz="323.163089" i="2489731.3" sn="20.92" a="1297.79" fwhm="0.000607" res="532348.6" algo="FTMS"/>
<pk mz="323.199457" i="1289611.8" sn="9.63" a="517.17" fwhm="0.000556" res="580835.8" algo="FTMS"/>
<pk mz="323.555429" i="1052768.3" sn="7.40" a="496.93" fwhm="0.000705" res="458945.8" algo="FTMS"/>
<pk mz="324.036106" i="1536338.5" sn="11.95" a="703.25" fwhm="0.000567" res="571708.8" algo="FTMS"/>
<pk mz="324.072456" i="1275483.1" sn="9.50" a="488.50" fwhm="0.000494" res="656119.0" algo="FTMS"/>
<pk mz="324.085571" i="3106910.3" sn="26.72" a="1641.03" fwhm="0.000595" res="544232.2" algo="FTMS"/>
<pk mz="325.020076" i="1869373.0" sn="14.98" a="1005.64" fwhm="0.000661" res="491985.5" algo="FTMS"/>
<pk mz="325.056468" i="3808581.8" sn="33.10" a="2140.54" fwhm="0.000615" res="528713.6" algo="FTMS"/>
<pk mz="325.067815" i="1096008.4" sn="7.76" a="456.55" fwhm="0.000590" res="550607.2" algo="FTMS"/>
<pk mz="325.088867" i="1265613.5" sn="9.34" a="681.38" fwhm="0.000672" res="483833.8" algo="FTMS"/>
<pk mz="325.092877" i="2777422.5" sn="23.47" a="1575.52" fwhm="0.000632" res="514105.1" algo="FTMS"/>
<pk mz="325.105881" i="1486417.5" sn="11.41" a="587.39" fwhm="0.000543" res="598596.7" algo="FTMS"/>
<pk mz="325.117174" i="1030740.2" sn="7.15" a="473.16" fwhm="0.000617" res="526647.1" algo="FTMS"/>
<pk mz="325.129273" i="2284887.0" sn="18.86" a="1133.79" fwhm="0.000580" res="560327.9" algo="FTMS"/>
<pk mz="325.142311" i="1324122.3" sn="9.89" a="554.73" fwhm="0.000563" res="577874.5" algo="FTMS"/>
<pk mz="325.147875" i="2197851.5" sn="18.05" a="1127.45" fwhm="0.000610" res="533220.4" algo="FTMS"/>
<pk mz="325.171544" i="1056225.3" sn="7.39" a="536.49" fwhm="0.000699" res="465140.4" algo="FTMS"/>
<pk mz="325.184285" i="108547432.0" z="-1" sn="1011.58" a="69963.76" fwhm="0.000657" res="494992.1" algo="FTMS" component_name="B" deconvoluted_molecular_mass="325.184486" deconvoluted_isotopic_mass="325.184483"/>
<pk mz="326.051701" i="1318963.8" sn="9.84" a="685.38" fwhm="0.000638" res="510936.8" algo="FTMS"/>
<pk mz="326.059817" i="1400245.6" sn="10.60" a="728.16" fwhm="0.000638" res="510966.0" algo="FTMS"/>
<pk mz="326.088137" i="1461308.5" sn="11.17" a="766.33" fwhm="0.000623" res="523479.8" algo="FTMS"/>
<pk mz="326.124536" i="1268805.1" sn="9.37" a="547.29" fwhm="0.000551" res="591646.2" algo="FTMS"/>
<pk mz="326.183740" i="1423187.4" sn="10.81" a="686.73" fwhm="0.000621" res="525585.1" algo="FTMS"/>
<pk mz="326.187640" i="20538964.0" z="-1" sn="189.39" a="13778.47" fwhm="0.000670" res="487080.2" algo="FTMS" component_name="B" deconvoluted_molecular_mass="325.184486" deconvoluted_isotopic_mass="326.187840"/>
<pk mz="326.190607" i="1140821.0" sn="8.17" a="601.37" fwhm="0.000700" res="466252.3" algo="FTMS"/>
<pk mz="326.208667" i="1126489.3" sn="8.04" a="447.87" fwhm="0.000616" res="529366.0" algo="FTMS"/>
<pk mz="327.035729" i="1738527.6" sn="13.76" a="876.49" fwhm="0.000588" res="555971.6" algo="FTMS"/>
<pk mz="327.072132" i="4089640.3" z="-1" sn="35.72" a="2587.36" fwhm="0.000682" res="479602.8" algo="FTMS" component_name="JN" deconvoluted_molecular_mass="327.072326" deconvoluted_isotopic_mass="327.072333"/>
<pk mz="327.108559" i="3346737.0" sn="28.78" a="1782.06" fwhm="0.000597" res="547715.1" algo="FTMS"/>
<pk mz="327.144938" i="4062009.8" sn="35.46" a="2487.95" fwhm="0.000655" res="499312.0" algo="FTMS"/>
<pk mz="327.163565" i="1816894.3" sn="14.49" a="856.51" fwhm="0.000575" res="569471.3" algo="FTMS"/>
<pk mz="327.180091" i="4088130.3" z="-1" sn="35.71" a="2396.26" fwhm="0.000619" res="528295.4" algo="FTMS" component_name="JO" deconvoluted_molecular_mass="327.180300" deconvoluted_isotopic_mass="327.180292"/>
<pk mz="327.181278" i="1954882.5" sn="15.78" a="1068.31" fwhm="0.000651" res="502700.6" algo="FTMS"/>
<pk mz="327.190989" i="1703364.9" z="-1" sn="13.43" a="1009.97" fwhm="0.000726" res="450540.8" algo="FTMS" component_name="B" deconvoluted_molecular_mass="325.184486" deconvoluted_isotopic_mass="327.191190"/>
<pk mz="327.217671" i="1865547.3" sn="14.94" a="1047.99" fwhm="0.000652" res="501671.7" algo="FTMS"/>
<pk mz="328.075445" i="1189529.3" z="-1" sn="8.63" a="499.39" fwhm="0.000613" res="535236.3" algo="FTMS" component_name="JN" deconvoluted_molecular_mass="327.072326" deconvoluted_isotopic_mass="328.075648"/>
<pk mz="328.080453" i="1747226.5" sn="13.84" a="854.81" fwhm="0.000618" res="531009.7" algo="FTMS"/>
<pk mz="328.103756" i="1319712.1" sn="9.84" a="568.79" fwhm="0.000572" res="573138.3" algo="FTMS"/>
<pk mz="328.151340" i="1539371.5" sn="11.89" a="614.45" fwhm="0.000526" res="624047.2" algo="FTMS"/>
<pk mz="328.183465" i="1446707.3" z="-1" sn="11.03" a="618.76" fwhm="0.000597" res="550090.9" algo="FTMS" component_name="JO" deconvoluted_molecular_mass="327.180300" deconvoluted_isotopic_mass="328.183667"/>
<pk mz="329.030323" i="1106942.9" sn="7.85" a="392.46" fwhm="0.000531" res="619562.6" algo="FTMS"/>
<pk mz="329.051441" i="2709764.0" sn="22.83" a="1389.77" fwhm="0.000602" res="547042.0" algo="FTMS"/>
<pk mz="329.087825" i="4244236.5" sn="37.16" a="2697.61" fwhm="0.000647" res="508888.4" algo="FTMS"/>
<pk mz="329.124155" i="4367125.5" z="-1" sn="38.31" a="2917.68" fwhm="0.000672" res="490105.6" algo="FTMS" component_name="IK" deconvoluted_molecular_mass="329.125216" deconvoluted_isotopic_mass="329.124359"/>
<pk mz="329.135321" i="1075992.1" sn="7.56" a="439.53" fwhm="0.000565" res="582992.4" algo="FTMS"/>
<pk mz="329.152535" i="7465244.0" z="-1" sn="67.25" a="4786.78" fwhm="0.000666" res="494545.8" algo="FTMS" component_name="AX" deconvoluted_molecular_mass="329.152728" deconvoluted_isotopic_mass="329.152739"/>
<pk mz="329.160577" i="5629214.0" z="-1" sn="50.10" a="3614.19" fwhm="0.000662" res="497215.3" algo="FTMS" component_name="EB" deconvoluted_molecular_mass="329.160766" deconvoluted_isotopic_mass="329.160781"/>
<pk mz="329.196974" i="2689319.0" sn="22.63" a="1718.04" fwhm="0.000729" res="451762.6" algo="FTMS"/>
<pk mz="329.233352" i="4714799.5" z="-1" sn="41.56" a="3021.73" fwhm="0.000682" res="483016.1" algo="FTMS" component_name="GZ" deconvoluted_molecular_mass="329.233528" deconvoluted_isotopic_mass="329.233556"/>
<pk mz="330.061851" i="1154294.9" sn="8.29" a="665.47" fwhm="0.000743" res="444485.6" algo="FTMS"/>
<pk mz="330.130650" i="1631239.4" z="-1" sn="12.75" a="864.38" fwhm="0.000622" res="530557.6" algo="FTMS" component_name="IK" deconvoluted_molecular_mass="329.125216" deconvoluted_isotopic_mass="330.130856"/>
<pk mz="330.155819" i="1760013.5" z="-1" sn="13.95" a="825.65" fwhm="0.000580" res="569491.7" algo="FTMS" component_name="AX" deconvoluted_molecular_mass="329.152728" deconvoluted_isotopic_mass="330.156025"/>
<pk mz="330.163833" i="1168399.4" z="-1" sn="8.42" a="582.15" fwhm="0.000634" res="520441.0" algo="FTMS" component_name="EB" deconvoluted_molecular_mass="329.160766" deconvoluted_isotopic_mass="330.164038"/>
<pk mz="330.167051" i="2919440.3" sn="24.78" a="1937.68" fwhm="0.000697" res="473762.1" algo="FTMS"/>
<pk mz="330.203353" i="1208344.9" sn="8.80" a="547.48" fwhm="0.000564" res="585932.3" algo="FTMS"/>
<pk mz="330.236563" i="1267872.9" z="-1" sn="9.35" a="808.72" fwhm="0.000853" res="386948.3" algo="FTMS" component_name="GZ" deconvoluted_molecular_mass="329.233528" deconvoluted_isotopic_mass="330.236769"/>
<pk mz="331.045938" i="1605347.4" sn="12.42" a="822.15" fwhm="0.000650" res="508947.9" algo="FTMS"/>
<pk mz="331.057149" i="1429478.1" sn="10.79" a="941.95" fwhm="0.000839" res="394788.4" algo="FTMS"/>
<pk mz="331.067092" i="1803240.5" sn="14.26" a="1004.84" fwhm="0.000631" res="525022.1" algo="FTMS"/>
<pk mz="331.082405" i="1851372.1" sn="14.70" a="1074.28" fwhm="0.000670" res="494133.7" algo="FTMS"/>
<pk mz="331.103428" i="2513137.3" sn="20.85" a="1305.01" fwhm="0.000610" res="542851.4" algo="FTMS"/>
<pk mz="331.114726" i="1693684.0" sn="13.24" a="790.05" fwhm="0.000617" res="536823.6" algo="FTMS"/>
<pk mz="331.139857" i="4421370.0" z="-1" sn="38.56" a="2866.31" fwhm="0.000674" res="491174.6" algo="FTMS" component_name="IF" deconvoluted_molecular_mass="331.141069" deconvoluted_isotopic_mass="331.140064"/>
<pk mz="331.149527" i="2185724.3" sn="17.81" a="1147.79" fwhm="0.000617" res="536886.5" algo="FTMS"/>
<pk mz="331.176236" i="3569922.8" sn="30.65" a="2134.63" fwhm="0.000638" res="519369.4" algo="FTMS"/>
<pk mz="331.877404" i="1029611.1" sn="7.08" a="565.43" fwhm="0.000889" res="373168.6" algo="FTMS"/>
<pk mz="332.041183" i="1070802.4" sn="7.46" a="515.22" fwhm="0.000680" res="488338.0" algo="FTMS"/>
<pk mz="332.077577" i="1317339.1" sn="9.75" a="557.21" fwhm="0.000660" res="503321.9" algo="FTMS"/>
<pk mz="332.135065" i="1048488.9" sn="7.25" a="519.79" fwhm="0.000743" res="447159.8" algo="FTMS"/>
<pk mz="332.146349" i="2146539.5" z="-1" sn="17.44" a="1123.15" fwhm="0.000619" res="536437.0" algo="FTMS" component_name="IF" deconvoluted_molecular_mass="331.141069" deconvoluted_isotopic_mass="332.146557"/>
<pk mz="333.025188" i="1467582.3" sn="11.14" a="674.09" fwhm="0.000609" res="546415.7" algo="FTMS"/>
<pk mz="333.064837" i="20452552.0" z="-1" sn="187.33" a="13978.31" fwhm="0.000685" res="486313.5" algo="FTMS" component_name="U" deconvoluted_molecular_mass="333.065050" deconvoluted_isotopic_mass="333.065047"/>
<pk mz="333.072685" i="1386825.6" sn="10.39" a="947.39" fwhm="0.000864" res="385579.4" algo="FTMS"/>
<pk mz="333.097959" i="1523151.6" sn="11.65" a="807.06" fwhm="0.000678" res="490981.8" algo="FTMS"/>
<pk mz="333.111059" i="2335954.8" sn="19.20" a="1333.98" fwhm="0.000636" res="523752.4" algo="FTMS"/>
<pk mz="333.119021" i="2011604.6" sn="16.19" a="1163.22" fwhm="0.000701" res="474936.6" algo="FTMS"/>
<pk mz="333.147423" i="1278043.5" z="-1" sn="9.38" a="668.29" fwhm="0.000686" res="485378.4" algo="FTMS" component_name="IF" deconvoluted_molecular_mass="331.141069" deconvoluted_isotopic_mass="333.147633"/>
<pk mz="333.155473" i="1556445.4" sn="11.96" a="848.80" fwhm="0.000654" res="509133.1" algo="FTMS"/>
<pk mz="333.220204" i="1044076.9" sn="7.21" a="383.04" fwhm="0.000565" res="590126.4" algo="FTMS"/>
<pk mz="334.056839" i="3776948.8" sn="32.57" a="2241.00" fwhm="0.000659" res="506952.0" algo="FTMS"/>
<pk mz="334.068215" i="2027959.5" z="-1" sn="16.34" a="1089.37" fwhm="0.000632" res="528196.3" algo="FTMS" component_name="U" deconvoluted_molecular_mass="333.065050" deconvoluted_isotopic_mass="334.068426"/>
<pk mz="334.114315" i="1638338.5" sn="12.72" a="817.04" fwhm="0.000634" res="526820.2" algo="FTMS"/>
<pk mz="334.988397" i="3009170.8" sn="25.44" a="1914.87" fwhm="0.000724" res="462963.5" algo="FTMS"/>
<pk mz="335.004501" i="1049494.6" sn="7.25" a="373.25" fwhm="0.000554" res="604600.0" algo="FTMS"/>
<pk mz="335.029156" i="2053020.5" sn="16.57" a="1252.07" fwhm="0.000693" res="483186.2" algo="FTMS"/>
<pk mz="335.040831" i="2329759.3" sn="19.14" a="1303.28" fwhm="0.000677" res="494917.5" algo="FTMS"/>
<pk mz="335.052108" i="2299298.0" sn="18.85" a="1409.32" fwhm="0.000664" res="504756.9" algo="FTMS"/>
<pk mz="335.077259" i="1722279.9" sn="13.50" a="1000.32" fwhm="0.000690" res="485321.2" algo="FTMS"/>
<pk mz="335.090248" i="1756843.0" sn="13.82" a="1021.83" fwhm="0.000707" res="473795.9" algo="FTMS"/>
<pk mz="335.113648" i="1463728.6" sn="11.10" a="615.73" fwhm="0.000608" res="551178.2" algo="FTMS"/>
<pk mz="335.126670" i="3643571.8" sn="31.33" a="2410.40" fwhm="0.000683" res="490933.5" algo="FTMS"/>
<pk mz="335.163044" i="1726140.4" sn="13.53" a="901.84" fwhm="0.000662" res="506538.4" algo="FTMS"/>
<pk mz="335.199441" i="2255813.0" sn="18.45" a="1327.20" fwhm="0.000685" res="489040.7" algo="FTMS"/>
<pk mz="335.217395" i="1105737.3" sn="7.78" a="492.00" fwhm="0.000655" res="511967.7" algo="FTMS"/>
<pk mz="336.072526" i="1547924.1" sn="11.88" a="757.38" fwhm="0.000601" res="558839.8" algo="FTMS"/>
<pk mz="336.108888" i="1041436.7" sn="7.18" a="550.43" fwhm="0.000719" res="467492.9" algo="FTMS"/>
<pk mz="336.129873" i="1237793.6" sn="9.00" a="795.61" fwhm="0.000731" res="459993.7" algo="FTMS"/>
<pk mz="336.169594" i="1362731.1" sn="10.16" a="768.47" fwhm="0.000682" res="493121.0" algo="FTMS"/>
<pk mz="336.986348" i="2701676.0" sn="22.58" a="1783.12" fwhm="0.000709" res="475595.9" algo="FTMS"/>
<pk mz="337.020146" i="1764211.9" sn="13.88" a="891.22" fwhm="0.000607" res="555610.7" algo="FTMS"/>
<pk mz="337.056516" i="4232316.5" sn="36.79" a="2703.24" fwhm="0.000705" res="478067.5" algo="FTMS"/>
<pk mz="337.067712" i="1478911.1" sn="11.23" a="1000.43" fwhm="0.000873" res="385886.0" algo="FTMS"/>
<pk mz="337.092874" i="2814853.0" sn="23.47" a="1906.61" fwhm="0.000736" res="457890.9" algo="FTMS"/>
<pk mz="337.105964" i="2959496.3" sn="24.80" a="1791.74" fwhm="0.000695" res="484820.5" algo="FTMS"/>
<pk mz="337.129281" i="1470605.6" sn="11.08" a="661.35" fwhm="0.000575" res="585869.0" algo="FTMS"/>
<pk mz="337.142390" i="2252176.8" sn="18.28" a="1167.29" fwhm="0.000626" res="538490.5" algo="FTMS"/>
<pk mz="337.178690" i="1743001.3" sn="13.59" a="861.04" fwhm="0.000629" res="536409.3" algo="FTMS"/>
<pk mz="337.215085" i="1162657.9" sn="8.24" a="478.57" fwhm="0.000571" res="590796.6" algo="FTMS"/>
<pk mz="338.051712" i="2004838.3" sn="16.00" a="1459.79" fwhm="0.000813" res="415888.3" algo="FTMS"/>
<pk mz="338.088081" i="1386094.8" sn="10.30" a="678.41" fwhm="0.000618" res="547409.9" algo="FTMS"/>
<pk mz="338.887410" i="1175081.4" sn="8.35" a="513.90" fwhm="0.000634" res="534377.9" algo="FTMS"/>
<pk mz="339.035756" i="3308620.0" sn="28.01" a="2052.58" fwhm="0.000688" res="492933.4" algo="FTMS"/>
<pk mz="339.072146" i="4374100.5" sn="37.83" a="2946.90" fwhm="0.000724" res="468533.2" algo="FTMS"/>
<pk mz="339.102987" i="1160155.6" sn="8.21" a="724.95" fwhm="0.000786" res="431294.8" algo="FTMS"/>
<pk mz="339.108556" i="2542172.8" sn="20.95" a="1563.04" fwhm="0.000661" res="513393.2" algo="FTMS"/>
<pk mz="339.121613" i="2096735.9" sn="16.85" a="1325.00" fwhm="0.000655" res="518121.2" algo="FTMS"/>
<pk mz="339.139345" i="1310820.0" sn="9.60" a="706.66" fwhm="0.000737" res="460232.0" algo="FTMS"/>
<pk mz="339.144965" i="1907301.4" sn="15.10" a="1177.03" fwhm="0.000722" res="469427.2" algo="FTMS"/>
<pk mz="339.157920" i="1448296.4" sn="10.87" a="627.51" fwhm="0.000572" res="593328.0" algo="FTMS"/>
<pk mz="339.163577" i="1382249.6" sn="10.26" a="847.51" fwhm="0.000704" res="481491.8" algo="FTMS"/>
<pk mz="339.194343" i="1423088.8" sn="10.64" a="846.66" fwhm="0.000720" res="470850.3" algo="FTMS"/>
<pk mz="339.199929" i="48126580.0" z="-1" sn="441.06" a="34412.39" fwhm="0.000719" res="471961.4" algo="FTMS" component_name="J" deconvoluted_molecular_mass="339.200150" deconvoluted_isotopic_mass="339.200148"/>
<pk mz="340.031035" i="1153202.6" sn="8.15" a="569.58" fwhm="0.000642" res="529441.9" algo="FTMS"/>
<pk mz="340.067337" i="1441083.0" sn="10.80" a="990.18" fwhm="0.000818" res="415787.4" algo="FTMS"/>
<pk mz="340.116960" i="1103174.5" sn="7.69" a="505.94" fwhm="0.000732" res="464511.5" algo="FTMS"/>
<pk mz="340.203284" i="9237338.0" z="-1" sn="82.65" a="6366.28" fwhm="0.000709" res="479695.6" algo="FTMS" component_name="J" deconvoluted_molecular_mass="339.200150" deconvoluted_isotopic_mass="340.203504"/>
<pk mz="341.030184" i="1040920.5" sn="7.11" a="474.84" fwhm="0.000654" res="521251.1" algo="FTMS"/>
<pk mz="341.051411" i="3167261.3" sn="26.71" a="1838.45" fwhm="0.000653" res="522309.8" algo="FTMS"/>
<pk mz="341.062676" i="1492639.9" sn="11.27" a="930.09" fwhm="0.000794" res="429285.5" algo="FTMS"/>
<pk mz="341.087804" i="4252709.5" z="-1" sn="36.71" a="2721.10" fwhm="0.000673" res="506850.3" algo="FTMS" component_name="IU" deconvoluted_molecular_mass="341.091150" deconvoluted_isotopic_mass="341.088026"/>
<pk mz="341.124169" i="3275822.0" sn="27.71" a="2314.62" fwhm="0.000746" res="457163.4" algo="FTMS"/>
<pk mz="341.160594" i="3067958.3" sn="25.79" a="1973.55" fwhm="0.000677" res="504267.4" algo="FTMS"/>
<pk mz="341.179185" i="2010682.6" sn="16.05" a="975.24" fwhm="0.000583" res="585122.4" algo="FTMS"/>
<pk mz="341.195726" i="2766398.3" sn="23.01" a="1740.82" fwhm="0.000708" res="481808.3" algo="FTMS"/>
<pk mz="341.196911" i="2147134.8" sn="17.31" a="1464.43" fwhm="0.000735" res="464028.7" algo="FTMS"/>
<pk mz="341.233342" i="1037638.9" sn="7.08" a="529.87" fwhm="0.000722" res="472709.4" algo="FTMS"/>
<pk mz="342.046619" i="1337728.3" sn="9.84" a="709.91" fwhm="0.000710" res="481799.3" algo="FTMS"/>
<pk mz="342.083098" i="1416456.5" sn="10.57" a="644.68" fwhm="0.000600" res="569861.4" algo="FTMS"/>
<pk mz="342.096112" i="5940491.5" z="-1" sn="52.26" a="4106.26" fwhm="0.000733" res="466998.4" algo="FTMS" component_name="DH, IU" deconvoluted_molecular_mass="342.096346" deconvoluted_isotopic_mass="342.096335"/>
<pk mz="342.167066" i="4182299.5" sn="36.06" a="2638.56" fwhm="0.000689" res="496494.3" algo="FTMS"/>
<pk mz="342.974499" i="2576337.8" sn="21.26" a="1548.31" fwhm="0.000695" res="493192.5" algo="FTMS"/>
<pk mz="343.030693" i="1243614.5" z="-9" sn="8.97" a="573.07" fwhm="0.000634" res="540994.5" algo="FTMS" component_name="GX" deconvoluted_molecular_mass="3095.315534" deconvoluted_isotopic_mass="3095.340855"/>
<pk mz="343.067069" i="4216806.5" z="-1" sn="36.38" a="2852.79" fwhm="0.000731" res="469129.5" algo="FTMS" component_name="IZ" deconvoluted_molecular_mass="343.070876" deconvoluted_isotopic_mass="343.067294"/>
<pk mz="343.099519" i="1230190.0" z="-1" sn="8.85" a="757.69" fwhm="0.000820" res="418613.8" algo="FTMS" component_name="DH, IU" deconvoluted_molecular_mass="342.096346" deconvoluted_isotopic_mass="343.099744"/>
<pk mz="343.103441" i="5028335.0" z="-1" sn="43.86" a="3400.56" fwhm="0.000711" res="482676.6" algo="FTMS" component_name="FU" deconvoluted_molecular_mass="343.104195" deconvoluted_isotopic_mass="343.103666"/>
<pk mz="343.114693" i="1915889.4" sn="15.17" a="1197.52" fwhm="0.000738" res="464779.0" algo="FTMS"/>
<pk mz="343.139858" i="4720631.0" z="-9" sn="41.02" a="3345.83" fwhm="0.000733" res="468174.4" algo="FTMS" component_name="GX" deconvoluted_molecular_mass="3095.315534" deconvoluted_isotopic_mass="3096.323343"/>
<pk mz="343.151105" i="1521145.5" sn="11.53" a="842.81" fwhm="0.000681" res="503940.6" algo="FTMS"/>
<pk mz="343.168148" i="23117310.0" z="-1" sn="210.57" a="17713.52" fwhm="0.000737" res="465318.7" algo="FTMS" component_name="Q" deconvoluted_molecular_mass="343.168376" deconvoluted_isotopic_mass="343.168373"/>
<pk mz="343.170286" i="1125885.9" sn="7.89" a="435.34" fwhm="0.000563" res="609579.9" algo="FTMS"/>
<pk mz="343.176214" i="4488703.0" z="-1" sn="38.88" a="3159.51" fwhm="0.000734" res="467224.8" algo="FTMS" component_name="HZ" deconvoluted_molecular_mass="343.178288" deconvoluted_isotopic_mass="343.176439"/>
<pk mz="343.212631" i="2179335.3" sn="17.60" a="1308.96" fwhm="0.000717" res="478943.1" algo="FTMS"/>
<pk mz="343.248962" i="3102735.5" z="-9" sn="26.11" a="1959.74" fwhm="0.000708" res="485003.9" algo="FTMS" component_name="GX" deconvoluted_molecular_mass="3095.315534" deconvoluted_isotopic_mass="3097.305279"/>
<pk mz="344.074558" i="2416327.8" z="-1" sn="19.61" a="1785.92" fwhm="0.000810" res="424942.9" algo="FTMS" component_name="IZ" deconvoluted_molecular_mass="343.070876" deconvoluted_isotopic_mass="344.074784"/>
<pk mz="344.093146" i="2128076.0" sn="16.98" a="1323.47" fwhm="0.000708" res="485812.5" algo="FTMS"/>
<pk mz="344.098719" i="1049677.1" sn="7.12" a="504.41" fwhm="0.000646" res="532914.7" algo="FTMS"/>
<pk mz="344.109832" i="1056463.6" z="-1" sn="7.19" a="455.38" fwhm="0.000623" res="552480.8" algo="FTMS" component_name="FU" deconvoluted_molecular_mass="343.104195" deconvoluted_isotopic_mass="344.110058"/>
<pk mz="344.135051" i="1121749.3" sn="7.78" a="645.28" fwhm="0.000769" res="447367.7" algo="FTMS"/>
<pk mz="344.146273" i="1958103.8" sn="15.43" a="1109.67" fwhm="0.000709" res="485521.7" algo="FTMS"/>
<pk mz="344.171497" i="4640477.5" z="-1" sn="39.94" a="3158.08" fwhm="0.000728" res="472577.8" algo="FTMS" component_name="Q" deconvoluted_molecular_mass="343.168376" deconvoluted_isotopic_mass="344.171723"/>
<pk mz="344.182722" i="4928224.0" z="-1" sn="42.57" a="3254.23" fwhm="0.000707" res="486508.4" algo="FTMS" component_name="GF, HZ" deconvoluted_molecular_mass="344.182959" deconvoluted_isotopic_mass="344.182948"/>
<pk mz="344.989026" i="1128402.0" sn="7.84" a="897.45" fwhm="0.001113" res="309857.4" algo="FTMS"/>
<pk mz="345.025165" i="1646489.9" sn="12.58" a="956.13" fwhm="0.000670" res="515293.0" algo="FTMS"/>
<pk mz="345.046292" i="1290142.5" sn="9.32" a="583.85" fwhm="0.000662" res="521554.5" algo="FTMS"/>
<pk mz="345.061587" i="1521313.9" sn="11.43" a="799.22" fwhm="0.000696" res="495544.0" algo="FTMS"/>
<pk mz="345.082702" i="2561446.5" z="-1" sn="20.94" a="1491.33" fwhm="0.000683" res="505468.0" algo="FTMS" component_name="IZ" deconvoluted_molecular_mass="343.070876" deconvoluted_isotopic_mass="345.082930"/>
<pk mz="345.119109" i="3797934.5" sn="32.24" a="2513.54" fwhm="0.000743" res="464335.7" algo="FTMS"/>
<pk mz="345.130360" i="1753009.0" sn="13.55" a="1010.90" fwhm="0.000758" res="455196.7" algo="FTMS"/>
<pk mz="345.147437" i="1255348.8" sn="9.00" a="511.73" fwhm="0.000545" res="633139.9" algo="FTMS"/>
<pk mz="345.155509" i="4751286.5" z="-1" sn="40.95" a="3449.59" fwhm="0.000751" res="459836.8" algo="FTMS" component_name="GT" deconvoluted_molecular_mass="345.157162" deconvoluted_isotopic_mass="345.155736"/>
<pk mz="345.165212" i="7795640.5" z="-1" sn="68.77" a="5796.49" fwhm="0.000753" res="458133.1" algo="FTMS" component_name="AK" deconvoluted_molecular_mass="345.165337" deconvoluted_isotopic_mass="345.165440"/>
<pk mz="345.174878" i="1272250.8" z="-1" sn="9.16" a="778.81" fwhm="0.000735" res="469458.5" algo="FTMS" component_name="Q" deconvoluted_molecular_mass="343.168376" deconvoluted_isotopic_mass="345.175105"/>
<pk mz="345.186117" i="1325117.3" z="-1" sn="9.64" a="817.87" fwhm="0.000825" res="418475.0" algo="FTMS" component_name="GF, HZ" deconvoluted_molecular_mass="344.182959" deconvoluted_isotopic_mass="345.186345"/>
<pk mz="345.191900" i="2237630.5" sn="17.98" a="1281.90" fwhm="0.000687" res="502436.3" algo="FTMS"/>
<pk mz="345.228261" i="1357510.5" sn="9.94" a="645.13" fwhm="0.000594" res="581004.2" algo="FTMS"/>
<pk mz="346.056807" i="1550715.3" sn="11.70" a="823.19" fwhm="0.000671" res="515488.4" algo="FTMS"/>
<pk mz="346.150771" i="1352463.6" sn="9.89" a="800.98" fwhm="0.000741" res="467034.6" algo="FTMS"/>
<pk mz="346.161969" i="4264594.0" z="-1" sn="36.50" a="2939.92" fwhm="0.000735" res="470687.6" algo="FTMS" component_name="GT" deconvoluted_molecular_mass="345.157162" deconvoluted_isotopic_mass="346.162199"/>
<pk mz="346.168559" i="1527699.4" z="-1" sn="11.49" a="747.34" fwhm="0.000620" res="558663.6" algo="FTMS" component_name="AK" deconvoluted_molecular_mass="345.165337" deconvoluted_isotopic_mass="346.168788"/>
<pk mz="346.756854" i="1238802.4" sn="8.85" a="616.65" fwhm="0.000663" res="522733.9" algo="FTMS"/>
<pk mz="347.040891" i="2338127.3" sn="18.89" a="1331.87" fwhm="0.000692" res="501745.8" algo="FTMS"/>
<pk mz="347.051902" i="1141329.6" sn="7.96" a="798.70" fwhm="0.001056" res="328768.5" algo="FTMS"/>
<pk mz="347.062019" i="1160659.9" sn="8.13" a="846.44" fwhm="0.000956" res="363000.0" algo="FTMS"/>
<pk mz="347.077272" i="2001751.1" sn="15.82" a="1084.66" fwhm="0.000681" res="509743.9" algo="FTMS"/>
<pk mz="347.080500" i="4106583.8" sn="35.05" a="2656.78" fwhm="0.000708" res="490565.4" algo="FTMS"/>
<pk mz="347.088365" i="1789785.5" sn="13.88" a="1233.40" fwhm="0.000799" res="434245.0" algo="FTMS"/>
<pk mz="347.090341" i="2567002.0" sn="20.98" a="1626.31" fwhm="0.000697" res="498318.3" algo="FTMS"/>
<pk mz="347.098305" i="1305563.6" sn="9.46" a="727.67" fwhm="0.000780" res="444798.7" algo="FTMS"/>
<pk mz="347.113642" i="1216606.9" sn="8.64" a="488.76" fwhm="0.000614" res="565220.5" algo="FTMS"/>
<pk mz="347.126674" i="1835361.6" sn="14.30" a="1027.68" fwhm="0.000686" res="506159.1" algo="FTMS"/>
<pk mz="347.134748" i="2187875.5" sn="17.52" a="1330.37" fwhm="0.000710" res="488741.8" algo="FTMS"/>
<pk mz="347.163291" i="1348713.5" z="-1" sn="9.85" a="789.95" fwhm="0.000771" res="450267.6" algo="FTMS" component_name="GT" deconvoluted_molecular_mass="345.157162" deconvoluted_isotopic_mass="347.163522"/>
<pk mz="347.171188" i="1586283.3" z="-1" sn="12.02" a="881.37" fwhm="0.000743" res="467240.3" algo="FTMS" component_name="AK" deconvoluted_molecular_mass="345.165337" deconvoluted_isotopic_mass="347.171419"/>
<pk mz="347.199405" i="1771121.3" sn="13.71" a="972.19" fwhm="0.000673" res="515623.0" algo="FTMS"/>
<pk mz="347.207451" i="1039858.9" sn="7.03" a="549.73" fwhm="0.000689" res="503710.8" algo="FTMS"/>
<pk mz="348.036172" i="1363747.1" sn="9.99" a="648.67" fwhm="0.000612" res="568645.0" algo="FTMS"/>
<pk mz="348.072442" i="1440298.8" sn="10.69" a="869.17" fwhm="0.000668" res="521056.3" algo="FTMS"/>
<pk mz="348.093601" i="1049391.3" sn="7.11" a="413.76" fwhm="0.000609" res="571128.2" algo="FTMS"/>
<pk mz="348.108813" i="1263026.4" sn="9.07" a="740.80" fwhm="0.000755" res="460940.1" algo="FTMS"/>
<pk mz="348.129929" i="1936950.9" sn="15.22" a="1604.47" fwhm="0.000907" res="383795.1" algo="FTMS"/>
<pk mz="348.166391" i="1202238.6" sn="8.51" a="504.35" fwhm="0.000605" res="575756.3" algo="FTMS"/>
<pk mz="349.020131" i="2666225.8" sn="21.89" a="1587.20" fwhm="0.000688" res="507231.4" algo="FTMS"/>
<pk mz="349.055134" i="8840953.0" z="-1" sn="78.31" a="6687.23" fwhm="0.000756" res="461741.2" algo="FTMS" component_name="r" deconvoluted_molecular_mass="349.054630" deconvoluted_isotopic_mass="349.055368"/>
<pk mz="349.056496" i="3162361.5" sn="26.42" a="2327.71" fwhm="0.000787" res="443777.3" algo="FTMS"/>
<pk mz="349.067843" i="1815803.8" sn="14.12" a="1162.13" fwhm="0.000753" res="463553.3" algo="FTMS"/>
<pk mz="349.092895" i="2161921.0" sn="17.28" a="1572.29" fwhm="0.000715" res="488205.1" algo="FTMS"/>
<pk mz="349.105953" i="50512644.0" z="-1" sn="459.12" a="38504.47" fwhm="0.000763" res="457542.9" algo="FTMS" component_name="I" deconvoluted_molecular_mass="349.106041" deconvoluted_isotopic_mass="349.106187"/>
<pk mz="349.113903" i="1096325.4" sn="7.54" a="572.95" fwhm="0.000741" res="471228.7" algo="FTMS"/>
<pk mz="349.129282" i="1557512.6" sn="11.76" a="816.75" fwhm="0.000659" res="529458.7" algo="FTMS"/>
<pk mz="349.142345" i="3417867.3" sn="28.76" a="2303.01" fwhm="0.000740" res="472048.3" algo="FTMS"/>
<pk mz="349.165789" i="1186320.3" sn="8.36" a="618.84" fwhm="0.000715" res="488077.5" algo="FTMS"/>
<pk mz="349.178724" i="2126099.0" sn="16.95" a="1307.63" fwhm="0.000737" res="474044.7" algo="FTMS"/>
<pk mz="349.215104" i="2788634.5" sn="23.01" a="1792.50" fwhm="0.000737" res="473938.8" algo="FTMS"/>
<pk mz="350.051784" i="2106312.0" sn="16.77" a="1360.76" fwhm="0.000748" res="468273.6" algo="FTMS"/>
<pk mz="350.054701" i="2149576.5" z="-1" sn="17.16" a="1350.97" fwhm="0.000714" res="490308.0" algo="FTMS" component_name="r" deconvoluted_molecular_mass="349.054630" deconvoluted_isotopic_mass="350.054936"/>
<pk mz="350.088173" i="1494223.4" sn="11.18" a="672.70" fwhm="0.000629" res="556901.0" algo="FTMS"/>
<pk mz="350.109301" i="7840723.5" z="-1" sn="69.17" a="5621.42" fwhm="0.000739" res="473624.0" algo="FTMS" component_name="I" deconvoluted_molecular_mass="349.106041" deconvoluted_isotopic_mass="350.109536"/>
<pk mz="351.035747" i="2702993.8" sn="22.03" a="1713.89" fwhm="0.000711" res="493950.0" algo="FTMS"/>
<pk mz="351.052168" i="2855573.0" sn="23.41" a="1900.20" fwhm="0.000740" res="474609.0" algo="FTMS"/>
<pk mz="351.072189" i="3371161.0" sn="28.08" a="2069.62" fwhm="0.000676" res="519470.2" algo="FTMS"/>
<pk mz="351.075402" i="13560986.0" z="-1" sn="120.38" a="10123.11" fwhm="0.000767" res="457668.1" algo="FTMS" component_name="a" deconvoluted_molecular_mass="351.075631" deconvoluted_isotopic_mass="351.075639"/>
<pk mz="351.083439" i="1595291.4" sn="11.99" a="865.25" fwhm="0.000685" res="512653.6" algo="FTMS"/>
<pk mz="351.085157" i="1803675.8" sn="13.88" a="1236.71" fwhm="0.000802" res="437597.2" algo="FTMS"/>
<pk mz="351.102989" i="14845087.0" z="-1" sn="132.01" a="11244.82" fwhm="0.000775" res="452872.0" algo="FTMS" component_name="Y" deconvoluted_molecular_mass="351.103231" deconvoluted_isotopic_mass="351.103226"/>
<pk mz="351.108566" i="2179744.5" z="-1" sn="17.29" a="1237.61" fwhm="0.000670" res="523905.5" algo="FTMS" component_name="I" deconvoluted_molecular_mass="349.106041" deconvoluted_isotopic_mass="351.108803"/>
<pk mz="351.121636" i="3182755.3" sn="26.37" a="2093.66" fwhm="0.000717" res="489597.4" algo="FTMS"/>
<pk mz="351.139264" i="1097510.8" sn="7.48" a="544.49" fwhm="0.000675" res="520579.8" algo="FTMS"/>
<pk mz="351.144937" i="1514151.9" sn="11.26" a="1052.07" fwhm="0.000779" res="450939.2" algo="FTMS"/>
<pk mz="351.158001" i="2961066.5" sn="24.36" a="1817.99" fwhm="0.000688" res="510676.0" algo="FTMS"/>
<pk mz="351.194385" i="6769842.0" sn="58.86" a="5075.65" fwhm="0.000778" res="451262.6" algo="FTMS"/>
<pk mz="351.221051" i="3428023.3" sn="28.59" a="2222.37" fwhm="0.000708" res="495809.3" algo="FTMS"/>
<pk mz="351.230837" i="1433273.4" sn="10.52" a="703.22" fwhm="0.000660" res="532358.4" algo="FTMS"/>
<pk mz="352.030902" i="1062619.4" sn="7.16" a="503.42" fwhm="0.000696" res="505634.0" algo="FTMS"/>
<pk mz="352.067352" i="1976674.8" sn="15.44" a="1295.17" fwhm="0.000730" res="482287.3" algo="FTMS"/>
<pk mz="352.078671" i="1519461.0" z="-1" sn="11.30" a="794.02" fwhm="0.000655" res="537802.2" algo="FTMS" component_name="a" deconvoluted_molecular_mass="351.075631" deconvoluted_isotopic_mass="352.078910"/>
<pk mz="352.103799" i="1150570.1" sn="7.96" a="520.15" fwhm="0.000597" res="589918.1" algo="FTMS"/>
<pk mz="352.106365" i="2256234.5" z="-1" sn="17.98" a="1513.77" fwhm="0.000767" res="459014.9" algo="FTMS" component_name="Y" deconvoluted_molecular_mass="351.103231" deconvoluted_isotopic_mass="352.106603"/>
<pk mz="353.014982" i="1093280.8" sn="7.44" a="494.97" fwhm="0.000687" res="514122.3" algo="FTMS"/>
<pk mz="353.051449" i="4482088.0" sn="38.14" a="3122.25" fwhm="0.000744" res="474306.7" algo="FTMS"/>
<pk mz="353.062663" i="1205674.3" sn="8.46" a="738.43" fwhm="0.000788" res="447816.1" algo="FTMS"/>
<pk mz="353.087782" i="4383791.5" sn="37.25" a="3144.32" fwhm="0.000768" res="459845.5" algo="FTMS"/>
<pk mz="353.099002" i="1283121.5" sn="9.16" a="726.01" fwhm="0.000682" res="517759.9" algo="FTMS"/>
<pk mz="353.100862" i="1542065.9" sn="11.51" a="1086.68" fwhm="0.000847" res="416889.5" algo="FTMS"/>
<pk mz="353.118648" i="1308981.4" sn="9.39" a="663.03" fwhm="0.000717" res="492535.9" algo="FTMS"/>
<pk mz="353.124209" i="2847798.5" sn="23.33" a="1999.89" fwhm="0.000779" res="453296.2" algo="FTMS"/>
<pk mz="353.137282" i="2603577.3" sn="21.12" a="1727.46" fwhm="0.000748" res="471995.5" algo="FTMS"/>
<pk mz="353.154980" i="1097916.6" sn="7.48" a="692.30" fwhm="0.000838" res="421510.9" algo="FTMS"/>
<pk mz="353.160530" i="1693501.8" sn="12.88" a="860.55" fwhm="0.000653" res="540657.7" algo="FTMS"/>
<pk mz="353.173658" i="1185856.4" sn="8.28" a="611.27" fwhm="0.000725" res="486878.4" algo="FTMS"/>
<pk mz="353.191455" i="2134852.0" sn="16.88" a="1624.25" fwhm="0.000869" res="406512.7" algo="FTMS"/>
<pk mz="353.196937" i="1168197.0" sn="8.12" a="683.53" fwhm="0.000779" res="453203.6" algo="FTMS"/>
<pk mz="353.210031" i="7915079.5" z="-1" sn="69.23" a="5897.23" fwhm="0.000764" res="462611.0" algo="FTMS" component_name="AI" deconvoluted_molecular_mass="353.210273" deconvoluted_isotopic_mass="353.210271"/>
<pk mz="354.046713" i="1516525.5" sn="11.27" a="801.88" fwhm="0.000700" res="505741.8" algo="FTMS"/>
<pk mz="354.083007" i="1729012.6" sn="13.20" a="1123.58" fwhm="0.000775" res="457149.0" algo="FTMS"/>
<pk mz="354.213386" i="1568270.4" z="-1" sn="11.74" a="939.65" fwhm="0.000722" res="490341.8" algo="FTMS" component_name="AI" deconvoluted_molecular_mass="353.210273" deconvoluted_isotopic_mass="354.213628"/>
<pk mz="355.030707" i="1749422.8" sn="13.38" a="914.67" fwhm="0.000706" res="502668.3" algo="FTMS"/>
<pk mz="355.067083" i="5376950.0" sn="46.24" a="4061.78" fwhm="0.000796" res="445870.5" algo="FTMS"/>
<pk mz="355.103470" i="4792253.0" sn="40.94" a="3353.74" fwhm="0.000756" res="469605.3" algo="FTMS"/>
<pk mz="355.114789" i="1107647.3" sn="7.57" a="554.64" fwhm="0.000741" res="479329.3" algo="FTMS"/>
<pk mz="355.139843" i="2927044.0" sn="24.05" a="1924.64" fwhm="0.000760" res="467478.1" algo="FTMS"/>
<pk mz="355.152936" i="1290182.6" sn="9.22" a="830.92" fwhm="0.000802" res="443079.3" algo="FTMS"/>
<pk mz="355.176186" i="2206155.3" sn="17.52" a="1270.74" fwhm="0.000680" res="522201.4" algo="FTMS"/>
<pk mz="355.207102" i="2815441.3" sn="23.04" a="2095.27" fwhm="0.000806" res="440578.4" algo="FTMS"/>
<pk mz="355.212579" i="1547474.4" sn="11.55" a="887.49" fwhm="0.000746" res="476057.7" algo="FTMS"/>
<pk mz="356.041196" i="1128179.4" sn="7.75" a="667.05" fwhm="0.000746" res="477354.9" algo="FTMS"/>
<pk mz="356.062370" i="1405303.5" sn="10.26" a="724.68" fwhm="0.000685" res="520121.4" algo="FTMS"/>
<pk mz="356.098674" i="1735550.6" sn="13.25" a="1050.78" fwhm="0.000800" res="445066.2" algo="FTMS"/>
<pk mz="356.182696" i="2389646.8" sn="19.18" a="1757.47" fwhm="0.000797" res="447062.7" algo="FTMS"/>
<pk mz="356.990150" i="6575402.5" z="-12" sn="57.09" a="4954.02" fwhm="0.000792" res="450855.2" algo="FTMS" component_name="IJ" deconvoluted_molecular_mass="4294.961710" deconvoluted_isotopic_mass="4294.970827"/>
<pk mz="357.025156" i="1117617.3" z="-10" sn="7.65" a="496.56" fwhm="0.000675" res="529133.5" algo="FTMS" component_name="IL" deconvoluted_molecular_mass="3579.359079" deconvoluted_isotopic_mass="3579.324449"/>
<pk mz="357.046355" i="2866997.3" sn="23.50" a="1974.35" fwhm="0.000797" res="448185.4" algo="FTMS"/>
<pk mz="357.073041" i="1095354.4" z="-12" sn="7.45" a="676.58" fwhm="0.000866" res="412164.5" algo="FTMS" component_name="IJ" deconvoluted_molecular_mass="4294.961710" deconvoluted_isotopic_mass="4295.965525"/>
<pk mz="357.082724" i="3559228.3" sn="29.77" a="2424.23" fwhm="0.000752" res="475112.5" algo="FTMS"/>
<pk mz="357.119089" i="3392835.3" sn="28.26" a="2382.36" fwhm="0.000775" res="461070.4" algo="FTMS"/>
<pk mz="357.130356" i="4366149.5" z="-10" sn="37.08" a="3082.59" fwhm="0.000766" res="466079.3" algo="FTMS" component_name="IL" deconvoluted_molecular_mass="3579.359079" deconvoluted_isotopic_mass="3580.376447"/>
<pk mz="357.155460" i="4367690.0" z="-12" sn="37.09" a="3199.35" fwhm="0.000785" res="454703.9" algo="FTMS" component_name="IJ" deconvoluted_molecular_mass="4294.961710" deconvoluted_isotopic_mass="4296.954554"/>
<pk mz="357.191875" i="3516241.3" sn="29.38" a="2531.64" fwhm="0.000801" res="445993.1" algo="FTMS"/>
<pk mz="357.228231" i="2131032.3" z="-10" sn="16.83" a="1337.67" fwhm="0.000727" res="491363.4" algo="FTMS" component_name="IL" deconvoluted_molecular_mass="3579.359079" deconvoluted_isotopic_mass="3581.355198"/>
<pk mz="358.086300" i="1123452.1" sn="7.64" a="718.01" fwhm="0.000855" res="418863.9" algo="FTMS"/>
<pk mz="358.114433" i="1059841.5" sn="7.06" a="503.58" fwhm="0.000684" res="523917.6" algo="FTMS"/>
<pk mz="358.125665" i="1443843.6" sn="10.51" a="852.89" fwhm="0.000739" res="484682.7" algo="FTMS"/>
<pk mz="358.198358" i="6096401.5" z="-1" sn="52.28" a="4618.26" fwhm="0.000779" res="460033.1" algo="FTMS" component_name="CY" deconvoluted_molecular_mass="358.198609" deconvoluted_isotopic_mass="358.198606"/>
<pk mz="358.987206" i="2406311.0" z="-11" sn="19.15" a="1520.45" fwhm="0.000778" res="461383.8" algo="FTMS" component_name="IS" deconvoluted_molecular_mass="3958.946738" deconvoluted_isotopic_mass="3958.940258"/>
<pk mz="359.040816" i="1492145.1" sn="10.94" a="962.99" fwhm="0.000783" res="458754.8" algo="FTMS"/>
<pk mz="359.061979" i="2278581.3" sn="18.00" a="1491.13" fwhm="0.000775" res="463262.6" algo="FTMS"/>
<pk mz="359.077238" i="1487800.1" z="-11" sn="10.90" a="891.57" fwhm="0.000771" res="465993.8" algo="FTMS" component_name="IS" deconvoluted_molecular_mass="3958.946738" deconvoluted_isotopic_mass="3959.930616"/>
<pk mz="359.098310" i="2322620.0" sn="18.40" a="1552.55" fwhm="0.000739" res="486099.1" algo="FTMS"/>
<pk mz="359.113620" i="1113918.9" sn="7.55" a="561.20" fwhm="0.000757" res="474299.8" algo="FTMS"/>
<pk mz="359.134757" i="3571907.0" sn="29.61" a="2598.42" fwhm="0.000800" res="449014.9" algo="FTMS"/>
<pk mz="359.145959" i="1056325.0" sn="7.03" a="421.14" fwhm="0.000719" res="499828.6" algo="FTMS"/>
<pk mz="359.157212" i="1606343.1" sn="11.97" a="998.22" fwhm="0.000729" res="492426.1" algo="FTMS"/>
<pk mz="359.163056" i="1930696.3" sn="14.88" a="1191.07" fwhm="0.000775" res="463263.5" algo="FTMS"/>
<pk mz="359.171164" i="4292810.0" z="-11" sn="36.08" a="3238.97" fwhm="0.000797" res="450630.6" algo="FTMS" component_name="IS" deconvoluted_molecular_mass="3958.946738" deconvoluted_isotopic_mass="3960.963805"/>
<pk mz="359.201717" i="1234127.6" z="-1" sn="8.63" a="608.29" fwhm="0.000701" res="512505.3" algo="FTMS" component_name="CY" deconvoluted_molecular_mass="358.198609" deconvoluted_isotopic_mass="359.201967"/>
<pk mz="359.207553" i="2109136.8" sn="16.48" a="1261.84" fwhm="0.000718" res="500448.2" algo="FTMS"/>
<pk mz="360.036024" i="1347308.6" sn="9.64" a="785.77" fwhm="0.000818" res="440145.3" algo="FTMS"/>
<pk mz="360.072513" i="1655411.5" sn="12.41" a="884.25" fwhm="0.000685" res="525305.1" algo="FTMS"/>
<pk mz="360.108876" i="1179258.4" sn="8.13" a="663.41" fwhm="0.000773" res="465897.7" algo="FTMS"/>
<pk mz="360.129983" i="1500030.3" sn="11.01" a="964.14" fwhm="0.000792" res="454812.6" algo="FTMS"/>
<pk mz="360.141249" i="2739072.5" sn="22.13" a="1789.04" fwhm="0.000757" res="475679.0" algo="FTMS"/>
<pk mz="360.166528" i="1378053.1" sn="9.92" a="937.62" fwhm="0.000851" res="423219.3" algo="FTMS"/>
<pk mz="360.177624" i="2325383.3" sn="18.42" a="1330.62" fwhm="0.000684" res="526258.0" algo="FTMS"/>
<pk mz="360.544178" i="1074699.9" sn="7.19" a="663.74" fwhm="0.000975" res="369782.0" algo="FTMS"/>
<pk mz="361.020122" i="1095076.8" sn="7.38" a="645.93" fwhm="0.000779" res="463556.5" algo="FTMS"/>
<pk mz="361.031328" i="1335078.9" sn="9.53" a="703.13" fwhm="0.000716" res="503945.8" algo="FTMS"/>
<pk mz="361.056505" i="2263339.5" sn="17.86" a="1707.63" fwhm="0.000869" res="415426.8" algo="FTMS"/>
<pk mz="361.067788" i="1423661.6" sn="10.33" a="693.82" fwhm="0.000683" res="528889.4" algo="FTMS"/>
<pk mz="361.077600" i="1099567.5" sn="7.42" a="470.51" fwhm="0.000627" res="575766.4" algo="FTMS"/>
<pk mz="361.092841" i="2889778.3" sn="23.49" a="2359.11" fwhm="0.000869" res="415416.4" algo="FTMS"/>
<pk mz="361.104044" i="1065908.4" sn="7.11" a="454.72" fwhm="0.000682" res="529282.2" algo="FTMS"/>
<pk mz="361.105914" i="1103028.8" sn="7.45" a="593.06" fwhm="0.000751" res="480615.2" algo="FTMS"/>
<pk mz="361.114016" i="1652022.3" sn="12.37" a="887.32" fwhm="0.000734" res="492217.5" algo="FTMS"/>
<pk mz="361.129303" i="1088313.1" sn="7.31" a="484.45" fwhm="0.000686" res="526126.4" algo="FTMS"/>
<pk mz="361.142428" i="1729339.6" sn="13.07" a="1121.82" fwhm="0.000767" res="470744.3" algo="FTMS"/>
<pk mz="361.150415" i="2385981.0" sn="18.96" a="1515.69" fwhm="0.000722" res="500214.1" algo="FTMS"/>
<pk mz="361.186796" i="1467971.9" sn="10.72" a="871.34" fwhm="0.000724" res="499117.1" algo="FTMS"/>
<pk mz="362.051731" i="2676452.8" sn="21.57" a="1965.67" fwhm="0.000770" res="470495.6" algo="FTMS"/>
<pk mz="362.088150" i="2133739.5" sn="16.70" a="1405.35" fwhm="0.000754" res="480386.1" algo="FTMS"/>
<pk mz="362.109342" i="1341935.4" sn="9.59" a="724.20" fwhm="0.000772" res="469002.5" algo="FTMS"/>
<pk mz="362.145697" i="2317558.0" sn="18.35" a="1485.88" fwhm="0.000765" res="473140.1" algo="FTMS"/>
<pk mz="362.182060" i="1095548.8" sn="7.38" a="343.98" fwhm="0.000719" res="503780.9" algo="FTMS"/>
<pk mz="363.035739" i="2981786.5" sn="24.31" a="2029.51" fwhm="0.000786" res="461619.2" algo="FTMS"/>
<pk mz="363.046911" i="1436060.6" sn="10.43" a="795.41" fwhm="0.000752" res="482618.8" algo="FTMS"/>
<pk mz="363.072154" i="3581345.3" sn="29.69" a="2704.06" fwhm="0.000816" res="444991.1" algo="FTMS"/>
<pk mz="363.083367" i="1809315.4" sn="13.78" a="1035.26" fwhm="0.000716" res="507105.4" algo="FTMS"/>
<pk mz="363.085217" i="2334115.8" sn="18.49" a="1548.36" fwhm="0.000775" res="468645.8" algo="FTMS"/>
<pk mz="363.108524" i="3040680.0" sn="24.84" a="2354.73" fwhm="0.000866" res="419090.5" algo="FTMS"/>
<pk mz="363.119849" i="2020010.1" sn="15.67" a="1397.34" fwhm="0.000803" res="452337.7" algo="FTMS"/>
<pk mz="363.121590" i="3584938.5" sn="29.72" a="2797.04" fwhm="0.000857" res="423801.8" algo="FTMS"/>
<pk mz="363.140872" i="1125806.0" sn="7.65" a="558.48" fwhm="0.000670" res="541639.9" algo="FTMS"/>
<pk mz="363.144898" i="1072430.8" sn="7.17" a="553.36" fwhm="0.000741" res="489896.1" algo="FTMS"/>
<pk mz="363.157948" i="2357169.3" sn="18.70" a="1399.81" fwhm="0.000729" res="497964.8" algo="FTMS"/>
<pk mz="363.194365" i="2464183.8" sn="19.66" a="1684.38" fwhm="0.000810" res="448599.7" algo="FTMS"/>
<pk mz="363.230713" i="2597566.5" sn="20.86" a="2091.73" fwhm="0.000897" res="405137.0" algo="FTMS"/>
<pk mz="364.030904" i="1554769.8" sn="11.50" a="851.53" fwhm="0.000738" res="493495.0" algo="FTMS"/>
<pk mz="364.067408" i="3907160.5" sn="32.61" a="2972.89" fwhm="0.000811" res="448829.3" algo="FTMS"/>
<pk mz="364.103786" i="1691999.1" sn="12.73" a="1261.36" fwhm="0.000894" res="407491.2" algo="FTMS"/>
<pk mz="364.124842" i="1202531.0" sn="8.33" a="619.60" fwhm="0.000750" res="485619.5" algo="FTMS"/>
<pk mz="365.015020" i="1473030.1" sn="10.76" a="1020.48" fwhm="0.000878" res="415782.8" algo="FTMS"/>
<pk mz="365.051399" i="4206349.0" z="-11" sn="35.30" a="3426.31" fwhm="0.000850" res="429708.9" algo="FTMS" component_name="IN" deconvoluted_molecular_mass="4025.625062" deconvoluted_isotopic_mass="4025.646496"/>
<pk mz="365.062519" i="1852942.8" sn="14.17" a="1332.98" fwhm="0.000862" res="423474.4" algo="FTMS"/>
<pk mz="365.091052" i="32280340.0" z="-1" sn="287.31" a="28584.73" fwhm="0.000850" res="429762.1" algo="FTMS" component_name="L" deconvoluted_molecular_mass="365.091319" deconvoluted_isotopic_mass="365.091311"/>
<pk mz="365.099068" i="1976085.5" sn="15.28" a="1220.54" fwhm="0.000742" res="492228.3" algo="FTMS"/>
<pk mz="365.100846" i="3585301.8" sn="29.72" a="2628.04" fwhm="0.000813" res="448812.7" algo="FTMS"/>
<pk mz="365.118666" i="1285145.1" sn="9.07" a="563.97" fwhm="0.000735" res="496757.3" algo="FTMS"/>
<pk mz="365.124197" i="3187994.0" sn="26.16" a="2358.03" fwhm="0.000814" res="448337.2" algo="FTMS"/>
<pk mz="365.137269" i="4340508.5" z="-11" sn="36.50" a="3221.48" fwhm="0.000792" res="461154.7" algo="FTMS" component_name="IN" deconvoluted_molecular_mass="4025.625062" deconvoluted_isotopic_mass="4026.591067"/>
<pk mz="365.155121" i="1063071.8" sn="7.08" a="460.32" fwhm="0.000681" res="536105.9" algo="FTMS"/>
<pk mz="365.160553" i="1861664.8" sn="14.25" a="1582.32" fwhm="0.000964" res="378699.0" algo="FTMS"/>
<pk mz="365.173608" i="2549027.3" sn="20.42" a="2094.67" fwhm="0.000880" res="415091.6" algo="FTMS"/>
<pk mz="365.200245" i="1432232.0" sn="10.40" a="1053.42" fwhm="0.000898" res="406561.6" algo="FTMS"/>
<pk mz="365.209992" i="4031785.8" sn="33.73" a="3087.88" fwhm="0.000825" res="442884.5" algo="FTMS"/>
<pk mz="365.236606" i="1382190.6" z="-11" sn="9.95" a="831.00" fwhm="0.000799" res="456924.7" algo="FTMS" component_name="IN" deconvoluted_molecular_mass="4025.625062" deconvoluted_isotopic_mass="4027.683773"/>
<pk mz="365.246308" i="1679408.4" sn="12.61" a="1011.46" fwhm="0.000785" res="465079.6" algo="FTMS"/>
<pk mz="366.046696" i="1991106.5" sn="15.27" a="1360.43" fwhm="0.000835" res="438547.8" algo="FTMS"/>
<pk mz="366.083109" i="1542345.1" sn="11.28" a="995.54" fwhm="0.000751" res="487613.9" algo="FTMS"/>
<pk mz="366.094390" i="3896779.3" z="-1" sn="32.21" a="3290.92" fwhm="0.000853" res="428956.3" algo="FTMS" component_name="L" deconvoluted_molecular_mass="365.091319" deconvoluted_isotopic_mass="366.094651"/>
<pk mz="366.119370" i="1163599.8" sn="7.91" a="685.21" fwhm="0.000799" res="457968.5" algo="FTMS"/>
<pk mz="366.130675" i="1371345.9" sn="9.76" a="732.44" fwhm="0.000716" res="511565.4" algo="FTMS"/>
<pk mz="366.132634" i="1139666.1" sn="7.69" a="601.48" fwhm="0.000716" res="511254.3" algo="FTMS"/>
<pk mz="366.179912" i="1158874.8" sn="7.87" a="603.85" fwhm="0.000866" res="422677.8" algo="FTMS"/>
<pk mz="367.030698" i="2926197.8" sn="23.58" a="2105.89" fwhm="0.000823" res="445924.0" algo="FTMS"/>
<pk mz="367.067067" i="5683324.5" sn="48.10" a="4534.26" fwhm="0.000843" res="435627.8" algo="FTMS"/>
<pk mz="367.078334" i="1625726.3" sn="12.02" a="1058.52" fwhm="0.000795" res="461758.9" algo="FTMS"/>
<pk mz="367.097901" i="1803137.9" z="-1" sn="13.59" a="1079.45" fwhm="0.000737" res="498391.8" algo="FTMS" component_name="L" deconvoluted_molecular_mass="365.091319" deconvoluted_isotopic_mass="367.098163"/>
<pk mz="367.103440" i="5586051.0" z="-1" sn="47.23" a="4387.40" fwhm="0.000836" res="439177.2" algo="FTMS" component_name="EI" deconvoluted_molecular_mass="367.103886" deconvoluted_isotopic_mass="367.103703"/>
<pk mz="367.114782" i="1200005.0" sn="8.23" a="757.11" fwhm="0.000727" res="504884.1" algo="FTMS"/>
<pk mz="367.116555" i="2881669.3" sn="23.18" a="2207.25" fwhm="0.000849" res="432368.1" algo="FTMS"/>
<pk mz="367.134376" i="1812104.5" sn="13.67" a="1063.52" fwhm="0.000756" res="485675.0" algo="FTMS"/>
<pk mz="367.139846" i="3235977.5" sn="26.34" a="2574.43" fwhm="0.000852" res="431076.9" algo="FTMS"/>
<pk mz="367.152894" i="3665035.8" sn="30.15" a="2740.34" fwhm="0.000827" res="444002.0" algo="FTMS"/>
<pk mz="367.170729" i="1115919.1" sn="7.48" a="775.72" fwhm="0.000878" res="418298.7" algo="FTMS"/>
<pk mz="367.176214" i="1246736.1" sn="8.65" a="846.78" fwhm="0.000925" res="397149.8" algo="FTMS"/>
<pk mz="367.189288" i="1607570.5" sn="11.85" a="937.28" fwhm="0.000741" res="495201.5" algo="FTMS"/>
<pk mz="367.207036" i="1368469.8" sn="9.73" a="718.88" fwhm="0.000713" res="515242.0" algo="FTMS"/>
<pk mz="367.216068" i="1071639.4" sn="7.09" a="813.96" fwhm="0.000957" res="383699.2" algo="FTMS"/>
<pk mz="367.225683" i="3928729.0" sn="32.50" a="3101.24" fwhm="0.000842" res="436035.2" algo="FTMS"/>
<pk mz="368.062335" i="2246449.0" sn="17.53" a="1901.49" fwhm="0.000921" res="399455.4" algo="FTMS"/>
<pk mz="368.106918" i="1405113.1" z="-1" sn="10.05" a="1086.83" fwhm="0.000987" res="372909.4" algo="FTMS" component_name="EI" deconvoluted_molecular_mass="367.103886" deconvoluted_isotopic_mass="368.107183"/>
<pk mz="368.143169" i="1101503.8" sn="7.35" a="618.58" fwhm="0.000745" res="494313.9" algo="FTMS"/>
<pk mz="369.025183" i="1121247.6" sn="7.53" a="647.41" fwhm="0.000777" res="474657.2" algo="FTMS"/>
<pk mz="369.046319" i="4060643.5" sn="33.67" a="3122.52" fwhm="0.000812" res="454730.9" algo="FTMS"/>
<pk mz="369.082734" i="6383082.0" z="-1" sn="54.32" a="5510.97" fwhm="0.000870" res="424045.9" algo="FTMS" component_name="CL" deconvoluted_molecular_mass="369.083009" deconvoluted_isotopic_mass="369.082999"/>
<pk mz="369.119102" i="4931056.5" sn="41.41" a="3948.37" fwhm="0.000844" res="437316.5" algo="FTMS"/>
<pk mz="369.132143" i="1489907.0" sn="10.80" a="1017.07" fwhm="0.000867" res="425716.4" algo="FTMS"/>
<pk mz="369.143339" i="1125365.0" sn="7.56" a="610.55" fwhm="0.000827" res="446511.4" algo="FTMS"/>
<pk mz="369.149977" i="1628662.3" sn="12.04" a="1204.36" fwhm="0.000830" res="444574.6" algo="FTMS"/>
<pk mz="369.155481" i="3528695.3" sn="28.94" a="2862.15" fwhm="0.000858" res="430020.3" algo="FTMS"/>
<pk mz="369.168587" i="1883129.6" sn="14.30" a="1237.89" fwhm="0.000777" res="475235.2" algo="FTMS"/>
<pk mz="369.174211" i="1158266.6" sn="7.86" a="935.23" fwhm="0.001007" res="366597.6" algo="FTMS"/>
<pk mz="369.191878" i="3209213.8" sn="26.09" a="2252.99" fwhm="0.000803" res="459549.3" algo="FTMS"/>
<pk mz="369.204893" i="1131264.1" sn="7.62" a="597.57" fwhm="0.000783" res="471512.2" algo="FTMS"/>
<pk mz="369.222694" i="1437443.4" sn="10.34" a="937.88" fwhm="0.000831" res="444402.6" algo="FTMS"/>
<pk mz="370.041584" i="1325207.8" sn="9.34" a="714.77" fwhm="0.000729" res="507711.5" algo="FTMS"/>
<pk mz="370.077890" i="1900190.3" sn="14.45" a="1285.06" fwhm="0.000825" res="448509.6" algo="FTMS"/>
<pk mz="370.086127" i="1467807.8" z="-1" sn="10.61" a="733.98" fwhm="0.000690" res="536275.0" algo="FTMS" component_name="CL" deconvoluted_molecular_mass="369.083009" deconvoluted_isotopic_mass="370.086394"/>
<pk mz="370.090986" i="1391264.6" sn="9.93" a="983.89" fwhm="0.000932" res="397259.6" algo="FTMS"/>
<pk mz="370.114319" i="1632676.9" z="-1" sn="12.07" a="1089.00" fwhm="0.000819" res="451687.9" algo="FTMS" component_name="EI" deconvoluted_molecular_mass="367.103886" deconvoluted_isotopic_mass="370.114586"/>
<pk mz="370.125547" i="1177126.9" sn="8.02" a="675.43" fwhm="0.000816" res="453819.2" algo="FTMS"/>
<pk mz="370.127442" i="3302567.3" sn="26.92" a="2848.86" fwhm="0.000891" res="415470.2" algo="FTMS"/>
<pk mz="370.158828" i="1270956.9" sn="8.86" a="619.20" fwhm="0.000706" res="524500.5" algo="FTMS"/>
<pk mz="370.162028" i="1415597.5" sn="10.14" a="899.66" fwhm="0.000817" res="453206.7" algo="FTMS"/>
<pk mz="371.005835" i="10083142.0" z="-1" sn="87.22" a="8234.84" fwhm="0.000845" res="438850.4" algo="FTMS" component_name="g" deconvoluted_molecular_mass="371.005467" deconvoluted_isotopic_mass="371.006104"/>
<pk mz="371.025417" i="1114057.9" sn="7.46" a="617.56" fwhm="0.000800" res="464011.5" algo="FTMS"/>
<pk mz="371.052199" i="1217998.6" sn="8.38" a="852.77" fwhm="0.000931" res="398707.0" algo="FTMS"/>
<pk mz="371.061957" i="4679504.5" z="-1" sn="39.17" a="4046.10" fwhm="0.000890" res="417015.7" algo="FTMS" component_name="HF" deconvoluted_molecular_mass="371.063808" deconvoluted_isotopic_mass="371.062226"/>
<pk mz="371.098416" i="4704087.0" z="-1" sn="39.38" a="3975.15" fwhm="0.000866" res="428610.6" algo="FTMS" component_name="HB" deconvoluted_molecular_mass="371.099786" deconvoluted_isotopic_mass="371.098686"/>
<pk mz="371.109657" i="2508121.0" sn="19.86" a="1833.99" fwhm="0.000836" res="443709.7" algo="FTMS"/>
<pk mz="371.134772" i="4439901.5" sn="37.04" a="3590.79" fwhm="0.000868" res="427403.6" algo="FTMS"/>
<pk mz="371.146002" i="9231200.0" z="-1" sn="79.64" a="7963.31" fwhm="0.000863" res="430119.2" algo="FTMS" component_name="l" deconvoluted_molecular_mass="371.146278" deconvoluted_isotopic_mass="371.146271"/>
<pk mz="371.157383" i="1085921.8" sn="7.21" a="841.96" fwhm="0.000967" res="383693.9" algo="FTMS"/>
<pk mz="371.171134" i="4810596.0" sn="40.33" a="4012.42" fwhm="0.000861" res="430990.2" algo="FTMS"/>
<pk mz="371.207519" i="3578730.8" sn="29.38" a="3032.20" fwhm="0.000890" res="417130.2" algo="FTMS"/>
<pk mz="371.243964" i="1245937.4" sn="8.63" a="710.95" fwhm="0.000822" res="451536.3" algo="FTMS"/>
<pk mz="372.005455" i="2082555.4" z="-1" sn="16.07" a="1359.18" fwhm="0.000789" res="471604.3" algo="FTMS" component_name="g" deconvoluted_molecular_mass="371.005467" deconvoluted_isotopic_mass="372.005726"/>
<pk mz="372.035996" i="1425408.9" sn="10.23" a="999.13" fwhm="0.000894" res="416377.2" algo="FTMS"/>
<pk mz="372.072395" i="1341703.5" z="-1" sn="9.48" a="738.71" fwhm="0.000748" res="497123.6" algo="FTMS" component_name="HF" deconvoluted_molecular_mass="371.063808" deconvoluted_isotopic_mass="372.072666"/>
<pk mz="372.106603" i="1382669.6" z="-1" sn="9.85" a="982.72" fwhm="0.000890" res="417915.9" algo="FTMS" component_name="HB" deconvoluted_molecular_mass="371.099786" deconvoluted_isotopic_mass="372.106874"/>
<pk mz="372.149391" i="1640469.4" z="-1" sn="12.14" a="983.78" fwhm="0.000757" res="491866.8" algo="FTMS" component_name="l" deconvoluted_molecular_mass="371.146278" deconvoluted_isotopic_mass="372.149662"/>
<pk mz="372.214009" i="3932705.0" sn="32.52" a="3008.76" fwhm="0.000814" res="457438.3" algo="FTMS"/>
<pk mz="372.303863" i="7171121.5" z="-1" sn="61.32" a="6220.20" fwhm="0.000881" res="422630.2" algo="FTMS" component_name="BG" deconvoluted_molecular_mass="372.304120" deconvoluted_isotopic_mass="372.304134"/>
<pk mz="373.002863" i="3739312.0" sn="30.80" a="3253.54" fwhm="0.000883" res="422287.9" algo="FTMS"/>
<pk mz="373.020039" i="1382835.3" z="-12" sn="9.85" a="856.09" fwhm="0.000770" res="484637.5" algo="FTMS" component_name="IV" deconvoluted_molecular_mass="4487.326928" deconvoluted_isotopic_mass="4487.329816"/>
<pk mz="373.041189" i="2020279.1" sn="15.51" a="1614.24" fwhm="0.000957" res="389744.4" algo="FTMS"/>
<pk mz="373.056508" i="1774777.9" sn="13.33" a="1112.06" fwhm="0.000817" res="456377.5" algo="FTMS"/>
<pk mz="373.067835" i="1291963.9" sn="9.04" a="648.07" fwhm="0.000726" res="513630.2" algo="FTMS"/>
<pk mz="373.077658" i="3457725.8" sn="28.30" a="2667.63" fwhm="0.000847" res="440419.9" algo="FTMS"/>
<pk mz="373.092786" i="1317312.4" sn="9.26" a="788.36" fwhm="0.000785" res="475097.8" algo="FTMS"/>
<pk mz="373.104120" i="1126082.5" z="-12" sn="7.56" a="589.26" fwhm="0.000792" res="470977.0" algo="FTMS" component_name="IV" deconvoluted_molecular_mass="4487.326928" deconvoluted_isotopic_mass="4488.338790"/>
<pk mz="373.114013" i="2861252.3" sn="22.99" a="2315.67" fwhm="0.000867" res="430322.9" algo="FTMS"/>
<pk mz="373.125274" i="1311430.4" sn="9.21" a="621.84" fwhm="0.000757" res="493113.8" algo="FTMS"/>
<pk mz="373.129195" i="1279943.0" sn="8.93" a="624.40" fwhm="0.000714" res="522574.0" algo="FTMS"/>
<pk mz="373.142251" i="1257161.4" sn="8.73" a="723.77" fwhm="0.000779" res="479225.4" algo="FTMS"/>
<pk mz="373.150390" i="4137163.0" z="-1" sn="34.34" a="3550.07" fwhm="0.000898" res="415313.8" algo="FTMS" component_name="JI" deconvoluted_molecular_mass="373.150661" deconvoluted_isotopic_mass="373.150663"/>
<pk mz="373.172887" i="2411727.0" sn="19.00" a="1496.78" fwhm="0.000732" res="509694.7" algo="FTMS"/>
<pk mz="373.186756" i="4251857.5" z="-12" sn="35.36" a="3702.29" fwhm="0.000924" res="403808.6" algo="FTMS" component_name="IV" deconvoluted_molecular_mass="4487.326928" deconvoluted_isotopic_mass="4489.330420"/>
<pk mz="373.223211" i="2339032.0" sn="18.35" a="1848.90" fwhm="0.000874" res="426809.2" algo="FTMS"/>
<pk mz="373.307109" i="1217511.4" z="-1" sn="8.38" a="526.45" fwhm="0.000620" res="602283.5" algo="FTMS" component_name="BG" deconvoluted_molecular_mass="372.304120" deconvoluted_isotopic_mass="373.307381"/>
<pk mz="374.051768" i="1371246.6" sn="9.65" a="850.09" fwhm="0.000788" res="474762.0" algo="FTMS"/>
<pk mz="374.088077" i="1129461.1" sn="7.52" a="536.10" fwhm="0.000801" res="466965.2" algo="FTMS"/>
<pk mz="374.145568" i="1225471.6" sn="8.36" a="741.97" fwhm="0.000806" res="464008.4" algo="FTMS"/>
<pk mz="374.153724" i="1175169.1" z="-1" sn="7.92" a="631.70" fwhm="0.000765" res="488816.0" algo="FTMS" component_name="JI" deconvoluted_molecular_mass="373.150661" deconvoluted_isotopic_mass="374.153999"/>
<pk mz="374.156902" i="3982721.8" sn="32.65" a="3101.21" fwhm="0.000848" res="441199.9" algo="FTMS"/>
<pk mz="374.300879" i="2001819.9" sn="15.20" a="1431.81" fwhm="0.000830" res="450897.5" algo="FTMS"/>
<pk mz="374.319557" i="2135455.3" sn="16.38" a="1414.60" fwhm="0.000771" res="485555.9" algo="FTMS"/>
<pk mz="375.035760" i="2399777.8" sn="18.70" a="1770.71" fwhm="0.000859" res="436682.0" algo="FTMS"/>
<pk mz="375.047028" i="1342755.8" sn="9.39" a="752.34" fwhm="0.000763" res="491359.6" algo="FTMS"/>
<pk mz="375.056932" i="1705509.5" sn="12.59" a="1322.09" fwhm="0.000886" res="423091.3" algo="FTMS"/>
<pk mz="375.072171" i="2751528.3" sn="21.80" a="2127.75" fwhm="0.000848" res="442518.9" algo="FTMS"/>
<pk mz="375.075478" i="1358632.9" sn="9.53" a="920.58" fwhm="0.000812" res="461674.6" algo="FTMS"/>
<pk mz="375.083375" i="2065706.3" sn="15.76" a="1340.77" fwhm="0.000816" res="459705.0" algo="FTMS"/>
<pk mz="375.093263" i="1764652.1" sn="13.11" a="1280.95" fwhm="0.000887" res="422773.4" algo="FTMS"/>
<pk mz="375.108548" i="2077742.9" sn="15.87" a="1419.08" fwhm="0.000815" res="460509.1" algo="FTMS"/>
<pk mz="375.121586" i="1389873.3" sn="9.81" a="749.80" fwhm="0.000771" res="486411.2" algo="FTMS"/>
<pk mz="375.129727" i="2263602.8" sn="17.50" a="1602.37" fwhm="0.000825" res="454839.3" algo="FTMS"/>
<pk mz="375.145012" i="1348021.5" sn="9.44" a="1024.82" fwhm="0.000990" res="378869.8" algo="FTMS"/>
<pk mz="375.158031" i="2482232.0" sn="19.43" a="1824.72" fwhm="0.000833" res="450468.9" algo="FTMS"/>
<pk mz="375.165996" i="3259449.5" sn="26.28" a="2629.21" fwhm="0.000901" res="416507.3" algo="FTMS"/>
<pk mz="375.194356" i="1409598.5" sn="9.98" a="791.51" fwhm="0.000725" res="517487.7" algo="FTMS"/>
<pk mz="375.202397" i="1756480.0" sn="13.04" a="1039.68" fwhm="0.000756" res="496025.7" algo="FTMS"/>
<pk mz="376.031058" i="1224919.3" sn="8.36" a="682.63" fwhm="0.000759" res="495313.6" algo="FTMS"/>
<pk mz="376.067450" i="1971421.9" sn="14.93" a="1301.67" fwhm="0.000793" res="473950.9" algo="FTMS"/>
<pk mz="376.088419" i="1077473.8" sn="7.06" a="464.44" fwhm="0.000748" res="502517.1" algo="FTMS"/>
<pk mz="376.103828" i="1482212.6" sn="10.62" a="1004.56" fwhm="0.000845" res="445127.9" algo="FTMS"/>
<pk mz="376.115126" i="1113574.6" sn="7.37" a="825.30" fwhm="0.001057" res="355936.8" algo="FTMS"/>
<pk mz="376.124871" i="1559272.4" sn="11.30" a="945.66" fwhm="0.000752" res="499848.9" algo="FTMS"/>
<pk mz="376.161284" i="2290415.0" sn="17.74" a="1594.06" fwhm="0.000833" res="451518.2" algo="FTMS"/>
<pk mz="377.015004" i="1869707.5" sn="14.03" a="1205.52" fwhm="0.000866" res="435603.3" algo="FTMS"/>
<pk mz="377.026282" i="1464461.5" sn="10.46" a="1028.11" fwhm="0.000859" res="438878.5" algo="FTMS"/>
<pk mz="377.051398" i="4014994.3" sn="32.93" a="3405.77" fwhm="0.000912" res="413483.6" algo="FTMS"/>
<pk mz="377.062710" i="1836436.3" sn="13.74" a="1324.44" fwhm="0.000860" res="438517.6" algo="FTMS"/>
<pk mz="377.085567" i="3145112.5" sn="25.27" a="2543.20" fwhm="0.000898" res="419943.3" algo="FTMS"/>
<pk mz="377.087824" i="3177368.8" sn="25.55" a="2288.69" fwhm="0.000803" res="469523.5" algo="FTMS"/>
<pk mz="377.099071" i="2796443.0" sn="22.19" a="2200.53" fwhm="0.000887" res="425064.9" algo="FTMS"/>
<pk mz="377.100891" i="2027419.3" sn="15.42" a="1458.85" fwhm="0.000921" res="409666.9" algo="FTMS"/>
<pk mz="377.124201" i="2748319.5" sn="21.77" a="2133.27" fwhm="0.000883" res="426882.7" algo="FTMS"/>
<pk mz="377.137269" i="3117986.0" sn="25.03" a="2391.91" fwhm="0.000842" res="448021.7" algo="FTMS"/>
<pk mz="377.145317" i="1468579.4" sn="10.50" a="913.34" fwhm="0.000905" res="416955.1" algo="FTMS"/>
<pk mz="377.160506" i="1473702.1" sn="10.54" a="913.37" fwhm="0.000851" res="442955.3" algo="FTMS"/>
<pk mz="377.173626" i="3356072.5" sn="27.12" a="2608.18" fwhm="0.000858" res="439814.0" algo="FTMS"/>
<pk mz="377.209986" i="5685167.5" z="-1" sn="47.64" a="4862.56" fwhm="0.000891" res="423319.4" algo="FTMS" component_name="DX" deconvoluted_molecular_mass="377.210278" deconvoluted_isotopic_mass="377.210266"/>
<pk mz="378.046648" i="2514505.3" sn="19.71" a="1899.66" fwhm="0.000861" res="439171.8" algo="FTMS"/>
<pk mz="378.083083" i="3081296.0" sn="24.70" a="2178.23" fwhm="0.000810" res="467005.4" algo="FTMS"/>
<pk mz="378.104392" i="1359059.9" sn="9.53" a="1186.60" fwhm="0.001117" res="338582.5" algo="FTMS"/>
<pk mz="378.119380" i="1450838.6" sn="10.34" a="809.74" fwhm="0.000739" res="511702.9" algo="FTMS"/>
<pk mz="378.140595" i="1653082.5" sn="12.12" a="1025.56" fwhm="0.000791" res="478324.1" algo="FTMS"/>
<pk mz="378.167309" i="1328095.5" sn="9.26" a="1114.53" fwhm="0.001035" res="365401.0" algo="FTMS"/>
<pk mz="378.176942" i="1539937.3" sn="11.13" a="965.91" fwhm="0.000847" res="446709.7" algo="FTMS"/>
<pk mz="378.213404" i="1128040.0" z="-1" sn="7.50" a="532.19" fwhm="0.000649" res="582629.0" algo="FTMS" component_name="DX" deconvoluted_molecular_mass="377.210278" deconvoluted_isotopic_mass="378.213685"/>
<pk mz="379.030654" i="3237631.0" sn="26.08" a="2663.98" fwhm="0.000904" res="419268.1" algo="FTMS"/>
<pk mz="379.041872" i="1237505.1" sn="8.46" a="657.59" fwhm="0.000782" res="484692.9" algo="FTMS"/>
<pk mz="379.061743" i="1075460.8" sn="7.03" a="775.82" fwhm="0.001229" res="308375.0" algo="FTMS"/>
<pk mz="379.067044" i="5879046.0" z="-1" sn="49.34" a="5123.87" fwhm="0.000910" res="416383.3" algo="FTMS" component_name="DP" deconvoluted_molecular_mass="379.067340" deconvoluted_isotopic_mass="379.067327"/>
<pk mz="379.078346" i="2232327.8" sn="17.22" a="1752.24" fwhm="0.000889" res="426236.0" algo="FTMS"/>
<pk mz="379.080189" i="2942216.3" sn="23.47" a="2415.60" fwhm="0.000932" res="406769.3" algo="FTMS"/>
<pk mz="379.103438" i="5147916.5" z="-1" sn="42.90" a="4297.48" fwhm="0.000877" res="432117.8" algo="FTMS" component_name="FM" deconvoluted_molecular_mass="379.103894" deconvoluted_isotopic_mass="379.103721"/>
<pk mz="379.114703" i="2009870.6" sn="15.26" a="1306.23" fwhm="0.000802" res="472465.0" algo="FTMS"/>
<pk mz="379.116486" i="3417871.0" sn="27.66" a="2842.08" fwhm="0.000902" res="420235.3" algo="FTMS"/>
<pk mz="379.134251" i="1218066.3" sn="8.29" a="858.17" fwhm="0.000956" res="396447.9" algo="FTMS"/>
<pk mz="379.139894" i="3391763.3" sn="27.43" a="2728.79" fwhm="0.000894" res="424308.0" algo="FTMS"/>
<pk mz="379.152922" i="4594965.5" z="-1" sn="38.03" a="3930.25" fwhm="0.000878" res="431981.2" algo="FTMS" component_name="HQ" deconvoluted_molecular_mass="379.153211" deconvoluted_isotopic_mass="379.153204"/>
<pk mz="379.170853" i="1219353.0" sn="8.30" a="753.33" fwhm="0.000809" res="468497.9" algo="FTMS"/>
<pk mz="379.176222" i="2205466.0" sn="16.99" a="1721.83" fwhm="0.000966" res="392621.5" algo="FTMS"/>
<pk mz="379.189335" i="2892060.5" sn="23.03" a="2192.27" fwhm="0.000851" res="445726.1" algo="FTMS"/>
<pk mz="379.207105" i="1349407.8" sn="9.45" a="862.92" fwhm="0.000779" res="487041.2" algo="FTMS"/>
<pk mz="379.225679" i="19978532.0" z="-1" sn="173.51" a="19057.93" fwhm="0.000912" res="415631.6" algo="FTMS" component_name="V" deconvoluted_molecular_mass="379.225962" deconvoluted_isotopic_mass="379.225962"/>
<pk mz="379.717778" i="1161982.6" sn="7.80" a="876.16" fwhm="0.001001" res="379316.7" algo="FTMS"/>
<pk mz="380.062374" i="1726654.8" sn="12.77" a="1017.40" fwhm="0.000812" res="468235.0" algo="FTMS"/>
<pk mz="380.070467" i="1161920.3" z="-1" sn="7.79" a="622.10" fwhm="0.000768" res="494581.6" algo="FTMS" component_name="DP" deconvoluted_molecular_mass="379.067340" deconvoluted_isotopic_mass="380.070751"/>
<pk mz="380.098754" i="2150341.5" sn="16.50" a="1507.26" fwhm="0.000824" res="461357.5" algo="FTMS"/>
<pk mz="380.106870" i="1157447.0" z="-1" sn="7.75" a="752.45" fwhm="0.000857" res="443532.1" algo="FTMS" component_name="FM" deconvoluted_molecular_mass="379.103894" deconvoluted_isotopic_mass="380.107154"/>
<pk mz="380.146291" i="1158990.4" sn="7.77" a="708.97" fwhm="0.000904" res="420644.2" algo="FTMS"/>
<pk mz="380.156294" i="1317200.3" z="-1" sn="9.16" a="1027.47" fwhm="0.000957" res="397265.6" algo="FTMS" component_name="HQ" deconvoluted_molecular_mass="379.153211" deconvoluted_isotopic_mass="380.156579"/>
<pk mz="380.159297" i="1363152.8" sn="9.57" a="915.19" fwhm="0.000868" res="437765.9" algo="FTMS"/>
<pk mz="380.229025" i="3869149.8" z="-1" sn="31.64" a="3199.79" fwhm="0.000864" res="439878.7" algo="FTMS" component_name="V" deconvoluted_molecular_mass="379.225962" deconvoluted_isotopic_mass="380.229310"/>
<pk mz="380.980301" i="1589610.3" sn="11.56" a="1005.00" fwhm="0.000819" res="465323.6" algo="FTMS"/>
<pk mz="381.009899" i="1121647.9" sn="7.44" a="494.10" fwhm="0.000707" res="538827.0" algo="FTMS"/>
<pk mz="381.046361" i="4488822.5" z="-1" sn="37.09" a="3950.34" fwhm="0.000880" res="432946.4" algo="FTMS" component_name="HY, IO" deconvoluted_molecular_mass="381.046655" deconvoluted_isotopic_mass="381.046647"/>
<pk mz="381.057577" i="1078136.8" z="-11" sn="7.05" a="507.70" fwhm="0.000694" res="549142.1" algo="FTMS" component_name="EE" deconvoluted_molecular_mass="4201.727070" deconvoluted_isotopic_mass="4201.714742"/>
<pk mz="381.082700" i="6981245.5" z="-1" sn="59.04" a="6106.70" fwhm="0.000909" res="419373.5" algo="FTMS" component_name="BP" deconvoluted_molecular_mass="381.083162" deconvoluted_isotopic_mass="381.082986"/>
<pk mz="381.093980" i="1944703.6" sn="14.69" a="1232.53" fwhm="0.000756" res="504339.6" algo="FTMS"/>
<pk mz="381.095818" i="1642368.0" sn="12.02" a="1024.45" fwhm="0.000770" res="494931.0" algo="FTMS"/>
<pk mz="381.119100" i="5474948.5" z="-1" sn="45.78" a="4561.69" fwhm="0.000893" res="426805.5" algo="FTMS" component_name="EQ" deconvoluted_molecular_mass="381.120051" deconvoluted_isotopic_mass="381.119387"/>
<pk mz="381.130495" i="1251718.5" sn="8.58" a="776.00" fwhm="0.000800" res="476282.4" algo="FTMS"/>
<pk mz="381.132166" i="4339335.0" z="-11" sn="35.78" a="3472.23" fwhm="0.000870" res="438137.2" algo="FTMS" component_name="IO" deconvoluted_molecular_mass="4201.546526" deconvoluted_isotopic_mass="4202.535227"/>
<pk mz="381.149926" i="2101130.0" z="-11" sn="16.06" a="1712.60" fwhm="0.000966" res="394515.5" algo="FTMS" component_name="EE" deconvoluted_molecular_mass="4201.727070" deconvoluted_isotopic_mass="4202.730582"/>
<pk mz="381.155485" i="2549899.3" sn="20.02" a="1990.63" fwhm="0.000908" res="419675.7" algo="FTMS"/>
<pk mz="381.168598" i="3334285.5" sn="26.92" a="2659.47" fwhm="0.000900" res="423608.4" algo="FTMS"/>
<pk mz="381.191889" i="2009746.0" sn="15.26" a="1601.43" fwhm="0.000973" res="391858.5" algo="FTMS"/>
<pk mz="381.204964" i="1629076.5" sn="11.91" a="1177.46" fwhm="0.000882" res="432193.8" algo="FTMS"/>
<pk mz="381.222747" i="6378136.0" z="-1" sn="53.73" a="5499.38" fwhm="0.000892" res="427143.4" algo="FTMS" component_name="CN, IO" deconvoluted_molecular_mass="381.223026" deconvoluted_isotopic_mass="381.223033"/>
<pk mz="381.241333" i="5600923.5" z="-11" sn="46.89" a="4652.67" fwhm="0.000869" res="438704.5" algo="FTMS" component_name="EE" deconvoluted_molecular_mass="4201.727070" deconvoluted_isotopic_mass="4203.736068"/>
<pk mz="382.041605" i="1179442.0" sn="7.87" a="638.66" fwhm="0.000732" res="522181.6" algo="FTMS"/>
<pk mz="382.049744" i="1102899.5" z="-1" sn="7.20" a="591.37" fwhm="0.000779" res="490208.6" algo="FTMS" component_name="HY" deconvoluted_molecular_mass="381.046655" deconvoluted_isotopic_mass="382.050032"/>
<pk mz="382.077979" i="2361144.8" sn="18.17" a="1762.73" fwhm="0.000860" res="444042.4" algo="FTMS"/>
<pk mz="382.086071" i="1768762.4" z="-1" sn="13.00" a="1274.84" fwhm="0.000860" res="444317.0" algo="FTMS" component_name="BP" deconvoluted_molecular_mass="381.083162" deconvoluted_isotopic_mass="382.086359"/>
<pk mz="382.114391" i="1315647.8" z="-1" sn="9.05" a="824.22" fwhm="0.000752" res="508215.1" algo="FTMS" component_name="FM" deconvoluted_molecular_mass="379.103894" deconvoluted_isotopic_mass="382.114679"/>
<pk mz="382.122499" i="1393217.3" z="-1" sn="9.73" a="774.30" fwhm="0.000760" res="503032.9" algo="FTMS" component_name="EQ" deconvoluted_molecular_mass="381.120051" deconvoluted_isotopic_mass="382.122787"/>
<pk mz="382.125619" i="1417665.9" sn="9.94" a="1120.34" fwhm="0.000956" res="399590.9" algo="FTMS"/>
<pk mz="382.127351" i="1567042.1" sn="11.25" a="1256.96" fwhm="0.001023" res="373561.1" algo="FTMS"/>
<pk mz="382.226038" i="1080404.9" z="-1" sn="7.00" a="706.96" fwhm="0.000952" res="401450.7" algo="FTMS" component_name="CN" deconvoluted_molecular_mass="381.223026" deconvoluted_isotopic_mass="382.226326"/>
<pk mz="382.244655" i="1416280.4" sn="9.93" a="1009.60" fwhm="0.000958" res="399147.1" algo="FTMS"/>
<pk mz="383.025623" i="2154220.5" sn="16.36" a="1876.34" fwhm="0.000903" res="424068.3" algo="FTMS"/>
<pk mz="383.057108" i="1634802.4" sn="11.83" a="1181.78" fwhm="0.000865" res="443028.6" algo="FTMS"/>
<pk mz="383.061978" i="6702067.5" z="-11" sn="56.02" a="5703.49" fwhm="0.000886" res="432245.4" algo="FTMS" component_name="BZ" deconvoluted_molecular_mass="4223.740231" deconvoluted_isotopic_mass="4223.763196"/>
<pk mz="383.098385" i="8462330.0" z="-1" sn="71.36" a="7696.06" fwhm="0.000939" res="407771.2" algo="FTMS" component_name="z" deconvoluted_molecular_mass="383.098685" deconvoluted_isotopic_mass="383.098675"/>
<pk mz="383.109607" i="1509628.4" sn="10.74" a="975.35" fwhm="0.000814" res="470838.7" algo="FTMS"/>
<pk mz="383.111398" i="1283068.8" sn="8.77" a="752.30" fwhm="0.000800" res="478910.8" algo="FTMS"/>
<pk mz="383.129341" i="1551616.3" z="-1" sn="11.11" a="1470.01" fwhm="0.001158" res="330801.0" algo="FTMS" component_name="EQ" deconvoluted_molecular_mass="381.120051" deconvoluted_isotopic_mass="383.129631"/>
<pk mz="383.134800" i="4708353.0" sn="38.63" a="4044.35" fwhm="0.000907" res="422558.0" algo="FTMS"/>
<pk mz="383.147819" i="2197251.8" z="-11" sn="16.74" a="2115.40" fwhm="0.001027" res="372985.1" algo="FTMS" component_name="BZ" deconvoluted_molecular_mass="4223.740231" deconvoluted_isotopic_mass="4224.707444"/>
<pk mz="383.165527" i="1217927.1" sn="8.20" a="865.02" fwhm="0.000937" res="408923.9" algo="FTMS"/>
<pk mz="383.171161" i="3915784.3" sn="31.72" a="3601.85" fwhm="0.000950" res="403216.7" algo="FTMS"/>
<pk mz="383.184199" i="1602314.6" sn="11.55" a="1078.20" fwhm="0.000919" res="416972.5" algo="FTMS"/>
<pk mz="383.207487" i="2441743.0" sn="18.87" a="1968.46" fwhm="0.000911" res="420676.0" algo="FTMS"/>
<pk mz="383.238379" i="1720853.0" z="-11" sn="12.58" a="1238.83" fwhm="0.000871" res="440207.2" algo="FTMS" component_name="BZ" deconvoluted_molecular_mass="4223.740231" deconvoluted_isotopic_mass="4225.703612"/>
<pk mz="384.057193" i="1223089.5" sn="8.24" a="650.10" fwhm="0.000729" res="526565.1" algo="FTMS"/>
<pk mz="384.093647" i="1995448.5" z="-1" sn="14.98" a="1303.98" fwhm="0.000774" res="496333.4" algo="FTMS" component_name="BP" deconvoluted_molecular_mass="381.083162" deconvoluted_isotopic_mass="384.093939"/>
<pk mz="384.101791" i="1628090.0" z="-1" sn="11.77" a="1317.90" fwhm="0.000924" res="415482.7" algo="FTMS" component_name="z" deconvoluted_molecular_mass="383.098685" deconvoluted_isotopic_mass="384.102082"/>
<pk mz="384.106598" i="1478075.0" sn="10.47" a="875.72" fwhm="0.000838" res="458216.8" algo="FTMS"/>
<pk mz="384.174403" i="1182792.0" sn="7.89" a="1004.30" fwhm="0.001100" res="349160.2" algo="FTMS"/>
<pk mz="385.020083" i="1494378.9" sn="10.61" a="861.01" fwhm="0.000770" res="499891.9" algo="FTMS"/>
<pk mz="385.041250" i="3515759.0" sn="28.23" a="2811.97" fwhm="0.000870" res="442776.2" algo="FTMS"/>
<pk mz="385.056470" i="1135986.0" sn="7.48" a="631.86" fwhm="0.000798" res="482703.4" algo="FTMS"/>
<pk mz="385.067744" i="1213556.1" sn="8.16" a="640.32" fwhm="0.000763" res="504590.9" algo="FTMS"/>
<pk mz="385.077612" i="7031158.0" z="-1" sn="58.88" a="6196.18" fwhm="0.000916" res="420575.4" algo="FTMS" component_name="BM" deconvoluted_molecular_mass="385.077957" deconvoluted_isotopic_mass="385.077905"/>
<pk mz="385.114006" i="5613949.0" z="-1" sn="46.53" a="4988.16" fwhm="0.000926" res="415838.9" algo="FTMS" component_name="ED" deconvoluted_molecular_mass="385.114290" deconvoluted_isotopic_mass="385.114299"/>
<pk mz="385.125253" i="3196799.3" sn="25.45" a="2386.03" fwhm="0.000838" res="459411.5" algo="FTMS"/>
<pk mz="385.150441" i="4739460.0" z="-1" sn="38.90" a="3716.63" fwhm="0.000851" res="452414.3" algo="FTMS" component_name="GV" deconvoluted_molecular_mass="385.150727" deconvoluted_isotopic_mass="385.150734"/>
<pk mz="385.163494" i="1704838.8" sn="12.44" a="1180.61" fwhm="0.000866" res="444802.3" algo="FTMS"/>
<pk mz="385.172878" i="1216904.5" sn="8.19" a="673.22" fwhm="0.000796" res="484131.3" algo="FTMS"/>
<pk mz="385.178678" i="1112201.6" sn="7.27" a="829.43" fwhm="0.001079" res="357046.7" algo="FTMS"/>
<pk mz="385.186813" i="4815243.0" z="-1" sn="39.56" a="4288.22" fwhm="0.000947" res="406852.3" algo="FTMS" component_name="GO" deconvoluted_molecular_mass="385.187720" deconvoluted_isotopic_mass="385.187106"/>
<pk mz="385.223199" i="3065234.3" sn="24.30" a="2651.59" fwhm="0.000932" res="413206.3" algo="FTMS"/>
<pk mz="386.051805" i="1097267.4" sn="7.14" a="633.92" fwhm="0.000893" res="432461.0" algo="FTMS"/>
<pk mz="386.081261" i="1448505.1" z="-1" sn="10.21" a="1244.65" fwhm="0.001124" res="343443.1" algo="FTMS" component_name="BM" deconvoluted_molecular_mass="385.077957" deconvoluted_isotopic_mass="386.081556"/>
<pk mz="386.109238" i="1593150.6" sn="11.47" a="889.48" fwhm="0.000824" res="468618.9" algo="FTMS"/>
<pk mz="386.117302" i="1361728.3" z="-1" sn="9.45" a="870.25" fwhm="0.000816" res="472917.7" algo="FTMS" component_name="ED" deconvoluted_molecular_mass="385.114290" deconvoluted_isotopic_mass="386.117597"/>
<pk mz="386.153744" i="1134919.4" z="-1" sn="7.47" a="566.27" fwhm="0.000711" res="542897.4" algo="FTMS" component_name="GV" deconvoluted_molecular_mass="385.150727" deconvoluted_isotopic_mass="386.154039"/>
<pk mz="386.156912" i="1510471.9" sn="10.75" a="985.95" fwhm="0.000923" res="418182.9" algo="FTMS"/>
<pk mz="386.182037" i="1100492.9" sn="7.17" a="710.02" fwhm="0.001014" res="380869.8" algo="FTMS"/>
<pk mz="386.193385" i="1130063.1" z="-1" sn="7.43" a="831.61" fwhm="0.000976" res="395551.0" algo="FTMS" component_name="GO" deconvoluted_molecular_mass="385.187720" deconvoluted_isotopic_mass="386.193680"/>
<pk mz="387.035892" i="2009076.5" sn="15.09" a="1539.31" fwhm="0.000931" res="415499.3" algo="FTMS"/>
<pk mz="387.047075" i="1569782.6" sn="11.26" a="1137.62" fwhm="0.000926" res="418105.5" algo="FTMS"/>
<pk mz="387.056951" i="3661560.5" sn="29.50" a="2841.48" fwhm="0.000865" res="447428.5" algo="FTMS"/>
<pk mz="387.072128" i="1363707.6" sn="9.46" a="842.20" fwhm="0.000807" res="479554.9" algo="FTMS"/>
<pk mz="387.083427" i="2168061.8" sn="16.48" a="1586.10" fwhm="0.000877" res="441549.3" algo="FTMS"/>
<pk mz="387.093301" i="4190975.8" z="-1" sn="34.11" a="3389.97" fwhm="0.000876" res="442028.5" algo="FTMS" component_name="JD" deconvoluted_molecular_mass="387.095487" deconvoluted_isotopic_mass="387.093597"/>
<pk mz="387.108589" i="1392898.8" sn="9.72" a="902.01" fwhm="0.000886" res="437104.2" algo="FTMS"/>
<pk mz="387.121694" i="1218565.4" sn="8.20" a="833.13" fwhm="0.000926" res="418151.3" algo="FTMS"/>
<pk mz="387.129650" i="3774727.0" sn="30.49" a="3234.48" fwhm="0.000934" res="414666.8" algo="FTMS"/>
<pk mz="387.140906" i="1195017.1" sn="7.99" a="715.65" fwhm="0.000859" res="450670.8" algo="FTMS"/>
<pk mz="387.145001" i="1304330.0" sn="8.95" a="860.06" fwhm="0.000816" res="474649.4" algo="FTMS"/>
<pk mz="387.166055" i="5350158.0" z="-1" sn="44.22" a="4954.54" fwhm="0.000973" res="398038.9" algo="FTMS" component_name="EX" deconvoluted_molecular_mass="387.167504" deconvoluted_isotopic_mass="387.166351"/>
<pk mz="387.188519" i="2440978.5" sn="18.86" a="2276.42" fwhm="0.001075" res="360160.7" algo="FTMS"/>
<pk mz="387.202469" i="5034773.5" z="-1" sn="41.47" a="4419.05" fwhm="0.000928" res="417465.1" algo="FTMS" component_name="FT" deconvoluted_molecular_mass="387.202761" deconvoluted_isotopic_mass="387.202765"/>
<pk mz="387.238882" i="2118940.5" sn="16.05" a="1822.38" fwhm="0.000966" res="400754.6" algo="FTMS"/>
<pk mz="388.030939" i="1086777.5" sn="7.05" a="533.90" fwhm="0.000867" res="447586.6" algo="FTMS"/>
<pk mz="388.067385" i="1405120.9" sn="9.82" a="902.88" fwhm="0.000840" res="461740.0" algo="FTMS"/>
<pk mz="388.088552" i="1306821.0" sn="8.97" a="916.44" fwhm="0.000884" res="438844.2" algo="FTMS"/>
<pk mz="388.103899" i="1475528.1" z="-1" sn="10.44" a="1074.74" fwhm="0.001070" res="362804.4" algo="FTMS" component_name="JD" deconvoluted_molecular_mass="387.095487" deconvoluted_isotopic_mass="388.104198"/>
<pk mz="388.124949" i="1090508.3" sn="7.08" a="638.49" fwhm="0.000790" res="491058.1" algo="FTMS"/>
<pk mz="388.161349" i="1090515.5" sn="7.08" a="679.90" fwhm="0.000880" res="441248.9" algo="FTMS"/>
<pk mz="388.172582" i="3534805.8" z="-1" sn="28.39" a="2846.49" fwhm="0.000910" res="426523.2" algo="FTMS" component_name="EX" deconvoluted_molecular_mass="387.167504" deconvoluted_isotopic_mass="388.172881"/>
<pk mz="388.205794" i="1585884.4" z="-1" sn="11.40" a="1367.92" fwhm="0.001053" res="368508.0" algo="FTMS" component_name="FT" deconvoluted_molecular_mass="387.202761" deconvoluted_isotopic_mass="388.206093"/>
<pk mz="389.015035" i="1314686.5" sn="9.03" a="901.75" fwhm="0.000873" res="445659.3" algo="FTMS"/>
<pk mz="389.036249" i="1261826.8" sn="8.57" a="889.33" fwhm="0.000945" res="411665.4" algo="FTMS"/>
<pk mz="389.051403" i="3035781.8" sn="24.04" a="2464.15" fwhm="0.000924" res="421216.1" algo="FTMS"/>
<pk mz="389.062661" i="2380936.0" sn="18.33" a="1754.00" fwhm="0.000862" res="451204.9" algo="FTMS"/>
<pk mz="389.064522" i="1110280.5" sn="7.25" a="839.56" fwhm="0.001010" res="385311.1" algo="FTMS"/>
<pk mz="389.072587" i="2352778.0" sn="18.08" a="1726.53" fwhm="0.000844" res="460899.3" algo="FTMS"/>
<pk mz="389.087772" i="3332237.3" sn="26.62" a="2768.68" fwhm="0.000927" res="419621.2" algo="FTMS"/>
<pk mz="389.098996" i="2108559.5" sn="15.95" a="1475.31" fwhm="0.000839" res="463854.0" algo="FTMS"/>
<pk mz="389.102400" i="1382544.1" sn="9.62" a="834.24" fwhm="0.000822" res="473151.5" algo="FTMS"/>
<pk mz="389.108829" i="1713809.4" sn="12.51" a="1369.43" fwhm="0.000973" res="399898.2" algo="FTMS"/>
<pk mz="389.124243" i="1798036.5" sn="13.25" a="1267.37" fwhm="0.000819" res="474846.0" algo="FTMS"/>
<pk mz="389.137210" i="2019991.1" sn="15.18" a="1397.81" fwhm="0.000836" res="465409.7" algo="FTMS"/>
<pk mz="389.145359" i="2068632.8" sn="15.61" a="1676.81" fwhm="0.000975" res="399130.7" algo="FTMS"/>
<pk mz="389.156612" i="1230235.0" sn="8.30" a="724.26" fwhm="0.000723" res="538117.7" algo="FTMS"/>
<pk mz="389.160584" i="1106331.9" sn="7.22" a="628.49" fwhm="0.000807" res="482312.7" algo="FTMS"/>
<pk mz="389.167671" i="1420445.3" sn="9.96" a="1229.42" fwhm="0.001019" res="381909.7" algo="FTMS"/>
<pk mz="389.173623" i="1812382.5" z="-1" sn="13.37" a="1198.94" fwhm="0.000831" res="468264.2" algo="FTMS" component_name="EX" deconvoluted_molecular_mass="387.167504" deconvoluted_isotopic_mass="389.173923"/>
<pk mz="389.179206" i="5484703.5" z="-1" sn="45.39" a="4953.57" fwhm="0.000963" res="404093.1" algo="FTMS" component_name="EP" deconvoluted_molecular_mass="389.179494" deconvoluted_isotopic_mass="389.179506"/>
<pk mz="389.181772" i="3133600.0" sn="24.89" a="2502.09" fwhm="0.000888" res="438099.3" algo="FTMS"/>
<pk mz="389.218141" i="1882279.4" sn="13.98" a="1369.99" fwhm="0.000856" res="454694.7" algo="FTMS"/>
<pk mz="390.046649" i="2676559.3" sn="20.91" a="2145.21" fwhm="0.000922" res="422987.1" algo="FTMS"/>
<pk mz="390.057975" i="1485137.6" sn="10.52" a="1193.86" fwhm="0.001072" res="363944.0" algo="FTMS"/>
<pk mz="390.082992" i="2686806.8" sn="20.99" a="2099.78" fwhm="0.000909" res="429004.5" algo="FTMS"/>
<pk mz="390.094473" i="1125977.0" sn="7.39" a="691.05" fwhm="0.000887" res="439806.4" algo="FTMS"/>
<pk mz="390.140618" i="1710178.4" sn="12.48" a="1173.77" fwhm="0.000901" res="432892.4" algo="FTMS"/>
<pk mz="390.167048" i="1088615.8" sn="7.06" a="810.84" fwhm="0.001214" res="321348.8" algo="FTMS"/>
<pk mz="390.176942" i="1818985.8" z="-1" sn="13.43" a="1371.13" fwhm="0.000895" res="436024.1" algo="FTMS" component_name="EX" deconvoluted_molecular_mass="387.167504" deconvoluted_isotopic_mass="390.177244"/>
<pk mz="390.182477" i="1111402.9" z="-1" sn="7.26" a="536.71" fwhm="0.000733" res="532183.2" algo="FTMS" component_name="EP" deconvoluted_molecular_mass="389.179494" deconvoluted_isotopic_mass="390.182779"/>
<pk mz="391.030678" i="2863128.8" sn="22.30" a="2303.45" fwhm="0.000932" res="419433.7" algo="FTMS"/>
<pk mz="391.041873" i="1181467.0" sn="7.79" a="684.05" fwhm="0.000845" res="462689.1" algo="FTMS"/>
<pk mz="391.067072" i="4963872.0" sn="40.43" a="4614.90" fwhm="0.000977" res="400087.2" algo="FTMS"/>
<pk mz="391.078307" i="3144738.5" sn="24.73" a="2569.84" fwhm="0.000929" res="421177.7" algo="FTMS"/>
<pk mz="391.103486" i="4346407.5" z="-1" sn="35.10" a="3792.90" fwhm="0.000953" res="410526.4" algo="FTMS" component_name="IM" deconvoluted_molecular_mass="391.104469" deconvoluted_isotopic_mass="391.103790"/>
<pk mz="391.114673" i="3076650.0" sn="24.14" a="2770.68" fwhm="0.000968" res="404130.8" algo="FTMS"/>
<pk mz="391.116545" i="2375210.3" sn="18.09" a="1762.92" fwhm="0.000871" res="448993.8" algo="FTMS"/>
<pk mz="391.139829" i="2866223.3" sn="22.32" a="2437.82" fwhm="0.000916" res="427130.5" algo="FTMS"/>
<pk mz="391.152939" i="3618866.0" sn="28.82" a="3415.49" fwhm="0.001018" res="384058.0" algo="FTMS"/>
<pk mz="391.161055" i="1371187.5" sn="9.42" a="882.94" fwhm="0.000817" res="478559.8" algo="FTMS"/>
<pk mz="391.176256" i="1656118.6" sn="11.88" a="1235.37" fwhm="0.000924" res="423469.6" algo="FTMS"/>
<pk mz="391.189281" i="3408953.3" sn="27.01" a="2667.12" fwhm="0.000888" res="440603.6" algo="FTMS"/>
<pk mz="392.025864" i="1164390.8" sn="7.64" a="776.88" fwhm="0.000957" res="409570.2" algo="FTMS"/>
<pk mz="392.062318" i="3628782.5" sn="28.90" a="3423.57" fwhm="0.001006" res="389812.2" algo="FTMS"/>
<pk mz="392.098733" i="2950902.0" sn="23.05" a="2337.66" fwhm="0.000925" res="423690.8" algo="FTMS"/>
<pk mz="392.110091" i="1141880.4" z="-1" sn="7.44" a="789.41" fwhm="0.000932" res="420746.6" algo="FTMS" component_name="IM" deconvoluted_molecular_mass="391.104469" deconvoluted_isotopic_mass="392.110396"/>
<pk mz="392.156231" i="1766146.0" sn="12.83" a="1178.44" fwhm="0.000845" res="464263.2" algo="FTMS"/>
<pk mz="392.182728" i="1838343.5" sn="13.45" a="1304.30" fwhm="0.000906" res="432852.3" algo="FTMS"/>
<pk mz="393.009950" i="1576629.1" sn="11.19" a="1294.35" fwhm="0.000970" res="405177.1" algo="FTMS"/>
<pk mz="393.046342" i="4881340.5" sn="39.71" a="4514.12" fwhm="0.000944" res="416287.0" algo="FTMS"/>
<pk mz="393.057627" i="1505471.1" sn="10.58" a="955.31" fwhm="0.000797" res="493474.8" algo="FTMS"/>
<pk mz="393.082705" i="5876676.5" z="-1" sn="48.30" a="5385.43" fwhm="0.000974" res="403468.4" algo="FTMS" component_name="DQ" deconvoluted_molecular_mass="393.082981" deconvoluted_isotopic_mass="393.083012"/>
<pk mz="393.093974" i="2496966.8" sn="19.13" a="2122.36" fwhm="0.000939" res="418699.1" algo="FTMS"/>
<pk mz="393.095876" i="1555143.3" sn="11.01" a="1136.18" fwhm="0.000921" res="427027.6" algo="FTMS"/>
<pk mz="393.119090" i="5050316.0" sn="41.17" a="4750.37" fwhm="0.000968" res="406079.0" algo="FTMS"/>
<pk mz="393.130368" i="1632718.5" sn="11.68" a="1114.35" fwhm="0.000856" res="459422.6" algo="FTMS"/>
<pk mz="393.132154" i="4176334.8" z="-1" sn="33.63" a="4074.86" fwhm="0.001017" res="386682.0" algo="FTMS" component_name="JF" deconvoluted_molecular_mass="393.132473" deconvoluted_isotopic_mass="393.132461"/>
<pk mz="393.150074" i="1403986.6" sn="9.70" a="1292.45" fwhm="0.001156" res="339981.4" algo="FTMS"/>
<pk mz="393.155486" i="3147219.8" sn="24.75" a="2785.72" fwhm="0.000946" res="415582.2" algo="FTMS"/>
<pk mz="393.168540" i="5538774.5" z="-1" sn="45.38" a="4956.73" fwhm="0.000955" res="411869.7" algo="FTMS" component_name="EJ" deconvoluted_molecular_mass="393.168839" deconvoluted_isotopic_mass="393.168847"/>
<pk mz="393.204930" i="4795358.0" sn="38.97" a="4401.72" fwhm="0.000972" res="404408.8" algo="FTMS"/>
<pk mz="393.277720" i="7600109.5" z="-1" sn="63.17" a="7291.94" fwhm="0.000978" res="402232.7" algo="FTMS" component_name="AU" deconvoluted_molecular_mass="393.278031" deconvoluted_isotopic_mass="393.278027"/>
<pk mz="394.041581" i="2206608.0" sn="16.63" a="1958.24" fwhm="0.001035" res="380708.6" algo="FTMS"/>
<pk mz="394.077960" i="3255447.8" sn="25.68" a="2787.52" fwhm="0.000952" res="413786.4" algo="FTMS"/>
<pk mz="394.085887" i="1404313.5" z="-1" sn="9.70" a="988.66" fwhm="0.001022" res="385788.1" algo="FTMS" component_name="DQ" deconvoluted_molecular_mass="393.082981" deconvoluted_isotopic_mass="394.086196"/>
<pk mz="394.114379" i="2257567.8" sn="17.07" a="1802.65" fwhm="0.000909" res="433397.1" algo="FTMS"/>
<pk mz="394.135548" i="1275812.1" z="-1" sn="8.60" a="736.10" fwhm="0.000802" res="491571.8" algo="FTMS" component_name="JF" deconvoluted_molecular_mass="393.132473" deconvoluted_isotopic_mass="394.135857"/>
<pk mz="394.161988" i="1479849.9" sn="10.36" a="1010.69" fwhm="0.000868" res="453967.3" algo="FTMS"/>
<pk mz="394.171839" i="1314476.0" z="-1" sn="8.93" a="762.41" fwhm="0.000808" res="487946.9" algo="FTMS" component_name="EJ" deconvoluted_molecular_mass="393.168839" deconvoluted_isotopic_mass="394.172148"/>
<pk mz="394.281080" i="2307779.3" z="-1" sn="17.50" a="2036.30" fwhm="0.000980" res="402392.7" algo="FTMS" component_name="AU" deconvoluted_molecular_mass="393.278031" deconvoluted_isotopic_mass="394.281389"/>
<pk mz="394.995944" i="2506077.3" z="-7" sn="19.21" a="2341.58" fwhm="0.001007" res="392073.9" algo="FTMS" component_name="FK" deconvoluted_molecular_mass="2770.990542" deconvoluted_isotopic_mass="2771.020727"/>
<pk mz="395.025559" i="2445667.8" z="-8" sn="18.69" a="1914.12" fwhm="0.000893" res="442557.6" algo="FTMS" component_name="IC" deconvoluted_molecular_mass="3167.246421" deconvoluted_isotopic_mass="3167.261730"/>
<pk mz="395.061983" i="7015787.5" z="-1" sn="58.12" a="6435.38" fwhm="0.000958" res="412375.1" algo="FTMS" component_name="BN" deconvoluted_molecular_mass="395.062302" deconvoluted_isotopic_mass="395.062294"/>
<pk mz="395.073155" i="1932142.0" sn="14.26" a="1412.15" fwhm="0.000920" res="429477.9" algo="FTMS"/>
<pk mz="395.098385" i="6750579.5" z="-1" sn="55.84" a="6403.80" fwhm="0.000998" res="395935.7" algo="FTMS" component_name="BX" deconvoluted_molecular_mass="395.098701" deconvoluted_isotopic_mass="395.098696"/>
<pk mz="395.109686" i="1571190.0" sn="11.14" a="1260.73" fwhm="0.000989" res="399687.1" algo="FTMS"/>
<pk mz="395.111412" i="1622390.4" sn="11.58" a="1028.47" fwhm="0.000849" res="465305.8" algo="FTMS"/>
<pk mz="395.129202" i="1469818.3" sn="10.27" a="1096.67" fwhm="0.000947" res="417054.2" algo="FTMS"/>
<pk mz="395.134710" i="5163387.5" z="-7" sn="42.14" a="4978.12" fwhm="0.001018" res="388179.9" algo="FTMS" component_name="FK" deconvoluted_molecular_mass="2770.990542" deconvoluted_isotopic_mass="2771.992093"/>
<pk mz="395.147826" i="4447614.5" z="-8" sn="35.96" a="4074.77" fwhm="0.000971" res="407135.7" algo="FTMS" component_name="IC" deconvoluted_molecular_mass="3167.246421" deconvoluted_isotopic_mass="3168.239869"/>
<pk mz="395.165602" i="2065026.1" sn="15.40" a="1726.62" fwhm="0.000971" res="407142.6" algo="FTMS"/>
<pk mz="395.171140" i="2559875.3" sn="19.67" a="2125.44" fwhm="0.000971" res="407069.5" algo="FTMS"/>
<pk mz="395.184210" i="3504518.3" sn="27.83" a="3018.73" fwhm="0.000912" res="433121.4" algo="FTMS"/>
<pk mz="395.201998" i="1440394.0" sn="10.01" a="864.16" fwhm="0.000799" res="494900.2" algo="FTMS"/>
<pk mz="395.207435" i="1359243.1" sn="9.31" a="917.70" fwhm="0.000844" res="468206.3" algo="FTMS"/>
<pk mz="395.220569" i="3152270.0" sn="24.79" a="2640.64" fwhm="0.000939" res="420831.9" algo="FTMS"/>
<pk mz="395.274785" i="2698137.8" z="-7" sn="20.87" a="2162.98" fwhm="0.000915" res="432037.1" algo="FTMS" component_name="FK, IC" deconvoluted_molecular_mass="2770.990542" deconvoluted_isotopic_mass="2772.972624"/>
<pk mz="396.057260" i="1992260.8" sn="14.77" a="1557.24" fwhm="0.000930" res="425857.9" algo="FTMS"/>
<pk mz="396.065369" i="1649478.5" z="-1" sn="11.82" a="1212.57" fwhm="0.000964" res="410706.3" algo="FTMS" component_name="BN" deconvoluted_molecular_mass="395.062302" deconvoluted_isotopic_mass="396.065681"/>
<pk mz="396.093661" i="2481228.8" sn="18.99" a="1867.70" fwhm="0.000896" res="442293.4" algo="FTMS"/>
<pk mz="396.101756" i="1469006.5" z="-1" sn="10.26" a="1011.30" fwhm="0.000868" res="456575.2" algo="FTMS" component_name="BX" deconvoluted_molecular_mass="395.098701" deconvoluted_isotopic_mass="396.102068"/>
<pk mz="396.130019" i="1355348.6" sn="9.28" a="894.31" fwhm="0.000852" res="464740.2" algo="FTMS"/>
<pk mz="397.041292" i="4195102.5" z="-11" sn="33.78" a="3661.59" fwhm="0.000953" res="416755.3" algo="FTMS" component_name="JC" deconvoluted_molecular_mass="4377.522751" deconvoluted_isotopic_mass="4377.535913"/>
<pk mz="397.077693" i="6560550.5" z="-1" sn="54.19" a="6433.03" fwhm="0.001001" res="396557.0" algo="FTMS" component_name="CF" deconvoluted_molecular_mass="397.078007" deconvoluted_isotopic_mass="397.078007"/>
<pk mz="397.088810" i="1545256.9" sn="10.91" a="972.99" fwhm="0.000820" res="484428.6" algo="FTMS"/>
<pk mz="397.114035" i="6903598.5" z="-1" sn="57.15" a="6536.38" fwhm="0.000978" res="406072.8" algo="FTMS" component_name="BS" deconvoluted_molecular_mass="397.114337" deconvoluted_isotopic_mass="397.114349"/>
<pk mz="397.117403" i="1478447.3" sn="10.34" a="967.36" fwhm="0.000854" res="464831.5" algo="FTMS"/>
<pk mz="397.125291" i="1442865.0" sn="10.03" a="874.51" fwhm="0.000828" res="479436.1" algo="FTMS"/>
<pk mz="397.127066" i="1523505.4" z="-11" sn="10.73" a="1054.96" fwhm="0.000869" res="456922.6" algo="FTMS" component_name="JC" deconvoluted_molecular_mass="4377.522751" deconvoluted_isotopic_mass="4378.479431"/>
<pk mz="397.144967" i="1159221.4" sn="7.58" a="643.06" fwhm="0.000798" res="497906.8" algo="FTMS"/>
<pk mz="397.150465" i="3703606.5" sn="29.54" a="3331.53" fwhm="0.000998" res="398103.1" algo="FTMS"/>
<pk mz="397.163494" i="1935417.5" sn="14.28" a="1634.09" fwhm="0.000989" res="401748.8" algo="FTMS"/>
<pk mz="397.186817" i="2420030.8" sn="18.46" a="2037.69" fwhm="0.001000" res="397367.7" algo="FTMS"/>
<pk mz="397.199853" i="1459905.6" sn="10.18" a="1365.19" fwhm="0.001167" res="340448.6" algo="FTMS"/>
<pk mz="397.223165" i="2239814.8" z="-11" sn="16.91" a="1816.74" fwhm="0.000912" res="435591.7" algo="FTMS" component_name="JC" deconvoluted_molecular_mass="4377.522751" deconvoluted_isotopic_mass="4379.536528"/>
<pk mz="397.236239" i="1196873.8" sn="7.91" a="815.81" fwhm="0.000926" res="428994.3" algo="FTMS"/>
<pk mz="398.051847" i="1416192.9" sn="9.80" a="904.01" fwhm="0.000877" res="453750.4" algo="FTMS"/>
<pk mz="398.072927" i="2350597.8" sn="17.86" a="1887.64" fwhm="0.000960" res="414770.1" algo="FTMS"/>
<pk mz="398.081033" i="1813255.5" z="-1" sn="13.23" a="1161.91" fwhm="0.000885" res="449873.8" algo="FTMS" component_name="CF" deconvoluted_molecular_mass="397.078007" deconvoluted_isotopic_mass="398.081349"/>
<pk mz="398.109254" i="1862157.9" sn="13.65" a="1367.40" fwhm="0.000880" res="452282.8" algo="FTMS"/>
<pk mz="398.117317" i="1766671.6" z="-1" sn="12.82" a="1441.32" fwhm="0.000944" res="421574.6" algo="FTMS" component_name="BS" deconvoluted_molecular_mass="397.114337" deconvoluted_isotopic_mass="398.117633"/>
<pk mz="398.122344" i="1751824.8" sn="12.70" a="1216.04" fwhm="0.000886" res="449402.0" algo="FTMS"/>
<pk mz="398.153935" i="1589912.0" sn="11.30" a="1353.69" fwhm="0.001130" res="352344.4" algo="FTMS"/>
<pk mz="398.158512" i="1107737.0" sn="7.14" a="892.94" fwhm="0.001274" res="312517.5" algo="FTMS"/>
<pk mz="399.035731" i="1319392.6" sn="8.96" a="1094.45" fwhm="0.001054" res="378674.6" algo="FTMS"/>
<pk mz="399.056890" i="5146853.5" sn="41.99" a="4995.56" fwhm="0.001006" res="396763.2" algo="FTMS"/>
<pk mz="399.093262" i="6568174.0" z="-1" sn="54.25" a="6302.80" fwhm="0.001000" res="398979.7" algo="FTMS" component_name="CE" deconvoluted_molecular_mass="399.093594" deconvoluted_isotopic_mass="399.093579"/>
<pk mz="399.129668" i="5292278.0" z="-1" sn="43.24" a="4803.85" fwhm="0.000955" res="418046.1" algo="FTMS" component_name="EZ" deconvoluted_molecular_mass="399.130630" deconvoluted_isotopic_mass="399.129986"/>
<pk mz="399.140825" i="1223672.8" sn="8.14" a="922.96" fwhm="0.001058" res="377158.4" algo="FTMS"/>
<pk mz="399.166053" i="3457278.5" sn="27.41" a="3019.88" fwhm="0.000962" res="414918.7" algo="FTMS"/>
<pk mz="399.188593" i="1129475.8" sn="7.32" a="612.04" fwhm="0.000829" res="481405.3" algo="FTMS"/>
<pk mz="399.202421" i="3669255.0" sn="29.24" a="3302.51" fwhm="0.000960" res="415621.5" algo="FTMS"/>
<pk mz="399.238794" i="1357583.3" sn="9.20" a="897.66" fwhm="0.000856" res="466513.2" algo="FTMS"/>
<pk mz="400.031025" i="1305542.4" sn="8.75" a="762.07" fwhm="0.000840" res="475964.3" algo="FTMS"/>
<pk mz="400.088488" i="1603027.8" sn="11.29" a="996.68" fwhm="0.000857" res="466613.0" algo="FTMS"/>
<pk mz="400.096691" i="1315285.8" z="-1" sn="8.83" a="796.93" fwhm="0.000850" res="470772.4" algo="FTMS" component_name="CE" deconvoluted_molecular_mass="399.093594" deconvoluted_isotopic_mass="400.097010"/>
<pk mz="400.124971" i="1154780.3" sn="7.46" a="696.71" fwhm="0.000901" res="444293.0" algo="FTMS"/>
<pk mz="400.136142" i="1158110.9" z="-1" sn="7.49" a="816.81" fwhm="0.000973" res="411179.7" algo="FTMS" component_name="EZ" deconvoluted_molecular_mass="399.130630" deconvoluted_isotopic_mass="400.136462"/>
<pk mz="400.205702" i="1154543.1" sn="7.46" a="766.55" fwhm="0.000918" res="435852.9" algo="FTMS"/>
<pk mz="401.015079" i="1789357.0" sn="12.88" a="1639.10" fwhm="0.001066" res="376168.9" algo="FTMS"/>
<pk mz="401.036147" i="2350770.0" sn="17.68" a="2086.65" fwhm="0.000985" res="407312.9" algo="FTMS"/>
<pk mz="401.051483" i="1821109.6" sn="13.15" a="1222.40" fwhm="0.000884" res="453764.1" algo="FTMS"/>
<pk mz="401.067770" i="2144953.5" sn="15.92" a="1789.35" fwhm="0.000963" res="416568.7" algo="FTMS"/>
<pk mz="401.072543" i="4000954.5" sn="31.77" a="3602.33" fwhm="0.000995" res="403202.4" algo="FTMS"/>
<pk mz="401.087854" i="1644222.1" sn="11.64" a="1188.94" fwhm="0.000954" res="420238.6" algo="FTMS"/>
<pk mz="401.108980" i="3989699.3" sn="31.67" a="3825.52" fwhm="0.001008" res="398066.5" algo="FTMS"/>
<pk mz="401.124183" i="1326022.8" sn="8.92" a="1012.66" fwhm="0.000937" res="428316.9" algo="FTMS"/>
<pk mz="401.137437" i="1202249.9" z="-1" sn="7.87" a="963.32" fwhm="0.001087" res="368923.3" algo="FTMS" component_name="EZ" deconvoluted_molecular_mass="399.130630" deconvoluted_isotopic_mass="401.137759"/>
<pk mz="401.145309" i="3604683.8" sn="28.38" a="3301.15" fwhm="0.000985" res="407329.7" algo="FTMS"/>
<pk mz="401.181664" i="5219028.5" z="-1" sn="42.17" a="5294.68" fwhm="0.001031" res="389220.0" algo="FTMS" component_name="FF" deconvoluted_molecular_mass="401.182631" deconvoluted_isotopic_mass="401.181985"/>
<pk mz="401.204175" i="2632409.8" sn="20.08" a="2220.34" fwhm="0.000946" res="424255.2" algo="FTMS"/>
<pk mz="401.210293" i="1178843.1" sn="7.67" a="967.89" fwhm="0.001048" res="382747.0" algo="FTMS"/>
<pk mz="401.218047" i="3136221.0" sn="24.38" a="2783.23" fwhm="0.000969" res="414103.7" algo="FTMS"/>
<pk mz="401.924500" i="1807237.3" sn="13.03" a="1137.22" fwhm="0.000811" res="495869.2" algo="FTMS"/>
<pk mz="402.046652" i="1711778.4" sn="12.22" a="1332.53" fwhm="0.000940" res="427906.7" algo="FTMS"/>
<pk mz="402.083191" i="1578923.3" sn="11.08" a="1185.69" fwhm="0.000924" res="434966.2" algo="FTMS"/>
<pk mz="402.104165" i="1144240.3" sn="7.37" a="607.60" fwhm="0.000740" res="543467.9" algo="FTMS"/>
<pk mz="402.188190" i="1328324.5" z="-1" sn="8.94" a="884.30" fwhm="0.000863" res="465934.0" algo="FTMS" component_name="FF" deconvoluted_molecular_mass="401.182631" deconvoluted_isotopic_mass="402.188513"/>
<pk mz="403.030663" i="2283152.3" sn="17.09" a="2156.54" fwhm="0.001036" res="389086.3" algo="FTMS"/>
<pk mz="403.042011" i="1199763.0" sn="7.84" a="767.83" fwhm="0.000832" res="484635.4" algo="FTMS"/>
<pk mz="403.051815" i="2149269.5" sn="15.95" a="1981.97" fwhm="0.001049" res="384127.2" algo="FTMS"/>
<pk mz="403.067108" i="3293849.3" sn="25.73" a="3048.03" fwhm="0.001003" res="401810.8" algo="FTMS"/>
<pk mz="403.078285" i="1781403.9" sn="12.81" a="1256.53" fwhm="0.000910" res="443005.2" algo="FTMS"/>
<pk mz="403.088193" i="2541214.3" sn="19.30" a="2249.11" fwhm="0.000973" res="414346.5" algo="FTMS"/>
<pk mz="403.103453" i="2801314.0" sn="21.52" a="2474.26" fwhm="0.000988" res="407849.7" algo="FTMS"/>
<pk mz="403.114779" i="1175460.8" sn="7.63" a="773.96" fwhm="0.000996" res="404701.6" algo="FTMS"/>
<pk mz="403.124692" i="1896103.3" sn="13.79" a="1662.89" fwhm="0.001088" res="370531.7" algo="FTMS"/>
<pk mz="403.139876" i="1566122.9" sn="10.97" a="1194.77" fwhm="0.001044" res="386247.7" algo="FTMS"/>
<pk mz="403.152926" i="1540526.1" sn="10.75" a="943.80" fwhm="0.000802" res="502851.2" algo="FTMS"/>
<pk mz="403.160965" i="2532016.0" sn="19.22" a="2340.93" fwhm="0.001080" res="373302.8" algo="FTMS"/>
<pk mz="403.172254" i="1314482.9" sn="8.82" a="919.62" fwhm="0.000892" res="451935.8" algo="FTMS"/>
<pk mz="403.183509" i="2056373.6" sn="15.16" a="1777.29" fwhm="0.001015" res="397096.0" algo="FTMS"/>
<pk mz="403.189261" i="3226807.0" sn="25.15" a="2771.57" fwhm="0.000973" res="414553.2" algo="FTMS"/>
<pk mz="403.194846" i="20729016.0" z="-1" sn="174.64" a="20972.50" fwhm="0.001020" res="395454.4" algo="FTMS" component_name="T" deconvoluted_molecular_mass="403.195396" deconvoluted_isotopic_mass="403.195171"/>
<pk mz="403.197343" i="2514617.0" sn="19.07" a="1917.68" fwhm="0.000856" res="471281.0" algo="FTMS"/>
<pk mz="403.233679" i="1252417.9" sn="8.29" a="1029.54" fwhm="0.001102" res="365779.0" algo="FTMS"/>
<pk mz="403.921512" i="1715818.9" sn="12.25" a="1214.78" fwhm="0.000927" res="435792.2" algo="FTMS"/>
<pk mz="404.062298" i="2484109.8" sn="18.81" a="2196.03" fwhm="0.000990" res="408106.9" algo="FTMS"/>
<pk mz="404.073654" i="2599312.5" sn="19.79" a="2461.81" fwhm="0.001093" res="369739.9" algo="FTMS"/>
<pk mz="404.098696" i="1918102.6" sn="13.97" a="1494.78" fwhm="0.000990" res="408301.7" algo="FTMS"/>
<pk mz="404.156167" i="2359205.0" sn="17.74" a="1957.55" fwhm="0.000992" res="407536.8" algo="FTMS"/>
<pk mz="404.192586" i="1738669.9" sn="12.44" a="1252.04" fwhm="0.000912" res="442984.3" algo="FTMS"/>
<pk mz="404.198173" i="5542319.5" z="-1" sn="44.93" a="5297.74" fwhm="0.001014" res="398496.9" algo="FTMS" component_name="T" deconvoluted_molecular_mass="403.195396" deconvoluted_isotopic_mass="404.198500"/>
<pk mz="405.009995" i="1468025.9" sn="10.13" a="1067.93" fwhm="0.000978" res="414297.5" algo="FTMS"/>
<pk mz="405.046322" i="3368579.0" sn="26.36" a="3037.29" fwhm="0.000951" res="425941.9" algo="FTMS"/>
<pk mz="405.057598" i="1930885.9" sn="14.08" a="1747.72" fwhm="0.001022" res="396255.7" algo="FTMS"/>
<pk mz="405.082722" i="5249676.0" z="-1" sn="42.43" a="5263.14" fwhm="0.001050" res="385873.9" algo="FTMS" component_name="FE" deconvoluted_molecular_mass="405.083042" deconvoluted_isotopic_mass="405.083051"/>
<pk mz="405.093944" i="3114127.0" sn="24.19" a="2649.80" fwhm="0.000965" res="419948.1" algo="FTMS"/>
<pk mz="405.103864" i="1391761.5" sn="9.48" a="1144.85" fwhm="0.001040" res="389445.5" algo="FTMS"/>
<pk mz="405.119063" i="3752085.3" sn="29.64" a="3550.98" fwhm="0.001011" res="400546.1" algo="FTMS"/>
<pk mz="405.132159" i="2717336.5" sn="20.80" a="2765.24" fwhm="0.001108" res="365521.7" algo="FTMS"/>
<pk mz="405.140319" i="1411226.6" sn="9.64" a="1042.04" fwhm="0.000904" res="448071.9" algo="FTMS"/>
<pk mz="405.155478" i="1946782.5" sn="14.22" a="1433.35" fwhm="0.000923" res="439175.8" algo="FTMS"/>
<pk mz="405.168532" i="3784353.8" sn="29.91" a="3451.25" fwhm="0.001007" res="402197.0" algo="FTMS"/>
<pk mz="405.176634" i="1482659.8" sn="10.25" a="1190.96" fwhm="0.000981" res="413180.8" algo="FTMS"/>
<pk mz="405.186467" i="1721766.3" sn="12.29" a="1309.46" fwhm="0.000987" res="410456.0" algo="FTMS"/>
<pk mz="405.190738" i="1213607.4" sn="7.95" a="1164.13" fwhm="0.001453" res="278775.0" algo="FTMS"/>
<pk mz="405.204939" i="1884842.9" z="-1" sn="13.69" a="1733.36" fwhm="0.001013" res="400055.4" algo="FTMS" component_name="T" deconvoluted_molecular_mass="403.195396" deconvoluted_isotopic_mass="405.205268"/>
<pk mz="406.041595" i="1843070.8" sn="13.33" a="1328.75" fwhm="0.000900" res="451141.5" algo="FTMS"/>
<pk mz="406.077944" i="4816776.0" sn="38.73" a="4737.44" fwhm="0.001031" res="393791.1" algo="FTMS"/>
<pk mz="406.086012" i="1120138.1" z="-1" sn="7.15" a="633.88" fwhm="0.000874" res="464481.4" algo="FTMS" component_name="FE" deconvoluted_molecular_mass="405.083042" deconvoluted_isotopic_mass="406.086342"/>
<pk mz="406.114362" i="1628817.4" sn="11.50" a="1215.99" fwhm="0.000960" res="422916.4" algo="FTMS"/>
<pk mz="406.135575" i="1510038.8" sn="10.48" a="1004.41" fwhm="0.000946" res="429332.4" algo="FTMS"/>
<pk mz="406.171784" i="1921696.0" sn="14.00" a="1730.06" fwhm="0.001076" res="377463.2" algo="FTMS"/>
<pk mz="406.198258" i="1243046.8" sn="8.20" a="839.21" fwhm="0.000913" res="445097.3" algo="FTMS"/>
<pk mz="406.208128" i="1169577.3" sn="7.58" a="718.10" fwhm="0.000889" res="457036.6" algo="FTMS"/>
<pk mz="407.025584" i="3039867.0" sn="23.55" a="2698.16" fwhm="0.000992" res="410248.0" algo="FTMS"/>
<pk mz="407.061998" i="6089860.5" z="-1" sn="49.60" a="6078.16" fwhm="0.001041" res="391199.6" algo="FTMS" component_name="DA" deconvoluted_molecular_mass="407.062356" deconvoluted_isotopic_mass="407.062331"/>
<pk mz="407.073239" i="3455111.5" sn="27.09" a="3301.00" fwhm="0.001081" res="376578.6" algo="FTMS"/>
<pk mz="407.098361" i="5969038.0" z="-1" sn="48.57" a="6165.70" fwhm="0.001051" res="387310.9" algo="FTMS" component_name="DG" deconvoluted_molecular_mass="407.098709" deconvoluted_isotopic_mass="407.098693"/>
<pk mz="407.109602" i="2586768.8" sn="19.68" a="2328.15" fwhm="0.001034" res="393771.4" algo="FTMS"/>
<pk mz="407.111356" i="1523345.3" sn="10.60" a="1066.96" fwhm="0.000900" res="452244.4" algo="FTMS"/>
<pk mz="407.134772" i="4953239.5" z="-1" sn="39.89" a="4779.06" fwhm="0.001028" res="395877.0" algo="FTMS" component_name="GA" deconvoluted_molecular_mass="407.135942" deconvoluted_isotopic_mass="407.135105"/>
<pk mz="407.147826" i="4033178.8" sn="32.03" a="3962.89" fwhm="0.001028" res="396048.0" algo="FTMS"/>
<pk mz="407.171114" i="2154912.8" sn="15.99" a="2032.62" fwhm="0.001089" res="373912.1" algo="FTMS"/>
<pk mz="407.184182" i="4890788.0" z="-1" sn="39.36" a="5098.64" fwhm="0.001084" res="375767.6" algo="FTMS" component_name="GI" deconvoluted_molecular_mass="407.185148" deconvoluted_isotopic_mass="407.184514"/>
<pk mz="407.220658" i="1826989.5" sn="13.19" a="1279.71" fwhm="0.000898" res="453380.5" algo="FTMS"/>
<pk mz="408.057193" i="2551175.0" sn="19.37" a="2138.49" fwhm="0.000983" res="414911.2" algo="FTMS"/>
<pk mz="408.065463" i="1632137.3" z="-1" sn="11.52" a="1107.13" fwhm="0.000861" res="473922.2" algo="FTMS" component_name="DA" deconvoluted_molecular_mass="407.062356" deconvoluted_isotopic_mass="408.065797"/>
<pk mz="408.093655" i="3675536.5" sn="28.98" a="3334.12" fwhm="0.000991" res="411827.2" algo="FTMS"/>
<pk mz="408.101796" i="1160082.8" z="-1" sn="7.49" a="711.63" fwhm="0.000850" res="479870.5" algo="FTMS" component_name="DG" deconvoluted_molecular_mass="407.098709" deconvoluted_isotopic_mass="408.102130"/>
<pk mz="408.130091" i="1623450.1" sn="11.45" a="1302.90" fwhm="0.001005" res="405958.3" algo="FTMS"/>
<pk mz="408.141191" i="1852317.0" z="-1" sn="13.40" a="1735.84" fwhm="0.001113" res="366797.7" algo="FTMS" component_name="GA" deconvoluted_molecular_mass="407.135942" deconvoluted_isotopic_mass="408.141526"/>
<pk mz="408.151159" i="1442463.6" sn="9.90" a="985.51" fwhm="0.000915" res="446294.8" algo="FTMS"/>
<pk mz="408.177519" i="1723302.5" sn="12.30" a="1223.45" fwhm="0.000910" res="448696.8" algo="FTMS"/>
<pk mz="408.190860" i="1148074.0" z="-1" sn="7.39" a="793.44" fwhm="0.000966" res="422442.3" algo="FTMS" component_name="GI" deconvoluted_molecular_mass="407.185148" deconvoluted_isotopic_mass="408.191195"/>
<pk mz="409.011597" i="1279106.0" sn="8.42" a="710.24" fwhm="0.000779" res="525194.0" algo="FTMS"/>
<pk mz="409.041245" i="5200522.0" z="-11" sn="41.55" a="5031.03" fwhm="0.001042" res="392716.0" algo="FTMS" component_name="FH" deconvoluted_molecular_mass="4509.508485" deconvoluted_isotopic_mass="4509.535641"/>
<pk mz="409.077644" i="8012435.5" z="-1" sn="65.31" a="8577.00" fwhm="0.001079" res="379062.9" algo="FTMS" component_name="AG" deconvoluted_molecular_mass="409.077986" deconvoluted_isotopic_mass="409.077980"/>
<pk mz="409.088867" i="1951382.5" sn="14.10" a="1578.86" fwhm="0.001012" res="404368.5" algo="FTMS"/>
<pk mz="409.114017" i="7447197.0" z="-1" sn="60.54" a="8118.83" fwhm="0.001094" res="373815.2" algo="FTMS" component_name="AY" deconvoluted_molecular_mass="409.114357" deconvoluted_isotopic_mass="409.114353"/>
<pk mz="409.125307" i="1348768.1" sn="9.00" a="1006.08" fwhm="0.000999" res="409563.4" algo="FTMS"/>
<pk mz="409.127088" i="3956384.5" z="-11" sn="31.04" a="3584.89" fwhm="0.000988" res="414128.5" algo="FTMS" component_name="FH" deconvoluted_molecular_mass="4509.508485" deconvoluted_isotopic_mass="4510.479917"/>
<pk mz="409.144782" i="1187237.3" sn="7.64" a="733.35" fwhm="0.000907" res="451276.2" algo="FTMS"/>
<pk mz="409.150419" i="4524710.5" z="-1" sn="35.84" a="4573.93" fwhm="0.001080" res="378670.9" algo="FTMS" component_name="HS" deconvoluted_molecular_mass="409.151364" deconvoluted_isotopic_mass="409.150755"/>
<pk mz="409.163452" i="4857514.0" z="-1" sn="38.65" a="4788.88" fwhm="0.001014" res="403482.3" algo="FTMS" component_name="GK" deconvoluted_molecular_mass="409.163799" deconvoluted_isotopic_mass="409.163789"/>
<pk mz="409.181028" i="1626286.9" sn="11.35" a="1331.45" fwhm="0.001048" res="390326.2" algo="FTMS"/>
<pk mz="409.186771" i="2420912.5" sn="18.06" a="2314.00" fwhm="0.001069" res="382912.6" algo="FTMS"/>
<pk mz="409.199842" i="3745971.8" sn="29.26" a="3790.67" fwhm="0.001116" res="366772.6" algo="FTMS"/>
<pk mz="409.236035" i="1671357.4" sn="11.73" a="1375.47" fwhm="0.001042" res="392821.5" algo="FTMS"/>
<pk mz="409.311289" i="1207761.4" z="-11" sn="7.81" a="708.97" fwhm="0.000940" res="435429.7" algo="FTMS" component_name="FH" deconvoluted_molecular_mass="4509.508485" deconvoluted_isotopic_mass="4512.506128"/>
<pk mz="410.036560" i="1803922.6" sn="12.85" a="1532.66" fwhm="0.001015" res="404160.9" algo="FTMS"/>
<pk mz="410.072889" i="3119516.3" sn="23.96" a="2841.07" fwhm="0.001021" res="401467.4" algo="FTMS"/>
<pk mz="410.081031" i="1320606.5" z="-1" sn="8.76" a="798.92" fwhm="0.000887" res="462464.4" algo="FTMS" component_name="AG" deconvoluted_molecular_mass="409.077986" deconvoluted_isotopic_mass="410.081369"/>
<pk mz="410.109254" i="2517414.0" sn="18.88" a="2006.60" fwhm="0.000911" res="450178.1" algo="FTMS"/>
<pk mz="410.117384" i="1413032.3" z="-1" sn="9.54" a="878.08" fwhm="0.000879" res="466758.2" algo="FTMS" component_name="AY" deconvoluted_molecular_mass="409.114357" deconvoluted_isotopic_mass="410.117722"/>
<pk mz="410.153617" i="1169074.0" z="-1" sn="7.48" a="779.93" fwhm="0.001038" res="395209.7" algo="FTMS" component_name="HS" deconvoluted_molecular_mass="409.151364" deconvoluted_isotopic_mass="410.153955"/>
<pk mz="410.166850" i="1127861.5" z="-1" sn="7.13" a="598.31" fwhm="0.000755" res="543038.1" algo="FTMS" component_name="GK" deconvoluted_molecular_mass="409.163799" deconvoluted_isotopic_mass="410.167188"/>
<pk mz="410.221585" i="53253060.0" z="-1" sn="447.61" a="59153.26" fwhm="0.001070" res="383354.7" algo="FTMS" component_name="G" deconvoluted_molecular_mass="410.221927" deconvoluted_isotopic_mass="410.221923"/>
<pk mz="411.020541" i="2033819.3" sn="14.79" a="1628.25" fwhm="0.000982" res="418706.2" algo="FTMS"/>
<pk mz="411.056890" i="6854821.0" z="-1" sn="55.53" a="7030.19" fwhm="0.001045" res="393312.0" algo="FTMS" component_name="BU" deconvoluted_molecular_mass="411.057228" deconvoluted_isotopic_mass="411.057230"/>
<pk mz="411.068105" i="1211432.1" sn="7.84" a="927.85" fwhm="0.001044" res="393823.5" algo="FTMS"/>
<pk mz="411.093284" i="8602799.0" z="-1" sn="70.30" a="8899.85" fwhm="0.001058" res="388737.0" algo="FTMS" component_name="v" deconvoluted_molecular_mass="411.093733" deconvoluted_isotopic_mass="411.093624"/>
<pk mz="411.104603" i="1361586.0" sn="9.11" a="1022.32" fwhm="0.000991" res="414813.5" algo="FTMS"/>
<pk mz="411.114459" i="1379508.6" sn="9.26" a="1025.40" fwhm="0.000968" res="424840.6" algo="FTMS"/>
<pk mz="411.129693" i="6676665.0" z="-1" sn="54.02" a="6921.00" fwhm="0.001057" res="388949.2" algo="FTMS" component_name="CB" deconvoluted_molecular_mass="411.130026" deconvoluted_isotopic_mass="411.130033"/>
<pk mz="411.142768" i="2240700.3" sn="16.54" a="2015.45" fwhm="0.001036" res="396919.3" algo="FTMS"/>
<pk mz="411.160343" i="1380289.0" z="-1" sn="9.27" a="1447.39" fwhm="0.001377" res="298655.9" algo="FTMS" component_name="HS" deconvoluted_molecular_mass="409.151364" deconvoluted_isotopic_mass="411.160683"/>
<pk mz="411.166011" i="4363458.5" sn="34.47" a="4166.34" fwhm="0.001031" res="398828.1" algo="FTMS"/>
<pk mz="411.179186" i="2569926.3" sn="19.32" a="2284.35" fwhm="0.001005" res="409250.6" algo="FTMS"/>
<pk mz="411.196769" i="1428426.9" sn="9.67" a="1237.26" fwhm="0.001125" res="365556.9" algo="FTMS"/>
<pk mz="411.202439" i="2761932.5" sn="20.94" a="2831.23" fwhm="0.001133" res="362960.2" algo="FTMS"/>
<pk mz="411.215612" i="2086352.0" sn="15.23" a="1944.19" fwhm="0.001092" res="376673.7" algo="FTMS"/>
<pk mz="411.224958" i="11441363.0" z="-1" sn="94.28" a="12202.79" fwhm="0.001067" res="385422.3" algo="FTMS" component_name="G" deconvoluted_molecular_mass="410.221927" deconvoluted_isotopic_mass="411.225298"/>
<pk mz="411.233385" i="1117780.9" sn="7.05" a="660.74" fwhm="0.001045" res="393338.5" algo="FTMS"/>
<pk mz="411.238878" i="1481174.4" sn="10.12" a="1129.69" fwhm="0.000968" res="424681.7" algo="FTMS"/>
<pk mz="412.052224" i="1745331.6" sn="12.35" a="1327.04" fwhm="0.000936" res="440340.5" algo="FTMS"/>
<pk mz="412.060221" i="1413813.8" z="-1" sn="9.55" a="1046.71" fwhm="0.000934" res="441191.9" algo="FTMS" component_name="BU" deconvoluted_molecular_mass="411.057228" deconvoluted_isotopic_mass="412.060562"/>
<pk mz="412.088564" i="2478525.5" sn="18.54" a="2060.78" fwhm="0.000976" res="422147.2" algo="FTMS"/>
<pk mz="412.096638" i="1650879.8" z="-1" sn="11.55" a="1379.57" fwhm="0.001045" res="394292.4" algo="FTMS" component_name="v" deconvoluted_molecular_mass="411.093733" deconvoluted_isotopic_mass="412.096980"/>
<pk mz="412.124938" i="1487047.4" sn="10.17" a="993.19" fwhm="0.000909" res="453445.9" algo="FTMS"/>
<pk mz="412.133000" i="1578441.6" z="-1" sn="10.94" a="1077.53" fwhm="0.000974" res="422958.7" algo="FTMS" component_name="CB" deconvoluted_molecular_mass="411.130026" deconvoluted_isotopic_mass="412.133342"/>
<pk mz="412.137915" i="1930699.0" sn="13.91" a="1501.28" fwhm="0.000956" res="431148.1" algo="FTMS"/>
<pk mz="412.218658" i="16299489.0" z="-1" sn="135.33" a="17404.02" fwhm="0.001081" res="381308.4" algo="FTMS" component_name="X" deconvoluted_molecular_mass="412.218996" deconvoluted_isotopic_mass="412.219000"/>
<pk mz="412.228224" i="1596899.6" z="-1" sn="11.09" a="1385.35" fwhm="0.001061" res="388451.6" algo="FTMS" component_name="G" deconvoluted_molecular_mass="410.221927" deconvoluted_isotopic_mass="412.228565"/>
<pk mz="413.014949" i="1151419.8" sn="7.33" a="812.10" fwhm="0.000976" res="422961.8" algo="FTMS"/>
<pk mz="413.036187" i="2988737.5" sn="22.85" a="3616.60" fwhm="0.001173" res="352095.7" algo="FTMS"/>
<pk mz="413.051503" i="1631685.8" sn="11.39" a="1126.62" fwhm="0.000919" res="449493.5" algo="FTMS"/>
<pk mz="413.062819" i="1307336.9" sn="8.64" a="1074.97" fwhm="0.001041" res="396671.9" algo="FTMS"/>
<pk mz="413.072558" i="6989515.5" z="-1" sn="56.66" a="7469.71" fwhm="0.001083" res="381473.2" algo="FTMS" component_name="BO" deconvoluted_molecular_mass="413.072905" deconvoluted_isotopic_mass="413.072901"/>
<pk mz="413.108913" i="7220949.5" z="-1" sn="58.62" a="7642.41" fwhm="0.001082" res="381738.0" algo="FTMS" component_name="BE" deconvoluted_molecular_mass="413.109266" deconvoluted_isotopic_mass="413.109257"/>
<pk mz="413.145318" i="4803295.5" z="-1" sn="38.19" a="4896.68" fwhm="0.001072" res="385282.4" algo="FTMS" component_name="GP" deconvoluted_molecular_mass="413.145664" deconvoluted_isotopic_mass="413.145662"/>
<pk mz="413.181710" i="3944169.8" sn="30.93" a="4112.30" fwhm="0.001102" res="375035.1" algo="FTMS"/>
<pk mz="413.204271" i="1943279.9" sn="14.02" a="1455.44" fwhm="0.000906" res="456230.9" algo="FTMS"/>
<pk mz="413.218138" i="3183859.8" sn="24.50" a="3115.68" fwhm="0.001098" res="376366.4" algo="FTMS"/>
<pk mz="413.221980" i="3108084.8" z="-1" sn="23.86" a="3143.20" fwhm="0.001119" res="369326.4" algo="FTMS" component_name="X" deconvoluted_molecular_mass="412.218996" deconvoluted_isotopic_mass="413.222324"/>
<pk mz="413.254475" i="1928445.8" sn="13.89" a="1471.49" fwhm="0.000952" res="433934.7" algo="FTMS"/>
<pk mz="414.046666" i="1399513.4" sn="9.42" a="1116.77" fwhm="0.001036" res="399756.7" algo="FTMS"/>
<pk mz="414.075917" i="1755361.5" z="-1" sn="12.43" a="1632.38" fwhm="0.001123" res="368630.6" algo="FTMS" component_name="BO" deconvoluted_molecular_mass="413.072905" deconvoluted_isotopic_mass="414.076263"/>
<pk mz="414.104073" i="1687785.4" z="-1" sn="11.86" a="1422.78" fwhm="0.001077" res="384482.6" algo="FTMS" component_name="v" deconvoluted_molecular_mass="411.093733" deconvoluted_isotopic_mass="414.104418"/>
<pk mz="414.112310" i="1536747.6" z="-1" sn="10.58" a="1129.95" fwhm="0.000934" res="443388.5" algo="FTMS" component_name="BE" deconvoluted_molecular_mass="413.109266" deconvoluted_isotopic_mass="414.112655"/>
<pk mz="414.148669" i="1402613.8" z="-1" sn="9.45" a="1035.80" fwhm="0.000959" res="431963.5" algo="FTMS" component_name="GP" deconvoluted_molecular_mass="413.145664" deconvoluted_isotopic_mass="414.149015"/>
<pk mz="415.030599" i="1790700.1" z="-11" sn="12.72" a="1523.42" fwhm="0.001060" res="391507.7" algo="FTMS" component_name="HM" deconvoluted_molecular_mass="4575.460106" deconvoluted_isotopic_mass="4575.418658"/>
<pk mz="415.051823" i="4236530.0" z="-9" sn="33.39" a="4306.22" fwhm="0.001083" res="383377.2" algo="FTMS" component_name="IX" deconvoluted_molecular_mass="3743.534619" deconvoluted_isotopic_mass="3743.532128"/>
<pk mz="415.067031" i="1596150.4" sn="11.08" a="1306.15" fwhm="0.000968" res="428910.8" algo="FTMS"/>
<pk mz="415.078369" i="1480697.5" sn="10.10" a="1123.17" fwhm="0.000981" res="423027.6" algo="FTMS"/>
<pk mz="415.083409" i="3850491.0" sn="30.13" a="3664.78" fwhm="0.001041" res="398831.7" algo="FTMS"/>
<pk mz="415.088256" i="5497084.5" z="-1" sn="44.04" a="5603.86" fwhm="0.001054" res="393946.5" algo="FTMS" component_name="EM" deconvoluted_molecular_mass="415.089829" deconvoluted_isotopic_mass="415.088603"/>
<pk mz="415.103402" i="1632000.5" sn="11.38" a="1230.34" fwhm="0.000943" res="440250.9" algo="FTMS"/>
<pk mz="415.124566" i="4618502.5" z="-11" sn="36.62" a="4742.29" fwhm="0.001099" res="377852.2" algo="FTMS" component_name="HM" deconvoluted_molecular_mass="4575.460106" deconvoluted_isotopic_mass="4576.452300"/>
<pk mz="415.139844" i="1325066.8" sn="8.79" a="860.66" fwhm="0.000876" res="473638.8" algo="FTMS"/>
<pk mz="415.152872" i="1337614.4" sn="8.90" a="907.06" fwhm="0.000978" res="424473.5" algo="FTMS"/>
<pk mz="415.160952" i="3266832.8" z="-9" sn="25.20" a="3173.90" fwhm="0.001070" res="388165.4" algo="FTMS" component_name="IX" deconvoluted_molecular_mass="3743.534619" deconvoluted_isotopic_mass="3744.514293"/>
<pk mz="415.194792" i="1875738.1" sn="13.44" a="1404.35" fwhm="0.000935" res="444086.0" algo="FTMS"/>
<pk mz="415.197378" i="4133147.0" z="-1" sn="32.52" a="4064.36" fwhm="0.001058" res="392511.1" algo="FTMS" component_name="JK" deconvoluted_molecular_mass="415.197724" deconvoluted_isotopic_mass="415.197726"/>
<pk mz="415.219797" i="3804449.3" z="-11" sn="29.74" a="3803.73" fwhm="0.001076" res="385734.6" algo="FTMS" component_name="HM" deconvoluted_molecular_mass="4575.460106" deconvoluted_isotopic_mass="4577.499839"/>
<pk mz="415.233728" i="2819365.0" sn="21.42" a="2505.95" fwhm="0.001039" res="399698.5" algo="FTMS"/>
<pk mz="415.270093" i="1340463.4" z="-9" sn="8.92" a="1032.67" fwhm="0.001006" res="412923.5" algo="FTMS" component_name="IX" deconvoluted_molecular_mass="3743.534619" deconvoluted_isotopic_mass="3745.496563"/>
<pk mz="416.062344" i="2206734.5" sn="16.24" a="2028.77" fwhm="0.001061" res="392271.4" algo="FTMS"/>
<pk mz="416.073583" i="1465361.8" sn="9.97" a="1228.59" fwhm="0.001117" res="372633.4" algo="FTMS"/>
<pk mz="416.083432" i="1225492.5" sn="7.95" a="887.78" fwhm="0.000982" res="423881.3" algo="FTMS"/>
<pk mz="416.098689" i="1149720.9" z="-1" sn="7.31" a="876.99" fwhm="0.000962" res="432401.3" algo="FTMS" component_name="EM" deconvoluted_molecular_mass="415.089829" deconvoluted_isotopic_mass="416.099038"/>
<pk mz="416.120067" i="1364254.9" sn="9.12" a="1185.28" fwhm="0.001134" res="367040.9" algo="FTMS"/>
<pk mz="416.192695" i="1114035.4" sn="7.00" a="784.46" fwhm="0.001088" res="382485.4" algo="FTMS"/>
<pk mz="416.200713" i="1398837.6" z="-1" sn="9.41" a="1360.75" fwhm="0.001211" res="343647.8" algo="FTMS" component_name="JK" deconvoluted_molecular_mass="415.197724" deconvoluted_isotopic_mass="416.201062"/>
<pk mz="416.956951" i="4652812.0" z="-11" sn="36.91" a="4612.85" fwhm="0.001058" res="394027.5" algo="FTMS" component_name="HI" deconvoluted_molecular_mass="4596.605610" deconvoluted_isotopic_mass="4596.608571"/>
<pk mz="417.009888" i="1627163.3" sn="11.34" a="1372.82" fwhm="0.001047" res="398143.3" algo="FTMS"/>
<pk mz="417.030915" i="1270817.3" sn="8.33" a="1277.89" fwhm="0.001339" res="311436.4" algo="FTMS"/>
<pk mz="417.046381" i="2616101.5" z="-11" sn="19.69" a="2334.13" fwhm="0.001050" res="397375.8" algo="FTMS" component_name="HI" deconvoluted_molecular_mass="4596.605610" deconvoluted_isotopic_mass="4597.592297"/>
<pk mz="417.057589" i="1532712.8" sn="10.54" a="1265.76" fwhm="0.001029" res="405328.8" algo="FTMS"/>
<pk mz="417.067443" i="3201835.5" sn="24.64" a="3031.39" fwhm="0.001040" res="400868.3" algo="FTMS"/>
<pk mz="417.080414" i="1323311.3" sn="8.77" a="874.39" fwhm="0.000906" res="460343.0" algo="FTMS"/>
<pk mz="417.082737" i="2787632.0" sn="21.14" a="2527.55" fwhm="0.001020" res="409059.7" algo="FTMS"/>
<pk mz="417.093984" i="2091827.1" sn="15.26" a="1825.14" fwhm="0.001033" res="403943.8" algo="FTMS"/>
<pk mz="417.103798" i="3044662.0" sn="23.32" a="2841.60" fwhm="0.001005" res="415179.7" algo="FTMS"/>
<pk mz="417.114960" i="1294905.1" sn="8.53" a="951.14" fwhm="0.000966" res="431924.4" algo="FTMS"/>
<pk mz="417.118997" i="1857850.3" sn="13.29" a="1619.84" fwhm="0.001000" res="417016.5" algo="FTMS"/>
<pk mz="417.132222" i="1403454.0" sn="9.45" a="1053.36" fwhm="0.001055" res="395491.7" algo="FTMS"/>
<pk mz="417.140227" i="2421568.3" z="-11" sn="18.05" a="2082.15" fwhm="0.001033" res="403968.2" algo="FTMS" component_name="HI" deconvoluted_molecular_mass="4596.605610" deconvoluted_isotopic_mass="4598.624605"/>
<pk mz="417.151427" i="1546563.5" sn="10.66" a="1082.45" fwhm="0.000973" res="428735.2" algo="FTMS"/>
<pk mz="417.155359" i="1446468.6" sn="9.81" a="946.26" fwhm="0.000902" res="462393.2" algo="FTMS"/>
<pk mz="417.162720" i="1267270.8" sn="8.30" a="921.06" fwhm="0.001050" res="397314.1" algo="FTMS"/>
<pk mz="417.168501" i="1842504.4" sn="13.16" a="1517.60" fwhm="0.001038" res="401876.8" algo="FTMS"/>
<pk mz="417.176584" i="3322698.8" sn="25.67" a="3297.93" fwhm="0.001070" res="389994.4" algo="FTMS"/>
<pk mz="417.210490" i="96148312.0" z="-1" sn="810.07" a="107818.52" fwhm="0.001107" res="376902.0" algo="FTMS" component_name="D" deconvoluted_molecular_mass="417.210847" deconvoluted_isotopic_mass="417.210841"/>
<pk mz="418.041411" i="1614785.8" sn="11.23" a="1502.93" fwhm="0.001242" res="336484.1" algo="FTMS"/>
<pk mz="418.077946" i="2031180.1" sn="14.75" a="1696.08" fwhm="0.001048" res="398829.1" algo="FTMS"/>
<pk mz="418.089352" i="1595215.4" sn="11.07" a="1263.77" fwhm="0.001034" res="404287.8" algo="FTMS"/>
<pk mz="418.171825" i="2127207.0" sn="15.56" a="2038.54" fwhm="0.001106" res="377968.8" algo="FTMS"/>
<pk mz="418.213856" i="22101108.0" z="-1" sn="184.35" a="25926.42" fwhm="0.001140" res="366958.3" algo="FTMS" component_name="D" deconvoluted_molecular_mass="417.210847" deconvoluted_isotopic_mass="418.214209"/>
<pk mz="418.953980" i="1939527.9" z="-9" sn="13.82" a="1825.97" fwhm="0.001107" res="378419.5" algo="FTMS" component_name="HK" deconvoluted_molecular_mass="3778.624524" deconvoluted_isotopic_mass="3778.651610"/>
<pk mz="419.025638" i="2562908.5" sn="19.03" a="2748.47" fwhm="0.001186" res="353244.3" algo="FTMS"/>
<pk mz="419.036842" i="1290079.8" sn="8.39" a="910.43" fwhm="0.000985" res="425360.0" algo="FTMS"/>
<pk mz="419.046570" i="1218914.5" sn="7.80" a="859.33" fwhm="0.000959" res="436739.8" algo="FTMS"/>
<pk mz="419.062022" i="4647271.0" z="-9" sn="36.45" a="4413.23" fwhm="0.001036" res="404461.4" algo="FTMS" component_name="HK" deconvoluted_molecular_mass="3778.624524" deconvoluted_isotopic_mass="3779.623988"/>
<pk mz="419.073258" i="2835306.3" sn="21.30" a="3034.23" fwhm="0.001192" res="351573.0" algo="FTMS"/>
<pk mz="419.083083" i="1316461.0" sn="8.61" a="1007.81" fwhm="0.000969" res="432705.6" algo="FTMS"/>
<pk mz="419.098404" i="5288305.5" z="-1" sn="41.80" a="5767.65" fwhm="0.001144" res="366277.6" algo="FTMS" component_name="FA" deconvoluted_molecular_mass="419.098754" deconvoluted_isotopic_mass="419.098758"/>
<pk mz="419.109601" i="2266484.8" sn="16.55" a="1947.57" fwhm="0.001028" res="407829.8" algo="FTMS"/>
<pk mz="419.111430" i="1954421.3" sn="13.94" a="1728.72" fwhm="0.001095" res="382806.3" algo="FTMS"/>
<pk mz="419.119545" i="1254519.5" sn="8.09" a="824.72" fwhm="0.000899" res="466097.3" algo="FTMS"/>
<pk mz="419.134733" i="2850172.0" sn="21.43" a="2602.65" fwhm="0.001064" res="393849.2" algo="FTMS"/>
<pk mz="419.147798" i="3285375.8" sn="25.07" a="3005.36" fwhm="0.001027" res="408208.3" algo="FTMS"/>
<pk mz="419.155724" i="2095490.0" sn="15.12" a="2116.49" fwhm="0.001154" res="363374.2" algo="FTMS"/>
<pk mz="419.171209" i="1406342.5" z="-9" sn="9.36" a="1300.92" fwhm="0.001090" res="384732.1" algo="FTMS" component_name="HK" deconvoluted_molecular_mass="3778.624524" deconvoluted_isotopic_mass="3780.606679"/>
<pk mz="419.184256" i="2795914.3" sn="20.98" a="2764.86" fwhm="0.001098" res="381814.5" algo="FTMS"/>
<pk mz="419.192320" i="1756812.6" sn="12.29" a="1566.59" fwhm="0.001122" res="373450.3" algo="FTMS"/>
<pk mz="419.206358" i="3912592.5" sn="30.31" a="4117.21" fwhm="0.001119" res="374655.2" algo="FTMS"/>
<pk mz="419.217241" i="2872723.8" z="-1" sn="21.62" a="2970.64" fwhm="0.001098" res="381741.0" algo="FTMS" component_name="D" deconvoluted_molecular_mass="417.210847" deconvoluted_isotopic_mass="419.217596"/>
<pk mz="419.220566" i="2995604.8" sn="22.64" a="2692.87" fwhm="0.001073" res="390616.3" algo="FTMS"/>
<pk mz="420.057177" i="2748550.5" sn="20.58" a="2612.29" fwhm="0.001112" res="377887.8" algo="FTMS"/>
<pk mz="420.093617" i="2261137.3" sn="16.50" a="1779.17" fwhm="0.000962" res="436575.0" algo="FTMS"/>
<pk mz="420.101725" i="1188755.5" z="-1" sn="7.54" a="807.47" fwhm="0.000940" res="446802.9" algo="FTMS" component_name="FA" deconvoluted_molecular_mass="419.098754" deconvoluted_isotopic_mass="420.102081"/>
<pk mz="420.104746" i="1222292.4" sn="7.82" a="837.00" fwhm="0.000903" res="465287.1" algo="FTMS"/>
<pk mz="420.151233" i="1527457.9" sn="10.37" a="1266.24" fwhm="0.001083" res="388025.5" algo="FTMS"/>
<pk mz="420.187508" i="1633708.4" sn="11.26" a="1229.58" fwhm="0.001011" res="415760.8" algo="FTMS"/>
<pk mz="421.041221" i="4397988.5" z="-1" sn="34.36" a="4456.83" fwhm="0.001079" res="390140.9" algo="FTMS" component_name="II" deconvoluted_molecular_mass="421.041585" deconvoluted_isotopic_mass="421.041579"/>
<pk mz="421.052632" i="1501863.9" sn="10.16" a="1259.20" fwhm="0.001139" res="369661.8" algo="FTMS"/>
<pk mz="421.077629" i="6655919.0" z="-1" sn="53.23" a="7196.07" fwhm="0.001128" res="373230.1" algo="FTMS" component_name="CC" deconvoluted_molecular_mass="421.077990" deconvoluted_isotopic_mass="421.077987"/>
<pk mz="421.088857" i="2203570.5" sn="16.02" a="1836.88" fwhm="0.000980" res="429682.9" algo="FTMS"/>
<pk mz="421.114016" i="4709305.5" sn="36.96" a="4769.84" fwhm="0.001097" res="383898.8" algo="FTMS"/>
<pk mz="421.127120" i="1376573.5" sn="9.11" a="1426.25" fwhm="0.001411" res="298487.7" algo="FTMS"/>
<pk mz="421.150462" i="2769860.3" sn="20.75" a="2562.42" fwhm="0.001071" res="393214.9" algo="FTMS"/>
<pk mz="421.155260" i="2788293.8" sn="20.91" a="2469.96" fwhm="0.001008" res="417953.6" algo="FTMS"/>
<pk mz="421.163484" i="4423624.0" z="-1" sn="34.57" a="4604.49" fwhm="0.001064" res="395988.8" algo="FTMS" component_name="IE" deconvoluted_molecular_mass="421.163855" deconvoluted_isotopic_mass="421.163843"/>
<pk mz="421.186726" i="1683406.9" sn="11.67" a="1912.44" fwhm="0.001330" res="316619.5" algo="FTMS"/>
<pk mz="421.199864" i="3746770.8" sn="28.92" a="3686.71" fwhm="0.001090" res="386370.1" algo="FTMS"/>
<pk mz="421.226525" i="7305178.5" z="-1" sn="58.65" a="7573.28" fwhm="0.001082" res="389276.7" algo="FTMS" component_name="BB" deconvoluted_molecular_mass="421.226880" deconvoluted_isotopic_mass="421.226884"/>
<pk mz="421.236182" i="1614301.4" sn="11.10" a="1417.45" fwhm="0.001026" res="410421.5" algo="FTMS"/>
<pk mz="422.036578" i="1603527.1" sn="11.00" a="1208.97" fwhm="0.000992" res="425453.3" algo="FTMS"/>
<pk mz="422.044593" i="1220041.4" z="-1" sn="7.80" a="933.37" fwhm="0.001079" res="391267.7" algo="FTMS" component_name="II" deconvoluted_molecular_mass="421.041585" deconvoluted_isotopic_mass="422.044953"/>
<pk mz="422.072910" i="3361489.8" sn="25.69" a="3321.84" fwhm="0.001074" res="392994.7" algo="FTMS"/>
<pk mz="422.080987" i="1174996.1" z="-1" sn="7.42" a="758.56" fwhm="0.000988" res="427038.5" algo="FTMS" component_name="CC" deconvoluted_molecular_mass="421.077990" deconvoluted_isotopic_mass="422.081347"/>
<pk mz="422.084240" i="3969237.0" sn="30.77" a="4072.40" fwhm="0.001100" res="383576.9" algo="FTMS"/>
<pk mz="422.109356" i="2170588.3" sn="15.74" a="2133.26" fwhm="0.001141" res="370050.7" algo="FTMS"/>
<pk mz="422.145666" i="1224935.0" sn="7.84" a="864.12" fwhm="0.001032" res="408975.9" algo="FTMS"/>
<pk mz="422.158682" i="1135338.8" sn="7.09" a="729.18" fwhm="0.000872" res="483890.0" algo="FTMS"/>
<pk mz="422.166873" i="1520365.3" z="-1" sn="10.31" a="1273.25" fwhm="0.001144" res="369131.5" algo="FTMS" component_name="IE" deconvoluted_molecular_mass="421.163855" deconvoluted_isotopic_mass="422.167234"/>
<pk mz="422.229845" i="1767935.6" z="-1" sn="12.38" a="1603.01" fwhm="0.001097" res="384854.2" algo="FTMS" component_name="BB" deconvoluted_molecular_mass="421.226880" deconvoluted_isotopic_mass="422.230206"/>
<pk mz="423.020528" i="1851879.5" sn="13.08" a="1593.45" fwhm="0.001043" res="405507.6" algo="FTMS"/>
<pk mz="423.056876" i="6267378.0" sn="49.98" a="6558.80" fwhm="0.001106" res="382618.3" algo="FTMS"/>
<pk mz="423.068130" i="1949173.5" sn="13.89" a="1588.73" fwhm="0.000968" res="437087.3" algo="FTMS"/>
<pk mz="423.073925" i="30802424.0" z="-1" sn="255.02" a="36671.79" fwhm="0.001153" res="366887.9" algo="FTMS" component_name="M" deconvoluted_molecular_mass="423.074473" deconvoluted_isotopic_mass="423.074287"/>
<pk mz="423.093289" i="7876093.0" z="-1" sn="63.42" a="8721.63" fwhm="0.001143" res="370241.4" algo="FTMS" component_name="AJ" deconvoluted_molecular_mass="423.093650" deconvoluted_isotopic_mass="423.093651"/>
<pk mz="423.104585" i="2078464.3" sn="14.97" a="2180.13" fwhm="0.001175" res="360082.9" algo="FTMS"/>
<pk mz="423.129647" i="5366279.5" z="-1" sn="42.45" a="5646.30" fwhm="0.001124" res="376462.7" algo="FTMS" component_name="EV" deconvoluted_molecular_mass="423.129996" deconvoluted_isotopic_mass="423.130009"/>
<pk mz="423.141002" i="1428746.9" sn="9.54" a="1036.44" fwhm="0.000993" res="426240.2" algo="FTMS"/>
<pk mz="423.142749" i="2609675.5" sn="19.41" a="2456.33" fwhm="0.001087" res="389285.0" algo="FTMS"/>
<pk mz="423.160552" i="1540880.6" sn="10.48" a="1551.37" fwhm="0.001313" res="322303.6" algo="FTMS"/>
<pk mz="423.166055" i="3180050.3" sn="24.18" a="3010.16" fwhm="0.001033" res="409546.9" algo="FTMS"/>
<pk mz="423.179133" i="4533782.0" sn="35.49" a="4512.46" fwhm="0.001086" res="389722.1" algo="FTMS"/>
<pk mz="423.197119" i="1139355.4" sn="7.12" a="756.78" fwhm="0.001205" res="351167.3" algo="FTMS"/>
<pk mz="423.202417" i="1217821.0" sn="7.78" a="773.21" fwhm="0.000965" res="438352.4" algo="FTMS"/>
<pk mz="423.215561" i="2664480.8" sn="19.87" a="2430.50" fwhm="0.001059" res="399580.5" algo="FTMS"/>
<pk mz="424.052165" i="2432791.0" sn="17.93" a="2271.27" fwhm="0.001090" res="389113.6" algo="FTMS"/>
<pk mz="424.073511" i="7525149.5" z="-1" sn="60.49" a="8399.98" fwhm="0.001144" res="370819.9" algo="FTMS" component_name="AV" deconvoluted_molecular_mass="424.071463" deconvoluted_isotopic_mass="424.073875"/>
<pk mz="424.077329" i="3327262.5" z="-1" sn="25.40" a="3472.92" fwhm="0.001115" res="380234.2" algo="FTMS" component_name="M" deconvoluted_molecular_mass="423.074473" deconvoluted_isotopic_mass="424.077693"/>
<pk mz="424.088502" i="2685729.8" sn="20.04" a="2856.22" fwhm="0.001096" res="386858.1" algo="FTMS"/>
<pk mz="424.096624" i="1663268.3" z="-1" sn="11.50" a="1350.42" fwhm="0.001035" res="409683.3" algo="FTMS" component_name="AJ" deconvoluted_molecular_mass="423.093650" deconvoluted_isotopic_mass="424.096989"/>
<pk mz="424.125004" i="2087212.6" sn="15.04" a="1823.92" fwhm="0.001052" res="403227.9" algo="FTMS"/>
<pk mz="424.132915" i="1178414.9" z="-1" sn="7.45" a="858.53" fwhm="0.001101" res="385389.7" algo="FTMS" component_name="EV" deconvoluted_molecular_mass="423.129996" deconvoluted_isotopic_mass="424.133279"/>
<pk mz="425.036116" i="4081721.8" sn="31.71" a="4223.67" fwhm="0.001096" res="387794.7" algo="FTMS"/>
<pk mz="425.070954" i="13896772.0" z="-1" sn="113.73" a="17284.43" fwhm="0.001239" res="343124.3" algo="FTMS" component_name="Z" deconvoluted_molecular_mass="425.071315" deconvoluted_isotopic_mass="425.071320"/>
<pk mz="425.072494" i="7183428.5" z="-1" sn="57.63" a="7188.66" fwhm="0.001205" res="352611.6" algo="FTMS" component_name="AV" deconvoluted_molecular_mass="424.071463" deconvoluted_isotopic_mass="425.072860"/>
<pk mz="425.083898" i="1974855.8" z="-1" sn="14.10" a="1748.32" fwhm="0.001075" res="395344.2" algo="FTMS" component_name="M" deconvoluted_molecular_mass="423.074473" deconvoluted_isotopic_mass="425.084264"/>
<pk mz="425.108963" i="8516687.0" z="-1" sn="68.77" a="9152.13" fwhm="0.001129" res="376492.2" algo="FTMS" component_name="x" deconvoluted_molecular_mass="425.109321" deconvoluted_isotopic_mass="425.109329"/>
<pk mz="425.120144" i="1528914.5" sn="10.37" a="1260.84" fwhm="0.001084" res="392083.4" algo="FTMS"/>
<pk mz="425.145289" i="5863514.0" z="-1" sn="46.60" a="6964.89" fwhm="0.001209" res="351663.1" algo="FTMS" component_name="DR" deconvoluted_molecular_mass="425.145667" deconvoluted_isotopic_mass="425.145655"/>
<pk mz="425.158398" i="2004061.9" sn="14.34" a="1959.24" fwhm="0.001072" res="396456.4" algo="FTMS"/>
<pk mz="425.176103" i="1286499.0" sn="8.35" a="983.35" fwhm="0.001085" res="392023.8" algo="FTMS"/>
<pk mz="425.181746" i="2811492.8" sn="21.09" a="2550.81" fwhm="0.001035" res="410819.0" algo="FTMS"/>
<pk mz="425.194822" i="2161768.5" sn="15.66" a="1654.90" fwhm="0.000952" res="446502.0" algo="FTMS"/>
<pk mz="425.212535" i="1147501.9" sn="7.18" a="726.21" fwhm="0.000916" res="464228.6" algo="FTMS"/>
<pk mz="425.218181" i="1559663.5" sn="10.63" a="1237.89" fwhm="0.001013" res="419821.5" algo="FTMS"/>
<pk mz="425.231168" i="1178739.4" sn="7.45" a="953.69" fwhm="0.001124" res="378328.5" algo="FTMS"/>
<pk mz="426.067838" i="1644651.1" sn="11.34" a="1375.00" fwhm="0.001100" res="387509.4" algo="FTMS"/>
<pk mz="426.070495" i="2995564.0" sn="22.63" a="2849.57" fwhm="0.001079" res="394711.7" algo="FTMS"/>
<pk mz="426.074238" i="1173869.0" z="-1" sn="7.40" a="708.47" fwhm="0.000824" res="516857.9" algo="FTMS" component_name="Z, AV" deconvoluted_molecular_mass="425.071315" deconvoluted_isotopic_mass="426.074606"/>
<pk mz="426.104238" i="2220918.0" sn="16.15" a="1951.95" fwhm="0.001001" res="425689.4" algo="FTMS"/>
<pk mz="426.112250" i="1432696.3" z="-1" sn="9.57" a="956.68" fwhm="0.000919" res="463481.6" algo="FTMS" component_name="x" deconvoluted_molecular_mass="425.109321" deconvoluted_isotopic_mass="426.112618"/>
<pk mz="426.148694" i="1406339.1" z="-1" sn="9.35" a="1302.94" fwhm="0.001167" res="365205.0" algo="FTMS" component_name="DR" deconvoluted_molecular_mass="425.145667" deconvoluted_isotopic_mass="426.149062"/>
<pk mz="427.015392" i="1245828.4" sn="8.00" a="836.68" fwhm="0.000976" res="437684.3" algo="FTMS"/>
<pk mz="427.030670" i="1427848.9" z="-10" sn="9.52" a="1009.13" fwhm="0.000971" res="439824.7" algo="FTMS" component_name="CR" deconvoluted_molecular_mass="4279.352510" deconvoluted_isotopic_mass="4279.380821"/>
<pk mz="427.051862" i="5459599.0" z="-9" sn="43.22" a="5659.06" fwhm="0.001115" res="383141.8" algo="FTMS" component_name="ER" deconvoluted_molecular_mass="3851.519501" deconvoluted_isotopic_mass="3851.532691"/>
<pk mz="427.067950" i="1543316.0" sn="10.49" a="1002.55" fwhm="0.000849" res="503216.4" algo="FTMS"/>
<pk mz="427.088224" i="7749274.0" z="-1" sn="62.35" a="9043.64" fwhm="0.001142" res="374037.7" algo="FTMS" component_name="AN" deconvoluted_molecular_mass="427.088454" deconvoluted_isotopic_mass="427.088594"/>
<pk mz="427.124594" i="6354597.0" z="-10" sn="50.70" a="6759.71" fwhm="0.001139" res="374986.7" algo="FTMS" component_name="CR" deconvoluted_molecular_mass="4279.352510" deconvoluted_isotopic_mass="4280.320064"/>
<pk mz="427.160994" i="3984047.5" z="-9" sn="30.88" a="3857.26" fwhm="0.001079" res="396066.1" algo="FTMS" component_name="ER" deconvoluted_molecular_mass="3851.519501" deconvoluted_isotopic_mass="3852.514874"/>
<pk mz="427.197355" i="3358906.5" sn="25.66" a="3393.01" fwhm="0.001114" res="383399.7" algo="FTMS"/>
<pk mz="427.233715" i="3590341.3" z="-10" sn="27.59" a="3480.60" fwhm="0.001117" res="382504.7" algo="FTMS" component_name="CR" deconvoluted_molecular_mass="4279.352510" deconvoluted_isotopic_mass="4281.411283"/>
<pk mz="427.269998" i="1329872.0" z="-9" sn="8.70" a="1096.78" fwhm="0.001228" res="347962.3" algo="FTMS" component_name="ER" deconvoluted_molecular_mass="3851.519501" deconvoluted_isotopic_mass="3853.495919"/>
<pk mz="428.083448" i="1796802.0" sn="12.60" a="1409.97" fwhm="0.001046" res="409248.2" algo="FTMS"/>
<pk mz="428.091496" i="1453252.4" z="-1" sn="9.73" a="1457.61" fwhm="0.001282" res="333816.1" algo="FTMS" component_name="AN" deconvoluted_molecular_mass="427.088454" deconvoluted_isotopic_mass="428.091868"/>
<pk mz="428.119663" i="1763788.8" sn="12.33" a="1597.09" fwhm="0.001178" res="363552.9" algo="FTMS"/>
<pk mz="428.132813" i="1290192.6" sn="8.37" a="1123.57" fwhm="0.001114" res="384292.8" algo="FTMS"/>
<pk mz="428.200710" i="1222628.9" sn="7.80" a="896.82" fwhm="0.001040" res="411607.7" algo="FTMS"/>
<pk mz="429.009970" i="1461717.9" sn="9.80" a="1126.54" fwhm="0.000996" res="430804.7" algo="FTMS"/>
<pk mz="429.031101" i="1896668.1" z="-11" sn="13.44" a="1705.53" fwhm="0.001036" res="414242.7" algo="FTMS" component_name="FO, JM" deconvoluted_molecular_mass="4729.413929" deconvoluted_isotopic_mass="4729.424473"/>
<pk mz="429.046417" i="1834208.8" sn="12.91" a="1479.69" fwhm="0.001022" res="419682.9" algo="FTMS"/>
<pk mz="429.067451" i="6527207.0" z="-6" sn="52.13" a="7487.17" fwhm="0.001196" res="358845.4" algo="FTMS" component_name="CG" deconvoluted_molecular_mass="2579.450046" deconvoluted_isotopic_mass="2579.446073"/>
<pk mz="429.082645" i="1652715.5" sn="11.40" a="1339.25" fwhm="0.001020" res="420487.3" algo="FTMS"/>
<pk mz="429.094015" i="1569774.9" z="-1" sn="10.70" a="1264.49" fwhm="0.001050" res="408546.5" algo="FTMS" component_name="AN" deconvoluted_molecular_mass="427.088454" deconvoluted_isotopic_mass="429.094389"/>
<pk mz="429.103864" i="5503218.0" z="-1" sn="43.58" a="6079.76" fwhm="0.001139" res="376637.9" algo="FTMS" component_name="EL" deconvoluted_molecular_mass="429.104102" deconvoluted_isotopic_mass="429.104238"/>
<pk mz="429.119078" i="1725430.4" z="-11" sn="12.00" a="1555.26" fwhm="0.001133" res="378912.5" algo="FTMS" component_name="FO" deconvoluted_molecular_mass="4729.413929" deconvoluted_isotopic_mass="4730.392220"/>
<pk mz="429.124756" i="1155320.0" sn="7.24" a="779.43" fwhm="0.000978" res="438573.9" algo="FTMS"/>
<pk mz="429.140233" i="4101372.8" z="-9" sn="31.50" a="4568.76" fwhm="0.001175" res="365154.6" algo="FTMS" component_name="JM" deconvoluted_molecular_mass="3869.323576" deconvoluted_isotopic_mass="3870.328064"/>
<pk mz="429.176668" i="4043015.5" sn="31.01" a="4094.72" fwhm="0.001117" res="384115.5" algo="FTMS"/>
<pk mz="429.199163" i="1635086.3" sn="11.12" a="1252.44" fwhm="0.000972" res="441352.8" algo="FTMS"/>
<pk mz="429.212981" i="5112082.5" z="-11" sn="39.85" a="5519.84" fwhm="0.001137" res="377569.6" algo="FTMS" component_name="FO" deconvoluted_molecular_mass="4729.413929" deconvoluted_isotopic_mass="4731.425161"/>
<pk mz="429.235503" i="3477273.0" z="-6" sn="26.34" a="3440.43" fwhm="0.001086" res="395339.2" algo="FTMS" component_name="CG" deconvoluted_molecular_mass="2579.450046" deconvoluted_isotopic_mass="2580.454388"/>
<pk mz="429.249422" i="2409245.3" z="-9" sn="17.52" a="2396.89" fwhm="0.001109" res="387169.6" algo="FTMS" component_name="JM" deconvoluted_molecular_mass="3869.323576" deconvoluted_isotopic_mass="3871.310762"/>
<pk mz="430.041685" i="1980425.4" sn="13.97" a="1501.34" fwhm="0.001086" res="396145.1" algo="FTMS"/>
<pk mz="430.070898" i="1201426.0" sn="7.54" a="661.70" fwhm="0.001045" res="411465.2" algo="FTMS"/>
<pk mz="430.078023" i="1993236.1" sn="14.08" a="1797.25" fwhm="0.001099" res="391205.8" algo="FTMS"/>
<pk mz="430.099124" i="1487642.5" sn="9.90" a="1128.24" fwhm="0.001005" res="427951.9" algo="FTMS"/>
<pk mz="430.107205" i="1243676.9" z="-1" sn="7.88" a="727.27" fwhm="0.000879" res="489281.0" algo="FTMS" component_name="EL" deconvoluted_molecular_mass="429.104102" deconvoluted_isotopic_mass="430.107580"/>
<pk mz="430.125996" i="1147938.5" sn="7.09" a="948.35" fwhm="0.001225" res="351040.8" algo="FTMS"/>
<pk mz="430.171887" i="1726512.1" sn="11.87" a="2037.41" fwhm="0.001399" res="307423.5" algo="FTMS"/>
<pk mz="430.972605" i="12436255.0" z="-9" sn="100.35" a="14661.85" fwhm="0.001191" res="361986.1" algo="FTMS" component_name="e" deconvoluted_molecular_mass="3886.813002" deconvoluted_isotopic_mass="3886.819449"/>
<pk mz="431.025611" i="2811182.8" sn="20.83" a="3311.93" fwhm="0.001292" res="333583.5" algo="FTMS"/>
<pk mz="431.046749" i="2916661.0" sn="21.70" a="3285.51" fwhm="0.001194" res="360976.0" algo="FTMS"/>
<pk mz="431.062020" i="3285305.5" sn="24.75" a="3506.25" fwhm="0.001177" res="366336.2" algo="FTMS"/>
<pk mz="431.073239" i="1867580.9" sn="13.04" a="1573.94" fwhm="0.001063" res="405623.0" algo="FTMS"/>
<pk mz="431.075085" i="1329213.5" sn="8.59" a="1031.54" fwhm="0.001089" res="395800.7" algo="FTMS"/>
<pk mz="431.083161" i="4225856.0" z="-9" sn="32.52" a="4568.62" fwhm="0.001169" res="368653.0" algo="FTMS" component_name="e" deconvoluted_molecular_mass="3886.813002" deconvoluted_isotopic_mass="3887.814448"/>
<pk mz="431.098442" i="3505476.5" sn="26.57" a="4033.76" fwhm="0.001173" res="367420.7" algo="FTMS"/>
<pk mz="431.109732" i="1349191.9" z="-1" sn="8.75" a="1067.96" fwhm="0.001200" res="359253.9" algo="FTMS" component_name="EL" deconvoluted_molecular_mass="429.104102" deconvoluted_isotopic_mass="431.110110"/>
<pk mz="431.111431" i="1222472.3" sn="7.71" a="1028.98" fwhm="0.001088" res="396307.9" algo="FTMS"/>
<pk mz="431.119549" i="3148106.8" sn="23.62" a="3311.99" fwhm="0.001151" res="374419.4" algo="FTMS"/>
<pk mz="431.130679" i="1612110.0" sn="10.93" a="1458.47" fwhm="0.001113" res="387256.7" algo="FTMS"/>
<pk mz="431.134770" i="1729615.3" sn="11.90" a="1436.44" fwhm="0.001068" res="403574.1" algo="FTMS"/>
<pk mz="431.147798" i="2331987.3" sn="16.87" a="2428.77" fwhm="0.001197" res="360300.7" algo="FTMS"/>
<pk mz="431.155881" i="2805589.5" sn="20.79" a="2729.73" fwhm="0.001111" res="387994.3" algo="FTMS"/>
<pk mz="431.171096" i="1502554.1" sn="10.02" a="1167.85" fwhm="0.001015" res="424890.0" algo="FTMS"/>
<pk mz="431.178409" i="2008412.3" sn="14.20" a="1577.48" fwhm="0.000957" res="450506.9" algo="FTMS"/>
<pk mz="431.184234" i="1790814.0" sn="12.40" a="1642.53" fwhm="0.001179" res="365571.6" algo="FTMS"/>
<pk mz="431.192293" i="3130208.5" z="-9" sn="23.47" a="3117.97" fwhm="0.001148" res="375464.1" algo="FTMS" component_name="e" deconvoluted_molecular_mass="3886.813002" deconvoluted_isotopic_mass="3888.796638"/>
<pk mz="431.214772" i="2477415.3" sn="18.07" a="2313.03" fwhm="0.001175" res="367122.8" algo="FTMS"/>
<pk mz="431.226166" i="8991595.0" z="-1" sn="71.89" a="10334.68" fwhm="0.001173" res="367512.7" algo="FTMS" component_name="m" deconvoluted_molecular_mass="431.226541" deconvoluted_isotopic_mass="431.226544"/>
<pk mz="431.228671" i="2812779.3" sn="20.84" a="2484.65" fwhm="0.001035" res="416490.5" algo="FTMS"/>
<pk mz="431.265137" i="1428086.1" sn="9.41" a="1381.42" fwhm="0.001086" res="397274.7" algo="FTMS"/>
<pk mz="431.972107" i="2599497.0" sn="19.08" a="2546.56" fwhm="0.001147" res="376626.7" algo="FTMS"/>
<pk mz="432.057213" i="2378338.3" sn="17.25" a="2443.70" fwhm="0.001145" res="377418.8" algo="FTMS"/>
<pk mz="432.068467" i="1161061.8" sn="7.20" a="787.86" fwhm="0.001034" res="417755.8" algo="FTMS"/>
<pk mz="432.093602" i="2863213.3" sn="21.26" a="2894.23" fwhm="0.001139" res="379254.0" algo="FTMS"/>
<pk mz="432.101821" i="1555055.6" sn="10.45" a="1633.85" fwhm="0.001346" res="320956.4" algo="FTMS"/>
<pk mz="432.104798" i="1284464.5" sn="8.22" a="1212.99" fwhm="0.001377" res="313688.2" algo="FTMS"/>
<pk mz="432.129969" i="1346680.0" sn="8.73" a="1387.29" fwhm="0.001185" res="364736.7" algo="FTMS"/>
<pk mz="432.151186" i="1705086.4" sn="11.69" a="1529.42" fwhm="0.001153" res="374748.7" algo="FTMS"/>
<pk mz="432.187495" i="1788041.1" sn="12.38" a="1426.98" fwhm="0.000990" res="436637.2" algo="FTMS"/>
<pk mz="432.229494" i="2906773.8" z="-1" sn="21.62" a="2822.76" fwhm="0.001106" res="390879.4" algo="FTMS" component_name="m" deconvoluted_molecular_mass="431.226541" deconvoluted_isotopic_mass="432.229875"/>
<pk mz="432.969610" i="5918066.5" z="-12" sn="46.49" a="7236.32" fwhm="0.001246" res="347621.5" algo="FTMS" component_name="DL" deconvoluted_molecular_mass="5206.720770" deconvoluted_isotopic_mass="5206.725974"/>
<pk mz="433.041239" i="5035399.5" z="-12" sn="39.20" a="5490.92" fwhm="0.001172" res="369389.0" algo="FTMS" component_name="FS" deconvoluted_molecular_mass="5207.585386" deconvoluted_isotopic_mass="5207.585522"/>
<pk mz="433.052576" i="2129803.0" z="-12" sn="15.20" a="1863.08" fwhm="0.001043" res="415092.3" algo="FTMS" component_name="DL" deconvoluted_molecular_mass="5206.720770" deconvoluted_isotopic_mass="5207.721571"/>
<pk mz="433.062353" i="1845389.9" sn="12.85" a="1823.72" fwhm="0.001125" res="384782.4" algo="FTMS"/>
<pk mz="433.077644" i="5621138.5" z="-1" sn="44.04" a="6329.21" fwhm="0.001185" res="365589.9" algo="FTMS" component_name="EC" deconvoluted_molecular_mass="433.078660" deconvoluted_isotopic_mass="433.078025"/>
<pk mz="433.088913" i="3074453.8" sn="23.00" a="3073.51" fwhm="0.001147" res="377420.7" algo="FTMS"/>
<pk mz="433.098727" i="2111384.8" sn="15.05" a="2048.27" fwhm="0.001148" res="377289.3" algo="FTMS"/>
<pk mz="433.114000" i="4453789.5" z="-1" sn="34.40" a="4497.49" fwhm="0.001105" res="391942.9" algo="FTMS" component_name="IB" deconvoluted_molecular_mass="433.114368" deconvoluted_isotopic_mass="433.114382"/>
<pk mz="433.125237" i="1886112.6" z="-12" sn="13.18" a="1820.54" fwhm="0.001209" res="358188.3" algo="FTMS" component_name="FS" deconvoluted_molecular_mass="5207.585386" deconvoluted_isotopic_mass="5208.593500"/>
<pk mz="433.127086" i="1908129.1" sn="13.37" a="1645.46" fwhm="0.001033" res="419476.8" algo="FTMS"/>
<pk mz="433.135188" i="1744547.6" z="-12" sn="12.01" a="1623.73" fwhm="0.001149" res="377093.7" algo="FTMS" component_name="DL" deconvoluted_molecular_mass="5206.720770" deconvoluted_isotopic_mass="5208.712912"/>
<pk mz="433.150413" i="2384296.3" sn="17.30" a="2279.82" fwhm="0.001094" res="395809.6" algo="FTMS"/>
<pk mz="433.163445" i="3206060.0" sn="24.09" a="3325.43" fwhm="0.001154" res="375326.1" algo="FTMS"/>
<pk mz="433.171450" i="1486254.4" sn="9.88" a="1641.45" fwhm="0.001351" res="320672.1" algo="FTMS"/>
<pk mz="433.193853" i="1544629.1" sn="10.36" a="1520.83" fwhm="0.001263" res="342992.1" algo="FTMS"/>
<pk mz="433.199935" i="4216247.0" z="-1" sn="32.43" a="4793.41" fwhm="0.001218" res="355719.7" algo="FTMS" component_name="JA" deconvoluted_molecular_mass="433.199684" deconvoluted_isotopic_mass="433.200317"/>
<pk mz="433.205447" i="1520568.5" sn="10.16" a="1556.23" fwhm="0.001226" res="353340.5" algo="FTMS"/>
<pk mz="433.207998" i="1779129.3" z="-12" sn="12.30" a="1450.26" fwhm="0.001030" res="420779.0" algo="FTMS" component_name="FS" deconvoluted_molecular_mass="5207.585386" deconvoluted_isotopic_mass="5209.586634"/>
<pk mz="434.036517" i="1798576.0" sn="12.46" a="1702.56" fwhm="0.001151" res="376957.6" algo="FTMS"/>
<pk mz="434.044562" i="1440178.4" sn="9.50" a="1202.31" fwhm="0.001106" res="392525.8" algo="FTMS"/>
<pk mz="434.072882" i="4606651.0" sn="35.66" a="4943.98" fwhm="0.001136" res="382101.7" algo="FTMS"/>
<pk mz="434.084149" i="1412030.1" z="-1" sn="9.27" a="1193.63" fwhm="0.001125" res="386017.7" algo="FTMS" component_name="EC" deconvoluted_molecular_mass="433.078660" deconvoluted_isotopic_mass="434.084533"/>
<pk mz="434.109262" i="3424453.5" sn="25.89" a="3634.13" fwhm="0.001172" res="370261.7" algo="FTMS"/>
<pk mz="434.117283" i="1412552.0" z="-1" sn="9.27" a="1018.15" fwhm="0.001014" res="427978.1" algo="FTMS" component_name="IB" deconvoluted_molecular_mass="433.114368" deconvoluted_isotopic_mass="434.117667"/>
<pk mz="434.154079" i="1159507.0" sn="7.18" a="1319.28" fwhm="0.001538" res="282258.5" algo="FTMS"/>
<pk mz="434.156911" i="1336275.8" sn="8.64" a="1059.74" fwhm="0.001110" res="391160.5" algo="FTMS"/>
<pk mz="434.166808" i="2288854.8" sn="16.51" a="2428.14" fwhm="0.001230" res="352892.7" algo="FTMS"/>
<pk mz="434.203196" i="2694369.5" z="-1" sn="19.86" a="3073.83" fwhm="0.001277" res="339981.1" algo="FTMS" component_name="JA" deconvoluted_molecular_mass="433.199684" deconvoluted_isotopic_mass="434.203580"/>
<pk mz="435.020537" i="2163668.5" sn="15.47" a="1975.33" fwhm="0.001119" res="388724.4" algo="FTMS"/>
<pk mz="435.056895" i="5767135.5" z="-1" sn="45.24" a="6459.79" fwhm="0.001168" res="372517.5" algo="FTMS" component_name="DV" deconvoluted_molecular_mass="435.057287" deconvoluted_isotopic_mass="435.057281"/>
<pk mz="435.068174" i="3092450.8" sn="23.15" a="3163.10" fwhm="0.001139" res="382070.6" algo="FTMS"/>
<pk mz="435.093292" i="7722986.0" z="-1" sn="61.40" a="8714.57" fwhm="0.001179" res="368953.0" algo="FTMS" component_name="AO" deconvoluted_molecular_mass="435.093673" deconvoluted_isotopic_mass="435.093678"/>
<pk mz="435.104605" i="2657773.5" sn="19.55" a="2646.59" fwhm="0.001101" res="395242.6" algo="FTMS"/>
<pk mz="435.129690" i="6001653.0" z="-1" sn="47.18" a="6452.54" fwhm="0.001142" res="380990.6" algo="FTMS" component_name="DE" deconvoluted_molecular_mass="435.130702" deconvoluted_isotopic_mass="435.130076"/>
<pk mz="435.141046" i="1441272.4" sn="9.50" a="1097.40" fwhm="0.001078" res="403596.4" algo="FTMS"/>
<pk mz="435.142759" i="3078648.8" sn="23.03" a="3237.13" fwhm="0.001179" res="369159.8" algo="FTMS"/>
<pk mz="435.166112" i="2847743.8" sn="21.12" a="2798.09" fwhm="0.001112" res="391291.1" algo="FTMS"/>
<pk mz="435.179129" i="5204995.5" z="-1" sn="40.60" a="5751.38" fwhm="0.001144" res="380525.3" algo="FTMS" component_name="FG" deconvoluted_molecular_mass="435.178451" deconvoluted_isotopic_mass="435.179514"/>
<pk mz="435.196904" i="1205769.0" sn="7.56" a="1063.09" fwhm="0.001155" res="376802.9" algo="FTMS"/>
<pk mz="435.202570" i="1217034.6" z="-1" sn="7.65" a="1051.17" fwhm="0.001092" res="398367.5" algo="FTMS" component_name="JA" deconvoluted_molecular_mass="433.199684" deconvoluted_isotopic_mass="435.202956"/>
<pk mz="435.215519" i="5114894.5" z="-1" sn="39.85" a="5628.57" fwhm="0.001189" res="365993.9" algo="FTMS" component_name="FN" deconvoluted_molecular_mass="435.215896" deconvoluted_isotopic_mass="435.215905"/>
<pk mz="436.052152" i="3057926.8" sn="22.86" a="3196.38" fwhm="0.001142" res="381919.4" algo="FTMS"/>
<pk mz="436.060263" i="1749513.1" z="-1" sn="12.05" a="1843.63" fwhm="0.001199" res="363638.4" algo="FTMS" component_name="DV" deconvoluted_molecular_mass="435.057287" deconvoluted_isotopic_mass="436.060651"/>
<pk mz="436.088531" i="4696337.5" z="-1" sn="36.39" a="5103.81" fwhm="0.001158" res="376591.4" algo="FTMS" component_name="HC" deconvoluted_molecular_mass="436.086716" deconvoluted_isotopic_mass="436.088919"/>
<pk mz="436.096610" i="1973523.9" z="-1" sn="13.90" a="1633.16" fwhm="0.001022" res="426671.7" algo="FTMS" component_name="AO" deconvoluted_molecular_mass="435.093673" deconvoluted_isotopic_mass="436.096998"/>
<pk mz="436.099827" i="5102869.0" z="-1" sn="39.75" a="5970.77" fwhm="0.001235" res="353207.3" algo="FTMS" component_name="FP" deconvoluted_molecular_mass="436.102577" deconvoluted_isotopic_mass="436.100214"/>
<pk mz="436.107844" i="1154839.3" sn="7.14" a="885.08" fwhm="0.001007" res="433198.8" algo="FTMS"/>
<pk mz="436.124952" i="2886428.3" sn="21.44" a="2631.52" fwhm="0.001054" res="413776.9" algo="FTMS"/>
<pk mz="436.133134" i="1525278.8" z="-1" sn="10.20" a="1220.19" fwhm="0.001047" res="416491.4" algo="FTMS" component_name="DE" deconvoluted_molecular_mass="435.130702" deconvoluted_isotopic_mass="436.133521"/>
<pk mz="436.145995" i="1437730.5" sn="9.47" a="1285.73" fwhm="0.001185" res="368051.9" algo="FTMS"/>
<pk mz="436.161195" i="1163047.0" sn="7.20" a="706.61" fwhm="0.000982" res="444354.3" algo="FTMS"/>
<pk mz="436.182464" i="2633005.3" z="-1" sn="19.35" a="2895.93" fwhm="0.001235" res="353289.0" algo="FTMS" component_name="FG" deconvoluted_molecular_mass="435.178451" deconvoluted_isotopic_mass="436.182852"/>
<pk mz="436.218822" i="1583928.1" z="-1" sn="10.68" a="1463.09" fwhm="0.001189" res="366808.5" algo="FTMS" component_name="FN" deconvoluted_molecular_mass="435.215896" deconvoluted_isotopic_mass="436.219210"/>
<pk mz="437.036132" i="5360170.0" sn="41.88" a="6108.95" fwhm="0.001175" res="371817.2" algo="FTMS"/>
<pk mz="437.072564" i="8194613.0" z="-1" sn="65.29" a="9704.71" fwhm="0.001193" res="366357.4" algo="FTMS" component_name="AC" deconvoluted_molecular_mass="437.072952" deconvoluted_isotopic_mass="437.072953"/>
<pk mz="437.083844" i="3313720.3" sn="24.97" a="3810.08" fwhm="0.001202" res="363757.3" algo="FTMS"/>
<pk mz="437.089581" i="9503290.0" z="-1" sn="76.10" a="12132.20" fwhm="0.001269" res="344346.9" algo="FTMS" component_name="h, HC" deconvoluted_molecular_mass="437.089194" deconvoluted_isotopic_mass="437.089971"/>
<pk mz="437.108946" i="8702528.0" z="-1" sn="69.49" a="10224.22" fwhm="0.001213" res="360294.6" algo="FTMS" component_name="u, FP" deconvoluted_molecular_mass="437.109467" deconvoluted_isotopic_mass="437.109336"/>
<pk mz="437.120199" i="2693699.0" sn="19.85" a="2900.18" fwhm="0.001216" res="359471.1" algo="FTMS"/>
<pk mz="437.139825" i="1564744.8" z="-1" sn="10.52" a="1427.37" fwhm="0.001131" res="386435.1" algo="FTMS" component_name="DE" deconvoluted_molecular_mass="435.130702" deconvoluted_isotopic_mass="437.140215"/>
<pk mz="437.145340" i="6263370.5" z="-1" sn="49.34" a="7231.43" fwhm="0.001193" res="366434.2" algo="FTMS" component_name="CU" deconvoluted_molecular_mass="437.146882" deconvoluted_isotopic_mass="437.145729"/>
<pk mz="437.156676" i="1420365.8" sn="9.33" a="1083.75" fwhm="0.001013" res="431598.9" algo="FTMS"/>
<pk mz="437.158342" i="4244046.0" z="-1" sn="32.65" a="4616.58" fwhm="0.001180" res="370475.3" algo="FTMS" component_name="IW" deconvoluted_molecular_mass="437.158754" deconvoluted_isotopic_mass="437.158732"/>
<pk mz="437.176158" i="1859155.5" sn="12.95" a="1951.43" fwhm="0.001306" res="334801.8" algo="FTMS"/>
<pk mz="437.181807" i="2826325.3" z="-1" sn="20.94" a="2856.03" fwhm="0.001160" res="376739.4" algo="FTMS" component_name="FG" deconvoluted_molecular_mass="435.178451" deconvoluted_isotopic_mass="437.182197"/>
<pk mz="437.194764" i="5144153.0" sn="40.09" a="5495.25" fwhm="0.001171" res="373286.2" algo="FTMS"/>
<pk mz="437.212537" i="1453406.3" sn="9.60" a="1634.52" fwhm="0.001349" res="324186.1" algo="FTMS"/>
<pk mz="437.218287" i="1362527.9" sn="8.85" a="1064.42" fwhm="0.001244" res="351421.1" algo="FTMS"/>
<pk mz="437.231242" i="2540643.8" sn="18.58" a="2986.84" fwhm="0.001225" res="357032.9" algo="FTMS"/>
<pk mz="438.031377" i="1234511.9" sn="7.79" a="858.04" fwhm="0.000954" res="459211.4" algo="FTMS"/>
<pk mz="438.067792" i="3712346.8" sn="28.26" a="4134.11" fwhm="0.001227" res="356947.9" algo="FTMS"/>
<pk mz="438.075897" i="1489245.0" z="-1" sn="9.89" a="1221.39" fwhm="0.001092" res="401241.5" algo="FTMS" component_name="AC" deconvoluted_molecular_mass="437.072952" deconvoluted_isotopic_mass="438.076289"/>
<pk mz="438.078887" i="1234269.9" sn="7.79" a="1385.59" fwhm="0.001324" res="330879.8" algo="FTMS"/>
<pk mz="438.089124" i="2442081.0" z="-1" sn="17.77" a="2544.16" fwhm="0.001173" res="373626.4" algo="FTMS" component_name="h, HC" deconvoluted_molecular_mass="437.089194" deconvoluted_isotopic_mass="438.089516"/>
<pk mz="438.104201" i="3778405.3" z="-1" sn="28.81" a="3983.43" fwhm="0.001168" res="375159.4" algo="FTMS" component_name="FP" deconvoluted_molecular_mass="436.102577" deconvoluted_isotopic_mass="438.104593"/>
<pk mz="438.112274" i="1767783.8" z="-1" sn="12.19" a="1379.46" fwhm="0.001072" res="408685.4" algo="FTMS" component_name="u" deconvoluted_molecular_mass="437.109467" deconvoluted_isotopic_mass="438.112666"/>
<pk mz="438.115424" i="1305960.8" sn="8.38" a="957.00" fwhm="0.001092" res="401275.4" algo="FTMS"/>
<pk mz="438.140428" i="1576560.1" z="-1" sn="10.61" a="1203.66" fwhm="0.001002" res="437167.5" algo="FTMS" component_name="DE" deconvoluted_molecular_mass="435.130702" deconvoluted_isotopic_mass="438.140820"/>
<pk mz="438.153611" i="1911668.0" z="-1" sn="13.38" a="1643.35" fwhm="0.001082" res="405084.3" algo="FTMS" component_name="CU" deconvoluted_molecular_mass="437.146882" deconvoluted_isotopic_mass="438.154003"/>
<pk mz="438.161782" i="1253494.4" z="-1" sn="7.95" a="1132.35" fwhm="0.001197" res="366030.4" algo="FTMS" component_name="IW" deconvoluted_molecular_mass="437.158754" deconvoluted_isotopic_mass="438.162174"/>
<pk mz="439.015463" i="1720433.5" sn="11.80" a="1349.07" fwhm="0.001034" res="424670.4" algo="FTMS"/>
<pk mz="439.030674" i="1362294.0" sn="8.84" a="1308.96" fwhm="0.001212" res="362349.3" algo="FTMS"/>
<pk mz="439.051811" i="7264380.0" z="-1" sn="57.60" a="8627.96" fwhm="0.001209" res="363042.0" algo="FTMS" component_name="BD, GQ" deconvoluted_molecular_mass="439.052215" deconvoluted_isotopic_mass="439.052204"/>
<pk mz="439.086612" i="2969734.5" sn="22.12" a="2798.21" fwhm="0.001285" res="341615.8" algo="FTMS"/>
<pk mz="439.088197" i="9473159.0" z="-1" sn="75.85" a="11757.33" fwhm="0.001244" res="353007.4" algo="FTMS" component_name="i" deconvoluted_molecular_mass="439.088542" deconvoluted_isotopic_mass="439.088591"/>
<pk mz="439.099444" i="2209930.3" sn="15.85" a="2127.59" fwhm="0.001121" res="391683.4" algo="FTMS"/>
<pk mz="439.124594" i="8270993.5" z="-1" sn="65.92" a="9659.85" fwhm="0.001209" res="363238.2" algo="FTMS" component_name="AB" deconvoluted_molecular_mass="439.125000" deconvoluted_isotopic_mass="439.124988"/>
<pk mz="439.136049" i="1607829.0" z="-11" sn="10.87" a="1611.73" fwhm="0.001312" res="334693.7" algo="FTMS" component_name="GQ" deconvoluted_molecular_mass="4839.624061" deconvoluted_isotopic_mass="4840.579117"/>
<pk mz="439.155395" i="1275802.6" sn="8.13" a="1241.36" fwhm="0.001571" res="279597.9" algo="FTMS"/>
<pk mz="439.161009" i="4319388.5" z="-1" sn="33.27" a="4387.08" fwhm="0.001104" res="397613.0" algo="FTMS" component_name="IP" deconvoluted_molecular_mass="439.163261" deconvoluted_isotopic_mass="439.161403"/>
<pk mz="439.174026" i="2354848.0" sn="17.04" a="2264.27" fwhm="0.001110" res="395686.1" algo="FTMS"/>
<pk mz="439.191696" i="1325221.3" sn="8.54" a="1183.12" fwhm="0.001184" res="371072.3" algo="FTMS"/>
<pk mz="439.197397" i="2820775.0" sn="20.89" a="3484.25" fwhm="0.001335" res="329093.5" algo="FTMS"/>
<pk mz="439.210390" i="3108522.8" sn="23.27" a="3596.40" fwhm="0.001249" res="351608.4" algo="FTMS"/>
<pk mz="439.228157" i="1217840.0" z="-11" sn="7.65" a="1175.16" fwhm="0.001330" res="330246.8" algo="FTMS" component_name="GQ" deconvoluted_molecular_mass="4839.624061" deconvoluted_isotopic_mass="4841.592312"/>
<pk mz="439.233823" i="1400241.6" sn="9.16" a="1044.90" fwhm="0.000993" res="442111.2" algo="FTMS"/>
<pk mz="439.246747" i="1364405.4" sn="8.86" a="1123.59" fwhm="0.001127" res="389859.9" algo="FTMS"/>
<pk mz="440.047203" i="1875872.0" sn="13.08" a="1683.32" fwhm="0.001132" res="388588.2" algo="FTMS"/>
<pk mz="440.055205" i="1762466.4" z="-1" sn="12.00" a="1479.73" fwhm="0.001103" res="398803.5" algo="FTMS" component_name="BD" deconvoluted_molecular_mass="439.052215" deconvoluted_isotopic_mass="440.055600"/>
<pk mz="440.083440" i="3086762.5" sn="22.81" a="3223.47" fwhm="0.001192" res="369302.0" algo="FTMS"/>
<pk mz="440.091610" i="2205613.0" z="-1" sn="15.62" a="1884.95" fwhm="0.001058" res="415828.7" algo="FTMS" component_name="i" deconvoluted_molecular_mass="439.088542" deconvoluted_isotopic_mass="440.092005"/>
<pk mz="440.119838" i="1910197.3" z="-1" sn="13.21" a="1911.41" fwhm="0.001212" res="363260.4" algo="FTMS" component_name="u" deconvoluted_molecular_mass="437.109467" deconvoluted_isotopic_mass="440.120234"/>
<pk mz="440.127996" i="2072503.6" z="-1" sn="14.53" a="1798.15" fwhm="0.001095" res="401950.6" algo="FTMS" component_name="AB" deconvoluted_molecular_mass="439.125000" deconvoluted_isotopic_mass="440.128391"/>
<pk mz="440.132950" i="2040761.1" sn="14.27" a="2059.76" fwhm="0.001185" res="371337.0" algo="FTMS"/>
<pk mz="440.156274" i="2082239.9" sn="14.61" a="2506.13" fwhm="0.001351" res="325746.2" algo="FTMS"/>
<pk mz="440.169283" i="1636291.8" z="-1" sn="10.97" a="1479.30" fwhm="0.001140" res="386142.6" algo="FTMS" component_name="IP" deconvoluted_molecular_mass="439.163261" deconvoluted_isotopic_mass="440.169679"/>
<pk mz="441.009987" i="1369017.1" sn="8.79" a="1032.68" fwhm="0.000993" res="443969.1" algo="FTMS"/>
<pk mz="441.031101" i="3063487.3" sn="22.62" a="3571.25" fwhm="0.001244" res="354472.4" algo="FTMS"/>
<pk mz="441.046353" i="1634243.6" sn="10.95" a="1656.43" fwhm="0.001209" res="364948.3" algo="FTMS"/>
<pk mz="441.057529" i="1224646.9" sn="7.61" a="973.08" fwhm="0.001064" res="414473.1" algo="FTMS"/>
<pk mz="441.067475" i="8363722.0" z="-1" sn="65.88" a="10609.44" fwhm="0.001256" res="351238.3" algo="FTMS" component_name="AA" deconvoluted_molecular_mass="441.067872" deconvoluted_isotopic_mass="441.067872"/>
<pk mz="441.094249" i="1255889.6" z="-1" sn="7.86" a="1210.39" fwhm="0.001234" res="357562.3" algo="FTMS" component_name="i" deconvoluted_molecular_mass="439.088542" deconvoluted_isotopic_mass="441.094647"/>
<pk mz="441.103863" i="8883924.0" z="-1" sn="70.13" a="10591.65" fwhm="0.001188" res="371208.1" algo="FTMS" component_name="q" deconvoluted_molecular_mass="441.104288" deconvoluted_isotopic_mass="441.104261"/>
<pk mz="441.115225" i="1545175.8" sn="10.22" a="1431.07" fwhm="0.001162" res="379458.8" algo="FTMS"/>
<pk mz="441.140261" i="5595871.0" z="-1" sn="43.29" a="6279.89" fwhm="0.001194" res="369595.6" algo="FTMS" component_name="EG" deconvoluted_molecular_mass="441.140653" deconvoluted_isotopic_mass="441.140659"/>
<pk mz="441.151518" i="1384930.3" sn="8.92" a="1369.59" fwhm="0.001281" res="344514.5" algo="FTMS"/>
<pk mz="441.171168" i="1851112.0" z="-1" sn="12.72" a="2222.71" fwhm="0.001416" res="311499.5" algo="FTMS" component_name="IP" deconvoluted_molecular_mass="439.163261" deconvoluted_isotopic_mass="441.171565"/>
<pk mz="441.176650" i="3707625.5" sn="27.88" a="3844.68" fwhm="0.001148" res="384171.1" algo="FTMS"/>
<pk mz="441.212957" i="3719924.3" sn="27.98" a="4056.49" fwhm="0.001199" res="367961.2" algo="FTMS"/>
<pk mz="441.235663" i="1501178.8" sn="9.87" a="1065.21" fwhm="0.001012" res="436061.3" algo="FTMS"/>
<pk mz="441.249393" i="2610430.8" sn="18.92" a="2846.94" fwhm="0.001244" res="354571.6" algo="FTMS"/>
<pk mz="442.041573" i="1655268.8" sn="11.12" a="1764.79" fwhm="0.001296" res="341019.2" algo="FTMS"/>
<pk mz="442.052885" i="1229800.1" sn="7.65" a="875.52" fwhm="0.001040" res="424876.1" algo="FTMS"/>
<pk mz="442.062832" i="1997803.0" sn="13.92" a="1869.45" fwhm="0.001118" res="395412.7" algo="FTMS"/>
<pk mz="442.070813" i="1827309.3" z="-1" sn="12.53" a="1974.51" fwhm="0.001290" res="342799.7" algo="FTMS" component_name="AA" deconvoluted_molecular_mass="441.067872" deconvoluted_isotopic_mass="442.071212"/>
<pk mz="442.077878" i="1284335.3" sn="8.09" a="1276.34" fwhm="0.001272" res="347652.1" algo="FTMS"/>
<pk mz="442.099111" i="2323957.5" sn="16.58" a="2109.34" fwhm="0.001100" res="402056.9" algo="FTMS"/>
<pk mz="442.107363" i="1825271.9" z="-1" sn="12.51" a="1633.20" fwhm="0.001198" res="369152.5" algo="FTMS" component_name="q" deconvoluted_molecular_mass="441.104288" deconvoluted_isotopic_mass="442.107763"/>
<pk mz="442.135550" i="1579776.0" sn="10.51" a="1543.64" fwhm="0.001154" res="383255.4" algo="FTMS"/>
<pk mz="442.143569" i="1326594.4" z="-1" sn="8.44" a="1074.84" fwhm="0.001144" res="386595.4" algo="FTMS" component_name="EG" deconvoluted_molecular_mass="441.140653" deconvoluted_isotopic_mass="442.143969"/>
<pk mz="442.148479" i="1473283.8" sn="9.64" a="1253.90" fwhm="0.001114" res="396824.1" algo="FTMS"/>
<pk mz="442.179777" i="1343244.9" sn="8.57" a="1406.00" fwhm="0.001426" res="309984.8" algo="FTMS"/>
<pk mz="443.025638" i="1906689.1" z="-11" sn="13.17" a="2028.42" fwhm="0.001239" res="357556.8" algo="FTMS" component_name="DZ, EH" deconvoluted_molecular_mass="4883.399386" deconvoluted_isotopic_mass="4883.364687"/>
<pk mz="443.046697" i="4749575.0" z="-1" sn="36.38" a="5923.25" fwhm="0.001309" res="338568.1" algo="FTMS" component_name="GU" deconvoluted_molecular_mass="443.046971" deconvoluted_isotopic_mass="443.047099"/>
<pk mz="443.062027" i="2723083.8" sn="19.84" a="2724.49" fwhm="0.001145" res="386884.0" algo="FTMS"/>
<pk mz="443.073244" i="1252878.9" sn="7.83" a="1059.65" fwhm="0.001127" res="393142.1" algo="FTMS"/>
<pk mz="443.083148" i="7163154.0" z="-1" sn="56.08" a="9099.50" fwhm="0.001272" res="348250.8" algo="FTMS" component_name="BH" deconvoluted_molecular_mass="443.083415" deconvoluted_isotopic_mass="443.083550"/>
<pk mz="443.098474" i="1741846.1" sn="11.83" a="2114.75" fwhm="0.001380" res="321052.6" algo="FTMS"/>
<pk mz="443.109656" i="1259801.4" z="-12" sn="7.89" a="1044.78" fwhm="0.001168" res="379274.4" algo="FTMS" component_name="EH" deconvoluted_molecular_mass="5327.394935" deconvoluted_isotopic_mass="5328.406765"/>
<pk mz="443.119519" i="5651740.0" z="-11" sn="43.74" a="6948.75" fwhm="0.001271" res="348539.4" algo="FTMS" component_name="DZ" deconvoluted_molecular_mass="4883.399386" deconvoluted_isotopic_mass="4884.397380"/>
<pk mz="443.147832" i="1243684.4" sn="7.76" a="808.59" fwhm="0.000978" res="452949.1" algo="FTMS"/>
<pk mz="443.155919" i="3912998.8" sn="29.55" a="4694.10" fwhm="0.001259" res="352029.4" algo="FTMS"/>
<pk mz="443.192298" i="5586225.0" z="-12" sn="43.21" a="6362.01" fwhm="0.001190" res="372454.9" algo="FTMS" component_name="EH" deconvoluted_molecular_mass="5327.394935" deconvoluted_isotopic_mass="5329.398475"/>
<pk mz="443.214842" i="2418487.8" z="-11" sn="17.35" a="2449.32" fwhm="0.001174" res="377557.7" algo="FTMS" component_name="DZ" deconvoluted_molecular_mass="4883.399386" deconvoluted_isotopic_mass="4885.445931"/>
<pk mz="443.228726" i="3883323.8" sn="29.31" a="4270.20" fwhm="0.001183" res="374779.4" algo="FTMS"/>
<pk mz="443.251114" i="2318658.0" sn="16.53" a="2328.09" fwhm="0.001164" res="380696.9" algo="FTMS"/>
<pk mz="443.265022" i="2205254.3" sn="15.61" a="2373.11" fwhm="0.001291" res="343309.0" algo="FTMS"/>
<pk mz="444.050430" i="1296615.6" z="-1" sn="8.19" a="1976.16" fwhm="0.002139" res="207643.7" algo="FTMS" component_name="GU" deconvoluted_molecular_mass="443.046971" deconvoluted_isotopic_mass="444.050833"/>
<pk mz="444.057232" i="1897513.6" sn="13.09" a="1733.63" fwhm="0.001143" res="388619.7" algo="FTMS"/>
<pk mz="444.068493" i="1152300.8" sn="7.01" a="848.25" fwhm="0.001120" res="396339.7" algo="FTMS"/>
<pk mz="444.078403" i="2117935.8" sn="14.89" a="2023.68" fwhm="0.001220" res="364119.0" algo="FTMS"/>
<pk mz="444.086503" i="1661489.9" z="-1" sn="11.17" a="1580.41" fwhm="0.001163" res="381696.6" algo="FTMS" component_name="BH" deconvoluted_molecular_mass="443.083415" deconvoluted_isotopic_mass="444.086907"/>
<pk mz="444.093527" i="1754932.0" sn="11.93" a="1737.65" fwhm="0.001261" res="352297.4" algo="FTMS"/>
<pk mz="444.114796" i="1492794.0" sn="9.79" a="1286.26" fwhm="0.001111" res="399688.7" algo="FTMS"/>
<pk mz="444.198957" i="1176658.1" sn="7.21" a="864.25" fwhm="0.001133" res="392048.6" algo="FTMS"/>
<pk mz="444.988217" i="3662643.5" sn="27.50" a="3823.68" fwhm="0.001152" res="386324.6" algo="FTMS"/>
<pk mz="445.004817" i="1292344.1" sn="8.15" a="1308.49" fwhm="0.001271" res="350084.9" algo="FTMS"/>
<pk mz="445.041293" i="2836290.5" sn="20.76" a="3212.59" fwhm="0.001233" res="361067.8" algo="FTMS"/>
<pk mz="445.052427" i="1547333.6" z="-1" sn="10.23" a="1242.94" fwhm="0.001053" res="422583.3" algo="FTMS" component_name="GU" deconvoluted_molecular_mass="443.046971" deconvoluted_isotopic_mass="445.052833"/>
<pk mz="445.062305" i="3961672.5" sn="29.94" a="4408.53" fwhm="0.001213" res="366796.9" algo="FTMS"/>
<pk mz="445.077637" i="2238284.8" sn="15.87" a="2018.92" fwhm="0.001097" res="405621.7" algo="FTMS"/>
<pk mz="445.088991" i="1724496.0" z="-1" sn="11.68" a="1409.25" fwhm="0.001072" res="415144.9" algo="FTMS" component_name="BH" deconvoluted_molecular_mass="443.083415" deconvoluted_isotopic_mass="445.089397"/>
<pk mz="445.090802" i="1520208.6" sn="10.01" a="1286.72" fwhm="0.001128" res="394599.2" algo="FTMS"/>
<pk mz="445.098777" i="4301651.0" z="-1" sn="32.72" a="5018.76" fwhm="0.001264" res="352163.1" algo="FTMS" component_name="IR" deconvoluted_molecular_mass="445.100641" deconvoluted_isotopic_mass="445.099183"/>
<pk mz="445.114054" i="2028887.3" sn="14.16" a="2108.80" fwhm="0.001217" res="365727.8" algo="FTMS"/>
<pk mz="445.125436" i="1349722.5" sn="8.62" a="1145.98" fwhm="0.001123" res="396455.0" algo="FTMS"/>
<pk mz="445.135160" i="2791261.3" sn="20.39" a="3155.10" fwhm="0.001233" res="361151.0" algo="FTMS"/>
<pk mz="445.150383" i="2308449.5" sn="16.45" a="2547.95" fwhm="0.001279" res="348026.1" algo="FTMS"/>
<pk mz="445.163465" i="1636453.3" sn="10.96" a="1723.19" fwhm="0.001284" res="346597.5" algo="FTMS"/>
<pk mz="445.171591" i="2516327.5" sn="18.14" a="2581.19" fwhm="0.001195" res="372593.6" algo="FTMS"/>
<pk mz="445.186733" i="1722219.9" sn="11.66" a="1637.60" fwhm="0.001116" res="398918.8" algo="FTMS"/>
<pk mz="445.193946" i="2463086.0" sn="17.71" a="2374.19" fwhm="0.001143" res="389622.4" algo="FTMS"/>
<pk mz="445.199878" i="1480559.6" sn="9.69" a="1349.31" fwhm="0.001226" res="363220.0" algo="FTMS"/>
<pk mz="445.207842" i="3201393.8" sn="23.74" a="3632.18" fwhm="0.001245" res="357726.6" algo="FTMS"/>
<pk mz="445.230439" i="3270520.3" sn="24.30" a="3462.90" fwhm="0.001191" res="373789.7" algo="FTMS"/>
<pk mz="445.241809" i="1965947.5" sn="13.65" a="1817.53" fwhm="0.001127" res="395073.0" algo="FTMS"/>
<pk mz="445.244272" i="2429820.3" sn="17.44" a="2404.08" fwhm="0.001164" res="382630.1" algo="FTMS"/>
<pk mz="445.280696" i="1183622.5" sn="7.26" a="925.28" fwhm="0.001082" res="411616.1" algo="FTMS"/>
<pk mz="446.036528" i="1512284.6" sn="9.94" a="1119.74" fwhm="0.000991" res="449933.2" algo="FTMS"/>
<pk mz="446.072946" i="2391143.0" sn="17.12" a="2604.70" fwhm="0.001246" res="357935.2" algo="FTMS"/>
<pk mz="446.084038" i="1411434.1" sn="9.12" a="1072.11" fwhm="0.001027" res="434473.4" algo="FTMS"/>
<pk mz="446.109225" i="1939313.3" z="-1" sn="13.43" a="2303.23" fwhm="0.001471" res="303259.8" algo="FTMS" component_name="IR" deconvoluted_molecular_mass="445.100641" deconvoluted_isotopic_mass="446.109633"/>
<pk mz="446.166804" i="1649025.5" sn="11.06" a="1588.36" fwhm="0.001168" res="381987.4" algo="FTMS"/>
<pk mz="446.985132" i="1495399.8" sn="9.80" a="1490.25" fwhm="0.001268" res="352513.0" algo="FTMS"/>
<pk mz="447.020468" i="2023793.6" sn="14.12" a="1942.89" fwhm="0.001174" res="380860.1" algo="FTMS"/>
<pk mz="447.056929" i="4523388.0" z="-1" sn="34.52" a="5440.86" fwhm="0.001273" res="351166.4" algo="FTMS" component_name="HT" deconvoluted_molecular_mass="447.057351" deconvoluted_isotopic_mass="447.057339"/>
<pk mz="447.068207" i="1992063.0" sn="13.86" a="2027.31" fwhm="0.001161" res="385233.9" algo="FTMS"/>
<pk mz="447.078054" i="2103681.8" sn="14.77" a="2573.38" fwhm="0.001325" res="337538.6" algo="FTMS"/>
<pk mz="447.091158" i="1663365.5" sn="11.18" a="1477.95" fwhm="0.001123" res="397982.0" algo="FTMS"/>
<pk mz="447.093301" i="4267398.0" z="-1" sn="32.43" a="4859.17" fwhm="0.001245" res="359002.0" algo="FTMS" component_name="IT" deconvoluted_molecular_mass="447.093713" deconvoluted_isotopic_mass="447.093711"/>
<pk mz="447.104569" i="1992073.3" z="-1" sn="13.86" a="2032.76" fwhm="0.001195" res="374258.5" algo="FTMS" component_name="IR" deconvoluted_molecular_mass="445.100641" deconvoluted_isotopic_mass="447.104979"/>
<pk mz="447.114358" i="1851020.0" sn="12.71" a="1820.01" fwhm="0.001238" res="361271.0" algo="FTMS"/>
<pk mz="447.129644" i="2714000.3" sn="19.75" a="2936.68" fwhm="0.001256" res="356047.8" algo="FTMS"/>
<pk mz="447.141126" i="1284499.5" sn="8.08" a="980.27" fwhm="0.001025" res="436187.7" algo="FTMS"/>
<pk mz="447.142720" i="2039187.9" sn="14.24" a="1886.06" fwhm="0.001087" res="411218.0" algo="FTMS"/>
<pk mz="447.150546" i="1212566.1" sn="7.50" a="985.80" fwhm="0.001110" res="402924.6" algo="FTMS"/>
<pk mz="447.166101" i="1901466.5" sn="13.12" a="1944.03" fwhm="0.001216" res="367879.4" algo="FTMS"/>
<pk mz="447.179116" i="2632606.0" sn="19.09" a="2769.60" fwhm="0.001236" res="361809.0" algo="FTMS"/>
<pk mz="447.187214" i="1844640.4" sn="12.66" a="1843.92" fwhm="0.001217" res="367568.5" algo="FTMS"/>
<pk mz="447.215529" i="2231720.3" sn="15.81" a="2445.73" fwhm="0.001255" res="356355.9" algo="FTMS"/>
<pk mz="448.052150" i="2273937.8" sn="16.16" a="2230.99" fwhm="0.001134" res="395165.4" algo="FTMS"/>
<pk mz="448.060323" i="1358484.0" z="-1" sn="8.68" a="1143.85" fwhm="0.001163" res="385154.2" algo="FTMS" component_name="HT" deconvoluted_molecular_mass="447.057351" deconvoluted_isotopic_mass="448.060735"/>
<pk mz="448.063706" i="1186709.0" sn="7.28" a="1022.94" fwhm="0.001194" res="375319.0" algo="FTMS"/>
<pk mz="448.088505" i="3222684.0" sn="23.90" a="3491.07" fwhm="0.001235" res="362878.1" algo="FTMS"/>
<pk mz="448.096652" i="1154206.1" z="-1" sn="7.02" a="878.19" fwhm="0.001143" res="392062.5" algo="FTMS" component_name="IT" deconvoluted_molecular_mass="447.093713" deconvoluted_isotopic_mass="448.097064"/>
<pk mz="448.099847" i="2033311.0" sn="14.19" a="2083.02" fwhm="0.001215" res="368821.4" algo="FTMS"/>
<pk mz="448.125016" i="1998758.0" sn="13.91" a="2148.75" fwhm="0.001331" res="336592.1" algo="FTMS"/>
<pk mz="448.182450" i="2142390.0" sn="15.08" a="1776.19" fwhm="0.001062" res="421826.5" algo="FTMS"/>
<pk mz="448.218811" i="1342656.1" sn="8.56" a="844.79" fwhm="0.000955" res="469258.2" algo="FTMS"/>
<pk mz="449.036183" i="4559778.0" sn="34.81" a="5508.48" fwhm="0.001270" res="353488.4" algo="FTMS"/>
<pk mz="449.047488" i="1650597.3" sn="11.07" a="1579.91" fwhm="0.001216" res="369405.1" algo="FTMS"/>
<pk mz="449.057222" i="1351592.0" sn="8.63" a="1140.16" fwhm="0.001146" res="391873.8" algo="FTMS"/>
<pk mz="449.072524" i="5912492.0" z="-1" sn="45.86" a="7219.09" fwhm="0.001263" res="355633.8" algo="FTMS" component_name="DM" deconvoluted_molecular_mass="449.072951" deconvoluted_isotopic_mass="449.072938"/>
<pk mz="449.083729" i="3146159.3" sn="23.28" a="3447.06" fwhm="0.001248" res="359765.3" algo="FTMS"/>
<pk mz="449.108942" i="7995318.0" z="-1" sn="62.86" a="10146.36" fwhm="0.001298" res="346132.6" algo="FTMS" component_name="AH" deconvoluted_molecular_mass="449.109503" deconvoluted_isotopic_mass="449.109356"/>
<pk mz="449.120254" i="2257337.3" sn="16.02" a="2359.45" fwhm="0.001190" res="377565.6" algo="FTMS"/>
<pk mz="449.145324" i="3995584.3" sn="30.21" a="4617.40" fwhm="0.001253" res="358357.5" algo="FTMS"/>
<pk mz="449.158385" i="3396547.8" sn="25.32" a="3912.70" fwhm="0.001265" res="354931.7" algo="FTMS"/>
<pk mz="449.176307" i="1411016.8" sn="9.11" a="1406.67" fwhm="0.001210" res="371158.8" algo="FTMS"/>
<pk mz="449.181811" i="1996746.4" sn="13.89" a="2005.98" fwhm="0.001163" res="386186.8" algo="FTMS"/>
<pk mz="449.194815" i="4079565.8" z="-1" sn="30.89" a="4874.78" fwhm="0.001258" res="357100.1" algo="FTMS" component_name="JQ" deconvoluted_molecular_mass="449.195195" deconvoluted_isotopic_mass="449.195229"/>
<pk mz="449.218121" i="1276884.3" sn="8.02" a="1001.01" fwhm="0.001126" res="398802.2" algo="FTMS"/>
<pk mz="449.231142" i="2615768.0" sn="18.95" a="2872.19" fwhm="0.001211" res="371001.5" algo="FTMS"/>
<pk mz="450.067761" i="2849981.3" sn="20.86" a="2740.95" fwhm="0.001078" res="417431.3" algo="FTMS"/>
<pk mz="450.075943" i="1245119.4" z="-1" sn="7.75" a="1009.18" fwhm="0.001127" res="399391.1" algo="FTMS" component_name="DM" deconvoluted_molecular_mass="449.072951" deconvoluted_isotopic_mass="450.076359"/>
<pk mz="450.104177" i="4261063.0" sn="32.37" a="4739.26" fwhm="0.001251" res="359846.8" algo="FTMS"/>
<pk mz="450.112284" i="2294473.3" z="-1" sn="16.32" a="2341.43" fwhm="0.001224" res="367733.0" algo="FTMS" component_name="AH" deconvoluted_molecular_mass="449.109503" deconvoluted_isotopic_mass="450.112700"/>
<pk mz="450.115515" i="1754058.3" sn="11.91" a="1817.27" fwhm="0.001257" res="357968.0" algo="FTMS"/>
<pk mz="450.140778" i="1631953.1" sn="10.91" a="1554.67" fwhm="0.001227" res="366907.5" algo="FTMS"/>
<pk mz="450.198054" i="2001632.8" z="-1" sn="13.93" a="1953.76" fwhm="0.001173" res="383643.2" algo="FTMS" component_name="JQ" deconvoluted_molecular_mass="449.195195" deconvoluted_isotopic_mass="450.198470"/>
<pk mz="451.015373" i="1791422.6" sn="12.21" a="1432.02" fwhm="0.001234" res="365632.1" algo="FTMS"/>
<pk mz="451.051819" i="5736904.5" z="-1" sn="44.42" a="7294.75" fwhm="0.001305" res="345553.1" algo="FTMS" component_name="DW" deconvoluted_molecular_mass="451.052238" deconvoluted_isotopic_mass="451.052237"/>
<pk mz="451.063010" i="1913291.5" sn="13.21" a="1797.97" fwhm="0.001093" res="412605.6" algo="FTMS"/>
<pk mz="451.088193" i="7481810.5" z="-1" sn="58.66" a="9788.14" fwhm="0.001312" res="343764.9" algo="FTMS" component_name="AW" deconvoluted_molecular_mass="451.088462" deconvoluted_isotopic_mass="451.088611"/>
<pk mz="451.099445" i="2679253.5" sn="19.46" a="2750.13" fwhm="0.001132" res="398440.9" algo="FTMS"/>
<pk mz="451.124621" i="5937628.0" z="-1" sn="46.06" a="7224.26" fwhm="0.001263" res="357064.0" algo="FTMS" component_name="DI" deconvoluted_molecular_mass="451.125046" deconvoluted_isotopic_mass="451.125040"/>
<pk mz="451.137691" i="1500383.8" sn="9.84" a="1426.95" fwhm="0.001200" res="375867.8" algo="FTMS"/>
<pk mz="451.160985" i="3757542.0" sn="28.26" a="3959.42" fwhm="0.001182" res="381785.8" algo="FTMS"/>
<pk mz="451.174129" i="2989545.5" sn="21.99" a="3267.96" fwhm="0.001214" res="371666.9" algo="FTMS"/>
<pk mz="451.191685" i="1306606.3" sn="8.25" a="889.67" fwhm="0.001018" res="443346.6" algo="FTMS"/>
<pk mz="451.197410" i="1413871.9" sn="9.13" a="1162.77" fwhm="0.001051" res="429221.7" algo="FTMS"/>
<pk mz="451.210424" i="4130291.3" sn="31.30" a="4756.13" fwhm="0.001238" res="364410.4" algo="FTMS"/>
<pk mz="451.233922" i="1473017.6" sn="9.61" a="1717.27" fwhm="0.001405" res="321189.2" algo="FTMS"/>
<pk mz="451.246719" i="1415677.1" sn="9.06" a="1245.89" fwhm="0.001147" res="393394.2" algo="FTMS"/>
<pk mz="452.047034" i="1902804.1" sn="12.99" a="1673.89" fwhm="0.001148" res="393738.2" algo="FTMS"/>
<pk mz="452.055163" i="1475542.3" z="-1" sn="9.54" a="1512.71" fwhm="0.001278" res="353727.3" algo="FTMS" component_name="DW" deconvoluted_molecular_mass="451.052238" deconvoluted_isotopic_mass="452.055583"/>
<pk mz="452.083444" i="3033309.8" sn="22.13" a="3601.93" fwhm="0.001296" res="348775.5" algo="FTMS"/>
<pk mz="452.091571" i="2066656.0" z="-1" sn="14.32" a="2250.36" fwhm="0.001282" res="352684.3" algo="FTMS" component_name="AW" deconvoluted_molecular_mass="451.088462" deconvoluted_isotopic_mass="452.091991"/>
<pk mz="452.094819" i="1178848.9" sn="7.14" a="1364.04" fwhm="0.001441" res="313660.4" algo="FTMS"/>
<pk mz="452.119715" i="2505447.5" z="-1" sn="17.86" a="2998.55" fwhm="0.001320" res="342574.0" algo="FTMS" component_name="AH" deconvoluted_molecular_mass="449.109503" deconvoluted_isotopic_mass="452.120135"/>
<pk mz="452.128001" i="1308649.8" z="-1" sn="8.19" a="1336.63" fwhm="0.001299" res="347935.0" algo="FTMS" component_name="DI" deconvoluted_molecular_mass="451.125046" deconvoluted_isotopic_mass="452.128422"/>
<pk mz="452.169212" i="1207284.8" sn="7.37" a="1086.36" fwhm="0.001284" res="352274.9" algo="FTMS"/>
<pk mz="453.031121" i="3386330.0" sn="24.98" a="4056.59" fwhm="0.001297" res="349269.5" algo="FTMS"/>
<pk mz="453.067430" i="7110627.5" z="-1" sn="55.08" a="9076.22" fwhm="0.001320" res="343298.6" algo="FTMS" component_name="BL" deconvoluted_molecular_mass="453.067850" deconvoluted_isotopic_mass="453.067852"/>
<pk mz="453.078740" i="2731494.5" sn="19.69" a="3349.06" fwhm="0.001400" res="323692.2" algo="FTMS"/>
<pk mz="453.103864" i="8078317.0" z="-1" sn="62.91" a="10370.12" fwhm="0.001315" res="344565.4" algo="FTMS" component_name="AE" deconvoluted_molecular_mass="453.104321" deconvoluted_isotopic_mass="453.104287"/>
<pk mz="453.115117" i="1707760.1" sn="11.41" a="1773.69" fwhm="0.001265" res="358200.2" algo="FTMS"/>
<pk mz="453.140242" i="6374390.5" z="-1" sn="49.13" a="7889.68" fwhm="0.001280" res="354056.0" algo="FTMS" component_name="CP" deconvoluted_molecular_mass="453.141526" deconvoluted_isotopic_mass="453.140664"/>
<pk mz="453.153394" i="1234426.3" sn="7.59" a="1076.90" fwhm="0.001232" res="367701.4" algo="FTMS"/>
<pk mz="453.176687" i="2776576.5" sn="20.05" a="2859.88" fwhm="0.001180" res="384073.8" algo="FTMS"/>
<pk mz="453.189629" i="2656259.8" sn="19.08" a="3089.00" fwhm="0.001339" res="338396.6" algo="FTMS"/>
<pk mz="453.213053" i="1476106.0" sn="9.54" a="1200.75" fwhm="0.001088" res="416697.0" algo="FTMS"/>
<pk mz="453.226100" i="2118157.5" sn="14.73" a="2255.39" fwhm="0.001291" res="351066.4" algo="FTMS"/>
<pk mz="453.249305" i="1393171.5" sn="8.87" a="1177.68" fwhm="0.001191" res="380551.9" algo="FTMS"/>
<pk mz="454.062782" i="2126057.3" sn="14.79" a="2384.54" fwhm="0.001313" res="345918.2" algo="FTMS"/>
<pk mz="454.070756" i="1255403.3" z="-1" sn="7.75" a="801.94" fwhm="0.001020" res="445255.8" algo="FTMS" component_name="BL" deconvoluted_molecular_mass="453.067850" deconvoluted_isotopic_mass="454.071181"/>
<pk mz="454.099106" i="2195186.5" z="-1" sn="15.35" a="2387.74" fwhm="0.001303" res="348493.2" algo="FTMS" component_name="AW" deconvoluted_molecular_mass="451.088462" deconvoluted_isotopic_mass="454.099530"/>
<pk mz="454.107417" i="1580532.8" z="-1" sn="10.38" a="1428.93" fwhm="0.001117" res="406561.7" algo="FTMS" component_name="AE" deconvoluted_molecular_mass="453.104321" deconvoluted_isotopic_mass="454.107841"/>
<pk mz="454.110445" i="1679349.5" sn="11.18" a="1927.78" fwhm="0.001303" res="348522.0" algo="FTMS"/>
<pk mz="454.135528" i="1190396.1" sn="7.23" a="1003.85" fwhm="0.001082" res="419608.6" algo="FTMS"/>
<pk mz="454.148657" i="1305343.6" z="-1" sn="8.16" a="1138.99" fwhm="0.001110" res="409266.8" algo="FTMS" component_name="CP" deconvoluted_molecular_mass="453.141526" deconvoluted_isotopic_mass="454.149082"/>
<pk mz="454.184942" i="1505033.0" sn="9.77" a="1356.47" fwhm="0.001247" res="364306.2" algo="FTMS"/>
<pk mz="454.962669" i="1318354.9" sn="8.26" a="1046.50" fwhm="0.001086" res="418761.7" algo="FTMS"/>
<pk mz="455.025515" i="1211363.1" sn="7.40" a="1091.16" fwhm="0.001202" res="378695.6" algo="FTMS"/>
<pk mz="455.046722" i="5362152.5" z="-1" sn="40.95" a="6902.53" fwhm="0.001330" res="342239.7" algo="FTMS" component_name="EW" deconvoluted_molecular_mass="455.047062" deconvoluted_isotopic_mass="455.047148"/>
<pk mz="455.083112" i="7783922.0" z="-1" sn="60.52" a="10288.48" fwhm="0.001309" res="347573.9" algo="FTMS" component_name="AM" deconvoluted_molecular_mass="455.083554" deconvoluted_isotopic_mass="455.083538"/>
<pk mz="455.094107" i="1200756.9" sn="7.31" a="1134.89" fwhm="0.001341" res="339459.0" algo="FTMS"/>
<pk mz="455.098277" i="1205493.9" z="-1" sn="7.35" a="1008.47" fwhm="0.001175" res="387234.5" algo="FTMS" component_name="AW" deconvoluted_molecular_mass="451.088462" deconvoluted_isotopic_mass="455.098703"/>
<pk mz="455.119474" i="6171131.5" z="-1" sn="47.49" a="7739.29" fwhm="0.001294" res="351734.7" algo="FTMS" component_name="CX" deconvoluted_molecular_mass="455.119922" deconvoluted_isotopic_mass="455.119901"/>
<pk mz="455.155914" i="3763204.8" sn="28.02" a="4876.43" fwhm="0.001302" res="349627.4" algo="FTMS"/>
<pk mz="455.192235" i="3044878.3" sn="22.22" a="3748.39" fwhm="0.001296" res="351338.0" algo="FTMS"/>
<pk mz="455.228621" i="2709015.5" sn="19.50" a="3136.98" fwhm="0.001326" res="343356.4" algo="FTMS"/>
<pk mz="455.251109" i="1545245.4" sn="10.09" a="1325.00" fwhm="0.001139" res="399526.8" algo="FTMS"/>
<pk mz="455.265072" i="2020896.9" sn="13.94" a="2046.57" fwhm="0.001256" res="362553.4" algo="FTMS"/>
<pk mz="456.050130" i="1221737.9" z="-1" sn="7.48" a="1209.35" fwhm="0.001591" res="286618.3" algo="FTMS" component_name="EW" deconvoluted_molecular_mass="455.047062" deconvoluted_isotopic_mass="456.050558"/>
<pk mz="456.057215" i="1315563.6" sn="8.24" a="1093.84" fwhm="0.001128" res="404163.6" algo="FTMS"/>
<pk mz="456.068382" i="1192174.5" sn="7.24" a="862.68" fwhm="0.001168" res="390313.2" algo="FTMS"/>
<pk mz="456.078417" i="1793777.1" sn="12.10" a="1935.88" fwhm="0.001341" res="340163.8" algo="FTMS"/>
<pk mz="456.086564" i="1270515.1" z="-1" sn="7.87" a="1413.78" fwhm="0.001471" res="310141.1" algo="FTMS" component_name="AM" deconvoluted_molecular_mass="455.083554" deconvoluted_isotopic_mass="456.086993"/>
<pk mz="456.114753" i="1954554.4" sn="13.40" a="1905.27" fwhm="0.001227" res="371863.0" algo="FTMS"/>
<pk mz="456.122926" i="1485308.4" z="-1" sn="9.61" a="1618.98" fwhm="0.001344" res="339319.3" algo="FTMS" component_name="CX" deconvoluted_molecular_mass="455.119922" deconvoluted_isotopic_mass="456.123354"/>
<pk mz="457.004733" i="1403099.4" sn="8.94" a="1287.16" fwhm="0.001267" res="360823.0" algo="FTMS"/>
<pk mz="457.026117" i="1496800.8" z="-9" sn="9.70" a="1410.23" fwhm="0.001160" res="394057.5" algo="FTMS" component_name="JP" deconvoluted_molecular_mass="4121.277021" deconvoluted_isotopic_mass="4121.301531"/>
<pk mz="457.041163" i="1742308.5" sn="11.68" a="1767.35" fwhm="0.001261" res="362333.0" algo="FTMS"/>
<pk mz="457.052814" i="1275879.4" z="-1" sn="7.91" a="1189.21" fwhm="0.001192" res="383582.2" algo="FTMS" component_name="EW" deconvoluted_molecular_mass="455.047062" deconvoluted_isotopic_mass="457.053244"/>
<pk mz="457.062403" i="4819946.0" z="-1" sn="36.56" a="6543.62" fwhm="0.001348" res="339154.5" algo="FTMS" component_name="GM" deconvoluted_molecular_mass="457.064090" deconvoluted_isotopic_mass="457.062834"/>
<pk mz="457.077547" i="1493485.6" sn="9.67" a="1414.49" fwhm="0.001254" res="364391.0" algo="FTMS"/>
<pk mz="457.098790" i="6423539.0" z="-1" sn="49.52" a="7711.77" fwhm="0.001263" res="362050.0" algo="FTMS" component_name="CJ" deconvoluted_molecular_mass="457.099207" deconvoluted_isotopic_mass="457.099221"/>
<pk mz="457.135184" i="4080636.0" z="-9" sn="30.58" a="5562.55" fwhm="0.001361" res="335915.1" algo="FTMS" component_name="JP" deconvoluted_molecular_mass="4121.277021" deconvoluted_isotopic_mass="4122.283137"/>
<pk mz="457.171547" i="3030533.3" sn="22.10" a="3348.02" fwhm="0.001264" res="361618.6" algo="FTMS"/>
<pk mz="457.193951" i="1341450.9" sn="8.44" a="1272.02" fwhm="0.001246" res="366827.9" algo="FTMS"/>
<pk mz="457.207850" i="3128334.3" sn="22.89" a="3516.90" fwhm="0.001250" res="365629.8" algo="FTMS"/>
<pk mz="457.244272" i="2555415.5" z="-9" sn="18.26" a="2860.98" fwhm="0.001247" res="366804.6" algo="FTMS" component_name="JP" deconvoluted_molecular_mass="4121.277021" deconvoluted_isotopic_mass="4123.264925"/>
<pk mz="457.266925" i="1622045.1" sn="10.71" a="1685.56" fwhm="0.001250" res="365752.4" algo="FTMS"/>
<pk mz="457.280842" i="1169952.6" sn="7.06" a="824.52" fwhm="0.001054" res="434018.3" algo="FTMS"/>
<pk mz="457.317131" i="1203625.6" sn="7.33" a="1122.56" fwhm="0.001489" res="307081.4" algo="FTMS"/>
<pk mz="458.036460" i="1370332.6" sn="8.67" a="1163.39" fwhm="0.001099" res="416933.3" algo="FTMS"/>
<pk mz="458.072905" i="1648101.6" z="-1" sn="10.92" a="1939.32" fwhm="0.001395" res="328460.0" algo="FTMS" component_name="GM" deconvoluted_molecular_mass="457.064090" deconvoluted_isotopic_mass="458.073338"/>
<pk mz="458.084030" i="1206504.4" sn="7.35" a="902.60" fwhm="0.001108" res="413345.1" algo="FTMS"/>
<pk mz="458.094082" i="1226474.9" sn="7.51" a="951.61" fwhm="0.001118" res="409704.7" algo="FTMS"/>
<pk mz="458.102061" i="1456364.9" z="-1" sn="9.37" a="1153.65" fwhm="0.001050" res="436305.9" algo="FTMS" component_name="CJ" deconvoluted_molecular_mass="457.099207" deconvoluted_isotopic_mass="458.102494"/>
<pk mz="459.020492" i="1365966.3" sn="8.64" a="910.76" fwhm="0.000957" res="479792.6" algo="FTMS"/>
<pk mz="459.041585" i="3339219.5" sn="24.59" a="4364.33" fwhm="0.001405" res="326726.4" algo="FTMS"/>
<pk mz="459.056941" i="2942935.3" sn="21.38" a="3121.50" fwhm="0.001234" res="372077.8" algo="FTMS"/>
<pk mz="459.068186" i="1701849.9" z="-1" sn="11.35" a="1450.34" fwhm="0.001076" res="426637.4" algo="FTMS" component_name="GM" deconvoluted_molecular_mass="457.064090" deconvoluted_isotopic_mass="459.068620"/>
<pk mz="459.078042" i="4643292.5" z="-1" sn="35.13" a="6543.58" fwhm="0.001405" res="326783.4" algo="FTMS" component_name="HL" deconvoluted_molecular_mass="459.078486" deconvoluted_isotopic_mass="459.078476"/>
<pk mz="459.093329" i="2340320.0" sn="16.51" a="2255.80" fwhm="0.001177" res="390112.6" algo="FTMS"/>
<pk mz="459.104524" i="1370338.8" sn="8.67" a="1062.55" fwhm="0.001080" res="424953.2" algo="FTMS"/>
<pk mz="459.114467" i="3643877.3" sn="27.05" a="4342.35" fwhm="0.001310" res="350478.2" algo="FTMS"/>
<pk mz="459.129624" i="1991144.9" sn="13.69" a="2003.68" fwhm="0.001187" res="386731.5" algo="FTMS"/>
<pk mz="459.142631" i="1341932.0" sn="8.44" a="1282.54" fwhm="0.001236" res="371326.8" algo="FTMS"/>
<pk mz="459.150873" i="2227694.0" sn="15.60" a="2665.26" fwhm="0.001359" res="337819.3" algo="FTMS"/>
<pk mz="459.166165" i="1739761.8" sn="11.66" a="1634.22" fwhm="0.001161" res="395571.5" algo="FTMS"/>
<pk mz="459.187197" i="2740214.8" sn="19.74" a="3070.11" fwhm="0.001337" res="343475.8" algo="FTMS"/>
<pk mz="459.209694" i="2417148.3" sn="17.13" a="2715.16" fwhm="0.001261" res="364141.2" algo="FTMS"/>
<pk mz="459.215406" i="1737981.6" sn="11.64" a="1775.69" fwhm="0.001265" res="362983.1" algo="FTMS"/>
<pk mz="459.223591" i="2933759.8" sn="21.31" a="3542.51" fwhm="0.001330" res="345272.0" algo="FTMS"/>
<pk mz="459.245992" i="2379781.0" sn="16.83" a="3037.41" fwhm="0.001444" res="318027.3" algo="FTMS"/>
<pk mz="459.260005" i="1722632.5" sn="11.52" a="1644.10" fwhm="0.001225" res="374945.9" algo="FTMS"/>
<pk mz="460.052140" i="1765063.6" sn="11.86" a="1664.03" fwhm="0.001129" res="407345.0" algo="FTMS"/>
<pk mz="460.063363" i="1306314.3" sn="8.15" a="1428.16" fwhm="0.001317" res="349306.2" algo="FTMS"/>
<pk mz="460.081429" i="1171150.6" z="-1" sn="7.06" a="955.39" fwhm="0.001287" res="357621.6" algo="FTMS" component_name="HL" deconvoluted_molecular_mass="459.078486" deconvoluted_isotopic_mass="460.081866"/>
<pk mz="460.088576" i="1857232.3" sn="12.61" a="1731.30" fwhm="0.001159" res="397006.3" algo="FTMS"/>
<pk mz="460.099832" i="1323475.0" sn="8.29" a="1434.96" fwhm="0.001213" res="379230.1" algo="FTMS"/>
<pk mz="460.182488" i="1276134.8" sn="7.91" a="1040.76" fwhm="0.001142" res="402830.4" algo="FTMS"/>
<pk mz="460.218800" i="1220847.4" sn="7.46" a="1020.15" fwhm="0.001270" res="362513.2" algo="FTMS"/>
<pk mz="461.036219" i="2835889.3" sn="20.51" a="3066.65" fwhm="0.001289" res="357611.2" algo="FTMS"/>
<pk mz="461.057421" i="1729462.4" sn="11.57" a="1601.75" fwhm="0.001254" res="367738.3" algo="FTMS"/>
<pk mz="461.072588" i="3431866.0" sn="25.33" a="4012.20" fwhm="0.001285" res="358889.6" algo="FTMS"/>
<pk mz="461.083822" i="2635196.5" sn="18.89" a="3166.67" fwhm="0.001330" res="346788.6" algo="FTMS"/>
<pk mz="461.093731" i="2520511.0" sn="17.97" a="2933.95" fwhm="0.001340" res="344201.9" algo="FTMS"/>
<pk mz="461.108950" i="3441090.5" sn="25.41" a="4092.54" fwhm="0.001279" res="360400.2" algo="FTMS"/>
<pk mz="461.120320" i="2022853.1" sn="13.94" a="2361.29" fwhm="0.001343" res="343409.3" algo="FTMS"/>
<pk mz="461.129906" i="1805511.4" sn="12.19" a="2077.62" fwhm="0.001379" res="334389.5" algo="FTMS"/>
<pk mz="461.145269" i="2655179.0" sn="19.05" a="2832.61" fwhm="0.001173" res="393238.4" algo="FTMS"/>
<pk mz="461.158295" i="1505486.1" sn="9.76" a="1544.20" fwhm="0.001376" res="335234.7" algo="FTMS"/>
<pk mz="461.181679" i="1446355.6" sn="9.28" a="1233.51" fwhm="0.001093" res="421801.2" algo="FTMS"/>
<pk mz="461.194814" i="2061782.8" sn="14.26" a="1930.57" fwhm="0.001188" res="388084.7" algo="FTMS"/>
<pk mz="461.202929" i="1467352.6" sn="9.45" a="1514.49" fwhm="0.001286" res="358545.0" algo="FTMS"/>
<pk mz="461.231277" i="1959135.3" sn="13.43" a="2197.43" fwhm="0.001340" res="344183.3" algo="FTMS"/>
<pk mz="461.239147" i="1456609.1" sn="9.37" a="1603.81" fwhm="0.001408" res="327629.9" algo="FTMS"/>
<pk mz="462.031443" i="1485466.0" sn="9.60" a="1160.63" fwhm="0.001105" res="418098.3" algo="FTMS"/>
<pk mz="462.067870" i="2680994.5" sn="19.26" a="3393.91" fwhm="0.001386" res="333410.2" algo="FTMS"/>
<pk mz="462.104294" i="2186410.8" sn="15.26" a="2612.06" fwhm="0.001419" res="325704.4" algo="FTMS"/>
<pk mz="462.140832" i="1316915.3" sn="8.23" a="1421.58" fwhm="0.001738" res="265964.3" algo="FTMS"/>
<pk mz="462.198193" i="1722560.5" sn="11.51" a="1625.33" fwhm="0.001108" res="417255.8" algo="FTMS"/>
<pk mz="462.234611" i="1194953.0" sn="7.25" a="1035.14" fwhm="0.001153" res="401006.0" algo="FTMS"/>
<pk mz="463.015322" i="1422716.1" sn="9.09" a="1106.73" fwhm="0.001077" res="429859.5" algo="FTMS"/>
<pk mz="463.051764" i="5038468.5" z="-1" sn="38.31" a="6420.95" fwhm="0.001352" res="342392.6" algo="FTMS" component_name="FR" deconvoluted_molecular_mass="463.052208" deconvoluted_isotopic_mass="463.052207"/>
<pk mz="463.063074" i="1615751.0" sn="10.65" a="1507.10" fwhm="0.001191" res="388828.1" algo="FTMS"/>
<pk mz="463.073077" i="1261321.3" sn="7.78" a="1278.31" fwhm="0.001644" res="281659.5" algo="FTMS"/>
<pk mz="463.088208" i="4606348.5" z="-1" sn="34.82" a="5750.97" fwhm="0.001333" res="347349.4" algo="FTMS" component_name="HO" deconvoluted_molecular_mass="463.089422" deconvoluted_isotopic_mass="463.088651"/>
<pk mz="463.099347" i="2761615.3" sn="19.91" a="3479.38" fwhm="0.001371" res="337695.1" algo="FTMS"/>
<pk mz="463.109445" i="1481617.5" sn="9.56" a="1944.05" fwhm="0.001636" res="283139.2" algo="FTMS"/>
<pk mz="463.124644" i="4649365.0" z="-1" sn="35.17" a="5724.50" fwhm="0.001289" res="359288.6" algo="FTMS" component_name="HJ" deconvoluted_molecular_mass="463.125106" deconvoluted_isotopic_mass="463.125088"/>
<pk mz="463.137682" i="1317784.0" sn="8.24" a="1219.04" fwhm="0.001219" res="380015.5" algo="FTMS"/>
<pk mz="463.160961" i="2892189.3" sn="20.97" a="3043.17" fwhm="0.001237" res="374291.9" algo="FTMS"/>
<pk mz="463.174041" i="2709920.3" sn="19.49" a="2731.62" fwhm="0.001187" res="390319.6" algo="FTMS"/>
<pk mz="463.193595" i="1197988.6" sn="7.27" a="1416.41" fwhm="0.001470" res="315051.9" algo="FTMS"/>
<pk mz="463.197384" i="1508005.5" sn="9.78" a="1517.28" fwhm="0.001275" res="363368.8" algo="FTMS"/>
<pk mz="463.210410" i="3865000.5" sn="28.83" a="5062.96" fwhm="0.001387" res="334047.0" algo="FTMS"/>
<pk mz="463.246787" i="1611440.8" sn="10.51" a="1444.92" fwhm="0.001163" res="398259.2" algo="FTMS"/>
<pk mz="464.047212" i="1729381.3" sn="11.45" a="1746.76" fwhm="0.001246" res="372394.1" algo="FTMS"/>
<pk mz="464.055109" i="1587047.1" z="-1" sn="10.32" a="1489.62" fwhm="0.001258" res="368778.7" algo="FTMS" component_name="FR" deconvoluted_molecular_mass="463.052208" deconvoluted_isotopic_mass="464.055554"/>
<pk mz="464.083395" i="3519085.5" sn="25.78" a="4173.08" fwhm="0.001300" res="357012.2" algo="FTMS"/>
<pk mz="464.094694" i="1496432.0" z="-1" sn="9.59" a="1627.38" fwhm="0.001312" res="353617.5" algo="FTMS" component_name="HO" deconvoluted_molecular_mass="463.089422" deconvoluted_isotopic_mass="464.095139"/>
<pk mz="464.119837" i="2626677.5" sn="18.64" a="3098.30" fwhm="0.001326" res="349981.6" algo="FTMS"/>
<pk mz="464.128073" i="1249655.4" z="-1" sn="7.61" a="1163.59" fwhm="0.001390" res="333983.0" algo="FTMS" component_name="HJ" deconvoluted_molecular_mass="463.125106" deconvoluted_isotopic_mass="464.128518"/>
<pk mz="464.131049" i="1441656.1" sn="9.15" a="1305.32" fwhm="0.001213" res="382728.0" algo="FTMS"/>
<pk mz="464.213917" i="1327754.6" sn="8.24" a="1157.52" fwhm="0.001201" res="386602.6" algo="FTMS"/>
<pk mz="465.031092" i="4335424.0" sn="32.32" a="5481.96" fwhm="0.001327" res="350502.7" algo="FTMS"/>
<pk mz="465.067474" i="6441800.0" z="-1" sn="49.18" a="8085.91" fwhm="0.001334" res="348539.1" algo="FTMS" component_name="CI" deconvoluted_molecular_mass="465.067893" deconvoluted_isotopic_mass="465.067922"/>
<pk mz="465.078727" i="2833226.5" sn="20.29" a="3928.80" fwhm="0.001479" res="314549.0" algo="FTMS"/>
<pk mz="465.103851" i="7604048.0" z="-1" sn="58.49" a="10005.80" fwhm="0.001364" res="340914.3" algo="FTMS" component_name="AT" deconvoluted_molecular_mass="465.104306" deconvoluted_isotopic_mass="465.104298"/>
<pk mz="465.115043" i="2551122.5" sn="18.03" a="3011.02" fwhm="0.001316" res="353299.8" algo="FTMS"/>
<pk mz="465.140241" i="6093656.0" z="-1" sn="46.39" a="7942.95" fwhm="0.001373" res="338776.9" algo="FTMS" component_name="CZ" deconvoluted_molecular_mass="465.140854" deconvoluted_isotopic_mass="465.140689"/>
<pk mz="465.153385" i="1653338.9" sn="10.84" a="1591.47" fwhm="0.001221" res="380878.7" algo="FTMS"/>
<pk mz="465.168583" i="8935262.0" z="-1" sn="69.14" a="11698.68" fwhm="0.001324" res="351464.5" algo="FTMS" component_name="o" deconvoluted_molecular_mass="465.169019" deconvoluted_isotopic_mass="465.169031"/>
<pk mz="465.176626" i="2765664.0" sn="19.75" a="3136.11" fwhm="0.001329" res="349914.8" algo="FTMS"/>
<pk mz="465.189681" i="3924835.0" sn="29.03" a="4975.91" fwhm="0.001286" res="361649.9" algo="FTMS"/>
<pk mz="465.207500" i="1398886.9" sn="8.81" a="1330.27" fwhm="0.001292" res="360185.7" algo="FTMS"/>
<pk mz="465.213242" i="1281640.1" sn="7.87" a="1088.80" fwhm="0.001074" res="433342.2" algo="FTMS"/>
<pk mz="465.226102" i="2968939.0" sn="21.38" a="3233.30" fwhm="0.001260" res="369227.9" algo="FTMS"/>
<pk mz="465.262373" i="1548914.9" sn="10.01" a="1433.82" fwhm="0.001221" res="381077.6" algo="FTMS"/>
<pk mz="465.304394" i="2600828.0" sn="18.43" a="2944.06" fwhm="0.001343" res="346471.3" algo="FTMS"/>
<pk mz="466.026351" i="1369113.6" sn="8.57" a="1370.38" fwhm="0.001332" res="349757.3" algo="FTMS"/>
<pk mz="466.052695" i="1189791.3" sn="7.13" a="1456.75" fwhm="0.001526" res="305469.5" algo="FTMS"/>
<pk mz="466.062748" i="3224609.5" sn="23.42" a="3626.71" fwhm="0.001254" res="371732.4" algo="FTMS"/>
<pk mz="466.070691" i="1896995.3" z="-1" sn="12.79" a="1798.74" fwhm="0.001211" res="384881.0" algo="FTMS" component_name="CI" deconvoluted_molecular_mass="465.067893" deconvoluted_isotopic_mass="466.071141"/>
<pk mz="466.073784" i="1273891.9" sn="7.80" a="1738.05" fwhm="0.001981" res="235297.1" algo="FTMS"/>
<pk mz="466.099065" i="2832425.3" sn="20.28" a="3686.33" fwhm="0.001444" res="322840.6" algo="FTMS"/>
<pk mz="466.107230" i="1962539.1" z="-1" sn="13.32" a="2008.67" fwhm="0.001285" res="362823.9" algo="FTMS" component_name="AT" deconvoluted_molecular_mass="465.104306" deconvoluted_isotopic_mass="466.107680"/>
<pk mz="466.110294" i="1741611.8" sn="11.55" a="1870.83" fwhm="0.001297" res="359405.4" algo="FTMS"/>
<pk mz="466.135465" i="1608241.3" sn="10.48" a="1410.29" fwhm="0.001169" res="398712.1" algo="FTMS"/>
<pk mz="466.143614" i="1616691.0" z="-1" sn="10.55" a="1672.44" fwhm="0.001335" res="349047.5" algo="FTMS" component_name="CZ" deconvoluted_molecular_mass="465.140854" deconvoluted_isotopic_mass="466.144064"/>
<pk mz="466.171870" i="2537529.0" z="-1" sn="17.92" a="2786.68" fwhm="0.001279" res="364550.0" algo="FTMS" component_name="o" deconvoluted_molecular_mass="465.169019" deconvoluted_isotopic_mass="466.172320"/>
<pk mz="466.184986" i="1279291.9" sn="7.85" a="1043.25" fwhm="0.001146" res="406838.3" algo="FTMS"/>
<pk mz="466.192910" i="1450813.6" sn="9.22" a="1446.17" fwhm="0.001325" res="351826.0" algo="FTMS"/>
<pk mz="467.046737" i="6491381.0" z="-1" sn="49.57" a="8742.05" fwhm="0.001400" res="333630.5" algo="FTMS" component_name="CH" deconvoluted_molecular_mass="467.047354" deconvoluted_isotopic_mass="467.047188"/>
<pk mz="467.057988" i="1189367.4" z="-8" sn="7.13" a="1064.24" fwhm="0.001277" res="365699.7" algo="FTMS" component_name="IX" deconvoluted_molecular_mass="3743.534619" deconvoluted_isotopic_mass="3743.522293"/>
<pk mz="467.083106" i="8089853.0" z="-1" sn="62.37" a="10893.63" fwhm="0.001383" res="337699.7" algo="FTMS" component_name="AD" deconvoluted_molecular_mass="467.083573" deconvoluted_isotopic_mass="467.083558"/>
<pk mz="467.094416" i="2434303.3" sn="17.09" a="2720.64" fwhm="0.001261" res="370363.3" algo="FTMS"/>
<pk mz="467.119494" i="7266564.5" z="-1" sn="55.78" a="9612.70" fwhm="0.001365" res="342103.5" algo="FTMS" component_name="BC" deconvoluted_molecular_mass="467.120108" deconvoluted_isotopic_mass="467.119946"/>
<pk mz="467.130787" i="1921798.9" sn="12.99" a="2013.19" fwhm="0.001221" res="382474.3" algo="FTMS"/>
<pk mz="467.155876" i="4865292.5" z="-1" sn="36.56" a="5880.79" fwhm="0.001329" res="351544.7" algo="FTMS" component_name="GJ" deconvoluted_molecular_mass="467.157583" deconvoluted_isotopic_mass="467.156328"/>
<pk mz="467.165593" i="2616590.3" sn="18.55" a="3369.09" fwhm="0.001376" res="339495.6" algo="FTMS"/>
<pk mz="467.168887" i="2336015.0" sn="16.31" a="3399.87" fwhm="0.001541" res="303117.8" algo="FTMS"/>
<pk mz="467.192339" i="2748180.0" z="-8" sn="19.61" a="3038.72" fwhm="0.001307" res="357332.5" algo="FTMS" component_name="IX" deconvoluted_molecular_mass="3743.534619" deconvoluted_isotopic_mass="3744.597101"/>
<pk mz="467.205386" i="3008278.8" sn="21.69" a="3459.76" fwhm="0.001297" res="360311.6" algo="FTMS"/>
<pk mz="467.228757" i="1437467.8" sn="9.11" a="1162.31" fwhm="0.001092" res="427839.5" algo="FTMS"/>
<pk mz="467.241759" i="2174238.5" sn="15.01" a="1961.67" fwhm="0.001157" res="403755.2" algo="FTMS"/>
<pk mz="468.041883" i="1381063.5" sn="8.66" a="1122.55" fwhm="0.001095" res="427389.0" algo="FTMS"/>
<pk mz="468.050122" i="1595337.3" z="-1" sn="10.37" a="1520.26" fwhm="0.001222" res="382916.4" algo="FTMS" component_name="CH" deconvoluted_molecular_mass="467.047354" deconvoluted_isotopic_mass="468.050575"/>
<pk mz="468.078371" i="3190735.3" sn="23.15" a="4118.17" fwhm="0.001399" res="334662.9" algo="FTMS"/>
<pk mz="468.086550" i="1490384.9" z="-1" sn="9.53" a="1286.01" fwhm="0.001038" res="450987.3" algo="FTMS" component_name="AD" deconvoluted_molecular_mass="467.083573" deconvoluted_isotopic_mass="468.087004"/>
<pk mz="468.114730" i="2921942.8" sn="21.00" a="3691.00" fwhm="0.001388" res="337194.7" algo="FTMS"/>
<pk mz="468.122999" i="1710552.5" z="-1" sn="11.30" a="1541.20" fwhm="0.001134" res="412945.2" algo="FTMS" component_name="BC" deconvoluted_molecular_mass="467.120108" deconvoluted_isotopic_mass="468.123453"/>
<pk mz="468.126109" i="2319321.3" sn="16.17" a="3042.89" fwhm="0.001438" res="325550.2" algo="FTMS"/>
<pk mz="468.151135" i="1739230.4" z="-1" sn="11.53" a="1436.72" fwhm="0.001147" res="408320.9" algo="FTMS" component_name="CZ" deconvoluted_molecular_mass="465.140854" deconvoluted_isotopic_mass="468.151589"/>
<pk mz="468.164345" i="1576929.1" z="-1" sn="10.23" a="1487.70" fwhm="0.001292" res="362443.5" algo="FTMS" component_name="GJ" deconvoluted_molecular_mass="467.157583" deconvoluted_isotopic_mass="468.164799"/>
<pk mz="468.195611" i="1192167.8" sn="7.15" a="1328.23" fwhm="0.001379" res="339516.9" algo="FTMS"/>
<pk mz="468.978288" i="3254922.5" sn="23.66" a="3820.14" fwhm="0.001350" res="347334.9" algo="FTMS"/>
<pk mz="469.025979" i="2515092.3" sn="17.74" a="3216.30" fwhm="0.001428" res="328397.3" algo="FTMS"/>
<pk mz="469.041225" i="1672855.5" sn="10.99" a="1690.15" fwhm="0.001319" res="355707.2" algo="FTMS"/>
<pk mz="469.062380" i="8071836.0" z="-1" sn="62.22" a="10963.81" fwhm="0.001415" res="331385.9" algo="FTMS" component_name="AF" deconvoluted_molecular_mass="469.062854" deconvoluted_isotopic_mass="469.062836"/>
<pk mz="469.077558" i="1187999.0" sn="7.11" a="890.99" fwhm="0.001121" res="418602.1" algo="FTMS"/>
<pk mz="469.098755" i="8569507.0" z="-1" sn="66.21" a="12021.93" fwhm="0.001436" res="326689.1" algo="FTMS" component_name="w" deconvoluted_molecular_mass="469.099250" deconvoluted_isotopic_mass="469.099211"/>
<pk mz="469.109835" i="1802917.6" sn="12.03" a="2166.13" fwhm="0.001545" res="303575.9" algo="FTMS"/>
<pk mz="469.113995" i="1186470.5" sn="7.10" a="881.09" fwhm="0.001191" res="393859.0" algo="FTMS"/>
<pk mz="469.135126" i="6372011.0" z="-1" sn="48.61" a="8251.15" fwhm="0.001373" res="341654.2" algo="FTMS" component_name="CQ" deconvoluted_molecular_mass="469.135609" deconvoluted_isotopic_mass="469.135583"/>
<pk mz="469.171603" i="3316402.3" sn="24.15" a="4156.68" fwhm="0.001352" res="347049.0" algo="FTMS"/>
<pk mz="469.207985" i="2615481.8" sn="18.54" a="3058.51" fwhm="0.001338" res="350615.1" algo="FTMS"/>
<pk mz="469.220935" i="1608380.5" sn="10.48" a="1471.66" fwhm="0.001178" res="398260.4" algo="FTMS"/>
<pk mz="469.244216" i="2928321.3" sn="21.04" a="3448.31" fwhm="0.001338" res="350694.2" algo="FTMS"/>
<pk mz="469.266580" i="1258181.9" sn="7.67" a="1752.62" fwhm="0.002105" res="222924.4" algo="FTMS"/>
<pk mz="469.280738" i="1485768.8" sn="9.50" a="1258.16" fwhm="0.001243" res="377652.1" algo="FTMS"/>
<pk mz="470.036474" i="1362787.3" sn="8.51" a="1192.19" fwhm="0.001237" res="379899.8" algo="FTMS"/>
<pk mz="470.057710" i="1622375.6" z="-1" sn="10.59" a="1707.25" fwhm="0.001265" res="371584.9" algo="FTMS" component_name="CH" deconvoluted_molecular_mass="467.047354" deconvoluted_isotopic_mass="470.058168"/>
<pk mz="470.065835" i="1541993.3" z="-1" sn="9.94" a="1417.90" fwhm="0.001246" res="377368.0" algo="FTMS" component_name="AF" deconvoluted_molecular_mass="469.062854" deconvoluted_isotopic_mass="470.066293"/>
<pk mz="470.072713" i="1696362.6" sn="11.18" a="1916.14" fwhm="0.001296" res="362749.5" algo="FTMS"/>
<pk mz="470.094073" i="2244975.0" sn="15.57" a="2581.05" fwhm="0.001322" res="355654.5" algo="FTMS"/>
<pk mz="470.102296" i="2080624.6" z="-1" sn="14.26" a="2409.96" fwhm="0.001462" res="321655.2" algo="FTMS" component_name="w" deconvoluted_molecular_mass="469.099250" deconvoluted_isotopic_mass="470.102754"/>
<pk mz="470.130347" i="1767030.3" z="-1" sn="11.75" a="2053.68" fwhm="0.001333" res="352641.7" algo="FTMS" component_name="BC" deconvoluted_molecular_mass="467.120108" deconvoluted_isotopic_mass="470.130805"/>
<pk mz="470.138615" i="1402488.0" z="-1" sn="8.83" a="1203.77" fwhm="0.001283" res="366418.1" algo="FTMS" component_name="CQ" deconvoluted_molecular_mass="469.135609" deconvoluted_isotopic_mass="470.139074"/>
<pk mz="471.020658" i="1586473.6" sn="10.30" a="1568.02" fwhm="0.001251" res="376405.0" algo="FTMS"/>
<pk mz="471.041686" i="3273773.8" sn="23.81" a="3929.40" fwhm="0.001307" res="360270.1" algo="FTMS"/>
<pk mz="471.056949" i="2204720.8" sn="15.25" a="2364.32" fwhm="0.001292" res="364523.0" algo="FTMS"/>
<pk mz="471.068261" i="1370163.1" sn="8.57" a="1506.92" fwhm="0.001359" res="346565.0" algo="FTMS"/>
<pk mz="471.078003" i="7308341.0" z="-1" sn="56.11" a="10868.96" fwhm="0.001474" res="319576.3" algo="FTMS" component_name="BA" deconvoluted_molecular_mass="471.078479" deconvoluted_isotopic_mass="471.078463"/>
<pk mz="471.093233" i="1266744.1" sn="7.74" a="1115.72" fwhm="0.001185" res="397438.5" algo="FTMS"/>
<pk mz="471.104477" i="1367866.4" sn="8.55" a="1440.42" fwhm="0.001423" res="330955.5" algo="FTMS"/>
<pk mz="471.114439" i="6964284.5" z="-1" sn="53.35" a="9889.60" fwhm="0.001424" res="330790.1" algo="FTMS" component_name="BQ" deconvoluted_molecular_mass="471.114733" deconvoluted_isotopic_mass="471.114899"/>
<pk mz="471.129615" i="1262655.4" sn="7.71" a="835.36" fwhm="0.001130" res="416815.0" algo="FTMS"/>
<pk mz="471.150775" i="4318275.5" z="-1" sn="32.17" a="5731.05" fwhm="0.001432" res="329117.1" algo="FTMS" component_name="IQ" deconvoluted_molecular_mass="471.151223" deconvoluted_isotopic_mass="471.151235"/>
<pk mz="471.187212" i="2899018.8" sn="20.81" a="3612.68" fwhm="0.001394" res="337988.6" algo="FTMS"/>
<pk mz="471.209715" i="2095183.4" sn="14.37" a="2179.52" fwhm="0.001265" res="372446.8" algo="FTMS"/>
<pk mz="471.223573" i="3323474.3" sn="24.20" a="3799.72" fwhm="0.001306" res="360825.6" algo="FTMS"/>
<pk mz="471.260019" i="2709081.5" sn="19.29" a="3167.27" fwhm="0.001330" res="354252.5" algo="FTMS"/>
<pk mz="471.296277" i="1221984.6" sn="7.38" a="1028.97" fwhm="0.001198" res="393347.5" algo="FTMS"/>
<pk mz="472.052041" i="2021622.1" sn="13.78" a="2316.81" fwhm="0.001367" res="345253.4" algo="FTMS"/>
<pk mz="472.073359" i="1418490.4" sn="8.95" a="1151.55" fwhm="0.001130" res="417591.1" algo="FTMS"/>
<pk mz="472.081433" i="1580795.9" z="-1" sn="10.25" a="1677.22" fwhm="0.001387" res="340332.5" algo="FTMS" component_name="BA" deconvoluted_molecular_mass="471.078479" deconvoluted_isotopic_mass="472.081896"/>
<pk mz="472.088680" i="1645821.4" sn="10.77" a="1815.47" fwhm="0.001369" res="344793.5" algo="FTMS"/>
<pk mz="472.109711" i="1325057.5" sn="8.20" a="1183.55" fwhm="0.001230" res="383776.0" algo="FTMS"/>
<pk mz="472.117695" i="1343747.1" z="-1" sn="8.35" a="1326.22" fwhm="0.001197" res="394437.7" algo="FTMS" component_name="BQ" deconvoluted_molecular_mass="471.114733" deconvoluted_isotopic_mass="472.118158"/>
<pk mz="472.136187" i="1389830.8" sn="8.72" a="1253.07" fwhm="0.001169" res="404031.3" algo="FTMS"/>
<pk mz="472.154063" i="1309194.3" z="-1" sn="8.08" a="1083.87" fwhm="0.001160" res="407074.0" algo="FTMS" component_name="IQ" deconvoluted_molecular_mass="471.151223" deconvoluted_isotopic_mass="472.154525"/>
<pk mz="472.227057" i="1255448.5" sn="7.65" a="981.07" fwhm="0.001261" res="374390.3" algo="FTMS"/>
<pk mz="472.241244" i="1703195.4" sn="11.23" a="1724.17" fwhm="0.001317" res="358587.0" algo="FTMS"/>
<pk mz="473.036153" i="2501558.3" sn="17.62" a="2820.74" fwhm="0.001343" res="352176.5" algo="FTMS"/>
<pk mz="473.057324" i="4543930.5" z="-12" sn="33.97" a="7082.10" fwhm="0.001555" res="304191.0" algo="FTMS" component_name="HR" deconvoluted_molecular_mass="5687.796638" deconvoluted_isotopic_mass="5687.779534"/>
<pk mz="473.072616" i="3363773.3" sn="24.52" a="4208.58" fwhm="0.001391" res="340088.5" algo="FTMS"/>
<pk mz="473.083626" i="2078143.5" sn="14.23" a="2625.93" fwhm="0.001454" res="325461.8" algo="FTMS"/>
<pk mz="473.093727" i="5155265.5" z="-1" sn="38.87" a="6865.13" fwhm="0.001394" res="339434.0" algo="FTMS" component_name="FL" deconvoluted_molecular_mass="473.094214" deconvoluted_isotopic_mass="473.094192"/>
<pk mz="473.108954" i="2929092.3" sn="21.04" a="3551.71" fwhm="0.001423" res="332546.7" algo="FTMS"/>
<pk mz="473.120031" i="1370822.5" z="-1" sn="8.57" a="1250.64" fwhm="0.001282" res="368993.4" algo="FTMS" component_name="BQ" deconvoluted_molecular_mass="471.114733" deconvoluted_isotopic_mass="473.120496"/>
<pk mz="473.121927" i="1186246.9" sn="7.09" a="841.32" fwhm="0.001021" res="463285.7" algo="FTMS"/>
<pk mz="473.130067" i="3561416.5" sn="26.11" a="4679.70" fwhm="0.001415" res="334353.3" algo="FTMS"/>
<pk mz="473.145328" i="1779147.4" z="-12" sn="11.84" a="1994.10" fwhm="0.001388" res="340896.1" algo="FTMS" component_name="HR" deconvoluted_molecular_mass="5687.796638" deconvoluted_isotopic_mass="5688.835590"/>
<pk mz="473.158442" i="1778637.9" sn="11.83" a="1780.49" fwhm="0.001324" res="357242.4" algo="FTMS"/>
<pk mz="473.166335" i="1878991.4" sn="12.64" a="1653.00" fwhm="0.001108" res="426864.6" algo="FTMS"/>
<pk mz="473.194946" i="1555413.0" sn="10.05" a="1765.57" fwhm="0.001404" res="337062.1" algo="FTMS"/>
<pk mz="473.202960" i="2906070.5" sn="20.86" a="3657.78" fwhm="0.001427" res="331506.5" algo="FTMS"/>
<pk mz="473.225361" i="2997210.8" z="-12" sn="21.59" a="3971.74" fwhm="0.001445" res="327522.1" algo="FTMS" component_name="HR" deconvoluted_molecular_mass="5687.796638" deconvoluted_isotopic_mass="5689.795982"/>
<pk mz="473.239338" i="2766813.5" sn="19.75" a="3467.41" fwhm="0.001394" res="339397.1" algo="FTMS"/>
<pk mz="473.275669" i="2050020.5" sn="14.01" a="2503.18" fwhm="0.001455" res="325193.7" algo="FTMS"/>
<pk mz="473.282626" i="8758758.0" z="-1" sn="67.72" a="12112.71" fwhm="0.001407" res="336304.0" algo="FTMS" component_name="t" deconvoluted_molecular_mass="473.283111" deconvoluted_isotopic_mass="473.283091"/>
<pk mz="473.311922" i="1296875.5" z="-12" sn="7.98" a="1459.33" fwhm="0.001525" res="310431.1" algo="FTMS" component_name="HR" deconvoluted_molecular_mass="5687.796638" deconvoluted_isotopic_mass="5690.834718"/>
<pk mz="474.031315" i="1920373.5" sn="12.97" a="2063.83" fwhm="0.001405" res="337358.5" algo="FTMS"/>
<pk mz="474.067851" i="2139260.5" sn="14.72" a="2192.74" fwhm="0.001201" res="394644.6" algo="FTMS"/>
<pk mz="474.088889" i="1587328.5" sn="10.30" a="1825.15" fwhm="0.001460" res="324779.9" algo="FTMS"/>
<pk mz="474.097178" i="1268354.1" z="-1" sn="7.75" a="934.70" fwhm="0.001216" res="389931.4" algo="FTMS" component_name="FL" deconvoluted_molecular_mass="473.094214" deconvoluted_isotopic_mass="474.097645"/>
<pk mz="474.104162" i="1761923.4" sn="11.70" a="1937.23" fwhm="0.001447" res="327535.7" algo="FTMS"/>
<pk mz="474.115364" i="1953925.5" sn="13.24" a="2242.10" fwhm="0.001355" res="349988.9" algo="FTMS"/>
<pk mz="474.198100" i="1399957.3" sn="8.80" a="1170.89" fwhm="0.001186" res="399972.1" algo="FTMS"/>
<pk mz="474.234288" i="1538716.1" sn="9.91" a="1625.64" fwhm="0.001449" res="327341.0" algo="FTMS"/>
<pk mz="474.286039" i="3284646.0" z="-1" sn="23.89" a="3868.61" fwhm="0.001312" res="361380.2" algo="FTMS" component_name="t" deconvoluted_molecular_mass="473.283111" deconvoluted_isotopic_mass="474.286506"/>
<pk mz="475.015307" i="1398063.8" sn="8.78" a="964.23" fwhm="0.001310" res="362685.7" algo="FTMS"/>
<pk mz="475.051839" i="4124470.5" z="-12" sn="30.61" a="5194.36" fwhm="0.001359" res="349479.4" algo="FTMS" component_name="JL" deconvoluted_molecular_mass="5711.713150" deconvoluted_isotopic_mass="5711.713774"/>
<pk mz="475.063134" i="2146104.8" sn="14.77" a="2165.40" fwhm="0.001276" res="372277.0" algo="FTMS"/>
<pk mz="475.072922" i="3137338.5" sn="22.71" a="4130.09" fwhm="0.001487" res="319571.4" algo="FTMS"/>
<pk mz="475.088225" i="3635005.5" sn="26.69" a="4616.32" fwhm="0.001386" res="342694.5" algo="FTMS"/>
<pk mz="475.099433" i="2860863.5" sn="20.50" a="3974.03" fwhm="0.001496" res="317537.0" algo="FTMS"/>
<pk mz="475.109445" i="2020673.4" sn="13.77" a="2523.74" fwhm="0.001552" res="306140.9" algo="FTMS"/>
<pk mz="475.124608" i="3546948.3" sn="25.99" a="4503.31" fwhm="0.001378" res="344900.1" algo="FTMS"/>
<pk mz="475.135776" i="1837638.4" z="-12" sn="12.30" a="2247.52" fwhm="0.001425" res="333312.9" algo="FTMS" component_name="JL" deconvoluted_molecular_mass="5711.713150" deconvoluted_isotopic_mass="5712.721022"/>
<pk mz="475.145675" i="1646664.3" sn="10.77" a="1813.65" fwhm="0.001436" res="330808.4" algo="FTMS"/>
<pk mz="475.160925" i="4597579.0" z="-1" sn="34.40" a="6049.53" fwhm="0.001431" res="331986.1" algo="FTMS" component_name="HP" deconvoluted_molecular_mass="475.161474" deconvoluted_isotopic_mass="475.161394"/>
<pk mz="475.174225" i="1536589.5" sn="9.89" a="1845.94" fwhm="0.001513" res="313992.7" algo="FTMS"/>
<pk mz="475.181986" i="1570383.0" sn="10.16" a="1499.96" fwhm="0.001293" res="367522.4" algo="FTMS"/>
<pk mz="475.197458" i="1189457.9" sn="7.11" a="942.54" fwhm="0.001095" res="433775.2" algo="FTMS"/>
<pk mz="475.204707" i="1437011.3" sn="9.10" a="1268.73" fwhm="0.001281" res="371080.6" algo="FTMS"/>
<pk mz="475.210457" i="2615124.3" sn="18.53" a="2945.35" fwhm="0.001317" res="360707.7" algo="FTMS"/>
<pk mz="475.218497" i="1768277.9" z="-12" sn="11.75" a="1915.16" fwhm="0.001300" res="365648.1" algo="FTMS" component_name="JL" deconvoluted_molecular_mass="5711.713150" deconvoluted_isotopic_mass="5713.713675"/>
<pk mz="475.246981" i="1540443.1" sn="9.92" a="1663.59" fwhm="0.001373" res="346183.8" algo="FTMS"/>
<pk mz="475.254958" i="1249628.6" sn="7.60" a="1487.42" fwhm="0.001441" res="329750.2" algo="FTMS"/>
<pk mz="476.047063" i="1819120.0" sn="12.15" a="1754.94" fwhm="0.001162" res="409713.8" algo="FTMS"/>
<pk mz="476.083521" i="2405366.8" sn="16.85" a="2958.98" fwhm="0.001437" res="331230.0" algo="FTMS"/>
<pk mz="476.091613" i="1317880.3" sn="8.14" a="1238.65" fwhm="0.001348" res="353312.7" algo="FTMS"/>
<pk mz="476.094665" i="1688568.8" sn="11.11" a="1735.95" fwhm="0.001307" res="364277.9" algo="FTMS"/>
<pk mz="476.119899" i="1624573.5" sn="10.60" a="1614.89" fwhm="0.001346" res="353766.9" algo="FTMS"/>
<pk mz="476.164624" i="1324293.8" z="-1" sn="8.19" a="1262.72" fwhm="0.001249" res="381189.2" algo="FTMS" component_name="HP" deconvoluted_molecular_mass="475.161474" deconvoluted_isotopic_mass="476.165095"/>
<pk mz="476.177411" i="1340936.1" sn="8.33" a="1590.69" fwhm="0.001467" res="324503.2" algo="FTMS"/>
<pk mz="476.213674" i="2011662.8" sn="13.69" a="2213.70" fwhm="0.001361" res="349797.3" algo="FTMS"/>
<pk mz="477.031070" i="2986148.5" sn="21.28" a="3683.42" fwhm="0.001400" res="340662.1" algo="FTMS"/>
<pk mz="477.042288" i="1559718.6" sn="9.97" a="1754.74" fwhm="0.001410" res="338364.3" algo="FTMS"/>
<pk mz="477.067440" i="4708523.0" z="-1" sn="34.93" a="6660.95" fwhm="0.001471" res="324404.3" algo="FTMS" component_name="HA" deconvoluted_molecular_mass="477.068594" deconvoluted_isotopic_mass="477.067914"/>
<pk mz="477.078677" i="2515629.3" sn="17.55" a="3176.51" fwhm="0.001445" res="330103.2" algo="FTMS"/>
<pk mz="477.088580" i="1369519.0" sn="8.47" a="1686.11" fwhm="0.001868" res="255397.9" algo="FTMS"/>
<pk mz="477.103878" i="4684978.0" z="-1" sn="34.75" a="6153.15" fwhm="0.001434" res="332617.6" algo="FTMS" component_name="HE" deconvoluted_molecular_mass="477.104365" deconvoluted_isotopic_mass="477.104351"/>
<pk mz="477.115029" i="2655924.0" sn="18.66" a="3587.52" fwhm="0.001555" res="306809.9" algo="FTMS"/>
<pk mz="477.140355" i="3265208.5" sn="23.49" a="4588.87" fwhm="0.001509" res="316154.9" algo="FTMS"/>
<pk mz="477.153304" i="1259706.9" sn="7.60" a="1075.65" fwhm="0.001245" res="383161.7" algo="FTMS"/>
<pk mz="477.172650" i="1687742.4" sn="10.99" a="2341.59" fwhm="0.001645" res="290070.7" algo="FTMS"/>
<pk mz="477.176646" i="2078911.1" sn="14.09" a="2139.16" fwhm="0.001358" res="351453.4" algo="FTMS"/>
<pk mz="477.189725" i="3323585.5" sn="23.96" a="4332.50" fwhm="0.001493" res="319716.1" algo="FTMS"/>
<pk mz="477.226081" i="2728648.0" sn="19.24" a="3176.40" fwhm="0.001313" res="363436.4" algo="FTMS"/>
<pk mz="477.262487" i="1801934.6" sn="11.89" a="1622.25" fwhm="0.001211" res="393996.8" algo="FTMS"/>
<pk mz="477.417463" i="1286378.8" sn="7.81" a="1401.11" fwhm="0.001495" res="319407.8" algo="FTMS"/>
<pk mz="478.026415" i="1516120.6" sn="9.63" a="2117.18" fwhm="0.001653" res="289228.9" algo="FTMS"/>
<pk mz="478.034486" i="1224794.0" sn="7.32" a="1094.27" fwhm="0.001297" res="368527.9" algo="FTMS"/>
<pk mz="478.062727" i="2626911.0" sn="18.43" a="3302.37" fwhm="0.001438" res="332449.4" algo="FTMS"/>
<pk mz="478.073723" i="1416033.1" z="-1" sn="8.83" a="1535.51" fwhm="0.001536" res="311294.3" algo="FTMS" component_name="HA" deconvoluted_molecular_mass="477.068594" deconvoluted_isotopic_mass="478.074198"/>
<pk mz="478.099101" i="2724197.8" sn="19.20" a="3736.55" fwhm="0.001517" res="315116.4" algo="FTMS"/>
<pk mz="478.107285" i="1290343.1" z="-1" sn="7.84" a="1229.52" fwhm="0.001493" res="320216.0" algo="FTMS" component_name="HE" deconvoluted_molecular_mass="477.104365" deconvoluted_isotopic_mass="478.107761"/>
<pk mz="478.110417" i="1668455.6" sn="10.84" a="1606.08" fwhm="0.001234" res="387474.1" algo="FTMS"/>
<pk mz="478.135560" i="1817708.1" sn="12.02" a="2287.98" fwhm="0.001631" res="293236.3" algo="FTMS"/>
<pk mz="478.192958" i="1739382.5" sn="11.40" a="2441.02" fwhm="0.001700" res="281273.6" algo="FTMS"/>
<pk mz="478.229506" i="1191805.0" sn="7.06" a="862.63" fwhm="0.001044" res="457951.5" algo="FTMS"/>
<pk mz="479.010382" i="1271048.0" sn="7.68" a="934.73" fwhm="0.001096" res="437188.3" algo="FTMS"/>
<pk mz="479.046759" i="4839950.5" z="-10" sn="35.97" a="6517.67" fwhm="0.001419" res="337629.9" algo="FTMS" component_name="GL" deconvoluted_molecular_mass="4799.530950" deconvoluted_isotopic_mass="4799.542789"/>
<pk mz="479.058089" i="1942032.4" sn="13.00" a="2677.35" fwhm="0.001644" res="291312.9" algo="FTMS"/>
<pk mz="479.083144" i="5799445.0" z="-1" sn="43.58" a="7878.33" fwhm="0.001436" res="333557.3" algo="FTMS" component_name="DU" deconvoluted_molecular_mass="479.083593" deconvoluted_isotopic_mass="479.083622"/>
<pk mz="479.094384" i="2113046.8" sn="14.36" a="2987.58" fwhm="0.001717" res="278952.2" algo="FTMS"/>
<pk mz="479.119535" i="6701595.0" z="-1" sn="50.73" a="9054.41" fwhm="0.001425" res="336220.2" algo="FTMS" component_name="CA" deconvoluted_molecular_mass="479.120005" deconvoluted_isotopic_mass="479.120013"/>
<pk mz="479.130680" i="1600541.3" sn="10.30" a="1484.96" fwhm="0.001145" res="418286.6" algo="FTMS"/>
<pk mz="479.147892" i="2549792.3" z="-10" sn="17.82" a="3145.62" fwhm="0.001424" res="336405.9" algo="FTMS" component_name="GL" deconvoluted_molecular_mass="4799.530950" deconvoluted_isotopic_mass="4800.554127"/>
<pk mz="479.155886" i="4126241.8" sn="30.31" a="5215.51" fwhm="0.001415" res="338526.1" algo="FTMS"/>
<pk mz="479.168895" i="1967652.0" sn="13.21" a="2589.28" fwhm="0.001452" res="330059.8" algo="FTMS"/>
<pk mz="479.192290" i="2230312.0" sn="15.29" a="2643.62" fwhm="0.001368" res="350200.2" algo="FTMS"/>
<pk mz="479.205321" i="3825194.5" sn="27.93" a="4859.30" fwhm="0.001382" res="346772.7" algo="FTMS"/>
<pk mz="479.223095" i="1686829.5" sn="10.98" a="2170.45" fwhm="0.001557" res="307737.8" algo="FTMS"/>
<pk mz="479.241745" i="2398256.8" z="-10" sn="16.62" a="2679.50" fwhm="0.001324" res="362054.8" algo="FTMS" component_name="GL" deconvoluted_molecular_mass="4799.530950" deconvoluted_isotopic_mass="4801.492659"/>
<pk mz="480.042087" i="1695421.1" sn="11.05" a="1890.03" fwhm="0.001328" res="361463.2" algo="FTMS"/>
<pk mz="480.078319" i="2822339.5" sn="19.98" a="3325.07" fwhm="0.001351" res="355347.5" algo="FTMS"/>
<pk mz="480.086361" i="1770692.9" z="-1" sn="11.64" a="1667.53" fwhm="0.001257" res="382051.4" algo="FTMS" component_name="DU" deconvoluted_molecular_mass="479.083593" deconvoluted_isotopic_mass="480.086841"/>
<pk mz="480.114766" i="3045577.8" sn="21.75" a="3627.38" fwhm="0.001337" res="358992.7" algo="FTMS"/>
<pk mz="480.122847" i="2345675.3" z="-1" sn="16.20" a="2696.22" fwhm="0.001281" res="374661.5" algo="FTMS" component_name="CA" deconvoluted_molecular_mass="479.120005" deconvoluted_isotopic_mass="480.123327"/>
<pk mz="480.151142" i="2530512.0" sn="17.67" a="3070.68" fwhm="0.001468" res="326988.4" algo="FTMS"/>
<pk mz="480.172401" i="1227987.9" sn="7.34" a="1222.41" fwhm="0.001412" res="340110.8" algo="FTMS"/>
<pk mz="481.025981" i="3121511.5" sn="22.35" a="3975.62" fwhm="0.001434" res="335422.2" algo="FTMS"/>
<pk mz="481.062396" i="6715245.5" z="-1" sn="50.83" a="9522.01" fwhm="0.001474" res="326439.8" algo="FTMS" component_name="BY" deconvoluted_molecular_mass="481.062910" deconvoluted_isotopic_mass="481.062879"/>
<pk mz="481.073673" i="1837423.6" sn="12.17" a="2318.92" fwhm="0.001533" res="313907.6" algo="FTMS"/>
<pk mz="481.098793" i="7159668.0" z="-1" sn="54.35" a="10459.63" fwhm="0.001506" res="319389.6" algo="FTMS" component_name="BI" deconvoluted_molecular_mass="481.099278" deconvoluted_isotopic_mass="481.099275"/>
<pk mz="481.110027" i="2626933.8" sn="18.43" a="3221.66" fwhm="0.001382" res="348181.6" algo="FTMS"/>
<pk mz="481.135171" i="6809466.0" z="-1" sn="51.58" a="9453.22" fwhm="0.001475" res="326293.8" algo="FTMS" component_name="BV" deconvoluted_molecular_mass="481.135624" deconvoluted_isotopic_mass="481.135654"/>
<pk mz="481.163468" i="65428352.0" z="-1" sn="516.19" a="99230.13" fwhm="0.001477" res="325840.7" algo="FTMS" component_name="E" deconvoluted_molecular_mass="481.163955" deconvoluted_isotopic_mass="481.163950"/>
<pk mz="481.171590" i="3406720.5" sn="24.61" a="4000.42" fwhm="0.001346" res="357544.9" algo="FTMS"/>
<pk mz="481.184569" i="1981314.6" sn="13.31" a="2096.26" fwhm="0.001304" res="369147.1" algo="FTMS"/>
<pk mz="481.202415" i="1744005.8" sn="11.43" a="2477.96" fwhm="0.001716" res="280379.0" algo="FTMS"/>
<pk mz="481.208074" i="1518470.8" sn="9.64" a="1145.03" fwhm="0.001082" res="444544.1" algo="FTMS"/>
<pk mz="481.220925" i="2823561.0" sn="19.99" a="4189.10" fwhm="0.001601" res="300569.4" algo="FTMS"/>
<pk mz="481.257295" i="1285775.1" sn="7.80" a="1225.96" fwhm="0.001199" res="401524.4" algo="FTMS"/>
<pk mz="482.057511" i="1844759.5" sn="12.23" a="2071.08" fwhm="0.001377" res="350096.2" algo="FTMS"/>
<pk mz="482.065901" i="1605912.9" z="-1" sn="10.33" a="1765.67" fwhm="0.001428" res="337543.6" algo="FTMS" component_name="BY" deconvoluted_molecular_mass="481.062910" deconvoluted_isotopic_mass="482.066386"/>
<pk mz="482.093997" i="2596381.8" sn="18.18" a="3234.34" fwhm="0.001434" res="336081.3" algo="FTMS"/>
<pk mz="482.102153" i="1424671.0" z="-1" sn="8.90" a="1242.33" fwhm="0.001224" res="394008.5" algo="FTMS" component_name="BI" deconvoluted_molecular_mass="481.099278" deconvoluted_isotopic_mass="482.102638"/>
<pk mz="482.130419" i="2192931.8" sn="14.99" a="2703.23" fwhm="0.001476" res="326718.3" algo="FTMS"/>
<pk mz="482.138389" i="2122789.3" z="-1" sn="14.43" a="2468.27" fwhm="0.001435" res="336059.8" algo="FTMS" component_name="BV" deconvoluted_molecular_mass="481.135624" deconvoluted_isotopic_mass="482.138873"/>
<pk mz="482.166820" i="18521130.0" z="-1" sn="144.40" a="27115.46" fwhm="0.001477" res="326511.8" algo="FTMS" component_name="E" deconvoluted_molecular_mass="481.163955" deconvoluted_isotopic_mass="482.167305"/>
<pk mz="482.179897" i="1727020.3" sn="11.29" a="1996.53" fwhm="0.001465" res="329062.2" algo="FTMS"/>
<pk mz="483.020510" i="1552057.6" sn="9.91" a="1705.00" fwhm="0.001359" res="355312.0" algo="FTMS"/>
<pk mz="483.041682" i="5063869.0" z="-1" sn="37.74" a="7236.56" fwhm="0.001502" res="321556.4" algo="FTMS" component_name="FQ" deconvoluted_molecular_mass="483.043355" deconvoluted_isotopic_mass="483.042168"/>
<pk mz="483.056938" i="1866175.6" z="-10" sn="12.40" a="2377.07" fwhm="0.001523" res="317263.8" algo="FTMS" component_name="GQ" deconvoluted_molecular_mass="4839.624061" deconvoluted_isotopic_mass="4839.644671"/>
<pk mz="483.067961" i="1209025.5" sn="7.19" a="1047.82" fwhm="0.001258" res="384080.8" algo="FTMS"/>
<pk mz="483.078046" i="7111875.0" z="-1" sn="53.97" a="10266.10" fwhm="0.001474" res="327808.8" algo="FTMS" component_name="BK" deconvoluted_molecular_mass="483.078551" deconvoluted_isotopic_mass="483.078533"/>
<pk mz="483.089428" i="1464005.1" sn="9.21" a="1923.49" fwhm="0.001844" res="262009.8" algo="FTMS"/>
<pk mz="483.093245" i="1211845.8" sn="7.21" a="1099.88" fwhm="0.001364" res="354052.4" algo="FTMS"/>
<pk mz="483.114407" i="7785673.5" z="-1" sn="59.31" a="11739.83" fwhm="0.001523" res="317227.3" algo="FTMS" component_name="AL" deconvoluted_molecular_mass="483.114910" deconvoluted_isotopic_mass="483.114893"/>
<pk mz="483.125702" i="1836235.1" sn="12.16" a="2599.28" fwhm="0.001748" res="276384.3" algo="FTMS"/>
<pk mz="483.136711" i="1311437.0" sn="8.00" a="1489.45" fwhm="0.001511" res="319808.2" algo="FTMS"/>
<pk mz="483.150804" i="4800719.5" z="-10" sn="35.65" a="6479.33" fwhm="0.001425" res="339124.9" algo="FTMS" component_name="GQ" deconvoluted_molecular_mass="4839.624061" deconvoluted_isotopic_mass="4840.583336"/>
<pk mz="483.160536" i="21396688.0" z="-1" sn="167.19" a="33201.14" fwhm="0.001529" res="316053.9" algo="FTMS" component_name="S" deconvoluted_molecular_mass="483.160955" deconvoluted_isotopic_mass="483.161023"/>
<pk mz="483.170269" i="1915346.6" z="-1" sn="12.79" a="2412.11" fwhm="0.001499" res="322263.9" algo="FTMS" component_name="E" deconvoluted_molecular_mass="481.163955" deconvoluted_isotopic_mass="483.170756"/>
<pk mz="483.187222" i="2533077.5" sn="17.68" a="2641.90" fwhm="0.001276" res="378651.6" algo="FTMS"/>
<pk mz="483.200213" i="1660631.6" sn="10.77" a="1686.43" fwhm="0.001291" res="374245.1" algo="FTMS"/>
<pk mz="483.223708" i="1735387.5" sn="11.36" a="1920.71" fwhm="0.001427" res="338550.1" algo="FTMS"/>
<pk mz="483.259913" i="2083041.5" z="-10" sn="14.11" a="2447.76" fwhm="0.001393" res="346822.1" algo="FTMS" component_name="GQ" deconvoluted_molecular_mass="4839.624061" deconvoluted_isotopic_mass="4841.674423"/>
<pk mz="483.296528" i="1362407.6" sn="8.40" a="1244.28" fwhm="0.001349" res="358297.3" algo="FTMS"/>
<pk mz="484.052134" i="1578340.9" z="-1" sn="10.11" a="2040.92" fwhm="0.001573" res="307686.8" algo="FTMS" component_name="FQ" deconvoluted_molecular_mass="483.043355" deconvoluted_isotopic_mass="484.052623"/>
<pk mz="484.073249" i="1896808.4" sn="12.64" a="2120.90" fwhm="0.001370" res="353302.9" algo="FTMS"/>
<pk mz="484.081353" i="1565545.8" z="-1" sn="10.01" a="1771.46" fwhm="0.001401" res="345419.3" algo="FTMS" component_name="BK" deconvoluted_molecular_mass="483.078551" deconvoluted_isotopic_mass="484.081842"/>
<pk mz="484.109630" i="2092910.4" sn="14.19" a="2337.11" fwhm="0.001376" res="351913.3" algo="FTMS"/>
<pk mz="484.117841" i="1704559.8" z="-1" sn="11.11" a="1984.20" fwhm="0.001365" res="354720.0" algo="FTMS" component_name="AL" deconvoluted_molecular_mass="483.114910" deconvoluted_isotopic_mass="484.118330"/>
<pk mz="484.146276" i="1235316.4" sn="7.39" a="1124.72" fwhm="0.001329" res="364216.0" algo="FTMS"/>
<pk mz="484.163900" i="5168503.5" z="-1" sn="38.57" a="6871.38" fwhm="0.001437" res="336958.2" algo="FTMS" component_name="S" deconvoluted_molecular_mass="483.160955" deconvoluted_isotopic_mass="484.164389"/>
<pk mz="485.020902" i="1403139.6" sn="8.72" a="1654.61" fwhm="0.001476" res="328639.5" algo="FTMS"/>
<pk mz="485.036130" i="2291718.3" sn="15.77" a="2804.12" fwhm="0.001417" res="342317.3" algo="FTMS"/>
<pk mz="485.047567" i="1683208.0" z="-1" sn="10.94" a="2512.99" fwhm="0.001883" res="257584.2" algo="FTMS" component_name="FQ" deconvoluted_molecular_mass="483.043355" deconvoluted_isotopic_mass="485.048058"/>
<pk mz="485.057334" i="5515785.5" z="-1" sn="41.32" a="8314.75" fwhm="0.001547" res="313493.2" algo="FTMS" component_name="EK" deconvoluted_molecular_mass="485.057803" deconvoluted_isotopic_mass="485.057825"/>
<pk mz="485.072642" i="1698572.1" sn="11.06" a="2295.43" fwhm="0.001647" res="294462.3" algo="FTMS"/>
<pk mz="485.083827" i="1778957.9" z="-1" sn="11.70" a="2202.60" fwhm="0.001485" res="326554.0" algo="FTMS" component_name="BK" deconvoluted_molecular_mass="483.078551" deconvoluted_isotopic_mass="485.084318"/>
<pk mz="485.093667" i="7212559.5" z="-1" sn="54.77" a="11158.78" fwhm="0.001559" res="311256.1" algo="FTMS" component_name="BF" deconvoluted_molecular_mass="485.094149" deconvoluted_isotopic_mass="485.094158"/>
<pk mz="485.122111" i="1390356.1" sn="8.62" a="1433.98" fwhm="0.001289" res="376481.9" algo="FTMS"/>
<pk mz="485.130032" i="5411349.5" z="-1" sn="40.49" a="7446.12" fwhm="0.001456" res="333235.1" algo="FTMS" component_name="ET" deconvoluted_molecular_mass="485.130893" deconvoluted_isotopic_mass="485.130523"/>
<pk mz="485.166347" i="2384923.3" z="-1" sn="16.50" a="2822.11" fwhm="0.001389" res="349272.4" algo="FTMS" component_name="S" deconvoluted_molecular_mass="483.160955" deconvoluted_isotopic_mass="485.166838"/>
<pk mz="485.202876" i="2675233.3" sn="18.81" a="3410.43" fwhm="0.001456" res="333288.2" algo="FTMS"/>
<pk mz="485.225538" i="1554981.0" sn="9.93" a="1647.91" fwhm="0.001471" res="329824.2" algo="FTMS"/>
<pk mz="485.239259" i="3405863.3" sn="24.60" a="4375.78" fwhm="0.001442" res="336606.9" algo="FTMS"/>
<pk mz="485.275581" i="2587181.0" sn="18.11" a="3249.92" fwhm="0.001493" res="325023.5" algo="FTMS"/>
<pk mz="486.060555" i="1229995.9" z="-1" sn="7.35" a="1322.08" fwhm="0.001445" res="336303.8" algo="FTMS" component_name="EK" deconvoluted_molecular_mass="485.057803" deconvoluted_isotopic_mass="486.061049"/>
<pk mz="486.067791" i="1708717.0" sn="11.14" a="1910.25" fwhm="0.001370" res="354869.0" algo="FTMS"/>
<pk mz="486.079098" i="1234862.9" sn="7.39" a="1291.16" fwhm="0.001378" res="352707.8" algo="FTMS"/>
<pk mz="486.088976" i="2086832.4" z="-1" sn="14.14" a="2587.28" fwhm="0.001557" res="312137.3" algo="FTMS" component_name="BK" deconvoluted_molecular_mass="483.078551" deconvoluted_isotopic_mass="486.089469"/>
<pk mz="486.096959" i="1608113.8" z="-1" sn="10.35" a="1835.10" fwhm="0.001413" res="343924.7" algo="FTMS" component_name="BF" deconvoluted_molecular_mass="485.094149" deconvoluted_isotopic_mass="486.097453"/>
<pk mz="486.133362" i="1284791.5" z="-1" sn="7.78" a="1407.28" fwhm="0.001393" res="348945.3" algo="FTMS" component_name="ET" deconvoluted_molecular_mass="485.130893" deconvoluted_isotopic_mass="486.133856"/>
<pk mz="486.257173" i="1383371.4" sn="8.56" a="1513.29" fwhm="0.001354" res="359248.8" algo="FTMS"/>
<pk mz="487.015205" i="1413444.4" z="-10" sn="8.80" a="1533.94" fwhm="0.001367" res="356276.8" algo="FTMS" component_name="IA" deconvoluted_molecular_mass="4879.201159" deconvoluted_isotopic_mass="4879.227432"/>
<pk mz="487.036595" i="1638471.8" sn="10.59" a="1874.92" fwhm="0.001498" res="325138.8" algo="FTMS"/>
<pk mz="487.051871" i="2754378.3" sn="19.43" a="3466.94" fwhm="0.001422" res="342394.4" algo="FTMS"/>
<pk mz="487.063072" i="1774924.0" sn="11.67" a="1830.41" fwhm="0.001323" res="368165.0" algo="FTMS"/>
<pk mz="487.072971" i="5861197.5" z="-9" sn="44.06" a="8631.02" fwhm="0.001519" res="320633.8" algo="FTMS" component_name="DS" deconvoluted_molecular_mass="4391.711574" deconvoluted_isotopic_mass="4391.723798"/>
<pk mz="487.088288" i="1952080.0" sn="13.07" a="1825.73" fwhm="0.001193" res="408300.6" algo="FTMS"/>
<pk mz="487.099448" i="1592913.8" sn="10.22" a="1921.76" fwhm="0.001445" res="337120.7" algo="FTMS"/>
<pk mz="487.109325" i="4483923.5" z="-10" sn="33.14" a="6134.04" fwhm="0.001515" res="321562.8" algo="FTMS" component_name="IA" deconvoluted_molecular_mass="4879.201159" deconvoluted_isotopic_mass="4880.168636"/>
<pk mz="487.124528" i="1785173.8" sn="11.75" a="2002.43" fwhm="0.001373" res="354762.9" algo="FTMS"/>
<pk mz="487.137641" i="1396055.8" z="-1" sn="8.66" a="1698.22" fwhm="0.001733" res="281040.4" algo="FTMS" component_name="ET" deconvoluted_molecular_mass="485.130893" deconvoluted_isotopic_mass="487.138137"/>
<pk mz="487.145696" i="3176281.0" sn="22.77" a="4534.90" fwhm="0.001508" res="323046.5" algo="FTMS"/>
<pk mz="487.173841" i="1274973.5" sn="7.70" a="1526.63" fwhm="0.001492" res="326577.3" algo="FTMS"/>
<pk mz="487.182114" i="1991518.9" z="-9" sn="13.38" a="2198.44" fwhm="0.001346" res="362028.5" algo="FTMS" component_name="DS" deconvoluted_molecular_mass="4391.711574" deconvoluted_isotopic_mass="4392.706094"/>
<pk mz="487.218564" i="2325860.5" z="-10" sn="16.03" a="2972.74" fwhm="0.001475" res="330340.9" algo="FTMS" component_name="IA" deconvoluted_molecular_mass="4879.201159" deconvoluted_isotopic_mass="4881.261026"/>
<pk mz="487.240950" i="2347880.3" sn="16.21" a="3139.12" fwhm="0.001537" res="317076.4" algo="FTMS"/>
<pk mz="487.254898" i="2679658.3" sn="18.84" a="3713.50" fwhm="0.001491" res="326702.7" algo="FTMS"/>
<pk mz="487.291131" i="1742960.1" z="-9" sn="11.41" a="2059.19" fwhm="0.001566" res="311131.2" algo="FTMS" component_name="DS" deconvoluted_molecular_mass="4391.711574" deconvoluted_isotopic_mass="4393.687241"/>
<pk mz="488.046993" i="2213351.3" sn="15.14" a="2917.81" fwhm="0.001493" res="326792.9" algo="FTMS"/>
<pk mz="488.083422" i="1378028.9" sn="8.52" a="1680.56" fwhm="0.001607" res="303767.5" algo="FTMS"/>
<pk mz="488.094755" i="1846766.6" sn="12.24" a="2359.75" fwhm="0.001493" res="326924.7" algo="FTMS"/>
<pk mz="488.119961" i="1538290.6" sn="9.79" a="1989.88" fwhm="0.001670" res="292202.3" algo="FTMS"/>
<pk mz="488.131006" i="1395188.4" sn="8.66" a="1514.92" fwhm="0.001504" res="324487.1" algo="FTMS"/>
<pk mz="488.141491" i="1610358.0" z="-1" sn="10.36" a="2860.16" fwhm="0.002147" res="227391.9" algo="FTMS" component_name="ET" deconvoluted_molecular_mass="485.130893" deconvoluted_isotopic_mass="488.141989"/>
<pk mz="489.031085" i="2689152.5" sn="18.91" a="3565.28" fwhm="0.001478" res="330859.2" algo="FTMS"/>
<pk mz="489.052098" i="2433667.8" sn="16.89" a="3438.48" fwhm="0.001632" res="299751.5" algo="FTMS"/>
<pk mz="489.067439" i="4134022.3" z="-1" sn="30.36" a="5757.29" fwhm="0.001497" res="326695.9" algo="FTMS" component_name="JJ" deconvoluted_molecular_mass="489.067941" deconvoluted_isotopic_mass="489.067939"/>
<pk mz="489.078739" i="2217096.0" sn="15.17" a="2715.15" fwhm="0.001438" res="340147.7" algo="FTMS"/>
<pk mz="489.088564" i="3573897.5" sn="25.92" a="5189.69" fwhm="0.001494" res="327338.7" algo="FTMS"/>
<pk mz="489.103841" i="3332235.8" sn="24.01" a="4412.74" fwhm="0.001449" res="337630.2" algo="FTMS"/>
<pk mz="489.115017" i="2241677.5" sn="15.36" a="2902.72" fwhm="0.001481" res="330301.3" algo="FTMS"/>
<pk mz="489.125064" i="2668175.3" sn="18.74" a="4036.08" fwhm="0.001597" res="306259.2" algo="FTMS"/>
<pk mz="489.140264" i="3398801.5" sn="24.54" a="4305.37" fwhm="0.001446" res="338265.7" algo="FTMS"/>
<pk mz="489.151832" i="1216275.3" sn="7.24" a="1420.15" fwhm="0.001892" res="258512.4" algo="FTMS"/>
<pk mz="489.161453" i="1220756.8" sn="7.27" a="1162.38" fwhm="0.001439" res="339881.4" algo="FTMS"/>
<pk mz="489.176719" i="1825431.1" sn="12.06" a="2284.06" fwhm="0.001466" res="333747.3" algo="FTMS"/>
<pk mz="489.189579" i="1479065.1" sn="9.32" a="1787.37" fwhm="0.001553" res="314900.1" algo="FTMS"/>
<pk mz="489.220119" i="1221789.9" sn="7.28" a="855.40" fwhm="0.001192" res="410508.8" algo="FTMS"/>
<pk mz="489.226211" i="1396638.9" sn="8.67" a="1259.70" fwhm="0.001217" res="402066.5" algo="FTMS"/>
<pk mz="489.234267" i="1494688.0" sn="9.44" a="1555.88" fwhm="0.001359" res="359931.0" algo="FTMS"/>
<pk mz="490.062704" i="2712863.5" sn="18.90" a="3611.14" fwhm="0.001489" res="329145.3" algo="FTMS"/>
<pk mz="490.070790" i="1216672.8" z="-1" sn="7.16" a="1385.37" fwhm="0.001601" res="306026.7" algo="FTMS" component_name="JJ" deconvoluted_molecular_mass="489.067941" deconvoluted_isotopic_mass="490.071293"/>
<pk mz="490.073916" i="1317153.3" sn="7.95" a="1120.09" fwhm="0.001232" res="397719.2" algo="FTMS"/>
<pk mz="490.099056" i="2116389.0" sn="14.22" a="2423.78" fwhm="0.001365" res="358916.0" algo="FTMS"/>
<pk mz="490.110352" i="1355558.9" sn="8.25" a="1146.53" fwhm="0.001205" res="406879.4" algo="FTMS"/>
<pk mz="490.118650" i="1225512.1" sn="7.23" a="1903.64" fwhm="0.002168" res="226072.5" algo="FTMS"/>
<pk mz="490.135240" i="1454634.6" sn="9.03" a="1931.67" fwhm="0.001798" res="272633.1" algo="FTMS"/>
<pk mz="490.193033" i="1211955.5" sn="7.13" a="1559.69" fwhm="0.001756" res="279133.1" algo="FTMS"/>
<pk mz="490.229354" i="1603385.0" sn="10.20" a="1550.19" fwhm="0.001297" res="378060.9" algo="FTMS"/>
<pk mz="491.010283" i="1471408.0" sn="9.16" a="1667.52" fwhm="0.001473" res="333288.9" algo="FTMS"/>
<pk mz="491.046744" i="4988341.5" z="-9" sn="36.74" a="7203.69" fwhm="0.001528" res="321289.5" algo="FTMS" component_name="FZ" deconvoluted_molecular_mass="4427.490261" deconvoluted_isotopic_mass="4427.487841"/>
<pk mz="491.057976" i="1626551.3" sn="10.38" a="1743.77" fwhm="0.001324" res="370917.8" algo="FTMS"/>
<pk mz="491.067853" i="2106040.8" sn="14.14" a="3071.54" fwhm="0.001922" res="255537.0" algo="FTMS"/>
<pk mz="491.083139" i="5258683.0" z="-1" sn="38.86" a="7505.40" fwhm="0.001537" res="319438.8" algo="FTMS" component_name="FC" deconvoluted_molecular_mass="491.083615" deconvoluted_isotopic_mass="491.083643"/>
<pk mz="491.094404" i="2661820.8" sn="18.50" a="3705.19" fwhm="0.001564" res="314042.2" algo="FTMS"/>
<pk mz="491.104154" i="1473214.1" sn="9.17" a="1717.54" fwhm="0.001539" res="319183.1" algo="FTMS"/>
<pk mz="491.119502" i="4407744.5" z="-1" sn="32.19" a="5969.35" fwhm="0.001466" res="335034.0" algo="FTMS" component_name="IG" deconvoluted_molecular_mass="491.120735" deconvoluted_isotopic_mass="491.120007"/>
<pk mz="491.130846" i="1960898.3" sn="13.00" a="2552.02" fwhm="0.001584" res="310008.3" algo="FTMS"/>
<pk mz="491.155918" i="3400134.0" z="-9" sn="24.29" a="4315.02" fwhm="0.001412" res="347779.2" algo="FTMS" component_name="FZ" deconvoluted_molecular_mass="4427.490261" deconvoluted_isotopic_mass="4428.470405"/>
<pk mz="491.168801" i="1517768.0" sn="9.52" a="1656.80" fwhm="0.001337" res="367363.8" algo="FTMS"/>
<pk mz="491.192249" i="1223115.5" sn="7.21" a="1089.31" fwhm="0.001202" res="408603.1" algo="FTMS"/>
<pk mz="491.205355" i="2651597.5" sn="18.42" a="3269.05" fwhm="0.001412" res="347900.4" algo="FTMS"/>
<pk mz="491.241734" i="2641875.0" sn="18.34" a="3393.29" fwhm="0.001467" res="334825.6" algo="FTMS"/>
<pk mz="491.277947" i="1268184.5" z="-9" sn="7.57" a="1106.79" fwhm="0.001328" res="369952.6" algo="FTMS" component_name="FZ" deconvoluted_molecular_mass="4427.490261" deconvoluted_isotopic_mass="4429.568667"/>
<pk mz="492.041939" i="1738827.5" sn="11.26" a="1998.21" fwhm="0.001397" res="352144.7" algo="FTMS"/>
<pk mz="492.078329" i="2765393.0" sn="19.31" a="3422.00" fwhm="0.001454" res="338536.3" algo="FTMS"/>
<pk mz="492.086345" i="1426514.1" z="-1" sn="8.81" a="1696.03" fwhm="0.001853" res="265562.7" algo="FTMS" component_name="FC" deconvoluted_molecular_mass="491.083615" deconvoluted_isotopic_mass="492.086852"/>
<pk mz="492.114765" i="2794582.5" sn="19.54" a="3560.62" fwhm="0.001406" res="350007.4" algo="FTMS"/>
<pk mz="492.126138" i="1251928.1" z="-1" sn="7.44" a="986.27" fwhm="0.001244" res="395461.1" algo="FTMS" component_name="IG" deconvoluted_molecular_mass="491.120735" deconvoluted_isotopic_mass="492.126645"/>
<pk mz="492.208706" i="1703524.5" sn="10.98" a="1844.81" fwhm="0.001335" res="368603.6" algo="FTMS"/>
<pk mz="492.245108" i="1439849.9" sn="8.91" a="1325.33" fwhm="0.001224" res="402150.7" algo="FTMS"/>
<pk mz="493.026004" i="2725086.3" sn="18.99" a="3268.42" fwhm="0.001402" res="351644.3" algo="FTMS"/>
<pk mz="493.062368" i="6080227.5" sn="45.30" a="8865.93" fwhm="0.001545" res="319148.8" algo="FTMS"/>
<pk mz="493.073615" i="2779877.3" sn="19.42" a="4051.83" fwhm="0.001606" res="307006.5" algo="FTMS"/>
<pk mz="493.098772" i="5491433.0" z="-1" sn="40.69" a="8220.74" fwhm="0.001543" res="319603.6" algo="FTMS" component_name="EN" deconvoluted_molecular_mass="493.099277" deconvoluted_isotopic_mass="493.099281"/>
<pk mz="493.109946" i="2463466.8" sn="16.94" a="3122.05" fwhm="0.001531" res="322017.3" algo="FTMS"/>
<pk mz="493.135125" i="5919470.5" z="-1" sn="44.04" a="8437.07" fwhm="0.001517" res="325037.9" algo="FTMS" component_name="DK" deconvoluted_molecular_mass="493.135653" deconvoluted_isotopic_mass="493.135635"/>
<pk mz="493.171449" i="3056371.8" sn="21.59" a="4063.51" fwhm="0.001483" res="332525.3" algo="FTMS"/>
<pk mz="493.184653" i="2789621.8" sn="19.50" a="3926.85" fwhm="0.001546" res="319108.1" algo="FTMS"/>
<pk mz="493.221030" i="3659515.3" sn="26.32" a="4852.15" fwhm="0.001459" res="337964.9" algo="FTMS"/>
<pk mz="493.257347" i="2132736.5" sn="14.34" a="2568.35" fwhm="0.001435" res="343794.6" algo="FTMS"/>
<pk mz="494.057673" i="2920310.5" sn="20.52" a="3363.55" fwhm="0.001369" res="360908.6" algo="FTMS"/>
<pk mz="494.094173" i="2666364.0" sn="18.53" a="3568.60" fwhm="0.001599" res="308988.1" algo="FTMS"/>
<pk mz="494.102095" i="1438845.1" z="-1" sn="8.90" a="1386.45" fwhm="0.001370" res="360689.4" algo="FTMS" component_name="EN" deconvoluted_molecular_mass="493.099277" deconvoluted_isotopic_mass="494.102606"/>
<pk mz="494.105278" i="1321597.6" sn="7.98" a="1514.21" fwhm="0.001571" res="314434.4" algo="FTMS"/>
<pk mz="494.113305" i="1305982.8" sn="7.86" a="1481.63" fwhm="0.001433" res="344916.5" algo="FTMS"/>
<pk mz="494.130432" i="2251137.3" sn="15.27" a="2639.01" fwhm="0.001348" res="366697.0" algo="FTMS"/>
<pk mz="494.138557" i="1543298.5" z="-1" sn="9.72" a="1872.48" fwhm="0.001481" res="333596.6" algo="FTMS" component_name="DK" deconvoluted_molecular_mass="493.135653" deconvoluted_isotopic_mass="494.139068"/>
<pk mz="494.141540" i="1254018.9" sn="7.45" a="1442.39" fwhm="0.001514" res="326465.4" algo="FTMS"/>
<pk mz="494.179574" i="1469064.5" sn="9.14" a="1734.27" fwhm="0.001749" res="282578.6" algo="FTMS"/>
<pk mz="495.041612" i="4891654.5" z="-1" sn="35.98" a="7001.00" fwhm="0.001519" res="325969.4" algo="FTMS" component_name="GH" deconvoluted_molecular_mass="495.042136" deconvoluted_isotopic_mass="495.042125"/>
<pk mz="495.078071" i="6757388.0" z="-1" sn="50.61" a="9867.65" fwhm="0.001541" res="321360.2" algo="FTMS" component_name="BW" deconvoluted_molecular_mass="495.078597" deconvoluted_isotopic_mass="495.078585"/>
<pk mz="495.089254" i="1884685.5" sn="12.40" a="2568.67" fwhm="0.001668" res="296808.8" algo="FTMS"/>
<pk mz="495.114478" i="6597649.0" z="-1" sn="49.36" a="9482.42" fwhm="0.001517" res="326312.1" algo="FTMS" component_name="CD" deconvoluted_molecular_mass="495.114988" deconvoluted_isotopic_mass="495.114992"/>
<pk mz="495.125640" i="2419730.8" sn="16.59" a="3380.90" fwhm="0.001506" res="328803.7" algo="FTMS"/>
<pk mz="495.142803" i="2972181.3" sn="20.93" a="3800.46" fwhm="0.001470" res="336865.6" algo="FTMS"/>
<pk mz="495.150795" i="5048342.5" sn="37.21" a="6888.68" fwhm="0.001473" res="336090.6" algo="FTMS"/>
<pk mz="495.183196" i="6210587.0" z="-1" sn="46.32" a="9615.70" fwhm="0.001564" res="316641.2" algo="FTMS" component_name="CV" deconvoluted_molecular_mass="495.183686" deconvoluted_isotopic_mass="495.183710"/>
<pk mz="495.187283" i="2719771.8" sn="18.95" a="3394.25" fwhm="0.001438" res="344436.2" algo="FTMS"/>
<pk mz="495.200305" i="2103837.5" sn="14.12" a="2998.16" fwhm="0.001687" res="293590.2" algo="FTMS"/>
<pk mz="495.217973" i="1297184.1" sn="7.79" a="1656.33" fwhm="0.001700" res="291382.6" algo="FTMS"/>
<pk mz="495.223953" i="1356321.0" sn="8.25" a="1157.48" fwhm="0.001160" res="426965.6" algo="FTMS"/>
<pk mz="495.236608" i="2768931.0" sn="19.33" a="3637.23" fwhm="0.001500" res="330087.3" algo="FTMS"/>
<pk mz="495.260118" i="1263398.3" sn="7.52" a="1271.87" fwhm="0.001524" res="324905.5" algo="FTMS"/>
<pk mz="496.036842" i="1652374.8" sn="10.57" a="2195.60" fwhm="0.001637" res="303007.6" algo="FTMS"/>
<pk mz="496.045007" i="1269143.9" z="-1" sn="7.57" a="1268.17" fwhm="0.001637" res="302949.5" algo="FTMS" component_name="GH" deconvoluted_molecular_mass="495.042136" deconvoluted_isotopic_mass="496.045522"/>
<pk mz="496.073326" i="2548380.0" sn="17.60" a="2975.96" fwhm="0.001416" res="350380.7" algo="FTMS"/>
<pk mz="496.081488" i="1240477.1" z="-1" sn="7.34" a="1564.82" fwhm="0.001581" res="313810.3" algo="FTMS" component_name="BW" deconvoluted_molecular_mass="495.078597" deconvoluted_isotopic_mass="496.082004"/>
<pk mz="496.109716" i="2346657.3" sn="16.02" a="2948.41" fwhm="0.001564" res="317283.3" algo="FTMS"/>
<pk mz="496.117797" i="1579938.4" z="-1" sn="10.01" a="1517.20" fwhm="0.001343" res="369473.0" algo="FTMS" component_name="CD" deconvoluted_molecular_mass="495.114988" deconvoluted_isotopic_mass="496.118313"/>
<pk mz="496.120961" i="1392034.9" sn="8.53" a="1382.83" fwhm="0.001432" res="346412.5" algo="FTMS"/>
<pk mz="496.146128" i="2361510.5" sn="16.13" a="3030.53" fwhm="0.001534" res="323375.3" algo="FTMS"/>
<pk mz="496.186404" i="1363628.4" z="-1" sn="8.31" a="1593.98" fwhm="0.001880" res="263932.5" algo="FTMS" component_name="CV" deconvoluted_molecular_mass="495.183686" deconvoluted_isotopic_mass="496.186920"/>
<pk mz="496.195450" i="1228717.6" sn="7.25" a="1050.30" fwhm="0.001347" res="368270.8" algo="FTMS"/>
<pk mz="497.021012" i="2127652.3" sn="14.30" a="2655.63" fwhm="0.001488" res="334026.5" algo="FTMS"/>
<pk mz="497.036055" i="1542950.3" sn="9.71" a="1926.16" fwhm="0.001655" res="300269.4" algo="FTMS"/>
<pk mz="497.057335" i="6374697.5" z="-1" sn="47.61" a="9398.66" fwhm="0.001550" res="320655.8" algo="FTMS" component_name="CO" deconvoluted_molecular_mass="497.057880" deconvoluted_isotopic_mass="497.057853"/>
<pk mz="497.092612" i="22930734.0" z="-1" sn="177.46" a="32178.38" fwhm="0.001430" res="347607.9" algo="FTMS" component_name="R" deconvoluted_molecular_mass="497.093126" deconvoluted_isotopic_mass="497.093131"/>
<pk mz="497.094299" i="4752686.5" sn="34.89" a="4072.79" fwhm="0.000928" res="535894.6" algo="FTMS"/>
<pk mz="497.105027" i="1777712.1" sn="11.56" a="2002.80" fwhm="0.001477" res="336568.7" algo="FTMS"/>
<pk mz="497.116096" i="1377841.8" sn="8.42" a="1432.75" fwhm="0.001444" res="344196.8" algo="FTMS"/>
<pk mz="497.130105" i="5173555.5" z="-1" sn="38.19" a="7481.31" fwhm="0.001530" res="324880.0" algo="FTMS" component_name="FJ" deconvoluted_molecular_mass="497.130611" deconvoluted_isotopic_mass="497.130623"/>
<pk mz="497.141198" i="2527541.3" sn="17.44" a="4190.70" fwhm="0.001822" res="272866.5" algo="FTMS"/>
<pk mz="497.152413" i="1335350.9" sn="8.09" a="1186.70" fwhm="0.001396" res="356177.0" algo="FTMS"/>
<pk mz="497.158391" i="6882616.0" z="-1" sn="51.59" a="10529.68" fwhm="0.001587" res="313196.3" algo="FTMS" component_name="BT" deconvoluted_molecular_mass="497.158428" deconvoluted_isotopic_mass="497.158910"/>
<pk mz="497.166387" i="3479865.0" sn="24.91" a="4550.48" fwhm="0.001430" res="347714.1" algo="FTMS"/>
<pk mz="497.202967" i="1746750.1" sn="11.31" a="2090.75" fwhm="0.001467" res="339012.4" algo="FTMS"/>
<pk mz="497.216082" i="1468736.0" sn="9.13" a="1423.07" fwhm="0.001353" res="367364.2" algo="FTMS"/>
<pk mz="497.239272" i="1782339.4" sn="11.59" a="2256.98" fwhm="0.001519" res="327292.8" algo="FTMS"/>
<pk mz="498.052595" i="1614263.1" sn="10.27" a="2296.75" fwhm="0.001920" res="259385.1" algo="FTMS"/>
<pk mz="498.060827" i="1393848.3" z="-1" sn="8.54" a="1402.68" fwhm="0.001387" res="359217.1" algo="FTMS" component_name="CO" deconvoluted_molecular_mass="497.057880" deconvoluted_isotopic_mass="498.061347"/>
<pk mz="498.079170" i="1521082.9" sn="9.54" a="2225.77" fwhm="0.001988" res="250584.5" algo="FTMS"/>
<pk mz="498.089141" i="2620860.3" sn="18.17" a="4199.26" fwhm="0.001771" res="281174.3" algo="FTMS"/>
<pk mz="498.092289" i="7697852.5" z="-1" sn="57.99" a="12069.42" fwhm="0.001596" res="312001.0" algo="FTMS" component_name="AQ" deconvoluted_molecular_mass="498.094332" deconvoluted_isotopic_mass="498.092809"/>
<pk mz="498.095912" i="2765245.3" z="-1" sn="19.30" a="2944.43" fwhm="0.001214" res="410305.2" algo="FTMS" component_name="R" deconvoluted_molecular_mass="497.093126" deconvoluted_isotopic_mass="498.096433"/>
<pk mz="498.104454" i="1370814.5" sn="8.36" a="1656.64" fwhm="0.001531" res="325416.6" algo="FTMS"/>
<pk mz="498.125330" i="2346433.5" sn="16.01" a="2843.72" fwhm="0.001488" res="334656.7" algo="FTMS"/>
<pk mz="498.133397" i="1779650.6" z="-1" sn="11.57" a="2144.10" fwhm="0.001530" res="325601.8" algo="FTMS" component_name="FJ" deconvoluted_molecular_mass="497.130611" deconvoluted_isotopic_mass="498.133918"/>
<pk mz="498.161792" i="2253254.5" z="-1" sn="15.28" a="3200.28" fwhm="0.001621" res="307265.8" algo="FTMS" component_name="BT" deconvoluted_molecular_mass="497.158428" deconvoluted_isotopic_mass="498.162313"/>
<pk mz="499.015399" i="1295167.3" sn="7.77" a="1051.98" fwhm="0.001187" res="420506.6" algo="FTMS"/>
<pk mz="499.036704" i="2776130.3" z="-9" sn="19.38" a="3926.84" fwhm="0.001625" res="307191.9" algo="FTMS" component_name="HN" deconvoluted_molecular_mass="4499.375159" deconvoluted_isotopic_mass="4499.397639"/>
<pk mz="499.051855" i="2344516.3" sn="16.00" a="2938.41" fwhm="0.001563" res="319284.1" algo="FTMS"/>
<pk mz="499.063144" i="1269829.9" sn="7.57" a="1355.97" fwhm="0.001411" res="353678.3" algo="FTMS"/>
<pk mz="499.073009" i="6379079.5" z="-1" sn="47.64" a="9430.88" fwhm="0.001561" res="319705.1" algo="FTMS" component_name="CM" deconvoluted_molecular_mass="499.073368" deconvoluted_isotopic_mass="499.073532"/>
<pk mz="499.089686" i="13125194.0" z="-1" sn="100.55" a="21805.77" fwhm="0.001662" res="300227.9" algo="FTMS" component_name="b" deconvoluted_molecular_mass="499.089496" deconvoluted_isotopic_mass="499.090209"/>
<pk mz="499.095682" i="1765194.5" z="-1" sn="11.45" a="2725.26" fwhm="0.001816" res="274825.2" algo="FTMS" component_name="AQ" deconvoluted_molecular_mass="498.094332" deconvoluted_isotopic_mass="499.096205"/>
<pk mz="499.099441" i="1764171.1" sn="11.45" a="2522.03" fwhm="0.001660" res="300634.8" algo="FTMS"/>
<pk mz="499.109300" i="6047308.5" z="-1" sn="45.04" a="9377.08" fwhm="0.001609" res="310276.3" algo="FTMS" component_name="DC" deconvoluted_molecular_mass="499.110039" deconvoluted_isotopic_mass="499.109823"/>
<pk mz="499.120554" i="1524814.0" sn="9.57" a="1891.66" fwhm="0.001664" res="299998.1" algo="FTMS"/>
<pk mz="499.138117" i="1286608.5" sn="7.70" a="1595.97" fwhm="0.001764" res="282995.8" algo="FTMS"/>
<pk mz="499.145699" i="4611665.5" z="-9" sn="33.78" a="7142.76" fwhm="0.001624" res="307262.8" algo="FTMS" component_name="HN" deconvoluted_molecular_mass="4499.375159" deconvoluted_isotopic_mass="4500.378602"/>
<pk mz="499.155457" i="2163795.0" sn="14.58" a="3337.28" fwhm="0.001762" res="283264.3" algo="FTMS"/>
<pk mz="499.160871" i="1218131.8" z="-1" sn="7.16" a="1546.42" fwhm="0.001544" res="323228.8" algo="FTMS" component_name="BT" deconvoluted_molecular_mass="497.158428" deconvoluted_isotopic_mass="499.161394"/>
<pk mz="499.182041" i="2411094.8" sn="16.52" a="2689.22" fwhm="0.001413" res="353375.2" algo="FTMS"/>
<pk mz="499.218496" i="2290267.8" sn="15.57" a="3179.26" fwhm="0.001558" res="320329.6" algo="FTMS"/>
<pk mz="499.254822" i="2973281.0" z="-9" sn="20.93" a="4648.91" fwhm="0.001677" res="297779.8" algo="FTMS" component_name="HN" deconvoluted_molecular_mass="4499.375159" deconvoluted_isotopic_mass="4501.360704"/>
<pk mz="499.291336" i="1888358.0" sn="12.42" a="2431.81" fwhm="0.001523" res="327816.7" algo="FTMS"/>
<pk mz="500.047044" i="1667280.0" sn="10.69" a="1657.93" fwhm="0.001343" res="372399.5" algo="FTMS"/>
<pk mz="500.068143" i="1237203.0" sn="7.31" a="1382.68" fwhm="0.001412" res="354054.5" algo="FTMS"/>
<pk mz="500.076235" i="1768404.1" z="-1" sn="11.48" a="1943.83" fwhm="0.001497" res="334068.2" algo="FTMS" component_name="CM" deconvoluted_molecular_mass="499.073368" deconvoluted_isotopic_mass="500.076760"/>
<pk mz="500.083386" i="1801429.1" sn="11.74" a="2007.86" fwhm="0.001393" res="359005.9" algo="FTMS"/>
<pk mz="500.089290" i="3092182.0" z="-1" sn="21.86" a="4660.00" fwhm="0.001690" res="295910.2" algo="FTMS" component_name="b" deconvoluted_molecular_mass="499.089496" deconvoluted_isotopic_mass="500.089815"/>
<pk mz="500.104530" i="2100440.0" z="-1" sn="14.08" a="2853.18" fwhm="0.001577" res="317077.9" algo="FTMS" component_name="AQ" deconvoluted_molecular_mass="498.094332" deconvoluted_isotopic_mass="500.105055"/>
<pk mz="500.112902" i="1252057.3" z="-1" sn="7.43" a="1179.09" fwhm="0.001303" res="383697.2" algo="FTMS" component_name="DC" deconvoluted_molecular_mass="499.110039" deconvoluted_isotopic_mass="500.113427"/>
<pk mz="500.140934" i="1593309.1" sn="10.11" a="1897.21" fwhm="0.001449" res="345098.1" algo="FTMS"/>
<pk mz="500.272360" i="1302255.5" sn="7.82" a="1404.74" fwhm="0.001492" res="335352.4" algo="FTMS"/>
<pk mz="501.031143" i="2827609.3" sn="19.79" a="3491.64" fwhm="0.001453" res="344754.9" algo="FTMS"/>
<pk mz="501.052175" i="3603804.0" sn="25.87" a="6276.83" fwhm="0.001721" res="291111.9" algo="FTMS"/>
<pk mz="501.067415" i="2939742.3" sn="20.66" a="4081.20" fwhm="0.001594" res="314331.9" algo="FTMS"/>
<pk mz="501.078676" i="1319007.8" z="-1" sn="7.95" a="1857.46" fwhm="0.001704" res="293993.3" algo="FTMS" component_name="CM" deconvoluted_molecular_mass="499.073368" deconvoluted_isotopic_mass="501.079204"/>
<pk mz="501.088646" i="5932897.0" z="-9" sn="44.14" a="9279.89" fwhm="0.001666" res="300770.5" algo="FTMS" component_name="DJ" deconvoluted_molecular_mass="4517.852532" deconvoluted_isotopic_mass="4517.865161"/>
<pk mz="501.103942" i="2325347.3" z="-1" sn="15.85" a="2860.63" fwhm="0.001399" res="358092.0" algo="FTMS" component_name="AQ" deconvoluted_molecular_mass="498.094332" deconvoluted_isotopic_mass="501.104470"/>
<pk mz="501.117177" i="1280357.1" z="-1" sn="7.65" a="1317.50" fwhm="0.001664" res="301134.2" algo="FTMS" component_name="DC" deconvoluted_molecular_mass="499.110039" deconvoluted_isotopic_mass="501.117705"/>
<pk mz="501.125046" i="3825510.3" sn="27.61" a="5391.89" fwhm="0.001531" res="327358.9" algo="FTMS"/>
<pk mz="501.140022" i="1639272.3" sn="10.46" a="2060.97" fwhm="0.001556" res="322069.0" algo="FTMS"/>
<pk mz="501.153101" i="1615722.1" sn="10.28" a="2131.05" fwhm="0.001990" res="251862.6" algo="FTMS"/>
<pk mz="501.161342" i="2411371.3" sn="16.52" a="3754.66" fwhm="0.001827" res="274247.6" algo="FTMS"/>
<pk mz="501.197734" i="2082160.4" z="-9" sn="13.94" a="2632.44" fwhm="0.001579" res="317365.0" algo="FTMS" component_name="DJ" deconvoluted_molecular_mass="4517.852532" deconvoluted_isotopic_mass="4518.846954"/>
<pk mz="501.220153" i="1277299.4" sn="7.63" a="1447.11" fwhm="0.001662" res="301492.8" algo="FTMS"/>
<pk mz="501.234112" i="2927477.3" sn="20.57" a="4354.73" fwhm="0.001515" res="330855.8" algo="FTMS"/>
<pk mz="501.256647" i="1523832.5" sn="9.56" a="1586.11" fwhm="0.001457" res="343972.2" algo="FTMS"/>
<pk mz="501.270421" i="2477434.5" sn="17.04" a="3409.36" fwhm="0.001606" res="312034.3" algo="FTMS"/>
<pk mz="501.306760" i="1815935.4" z="-9" sn="11.85" a="2799.39" fwhm="0.001896" res="264425.2" algo="FTMS" component_name="DJ" deconvoluted_molecular_mass="4517.852532" deconvoluted_isotopic_mass="4519.828192"/>
<pk mz="502.026206" i="1388515.0" sn="8.50" a="1673.49" fwhm="0.001737" res="288940.4" algo="FTMS"/>
<pk mz="502.062704" i="2473960.0" sn="17.01" a="3002.77" fwhm="0.001458" res="344437.2" algo="FTMS"/>
<pk mz="502.074099" i="1586665.6" sn="10.05" a="2277.26" fwhm="0.001757" res="285810.0" algo="FTMS"/>
<pk mz="502.083600" i="1593066.9" sn="10.10" a="2494.63" fwhm="0.001871" res="268281.1" algo="FTMS"/>
<pk mz="502.099136" i="1794797.1" sn="11.68" a="2293.12" fwhm="0.001533" res="327626.0" algo="FTMS"/>
<pk mz="502.110239" i="1827822.6" z="-1" sn="11.94" a="2184.55" fwhm="0.001455" res="345189.0" algo="FTMS" component_name="AQ" deconvoluted_molecular_mass="498.094332" deconvoluted_isotopic_mass="502.110769"/>
<pk mz="502.193089" i="1230074.0" sn="7.25" a="1260.14" fwhm="0.001427" res="351936.2" algo="FTMS"/>
<pk mz="503.046662" i="3900527.5" sn="28.20" a="5356.37" fwhm="0.001501" res="335098.1" algo="FTMS"/>
<pk mz="503.058006" i="1785713.1" sn="11.61" a="2272.90" fwhm="0.001567" res="321074.7" algo="FTMS"/>
<pk mz="503.067894" i="3890290.5" sn="28.12" a="5901.29" fwhm="0.001638" res="307107.1" algo="FTMS"/>
<pk mz="503.083088" i="4401268.5" z="-1" sn="32.13" a="7220.55" fwhm="0.001671" res="301130.1" algo="FTMS" component_name="IH" deconvoluted_molecular_mass="503.084368" deconvoluted_isotopic_mass="503.083620"/>
<pk mz="503.094449" i="2529398.0" sn="17.44" a="3659.74" fwhm="0.001629" res="308776.9" algo="FTMS"/>
<pk mz="503.104216" i="3287671.5" sn="23.39" a="5314.76" fwhm="0.001733" res="290359.8" algo="FTMS"/>
<pk mz="503.119430" i="3508857.5" sn="25.13" a="5403.48" fwhm="0.001674" res="300605.7" algo="FTMS"/>
<pk mz="503.130665" i="1619835.1" sn="10.31" a="1935.95" fwhm="0.001504" res="334620.6" algo="FTMS"/>
<pk mz="503.140592" i="2500220.5" sn="17.22" a="3247.84" fwhm="0.001608" res="312950.7" algo="FTMS"/>
<pk mz="503.155899" i="1973886.5" sn="13.09" a="2469.97" fwhm="0.001497" res="336096.9" algo="FTMS"/>
<pk mz="503.177053" i="1381249.4" sn="8.44" a="1472.19" fwhm="0.001521" res="330778.2" algo="FTMS"/>
<pk mz="503.205321" i="1674117.3" sn="10.74" a="2243.35" fwhm="0.001626" res="309475.2" algo="FTMS"/>
<pk mz="503.213442" i="1472134.4" sn="9.15" a="1013.97" fwhm="0.001189" res="423237.0" algo="FTMS"/>
<pk mz="503.241791" i="1734282.3" sn="11.21" a="1742.63" fwhm="0.001368" res="367991.6" algo="FTMS"/>
<pk mz="503.249749" i="1864331.4" sn="12.23" a="2259.33" fwhm="0.001439" res="349644.7" algo="FTMS"/>
<pk mz="504.042068" i="1921783.9" sn="12.68" a="2260.51" fwhm="0.001483" res="339912.2" algo="FTMS"/>
<pk mz="504.078365" i="2803964.8" sn="19.60" a="3712.24" fwhm="0.001539" res="327451.7" algo="FTMS"/>
<pk mz="504.089422" i="1465598.4" z="-1" sn="9.10" a="1342.67" fwhm="0.001316" res="383081.6" algo="FTMS" component_name="IH" deconvoluted_molecular_mass="503.084368" deconvoluted_isotopic_mass="504.089956"/>
<pk mz="504.114753" i="1572097.9" sn="9.93" a="1828.41" fwhm="0.001578" res="319458.5" algo="FTMS"/>
<pk mz="504.125982" i="1275651.4" sn="7.61" a="1149.56" fwhm="0.001214" res="415161.0" algo="FTMS"/>
<pk mz="504.146214" i="1551366.1" sn="9.77" a="1790.74" fwhm="0.001473" res="342244.0" algo="FTMS"/>
<pk mz="504.172221" i="1199113.6" sn="7.01" a="1370.66" fwhm="0.001629" res="309470.2" algo="FTMS"/>
<pk mz="504.208725" i="1502990.6" sn="9.33" a="2084.09" fwhm="0.001661" res="303532.7" algo="FTMS"/>
<pk mz="504.245176" i="1502483.6" sn="9.33" a="2081.74" fwhm="0.001833" res="275133.8" algo="FTMS"/>
<pk mz="504.307947" i="3782940.3" sn="27.11" a="5722.53" fwhm="0.001627" res="309924.1" algo="FTMS"/>
<pk mz="505.026033" i="2297214.0" sn="15.52" a="2931.74" fwhm="0.001496" res="337506.3" algo="FTMS"/>
<pk mz="505.062427" i="5673347.0" z="-9" sn="41.84" a="8371.79" fwhm="0.001595" res="316630.7" algo="FTMS" component_name="DY" deconvoluted_molecular_mass="4553.613602" deconvoluted_isotopic_mass="4553.629270"/>
<pk mz="505.073714" i="1999236.5" sn="13.20" a="2896.63" fwhm="0.001714" res="294615.6" algo="FTMS"/>
<pk mz="505.083644" i="2310021.8" sn="15.62" a="3697.32" fwhm="0.001751" res="288481.6" algo="FTMS"/>
<pk mz="505.098708" i="4664712.0" z="-1" sn="33.98" a="7172.99" fwhm="0.001604" res="314899.4" algo="FTMS" component_name="HG" deconvoluted_molecular_mass="505.099991" deconvoluted_isotopic_mass="505.099244"/>
<pk mz="505.110026" i="2695561.5" sn="18.63" a="4234.23" fwhm="0.001721" res="293449.7" algo="FTMS"/>
<pk mz="505.119838" i="1350026.9" sn="8.14" a="1317.26" fwhm="0.001385" res="364686.1" algo="FTMS"/>
<pk mz="505.135216" i="4940173.0" z="-1" sn="36.13" a="7603.25" fwhm="0.001646" res="306811.8" algo="FTMS" component_name="GC" deconvoluted_molecular_mass="505.135785" deconvoluted_isotopic_mass="505.135753"/>
<pk mz="505.146467" i="1289102.4" sn="7.67" a="1487.42" fwhm="0.001485" res="340154.6" algo="FTMS"/>
<pk mz="505.171545" i="2305425.8" z="-9" sn="15.59" a="3460.82" fwhm="0.001577" res="320412.4" algo="FTMS" component_name="DY" deconvoluted_molecular_mass="4553.613602" deconvoluted_isotopic_mass="4554.611336"/>
<pk mz="505.208023" i="1504406.8" sn="9.34" a="1581.68" fwhm="0.001472" res="343157.5" algo="FTMS"/>
<pk mz="505.220985" i="3035032.5" sn="21.28" a="4264.83" fwhm="0.001614" res="313045.8" algo="FTMS"/>
<pk mz="505.257355" i="2241437.5" sn="15.09" a="3141.08" fwhm="0.001623" res="311240.2" algo="FTMS"/>
<pk mz="505.393176" i="4312496.0" z="-9" sn="31.23" a="6169.00" fwhm="0.001550" res="325959.2" algo="FTMS" component_name="DY" deconvoluted_molecular_mass="4553.613602" deconvoluted_isotopic_mass="4556.606021"/>
<pk mz="506.057553" i="2101770.0" sn="14.00" a="2519.39" fwhm="0.001428" res="354490.7" algo="FTMS"/>
<pk mz="506.094014" i="2069519.0" sn="13.75" a="2526.76" fwhm="0.001480" res="341881.9" algo="FTMS"/>
<pk mz="506.105306" i="1388048.6" z="-1" sn="8.44" a="1482.55" fwhm="0.001534" res="329822.8" algo="FTMS" component_name="HG" deconvoluted_molecular_mass="505.099991" deconvoluted_isotopic_mass="506.105845"/>
<pk mz="506.130428" i="1829908.0" sn="11.88" a="2437.70" fwhm="0.001697" res="298185.8" algo="FTMS"/>
<pk mz="506.138692" i="1590037.1" z="-1" sn="10.01" a="1975.54" fwhm="0.001579" res="320466.2" algo="FTMS" component_name="GC" deconvoluted_molecular_mass="505.135785" deconvoluted_isotopic_mass="506.139231"/>
<pk mz="506.187893" i="1449755.8" sn="8.92" a="1757.06" fwhm="0.001625" res="311534.2" algo="FTMS"/>
<pk mz="506.199189" i="1609245.3" sn="10.16" a="1867.68" fwhm="0.001519" res="333347.8" algo="FTMS"/>
<pk mz="506.224224" i="1498400.6" sn="9.30" a="2151.65" fwhm="0.001823" res="277699.3" algo="FTMS"/>
<pk mz="507.041640" i="4649615.0" sn="33.86" a="6785.06" fwhm="0.001568" res="323318.7" algo="FTMS"/>
<pk mz="507.052959" i="1423248.8" sn="8.71" a="2265.23" fwhm="0.002224" res="227983.1" algo="FTMS"/>
<pk mz="507.078045" i="5971604.0" z="-1" sn="44.16" a="9327.04" fwhm="0.001642" res="308733.9" algo="FTMS" component_name="DF" deconvoluted_molecular_mass="507.078556" deconvoluted_isotopic_mass="507.078586"/>
<pk mz="507.089202" i="2602133.8" sn="17.90" a="4078.64" fwhm="0.001632" res="310629.7" algo="FTMS"/>
<pk mz="507.114470" i="5022361.0" z="-1" sn="36.76" a="7705.72" fwhm="0.001623" res="312362.4" algo="FTMS" component_name="FV" deconvoluted_molecular_mass="507.115153" deconvoluted_isotopic_mass="507.115012"/>
<pk mz="507.125702" i="2401434.5" sn="16.33" a="3336.55" fwhm="0.001531" res="331343.9" algo="FTMS"/>
<pk mz="507.150786" i="4434590.0" z="-1" sn="32.18" a="6746.75" fwhm="0.001597" res="317635.1" algo="FTMS" component_name="ID" deconvoluted_molecular_mass="507.151309" deconvoluted_isotopic_mass="507.151328"/>
<pk mz="507.187192" i="2207395.0" sn="14.82" a="2677.95" fwhm="0.001440" res="352213.1" algo="FTMS"/>
<pk mz="507.200219" i="2210468.8" sn="14.85" a="3035.67" fwhm="0.001609" res="315303.0" algo="FTMS"/>
<pk mz="507.217979" i="1485735.0" sn="9.20" a="1756.18" fwhm="0.001574" res="322198.3" algo="FTMS"/>
<pk mz="507.236623" i="2991273.5" sn="20.93" a="4097.54" fwhm="0.001542" res="328972.4" algo="FTMS"/>
<pk mz="507.273095" i="1779886.5" sn="11.49" a="1840.99" fwhm="0.001385" res="366333.3" algo="FTMS"/>
<pk mz="508.073282" i="2326298.3" sn="15.75" a="3178.32" fwhm="0.001556" res="326459.2" algo="FTMS"/>
<pk mz="508.081232" i="1447451.4" z="-1" sn="8.90" a="1603.22" fwhm="0.001578" res="322009.3" algo="FTMS" component_name="DF" deconvoluted_molecular_mass="507.078556" deconvoluted_isotopic_mass="508.081776"/>
<pk mz="508.109709" i="2488095.3" sn="17.01" a="3118.62" fwhm="0.001507" res="337142.3" algo="FTMS"/>
<pk mz="508.117930" i="1225504.4" z="-1" sn="7.17" a="1405.23" fwhm="0.001455" res="349266.5" algo="FTMS" component_name="FV" deconvoluted_molecular_mass="507.115153" deconvoluted_isotopic_mass="508.118474"/>
<pk mz="508.146154" i="1855268.1" sn="12.08" a="2067.24" fwhm="0.001410" res="360408.1" algo="FTMS"/>
<pk mz="508.154042" i="1249573.3" z="-1" sn="7.36" a="1390.68" fwhm="0.001609" res="315771.6" algo="FTMS" component_name="ID" deconvoluted_molecular_mass="507.151309" deconvoluted_isotopic_mass="508.154586"/>
<pk mz="508.167367" i="1534503.0" sn="9.58" a="2615.45" fwhm="0.001847" res="275182.7" algo="FTMS"/>
<pk mz="509.021012" i="1952153.9" sn="12.83" a="2409.71" fwhm="0.001600" res="318095.0" algo="FTMS"/>
<pk mz="509.057268" i="5408670.5" z="-1" sn="39.77" a="7854.10" fwhm="0.001552" res="328053.4" algo="FTMS" component_name="EU" deconvoluted_molecular_mass="509.057820" deconvoluted_isotopic_mass="509.057814"/>
<pk mz="509.068866" i="1345952.3" sn="8.11" a="1768.29" fwhm="0.002138" res="238148.6" algo="FTMS"/>
<pk mz="509.093678" i="5909411.5" z="-1" sn="43.68" a="9147.42" fwhm="0.001635" res="311408.4" algo="FTMS" component_name="DO" deconvoluted_molecular_mass="509.094226" deconvoluted_isotopic_mass="509.094224"/>
<pk mz="509.104800" i="2355621.0" sn="15.98" a="3932.68" fwhm="0.001891" res="269276.2" algo="FTMS"/>
<pk mz="509.121895" i="1229991.4" z="-1" sn="7.20" a="1633.16" fwhm="0.001895" res="268658.1" algo="FTMS" component_name="FV" deconvoluted_molecular_mass="507.115153" deconvoluted_isotopic_mass="509.122442"/>
<pk mz="509.130015" i="5490600.5" z="-1" sn="40.41" a="8372.65" fwhm="0.001623" res="313691.2" algo="FTMS" component_name="EO" deconvoluted_molecular_mass="509.130510" deconvoluted_isotopic_mass="509.130561"/>
<pk mz="509.141333" i="1736106.0" sn="11.15" a="2472.01" fwhm="0.001715" res="296826.6" algo="FTMS"/>
<pk mz="509.166475" i="3683245.5" sn="26.32" a="5214.34" fwhm="0.001595" res="319177.5" algo="FTMS"/>
<pk mz="509.179514" i="1834159.1" sn="11.91" a="2475.73" fwhm="0.001761" res="289167.8" algo="FTMS"/>
<pk mz="509.197482" i="1376177.5" sn="8.34" a="1766.98" fwhm="0.002000" res="254609.0" algo="FTMS"/>
<pk mz="509.203075" i="1721778.4" sn="11.03" a="1922.56" fwhm="0.001502" res="339100.7" algo="FTMS"/>
<pk mz="509.215816" i="2103732.0" sn="14.01" a="2553.07" fwhm="0.001475" res="345281.8" algo="FTMS"/>
<pk mz="509.252289" i="1884088.9" sn="12.30" a="2079.46" fwhm="0.001430" res="356223.6" algo="FTMS"/>
<pk mz="510.052796" i="1301540.4" sn="7.76" a="1088.89" fwhm="0.001238" res="411885.8" algo="FTMS"/>
<pk mz="510.060643" i="1233701.5" z="-1" sn="7.23" a="1125.41" fwhm="0.001358" res="375646.5" algo="FTMS" component_name="EU" deconvoluted_molecular_mass="509.057820" deconvoluted_isotopic_mass="510.061191"/>
<pk mz="510.088819" i="2377257.3" sn="16.14" a="3584.38" fwhm="0.001664" res="306602.9" algo="FTMS"/>
<pk mz="510.097030" i="1527850.4" z="-1" sn="9.52" a="1714.08" fwhm="0.001372" res="371901.3" algo="FTMS" component_name="DO" deconvoluted_molecular_mass="509.094226" deconvoluted_isotopic_mass="510.097579"/>
<pk mz="510.125353" i="1793838.1" sn="11.60" a="2336.77" fwhm="0.001638" res="311354.1" algo="FTMS"/>
<pk mz="510.133117" i="1498415.1" z="-1" sn="9.29" a="2174.18" fwhm="0.001903" res="268111.6" algo="FTMS" component_name="EO" deconvoluted_molecular_mass="509.130510" deconvoluted_isotopic_mass="510.133666"/>
<pk mz="510.161604" i="1238067.0" sn="7.26" a="1308.76" fwhm="0.001549" res="329417.6" algo="FTMS"/>
<pk mz="511.036524" i="2405032.3" sn="16.36" a="3105.17" fwhm="0.001586" res="322313.9" algo="FTMS"/>
<pk mz="511.072919" i="6158509.0" sn="45.62" a="10206.49" fwhm="0.001719" res="297241.6" algo="FTMS"/>
<pk mz="511.084093" i="1460142.6" sn="8.99" a="1866.66" fwhm="0.001580" res="323532.5" algo="FTMS"/>
<pk mz="511.108162" i="8760498.0" z="-1" sn="65.90" a="11645.76" fwhm="0.001378" res="370935.5" algo="FTMS" component_name="s" deconvoluted_molecular_mass="511.107673" deconvoluted_isotopic_mass="511.108713"/>
<pk mz="511.109837" i="3505330.3" sn="24.93" a="3128.22" fwhm="0.001028" res="497416.1" algo="FTMS"/>
<pk mz="511.120661" i="1697715.6" sn="10.85" a="2536.94" fwhm="0.001900" res="269063.0" algo="FTMS"/>
<pk mz="511.137649" i="3985589.8" sn="28.68" a="6032.23" fwhm="0.001598" res="319945.3" algo="FTMS"/>
<pk mz="511.145724" i="4205751.0" sn="30.39" a="6496.00" fwhm="0.001669" res="306347.3" algo="FTMS"/>
<pk mz="511.178010" i="1899451.3" sn="12.42" a="2880.23" fwhm="0.001840" res="277820.4" algo="FTMS"/>
<pk mz="511.182064" i="2420923.8" sn="16.48" a="2996.60" fwhm="0.001496" res="341630.3" algo="FTMS"/>
<pk mz="511.218575" i="1793728.8" sn="11.59" a="2154.70" fwhm="0.001662" res="307506.2" algo="FTMS"/>
<pk mz="511.231450" i="1432770.5" sn="8.78" a="2113.95" fwhm="0.002056" res="248645.9" algo="FTMS"/>
<pk mz="512.068264" i="2081074.5" sn="13.83" a="2575.67" fwhm="0.001568" res="326608.6" algo="FTMS"/>
<pk mz="512.104720" i="1810231.4" sn="11.72" a="1951.58" fwhm="0.001355" res="378076.0" algo="FTMS"/>
<pk mz="512.107928" i="3592504.0" z="-1" sn="25.61" a="4978.50" fwhm="0.001568" res="326496.0" algo="FTMS" component_name="s" deconvoluted_molecular_mass="511.107673" deconvoluted_isotopic_mass="512.108481"/>
<pk mz="512.141079" i="2338108.3" sn="15.84" a="3099.83" fwhm="0.001615" res="317193.9" algo="FTMS"/>
<pk mz="512.177279" i="1262657.1" sn="7.45" a="1013.18" fwhm="0.001457" res="351500.4" algo="FTMS"/>
<pk mz="512.190467" i="1491010.9" sn="9.23" a="2139.38" fwhm="0.001659" res="308827.1" algo="FTMS"/>
<pk mz="513.031263" i="1875379.6" z="-12" sn="12.23" a="2311.72" fwhm="0.001510" res="339660.8" algo="FTMS" component_name="FY" deconvoluted_molecular_mass="6167.405799" deconvoluted_isotopic_mass="6167.467895"/>
<pk mz="513.052259" i="4075958.3" z="-1" sn="29.38" a="6511.88" fwhm="0.001746" res="293845.8" algo="FTMS" component_name="JR" deconvoluted_molecular_mass="513.052655" deconvoluted_isotopic_mass="513.052814"/>
<pk mz="513.067380" i="1325240.4" sn="7.94" a="1301.65" fwhm="0.001362" res="376762.5" algo="FTMS"/>
<pk mz="513.078697" i="1529017.9" sn="9.53" a="1719.03" fwhm="0.001637" res="313501.2" algo="FTMS"/>
<pk mz="513.088622" i="5946811.0" sn="43.96" a="9426.88" fwhm="0.001642" res="312565.8" algo="FTMS"/>
<pk mz="513.105356" i="4993469.5" z="-12" sn="36.53" a="8933.80" fwhm="0.001856" res="276476.4" algo="FTMS" component_name="FY" deconvoluted_molecular_mass="6167.405799" deconvoluted_isotopic_mass="6168.357019"/>
<pk mz="513.124910" i="4817344.0" z="-1" sn="35.16" a="7299.19" fwhm="0.001650" res="311021.7" algo="FTMS" component_name="GN" deconvoluted_molecular_mass="513.125473" deconvoluted_isotopic_mass="513.125466"/>
<pk mz="513.134931" i="1540929.4" sn="9.62" a="3561.87" fwhm="0.002934" res="174889.8" algo="FTMS"/>
<pk mz="513.161362" i="2518981.0" sn="17.24" a="3122.73" fwhm="0.001502" res="341741.8" algo="FTMS"/>
<pk mz="513.197840" i="2646985.8" z="-12" sn="18.24" a="3928.63" fwhm="0.001689" res="303797.7" algo="FTMS" component_name="FY" deconvoluted_molecular_mass="6167.405799" deconvoluted_isotopic_mass="6169.466825"/>
<pk mz="513.228583" i="1259086.0" sn="7.42" a="1809.61" fwhm="0.001896" res="270724.6" algo="FTMS"/>
<pk mz="513.234034" i="1780174.8" sn="11.49" a="1866.08" fwhm="0.001351" res="380017.4" algo="FTMS"/>
<pk mz="513.270484" i="2131923.5" sn="14.23" a="2618.95" fwhm="0.001441" res="356272.7" algo="FTMS"/>
<pk mz="514.055661" i="1739324.9" z="-1" sn="11.17" a="2077.62" fwhm="0.001537" res="334492.2" algo="FTMS" component_name="JR" deconvoluted_molecular_mass="513.052655" deconvoluted_isotopic_mass="514.056219"/>
<pk mz="514.062605" i="1584701.8" sn="9.96" a="1683.19" fwhm="0.001414" res="363529.9" algo="FTMS"/>
<pk mz="514.083779" i="1843520.6" sn="11.98" a="2718.86" fwhm="0.001793" res="286684.1" algo="FTMS"/>
<pk mz="514.104837" i="1974851.4" sn="13.00" a="3029.15" fwhm="0.001693" res="303608.2" algo="FTMS"/>
<pk mz="514.110312" i="1593412.1" sn="10.03" a="2114.62" fwhm="0.002062" res="249358.2" algo="FTMS"/>
<pk mz="514.120336" i="1670213.5" sn="10.63" a="1918.75" fwhm="0.001529" res="336231.7" algo="FTMS"/>
<pk mz="514.128280" i="1545286.6" z="-1" sn="9.65" a="1781.54" fwhm="0.001445" res="355890.1" algo="FTMS" component_name="GN" deconvoluted_molecular_mass="513.125473" deconvoluted_isotopic_mass="514.128838"/>
<pk mz="515.010287" i="1338044.9" z="-10" sn="8.04" a="1246.28" fwhm="0.001367" res="376651.7" algo="FTMS" component_name="HD" deconvoluted_molecular_mass="5159.145357" deconvoluted_isotopic_mass="5159.178895"/>
<pk mz="515.031562" i="1435071.8" sn="8.79" a="1913.36" fwhm="0.001691" res="304579.8" algo="FTMS"/>
<pk mz="515.046753" i="3448513.8" sn="24.49" a="5071.57" fwhm="0.001667" res="309034.0" algo="FTMS"/>
<pk mz="515.058040" i="1385667.3" z="-1" sn="8.41" a="1462.40" fwhm="0.001602" res="321538.0" algo="FTMS" component_name="JR" deconvoluted_molecular_mass="513.052655" deconvoluted_isotopic_mass="515.058600"/>
<pk mz="515.067874" i="4507332.5" z="-9" sn="32.74" a="6585.47" fwhm="0.001608" res="320370.6" algo="FTMS" component_name="HV" deconvoluted_molecular_mass="4643.663391" deconvoluted_isotopic_mass="4643.678513"/>
<pk mz="515.083116" i="2782918.8" z="-5" sn="19.30" a="3973.34" fwhm="0.001704" res="302222.5" algo="FTMS" component_name="CG" deconvoluted_molecular_mass="2579.450046" deconvoluted_isotopic_mass="2579.449683"/>
<pk mz="515.104217" i="4689609.5" z="-10" sn="34.16" a="8248.15" fwhm="0.001864" res="276335.4" algo="FTMS" component_name="HD" deconvoluted_molecular_mass="5159.145357" deconvoluted_isotopic_mass="5160.118203"/>
<pk mz="515.119567" i="1600459.5" sn="10.08" a="2333.22" fwhm="0.001810" res="284589.6" algo="FTMS"/>
<pk mz="515.140674" i="3876558.5" sn="27.82" a="5670.38" fwhm="0.001614" res="319138.6" algo="FTMS"/>
<pk mz="515.177020" i="1978579.3" z="-9" sn="13.03" a="2121.60" fwhm="0.001368" res="376708.8" algo="FTMS" component_name="HV" deconvoluted_molecular_mass="4643.663391" deconvoluted_isotopic_mass="4644.660829"/>
<pk mz="515.213591" i="1638616.1" z="-10" sn="10.38" a="1972.93" fwhm="0.001541" res="334379.3" algo="FTMS" component_name="HD" deconvoluted_molecular_mass="5159.145357" deconvoluted_isotopic_mass="5161.211940"/>
<pk mz="515.249840" i="2495197.0" sn="17.06" a="3826.65" fwhm="0.001634" res="315405.5" algo="FTMS"/>
<pk mz="515.286126" i="2069217.9" z="-5" sn="13.74" a="2364.64" fwhm="0.001411" res="365178.3" algo="FTMS" component_name="CG, HV" deconvoluted_molecular_mass="2579.450046" deconvoluted_isotopic_mass="2580.464737"/>
<pk mz="516.042213" i="1531463.5" sn="9.54" a="1549.06" fwhm="0.001445" res="357012.7" algo="FTMS"/>
<pk mz="516.078445" i="1979724.4" sn="13.04" a="2275.04" fwhm="0.001470" res="351084.2" algo="FTMS"/>
<pk mz="516.089656" i="1557837.9" sn="9.75" a="1878.16" fwhm="0.001583" res="326111.8" algo="FTMS"/>
<pk mz="516.125897" i="1621842.8" sn="10.25" a="2166.65" fwhm="0.001762" res="292970.2" algo="FTMS"/>
<pk mz="516.136068" i="1505364.1" sn="9.34" a="2085.48" fwhm="0.001687" res="305978.6" algo="FTMS"/>
<pk mz="516.143775" i="1221717.1" sn="7.13" a="1776.71" fwhm="0.001928" res="267745.6" algo="FTMS"/>
<pk mz="516.231223" i="1545056.9" sn="9.65" a="1619.05" fwhm="0.001459" res="353902.5" algo="FTMS"/>
<pk mz="516.244892" i="1278306.8" sn="7.57" a="1603.23" fwhm="0.001644" res="313966.4" algo="FTMS"/>
<pk mz="517.026011" i="2268108.0" sn="15.29" a="2628.88" fwhm="0.001432" res="360972.9" algo="FTMS"/>
<pk mz="517.037378" i="1231053.5" sn="7.20" a="1652.76" fwhm="0.001753" res="294912.4" algo="FTMS"/>
<pk mz="517.046867" i="2064846.8" sn="13.70" a="2931.21" fwhm="0.001767" res="292540.7" algo="FTMS"/>
<pk mz="517.062342" i="3622864.8" sn="25.84" a="5648.47" fwhm="0.001700" res="304100.2" algo="FTMS"/>
<pk mz="517.073713" i="1654226.4" sn="10.50" a="2216.88" fwhm="0.001572" res="328983.5" algo="FTMS"/>
<pk mz="517.083469" i="4062163.8" sn="29.27" a="6894.94" fwhm="0.001840" res="280991.2" algo="FTMS"/>
<pk mz="517.098788" i="3042261.8" sn="21.32" a="4215.66" fwhm="0.001555" res="332518.7" algo="FTMS"/>
<pk mz="517.109941" i="2129367.3" sn="14.20" a="3270.50" fwhm="0.001791" res="288784.0" algo="FTMS"/>
<pk mz="517.119806" i="2746328.5" sn="19.01" a="4086.85" fwhm="0.001752" res="295186.9" algo="FTMS"/>
<pk mz="517.135110" i="2234842.8" sn="15.03" a="3290.54" fwhm="0.001793" res="288343.3" algo="FTMS"/>
<pk mz="517.146609" i="1325404.3" sn="7.94" a="1798.22" fwhm="0.002160" res="239438.0" algo="FTMS"/>
<pk mz="517.156336" i="2365405.5" sn="16.04" a="3483.79" fwhm="0.001733" res="298374.5" algo="FTMS"/>
<pk mz="517.171612" i="1899231.6" sn="12.41" a="2443.27" fwhm="0.001704" res="303543.2" algo="FTMS"/>
<pk mz="517.192717" i="1583842.4" sn="9.95" a="1942.19" fwhm="0.001593" res="324724.6" algo="FTMS"/>
<pk mz="517.220904" i="1414374.3" sn="8.63" a="1471.79" fwhm="0.001549" res="333824.5" algo="FTMS"/>
<pk mz="517.229033" i="1897959.4" sn="12.40" a="2866.38" fwhm="0.001845" res="280272.2" algo="FTMS"/>
<pk mz="517.265310" i="2002924.3" sn="13.22" a="2551.29" fwhm="0.001514" res="341576.0" algo="FTMS"/>
<pk mz="518.057418" i="2472023.3" sn="16.87" a="3857.77" fwhm="0.001793" res="288985.0" algo="FTMS"/>
<pk mz="518.094074" i="2174556.0" sn="14.55" a="2716.85" fwhm="0.001556" res="332948.6" algo="FTMS"/>
<pk mz="518.105292" i="1929821.6" sn="12.65" a="2593.59" fwhm="0.001709" res="303113.5" algo="FTMS"/>
<pk mz="518.125684" i="1519968.4" sn="9.45" a="1924.73" fwhm="0.001631" res="317650.0" algo="FTMS"/>
<pk mz="518.130587" i="1419873.0" sn="8.67" a="1724.80" fwhm="0.001566" res="330771.6" algo="FTMS"/>
<pk mz="518.141763" i="1369442.5" sn="8.28" a="1631.15" fwhm="0.001600" res="323856.2" algo="FTMS"/>
<pk mz="518.188035" i="1364328.8" sn="8.24" a="1896.74" fwhm="0.001857" res="279083.2" algo="FTMS"/>
<pk mz="518.224368" i="1308525.8" sn="7.80" a="1263.25" fwhm="0.001364" res="380052.9" algo="FTMS"/>
<pk mz="519.041710" i="4151516.3" z="-12" sn="29.96" a="6634.82" fwhm="0.001687" res="307645.8" algo="FTMS" component_name="JH" deconvoluted_molecular_mass="6239.592628" deconvoluted_isotopic_mass="6239.593441"/>
<pk mz="519.052969" i="1941725.8" sn="12.74" a="2945.38" fwhm="0.001905" res="272513.5" algo="FTMS"/>
<pk mz="519.062858" i="1700831.1" sn="10.86" a="2530.11" fwhm="0.001784" res="290921.9" algo="FTMS"/>
<pk mz="519.078006" i="3419361.3" sn="24.26" a="5634.92" fwhm="0.001621" res="320214.2" algo="FTMS"/>
<pk mz="519.089275" i="2092258.6" sn="13.91" a="2498.25" fwhm="0.001525" res="340298.9" algo="FTMS"/>
<pk mz="519.099175" i="2219236.0" sn="14.90" a="3628.65" fwhm="0.002117" res="245251.0" algo="FTMS"/>
<pk mz="519.114401" i="3797222.0" sn="27.20" a="5686.68" fwhm="0.001650" res="314558.4" algo="FTMS"/>
<pk mz="519.125650" i="1590503.6" z="-12" sn="10.00" a="1868.01" fwhm="0.001638" res="316871.5" algo="FTMS" component_name="JH" deconvoluted_molecular_mass="6239.592628" deconvoluted_isotopic_mass="6240.600721"/>
<pk mz="519.135607" i="1424873.0" sn="8.71" a="1784.55" fwhm="0.001571" res="330414.3" algo="FTMS"/>
<pk mz="519.150989" i="1982699.0" sn="13.06" a="2020.20" fwhm="0.001287" res="403506.3" algo="FTMS"/>
<pk mz="519.187187" i="1308911.9" sn="7.81" a="1002.64" fwhm="0.001149" res="451710.1" algo="FTMS"/>
<pk mz="519.200293" i="1639921.8" sn="10.39" a="2172.40" fwhm="0.001651" res="314517.5" algo="FTMS"/>
<pk mz="519.208126" i="1229042.8" z="-12" sn="7.18" a="1503.93" fwhm="0.001700" res="305471.5" algo="FTMS" component_name="JH" deconvoluted_molecular_mass="6239.592628" deconvoluted_isotopic_mass="6241.590428"/>
<pk mz="519.236837" i="2024182.6" sn="13.38" a="2924.62" fwhm="0.001696" res="306157.1" algo="FTMS"/>
<pk mz="519.273019" i="1406203.6" sn="8.53" a="1558.58" fwhm="0.001509" res="344036.2" algo="FTMS"/>
<pk mz="520.036809" i="1276515.1" sn="7.52" a="1371.71" fwhm="0.001550" res="335558.5" algo="FTMS"/>
<pk mz="520.073400" i="2705256.0" sn="18.62" a="4245.97" fwhm="0.001806" res="287962.4" algo="FTMS"/>
<pk mz="520.084893" i="1327209.6" sn="7.92" a="1913.18" fwhm="0.001715" res="303175.4" algo="FTMS"/>
<pk mz="520.109803" i="2207085.0" sn="14.75" a="3155.98" fwhm="0.001690" res="307774.5" algo="FTMS"/>
<pk mz="520.120965" i="1899886.5" sn="12.36" a="2147.16" fwhm="0.001550" res="335584.4" algo="FTMS"/>
<pk mz="520.146171" i="1387377.9" sn="8.38" a="1371.01" fwhm="0.001425" res="364889.5" algo="FTMS"/>
<pk mz="520.157575" i="1471347.5" sn="9.04" a="2191.32" fwhm="0.001949" res="266836.7" algo="FTMS"/>
<pk mz="520.240078" i="1986430.6" sn="13.03" a="2999.61" fwhm="0.001870" res="278243.2" algo="FTMS"/>
<pk mz="521.020789" i="1851880.6" sn="11.99" a="2206.45" fwhm="0.001596" res="326538.0" algo="FTMS"/>
<pk mz="521.057307" i="4736493.5" z="-1" sn="34.38" a="7084.59" fwhm="0.001630" res="319688.3" algo="FTMS" component_name="GW" deconvoluted_molecular_mass="521.057880" deconvoluted_isotopic_mass="521.057882"/>
<pk mz="521.068704" i="1627119.1" sn="10.24" a="2694.99" fwhm="0.002234" res="233261.5" algo="FTMS"/>
<pk mz="521.093810" i="4171250.5" sn="30.00" a="6467.91" fwhm="0.001641" res="317643.1" algo="FTMS"/>
<pk mz="521.105067" i="2181620.0" sn="14.55" a="3143.05" fwhm="0.001744" res="298796.0" algo="FTMS"/>
<pk mz="521.130138" i="4952567.5" z="-1" sn="36.06" a="8244.47" fwhm="0.001702" res="306112.3" algo="FTMS" component_name="GB" deconvoluted_molecular_mass="521.131315" deconvoluted_isotopic_mass="521.130713"/>
<pk mz="521.141388" i="1508857.0" sn="9.33" a="1971.01" fwhm="0.001850" res="281737.8" algo="FTMS"/>
<pk mz="521.166412" i="2539516.3" sn="17.33" a="4049.51" fwhm="0.001727" res="301755.5" algo="FTMS"/>
<pk mz="521.215941" i="3043843.0" sn="21.24" a="4161.97" fwhm="0.001589" res="328081.7" algo="FTMS"/>
<pk mz="521.239382" i="1250822.3" sn="7.32" a="1264.17" fwhm="0.001450" res="359449.0" algo="FTMS"/>
<pk mz="521.252255" i="2329096.0" sn="15.69" a="3674.07" fwhm="0.001718" res="303419.6" algo="FTMS"/>
<pk mz="522.052600" i="1930868.8" sn="12.60" a="2921.66" fwhm="0.001708" res="305574.5" algo="FTMS"/>
<pk mz="522.060638" i="1301621.9" z="-1" sn="7.72" a="1231.53" fwhm="0.001308" res="399018.6" algo="FTMS" component_name="GW" deconvoluted_molecular_mass="521.057880" deconvoluted_isotopic_mass="522.061215"/>
<pk mz="522.088986" i="2454649.8" sn="16.67" a="3400.20" fwhm="0.001612" res="323901.6" algo="FTMS"/>
<pk mz="522.125496" i="1310846.6" sn="7.79" a="1455.35" fwhm="0.001455" res="358928.2" algo="FTMS"/>
<pk mz="522.136255" i="1373824.1" z="-1" sn="8.28" a="1645.76" fwhm="0.001779" res="293534.4" algo="FTMS" component_name="GB" deconvoluted_molecular_mass="521.131315" deconvoluted_isotopic_mass="522.136832"/>
<pk mz="522.170054" i="1321860.6" sn="7.87" a="1919.13" fwhm="0.001931" res="270475.6" algo="FTMS"/>
<pk mz="522.255301" i="1402000.3" sn="8.49" a="2193.43" fwhm="0.002053" res="254326.6" algo="FTMS"/>
<pk mz="522.965491" i="3582704.8" sn="25.42" a="5542.99" fwhm="0.001698" res="307989.8" algo="FTMS"/>
<pk mz="523.015420" i="1296119.6" sn="7.67" a="1600.39" fwhm="0.001702" res="307251.6" algo="FTMS"/>
<pk mz="523.036620" i="3049722.5" sn="21.29" a="5403.54" fwhm="0.001915" res="273177.8" algo="FTMS"/>
<pk mz="523.072935" i="5595903.5" z="-1" sn="41.05" a="8229.53" fwhm="0.001590" res="328944.4" algo="FTMS" component_name="EF" deconvoluted_molecular_mass="523.073536" deconvoluted_isotopic_mass="523.073514"/>
<pk mz="523.084216" i="1633025.0" sn="10.29" a="2007.99" fwhm="0.001555" res="336326.8" algo="FTMS"/>
<pk mz="523.109341" i="4933380.5" z="-1" sn="35.91" a="8147.55" fwhm="0.001741" res="300491.2" algo="FTMS" component_name="GE" deconvoluted_molecular_mass="523.110004" deconvoluted_isotopic_mass="523.109921"/>
<pk mz="523.120651" i="1805573.9" sn="11.63" a="2934.64" fwhm="0.002038" res="256670.4" algo="FTMS"/>
<pk mz="523.145709" i="4934409.5" z="-1" sn="35.92" a="7973.09" fwhm="0.001694" res="308805.5" algo="FTMS" component_name="GD" deconvoluted_molecular_mass="523.146335" deconvoluted_isotopic_mass="523.146289"/>
<pk mz="523.157115" i="1428746.9" sn="8.70" a="1806.09" fwhm="0.001745" res="299760.9" algo="FTMS"/>
<pk mz="523.182100" i="1990414.3" sn="13.06" a="2422.28" fwhm="0.001525" res="343163.7" algo="FTMS"/>
<pk mz="523.195305" i="1486096.1" sn="9.15" a="2027.93" fwhm="0.001663" res="314689.6" algo="FTMS"/>
<pk mz="523.231527" i="2529045.0" sn="17.24" a="3454.17" fwhm="0.001589" res="329320.4" algo="FTMS"/>
<pk mz="523.267704" i="1870105.9" sn="12.13" a="2515.14" fwhm="0.001763" res="296864.5" algo="FTMS"/>
<pk mz="524.068237" i="1377158.8" sn="8.30" a="1430.44" fwhm="0.001476" res="355122.7" algo="FTMS"/>
<pk mz="524.076376" i="1583495.9" z="-1" sn="9.90" a="1804.40" fwhm="0.001495" res="350438.6" algo="FTMS" component_name="EF" deconvoluted_molecular_mass="523.073536" deconvoluted_isotopic_mass="524.076958"/>
<pk mz="524.104617" i="2028427.8" sn="13.36" a="2678.43" fwhm="0.001673" res="313179.3" algo="FTMS"/>
<pk mz="524.113051" i="1440652.9" z="-1" sn="8.79" a="1558.84" fwhm="0.001532" res="342012.1" algo="FTMS" component_name="GE" deconvoluted_molecular_mass="523.110004" deconvoluted_isotopic_mass="524.113634"/>
<pk mz="524.141172" i="1734544.8" sn="11.07" a="2213.00" fwhm="0.001569" res="334000.6" algo="FTMS"/>
<pk mz="524.149248" i="1514385.9" z="-1" sn="9.37" a="1677.34" fwhm="0.001528" res="342942.0" algo="FTMS" component_name="GD" deconvoluted_molecular_mass="523.146335" deconvoluted_isotopic_mass="524.149830"/>
<pk mz="524.962544" i="1463552.5" sn="8.97" a="1916.99" fwhm="0.001598" res="328443.4" algo="FTMS"/>
<pk mz="525.052186" i="3948556.8" sn="28.26" a="6178.69" fwhm="0.001750" res="299969.9" algo="FTMS"/>
<pk mz="525.088583" i="5261329.5" z="-1" sn="38.45" a="9137.19" fwhm="0.001787" res="293888.1" algo="FTMS" component_name="FB" deconvoluted_molecular_mass="525.089137" deconvoluted_isotopic_mass="525.089167"/>
<pk mz="525.099788" i="1695251.1" sn="10.77" a="2638.26" fwhm="0.001835" res="286091.3" algo="FTMS"/>
<pk mz="525.124907" i="4997142.5" z="-1" sn="36.40" a="8346.32" fwhm="0.001793" res="292836.0" algo="FTMS" component_name="FW" deconvoluted_molecular_mass="525.125520" deconvoluted_isotopic_mass="525.125492"/>
<pk mz="525.136017" i="1610776.0" sn="10.11" a="1956.46" fwhm="0.001616" res="324992.1" algo="FTMS"/>
<pk mz="525.161364" i="3150875.5" sn="22.07" a="4359.36" fwhm="0.001591" res="329987.4" algo="FTMS"/>
<pk mz="525.189762" i="1597983.4" sn="10.01" a="1771.16" fwhm="0.001396" res="376249.6" algo="FTMS"/>
<pk mz="525.197765" i="1332512.5" sn="7.95" a="1736.98" fwhm="0.001749" res="300243.8" algo="FTMS"/>
<pk mz="525.234256" i="1314085.4" sn="7.81" a="1327.45" fwhm="0.001377" res="381532.9" algo="FTMS"/>
<pk mz="525.270529" i="1432362.4" sn="8.73" a="1678.23" fwhm="0.001591" res="330156.4" algo="FTMS"/>
<pk mz="525.307092" i="1282863.4" sn="7.57" a="1639.22" fwhm="0.001697" res="309618.9" algo="FTMS"/>
<pk mz="526.084036" i="1673369.0" sn="10.60" a="2305.17" fwhm="0.001731" res="303984.6" algo="FTMS"/>
<pk mz="526.091781" i="1397658.0" z="-1" sn="8.46" a="1917.55" fwhm="0.001689" res="311410.4" algo="FTMS" component_name="FB" deconvoluted_molecular_mass="525.089137" deconvoluted_isotopic_mass="526.092368"/>
<pk mz="526.120308" i="1466525.9" sn="8.99" a="1659.94" fwhm="0.001483" res="354693.5" algo="FTMS"/>
<pk mz="526.128381" i="1355679.0" z="-1" sn="8.13" a="1923.14" fwhm="0.001921" res="273884.0" algo="FTMS" component_name="FW" deconvoluted_molecular_mass="525.125520" deconvoluted_isotopic_mass="526.128969"/>
<pk mz="527.031547" i="1791513.8" sn="11.51" a="2784.75" fwhm="0.001847" res="285397.0" algo="FTMS"/>
<pk mz="527.046669" i="1998363.9" sn="13.12" a="3508.19" fwhm="0.001934" res="272467.7" algo="FTMS"/>
<pk mz="527.067843" i="4497694.5" z="-1" sn="32.52" a="7269.91" fwhm="0.001744" res="302294.8" algo="FTMS" component_name="HX" deconvoluted_molecular_mass="527.069940" deconvoluted_isotopic_mass="527.068432"/>
<pk mz="527.104260" i="4509987.5" z="-1" sn="32.62" a="6660.30" fwhm="0.001638" res="321861.2" algo="FTMS" component_name="HU" deconvoluted_molecular_mass="527.104851" deconvoluted_isotopic_mass="527.104850"/>
<pk mz="527.140591" i="3570984.5" sn="25.33" a="6047.39" fwhm="0.001826" res="288758.5" algo="FTMS"/>
<pk mz="527.164904" i="7697708.0" z="-1" sn="57.37" a="13902.00" fwhm="0.001817" res="290164.3" algo="FTMS" component_name="AR" deconvoluted_molecular_mass="527.165534" deconvoluted_isotopic_mass="527.165494"/>
<pk mz="527.177019" i="1996589.5" sn="13.11" a="2400.06" fwhm="0.001535" res="343533.7" algo="FTMS"/>
<pk mz="527.249790" i="1699127.4" sn="10.80" a="1967.31" fwhm="0.001498" res="352035.8" algo="FTMS"/>
<pk mz="527.286214" i="1654076.4" sn="10.45" a="2096.94" fwhm="0.001636" res="322318.3" algo="FTMS"/>
<pk mz="527.322481" i="1221953.3" sn="7.09" a="1433.66" fwhm="0.001647" res="320207.6" algo="FTMS"/>
<pk mz="528.078333" i="1695144.0" z="-1" sn="10.76" a="2510.19" fwhm="0.001766" res="298989.0" algo="FTMS" component_name="HX" deconvoluted_molecular_mass="527.069940" deconvoluted_isotopic_mass="528.078925"/>
<pk mz="528.099411" i="1560490.8" sn="9.72" a="2644.01" fwhm="0.002259" res="233814.5" algo="FTMS"/>
<pk mz="528.107605" i="1213611.9" z="-1" sn="7.03" a="1184.84" fwhm="0.001468" res="359722.9" algo="FTMS" component_name="HU" deconvoluted_molecular_mass="527.104851" deconvoluted_isotopic_mass="528.108197"/>
<pk mz="528.168372" i="2766772.3" z="-1" sn="19.08" a="4693.76" fwhm="0.001886" res="280100.7" algo="FTMS" component_name="AR" deconvoluted_molecular_mass="527.165534" deconvoluted_isotopic_mass="528.168964"/>
<pk mz="529.025704" i="1649192.4" sn="10.41" a="3156.76" fwhm="0.002402" res="220259.3" algo="FTMS"/>
<pk mz="529.047123" i="2105387.3" sn="13.95" a="3049.39" fwhm="0.001786" res="296278.8" algo="FTMS"/>
<pk mz="529.062492" i="2148397.5" sn="14.28" a="2851.35" fwhm="0.001668" res="317133.4" algo="FTMS"/>
<pk mz="529.073792" i="1239855.0" z="-1" sn="7.23" a="1307.91" fwhm="0.001801" res="293734.5" algo="FTMS" component_name="HX" deconvoluted_molecular_mass="527.069940" deconvoluted_isotopic_mass="529.074386"/>
<pk mz="529.083470" i="4175408.3" z="-1" sn="30.02" a="7240.46" fwhm="0.001820" res="290761.3" algo="FTMS" component_name="JG" deconvoluted_molecular_mass="529.085559" deconvoluted_isotopic_mass="529.084064"/>
<pk mz="529.098681" i="1938226.4" sn="12.65" a="3094.76" fwhm="0.001858" res="284699.7" algo="FTMS"/>
<pk mz="529.109756" i="1500723.8" sn="9.25" a="2245.04" fwhm="0.001851" res="285918.9" algo="FTMS"/>
<pk mz="529.119894" i="3148853.3" sn="22.05" a="5316.98" fwhm="0.001784" res="296538.0" algo="FTMS"/>
<pk mz="529.156348" i="2171962.0" sn="14.47" a="3920.63" fwhm="0.002027" res="261056.2" algo="FTMS"/>
<pk mz="529.161895" i="2890299.0" sn="20.04" a="3940.21" fwhm="0.001597" res="331440.6" algo="FTMS"/>
<pk mz="529.171667" i="1767484.3" z="-1" sn="11.32" a="2275.46" fwhm="0.001622" res="326293.3" algo="FTMS" component_name="AR" deconvoluted_molecular_mass="527.165534" deconvoluted_isotopic_mass="529.172262"/>
<pk mz="529.192604" i="1279551.0" sn="7.54" a="1614.35" fwhm="0.001615" res="327631.3" algo="FTMS"/>
<pk mz="529.228982" i="1695300.0" sn="10.76" a="2062.78" fwhm="0.001586" res="333656.3" algo="FTMS"/>
<pk mz="529.265595" i="1561929.0" sn="9.73" a="1818.06" fwhm="0.001606" res="329472.3" algo="FTMS"/>
<pk mz="529.301896" i="2223181.8" sn="14.86" a="2979.84" fwhm="0.001677" res="315658.5" algo="FTMS"/>
<pk mz="530.057550" i="1607348.1" sn="10.08" a="2025.35" fwhm="0.001651" res="321144.3" algo="FTMS"/>
<pk mz="530.094003" i="1623481.1" z="-1" sn="10.21" a="1902.65" fwhm="0.001748" res="303246.8" algo="FTMS" component_name="JG" deconvoluted_molecular_mass="529.085559" deconvoluted_isotopic_mass="530.094600"/>
<pk mz="530.105457" i="1328826.6" sn="7.92" a="1340.29" fwhm="0.001515" res="349825.7" algo="FTMS"/>
<pk mz="530.114919" i="1273275.9" sn="7.49" a="1623.84" fwhm="0.001922" res="275877.4" algo="FTMS"/>
<pk mz="531.041526" i="2825529.3" sn="19.54" a="4109.50" fwhm="0.001680" res="316053.7" algo="FTMS"/>
<pk mz="531.062784" i="2515772.0" sn="17.13" a="3871.28" fwhm="0.001840" res="288681.1" algo="FTMS"/>
<pk mz="531.077989" i="2750270.0" sn="18.95" a="4057.47" fwhm="0.001704" res="311667.9" algo="FTMS"/>
<pk mz="531.089191" i="1225023.6" z="-1" sn="7.11" a="1054.48" fwhm="0.001451" res="366078.8" algo="FTMS" component_name="JG" deconvoluted_molecular_mass="529.085559" deconvoluted_isotopic_mass="531.089790"/>
<pk mz="531.099073" i="2591041.0" sn="17.72" a="3774.30" fwhm="0.001683" res="315643.8" algo="FTMS"/>
<pk mz="531.114353" i="1926979.0" sn="12.56" a="2319.81" fwhm="0.001589" res="334196.6" algo="FTMS"/>
<pk mz="531.135588" i="1909061.9" sn="12.42" a="2589.19" fwhm="0.001659" res="320152.7" algo="FTMS"/>
<pk mz="531.150700" i="1465927.9" sn="8.98" a="2061.16" fwhm="0.001830" res="290227.5" algo="FTMS"/>
<pk mz="531.208329" i="1417551.8" sn="8.61" a="1770.39" fwhm="0.001693" res="313800.9" algo="FTMS"/>
<pk mz="531.244612" i="1494612.6" sn="9.20" a="1863.23" fwhm="0.001670" res="318141.0" algo="FTMS"/>
<pk mz="531.272989" i="1287256.4" sn="7.59" a="1594.12" fwhm="0.001699" res="312713.1" algo="FTMS"/>
<pk mz="531.281171" i="1491801.5" sn="9.18" a="2369.54" fwhm="0.002042" res="260154.3" algo="FTMS"/>
<pk mz="531.317217" i="1260894.4" sn="7.39" a="2194.34" fwhm="0.002428" res="218839.8" algo="FTMS"/>
<pk mz="532.073318" i="2415556.3" sn="16.35" a="3721.59" fwhm="0.001761" res="302225.2" algo="FTMS"/>
<pk mz="532.121075" i="1354186.8" sn="8.11" a="1788.16" fwhm="0.001734" res="306850.1" algo="FTMS"/>
<pk mz="532.240388" i="1358298.9" sn="8.14" a="1984.05" fwhm="0.001993" res="267014.3" algo="FTMS"/>
<pk mz="533.057304" i="3855432.8" sn="27.53" a="6565.06" fwhm="0.001783" res="298991.5" algo="FTMS"/>
<pk mz="533.068399" i="1432906.3" sn="8.72" a="1546.46" fwhm="0.001563" res="340985.3" algo="FTMS"/>
<pk mz="533.078585" i="1893195.5" sn="12.30" a="3643.36" fwhm="0.002337" res="228103.5" algo="FTMS"/>
<pk mz="533.093646" i="3178061.5" sn="22.27" a="4879.10" fwhm="0.001749" res="304796.2" algo="FTMS"/>
<pk mz="533.104960" i="1877071.1" sn="12.17" a="2682.73" fwhm="0.001756" res="303541.1" algo="FTMS"/>
<pk mz="533.114709" i="1577296.4" sn="9.84" a="2256.31" fwhm="0.001683" res="316778.2" algo="FTMS"/>
<pk mz="533.130066" i="2777682.5" sn="19.16" a="4099.20" fwhm="0.001750" res="304693.1" algo="FTMS"/>
<pk mz="533.141109" i="1936980.0" sn="12.64" a="2926.81" fwhm="0.001825" res="292109.1" algo="FTMS"/>
<pk mz="533.166364" i="1560663.4" sn="9.71" a="1966.25" fwhm="0.001598" res="333745.3" algo="FTMS"/>
<pk mz="533.215932" i="1417054.0" sn="8.60" a="1721.77" fwhm="0.002066" res="258101.4" algo="FTMS"/>
<pk mz="533.252264" i="1857634.9" sn="12.02" a="2200.61" fwhm="0.001540" res="346240.9" algo="FTMS"/>
<pk mz="534.052539" i="2032846.1" sn="13.38" a="2676.78" fwhm="0.001678" res="318350.0" algo="FTMS"/>
<pk mz="534.088831" i="2020563.0" sn="13.28" a="2812.66" fwhm="0.001752" res="304895.4" algo="FTMS"/>
<pk mz="534.125190" i="1643479.9" sn="10.36" a="2159.91" fwhm="0.001670" res="319823.2" algo="FTMS"/>
<pk mz="534.255628" i="1397993.4" sn="8.45" a="1547.15" fwhm="0.001449" res="368643.4" algo="FTMS"/>
<pk mz="535.036416" i="3188049.8" sn="22.35" a="4584.14" fwhm="0.001656" res="323118.1" algo="FTMS"/>
<pk mz="535.072894" i="4443478.5" sn="32.09" a="7303.82" fwhm="0.001786" res="299517.1" algo="FTMS"/>
<pk mz="535.084250" i="2569048.0" sn="17.54" a="4962.02" fwhm="0.002258" res="236972.5" algo="FTMS"/>
<pk mz="535.109217" i="3171163.5" sn="22.22" a="5058.90" fwhm="0.001763" res="303483.9" algo="FTMS"/>
<pk mz="535.120691" i="1548381.0" sn="9.62" a="2409.81" fwhm="0.001844" res="290218.5" algo="FTMS"/>
<pk mz="535.145644" i="3001696.3" sn="20.90" a="5355.72" fwhm="0.001885" res="283881.6" algo="FTMS"/>
<pk mz="535.182012" i="2146661.3" sn="14.26" a="3355.78" fwhm="0.001819" res="294161.3" algo="FTMS"/>
<pk mz="535.231522" i="2233707.8" sn="14.94" a="3484.81" fwhm="0.001767" res="302963.0" algo="FTMS"/>
<pk mz="535.267890" i="2528112.5" sn="17.15" a="3954.57" fwhm="0.001788" res="299381.9" algo="FTMS"/>
<pk mz="536.068242" i="1948123.1" sn="12.67" a="2930.57" fwhm="0.001724" res="311024.0" algo="FTMS"/>
<pk mz="536.104624" i="1543648.0" sn="9.54" a="1783.08" fwhm="0.001619" res="331137.8" algo="FTMS"/>
<pk mz="536.140873" i="1513444.9" sn="9.31" a="1814.30" fwhm="0.001648" res="325418.0" algo="FTMS"/>
<pk mz="536.981224" i="7705172.5" z="-1" sn="57.17" a="13673.65" fwhm="0.001829" res="293544.9" algo="FTMS" component_name="AP" deconvoluted_molecular_mass="536.981191" deconvoluted_isotopic_mass="536.981838"/>
<pk mz="537.052209" i="4003421.8" sn="28.56" a="6652.09" fwhm="0.001818" res="295335.9" algo="FTMS"/>
<pk mz="537.063360" i="1257311.1" sn="7.32" a="1753.82" fwhm="0.001931" res="278115.2" algo="FTMS"/>
<pk mz="537.088620" i="4616802.5" sn="33.30" a="7591.91" fwhm="0.001803" res="297933.3" algo="FTMS"/>
<pk mz="537.100047" i="1840740.0" sn="11.84" a="2429.53" fwhm="0.001736" res="309326.6" algo="FTMS"/>
<pk mz="537.124918" i="3549799.3" sn="25.05" a="5235.87" fwhm="0.001699" res="316158.0" algo="FTMS"/>
<pk mz="537.161371" i="2905196.3" sn="20.06" a="4904.58" fwhm="0.001782" res="301447.1" algo="FTMS"/>
<pk mz="537.197608" i="1320049.0" sn="7.81" a="1738.47" fwhm="0.001753" res="306519.4" algo="FTMS"/>
<pk mz="537.211220" i="1340530.8" sn="7.97" a="1871.85" fwhm="0.001741" res="308614.1" algo="FTMS"/>
<pk mz="537.247141" i="1458551.5" sn="8.88" a="1628.20" fwhm="0.001562" res="343966.1" algo="FTMS"/>
<pk mz="537.980860" i="1631448.4" z="-1" sn="10.22" a="1995.01" fwhm="0.001721" res="312594.2" algo="FTMS" component_name="AP" deconvoluted_molecular_mass="536.981191" deconvoluted_isotopic_mass="537.981476"/>
<pk mz="538.047355" i="1358305.1" sn="8.10" a="2249.89" fwhm="0.001981" res="271554.4" algo="FTMS"/>
<pk mz="538.083879" i="1559526.0" sn="9.66" a="2008.67" fwhm="0.001657" res="324789.5" algo="FTMS"/>
<pk mz="538.120425" i="1875690.9" sn="12.10" a="2430.79" fwhm="0.001716" res="313645.7" algo="FTMS"/>
<pk mz="538.978241" i="3240795.5" sn="22.66" a="5095.99" fwhm="0.001748" res="308321.5" algo="FTMS"/>
<pk mz="539.031612" i="1294690.6" sn="7.61" a="1397.57" fwhm="0.001499" res="359518.8" algo="FTMS"/>
<pk mz="539.067780" i="4201319.5" z="-1" sn="30.08" a="7747.80" fwhm="0.001913" res="281802.1" algo="FTMS" component_name="JB" deconvoluted_molecular_mass="539.068399" deconvoluted_isotopic_mass="539.068399"/>
<pk mz="539.104235" i="4508524.0" sn="32.46" a="7799.39" fwhm="0.001808" res="298139.1" algo="FTMS"/>
<pk mz="539.115626" i="1765485.6" sn="11.25" a="3623.74" fwhm="0.002309" res="233500.8" algo="FTMS"/>
<pk mz="539.140663" i="3881841.0" sn="27.61" a="6616.90" fwhm="0.001936" res="278431.5" algo="FTMS"/>
<pk mz="539.177102" i="2329461.8" sn="15.61" a="3246.93" fwhm="0.001667" res="323488.0" algo="FTMS"/>
<pk mz="540.062978" i="1218537.5" sn="7.02" a="1011.67" fwhm="0.001416" res="381337.4" algo="FTMS"/>
<pk mz="540.071120" i="1755626.6" z="-1" sn="11.17" a="2564.81" fwhm="0.001832" res="294807.0" algo="FTMS" component_name="JB" deconvoluted_molecular_mass="539.068399" deconvoluted_isotopic_mass="540.071742"/>
<pk mz="540.099371" i="1506542.3" sn="9.25" a="2077.66" fwhm="0.001845" res="292680.6" algo="FTMS"/>
<pk mz="540.172012" i="1637111.8" sn="10.26" a="3098.97" fwhm="0.002436" res="221733.5" algo="FTMS"/>
<pk mz="541.026102" i="1537382.9" sn="9.49" a="2162.16" fwhm="0.001780" res="304016.3" algo="FTMS"/>
<pk mz="541.047160" i="2389097.5" sn="16.07" a="3521.32" fwhm="0.001768" res="306086.4" algo="FTMS"/>
<pk mz="541.062192" i="1372267.5" sn="8.21" a="1448.27" fwhm="0.001514" res="357308.1" algo="FTMS"/>
<pk mz="541.083507" i="4717678.5" z="-11" sn="34.07" a="8802.16" fwhm="0.001904" res="284207.2" algo="FTMS" component_name="GY" deconvoluted_molecular_mass="5962.041553" deconvoluted_isotopic_mass="5962.003688"/>
<pk mz="541.119924" i="3887219.0" sn="27.65" a="6434.47" fwhm="0.001824" res="296739.1" algo="FTMS"/>
<pk mz="541.156344" i="2907255.8" sn="20.08" a="4350.03" fwhm="0.001706" res="317193.2" algo="FTMS"/>
<pk mz="541.184586" i="3591291.5" z="-11" sn="25.36" a="6972.23" fwhm="0.002006" res="269786.5" algo="FTMS" component_name="GY" deconvoluted_molecular_mass="5962.041553" deconvoluted_isotopic_mass="5963.115566"/>
<pk mz="541.192555" i="1810556.4" sn="11.60" a="2189.06" fwhm="0.001525" res="354994.2" algo="FTMS"/>
<pk mz="541.265499" i="1762949.9" z="-11" sn="11.23" a="2138.32" fwhm="0.001656" res="326919.0" algo="FTMS" component_name="GY" deconvoluted_molecular_mass="5962.041553" deconvoluted_isotopic_mass="5964.005610"/>
<pk mz="542.057713" i="1764588.3" sn="11.24" a="2086.89" fwhm="0.001616" res="335450.3" algo="FTMS"/>
<pk mz="542.093882" i="1279473.0" sn="7.49" a="1656.55" fwhm="0.001860" res="291525.6" algo="FTMS"/>
<pk mz="542.187918" i="1605117.0" sn="10.01" a="2195.89" fwhm="0.001784" res="303937.2" algo="FTMS"/>
<pk mz="543.041606" i="1869674.8" sn="12.05" a="2369.09" fwhm="0.001653" res="328578.1" algo="FTMS"/>
<pk mz="543.062886" i="3459437.5" sn="24.34" a="5429.75" fwhm="0.001740" res="312168.9" algo="FTMS"/>
<pk mz="543.077954" i="2062191.4" sn="13.54" a="2824.10" fwhm="0.001729" res="314150.5" algo="FTMS"/>
<pk mz="543.099175" i="4144498.0" sn="29.64" a="7277.61" fwhm="0.001898" res="286117.8" algo="FTMS"/>
<pk mz="543.114255" i="1357428.0" sn="8.09" a="1658.00" fwhm="0.001739" res="312320.3" algo="FTMS"/>
<pk mz="543.135481" i="2316150.8" sn="15.50" a="3486.41" fwhm="0.001747" res="310947.0" algo="FTMS"/>
<pk mz="543.171819" i="1963387.4" sn="12.78" a="3396.94" fwhm="0.001940" res="279931.4" algo="FTMS"/>
<pk mz="543.208198" i="1410176.1" sn="8.50" a="1566.00" fwhm="0.001581" res="343484.1" algo="FTMS"/>
<pk mz="543.244571" i="1609092.8" sn="10.04" a="2118.44" fwhm="0.001713" res="317107.8" algo="FTMS"/>
<pk mz="543.281019" i="1786761.4" sn="11.41" a="2350.07" fwhm="0.001730" res="314035.2" algo="FTMS"/>
<pk mz="544.036967" i="1352425.9" sn="8.05" a="1734.34" fwhm="0.001851" res="293993.5" algo="FTMS"/>
<pk mz="544.073360" i="1779182.5" sn="11.35" a="2631.10" fwhm="0.001732" res="314158.8" algo="FTMS"/>
<pk mz="545.021217" i="1243238.6" sn="7.21" a="1319.99" fwhm="0.001618" res="336893.5" algo="FTMS"/>
<pk mz="545.057383" i="2528363.3" sn="17.14" a="4019.93" fwhm="0.001762" res="309275.7" algo="FTMS"/>
<pk mz="545.078422" i="2593390.0" sn="17.65" a="4205.86" fwhm="0.001867" res="292027.3" algo="FTMS"/>
<pk mz="545.093953" i="1901167.9" sn="12.29" a="3546.44" fwhm="0.002182" res="249778.4" algo="FTMS"/>
<pk mz="545.105164" i="1506161.3" sn="9.24" a="2673.22" fwhm="0.002319" res="235046.1" algo="FTMS"/>
<pk mz="545.114716" i="2594930.5" sn="17.66" a="4380.26" fwhm="0.001907" res="285907.1" algo="FTMS"/>
<pk mz="545.130169" i="1546868.4" sn="9.56" a="1978.90" fwhm="0.001656" res="329163.0" algo="FTMS"/>
<pk mz="545.187645" i="1242235.8" sn="7.20" a="1350.39" fwhm="0.001645" res="331353.9" algo="FTMS"/>
<pk mz="545.260406" i="1442436.9" sn="8.75" a="1956.70" fwhm="0.001768" res="308358.4" algo="FTMS"/>
<pk mz="546.088864" i="1543149.0" sn="9.53" a="2288.35" fwhm="0.001862" res="293323.0" algo="FTMS"/>
<pk mz="547.036683" i="2164067.5" sn="14.33" a="3259.73" fwhm="0.001771" res="308817.5" algo="FTMS"/>
<pk mz="547.072966" i="3187560.0" sn="22.24" a="5870.68" fwhm="0.001965" res="278371.0" algo="FTMS"/>
<pk mz="547.093955" i="1570154.5" sn="9.73" a="1955.41" fwhm="0.001679" res="325753.8" algo="FTMS"/>
<pk mz="547.109217" i="2622316.5" sn="17.87" a="4071.08" fwhm="0.001829" res="299092.7" algo="FTMS"/>
<pk mz="547.120554" i="1913709.9" sn="12.39" a="3174.42" fwhm="0.001924" res="284320.3" algo="FTMS"/>
<pk mz="547.145886" i="2347377.0" sn="15.74" a="4176.53" fwhm="0.002115" res="258683.6" algo="FTMS"/>
<pk mz="547.268046" i="1224064.1" sn="7.06" a="1040.39" fwhm="0.001380" res="396529.4" algo="FTMS"/>
<pk mz="548.068017" i="2442211.0" sn="16.47" a="4526.78" fwhm="0.002120" res="258496.2" algo="FTMS"/>
<pk mz="548.104623" i="1487335.6" sn="9.09" a="1821.06" fwhm="0.001677" res="326924.1" algo="FTMS"/>
<pk mz="548.140991" i="1391340.1" sn="8.35" a="1739.19" fwhm="0.001782" res="307667.5" algo="FTMS"/>
<pk mz="549.052271" i="3528796.0" sn="24.87" a="5358.14" fwhm="0.001711" res="320931.3" algo="FTMS"/>
<pk mz="549.088520" i="3616864.5" sn="25.55" a="6716.21" fwhm="0.001965" res="279385.3" algo="FTMS"/>
<pk mz="549.124964" i="3016804.8" sn="20.92" a="5230.10" fwhm="0.002007" res="273545.4" algo="FTMS"/>
<pk mz="549.136310" i="1495910.3" sn="9.16" a="2401.78" fwhm="0.002020" res="271872.6" algo="FTMS"/>
<pk mz="549.161241" i="1824617.3" sn="11.70" a="3090.00" fwhm="0.002233" res="245948.0" algo="FTMS"/>
<pk mz="549.247287" i="1241459.8" sn="7.19" a="1562.78" fwhm="0.001733" res="317015.8" algo="FTMS"/>
<pk mz="550.047602" i="1681621.0" sn="10.59" a="2482.43" fwhm="0.001846" res="297914.8" algo="FTMS"/>
<pk mz="550.083840" i="1812697.4" sn="11.61" a="2421.84" fwhm="0.001696" res="324257.5" algo="FTMS"/>
<pk mz="550.120484" i="1455837.9" sn="8.85" a="2059.44" fwhm="0.001931" res="284831.9" algo="FTMS"/>
<pk mz="550.996893" i="3979591.5" sn="28.36" a="6824.71" fwhm="0.001829" res="301269.0" algo="FTMS"/>
<pk mz="551.031458" i="1630283.6" sn="10.19" a="2338.68" fwhm="0.001833" res="300551.1" algo="FTMS"/>
<pk mz="551.067830" i="4311376.0" sn="30.92" a="7599.88" fwhm="0.001856" res="296877.9" algo="FTMS"/>
<pk mz="551.104238" i="3594580.3" sn="25.38" a="5858.38" fwhm="0.001827" res="301693.5" algo="FTMS"/>
<pk mz="551.115520" i="1433173.6" sn="8.67" a="2161.97" fwhm="0.001984" res="277816.5" algo="FTMS"/>
<pk mz="551.140584" i="3145048.8" sn="21.91" a="5214.47" fwhm="0.001901" res="289896.7" algo="FTMS"/>
<pk mz="551.177021" i="1288797.0" sn="7.55" a="1559.40" fwhm="0.001818" res="303211.9" algo="FTMS"/>
<pk mz="551.226357" i="1630050.9" sn="10.19" a="2851.34" fwhm="0.002160" res="255139.9" algo="FTMS"/>
<pk mz="551.263029" i="1293159.3" sn="7.59" a="1368.56" fwhm="0.001590" res="346646.5" algo="FTMS"/>
<pk mz="552.063034" i="1769926.6" sn="11.27" a="3094.30" fwhm="0.002161" res="255498.4" algo="FTMS"/>
<pk mz="552.099452" i="1843659.0" sn="11.84" a="2857.86" fwhm="0.001872" res="294995.3" algo="FTMS"/>
<pk mz="552.135465" i="1250511.3" sn="7.26" a="2183.67" fwhm="0.002413" res="228789.1" algo="FTMS"/>
<pk mz="552.993851" i="1719604.5" sn="10.87" a="2463.22" fwhm="0.001824" res="303207.6" algo="FTMS"/>
<pk mz="553.047161" i="2935354.8" sn="20.26" a="4425.09" fwhm="0.001798" res="307673.4" algo="FTMS"/>
<pk mz="553.083545" i="3979839.0" sn="28.33" a="6598.69" fwhm="0.001839" res="300757.6" algo="FTMS"/>
<pk mz="553.094752" i="1225536.4" sn="7.06" a="1208.77" fwhm="0.001588" res="348218.4" algo="FTMS"/>
<pk mz="553.119852" i="3118659.3" sn="21.68" a="4901.05" fwhm="0.001825" res="303080.7" algo="FTMS"/>
<pk mz="553.130984" i="1669700.6" sn="10.49" a="3090.57" fwhm="0.002038" res="271430.8" algo="FTMS"/>
<pk mz="553.156390" i="2902599.5" sn="20.01" a="4802.39" fwhm="0.001781" res="310670.5" algo="FTMS"/>
<pk mz="553.192734" i="1784395.9" sn="11.37" a="2523.54" fwhm="0.001818" res="304335.7" algo="FTMS"/>
<pk mz="554.086867" i="1552308.1" sn="9.58" a="2320.15" fwhm="0.001829" res="302870.9" algo="FTMS"/>
<pk mz="554.115450" i="1455031.4" sn="8.83" a="1937.34" fwhm="0.001843" res="300723.6" algo="FTMS"/>
<pk mz="554.151678" i="1229243.6" sn="7.08" a="1442.16" fwhm="0.001693" res="327278.3" algo="FTMS"/>
<pk mz="555.062885" i="3363620.5" sn="23.57" a="5265.88" fwhm="0.001781" res="311624.6" algo="FTMS"/>
<pk mz="555.078104" i="1343782.4" sn="7.97" a="1308.03" fwhm="0.001365" res="406737.5" algo="FTMS"/>
<pk mz="555.099148" i="3545896.8" sn="24.98" a="6464.21" fwhm="0.001959" res="283328.5" algo="FTMS"/>
<pk mz="555.135560" i="3250989.0" sn="22.70" a="5071.18" fwhm="0.001806" res="307458.7" algo="FTMS"/>
<pk mz="555.172078" i="1893169.1" sn="12.21" a="2632.18" fwhm="0.001692" res="328021.1" algo="FTMS"/>
<pk mz="555.208250" i="1302837.3" sn="7.65" a="1334.69" fwhm="0.001467" res="378423.1" algo="FTMS"/>
<pk mz="555.281273" i="1471293.6" sn="8.95" a="2153.78" fwhm="0.001886" res="294413.3" algo="FTMS"/>
<pk mz="555.317371" i="1339713.8" sn="7.94" a="1436.03" fwhm="0.001527" res="363737.3" algo="FTMS"/>
<pk mz="556.102692" i="1339291.1" sn="7.93" a="1575.46" fwhm="0.001765" res="315025.5" algo="FTMS"/>
<pk mz="556.131118" i="1456798.3" sn="8.84" a="2744.20" fwhm="0.002549" res="218187.1" algo="FTMS"/>
<pk mz="557.041899" i="1861636.8" sn="11.97" a="2452.93" fwhm="0.001773" res="314192.4" algo="FTMS"/>
<pk mz="557.057301" i="2114054.5" sn="13.92" a="3619.46" fwhm="0.001973" res="282362.7" algo="FTMS"/>
<pk mz="557.068555" i="1252743.8" sn="7.26" a="2144.18" fwhm="0.002783" res="200186.9" algo="FTMS"/>
<pk mz="557.078338" i="3953672.8" sn="28.13" a="6595.14" fwhm="0.001829" res="304532.0" algo="FTMS"/>
<pk mz="557.093781" i="1256714.5" sn="7.29" a="1572.22" fwhm="0.001679" res="331892.7" algo="FTMS"/>
<pk mz="557.114781" i="3373069.0" sn="23.64" a="5126.77" fwhm="0.001734" res="321278.6" algo="FTMS"/>
<pk mz="557.151236" i="2336785.0" sn="15.64" a="3439.86" fwhm="0.001789" res="311508.7" algo="FTMS"/>
<pk mz="557.166515" i="1289234.6" sn="7.55" a="1757.90" fwhm="0.001888" res="295064.4" algo="FTMS"/>
<pk mz="557.187508" i="1432597.0" sn="8.65" a="1993.54" fwhm="0.001935" res="287890.9" algo="FTMS"/>
<pk mz="557.224081" i="1358105.1" sn="8.08" a="1787.06" fwhm="0.001696" res="328520.1" algo="FTMS"/>
<pk mz="557.260392" i="1301021.1" sn="7.64" a="1228.94" fwhm="0.001453" res="383409.7" algo="FTMS"/>
<pk mz="558.125275" i="1379453.0" sn="8.24" a="2006.65" fwhm="0.002039" res="273689.6" algo="FTMS"/>
<pk mz="558.136372" i="1388158.1" sn="8.31" a="2388.29" fwhm="0.002212" res="252376.4" algo="FTMS"/>
<pk mz="559.036621" i="2146528.8" sn="14.17" a="4104.66" fwhm="0.002100" res="266248.9" algo="FTMS"/>
<pk mz="559.057883" i="1818851.0" sn="11.63" a="2638.09" fwhm="0.001880" res="297336.2" algo="FTMS"/>
<pk mz="559.072945" i="2330852.8" sn="15.59" a="3725.36" fwhm="0.001868" res="299275.8" algo="FTMS"/>
<pk mz="559.084094" i="1383653.9" sn="8.27" a="1710.20" fwhm="0.001723" res="324454.0" algo="FTMS"/>
<pk mz="559.094178" i="2898663.0" sn="19.98" a="4983.58" fwhm="0.001936" res="288764.4" algo="FTMS"/>
<pk mz="559.109455" i="2389224.8" sn="16.04" a="3799.07" fwhm="0.001891" res="295716.6" algo="FTMS"/>
<pk mz="559.120964" i="1648617.9" sn="10.32" a="3010.80" fwhm="0.002205" res="253577.6" algo="FTMS"/>
<pk mz="559.130446" i="2309867.0" sn="15.43" a="4160.17" fwhm="0.002000" res="279522.4" algo="FTMS"/>
<pk mz="559.145931" i="1525228.6" sn="9.37" a="2484.77" fwhm="0.002108" res="265300.2" algo="FTMS"/>
<pk mz="559.239722" i="1325558.8" sn="7.82" a="1698.89" fwhm="0.001756" res="318538.8" algo="FTMS"/>
<pk mz="559.268389" i="1384953.9" sn="8.28" a="1875.84" fwhm="0.002106" res="265523.9" algo="FTMS"/>
<pk mz="560.068307" i="1598032.0" sn="9.93" a="2390.47" fwhm="0.001962" res="285396.6" algo="FTMS"/>
<pk mz="560.079312" i="1258833.3" sn="7.31" a="1497.69" fwhm="0.001748" res="320501.0" algo="FTMS"/>
[truncated: 190,190 more chars]
