# Supplementary material for: Drought re-routes soil microbial carbon metabolism towards emission of volatile metabolites in an artificial tropical rainforest
Source: Nat Microbiol. 2023 Jul 31;8(8):1480–94. doi: 10.1038/s41564-023-01432-9 (PMC10390333; doi:10.1038/s41564-023-01432-9)
Supplement: Supplementary file 3 — Folder containing all raw XML data for FTICR. [file 41564_2023_1432_MOESM3_ESM.zip › FTICR-XML-Honeker/P24-09-h.xml]

<?xml version="1.0" encoding="utf-8"?>
<root>
<fileinfo appname="Bruker Compass DataAnalysis" appversion="5.0.203" app_platform="64-bit" date="2021-02-04T10:51:22" type="DataAnalysis Results" typeversion="1.1" subtype="MS Spectrum" />
<generalinfo organisation="" user="" hostname="WE35157" os="Windows 8" architecture="64-bit"/>
<analysis name="C:\Users\toyo995\OneDrive - PNNL\Desktop\Data Malak Feb\Tfaily_50971_P24-09-h_29Jan21_Alder_Inf_144SA_IATp1_1_01_58625.d\analysis.baf">
<info><DateTime>2021-01-29T19:14:31-08:00</DateTime><method>FY21_Q1_144SA_p1_neg_58625</method><sample></sample><comment></comment><operator></operator><instrument>solariX</instrument><instrument_serial_number>000000.00000</instrument_serial_number><manufacturer>Bruker</manufacturer></info>
<DataAnalysis version="DataAnalysis 5.0.203" DataAnalysisResults="">
<DataAnalysis_processing_parameters><find_compounds_chromatogram detect_version="2" detect_areamode="1" detect_areathresholdabs="0.00000000" detect_areathresholdrel="10.00000000" detect_intensitymode="1" detect_intensitythresholdabs="0.00000000" detect_intensitythresholdrel="10.00000000" detect_sensitivity="0.20000000" add_uv_or_ms_spectra="0" spectrum_load_mode="2" background_subtraction_mode="0" MS_peaksensmode2="1" MS_pc12="0.40000000" MS_pc22="4.00000000" MS_peaksens12="99.00000000" MS_peaksens22="99.00000000" MS_areamode2="2" MS_areathresholdabs2="1000.00000000" MS_areathresholdrel2="10.00000000" MS_intensitymode2="0" MS_intensitythresholdabs2="1000.00000000" MS_intensitythresholdrel2="10.00000000" MS_basesmoothmode2="1" MS_basesmoothpts2="8" MS_basesmoothmin2="12.00000000" MS_basesmoothforce2="0.10000000" MS_startendslope2="10.00000000" MS_valleyfilterused2="1" MS_valleyfilter2="10.00000000" MS_noisecorr2="0" UV_peaksensmode2="1" UV_pc12="0.40000000" UV_pc22="4.00000000" UV_peaksens12="99.90000000" UV_peaksens22="100.00000000" UV_areamode2="0" UV_areathresholdabs2="5.00000000" UV_areathresholdrel2="1.00000000" UV_intensitymode2="1" UV_intensitythresholdabs2="1.00000000" UV_intensitythresholdrel2="0.01000000" UV_basesmoothmode2="1" UV_basesmoothpts2="8" UV_basesmoothmin2="12.00000000" UV_basesmoothforce2="1.00000000" UV_startendslope2="10.00000000" UV_valleyfilterused2="1" UV_valleyfilter2="10.00000000" UV_noisecorr2="0" detect_delcmpdsinrng="1" />
<find_compounds_mobilogram detect_areamode="1" detect_areathresholdabs="1000.00000000" detect_areathresholdrel="5.00000000" detect_intensitymode="0" detect_intensitythresholdabs="100.00000000" detect_intensitythresholdrel="5.00000000" detect_sensitivity="99.00000000" detect_resolution="250.00000000" spectrum_load_mode="2" detect_delcmpdsinrng="1" />
<auto_ms_n use_retention_time_window="1" retention_time_window="0.75000000" rt_unit="min" minimum_intensity_positive="10000.00000000" minimum_intensity_negative="1000.00000000" apply_max_number_compounds="1" max_number_compounds="300" spectrum_load_mode="2" background_type="0" create_auto_ms_n_traces="0" create_detailed_traces="0" merge_positive_negative_compounds="0" detect_delcmpdsinrng="1" detect_keep_cmpds_detectedneutralloss="0" add_uv_spectra="0" advanced_precursor_determination="0" determine_alternate_precursor="0" />
<dissect_params dissect_addsmoothing="0" dissect_allow_wider_peaks="0" dissect_resolving_power="1.00000000" dissect_set_expected_width="0" dissect_expected_width="3" dissect_deletepeaksinrange="1" dissect_fullrange="1" dissect_cutoff="0.05000000" dissect_sensitivity="10.00000000" dissect_maxoverlap="5" dissect_smoothwidth="1" spectrum_load_mode="0" add_uv_spectra="1" />
<find_all_compounds min_time_points="10" min_correlation="0.70000000" background_type="0" load_spec_type="3" additional_smoothing="0" proteomics="0" chrom_sn_threshold="5.00000000" chrom_smoothingwidth="1" detect_delcmpdsinrng="1" add_MSMS_spectra="1" adducts_positive_mode="" adducts_negative_mode="" />
<ms_peak_finder ms_peak_finder_type="FTMS" ms_manually_use_peak_finder="1" ms_peak_finder_filter_exclusion_masses="0" ><ms_peak_finder_apex minimum_intensity="100.00000000" peak_width="0.00200000" peak_width_msms="0.00200000" relative_threshold_base_peak="0.05000000" signal_to_noise="1.00000000" />
<ms_peak_finder_centroid peak_width="0.00200000" peak_width_msms="0.00200000" signal_to_noise="1.00000000" relative_threshold_base_peak="0.05000000" minimum_intensity="100.00000000" centroid_percentage="80.00000000" />
<ms_peak_finder_snap minimum_intensity="0.00000000" relative_threshold_base_peak="0.01000000" signal_to_noise="2.00000000" maximum_charge="20" quality_factor_threshold="0.90000000" number_of_patterns="500000" building_block_1="C 4.9384 N 1.3577 O 1.4773 S 0.0417 H 7.7583" building_block_2="" use_snap_2="1" add_detailed_results="0" />
<ms_peak_finder_snap minimum_intensity="100.00000000" peak_width="1.00000000" use_datapoints="1" sum_width="1" relative_threshold_base_peak="0.05000000" signal_to_noise="1.00000000" baseline_type="1" baseline_flatness="1.00000000" same_sumwidth_as_acquisition="0" use_resolution="0" res="10000" instrument_sum_width="5" use_sum_of_intensities="0" />
<ms_peak_finder_ftms signal_to_noise="7.00000000" relative_threshold_base_peak="0.01000000" minimum_intensity="100.00000000" centroid_percentage="80.00000000" use_centroid="0" />
<ms_peak_finder_line_spectra apply_line_spectra_threshold="0" line_spectra_threshold="10.00000000" />
</ms_peak_finder>
<deconvolution clear_prev_results="1" create_neutral_spectrum="0" incl_shifted_spectra="0" ret_residuals="0" incl_comp_details="0" show_comp_details="0" substance_class="1" extend_evelope="0" extend_before="1.00000000" extend_after="1.00000000" auto_apply="1" ><deconvolution_detailed_full perf_deconv="1" rel_isotop_deconv="0" resolve_isotop="1" exclude_reporter_ions="0" reporter_ions="0" abund_cutoff="2.50000000" envelope_cutoff="75.00000000" high_mass="4000.00000000" low_mass="250.00000000" mw_agreement="0.00000000" maximum_charge="4" max_charge_isotop="0" min_charge="4" min_peaks="3" precursor_deconv="0" max_components="10" adduct_ion_name_neg="-H" adduct_ion_mass_neg="-1.00782504" adduct_ion_name_pos="+H" adduct_ion_mass_pos="1.00727600" apply_min_max_mass_boundaries="0" />
<deconvolution_detailed_max_res perf_deconv="1" rel_isotop_deconv="0" resolve_isotop="1" exclude_reporter_ions="0" reporter_ions="0" abund_cutoff="2.00000000" envelope_cutoff="75.00000000" high_mass="4000.00000000" low_mass="250.00000000" mw_agreement="5.00000000" maximum_charge="3" max_charge_isotop="0" min_charge="3" min_peaks="3" precursor_deconv="0" max_components="10" adduct_ion_name_neg="-H" adduct_ion_mass_neg="-1.00782504" adduct_ion_name_pos="+H" adduct_ion_mass_pos="1.00727600" apply_min_max_mass_boundaries="0" />
<deconvolution_detailed_ms_n perf_deconv="1" rel_isotop_deconv="0" resolve_isotop="1" exclude_reporter_ions="0" reporter_ions="0" abund_cutoff="1.00000000" envelope_cutoff="75.00000000" high_mass="3000.00000000" low_mass="100.00000000" mw_agreement="5.00000000" maximum_charge="3" max_charge_isotop="0" min_charge="3" min_peaks="3" precursor_deconv="0" max_components="10" adduct_ion_name_neg="-H" adduct_ion_mass_neg="-1.00782504" adduct_ion_name_pos="+H" adduct_ion_mass_pos="1.00727600" apply_min_max_mass_boundaries="0" />
<deconvolution_detailed_protein perf_deconv="1" rel_isotop_deconv="1" resolve_isotop="1" exclude_reporter_ions="0" reporter_ions="0" abund_cutoff="2.50000000" envelope_cutoff="75.00000000" high_mass="100000.00000000" low_mass="1000.00000000" mw_agreement="0.00000000" maximum_charge="75" max_charge_isotop="0" min_charge="75" min_peaks="3" precursor_deconv="0" max_components="20" adduct_ion_name_neg="-H" adduct_ion_mass_neg="-1.00782504" adduct_ion_name_pos="+H" adduct_ion_mass_pos="1.00727600" apply_min_max_mass_boundaries="1" />
<max_entropy_deconvolution adduct_ion_name_pos="+H" adduct_ion_mass_pos="1.00727600" adduct_ion_name_neg="-H" adduct_ion_mass_neg="-1.00782504" low_mass="1000.00000000" high_mass="100000.00000000" spacint_out="0.00000000" resolving_power="1000.00000000" peak_width="0.00200000" width="0" maxentx="0" res="0" />
</deconvolution><mascot_export globalchargelimit_apply="1" globalchargelimit="1+, 2+ and 3+" prefer_fullscan_deconvolution_results="1" deconvolution_export_type="1" msmssignals="100" threshold="100.00000000" mssignals_deconv="2" mssignals_non_deconv="0" normalize_msms="0" single_charged="0" />
<process_parameters_chrom baseline_flatness="0.80000000"	baseline_addchild="1"	baseline_disableoriginal="1" baseline_usesamecolor="1" smoothing_algorithm="1" smoothing_width="0.20000000" smoothing_cycles="1" smoothing_addchild="1" smoothing_disableoriginal="1"	smoothing_usesamecolor="1" />
<process_parameters_mobil baseline_flatness="0.80000000"	baseline_addchild="1"	baseline_disableoriginal="1" baseline_usesamecolor="1" smoothing_algorithm="1" smoothing_width="0.10000000" smoothing_cycles="1" smoothing_addchild="1" smoothing_disableoriginal="1"	smoothing_usesamecolor="1" />
<process_parameters_ms baseline_flatness="0.80000000"	baseline_addchild="1"	baseline_disableoriginal="1" baseline_usesamecolor="1" smoothing_algorithm="1" smoothing_width="0.20000000" smoothing_cycles="1" smoothing_addchild="1" smoothing_disableoriginal="1"	smoothing_usesamecolor="1" />
<display_params mass_precision="-1" time_precision="2" structure_size="30" chrom_peak_label="Index" />
<calibration_params calibration_range="0.00500000" calibration_listname="neg_pip_McKeeFA_DSmith_verified" calibration_listgroupname="ESI" calibration_fit_mode="0" calibration_intensitythreshold="1000000.00000000" />
<calibration_lockmass_params calibration_range="0.50000000" calibration_listname="" calibration_listgroupname="" calibration_intensitythreshold="0.00000000" calibration_lockmassmode="0" />
<mobility_calibration_params calibration_range="0.10000000" calibration_listname="&lt;not set&gt;" calibration_listgroupname="ESI" calibration_intensitythreshold="0.00000000" />
<library_search_params del_prev_res="1" ><library_search_basic_params accept_score="50" allowmasses_above="0" allowmasses_below="0" desired_score="900" increasedepth="0" maxnr_spectra="10" cross_match="0" sort_by="1" include_precursor_spectra="1" exclude_precursor_signals="0" skip_low_frgamnet_spectra="1" min_effective_score="500" minmatch_score="250" min_score="400" />
<library_search_advanced_params add_int_range="5.00000000" extended="1" locnorm="0" root="0" hwfstp="50" hwscdp="7" intrangefac="1.89999998" locnormeqfac="1.00000000" locnormfac="2.00000000" locnormwin="25" masdisint="20" minsrcint="100" minspepresrc="15" threshfstp="40" maskadducts="0" maskprecursor="0" />
<library_search_libraries_params add_unid="0" parallel="0" libraries="" librariey_unidentified="" />
<library_search_match_params chrgdeconv="0" collenerg="0" fragampl="1" instrtp="2" ionmeth="3" isolwidth="0" msmsstg="2" ms_vs_msms="4" pkwidth="0" polarity="4" psd="0" lastprecion="0" precions="0" prodion="0" rgtgaspress="0" rgtion="0" refl="0" collgas="0" collgaspress="0" trapdrv="1" />
<library_search_add_params add_confirm_mode="0" />
<library_search_rt_params accepted_deviation="1.00000000" apply_rt_match="0" match_columnname="1" max_deviation="5.00000000" />
</library_search_params><masslist_layout layout_columntypes="2 12 3 6 " layout_columnwidth="66 20 57 57 " />
<cmpdlist_layout layout_columntypes="14 20 31 1 40 26 " layout_columnwidth="20 53 134 65 46 50 " />
<molecular_formula_layout layout_columntypes="24 1 2 40 3 5 6 18 7 9 8 " layout_columnwidth="-1 -1 -1 -1 -1 -1 -1 -1 -1 -1 -1 " />
<general_unknown_layout layout_columntypes="6 0 5 3 4 2 12 14 10 11 " layout_columnwidth="-1 -1 -1 -1 -1 -1 -1 -1 -1 -1 " />
<target_screening_layout layout_columntypes="15 14 6 5 43 11 1 2 17 7 8 9 10 4 3 39 40 41 42 16 18 19 25 20 21 22 23 24 31 26 27 28 29 30 37 32 33 34 35 36 " layout_columnwidth="-1 -1 -1 -1 -1 -1 -1 -1 -1 -1 -1 -1 -1 -1 -1 -1 -1 -1 -1 -1 -1 -1 -1 -1 -1 -1 -1 -1 -1 -1 -1 -1 -1 -1 -1 -1 -1 -1 -1 -1 " />
<exclusion_masses></exclusion_masses>
<xml_export_parameters export_detailed_information="0" export_peptide_database_query_information="1" export_full_peptide_database_query_information="1" protein_analysis_export_mgf="1" protein_analysis_export_xml="1" />
<smf1D_params max_nr_formulae="50" z="1" rdb_min="0.00000000" rdb_max="80.00000000" tolerance_ppm="5.00000000" tolerance_abs="1.00000000" tolerance_ppm_MSn="5.00000000" tolerance_abs_MSn="2.00000000" use_rel_tolerance="0" use_rel_tolerance_MSn="0" lower_bound_formula="" upper_bound_formula="" electron_configuration="2" electron_configuration_MSn="0" sigma_limit="0.02000000" sigma_limit_MSn="0.05000000" HC_Ratio_min="0.00000000" HC_Ratio_max="3.00000000" filtering="1" patternsearch="0" filter_by_elementratio="1" estimate_carbon_count="1" relative_threshold_base_peak="1.00000000" delete_previous_results="1" filter_criteriy="0" adducts_positive_mode="M+H  M+NH4  M+Na  M+K " adducts_negative_mode="M-H  M+Na-H2  M+K-H2  M+Cl " collect_adducts="0" />
<smf3D_params tolerance_neutralloss="5.00000000" intensitythresholdabs2="0.00000000" intensity_threshold_abs_msms="0.00000000" auto_filter="0" nr_explained_peaks="5" highlight_unexplained_peaks="0" />
<uv_parameters rt_offset="0.00000000" />
<target_screening delta_rt="1.50000000" threshold_sigma="0.05000000" detection_tolerance="0.00500000" identification_tolerance="10.00000000" detection_tolerance_ppm="5.00000000" identification_tolerance_ppm="5.00000000" use_tolerance_ppm="0" compound_database="C:\BDALSystemData\BuildingBlocks\TargetScreeningDataBase.csv" use_sampleinfo_xml="0" rt_range_start="0.00000000" rt_range_end="0.00000000" additional_smoothing="0" create_chromatogram_time_slices="1" rt_window_halfwidth="45.00000000" enable_BPC="1" evaluate_qualifier_ions="1" qualifier_ion_intensity_threshold="0.00000000" group_id=": " lc_method_id=":" ms_method_id=":" matrix_id=":" useDB="0" sortanalytes="4" />
<automatic_calibration use_calibration_segment="0" automatic_calibration="0.00000000/0.00000000" automatic_calibration_use_spectrum_type="0" automatic_calibration_retain_data="0" automatic_calibration_perform_lockmass="0" />
<target_screening_scoring threshold1_qualityfactor="0.02000000" threshold2_qualityfactor="0.05000000" threshold1_massaccuracy="3.00000000" threshold2_massaccuracy="10.00000000" threshold1_retentiontime="20.00000000" threshold2_retentiontime="40.00000000" use_tolerance_ppm="0" />
</DataAnalysis_processing_parameters>
<ms_spectrum info="-MS" msmsinfo="All MS" polarity="-" scanmode="fullscan" seq_nr_start="1"  rt="4.84703333" rt_unit="min">
<ms_peaks><pk mz="147.764273" i="990055.8" sn="8.67" a="74.63" fwhm="0.000117" res="1260013.3" algo="FTMS"/>
<pk mz="147.818976" i="1384656.0" sn="13.13" a="152.03" fwhm="0.000125" res="1179537.1" algo="FTMS"/>
<pk mz="149.024132" i="2765139.0" sn="28.72" a="400.75" fwhm="0.000157" res="948084.0" algo="FTMS"/>
<pk mz="149.024386" i="4719029.5" sn="50.79" a="588.16" fwhm="0.000132" res="1128002.2" algo="FTMS"/>
<pk mz="150.027747" i="933171.8" sn="8.03" a="68.03" fwhm="0.000100" res="1504856.5" algo="FTMS"/>
<pk mz="151.025875" i="2723357.5" sn="28.25" a="272.24" fwhm="0.000105" res="1434587.2" algo="FTMS"/>
<pk mz="151.025986" i="1531522.4" sn="14.79" a="42.56" fwhm="0.000037" res="4094037.4" algo="FTMS"/>
<pk mz="151.026124" i="8569796.0" sn="94.28" a="1055.31" fwhm="0.000125" res="1211220.2" algo="FTMS"/>
<pk mz="155.584302" i="1385213.4" sn="13.14" a="184.47" fwhm="0.000162" res="958526.7" algo="FTMS"/>
<pk mz="155.585777" i="1255911.3" sn="11.68" a="145.51" fwhm="0.000150" res="1039540.4" algo="FTMS"/>
<pk mz="156.583649" i="865495.9" sn="7.27" a="86.90" fwhm="0.000165" res="950844.5" algo="FTMS"/>
<pk mz="159.065953" i="997367.3" sn="8.76" a="93.78" fwhm="0.000129" res="1234389.7" algo="FTMS"/>
<pk mz="159.066251" i="1657845.3" sn="16.22" a="197.26" fwhm="0.000145" res="1094267.8" algo="FTMS"/>
<pk mz="160.918915" i="844028.4" sn="7.03" a="121.73" fwhm="0.000231" res="696021.2" algo="FTMS"/>
<pk mz="161.045511" i="1366860.3" sn="12.94" a="174.51" fwhm="0.000149" res="1077641.3" algo="FTMS"/>
<pk mz="161.050969" i="887092.0" sn="7.52" a="81.61" fwhm="0.000159" res="1012133.0" algo="FTMS"/>
<pk mz="161.081875" i="1910498.5" sn="19.08" a="215.30" fwhm="0.000136" res="1186421.8" algo="FTMS"/>
<pk mz="161.485434" i="871845.5" sn="7.35" a="127.72" fwhm="0.000192" res="843091.2" algo="FTMS"/>
<pk mz="162.161409" i="859594.0" sn="7.21" a="120.68" fwhm="0.000197" res="823501.3" algo="FTMS"/>
<pk mz="162.587566" i="865405.0" sn="7.27" a="101.70" fwhm="0.000163" res="996131.0" algo="FTMS"/>
<pk mz="162.876316" i="896186.3" sn="7.62" a="101.92" fwhm="0.000159" res="1025653.9" algo="FTMS"/>
<pk mz="162.911847" i="882686.0" sn="7.47" a="164.66" fwhm="0.000276" res="589325.5" algo="FTMS"/>
<pk mz="163.040006" i="3115800.5" sn="32.69" a="553.26" fwhm="0.000183" res="889775.9" algo="FTMS"/>
<pk mz="163.742348" i="847286.3" sn="7.07" a="110.07" fwhm="0.000178" res="919350.7" algo="FTMS"/>
<pk mz="164.035265" i="1166618.3" sn="10.68" a="149.69" fwhm="0.000160" res="1024456.0" algo="FTMS"/>
<pk mz="164.071652" i="1393769.4" sn="13.24" a="147.59" fwhm="0.000135" res="1212431.1" algo="FTMS"/>
<pk mz="164.617932" i="888284.9" sn="7.53" a="119.11" fwhm="0.000217" res="759278.7" algo="FTMS"/>
<pk mz="164.726747" i="847682.8" sn="7.07" a="124.74" fwhm="0.000209" res="787137.6" algo="FTMS"/>
<pk mz="164.806401" i="857485.3" sn="7.18" a="159.12" fwhm="0.000309" res="534176.6" algo="FTMS"/>
<pk mz="164.928422" i="841803.1" sn="7.01" a="79.13" fwhm="0.000137" res="1199761.7" algo="FTMS"/>
<pk mz="165.019302" i="1285981.6" sn="12.02" a="169.32" fwhm="0.000165" res="1002425.0" algo="FTMS"/>
<pk mz="165.055693" i="865149.1" sn="7.27" a="66.78" fwhm="0.000122" res="1351705.5" algo="FTMS"/>
<pk mz="165.104191" i="854054.4" sn="7.15" a="116.95" fwhm="0.000206" res="801929.3" algo="FTMS"/>
<pk mz="165.318000" i="862409.4" sn="7.24" a="118.55" fwhm="0.000190" res="870148.9" algo="FTMS"/>
<pk mz="165.708299" i="917405.4" sn="7.86" a="134.17" fwhm="0.000214" res="774473.0" algo="FTMS"/>
<pk mz="165.925809" i="844170.0" sn="7.03" a="158.94" fwhm="0.000289" res="574429.6" algo="FTMS"/>
<pk mz="166.293923" i="895172.9" sn="7.61" a="140.14" fwhm="0.000224" res="742897.9" algo="FTMS"/>
<pk mz="166.947121" i="895273.1" sn="7.61" a="109.80" fwhm="0.000174" res="957252.2" algo="FTMS"/>
<pk mz="167.034952" i="911945.8" sn="7.80" a="132.46" fwhm="0.000182" res="916046.3" algo="FTMS"/>
<pk mz="167.217507" i="898993.6" sn="7.65" a="165.12" fwhm="0.000244" res="685166.4" algo="FTMS"/>
<pk mz="167.776701" i="841240.1" sn="7.00" a="107.66" fwhm="0.000226" res="743858.1" algo="FTMS"/>
<pk mz="167.927936" i="876227.3" sn="7.40" a="116.36" fwhm="0.000192" res="875377.7" algo="FTMS"/>
<pk mz="168.860663" i="886641.9" sn="7.51" a="215.06" fwhm="0.000340" res="495987.0" algo="FTMS"/>
<pk mz="169.066955" i="851989.6" sn="7.12" a="121.00" fwhm="0.000225" res="750717.8" algo="FTMS"/>
<pk mz="169.159185" i="846393.3" sn="7.06" a="96.54" fwhm="0.000163" res="1035627.8" algo="FTMS"/>
<pk mz="169.265593" i="862913.7" sn="7.25" a="102.35" fwhm="0.000187" res="903203.5" algo="FTMS"/>
<pk mz="169.355191" i="945581.6" sn="8.18" a="161.71" fwhm="0.000224" res="754770.2" algo="FTMS"/>
<pk mz="169.464686" i="923470.5" sn="7.93" a="217.04" fwhm="0.000324" res="523061.2" algo="FTMS"/>
<pk mz="169.846421" i="916649.2" sn="7.85" a="118.55" fwhm="0.000178" res="955154.3" algo="FTMS"/>
<pk mz="169.864016" i="880478.1" sn="7.44" a="126.14" fwhm="0.000204" res="832576.8" algo="FTMS"/>
<pk mz="169.963412" i="874527.4" sn="7.38" a="111.69" fwhm="0.000185" res="917450.9" algo="FTMS"/>
<pk mz="170.520208" i="841616.4" sn="7.00" a="112.65" fwhm="0.000184" res="925689.5" algo="FTMS"/>
<pk mz="171.012102" i="933226.3" sn="8.04" a="94.55" fwhm="0.000167" res="1023245.3" algo="FTMS"/>
<pk mz="171.066257" i="1344782.3" sn="12.69" a="191.89" fwhm="0.000170" res="1007999.9" algo="FTMS"/>
<pk mz="171.143782" i="903004.1" sn="7.70" a="113.92" fwhm="0.000172" res="997894.9" algo="FTMS"/>
<pk mz="172.040391" i="1072927.9" sn="9.62" a="136.44" fwhm="0.000167" res="1028096.0" algo="FTMS"/>
<pk mz="172.097884" i="4049613.3" sn="43.23" a="737.93" fwhm="0.000189" res="909759.8" algo="FTMS"/>
<pk mz="172.099631" i="1051045.5" sn="9.37" a="146.93" fwhm="0.000187" res="922401.4" algo="FTMS"/>
<pk mz="172.170674" i="904048.3" sn="7.71" a="179.67" fwhm="0.000296" res="582562.5" algo="FTMS"/>
<pk mz="172.391604" i="899374.0" sn="7.65" a="129.88" fwhm="0.000219" res="786301.9" algo="FTMS"/>
<pk mz="172.918201" i="854387.9" sn="7.15" a="183.16" fwhm="0.000325" res="531823.6" algo="FTMS"/>
<pk mz="172.998674" i="999187.0" sn="8.78" a="126.93" fwhm="0.000165" res="1049531.6" algo="FTMS"/>
<pk mz="173.032607" i="1010446.9" sn="8.91" a="159.36" fwhm="0.000198" res="871836.2" algo="FTMS"/>
<pk mz="173.045475" i="907696.4" sn="7.75" a="97.77" fwhm="0.000166" res="1043441.6" algo="FTMS"/>
<pk mz="173.081888" i="7089300.5" sn="77.56" a="1417.74" fwhm="0.000196" res="884571.4" algo="FTMS"/>
<pk mz="173.101244" i="1428038.8" sn="13.62" a="205.53" fwhm="0.000166" res="1044525.4" algo="FTMS"/>
<pk mz="173.118279" i="1169208.8" sn="10.70" a="142.96" fwhm="0.000154" res="1125127.1" algo="FTMS"/>
<pk mz="173.547623" i="988304.6" sn="8.66" a="171.30" fwhm="0.000251" res="692115.4" algo="FTMS"/>
<pk mz="173.568461" i="841823.3" sn="7.00" a="145.97" fwhm="0.000244" res="712600.9" algo="FTMS"/>
<pk mz="173.904802" i="843274.9" sn="7.02" a="99.61" fwhm="0.000164" res="1057780.5" algo="FTMS"/>
<pk mz="173.931783" i="851030.5" sn="7.11" a="141.60" fwhm="0.000219" res="795028.6" algo="FTMS"/>
<pk mz="174.085245" i="1135435.4" sn="10.32" a="167.97" fwhm="0.000179" res="973085.6" algo="FTMS"/>
<pk mz="174.232063" i="892087.8" sn="7.56" a="165.92" fwhm="0.000253" res="689167.8" algo="FTMS"/>
<pk mz="174.345282" i="880231.9" sn="7.42" a="139.10" fwhm="0.000216" res="808550.1" algo="FTMS"/>
<pk mz="174.454868" i="879047.9" sn="7.41" a="114.28" fwhm="0.000189" res="922730.8" algo="FTMS"/>
<pk mz="174.540284" i="1102348.4" sn="9.93" a="166.40" fwhm="0.000210" res="832006.3" algo="FTMS"/>
<pk mz="175.060854" i="2606244.8" sn="26.88" a="376.15" fwhm="0.000161" res="1090673.4" algo="FTMS"/>
<pk mz="175.061175" i="8371301.0" sn="91.86" a="1644.81" fwhm="0.000191" res="917166.1" algo="FTMS"/>
<pk mz="175.097245" i="1496490.8" sn="14.37" a="160.79" fwhm="0.000137" res="1282298.9" algo="FTMS"/>
<pk mz="175.097567" i="6041835.0" sn="65.60" a="1049.21" fwhm="0.000177" res="988199.5" algo="FTMS"/>
<pk mz="175.154526" i="849964.1" sn="7.08" a="104.58" fwhm="0.000173" res="1011712.0" algo="FTMS"/>
<pk mz="175.195460" i="927874.8" sn="7.96" a="177.39" fwhm="0.000242" res="724858.2" algo="FTMS"/>
<pk mz="175.811280" i="883676.4" sn="7.46" a="119.64" fwhm="0.000194" res="907289.4" algo="FTMS"/>
<pk mz="176.064522" i="3232146.8" sn="33.81" a="594.53" fwhm="0.000193" res="913934.4" algo="FTMS"/>
<pk mz="176.160674" i="869316.7" sn="7.27" a="103.72" fwhm="0.000179" res="982212.9" algo="FTMS"/>
<pk mz="176.166765" i="909061.8" sn="7.72" a="137.10" fwhm="0.000231" res="763829.3" algo="FTMS"/>
<pk mz="176.490524" i="966396.1" sn="8.36" a="187.33" fwhm="0.000275" res="641697.7" algo="FTMS"/>
<pk mz="176.591997" i="846924.2" sn="7.02" a="124.52" fwhm="0.000228" res="773811.1" algo="FTMS"/>
<pk mz="176.626505" i="876295.1" sn="7.35" a="118.94" fwhm="0.000207" res="852188.7" algo="FTMS"/>
<pk mz="177.067879" i="1062201.6" sn="9.43" a="118.84" fwhm="0.000149" res="1189284.5" algo="FTMS"/>
<pk mz="177.724425" i="937857.2" sn="8.01" a="209.49" fwhm="0.000313" res="567818.1" algo="FTMS"/>
<pk mz="177.979118" i="919131.6" sn="7.80" a="201.60" fwhm="0.000297" res="598818.0" algo="FTMS"/>
<pk mz="178.007388" i="879410.3" sn="7.35" a="112.83" fwhm="0.000184" res="966535.6" algo="FTMS"/>
<pk mz="178.166478" i="1074119.6" sn="9.53" a="179.77" fwhm="0.000231" res="772348.4" algo="FTMS"/>
<pk mz="178.376268" i="869097.9" sn="7.24" a="168.41" fwhm="0.000291" res="613324.5" algo="FTMS"/>
<pk mz="179.034959" i="1863078.4" sn="18.36" a="314.36" fwhm="0.000193" res="927437.7" algo="FTMS"/>
<pk mz="179.934694" i="868279.1" sn="7.20" a="112.58" fwhm="0.000182" res="986458.7" algo="FTMS"/>
<pk mz="180.592778" i="867778.6" sn="7.19" a="150.28" fwhm="0.000242" res="746598.5" algo="FTMS"/>
<pk mz="181.014224" i="5114383.5" sn="54.55" a="1106.03" fwhm="0.000215" res="840032.0" algo="FTMS"/>
<pk mz="181.050262" i="1469210.5" sn="13.90" a="223.00" fwhm="0.000189" res="959397.3" algo="FTMS"/>
<pk mz="181.050609" i="5078234.5" sn="54.15" a="1075.34" fwhm="0.000211" res="856397.2" algo="FTMS"/>
<pk mz="181.111474" i="882157.0" sn="7.35" a="169.71" fwhm="0.000251" res="721949.5" algo="FTMS"/>
<pk mz="181.120904" i="985047.9" sn="8.50" a="173.87" fwhm="0.000233" res="776727.6" algo="FTMS"/>
<pk mz="181.307711" i="882832.9" sn="7.35" a="118.56" fwhm="0.000216" res="840095.1" algo="FTMS"/>
<pk mz="181.650433" i="864307.6" sn="7.12" a="168.75" fwhm="0.000304" res="596930.7" algo="FTMS"/>
<pk mz="181.982625" i="896485.4" sn="7.48" a="136.88" fwhm="0.000230" res="791142.9" algo="FTMS"/>
<pk mz="182.009469" i="2463462.0" sn="24.89" a="429.01" fwhm="0.000199" res="916857.3" algo="FTMS"/>
<pk mz="182.068113" i="867976.9" sn="7.16" a="122.71" fwhm="0.000195" res="931425.5" algo="FTMS"/>
<pk mz="182.920942" i="941076.4" sn="7.97" a="194.77" fwhm="0.000322" res="568812.8" algo="FTMS"/>
<pk mz="182.936451" i="855473.6" sn="7.02" a="185.16" fwhm="0.000290" res="630938.9" algo="FTMS"/>
<pk mz="183.029899" i="1023673.6" sn="8.89" a="116.79" fwhm="0.000162" res="1128999.3" algo="FTMS"/>
<pk mz="183.203488" i="873013.5" sn="7.21" a="119.40" fwhm="0.000246" res="745331.9" algo="FTMS"/>
<pk mz="183.290160" i="939731.6" sn="7.95" a="139.00" fwhm="0.000215" res="851350.8" algo="FTMS"/>
<pk mz="183.583379" i="919266.6" sn="7.70" a="140.52" fwhm="0.000223" res="822092.0" algo="FTMS"/>
<pk mz="183.608409" i="861651.4" sn="7.06" a="127.47" fwhm="0.000237" res="773326.5" algo="FTMS"/>
<pk mz="184.044501" i="878940.0" sn="7.25" a="190.71" fwhm="0.000302" res="609477.5" algo="FTMS"/>
<pk mz="184.522513" i="890575.8" sn="7.37" a="149.94" fwhm="0.000222" res="830831.3" algo="FTMS"/>
<pk mz="184.531512" i="996267.1" sn="8.54" a="171.92" fwhm="0.000261" res="706663.5" algo="FTMS"/>
<pk mz="184.984296" i="1217613.6" sn="10.99" a="197.07" fwhm="0.000209" res="886099.0" algo="FTMS"/>
<pk mz="185.081908" i="3199107.0" sn="32.93" a="649.68" fwhm="0.000215" res="859564.2" algo="FTMS"/>
<pk mz="185.890226" i="908046.3" sn="7.53" a="130.02" fwhm="0.000211" res="882648.7" algo="FTMS"/>
<pk mz="185.993557" i="1254407.4" sn="11.35" a="213.59" fwhm="0.000197" res="945947.2" algo="FTMS"/>
<pk mz="185.993907" i="4868903.5" sn="51.21" a="1003.67" fwhm="0.000213" res="872684.5" algo="FTMS"/>
<pk mz="186.077163" i="1819592.9" sn="17.58" a="333.33" fwhm="0.000217" res="857279.9" algo="FTMS"/>
<pk mz="186.402658" i="898108.3" sn="7.42" a="142.45" fwhm="0.000229" res="815195.1" algo="FTMS"/>
<pk mz="186.445576" i="972221.7" sn="8.24" a="193.50" fwhm="0.000280" res="664963.8" algo="FTMS"/>
<pk mz="186.997286" i="1359201.0" sn="12.50" a="264.19" fwhm="0.000234" res="798990.6" algo="FTMS"/>
<pk mz="187.002445" i="1316291.3" sn="12.03" a="183.27" fwhm="0.000170" res="1099071.4" algo="FTMS"/>
<pk mz="187.002811" i="5536195.5" sn="58.57" a="1150.41" fwhm="0.000211" res="887761.1" algo="FTMS"/>
<pk mz="187.007031" i="3290629.0" sn="33.80" a="688.34" fwhm="0.000217" res="861748.1" algo="FTMS"/>
<pk mz="187.013969" i="3113032.0" sn="31.85" a="565.51" fwhm="0.000211" res="888386.9" algo="FTMS"/>
<pk mz="187.014312" i="11422152.0" sn="123.48" a="2584.10" fwhm="0.000222" res="842046.4" algo="FTMS"/>
<pk mz="187.061171" i="3117595.8" sn="31.90" a="611.53" fwhm="0.000211" res="885615.0" algo="FTMS"/>
<pk mz="187.072410" i="1872224.4" sn="18.16" a="344.89" fwhm="0.000208" res="898819.9" algo="FTMS"/>
<pk mz="187.097215" i="4628203.0" sn="48.56" a="874.26" fwhm="0.000235" res="796865.0" algo="FTMS"/>
<pk mz="187.097563" i="18457834.0" sn="201.08" a="4337.94" fwhm="0.000227" res="822927.6" algo="FTMS"/>
<pk mz="187.108761" i="909055.6" sn="7.54" a="112.63" fwhm="0.000176" res="1062435.8" algo="FTMS"/>
<pk mz="187.181062" i="875837.9" sn="7.17" a="136.86" fwhm="0.000230" res="813016.7" algo="FTMS"/>
<pk mz="187.365000" i="933163.4" sn="7.77" a="158.09" fwhm="0.000245" res="765108.1" algo="FTMS"/>
<pk mz="187.990970" i="2395303.5" sn="23.83" a="415.84" fwhm="0.000201" res="936562.9" algo="FTMS"/>
<pk mz="188.035287" i="2267834.8" sn="22.43" a="491.20" fwhm="0.000227" res="828578.0" algo="FTMS"/>
<pk mz="188.056436" i="4234628.0" sn="44.04" a="944.77" fwhm="0.000223" res="844740.6" algo="FTMS"/>
<pk mz="188.100919" i="2187607.3" sn="21.55" a="375.66" fwhm="0.000200" res="942238.5" algo="FTMS"/>
<pk mz="188.562141" i="917425.8" sn="7.59" a="178.20" fwhm="0.000241" res="781578.6" algo="FTMS"/>
<pk mz="188.999859" i="1913541.1" sn="18.54" a="358.45" fwhm="0.000208" res="908896.3" algo="FTMS"/>
<pk mz="189.011375" i="4508586.5" sn="47.04" a="1026.08" fwhm="0.000231" res="819073.6" algo="FTMS"/>
<pk mz="189.040465" i="946039.4" sn="7.91" a="113.77" fwhm="0.000182" res="1040538.5" algo="FTMS"/>
<pk mz="189.055601" i="886046.2" sn="7.25" a="179.37" fwhm="0.000279" res="677224.8" algo="FTMS"/>
<pk mz="189.059784" i="1377152.1" sn="12.64" a="214.74" fwhm="0.000199" res="951991.3" algo="FTMS"/>
<pk mz="189.076818" i="2173351.8" sn="21.39" a="484.23" fwhm="0.000239" res="791068.5" algo="FTMS"/>
<pk mz="189.113207" i="1060856.1" sn="9.17" a="130.81" fwhm="0.000175" res="1079833.5" algo="FTMS"/>
<pk mz="189.552316" i="933183.9" sn="7.73" a="186.60" fwhm="0.000289" res="656429.0" algo="FTMS"/>
<pk mz="190.050953" i="873174.2" sn="7.07" a="115.36" fwhm="0.000185" res="1028355.4" algo="FTMS"/>
<pk mz="190.054323" i="1072967.8" sn="9.26" a="136.00" fwhm="0.000168" res="1134104.7" algo="FTMS"/>
<pk mz="190.402829" i="1094618.9" sn="9.49" a="257.13" fwhm="0.000355" res="535969.5" algo="FTMS"/>
<pk mz="190.440185" i="870252.5" sn="7.04" a="157.10" fwhm="0.000238" res="800756.8" algo="FTMS"/>
<pk mz="190.693018" i="933200.2" sn="7.73" a="209.39" fwhm="0.000320" res="595517.7" algo="FTMS"/>
<pk mz="191.019718" i="2015888.1" sn="19.57" a="387.19" fwhm="0.000212" res="901803.7" algo="FTMS"/>
<pk mz="191.034947" i="924407.4" sn="7.63" a="126.42" fwhm="0.000188" res="1017093.9" algo="FTMS"/>
<pk mz="191.129604" i="889124.9" sn="7.24" a="170.66" fwhm="0.000282" res="678603.7" algo="FTMS"/>
<pk mz="191.324293" i="981730.9" sn="8.25" a="174.54" fwhm="0.000256" res="746810.4" algo="FTMS"/>
<pk mz="192.066579" i="1024461.9" sn="8.68" a="165.98" fwhm="0.000223" res="862348.0" algo="FTMS"/>
<pk mz="192.485842" i="870302.2" sn="7.00" a="102.45" fwhm="0.000181" res="1064327.2" algo="FTMS"/>
<pk mz="192.623080" i="1094002.9" sn="9.44" a="187.56" fwhm="0.000241" res="800128.2" algo="FTMS"/>
<pk mz="193.035344" i="1308050.8" sn="11.77" a="206.28" fwhm="0.000202" res="956712.7" algo="FTMS"/>
<pk mz="193.086958" i="1706412.9" sn="16.11" a="376.93" fwhm="0.000258" res="748929.0" algo="FTMS"/>
<pk mz="193.132100" i="892499.8" sn="7.24" a="267.70" fwhm="0.000437" res="441596.0" algo="FTMS"/>
<pk mz="195.029885" i="2766589.5" sn="27.54" a="580.11" fwhm="0.000228" res="855261.5" algo="FTMS"/>
<pk mz="195.042060" i="1124516.0" sn="9.72" a="179.10" fwhm="0.000210" res="927126.9" algo="FTMS"/>
<pk mz="195.051013" i="5785160.5" sn="60.30" a="1368.33" fwhm="0.000241" res="810592.7" algo="FTMS"/>
<pk mz="195.066248" i="2223376.8" sn="21.64" a="538.54" fwhm="0.000264" res="738458.1" algo="FTMS"/>
<pk mz="195.139014" i="1804599.5" sn="17.10" a="339.63" fwhm="0.000220" res="887927.1" algo="FTMS"/>
<pk mz="195.175341" i="949178.8" sn="7.81" a="177.83" fwhm="0.000250" res="780653.6" algo="FTMS"/>
<pk mz="195.921093" i="1016378.7" sn="8.50" a="154.15" fwhm="0.000214" res="913941.9" algo="FTMS"/>
<pk mz="196.025090" i="1360402.9" sn="12.22" a="236.25" fwhm="0.000223" res="879316.1" algo="FTMS"/>
<pk mz="196.054355" i="1592226.8" sn="14.73" a="271.36" fwhm="0.000211" res="930450.8" algo="FTMS"/>
<pk mz="196.319521" i="878594.7" sn="7.01" a="201.15" fwhm="0.000311" res="631053.4" algo="FTMS"/>
<pk mz="197.009152" i="1325644.5" sn="11.84" a="239.56" fwhm="0.000225" res="874970.1" algo="FTMS"/>
<pk mz="197.045545" i="2559744.5" sn="25.18" a="530.07" fwhm="0.000226" res="870253.5" algo="FTMS"/>
<pk mz="197.048917" i="946914.4" sn="7.74" a="109.49" fwhm="0.000205" res="959529.6" algo="FTMS"/>
<pk mz="197.057725" i="2481735.3" sn="24.33" a="519.65" fwhm="0.000229" res="860658.0" algo="FTMS"/>
<pk mz="197.081915" i="1587284.6" sn="14.67" a="341.81" fwhm="0.000240" res="822549.7" algo="FTMS"/>
<pk mz="197.861629" i="890293.8" sn="7.13" a="165.05" fwhm="0.000266" res="744943.9" algo="FTMS"/>
<pk mz="198.004407" i="1589941.8" sn="14.69" a="354.32" fwhm="0.000245" res="808731.9" algo="FTMS"/>
<pk mz="198.040763" i="1448106.1" sn="13.16" a="245.38" fwhm="0.000206" res="963661.0" algo="FTMS"/>
<pk mz="198.200960" i="886900.1" sn="7.06" a="190.33" fwhm="0.000308" res="643053.5" algo="FTMS"/>
<pk mz="198.655558" i="916884.6" sn="7.38" a="142.28" fwhm="0.000251" res="790608.9" algo="FTMS"/>
<pk mz="198.940009" i="1315878.0" sn="11.67" a="318.15" fwhm="0.000352" res="565122.1" algo="FTMS"/>
<pk mz="198.988389" i="1756673.5" sn="16.42" a="362.12" fwhm="0.000248" res="802972.1" algo="FTMS"/>
<pk mz="199.007041" i="3729740.0" sn="37.65" a="841.50" fwhm="0.000241" res="825233.8" algo="FTMS"/>
<pk mz="199.061184" i="1592810.9" sn="14.65" a="283.19" fwhm="0.000215" res="925696.0" algo="FTMS"/>
<pk mz="199.097173" i="2189567.5" sn="21.07" a="421.15" fwhm="0.000213" res="936075.6" algo="FTMS"/>
<pk mz="199.097569" i="12769920.0" sn="134.95" a="3191.96" fwhm="0.000249" res="800098.1" algo="FTMS"/>
<pk mz="199.210307" i="975999.9" sn="8.01" a="220.91" fwhm="0.000326" res="611399.9" algo="FTMS"/>
<pk mz="199.679275" i="895012.5" sn="7.14" a="193.34" fwhm="0.000328" res="609250.0" algo="FTMS"/>
<pk mz="199.685490" i="949776.1" sn="7.73" a="196.60" fwhm="0.000302" res="660824.8" algo="FTMS"/>
<pk mz="199.813722" i="920473.8" sn="7.41" a="154.09" fwhm="0.000232" res="862621.5" algo="FTMS"/>
<pk mz="200.092809" i="948698.8" sn="7.71" a="176.84" fwhm="0.000240" res="832241.4" algo="FTMS"/>
<pk mz="200.100859" i="1064447.4" sn="8.96" a="213.60" fwhm="0.000283" res="708274.6" algo="FTMS"/>
<pk mz="200.282164" i="939240.3" sn="7.61" a="162.04" fwhm="0.000247" res="812386.3" algo="FTMS"/>
<pk mz="200.291440" i="991517.7" sn="8.17" a="179.39" fwhm="0.000258" res="775796.1" algo="FTMS"/>
<pk mz="200.937950" i="1668453.6" sn="15.39" a="327.74" fwhm="0.000238" res="844510.3" algo="FTMS"/>
<pk mz="201.040459" i="1441313.5" sn="12.95" a="242.99" fwhm="0.000216" res="929591.7" algo="FTMS"/>
<pk mz="201.076835" i="4518902.5" sn="45.93" a="1030.66" fwhm="0.000241" res="833464.3" algo="FTMS"/>
<pk mz="201.112828" i="3876619.8" sn="39.05" a="688.73" fwhm="0.000205" res="979003.4" algo="FTMS"/>
<pk mz="201.113201" i="17274636.0" sn="182.63" a="4437.07" fwhm="0.000254" res="792463.7" algo="FTMS"/>
<pk mz="202.072089" i="5143104.0" sn="52.62" a="1211.02" fwhm="0.000244" res="829010.8" algo="FTMS"/>
<pk mz="202.116587" i="2291674.3" sn="22.06" a="453.08" fwhm="0.000226" res="893266.8" algo="FTMS"/>
<pk mz="202.264703" i="1042129.8" sn="8.67" a="232.53" fwhm="0.000290" res="697001.6" algo="FTMS"/>
<pk mz="203.056104" i="2496840.3" sn="24.14" a="533.00" fwhm="0.000243" res="836046.2" algo="FTMS"/>
<pk mz="203.067388" i="899262.9" sn="7.10" a="182.15" fwhm="0.000293" res="693291.7" algo="FTMS"/>
<pk mz="203.092483" i="2787230.0" sn="27.24" a="615.10" fwhm="0.000238" res="852977.0" algo="FTMS"/>
<pk mz="204.050521" i="2835804.0" sn="27.75" a="665.97" fwhm="0.000245" res="834469.7" algo="FTMS"/>
<pk mz="204.066590" i="2383845.5" sn="22.93" a="464.66" fwhm="0.000216" res="946207.2" algo="FTMS"/>
<pk mz="204.929657" i="949102.3" sn="7.62" a="199.04" fwhm="0.000292" res="700804.3" algo="FTMS"/>
<pk mz="205.014208" i="1327521.5" sn="11.66" a="294.05" fwhm="0.000267" res="767008.1" algo="FTMS"/>
<pk mz="205.035319" i="1094446.3" sn="9.17" a="184.21" fwhm="0.000223" res="919608.5" algo="FTMS"/>
<pk mz="205.050613" i="956343.6" sn="7.70" a="195.95" fwhm="0.000276" res="741944.0" algo="FTMS"/>
<pk mz="205.159422" i="1650105.5" sn="15.03" a="268.35" fwhm="0.000202" res="1013333.8" algo="FTMS"/>
<pk mz="205.159783" i="6160505.5" sn="62.93" a="1507.05" fwhm="0.000252" res="814078.1" algo="FTMS"/>
<pk mz="206.082272" i="1776106.3" sn="16.36" a="365.99" fwhm="0.000240" res="858634.2" algo="FTMS"/>
<pk mz="206.130015" i="1324551.4" sn="11.56" a="263.56" fwhm="0.000260" res="792780.8" algo="FTMS"/>
<pk mz="206.162883" i="964699.4" sn="7.74" a="116.74" fwhm="0.000185" res="1115893.9" algo="FTMS"/>
<pk mz="207.012120" i="2547170.0" sn="24.54" a="569.84" fwhm="0.000256" res="807326.4" algo="FTMS"/>
<pk mz="207.029891" i="979116.8" sn="7.89" a="155.15" fwhm="0.000221" res="935006.6" algo="FTMS"/>
<pk mz="207.666075" i="958194.4" sn="7.63" a="167.06" fwhm="0.000259" res="802732.1" algo="FTMS"/>
<pk mz="208.372161" i="911395.7" sn="7.13" a="148.62" fwhm="0.000236" res="882888.8" algo="FTMS"/>
<pk mz="208.406526" i="916552.8" sn="7.18" a="214.94" fwhm="0.000351" res="593073.8" algo="FTMS"/>
<pk mz="208.984727" i="1503324.1" sn="13.38" a="314.00" fwhm="0.000241" res="865988.2" algo="FTMS"/>
<pk mz="209.009167" i="2458027.3" sn="23.48" a="590.14" fwhm="0.000258" res="809120.7" algo="FTMS"/>
<pk mz="209.045530" i="1616449.5" sn="14.58" a="340.25" fwhm="0.000263" res="796228.6" algo="FTMS"/>
<pk mz="209.081946" i="1318552.0" sn="11.43" a="249.69" fwhm="0.000248" res="844102.3" algo="FTMS"/>
<pk mz="209.890033" i="938345.1" sn="7.40" a="174.91" fwhm="0.000252" res="831452.2" algo="FTMS"/>
<pk mz="210.012511" i="985716.5" sn="7.90" a="132.87" fwhm="0.000224" res="938858.7" algo="FTMS"/>
<pk mz="210.054835" i="952142.5" sn="7.55" a="220.73" fwhm="0.000311" res="674834.8" algo="FTMS"/>
<pk mz="211.024316" i="1331843.1" sn="11.50" a="158.72" fwhm="0.000186" res="1136297.3" algo="FTMS"/>
<pk mz="211.024789" i="5433987.5" sn="54.67" a="1678.87" fwhm="0.000313" res="674261.8" algo="FTMS"/>
<pk mz="211.061193" i="1412889.9" sn="12.36" a="309.12" fwhm="0.000267" res="789647.5" algo="FTMS"/>
<pk mz="211.303602" i="938694.9" sn="7.36" a="368.49" fwhm="0.000611" res="345596.4" algo="FTMS"/>
<pk mz="212.019673" i="1692007.1" sn="15.29" a="319.34" fwhm="0.000225" res="941738.3" algo="FTMS"/>
<pk mz="212.020052" i="6851815.5" sn="69.58" a="1775.90" fwhm="0.000271" res="781951.1" algo="FTMS"/>
<pk mz="212.056392" i="981373.7" sn="7.81" a="155.49" fwhm="0.000245" res="865674.4" algo="FTMS"/>
<pk mz="212.092772" i="1135700.0" sn="9.43" a="234.81" fwhm="0.000268" res="790655.7" algo="FTMS"/>
<pk mz="212.395861" i="905006.1" sn="7.00" a="127.02" fwhm="0.000241" res="879987.1" algo="FTMS"/>
<pk mz="213.014827" i="2544201.8" sn="24.13" a="517.60" fwhm="0.000224" res="952219.6" algo="FTMS"/>
<pk mz="213.015310" i="13333322.0" sn="137.13" a="3763.80" fwhm="0.000273" res="780002.0" algo="FTMS"/>
<pk mz="213.017151" i="1338635.0" sn="11.51" a="275.16" fwhm="0.000255" res="836309.8" algo="FTMS"/>
<pk mz="213.040495" i="1053273.4" sn="8.52" a="197.07" fwhm="0.000252" res="846553.9" algo="FTMS"/>
<pk mz="213.076849" i="1978991.6" sn="18.21" a="449.76" fwhm="0.000268" res="796098.9" algo="FTMS"/>
<pk mz="213.113234" i="2889222.0" sn="27.74" a="746.48" fwhm="0.000262" res="812084.7" algo="FTMS"/>
<pk mz="213.734203" i="982273.8" sn="7.77" a="192.45" fwhm="0.000275" res="777167.4" algo="FTMS"/>
<pk mz="213.963776" i="1265869.9" sn="10.74" a="256.90" fwhm="0.000272" res="787842.9" algo="FTMS"/>
<pk mz="214.018629" i="964175.4" sn="7.58" a="221.01" fwhm="0.000317" res="674787.6" algo="FTMS"/>
<pk mz="214.072086" i="962320.0" sn="7.56" a="181.26" fwhm="0.000304" res="703649.1" algo="FTMS"/>
<pk mz="214.108482" i="923558.2" sn="7.15" a="116.86" fwhm="0.000210" res="1020852.2" algo="FTMS"/>
<pk mz="215.032806" i="3689752.8" sn="36.12" a="947.47" fwhm="0.000278" res="772424.6" algo="FTMS"/>
<pk mz="215.056110" i="1962854.8" sn="18.03" a="511.53" fwhm="0.000326" res="660289.2" algo="FTMS"/>
<pk mz="215.092493" i="6258493.0" sn="63.02" a="1728.45" fwhm="0.000283" res="759656.2" algo="FTMS"/>
<pk mz="215.128406" i="2521682.8" sn="23.88" a="630.99" fwhm="0.000335" res="641923.5" algo="FTMS"/>
<pk mz="215.128890" i="14602835.0" sn="150.41" a="4146.67" fwhm="0.000279" res="769943.7" algo="FTMS"/>
<pk mz="215.142416" i="917131.1" sn="7.08" a="207.49" fwhm="0.000375" res="573410.6" algo="FTMS"/>
<pk mz="215.286753" i="945234.6" sn="7.37" a="197.39" fwhm="0.000348" res="618677.6" algo="FTMS"/>
<pk mz="216.087739" i="3262230.8" sn="31.48" a="967.93" fwhm="0.000294" res="735167.6" algo="FTMS"/>
<pk mz="216.132233" i="1608113.6" sn="14.24" a="337.95" fwhm="0.000251" res="859469.1" algo="FTMS"/>
<pk mz="217.035355" i="1012367.9" sn="8.02" a="261.10" fwhm="0.000396" res="547807.4" algo="FTMS"/>
<pk mz="217.071728" i="2216037.8" sn="20.57" a="654.84" fwhm="0.000320" res="679002.6" algo="FTMS"/>
<pk mz="217.107709" i="1034971.3" sn="8.26" a="174.11" fwhm="0.000278" res="781204.2" algo="FTMS"/>
<pk mz="217.108159" i="4375291.5" sn="43.07" a="1184.17" fwhm="0.000288" res="754957.0" algo="FTMS"/>
<pk mz="217.119390" i="1120962.3" sn="9.16" a="209.52" fwhm="0.000246" res="883696.3" algo="FTMS"/>
<pk mz="218.029790" i="982528.4" sn="7.67" a="200.37" fwhm="0.000270" res="808481.5" algo="FTMS"/>
<pk mz="218.102918" i="2355531.8" sn="21.91" a="446.72" fwhm="0.000219" res="997333.1" algo="FTMS"/>
<pk mz="218.103408" i="9857868.0" sn="99.71" a="2972.01" fwhm="0.000299" res="728797.4" algo="FTMS"/>
<pk mz="219.106744" i="1063195.5" sn="8.50" a="172.84" fwhm="0.000212" res="1031555.9" algo="FTMS"/>
<pk mz="220.044962" i="1402942.8" sn="12.02" a="236.33" fwhm="0.000198" res="1111179.1" algo="FTMS"/>
<pk mz="220.045419" i="5100991.0" sn="50.37" a="1570.86" fwhm="0.000324" res="679668.7" algo="FTMS"/>
<pk mz="220.107733" i="966243.1" sn="7.49" a="219.69" fwhm="0.000310" res="709327.5" algo="FTMS"/>
<pk mz="220.110104" i="1135716.5" sn="9.25" a="243.77" fwhm="0.000295" res="745390.3" algo="FTMS"/>
<pk mz="220.145612" i="1064409.0" sn="8.51" a="337.09" fwhm="0.000388" res="567262.2" algo="FTMS"/>
<pk mz="221.148984" i="992890.4" sn="7.72" a="177.32" fwhm="0.000254" res="870145.5" algo="FTMS"/>
<pk mz="221.154641" i="1970109.6" sn="17.80" a="487.34" fwhm="0.000290" res="761673.2" algo="FTMS"/>
<pk mz="222.978040" i="1095297.5" sn="8.76" a="203.06" fwhm="0.000243" res="918538.7" algo="FTMS"/>
<pk mz="222.978458" i="2755265.8" sn="25.89" a="702.77" fwhm="0.000294" res="757601.0" algo="FTMS"/>
<pk mz="223.024769" i="1916507.4" sn="17.24" a="493.04" fwhm="0.000292" res="763788.0" algo="FTMS"/>
<pk mz="223.061172" i="1981295.6" sn="17.91" a="494.22" fwhm="0.000278" res="801826.4" algo="FTMS"/>
<pk mz="223.393580" i="933575.5" sn="7.09" a="208.14" fwhm="0.000326" res="685361.5" algo="FTMS"/>
<pk mz="224.975542" i="2013827.4" sn="18.14" a="563.62" fwhm="0.000320" res="702335.6" algo="FTMS"/>
<pk mz="225.004053" i="3040914.8" sn="28.68" a="886.92" fwhm="0.000330" res="682429.8" algo="FTMS"/>
<pk mz="225.039986" i="1084965.9" sn="8.60" a="181.05" fwhm="0.000224" res="1003419.2" algo="FTMS"/>
<pk mz="225.040467" i="4402086.0" sn="42.65" a="1334.67" fwhm="0.000322" res="697965.0" algo="FTMS"/>
<pk mz="225.076874" i="1203577.6" sn="9.82" a="241.60" fwhm="0.000311" res="722769.6" algo="FTMS"/>
<pk mz="225.113210" i="1668557.0" sn="14.59" a="405.56" fwhm="0.000297" res="757295.3" algo="FTMS"/>
<pk mz="225.149591" i="1092128.4" sn="8.67" a="227.84" fwhm="0.000273" res="824723.8" algo="FTMS"/>
<pk mz="225.557901" i="962649.3" sn="7.34" a="250.13" fwhm="0.000402" res="560986.0" algo="FTMS"/>
<pk mz="226.035728" i="1989044.6" sn="17.88" a="500.65" fwhm="0.000294" res="768369.8" algo="FTMS"/>
<pk mz="226.108461" i="2388698.8" sn="21.98" a="735.89" fwhm="0.000350" res="645988.6" algo="FTMS"/>
<pk mz="226.971332" i="1254617.1" sn="10.28" a="229.10" fwhm="0.000251" res="904029.0" algo="FTMS"/>
<pk mz="227.056077" i="1444996.5" sn="12.22" a="363.30" fwhm="0.000321" res="708431.3" algo="FTMS"/>
<pk mz="227.067391" i="1086730.3" sn="8.56" a="202.89" fwhm="0.000269" res="845452.5" algo="FTMS"/>
<pk mz="227.092481" i="3208919.0" sn="30.23" a="989.07" fwhm="0.000340" res="668177.2" algo="FTMS"/>
<pk mz="227.103724" i="1371164.8" sn="11.47" a="314.44" fwhm="0.000283" res="801613.9" algo="FTMS"/>
<pk mz="227.128407" i="1347817.4" sn="11.23" a="220.03" fwhm="0.000206" res="1103156.6" algo="FTMS"/>
<pk mz="227.128891" i="6132201.5" sn="60.08" a="1878.38" fwhm="0.000319" res="712437.3" algo="FTMS"/>
<pk mz="227.140100" i="3638639.3" sn="34.62" a="1163.96" fwhm="0.000350" res="649241.1" algo="FTMS"/>
<pk mz="228.051330" i="1331642.9" sn="11.06" a="301.69" fwhm="0.000295" res="773079.0" algo="FTMS"/>
<pk mz="228.087737" i="2433101.0" sn="22.30" a="706.62" fwhm="0.000318" res="716416.2" algo="FTMS"/>
<pk mz="228.124109" i="1474847.1" sn="12.52" a="410.48" fwhm="0.000336" res="679478.1" algo="FTMS"/>
<pk mz="228.132263" i="991203.1" sn="7.58" a="230.26" fwhm="0.000300" res="761179.9" algo="FTMS"/>
<pk mz="228.969262" i="998590.7" sn="7.65" a="204.28" fwhm="0.000283" res="808662.1" algo="FTMS"/>
<pk mz="229.017631" i="1785238.1" sn="15.68" a="516.22" fwhm="0.000321" res="713783.9" algo="FTMS"/>
<pk mz="229.020496" i="992919.6" sn="7.60" a="209.86" fwhm="0.000303" res="754613.3" algo="FTMS"/>
<pk mz="229.071723" i="3253680.5" sn="30.68" a="1001.12" fwhm="0.000357" res="640908.8" algo="FTMS"/>
<pk mz="229.082606" i="1062965.6" sn="8.31" a="172.04" fwhm="0.000229" res="998433.1" algo="FTMS"/>
<pk mz="229.082995" i="1462837.9" sn="12.39" a="315.20" fwhm="0.000273" res="840651.9" algo="FTMS"/>
<pk mz="229.107642" i="1539137.8" sn="13.17" a="334.77" fwhm="0.000264" res="867952.1" algo="FTMS"/>
<pk mz="229.108137" i="5088962.0" sn="49.41" a="1527.74" fwhm="0.000318" res="719867.7" algo="FTMS"/>
<pk mz="229.138998" i="1027281.0" sn="7.95" a="311.99" fwhm="0.000465" res="492361.1" algo="FTMS"/>
<pk mz="229.144055" i="1507155.4" sn="12.85" a="342.90" fwhm="0.000281" res="816180.4" algo="FTMS"/>
<pk mz="229.144547" i="7231699.5" sn="71.29" a="2254.23" fwhm="0.000325" res="704964.6" algo="FTMS"/>
<pk mz="229.155763" i="2552665.0" sn="23.52" a="775.64" fwhm="0.000336" res="682024.2" algo="FTMS"/>
<pk mz="229.880266" i="942995.6" sn="7.05" a="260.02" fwhm="0.000372" res="617175.3" algo="FTMS"/>
<pk mz="230.066978" i="1248907.8" sn="10.16" a="316.00" fwhm="0.000324" res="709963.4" algo="FTMS"/>
<pk mz="230.103387" i="2536604.8" sn="23.24" a="641.33" fwhm="0.000290" res="793142.4" algo="FTMS"/>
<pk mz="230.506053" i="983768.8" sn="7.46" a="281.60" fwhm="0.000409" res="563623.6" algo="FTMS"/>
<pk mz="231.050932" i="946515.4" sn="7.08" a="217.21" fwhm="0.000353" res="654571.7" algo="FTMS"/>
<pk mz="231.087399" i="3794532.0" sn="36.02" a="1338.57" fwhm="0.000353" res="655545.0" algo="FTMS"/>
<pk mz="231.098659" i="1207849.1" sn="9.73" a="318.48" fwhm="0.000308" res="751076.0" algo="FTMS"/>
<pk mz="231.123759" i="2882804.5" sn="26.76" a="987.09" fwhm="0.000375" res="617124.2" algo="FTMS"/>
<pk mz="231.135054" i="1579897.6" sn="13.52" a="351.51" fwhm="0.000281" res="821777.2" algo="FTMS"/>
<pk mz="231.160128" i="1051461.0" sn="8.15" a="267.95" fwhm="0.000338" res="683371.5" algo="FTMS"/>
<pk mz="231.585347" i="939300.6" sn="7.00" a="220.51" fwhm="0.000339" res="682636.3" algo="FTMS"/>
<pk mz="231.644399" i="942303.1" sn="7.03" a="228.04" fwhm="0.000341" res="678614.3" algo="FTMS"/>
<pk mz="232.950303" i="1135768.3" sn="8.96" a="255.09" fwhm="0.000308" res="755474.5" algo="FTMS"/>
<pk mz="233.066667" i="1463113.6" sn="12.27" a="354.18" fwhm="0.000297" res="784499.0" algo="FTMS"/>
<pk mz="233.103089" i="1915225.1" sn="16.85" a="525.70" fwhm="0.000330" res="707242.4" algo="FTMS"/>
<pk mz="233.154176" i="1713006.6" sn="14.80" a="375.03" fwhm="0.000251" res="927328.8" algo="FTMS"/>
<pk mz="233.154711" i="10194927.0" sn="100.66" a="3427.42" fwhm="0.000342" res="682014.4" algo="FTMS"/>
<pk mz="234.158072" i="1582670.0" sn="13.48" a="461.49" fwhm="0.000354" res="660559.3" algo="FTMS"/>
<pk mz="235.024795" i="2253415.8" sn="20.26" a="666.19" fwhm="0.000344" res="683813.7" algo="FTMS"/>
<pk mz="235.061179" i="1394870.0" sn="11.57" a="421.78" fwhm="0.000390" res="603182.2" algo="FTMS"/>
<pk mz="236.040318" i="987309.8" sn="7.41" a="236.37" fwhm="0.000327" res="722628.9" algo="FTMS"/>
<pk mz="236.056386" i="986899.9" sn="7.41" a="289.85" fwhm="0.000478" res="493847.3" algo="FTMS"/>
<pk mz="236.105386" i="2969990.3" sn="27.40" a="911.77" fwhm="0.000339" res="696138.7" algo="FTMS"/>
<pk mz="237.040445" i="2124766.8" sn="18.88" a="636.57" fwhm="0.000341" res="695527.1" algo="FTMS"/>
<pk mz="237.050176" i="978914.2" sn="7.32" a="329.92" fwhm="0.000484" res="489409.5" algo="FTMS"/>
<pk mz="237.076810" i="1274283.8" sn="10.30" a="308.86" fwhm="0.000313" res="756551.5" algo="FTMS"/>
<pk mz="237.935602" i="1016412.3" sn="7.70" a="192.80" fwhm="0.000287" res="828248.8" algo="FTMS"/>
<pk mz="238.035680" i="1086399.0" sn="8.40" a="227.04" fwhm="0.000332" res="716460.1" algo="FTMS"/>
<pk mz="238.956004" i="2900856.3" sn="26.69" a="948.75" fwhm="0.000365" res="655254.4" algo="FTMS"/>
<pk mz="239.019742" i="2765837.5" sn="25.33" a="861.56" fwhm="0.000354" res="675311.1" algo="FTMS"/>
<pk mz="239.056122" i="2337689.5" sn="21.01" a="665.91" fwhm="0.000338" res="706776.3" algo="FTMS"/>
<pk mz="239.092491" i="1508965.6" sn="12.66" a="482.38" fwhm="0.000398" res="601379.1" algo="FTMS"/>
<pk mz="239.096003" i="1042726.8" sn="7.96" a="320.63" fwhm="0.000436" res="548283.4" algo="FTMS"/>
<pk mz="239.128346" i="2234289.5" sn="19.97" a="505.30" fwhm="0.000267" res="896106.7" algo="FTMS"/>
<pk mz="239.128895" i="14028978.0" sn="138.87" a="5154.06" fwhm="0.000368" res="649164.3" algo="FTMS"/>
<pk mz="239.165220" i="982717.7" sn="7.36" a="238.97" fwhm="0.000359" res="665876.2" algo="FTMS"/>
<pk mz="240.014968" i="2528721.8" sn="22.84" a="790.84" fwhm="0.000373" res="644209.2" algo="FTMS"/>
<pk mz="240.051333" i="1032029.3" sn="7.82" a="213.33" fwhm="0.000289" res="829380.7" algo="FTMS"/>
<pk mz="240.062601" i="2292193.0" sn="20.47" a="666.05" fwhm="0.000334" res="719488.3" algo="FTMS"/>
<pk mz="240.132230" i="2164599.0" sn="19.19" a="774.45" fwhm="0.000399" res="601458.6" algo="FTMS"/>
<pk mz="240.953126" i="1354871.1" sn="11.05" a="294.09" fwhm="0.000302" res="798786.9" algo="FTMS"/>
<pk mz="241.017591" i="1687306.9" sn="14.39" a="515.02" fwhm="0.000375" res="642531.2" algo="FTMS"/>
<pk mz="241.035395" i="1821200.3" sn="15.74" a="652.70" fwhm="0.000401" res="600443.4" algo="FTMS"/>
<pk mz="241.046106" i="21384980.0" sn="212.14" a="5837.41" fwhm="0.000332" res="726647.1" algo="FTMS"/>
<pk mz="241.046584" i="180903696.0" z="-1" sn="1813.53" a="66096.97" fwhm="0.000363" res="663469.5" algo="FTMS" component_name="J" deconvoluted_molecular_mass="241.046772" deconvoluted_isotopic_mass="241.046769"/>
<pk mz="241.047003" i="6692628.0" sn="64.64" a="2196.17" fwhm="0.000159" res="1511636.6" algo="FTMS"/>
<pk mz="241.108136" i="4107302.5" sn="38.69" a="1485.69" fwhm="0.000367" res="656456.4" algo="FTMS"/>
<pk mz="241.135936" i="8377135.0" sn="81.55" a="2201.72" fwhm="0.000282" res="855247.4" algo="FTMS"/>
<pk mz="241.136462" i="62889776.0" z="-1" sn="628.80" a="23773.29" fwhm="0.000369" res="653096.2" algo="FTMS" component_name="Z" deconvoluted_molecular_mass="241.136649" deconvoluted_isotopic_mass="241.136647"/>
<pk mz="241.144547" i="3500081.5" sn="32.59" a="1188.56" fwhm="0.000364" res="662637.7" algo="FTMS"/>
<pk mz="241.180924" i="1751740.6" sn="15.04" a="486.87" fwhm="0.000349" res="691534.8" algo="FTMS"/>
<pk mz="241.994277" i="951663.1" sn="7.00" a="176.51" fwhm="0.000295" res="819343.9" algo="FTMS"/>
<pk mz="242.049428" i="2045759.1" sn="17.99" a="480.47" fwhm="0.000281" res="861899.3" algo="FTMS"/>
<pk mz="242.049958" i="14912575.0" z="-1" sn="147.16" a="5568.59" fwhm="0.000371" res="653066.6" algo="FTMS" component_name="J" deconvoluted_molecular_mass="241.046772" deconvoluted_isotopic_mass="242.050145"/>
<pk mz="242.066989" i="1612164.4" sn="13.63" a="484.85" fwhm="0.000379" res="639174.2" algo="FTMS"/>
<pk mz="242.103369" i="3006799.0" sn="27.63" a="965.18" fwhm="0.000352" res="687711.2" algo="FTMS"/>
<pk mz="242.139295" i="1717337.4" sn="14.69" a="371.99" fwhm="0.000266" res="911475.0" algo="FTMS"/>
<pk mz="242.139818" i="9550426.0" z="-1" sn="93.33" a="3509.32" fwhm="0.000376" res="644527.6" algo="FTMS" component_name="Z" deconvoluted_molecular_mass="241.136649" deconvoluted_isotopic_mass="242.140004"/>
<pk mz="243.032671" i="1589976.3" sn="13.35" a="347.66" fwhm="0.000281" res="863543.6" algo="FTMS"/>
<pk mz="243.033261" i="11307352.0" sn="110.49" a="4198.44" fwhm="0.000373" res="652045.7" algo="FTMS"/>
<pk mz="243.050967" i="1286845.4" sn="10.32" a="555.28" fwhm="0.000563" res="431636.8" algo="FTMS"/>
<pk mz="243.053281" i="2047710.0" z="-1" sn="17.93" a="592.75" fwhm="0.000347" res="700721.7" algo="FTMS" component_name="J" deconvoluted_molecular_mass="241.046772" deconvoluted_isotopic_mass="243.053469"/>
<pk mz="243.062266" i="3452512.5" sn="31.97" a="1213.86" fwhm="0.000372" res="653558.4" algo="FTMS"/>
<pk mz="243.087396" i="4368231.5" sn="41.12" a="1631.41" fwhm="0.000391" res="621517.8" algo="FTMS"/>
<pk mz="243.098695" i="2584682.8" sn="23.29" a="1018.20" fwhm="0.000432" res="562775.8" algo="FTMS"/>
<pk mz="243.123812" i="11403634.0" sn="111.45" a="4304.16" fwhm="0.000378" res="642804.0" algo="FTMS"/>
<pk mz="243.132936" i="2579316.3" sn="23.24" a="602.91" fwhm="0.000262" res="927427.1" algo="FTMS"/>
<pk mz="243.133511" i="20796788.0" sn="205.34" a="8187.57" fwhm="0.000386" res="630329.5" algo="FTMS"/>
<pk mz="243.143219" i="1074615.1" z="-1" sn="8.20" a="213.25" fwhm="0.000283" res="858625.0" algo="FTMS" component_name="Z" deconvoluted_molecular_mass="241.136649" deconvoluted_isotopic_mass="243.143407"/>
<pk mz="243.160196" i="4782716.0" sn="45.27" a="1662.36" fwhm="0.000365" res="665923.8" algo="FTMS"/>
<pk mz="243.171404" i="2425471.0" sn="21.70" a="780.22" fwhm="0.000371" res="654644.2" algo="FTMS"/>
<pk mz="243.779348" i="1058949.8" sn="8.04" a="392.80" fwhm="0.000529" res="460943.2" algo="FTMS"/>
<pk mz="243.952598" i="1232212.4" sn="9.77" a="380.73" fwhm="0.000386" res="631593.5" algo="FTMS"/>
<pk mz="244.036711" i="1324779.0" sn="10.70" a="338.09" fwhm="0.000323" res="756665.3" algo="FTMS"/>
<pk mz="244.082672" i="2760823.3" sn="25.05" a="857.64" fwhm="0.000342" res="714203.1" algo="FTMS"/>
<pk mz="244.127178" i="1713795.1" sn="14.59" a="495.29" fwhm="0.000347" res="704384.6" algo="FTMS"/>
<pk mz="244.130287" i="1626115.9" sn="13.71" a="463.50" fwhm="0.000343" res="712035.4" algo="FTMS"/>
<pk mz="244.136894" i="3569541.8" sn="33.14" a="1193.46" fwhm="0.000363" res="671936.7" algo="FTMS"/>
<pk mz="244.792718" i="980433.7" sn="7.25" a="301.23" fwhm="0.000460" res="532235.7" algo="FTMS"/>
<pk mz="244.927820" i="991892.5" sn="7.37" a="180.19" fwhm="0.000285" res="858245.2" algo="FTMS"/>
<pk mz="244.972963" i="2676576.0" sn="24.21" a="875.80" fwhm="0.000367" res="667166.1" algo="FTMS"/>
<pk mz="245.043351" i="3566706.3" sn="33.11" a="1264.83" fwhm="0.000387" res="633045.7" algo="FTMS"/>
<pk mz="245.048923" i="5635955.5" sn="53.79" a="2128.99" fwhm="0.000392" res="624753.0" algo="FTMS"/>
<pk mz="245.066690" i="3387000.0" sn="31.31" a="1222.14" fwhm="0.000382" res="641792.4" algo="FTMS"/>
<pk mz="245.077884" i="1288315.0" sn="10.33" a="320.56" fwhm="0.000316" res="774418.4" algo="FTMS"/>
<pk mz="245.103064" i="6151041.5" sn="58.94" a="2386.40" fwhm="0.000390" res="628794.9" algo="FTMS"/>
<pk mz="245.113710" i="1117060.1" sn="8.62" a="191.10" fwhm="0.000230" res="1063605.2" algo="FTMS"/>
<pk mz="245.114289" i="8235908.0" sn="79.78" a="3226.98" fwhm="0.000398" res="616563.1" algo="FTMS"/>
<pk mz="245.139448" i="4824714.5" sn="45.68" a="1813.89" fwhm="0.000382" res="641055.9" algo="FTMS"/>
<pk mz="245.949635" i="1173845.0" sn="9.18" a="314.28" fwhm="0.000364" res="676306.9" algo="FTMS"/>
<pk mz="246.046750" i="1675372.8" sn="14.14" a="504.72" fwhm="0.000384" res="641138.2" algo="FTMS"/>
<pk mz="246.117628" i="1222142.0" sn="9.62" a="248.88" fwhm="0.000312" res="788703.6" algo="FTMS"/>
<pk mz="246.142712" i="984260.1" sn="7.26" a="215.73" fwhm="0.000312" res="789226.6" algo="FTMS"/>
<pk mz="246.969990" i="1920713.3" sn="16.57" a="644.43" fwhm="0.000398" res="620155.2" algo="FTMS"/>
<pk mz="247.024810" i="1315030.1" sn="10.55" a="413.47" fwhm="0.000372" res="664540.6" algo="FTMS"/>
<pk mz="247.040467" i="1241561.8" sn="9.82" a="313.49" fwhm="0.000329" res="751807.3" algo="FTMS"/>
<pk mz="247.050057" i="2023900.0" sn="17.60" a="661.16" fwhm="0.000380" res="649378.8" algo="FTMS"/>
<pk mz="247.082319" i="2640995.5" sn="23.74" a="878.73" fwhm="0.000376" res="656404.3" algo="FTMS"/>
<pk mz="247.110651" i="3186026.0" sn="29.17" a="1165.14" fwhm="0.000403" res="612893.3" algo="FTMS"/>
<pk mz="247.118707" i="3280236.0" sn="30.10" a="1206.30" fwhm="0.000387" res="638867.1" algo="FTMS"/>
<pk mz="247.155106" i="1299444.4" sn="10.39" a="317.85" fwhm="0.000342" res="723570.0" algo="FTMS"/>
<pk mz="247.170355" i="998391.9" sn="7.39" a="192.46" fwhm="0.000292" res="845082.6" algo="FTMS"/>
<pk mz="248.039754" i="1386301.3" sn="11.25" a="266.06" fwhm="0.000241" res="1029623.8" algo="FTMS"/>
<pk mz="248.040348" i="15118909.0" sn="147.92" a="6180.20" fwhm="0.000408" res="607747.1" algo="FTMS"/>
<pk mz="248.079979" i="2235462.3" sn="19.70" a="734.48" fwhm="0.000391" res="635060.4" algo="FTMS"/>
<pk mz="248.114023" i="1496525.8" sn="12.35" a="489.82" fwhm="0.000485" res="511975.0" algo="FTMS"/>
<pk mz="248.737714" i="959830.0" sn="7.01" a="226.78" fwhm="0.000363" res="685206.7" algo="FTMS"/>
<pk mz="249.004073" i="2192399.0" sn="19.27" a="637.33" fwhm="0.000330" res="754060.2" algo="FTMS"/>
<pk mz="249.040470" i="1352982.6" sn="10.92" a="458.38" fwhm="0.000437" res="570115.1" algo="FTMS"/>
<pk mz="249.043688" i="992983.4" sn="7.34" a="247.60" fwhm="0.000437" res="569440.3" algo="FTMS"/>
<pk mz="249.076782" i="1279838.4" sn="10.19" a="334.53" fwhm="0.000369" res="675354.1" algo="FTMS"/>
<pk mz="249.149621" i="1326509.8" sn="10.66" a="303.54" fwhm="0.000329" res="756797.2" algo="FTMS"/>
<pk mz="250.056049" i="1362857.0" sn="10.97" a="404.78" fwhm="0.000408" res="613437.0" algo="FTMS"/>
<pk mz="250.144890" i="1066491.0" sn="8.03" a="300.57" fwhm="0.000407" res="614144.3" algo="FTMS"/>
<pk mz="250.634604" i="1060828.4" sn="7.97" a="366.00" fwhm="0.000492" res="509216.3" algo="FTMS"/>
<pk mz="250.981546" i="2416544.0" sn="21.40" a="806.69" fwhm="0.000384" res="653186.4" algo="FTMS"/>
<pk mz="251.019751" i="1692199.4" sn="14.23" a="468.90" fwhm="0.000327" res="766898.8" algo="FTMS"/>
<pk mz="251.056087" i="1981358.4" sn="17.09" a="619.74" fwhm="0.000357" res="703398.0" algo="FTMS"/>
<pk mz="251.069121" i="990320.9" sn="7.27" a="201.06" fwhm="0.000336" res="746515.0" algo="FTMS"/>
<pk mz="251.077972" i="8516787.0" sn="81.84" a="2478.94" fwhm="0.000305" res="823535.0" algo="FTMS"/>
<pk mz="251.078564" i="95832240.0" z="-1" sn="946.92" a="39120.83" fwhm="0.000399" res="629471.9" algo="FTMS" component_name="Q" deconvoluted_molecular_mass="251.078746" deconvoluted_isotopic_mass="251.078766"/>
<pk mz="251.092501" i="1419061.4" sn="11.52" a="383.72" fwhm="0.000347" res="724464.5" algo="FTMS"/>
<pk mz="251.105520" i="1219384.0" sn="9.54" a="296.21" fwhm="0.000343" res="732387.7" algo="FTMS"/>
<pk mz="251.128848" i="1181628.4" sn="9.17" a="391.20" fwhm="0.000444" res="565564.6" algo="FTMS"/>
<pk mz="252.051331" i="1057833.6" sn="7.94" a="290.31" fwhm="0.000396" res="636190.8" algo="FTMS"/>
<pk mz="252.081363" i="1125103.1" sn="8.61" a="207.75" fwhm="0.000265" res="950598.4" algo="FTMS"/>
<pk mz="252.081959" i="9383279.0" z="-1" sn="90.43" a="3700.53" fwhm="0.000398" res="633497.9" algo="FTMS" component_name="Q" deconvoluted_molecular_mass="251.078746" deconvoluted_isotopic_mass="252.082162"/>
<pk mz="252.998946" i="1272787.8" sn="10.07" a="439.02" fwhm="0.000455" res="556365.9" algo="FTMS"/>
<pk mz="253.035377" i="2278938.3" sn="20.04" a="705.11" fwhm="0.000354" res="714086.2" algo="FTMS"/>
<pk mz="253.071755" i="3570464.5" sn="32.83" a="1317.35" fwhm="0.000410" res="616616.7" algo="FTMS"/>
<pk mz="253.082857" i="1097570.5" z="-1" sn="8.33" a="304.35" fwhm="0.000380" res="666000.2" algo="FTMS" component_name="Q" deconvoluted_molecular_mass="251.078746" deconvoluted_isotopic_mass="253.083062"/>
<pk mz="253.108194" i="1926694.9" sn="16.55" a="578.92" fwhm="0.000366" res="691877.6" algo="FTMS"/>
<pk mz="253.143929" i="1381933.1" sn="11.15" a="255.00" fwhm="0.000248" res="1022060.2" algo="FTMS"/>
<pk mz="253.144522" i="9349677.0" sn="90.09" a="3835.14" fwhm="0.000420" res="602590.5" algo="FTMS"/>
<pk mz="254.030699" i="1212868.4" sn="9.43" a="268.69" fwhm="0.000335" res="758444.9" algo="FTMS"/>
<pk mz="254.066905" i="970506.4" sn="7.04" a="229.98" fwhm="0.000377" res="674704.8" algo="FTMS"/>
<pk mz="254.080068" i="4077260.5" sn="37.68" a="1588.37" fwhm="0.000410" res="619466.9" algo="FTMS"/>
<pk mz="254.147930" i="1755863.9" sn="14.78" a="600.68" fwhm="0.000384" res="661571.1" algo="FTMS"/>
<pk mz="255.051037" i="16308075.0" sn="158.30" a="6885.57" fwhm="0.000418" res="609854.5" algo="FTMS"/>
<pk mz="255.054318" i="8014699.0" sn="76.51" a="3379.03" fwhm="0.000433" res="589357.1" algo="FTMS"/>
<pk mz="255.061716" i="51604332.0" sn="506.38" a="16030.00" fwhm="0.000341" res="748962.5" algo="FTMS"/>
<pk mz="255.062173" i="651946880.0" z="-1" sn="6426.92" a="262576.94" fwhm="0.000409" res="623159.9" algo="FTMS" component_name="B" deconvoluted_molecular_mass="255.062390" deconvoluted_isotopic_mass="255.062381"/>
<pk mz="255.066043" i="6659437.0" sn="63.14" a="2493.08" fwhm="0.000391" res="652655.5" algo="FTMS"/>
<pk mz="255.087394" i="2938480.3" sn="26.45" a="1139.96" fwhm="0.000422" res="604279.2" algo="FTMS"/>
<pk mz="255.123814" i="4282486.0" sn="39.70" a="1570.38" fwhm="0.000390" res="653906.1" algo="FTMS"/>
<pk mz="255.160183" i="5454716.0" sn="51.26" a="2259.56" fwhm="0.000417" res="611836.3" algo="FTMS"/>
<pk mz="255.232901" i="2936199.3" sn="26.42" a="1125.54" fwhm="0.000428" res="596562.3" algo="FTMS"/>
<pk mz="256.059255" i="3688198.8" sn="33.84" a="1479.28" fwhm="0.000437" res="585693.9" algo="FTMS"/>
<pk mz="256.064975" i="4232711.5" sn="39.21" a="1174.59" fwhm="0.000310" res="826718.1" algo="FTMS"/>
<pk mz="256.065616" i="55147528.0" z="-1" sn="541.33" a="23535.45" fwhm="0.000417" res="613687.3" algo="FTMS" component_name="B" deconvoluted_molecular_mass="255.062390" deconvoluted_isotopic_mass="256.065826"/>
<pk mz="256.068519" i="998856.3" sn="7.32" a="196.94" fwhm="0.000348" res="736292.3" algo="FTMS"/>
<pk mz="256.077148" i="1649801.6" sn="13.74" a="556.53" fwhm="0.000403" res="635346.5" algo="FTMS"/>
<pk mz="256.163564" i="980822.6" sn="7.14" a="221.79" fwhm="0.000331" res="773429.7" algo="FTMS"/>
<pk mz="257.040903" i="2130072.0" sn="18.38" a="535.27" fwhm="0.000285" res="901632.0" algo="FTMS"/>
<pk mz="257.041503" i="29967512.0" z="-1" sn="291.62" a="12911.65" fwhm="0.000431" res="596397.0" algo="FTMS" component_name="AB" deconvoluted_molecular_mass="257.041729" deconvoluted_isotopic_mass="257.041715"/>
<pk mz="257.048284" i="1658777.0" sn="13.76" a="392.71" fwhm="0.000277" res="929427.6" algo="FTMS"/>
<pk mz="257.048937" i="20419738.0" sn="197.90" a="8696.65" fwhm="0.000423" res="608135.8" algo="FTMS"/>
<pk mz="257.066503" i="5614235.5" sn="52.58" a="2488.94" fwhm="0.000456" res="563690.2" algo="FTMS"/>
<pk mz="257.068986" i="5665948.0" z="-1" sn="53.09" a="2232.87" fwhm="0.000404" res="635689.8" algo="FTMS" component_name="B" deconvoluted_molecular_mass="255.062390" deconvoluted_isotopic_mass="257.069198"/>
<pk mz="257.077937" i="3254685.3" sn="29.42" a="1289.68" fwhm="0.000439" res="585935.7" algo="FTMS"/>
<pk mz="257.091712" i="1420831.3" sn="11.42" a="441.29" fwhm="0.000388" res="663442.0" algo="FTMS"/>
<pk mz="257.103075" i="8198817.0" sn="77.95" a="3517.26" fwhm="0.000437" res="588022.7" algo="FTMS"/>
<pk mz="257.114289" i="1572386.5" sn="12.91" a="467.45" fwhm="0.000388" res="661924.7" algo="FTMS"/>
<pk mz="257.131389" i="1916581.0" sn="16.29" a="660.83" fwhm="0.000394" res="653384.7" algo="FTMS"/>
<pk mz="257.139465" i="7073446.0" sn="66.90" a="2889.28" fwhm="0.000421" res="611287.4" algo="FTMS"/>
<pk mz="257.175828" i="9164459.0" sn="87.43" a="3908.32" fwhm="0.000429" res="599769.7" algo="FTMS"/>
<pk mz="257.212230" i="5491376.5" sn="51.38" a="2193.29" fwhm="0.000410" res="628043.5" algo="FTMS"/>
<pk mz="258.044896" i="8269093.5" z="-1" sn="78.64" a="3354.36" fwhm="0.000419" res="615661.5" algo="FTMS" component_name="AB" deconvoluted_molecular_mass="257.041729" deconvoluted_isotopic_mass="258.045110"/>
<pk mz="258.052276" i="2064678.5" sn="17.74" a="638.10" fwhm="0.000377" res="683884.1" algo="FTMS"/>
<pk mz="258.072307" i="1798313.3" z="-1" sn="15.13" a="590.42" fwhm="0.000413" res="624302.6" algo="FTMS" component_name="B" deconvoluted_molecular_mass="255.062390" deconvoluted_isotopic_mass="258.072521"/>
<pk mz="258.097729" i="1185452.8" sn="9.11" a="246.10" fwhm="0.000274" res="941995.3" algo="FTMS"/>
<pk mz="258.098284" i="7703341.0" sn="73.09" a="3079.20" fwhm="0.000414" res="624077.4" algo="FTMS"/>
<pk mz="258.106489" i="1145518.0" sn="8.72" a="321.07" fwhm="0.000376" res="685611.6" algo="FTMS"/>
<pk mz="258.145913" i="2070707.4" sn="17.80" a="681.78" fwhm="0.000399" res="646903.7" algo="FTMS"/>
<pk mz="258.179174" i="1784119.9" sn="14.99" a="634.63" fwhm="0.000420" res="614183.2" algo="FTMS"/>
<pk mz="258.215538" i="1042428.9" sn="7.71" a="293.63" fwhm="0.000381" res="676863.7" algo="FTMS"/>
<pk mz="258.866448" i="1001044.4" sn="7.30" a="283.74" fwhm="0.000401" res="645949.6" algo="FTMS"/>
<pk mz="258.925786" i="1252380.3" sn="9.77" a="377.91" fwhm="0.000358" res="724257.1" algo="FTMS"/>
<pk mz="259.028200" i="1271209.8" sn="9.95" a="354.39" fwhm="0.000386" res="670303.0" algo="FTMS"/>
<pk mz="259.045973" i="1769900.1" sn="14.85" a="479.12" fwhm="0.000333" res="777054.7" algo="FTMS"/>
<pk mz="259.048230" i="4626860.5" z="-1" sn="42.89" a="1878.30" fwhm="0.000428" res="605735.9" algo="FTMS" component_name="AB" deconvoluted_molecular_mass="257.041729" deconvoluted_isotopic_mass="259.048445"/>
<pk mz="259.064588" i="1582638.6" sn="13.01" a="676.28" fwhm="0.000506" res="511778.7" algo="FTMS"/>
<pk mz="259.082302" i="6550449.0" sn="61.77" a="2865.30" fwhm="0.000434" res="597583.6" algo="FTMS"/>
<pk mz="259.093545" i="1264370.4" sn="9.88" a="475.16" fwhm="0.000448" res="578469.5" algo="FTMS"/>
<pk mz="259.100913" i="1752243.4" sn="14.67" a="612.23" fwhm="0.000419" res="617918.8" algo="FTMS"/>
<pk mz="259.101622" i="2744755.5" sn="24.41" a="1183.98" fwhm="0.000496" res="521903.7" algo="FTMS"/>
<pk mz="259.118122" i="1674677.6" sn="13.91" a="390.88" fwhm="0.000304" res="852491.6" algo="FTMS"/>
<pk mz="259.118725" i="11091382.0" sn="106.34" a="4833.80" fwhm="0.000442" res="586026.4" algo="FTMS"/>
<pk mz="259.129935" i="17500600.0" sn="169.25" a="7717.45" fwhm="0.000436" res="594377.4" algo="FTMS"/>
<pk mz="259.155120" i="3957434.5" sn="36.32" a="1598.24" fwhm="0.000408" res="634429.4" algo="FTMS"/>
<pk mz="259.191488" i="4221631.0" sn="38.91" a="1645.48" fwhm="0.000419" res="618088.6" algo="FTMS"/>
<pk mz="259.934864" i="978910.5" sn="7.08" a="270.27" fwhm="0.000398" res="652449.9" algo="FTMS"/>
<pk mz="260.122066" i="1638454.0" sn="13.55" a="564.21" fwhm="0.000418" res="622112.0" algo="FTMS"/>
<pk mz="260.133312" i="5174327.5" sn="48.26" a="2089.80" fwhm="0.000424" res="614057.6" algo="FTMS"/>
<pk mz="260.956010" i="978204.4" sn="7.04" a="211.54" fwhm="0.000336" res="776388.1" algo="FTMS"/>
<pk mz="260.976802" i="1820190.9" sn="15.26" a="631.02" fwhm="0.000417" res="625395.3" algo="FTMS"/>
<pk mz="261.040497" i="1685926.5" sn="13.95" a="754.52" fwhm="0.000482" res="541428.0" algo="FTMS"/>
<pk mz="261.061556" i="1311145.0" sn="10.29" a="437.45" fwhm="0.000409" res="637858.2" algo="FTMS"/>
<pk mz="261.097951" i="3624877.5" sn="32.89" a="1471.57" fwhm="0.000438" res="595579.1" algo="FTMS"/>
<pk mz="261.113232" i="990191.3" sn="7.15" a="203.96" fwhm="0.000348" res="750803.6" algo="FTMS"/>
<pk mz="261.124448" i="3103152.5" sn="27.79" a="1340.02" fwhm="0.000447" res="584490.8" algo="FTMS"/>
<pk mz="261.134376" i="6439602.0" sn="60.38" a="2687.58" fwhm="0.000434" res="601867.2" algo="FTMS"/>
<pk mz="261.136774" i="2209714.0" sn="19.07" a="812.11" fwhm="0.000428" res="610366.0" algo="FTMS"/>
<pk mz="261.137530" i="12630706.0" sn="120.86" a="5609.28" fwhm="0.000445" res="586799.4" algo="FTMS"/>
<pk mz="261.170724" i="1417014.1" sn="11.32" a="533.50" fwhm="0.000434" res="602062.8" algo="FTMS"/>
<pk mz="261.267615" i="1007297.6" sn="7.32" a="288.29" fwhm="0.000423" res="618304.2" algo="FTMS"/>
<pk mz="262.055964" i="1949981.6" sn="16.53" a="765.69" fwhm="0.000434" res="603706.7" algo="FTMS"/>
<pk mz="262.056853" i="1375069.8" sn="10.91" a="525.00" fwhm="0.000451" res="581176.5" algo="FTMS"/>
<pk mz="262.059963" i="3760158.3" sn="34.21" a="1531.38" fwhm="0.000431" res="607863.1" algo="FTMS"/>
<pk mz="262.093208" i="1553698.0" sn="12.66" a="519.27" fwhm="0.000436" res="600835.0" algo="FTMS"/>
<pk mz="262.140944" i="1502247.4" sn="12.16" a="633.27" fwhm="0.000519" res="505561.0" algo="FTMS"/>
<pk mz="262.974749" i="2188293.3" sn="18.86" a="847.02" fwhm="0.000432" res="608873.7" algo="FTMS"/>
<pk mz="263.019758" i="2277770.0" sn="19.73" a="732.52" fwhm="0.000380" res="692274.6" algo="FTMS"/>
<pk mz="263.035600" i="3097995.8" sn="27.74" a="1269.70" fwhm="0.000444" res="592000.6" algo="FTMS"/>
<pk mz="263.043479" i="24092556.0" sn="232.81" a="8964.30" fwhm="0.000429" res="613548.3" algo="FTMS"/>
<pk mz="263.043993" i="326266752.0" z="-1" sn="3184.40" a="142396.86" fwhm="0.000438" res="600862.7" algo="FTMS" component_name="D" deconvoluted_molecular_mass="263.044217" deconvoluted_isotopic_mass="263.044215"/>
<pk mz="263.056091" i="2621326.0" sn="23.09" a="984.68" fwhm="0.000428" res="614585.1" algo="FTMS"/>
<pk mz="263.105573" i="1376787.5" sn="10.93" a="635.13" fwhm="0.000602" res="437127.9" algo="FTMS"/>
<pk mz="263.134550" i="5198230.5" sn="48.26" a="2349.44" fwhm="0.000478" res="550785.2" algo="FTMS"/>
<pk mz="263.935382" i="2115821.3" sn="18.15" a="834.48" fwhm="0.000464" res="569065.6" algo="FTMS"/>
<pk mz="264.035283" i="2270839.8" sn="19.66" a="867.40" fwhm="0.000436" res="605577.7" algo="FTMS"/>
<pk mz="264.041044" i="1822840.4" sn="15.28" a="577.13" fwhm="0.000399" res="662400.3" algo="FTMS"/>
<pk mz="264.047364" i="24575994.0" z="-1" sn="237.53" a="11315.38" fwhm="0.000456" res="579006.0" algo="FTMS" component_name="D" deconvoluted_molecular_mass="263.044217" deconvoluted_isotopic_mass="264.047588"/>
<pk mz="264.051408" i="1218681.5" sn="9.38" a="356.39" fwhm="0.000390" res="677119.1" algo="FTMS"/>
<pk mz="264.057081" i="1516282.1" sn="12.29" a="429.64" fwhm="0.000370" res="713127.4" algo="FTMS"/>
<pk mz="264.073836" i="1799035.9" sn="15.05" a="728.38" fwhm="0.000455" res="580071.2" algo="FTMS"/>
<pk mz="264.127353" i="1357313.5" sn="10.74" a="424.53" fwhm="0.000399" res="662067.8" algo="FTMS"/>
<pk mz="264.160477" i="1762053.0" sn="14.69" a="524.50" fwhm="0.000372" res="709726.7" algo="FTMS"/>
<pk mz="264.850496" i="1337036.8" sn="10.49" a="510.35" fwhm="0.000449" res="590028.2" algo="FTMS"/>
<pk mz="264.997205" i="4503132.0" sn="41.26" a="1853.27" fwhm="0.000445" res="595681.5" algo="FTMS"/>
<pk mz="265.040419" i="5871712.0" sn="54.56" a="1767.23" fwhm="0.000326" res="812132.6" algo="FTMS"/>
<pk mz="265.041036" i="80629856.0" z="-1" sn="781.16" a="37030.11" fwhm="0.000449" res="590706.4" algo="FTMS" component_name="V" deconvoluted_molecular_mass="265.041465" deconvoluted_isotopic_mass="265.041262"/>
<pk mz="265.057187" i="4967010.0" sn="45.77" a="1600.91" fwhm="0.000349" res="760280.6" algo="FTMS"/>
<pk mz="265.057846" i="58167396.0" z="-1" sn="562.84" a="26071.40" fwhm="0.000446" res="594312.3" algo="FTMS" component_name="c" deconvoluted_molecular_mass="265.058463" deconvoluted_isotopic_mass="265.058072"/>
<pk mz="265.071754" i="1637987.4" sn="13.41" a="535.65" fwhm="0.000408" res="649672.6" algo="FTMS"/>
<pk mz="265.084753" i="1077988.8" sn="7.97" a="316.71" fwhm="0.000394" res="671952.7" algo="FTMS"/>
<pk mz="265.094167" i="1034405.7" sn="7.54" a="319.62" fwhm="0.000418" res="633725.7" algo="FTMS"/>
<pk mz="265.108195" i="1056359.1" sn="7.76" a="216.71" fwhm="0.000383" res="691653.6" algo="FTMS"/>
<pk mz="265.119378" i="1125480.3" sn="8.43" a="293.97" fwhm="0.000425" res="623655.6" algo="FTMS"/>
<pk mz="265.121158" i="1886952.5" sn="15.83" a="801.90" fwhm="0.000471" res="563334.0" algo="FTMS"/>
<pk mz="265.147907" i="2970475.3" sn="26.36" a="1275.67" fwhm="0.000461" res="575777.6" algo="FTMS"/>
<pk mz="265.615365" i="998042.3" sn="7.19" a="305.51" fwhm="0.000441" res="602259.0" algo="FTMS"/>
<pk mz="266.044414" i="7492805.0" z="-1" sn="70.31" a="3251.67" fwhm="0.000449" res="592717.0" algo="FTMS" component_name="V" deconvoluted_molecular_mass="265.041465" deconvoluted_isotopic_mass="266.044642"/>
<pk mz="266.061209" i="6109382.5" z="-1" sn="56.87" a="2730.85" fwhm="0.000461" res="577155.1" algo="FTMS" component_name="c" deconvoluted_molecular_mass="265.058463" deconvoluted_isotopic_mass="266.061437"/>
<pk mz="266.088807" i="4673225.0" sn="42.91" a="1373.37" fwhm="0.000337" res="789887.2" algo="FTMS"/>
<pk mz="266.089486" i="61120712.0" z="-1" sn="591.54" a="28239.38" fwhm="0.000454" res="585595.8" algo="FTMS" component_name="b" deconvoluted_molecular_mass="266.089712" deconvoluted_isotopic_mass="266.089714"/>
<pk mz="266.803839" i="1148174.5" sn="8.65" a="304.70" fwhm="0.000368" res="725680.2" algo="FTMS"/>
<pk mz="266.848514" i="2673938.8" sn="23.48" a="1019.86" fwhm="0.000438" res="609811.3" algo="FTMS"/>
<pk mz="266.994313" i="1020320.8" sn="7.41" a="255.88" fwhm="0.000366" res="728920.3" algo="FTMS"/>
<pk mz="267.051016" i="4338470.0" z="-1" sn="39.66" a="1730.40" fwhm="0.000429" res="622877.6" algo="FTMS" component_name="V" deconvoluted_molecular_mass="265.041465" deconvoluted_isotopic_mass="267.051246"/>
<pk mz="267.072149" i="3460648.3" z="-1" sn="31.12" a="1436.10" fwhm="0.000442" res="604678.0" algo="FTMS" component_name="c" deconvoluted_molecular_mass="265.058463" deconvoluted_isotopic_mass="267.072379"/>
<pk mz="267.073468" i="50573608.0" z="-1" sn="489.03" a="23911.11" fwhm="0.000465" res="574803.0" algo="FTMS" component_name="f" deconvoluted_molecular_mass="267.073704" deconvoluted_isotopic_mass="267.073698"/>
<pk mz="267.085036" i="1160297.4" sn="8.77" a="460.19" fwhm="0.000555" res="481411.8" algo="FTMS"/>
<pk mz="267.086516" i="1247401.6" sn="9.61" a="471.83" fwhm="0.000490" res="544771.8" algo="FTMS"/>
<pk mz="267.087409" i="3160873.8" sn="28.21" a="1342.52" fwhm="0.000457" res="584065.3" algo="FTMS"/>
<pk mz="267.092815" i="7367466.0" z="-1" sn="69.10" a="3248.30" fwhm="0.000455" res="587014.0" algo="FTMS" component_name="b" deconvoluted_molecular_mass="266.089712" deconvoluted_isotopic_mass="267.093045"/>
<pk mz="267.100444" i="1545898.9" sn="12.51" a="525.21" fwhm="0.000428" res="623438.7" algo="FTMS"/>
<pk mz="267.123750" i="2882861.0" sn="25.51" a="1083.53" fwhm="0.000432" res="618971.7" algo="FTMS"/>
<pk mz="267.136864" i="1128750.4" sn="8.46" a="291.96" fwhm="0.000378" res="706052.2" algo="FTMS"/>
<pk mz="267.160255" i="2874160.5" sn="25.42" a="1111.49" fwhm="0.000417" res="641167.5" algo="FTMS"/>
<pk mz="268.043795" i="1194371.4" sn="9.10" a="371.49" fwhm="0.000425" res="630338.0" algo="FTMS"/>
<pk mz="268.046242" i="1173827.6" sn="8.90" a="641.34" fwhm="0.000685" res="391376.3" algo="FTMS"/>
<pk mz="268.054340" i="1382020.4" z="-1" sn="10.92" a="363.48" fwhm="0.000348" res="770884.8" algo="FTMS" component_name="V" deconvoluted_molecular_mass="265.041465" deconvoluted_isotopic_mass="268.054571"/>
<pk mz="268.076830" i="8030598.5" z="-1" sn="75.54" a="3597.86" fwhm="0.000460" res="583165.5" algo="FTMS" component_name="f" deconvoluted_molecular_mass="267.073704" deconvoluted_isotopic_mass="268.077062"/>
<pk mz="268.800904" i="1077832.8" sn="7.96" a="288.25" fwhm="0.000381" res="705936.2" algo="FTMS"/>
<pk mz="268.846464" i="1239116.9" sn="9.53" a="409.46" fwhm="0.000442" res="608701.5" algo="FTMS"/>
<pk mz="268.993927" i="1182938.3" sn="8.94" a="367.61" fwhm="0.000403" res="667008.8" algo="FTMS"/>
<pk mz="269.030289" i="2435037.5" sn="21.05" a="1026.65" fwhm="0.000474" res="567592.3" algo="FTMS"/>
<pk mz="269.048824" i="1024287.2" sn="7.40" a="408.96" fwhm="0.000505" res="533053.7" algo="FTMS"/>
<pk mz="269.066664" i="4694497.0" sn="42.89" a="1963.42" fwhm="0.000445" res="604495.4" algo="FTMS"/>
<pk mz="269.078950" i="1222369.9" sn="9.32" a="379.45" fwhm="0.000391" res="688294.8" algo="FTMS"/>
<pk mz="269.080247" i="2027234.0" z="-1" sn="17.10" a="729.48" fwhm="0.000417" res="644604.7" algo="FTMS" component_name="f" deconvoluted_molecular_mass="267.073704" deconvoluted_isotopic_mass="269.080481"/>
<pk mz="269.103095" i="4760548.0" sn="43.53" a="1991.05" fwhm="0.000443" res="607479.1" algo="FTMS"/>
<pk mz="269.114212" i="1076133.1" sn="7.91" a="336.03" fwhm="0.000447" res="601984.7" algo="FTMS"/>
<pk mz="269.131225" i="6841318.5" sn="63.65" a="3027.29" fwhm="0.000457" res="588368.5" algo="FTMS"/>
<pk mz="269.139439" i="8197607.5" sn="76.77" a="3823.44" fwhm="0.000475" res="566769.1" algo="FTMS"/>
<pk mz="269.175794" i="6487530.5" sn="60.23" a="2958.16" fwhm="0.000470" res="573319.3" algo="FTMS"/>
<pk mz="269.212224" i="6433774.0" sn="59.71" a="2894.06" fwhm="0.000471" res="571225.1" algo="FTMS"/>
<pk mz="270.061749" i="1075577.5" sn="7.90" a="313.76" fwhm="0.000444" res="608495.0" algo="FTMS"/>
<pk mz="270.069927" i="1048922.3" sn="7.64" a="451.64" fwhm="0.000612" res="441146.9" algo="FTMS"/>
<pk mz="270.072939" i="1007610.5" sn="7.24" a="396.15" fwhm="0.000556" res="485805.0" algo="FTMS"/>
<pk mz="270.082244" i="1604411.4" sn="13.01" a="488.68" fwhm="0.000393" res="687994.2" algo="FTMS"/>
<pk mz="270.106461" i="1086781.5" sn="8.01" a="311.33" fwhm="0.000412" res="655556.6" algo="FTMS"/>
<pk mz="270.134565" i="1076927.9" sn="7.91" a="320.08" fwhm="0.000438" res="617142.6" algo="FTMS"/>
<pk mz="270.142754" i="1701312.6" sn="13.95" a="625.95" fwhm="0.000453" res="596432.0" algo="FTMS"/>
<pk mz="270.215608" i="1152455.1" sn="8.64" a="278.46" fwhm="0.000377" res="716180.8" algo="FTMS"/>
<pk mz="270.797949" i="1118202.0" sn="8.31" a="329.56" fwhm="0.000417" res="649003.2" algo="FTMS"/>
<pk mz="270.961183" i="1339784.3" sn="10.45" a="528.68" fwhm="0.000488" res="555446.1" algo="FTMS"/>
<pk mz="271.045897" i="2447759.5" sn="21.17" a="1078.31" fwhm="0.000490" res="553064.4" algo="FTMS"/>
<pk mz="271.057216" i="1777296.5" sn="14.68" a="548.47" fwhm="0.000389" res="696942.0" algo="FTMS"/>
<pk mz="271.064598" i="13427345.0" sn="127.34" a="6367.49" fwhm="0.000480" res="565048.6" algo="FTMS"/>
<pk mz="271.082324" i="4891282.5" sn="44.80" a="2158.65" fwhm="0.000468" res="579846.3" algo="FTMS"/>
<pk mz="271.093630" i="2100883.8" sn="17.81" a="865.99" fwhm="0.000459" res="591163.6" algo="FTMS"/>
<pk mz="271.118751" i="9876118.0" sn="93.00" a="4524.80" fwhm="0.000468" res="578704.1" algo="FTMS"/>
<pk mz="271.154424" i="3757721.0" sn="33.83" a="982.62" fwhm="0.000304" res="890983.3" algo="FTMS"/>
<pk mz="271.155059" i="46125720.0" z="-1" sn="443.52" a="22546.03" fwhm="0.000480" res="564482.9" algo="FTMS" component_name="i" deconvoluted_molecular_mass="271.155248" deconvoluted_isotopic_mass="271.155296"/>
<pk mz="271.190803" i="1227164.1" sn="9.36" a="245.96" fwhm="0.000282" res="960802.5" algo="FTMS"/>
<pk mz="271.191467" i="13965980.0" sn="132.55" a="6695.15" fwhm="0.000478" res="567146.4" algo="FTMS"/>
<pk mz="271.227876" i="2930079.3" sn="25.83" a="1199.54" fwhm="0.000476" res="569597.0" algo="FTMS"/>
<pk mz="272.067953" i="2137063.5" sn="18.16" a="824.43" fwhm="0.000440" res="618155.3" algo="FTMS"/>
<pk mz="272.077559" i="1421032.4" sn="11.24" a="531.07" fwhm="0.000467" res="582310.2" algo="FTMS"/>
<pk mz="272.113972" i="2030315.5" sn="17.13" a="776.60" fwhm="0.000448" res="606854.0" algo="FTMS"/>
<pk mz="272.122050" i="1514476.3" sn="12.14" a="411.46" fwhm="0.000383" res="710407.0" algo="FTMS"/>
<pk mz="272.150345" i="1315502.6" sn="10.22" a="519.95" fwhm="0.000510" res="533929.4" algo="FTMS"/>
<pk mz="272.158422" i="7284463.5" z="-1" sn="67.94" a="3535.09" fwhm="0.000487" res="558752.9" algo="FTMS" component_name="i" deconvoluted_molecular_mass="271.155248" deconvoluted_isotopic_mass="272.158662"/>
<pk mz="272.194839" i="2883826.5" sn="25.38" a="1187.57" fwhm="0.000460" res="591731.8" algo="FTMS"/>
<pk mz="272.959061" i="1805491.5" sn="14.96" a="840.74" fwhm="0.000505" res="540426.5" algo="FTMS"/>
<pk mz="273.025233" i="1161273.1" sn="8.73" a="284.93" fwhm="0.000342" res="798490.9" algo="FTMS"/>
<pk mz="273.040509" i="1339002.4" sn="10.44" a="529.08" fwhm="0.000501" res="545200.7" algo="FTMS"/>
<pk mz="273.043775" i="1800762.8" sn="14.91" a="749.37" fwhm="0.000502" res="543701.6" algo="FTMS"/>
<pk mz="273.061620" i="2410556.3" sn="20.81" a="1012.43" fwhm="0.000471" res="579441.1" algo="FTMS"/>
<pk mz="273.097984" i="9580351.0" sn="90.14" a="4702.39" fwhm="0.000485" res="562755.6" algo="FTMS"/>
<pk mz="273.109180" i="2665536.3" sn="23.27" a="1191.95" fwhm="0.000503" res="543230.0" algo="FTMS"/>
<pk mz="273.134318" i="13291330.0" sn="126.02" a="6501.18" fwhm="0.000492" res="555035.3" algo="FTMS"/>
<pk mz="273.170095" i="1374277.4" sn="10.79" a="272.43" fwhm="0.000277" res="985049.9" algo="FTMS"/>
<pk mz="273.170724" i="15727429.0" sn="148.79" a="7690.37" fwhm="0.000489" res="558455.0" algo="FTMS"/>
<pk mz="273.207129" i="4601160.5" sn="41.77" a="2115.47" fwhm="0.000490" res="557911.4" algo="FTMS"/>
<pk mz="273.972046" i="1086857.3" sn="7.96" a="351.41" fwhm="0.000432" res="634824.9" algo="FTMS"/>
<pk mz="274.035688" i="1106062.6" sn="8.15" a="326.56" fwhm="0.000418" res="655954.9" algo="FTMS"/>
<pk mz="274.056865" i="1150352.4" sn="8.57" a="333.86" fwhm="0.000426" res="643604.9" algo="FTMS"/>
<pk mz="274.093204" i="22000532.0" sn="209.13" a="10920.06" fwhm="0.000495" res="553732.5" algo="FTMS"/>
<pk mz="274.101264" i="992724.2" sn="7.06" a="359.34" fwhm="0.000547" res="501494.1" algo="FTMS"/>
<pk mz="274.108470" i="1546004.8" sn="12.38" a="523.71" fwhm="0.000444" res="617992.5" algo="FTMS"/>
<pk mz="274.129615" i="1120150.6" sn="8.28" a="313.23" fwhm="0.000431" res="635874.3" algo="FTMS"/>
<pk mz="274.137771" i="2136727.3" sn="18.06" a="830.88" fwhm="0.000452" res="606929.4" algo="FTMS"/>
<pk mz="274.140875" i="1448983.5" sn="11.45" a="443.48" fwhm="0.000389" res="704463.3" algo="FTMS"/>
<pk mz="274.162417" i="1050521.4" z="-1" sn="7.61" a="381.56" fwhm="0.000514" res="533256.9" algo="FTMS" component_name="i" deconvoluted_molecular_mass="271.155248" deconvoluted_isotopic_mass="274.162660"/>
<pk mz="274.174106" i="2466458.3" sn="21.23" a="903.51" fwhm="0.000417" res="658256.0" algo="FTMS"/>
<pk mz="274.971627" i="7993309.5" sn="74.40" a="3774.70" fwhm="0.000485" res="566897.3" algo="FTMS"/>
<pk mz="275.019725" i="1921505.8" sn="15.99" a="652.32" fwhm="0.000419" res="656216.2" algo="FTMS"/>
<pk mz="275.040822" i="1098915.5" sn="8.08" a="368.84" fwhm="0.000466" res="590747.3" algo="FTMS"/>
<pk mz="275.056181" i="1825252.9" sn="15.07" a="733.20" fwhm="0.000481" res="572350.6" algo="FTMS"/>
<pk mz="275.059378" i="2005989.1" sn="16.80" a="688.48" fwhm="0.000420" res="654257.0" algo="FTMS"/>
<pk mz="275.067319" i="1220197.8" sn="9.25" a="374.34" fwhm="0.000414" res="664958.0" algo="FTMS"/>
<pk mz="275.077277" i="2891238.5" sn="25.32" a="1230.95" fwhm="0.000459" res="598714.0" algo="FTMS"/>
<pk mz="275.088461" i="1296487.6" sn="9.98" a="397.26" fwhm="0.000393" res="699943.5" algo="FTMS"/>
<pk mz="275.095826" i="2708968.3" sn="23.57" a="1201.94" fwhm="0.000523" res="526129.2" algo="FTMS"/>
<pk mz="275.096537" i="3866088.3" sn="34.70" a="1878.71" fwhm="0.000523" res="526144.0" algo="FTMS"/>
<pk mz="275.103767" i="1109608.9" sn="8.18" a="305.71" fwhm="0.000389" res="708057.1" algo="FTMS"/>
<pk mz="275.105583" i="2902761.0" sn="25.43" a="1345.49" fwhm="0.000511" res="538856.1" algo="FTMS"/>
<pk mz="275.113648" i="6413801.5" sn="59.20" a="2974.61" fwhm="0.000488" res="563399.4" algo="FTMS"/>
<pk mz="275.124811" i="1383786.6" sn="10.82" a="510.38" fwhm="0.000455" res="604675.6" algo="FTMS"/>
<pk mz="275.149998" i="5167597.0" sn="47.22" a="2352.66" fwhm="0.000486" res="566376.9" algo="FTMS"/>
<pk mz="275.186357" i="2451695.8" sn="21.09" a="1098.59" fwhm="0.000473" res="582190.6" algo="FTMS"/>
<pk mz="276.072476" i="1204667.0" sn="9.10" a="370.26" fwhm="0.000418" res="660467.6" algo="FTMS"/>
<pk mz="276.099911" i="1405501.3" sn="11.03" a="531.94" fwhm="0.000486" res="567567.8" algo="FTMS"/>
<pk mz="276.108854" i="1311806.0" sn="10.13" a="386.94" fwhm="0.000386" res="715415.9" algo="FTMS"/>
<pk mz="276.117012" i="1306686.8" sn="10.08" a="437.77" fwhm="0.000448" res="616427.4" algo="FTMS"/>
<pk mz="276.153408" i="1112385.9" sn="8.21" a="472.56" fwhm="0.000515" res="536445.5" algo="FTMS"/>
<pk mz="276.199314" i="988613.8" sn="7.02" a="260.15" fwhm="0.000397" res="696377.0" algo="FTMS"/>
<pk mz="276.850532" i="2876029.3" sn="25.17" a="1253.01" fwhm="0.000473" res="584819.3" algo="FTMS"/>
<pk mz="277.022600" i="2158220.0" sn="18.27" a="464.17" fwhm="0.000280" res="988409.6" algo="FTMS"/>
<pk mz="277.023276" i="28488844.0" z="-1" sn="271.54" a="14751.76" fwhm="0.000510" res="542729.2" algo="FTMS" component_name="AD" deconvoluted_molecular_mass="277.023526" deconvoluted_isotopic_mass="277.023524"/>
<pk mz="277.035350" i="3159437.3" sn="27.90" a="1340.68" fwhm="0.000477" res="580216.7" algo="FTMS"/>
<pk mz="277.050316" i="12083342.0" sn="113.74" a="6161.25" fwhm="0.000516" res="537070.3" algo="FTMS"/>
<pk mz="277.054914" i="9282191.0" sn="86.79" a="5704.99" fwhm="0.000632" res="438550.6" algo="FTMS"/>
<pk mz="277.056538" i="1354895.0" sn="10.54" a="430.14" fwhm="0.000423" res="655606.2" algo="FTMS"/>
<pk mz="277.059562" i="1044116608.0" z="-1" sn="10040.92" a="503809.97" fwhm="0.000484" res="572325.4" algo="FTMS" component_name="A" deconvoluted_molecular_mass="277.059821" deconvoluted_isotopic_mass="277.059811"/>
<pk mz="277.064158" i="10185872.0" sn="95.49" a="4854.26" fwhm="0.000479" res="578891.0" algo="FTMS"/>
<pk mz="277.071700" i="2210448.3" sn="18.77" a="950.17" fwhm="0.000474" res="584431.5" algo="FTMS"/>
<pk mz="277.082986" i="1654417.3" sn="13.42" a="669.18" fwhm="0.000491" res="564768.2" algo="FTMS"/>
<pk mz="277.084832" i="1644049.4" sn="13.32" a="620.74" fwhm="0.000463" res="598628.7" algo="FTMS"/>
<pk mz="277.092741" i="1080914.0" sn="7.90" a="387.39" fwhm="0.000466" res="594817.8" algo="FTMS"/>
<pk mz="277.102670" i="1152530.9" sn="8.59" a="416.21" fwhm="0.000465" res="595627.5" algo="FTMS"/>
<pk mz="277.111450" i="1257427.6" sn="9.60" a="539.39" fwhm="0.000560" res="494769.3" algo="FTMS"/>
<pk mz="277.121248" i="1219220.5" sn="9.23" a="300.01" fwhm="0.000373" res="743506.4" algo="FTMS"/>
<pk mz="277.129256" i="1780629.1" sn="14.63" a="722.84" fwhm="0.000459" res="604190.3" algo="FTMS"/>
<pk mz="277.144549" i="1211158.5" sn="9.16" a="442.49" fwhm="0.000467" res="593640.6" algo="FTMS"/>
<pk mz="277.155785" i="2207127.5" sn="18.74" a="1105.63" fwhm="0.000569" res="487104.1" algo="FTMS"/>
<pk mz="277.157542" i="2003095.6" sn="16.77" a="823.28" fwhm="0.000501" res="553516.7" algo="FTMS"/>
<pk mz="278.026636" i="2684898.8" z="-1" sn="23.21" a="1217.34" fwhm="0.000483" res="576023.9" algo="FTMS" component_name="AD" deconvoluted_molecular_mass="277.023526" deconvoluted_isotopic_mass="278.026886"/>
<pk mz="278.030702" i="1091299.1" sn="7.96" a="279.34" fwhm="0.000411" res="675662.7" algo="FTMS"/>
<pk mz="278.062330" i="5782758.0" sn="52.84" a="1789.16" fwhm="0.000367" res="756848.7" algo="FTMS"/>
<pk mz="278.063030" i="83530984.0" z="-1" sn="796.68" a="42869.08" fwhm="0.000497" res="559791.2" algo="FTMS" component_name="A" deconvoluted_molecular_mass="277.059821" deconvoluted_isotopic_mass="278.063280"/>
<pk mz="278.065937" i="1454566.1" sn="11.44" a="560.40" fwhm="0.000517" res="537900.8" algo="FTMS"/>
<pk mz="278.066937" i="1144806.3" sn="8.47" a="473.13" fwhm="0.000530" res="524478.3" algo="FTMS"/>
<pk mz="278.106634" i="1343593.8" sn="10.37" a="481.62" fwhm="0.000436" res="638550.6" algo="FTMS"/>
<pk mz="278.381014" i="992705.7" sn="7.02" a="434.55" fwhm="0.000671" res="414877.0" algo="FTMS"/>
<pk mz="278.848447" i="5027627.0" sn="45.62" a="2481.42" fwhm="0.000518" res="538788.4" algo="FTMS"/>
<pk mz="278.884797" i="1801390.0" sn="14.75" a="717.75" fwhm="0.000481" res="580102.9" algo="FTMS"/>
<pk mz="279.014657" i="8487225.0" sn="78.72" a="4154.64" fwhm="0.000505" res="552131.4" algo="FTMS"/>
<pk mz="279.020357" i="8756538.0" sn="81.29" a="4315.79" fwhm="0.000501" res="556799.0" algo="FTMS"/>
<pk mz="279.038259" i="4534587.5" sn="40.90" a="1409.00" fwhm="0.000347" res="803160.7" algo="FTMS"/>
<pk mz="279.038926" i="64607548.0" z="-1" sn="615.64" a="33050.85" fwhm="0.000503" res="555233.2" algo="FTMS" component_name="X" deconvoluted_molecular_mass="279.039185" deconvoluted_isotopic_mass="279.039179"/>
<pk mz="279.047220" i="2673468.3" sn="23.10" a="1261.53" fwhm="0.000527" res="529611.5" algo="FTMS"/>
<pk mz="279.056671" i="286422336.0" z="-1" sn="2737.80" a="138663.27" fwhm="0.000493" res="565510.2" algo="FTMS" component_name="E" deconvoluted_molecular_mass="279.056927" deconvoluted_isotopic_mass="279.056923"/>
<pk mz="279.061308" i="2685501.5" sn="23.21" a="1145.44" fwhm="0.000473" res="590401.7" algo="FTMS"/>
<pk mz="279.063878" i="5291838.0" sn="48.15" a="2751.34" fwhm="0.000529" res="527309.4" algo="FTMS"/>
<pk mz="279.066366" i="6412606.0" z="-1" sn="58.87" a="3074.65" fwhm="0.000496" res="562894.2" algo="FTMS" component_name="A" deconvoluted_molecular_mass="277.059821" deconvoluted_isotopic_mass="279.066618"/>
<pk mz="279.087417" i="2079295.9" sn="17.41" a="762.48" fwhm="0.000438" res="637189.2" algo="FTMS"/>
<pk mz="279.098624" i="2710593.0" sn="23.45" a="1189.28" fwhm="0.000503" res="554946.5" algo="FTMS"/>
<pk mz="279.100483" i="2781249.0" sn="24.13" a="1351.16" fwhm="0.000515" res="541484.9" algo="FTMS"/>
<pk mz="279.123815" i="1132419.1" sn="8.35" a="536.89" fwhm="0.000698" res="399777.1" algo="FTMS"/>
<pk mz="279.135067" i="1445316.1" sn="11.35" a="515.06" fwhm="0.000444" res="629009.1" algo="FTMS"/>
<pk mz="279.136850" i="1207748.3" sn="9.07" a="361.75" fwhm="0.000486" res="574840.5" algo="FTMS"/>
<pk mz="279.148110" i="1818565.3" sn="14.92" a="766.54" fwhm="0.000510" res="547507.3" algo="FTMS"/>
<pk mz="279.160116" i="1132678.4" sn="8.35" a="438.53" fwhm="0.000513" res="544656.8" algo="FTMS"/>
<pk mz="279.173233" i="1417543.5" sn="11.08" a="478.12" fwhm="0.000449" res="621657.8" algo="FTMS"/>
<pk mz="280.023591" i="1035923.8" sn="7.43" a="450.66" fwhm="0.000647" res="432698.9" algo="FTMS"/>
<pk mz="280.042309" i="10385814.0" z="-1" sn="96.88" a="5186.65" fwhm="0.000505" res="554518.6" algo="FTMS" component_name="X" deconvoluted_molecular_mass="279.039185" deconvoluted_isotopic_mass="280.042563"/>
<pk mz="280.046301" i="1500565.9" sn="11.87" a="436.01" fwhm="0.000395" res="709841.8" algo="FTMS"/>
<pk mz="280.053745" i="1085398.6" sn="7.90" a="450.78" fwhm="0.000558" res="501801.2" algo="FTMS"/>
<pk mz="280.060056" i="23526808.0" z="-1" sn="222.60" a="12554.94" fwhm="0.000516" res="542278.2" algo="FTMS" component_name="E" deconvoluted_molecular_mass="279.056927" deconvoluted_isotopic_mass="280.060311"/>
<pk mz="280.068753" i="62748056.0" z="-1" sn="597.85" a="32567.83" fwhm="0.000508" res="551362.5" algo="FTMS" component_name="a" deconvoluted_molecular_mass="280.068959" deconvoluted_isotopic_mass="280.069007"/>
<pk mz="280.080248" i="4278681.0" sn="38.45" a="1882.25" fwhm="0.000470" res="595788.7" algo="FTMS"/>
<pk mz="280.107131" i="1105499.4" sn="8.09" a="575.84" fwhm="0.000738" res="379632.8" algo="FTMS"/>
<pk mz="280.846396" i="2185183.3" sn="18.42" a="1003.23" fwhm="0.000548" res="512377.5" algo="FTMS"/>
<pk mz="281.030266" i="3235824.3" sn="28.47" a="1607.96" fwhm="0.000533" res="527302.6" algo="FTMS"/>
<pk mz="281.035940" i="19351024.0" sn="182.65" a="10220.20" fwhm="0.000525" res="535352.3" algo="FTMS"/>
<pk mz="281.045634" i="3284465.8" z="-1" sn="28.94" a="1444.26" fwhm="0.000473" res="594556.0" algo="FTMS" component_name="X" deconvoluted_molecular_mass="279.039185" deconvoluted_isotopic_mass="281.045890"/>
<pk mz="281.052762" i="20440562.0" sn="193.08" a="10540.41" fwhm="0.000516" res="544279.4" algo="FTMS"/>
<pk mz="281.054549" i="1251890.5" sn="9.49" a="545.20" fwhm="0.000556" res="505639.4" algo="FTMS"/>
<pk mz="281.060890" i="1600115.1" sn="12.83" a="714.24" fwhm="0.000558" res="503421.9" algo="FTMS"/>
<pk mz="281.063415" i="1878003.4" z="-1" sn="15.48" a="902.47" fwhm="0.000534" res="525952.3" algo="FTMS" component_name="E" deconvoluted_molecular_mass="279.056927" deconvoluted_isotopic_mass="281.063671"/>
<pk mz="281.066640" i="11262452.0" sn="105.27" a="5946.02" fwhm="0.000524" res="536379.9" algo="FTMS"/>
<pk mz="281.072077" i="6916596.0" z="-1" sn="63.69" a="3398.79" fwhm="0.000503" res="558506.6" algo="FTMS" component_name="a" deconvoluted_molecular_mass="280.068959" deconvoluted_isotopic_mass="281.072333"/>
<pk mz="281.079774" i="1798260.9" sn="14.72" a="675.99" fwhm="0.000470" res="598644.2" algo="FTMS"/>
<pk mz="281.083575" i="1183157.3" sn="8.84" a="538.66" fwhm="0.000589" res="477314.8" algo="FTMS"/>
<pk mz="281.089117" i="3913205.8" sn="34.96" a="1869.24" fwhm="0.000513" res="547831.7" algo="FTMS"/>
<pk mz="281.097498" i="1728246.5" sn="14.05" a="772.50" fwhm="0.000530" res="529943.7" algo="FTMS"/>
<pk mz="281.100648" i="7302647.0" sn="67.38" a="3780.46" fwhm="0.000522" res="538804.8" algo="FTMS"/>
<pk mz="281.103079" i="2946551.0" sn="25.71" a="1243.29" fwhm="0.000486" res="578934.4" algo="FTMS"/>
<pk mz="281.111887" i="1113207.9" sn="8.17" a="421.06" fwhm="0.000497" res="565812.6" algo="FTMS"/>
<pk mz="281.116112" i="3732728.3" sn="33.23" a="1953.06" fwhm="0.000553" res="508521.1" algo="FTMS"/>
<pk mz="281.139486" i="2009338.4" sn="16.74" a="871.28" fwhm="0.000482" res="582918.1" algo="FTMS"/>
<pk mz="281.142814" i="3371514.8" sn="29.77" a="1548.73" fwhm="0.000499" res="562956.8" algo="FTMS"/>
<pk mz="281.175833" i="2955773.8" sn="25.80" a="1334.83" fwhm="0.000484" res="581288.1" algo="FTMS"/>
<pk mz="282.025572" i="1268046.3" sn="9.65" a="446.21" fwhm="0.000448" res="629855.0" algo="FTMS"/>
<pk mz="282.039345" i="3555919.5" sn="31.54" a="1644.19" fwhm="0.000510" res="552832.6" algo="FTMS"/>
<pk mz="282.056088" i="3026257.3" sn="26.47" a="1282.38" fwhm="0.000465" res="606443.3" algo="FTMS"/>
<pk mz="282.061935" i="1343185.8" sn="10.37" a="403.07" fwhm="0.000418" res="674255.6" algo="FTMS"/>
<pk mz="282.069974" i="1759954.5" sn="14.35" a="764.69" fwhm="0.000492" res="573566.7" algo="FTMS"/>
<pk mz="282.072896" i="1278802.8" z="-1" sn="9.75" a="461.37" fwhm="0.000468" res="602291.3" algo="FTMS" component_name="a" deconvoluted_molecular_mass="280.068959" deconvoluted_isotopic_mass="282.073154"/>
<pk mz="282.084358" i="13393492.0" sn="124.96" a="7037.58" fwhm="0.000528" res="534352.1" algo="FTMS"/>
<pk mz="282.103970" i="1334549.8" sn="10.23" a="596.62" fwhm="0.000582" res="484617.7" algo="FTMS"/>
<pk mz="283.009556" i="1701038.1" sn="13.71" a="637.49" fwhm="0.000513" res="551243.0" algo="FTMS"/>
<pk mz="283.042674" i="1394097.4" sn="10.79" a="572.29" fwhm="0.000489" res="578530.8" algo="FTMS"/>
<pk mz="283.045908" i="4962481.5" sn="44.74" a="2557.77" fwhm="0.000535" res="529197.1" algo="FTMS"/>
<pk mz="283.068421" i="5994676.0" sn="54.56" a="3035.31" fwhm="0.000515" res="549703.7" algo="FTMS"/>
<pk mz="283.082306" i="8258229.5" sn="76.10" a="4329.68" fwhm="0.000511" res="554394.0" algo="FTMS"/>
<pk mz="283.087738" i="2032053.9" sn="16.86" a="870.48" fwhm="0.000495" res="571805.5" algo="FTMS"/>
<pk mz="283.093651" i="1154358.4" sn="8.51" a="378.14" fwhm="0.000479" res="591125.0" algo="FTMS"/>
<pk mz="283.095393" i="1972918.6" sn="16.30" a="796.18" fwhm="0.000469" res="603999.9" algo="FTMS"/>
<pk mz="283.110420" i="1052344.1" sn="7.54" a="337.07" fwhm="0.000471" res="601470.2" algo="FTMS"/>
<pk mz="283.113177" i="1377720.4" sn="10.64" a="439.35" fwhm="0.000422" res="670588.5" algo="FTMS"/>
<pk mz="283.118738" i="4980921.0" sn="44.92" a="2469.79" fwhm="0.000511" res="554443.4" algo="FTMS"/>
<pk mz="283.129967" i="1562426.0" sn="12.39" a="567.22" fwhm="0.000458" res="618639.3" algo="FTMS"/>
<pk mz="283.131782" i="1469114.3" sn="11.51" a="571.64" fwhm="0.000472" res="599281.3" algo="FTMS"/>
<pk mz="283.137271" i="2292154.8" sn="19.34" a="1066.75" fwhm="0.000520" res="544160.2" algo="FTMS"/>
<pk mz="283.155112" i="3381948.5" sn="29.71" a="1472.96" fwhm="0.000465" res="609231.8" algo="FTMS"/>
<pk mz="283.191481" i="17977024.0" sn="168.57" a="9683.12" fwhm="0.000534" res="530812.5" algo="FTMS"/>
<pk mz="283.227859" i="3927235.8" sn="34.89" a="1774.86" fwhm="0.000497" res="570389.4" algo="FTMS"/>
<pk mz="283.264233" i="4662471.5" sn="41.89" a="2251.76" fwhm="0.000510" res="555313.2" algo="FTMS"/>
<pk mz="284.041128" i="1131798.1" sn="8.30" a="443.02" fwhm="0.000578" res="491082.5" algo="FTMS"/>
<pk mz="284.071804" i="1097241.3" sn="7.97" a="360.61" fwhm="0.000418" res="678985.8" algo="FTMS"/>
<pk mz="284.077555" i="1005593.8" sn="7.10" a="290.58" fwhm="0.000401" res="707996.6" algo="FTMS"/>
<pk mz="284.113888" i="1055517.6" sn="7.57" a="305.88" fwhm="0.000441" res="644216.6" algo="FTMS"/>
<pk mz="284.125182" i="1034654.8" sn="7.37" a="428.71" fwhm="0.000546" res="520611.3" algo="FTMS"/>
<pk mz="284.161592" i="2015394.5" sn="16.70" a="911.01" fwhm="0.000528" res="537897.8" algo="FTMS"/>
<pk mz="284.194855" i="3319846.0" sn="29.11" a="1757.45" fwhm="0.000548" res="518404.3" algo="FTMS"/>
<pk mz="284.267522" i="1233837.4" sn="9.27" a="458.20" fwhm="0.000492" res="577509.7" algo="FTMS"/>
<pk mz="285.025221" i="1543421.1" sn="12.21" a="589.70" fwhm="0.000502" res="567705.2" algo="FTMS"/>
<pk mz="285.061594" i="21256064.0" sn="199.76" a="11239.45" fwhm="0.000520" res="548317.4" algo="FTMS"/>
<pk mz="285.080195" i="5748099.0" sn="52.22" a="3177.16" fwhm="0.000557" res="512192.3" algo="FTMS"/>
<pk mz="285.097949" i="9001861.0" sn="83.17" a="4912.29" fwhm="0.000552" res="516639.7" algo="FTMS"/>
<pk mz="285.109171" i="1514758.0" sn="11.94" a="530.48" fwhm="0.000453" res="629425.0" algo="FTMS"/>
<pk mz="285.126127" i="15689608.0" sn="146.80" a="8464.13" fwhm="0.000533" res="534754.6" algo="FTMS"/>
<pk mz="285.134326" i="10088329.0" sn="93.51" a="5573.51" fwhm="0.000545" res="523636.6" algo="FTMS"/>
<pk mz="285.170711" i="7356300.5" sn="67.52" a="3865.49" fwhm="0.000538" res="530262.7" algo="FTMS"/>
<pk mz="285.206459" i="2256272.5" sn="18.99" a="518.75" fwhm="0.000335" res="852049.8" algo="FTMS"/>
<pk mz="285.207132" i="24784784.0" sn="233.34" a="13417.22" fwhm="0.000530" res="538201.9" algo="FTMS"/>
<pk mz="285.243546" i="1372692.5" sn="10.59" a="421.79" fwhm="0.000439" res="650437.3" algo="FTMS"/>
<pk mz="285.701438" i="996038.2" sn="7.00" a="323.50" fwhm="0.000476" res="600779.8" algo="FTMS"/>
<pk mz="286.064914" i="2964462.3" sn="25.73" a="1290.75" fwhm="0.000488" res="586426.5" algo="FTMS"/>
<pk mz="286.071281" i="1742831.0" sn="14.11" a="754.14" fwhm="0.000516" res="554477.4" algo="FTMS"/>
<pk mz="286.083600" i="1031280.4" sn="7.34" a="402.58" fwhm="0.000560" res="511015.2" algo="FTMS"/>
<pk mz="286.093287" i="1081969.5" sn="7.82" a="318.48" fwhm="0.000411" res="695577.7" algo="FTMS"/>
<pk mz="286.101379" i="1271538.4" sn="9.62" a="577.37" fwhm="0.000554" res="516093.3" algo="FTMS"/>
<pk mz="286.129499" i="3070453.5" sn="26.74" a="1393.07" fwhm="0.000486" res="589170.1" algo="FTMS"/>
<pk mz="286.137711" i="1592182.4" sn="12.67" a="588.82" fwhm="0.000456" res="627005.5" algo="FTMS"/>
<pk mz="286.140897" i="1076022.8" sn="7.76" a="522.92" fwhm="0.000730" res="391784.0" algo="FTMS"/>
<pk mz="286.174156" i="1288122.5" sn="9.78" a="629.48" fwhm="0.000643" res="445106.0" algo="FTMS"/>
<pk mz="286.177221" i="1397242.8" sn="10.82" a="538.45" fwhm="0.000491" res="582454.7" algo="FTMS"/>
<pk mz="286.210500" i="4788222.5" sn="43.08" a="2231.76" fwhm="0.000499" res="573535.6" algo="FTMS"/>
<pk mz="286.925198" i="1274319.8" sn="9.59" a="547.98" fwhm="0.000555" res="516832.4" algo="FTMS"/>
<pk mz="286.991057" i="1028055.3" sn="7.26" a="430.89" fwhm="0.000546" res="525988.7" algo="FTMS"/>
<pk mz="287.040799" i="1634653.1" sn="13.00" a="660.99" fwhm="0.000480" res="598352.5" algo="FTMS"/>
<pk mz="287.054605" i="6276190.5" sn="56.88" a="2023.01" fwhm="0.000347" res="827981.7" algo="FTMS"/>
<pk mz="287.055251" i="89225312.0" z="-1" sn="841.19" a="46895.48" fwhm="0.000523" res="548808.2" algo="FTMS" component_name="T" deconvoluted_molecular_mass="287.055446" deconvoluted_isotopic_mass="287.055518"/>
<pk mz="287.059477" i="1321439.3" sn="10.03" a="491.87" fwhm="0.000445" res="645061.7" algo="FTMS"/>
<pk mz="287.077211" i="4052577.3" sn="35.86" a="1935.05" fwhm="0.000501" res="572772.4" algo="FTMS"/>
<pk mz="287.088529" i="1896802.6" sn="15.47" a="755.73" fwhm="0.000485" res="592415.2" algo="FTMS"/>
<pk mz="287.113613" i="12639334.0" sn="117.05" a="6879.52" fwhm="0.000545" res="526909.7" algo="FTMS"/>
<pk mz="287.124890" i="2480742.8" sn="21.00" a="1025.87" fwhm="0.000462" res="621089.3" algo="FTMS"/>
<pk mz="287.141938" i="1185384.9" sn="8.75" a="462.32" fwhm="0.000491" res="584477.6" algo="FTMS"/>
<pk mz="287.149344" i="1556329.8" sn="12.26" a="425.43" fwhm="0.000358" res="802696.8" algo="FTMS"/>
<pk mz="287.150026" i="12581994.0" sn="116.51" a="6580.64" fwhm="0.000528" res="543890.0" algo="FTMS"/>
<pk mz="287.186428" i="6201454.0" sn="56.18" a="3312.61" fwhm="0.000552" res="519914.5" algo="FTMS"/>
<pk mz="287.222803" i="12339314.0" sn="114.21" a="6537.49" fwhm="0.000535" res="537356.0" algo="FTMS"/>
<pk mz="288.058569" i="9156822.0" z="-1" sn="84.12" a="5148.74" fwhm="0.000550" res="523920.2" algo="FTMS" component_name="T" deconvoluted_molecular_mass="287.055446" deconvoluted_isotopic_mass="288.058839"/>
<pk mz="288.072491" i="1894615.4" sn="15.45" a="734.04" fwhm="0.000458" res="629050.8" algo="FTMS"/>
<pk mz="288.108905" i="1743451.8" sn="14.02" a="725.17" fwhm="0.000513" res="561450.6" algo="FTMS"/>
<pk mz="288.116990" i="1846492.8" sn="15.00" a="654.17" fwhm="0.000440" res="655354.6" algo="FTMS"/>
<pk mz="288.120028" i="1140061.1" sn="8.32" a="452.07" fwhm="0.000536" res="537910.9" algo="FTMS"/>
<pk mz="288.153361" i="1788897.3" sn="14.45" a="798.62" fwhm="0.000555" res="519261.5" algo="FTMS"/>
<pk mz="288.156470" i="2541281.5" sn="21.57" a="1149.20" fwhm="0.000521" res="553376.8" algo="FTMS"/>
<pk mz="288.226137" i="1890538.1" sn="15.41" a="702.60" fwhm="0.000445" res="647846.4" algo="FTMS"/>
<pk mz="288.922168" i="1014976.4" sn="7.13" a="322.82" fwhm="0.000475" res="608314.3" algo="FTMS"/>
<pk mz="288.987234" i="47716680.0" sn="448.71" a="26334.00" fwhm="0.000543" res="532342.7" algo="FTMS"/>
<pk mz="289.035399" i="2433358.8" sn="20.55" a="1114.77" fwhm="0.000518" res="557830.7" algo="FTMS"/>
<pk mz="289.052272" i="23920976.0" sn="223.72" a="13322.63" fwhm="0.000549" res="526837.8" algo="FTMS"/>
<pk mz="289.056473" i="1289041.4" z="-1" sn="9.73" a="527.68" fwhm="0.000501" res="577361.3" algo="FTMS" component_name="T" deconvoluted_molecular_mass="287.055446" deconvoluted_isotopic_mass="289.056745"/>
<pk mz="289.071769" i="1494099.4" sn="11.66" a="558.82" fwhm="0.000465" res="621588.8" algo="FTMS"/>
<pk mz="289.092872" i="4771158.0" sn="42.65" a="2375.69" fwhm="0.000515" res="561090.4" algo="FTMS"/>
<pk mz="289.104212" i="1298007.5" sn="9.81" a="451.97" fwhm="0.000495" res="583910.6" algo="FTMS"/>
<pk mz="289.121187" i="13428058.0" sn="124.50" a="7455.62" fwhm="0.000553" res="522548.1" algo="FTMS"/>
<pk mz="289.129294" i="7550298.5" sn="68.93" a="4012.13" fwhm="0.000542" res="533078.4" algo="FTMS"/>
<pk mz="289.165674" i="6487391.5" sn="58.88" a="3349.27" fwhm="0.000536" res="539466.8" algo="FTMS"/>
<pk mz="289.193872" i="1095394.9" sn="7.89" a="361.72" fwhm="0.000463" res="624997.0" algo="FTMS"/>
<pk mz="289.202073" i="1741411.9" sn="14.00" a="631.86" fwhm="0.000448" res="645270.0" algo="FTMS"/>
<pk mz="289.986862" i="6769610.0" sn="61.54" a="3543.19" fwhm="0.000534" res="542565.1" algo="FTMS"/>
<pk mz="289.990645" i="1518154.4" sn="11.89" a="597.57" fwhm="0.000492" res="589828.2" algo="FTMS"/>
<pk mz="290.030738" i="1059791.8" sn="7.56" a="367.71" fwhm="0.000481" res="603299.1" algo="FTMS"/>
<pk mz="290.055656" i="2722515.0" sn="23.28" a="1229.10" fwhm="0.000522" res="556194.7" algo="FTMS"/>
<pk mz="290.088144" i="2669015.3" sn="22.77" a="1289.30" fwhm="0.000532" res="545151.8" algo="FTMS"/>
<pk mz="290.124502" i="3246812.3" sn="28.24" a="1474.86" fwhm="0.000507" res="572247.1" algo="FTMS"/>
<pk mz="290.166074" i="1024737.7" sn="7.23" a="456.71" fwhm="0.000707" res="410432.7" algo="FTMS"/>
<pk mz="290.169076" i="1438946.1" sn="11.14" a="617.45" fwhm="0.000527" res="550097.9" algo="FTMS"/>
<pk mz="290.984111" i="3686480.8" sn="32.39" a="1926.87" fwhm="0.000566" res="513889.9" algo="FTMS"/>
<pk mz="291.038234" i="6890072.0" sn="62.68" a="2331.11" fwhm="0.000377" res="772113.1" algo="FTMS"/>
<pk mz="291.038886" i="97253976.0" z="-1" sn="917.10" a="53292.98" fwhm="0.000539" res="539996.4" algo="FTMS" component_name="P" deconvoluted_molecular_mass="291.039139" deconvoluted_isotopic_mass="291.039162"/>
<pk mz="291.051025" i="1694170.0" sn="13.55" a="761.21" fwhm="0.000564" res="515989.9" algo="FTMS"/>
<pk mz="291.054319" i="1103322.4" sn="7.97" a="345.50" fwhm="0.000435" res="669518.1" algo="FTMS"/>
<pk mz="291.087442" i="1586527.0" sn="12.54" a="608.58" fwhm="0.000483" res="602437.3" algo="FTMS"/>
<pk mz="291.090869" i="1805663.5" sn="14.61" a="727.01" fwhm="0.000473" res="615268.1" algo="FTMS"/>
<pk mz="291.100518" i="2226016.8" sn="18.58" a="989.83" fwhm="0.000521" res="558427.2" algo="FTMS"/>
<pk mz="291.108390" i="1537249.9" sn="12.07" a="576.40" fwhm="0.000480" res="606865.2" algo="FTMS"/>
<pk mz="291.118267" i="3536483.3" sn="30.97" a="1731.71" fwhm="0.000528" res="551553.1" algo="FTMS"/>
<pk mz="291.123864" i="1278948.1" sn="9.63" a="437.90" fwhm="0.000442" res="658815.0" algo="FTMS"/>
<pk mz="291.136874" i="1980261.9" sn="16.26" a="935.55" fwhm="0.000566" res="514746.9" algo="FTMS"/>
<pk mz="291.144917" i="1758567.0" sn="14.16" a="702.93" fwhm="0.000457" res="636856.6" algo="FTMS"/>
<pk mz="291.173225" i="2968171.0" sn="25.60" a="1417.27" fwhm="0.000535" res="544034.0" algo="FTMS"/>
<pk mz="291.209626" i="12311152.0" sn="113.94" a="6725.41" fwhm="0.000556" res="524209.2" algo="FTMS"/>
<pk mz="291.227384" i="1028594.4" sn="7.26" a="274.70" fwhm="0.000409" res="711268.2" algo="FTMS"/>
<pk mz="292.042274" i="9226982.0" z="-1" sn="84.23" a="5031.15" fwhm="0.000542" res="538582.4" algo="FTMS" component_name="P" deconvoluted_molecular_mass="291.039139" deconvoluted_isotopic_mass="292.042552"/>
<pk mz="292.103075" i="3892974.8" sn="34.12" a="1076.71" fwhm="0.000348" res="840501.5" algo="FTMS"/>
<pk mz="292.103743" i="41229040.0" z="-1" sn="384.88" a="23257.99" fwhm="0.000547" res="533664.2" algo="FTMS" component_name="o" deconvoluted_molecular_mass="292.104027" deconvoluted_isotopic_mass="292.104021"/>
<pk mz="292.130258" i="1326066.8" sn="10.01" a="461.39" fwhm="0.000486" res="600525.2" algo="FTMS"/>
<pk mz="292.212960" i="2078718.8" sn="17.08" a="880.08" fwhm="0.000507" res="576366.5" algo="FTMS"/>
<pk mz="292.230520" i="1055809.3" sn="7.47" a="437.75" fwhm="0.000563" res="518876.9" algo="FTMS"/>
<pk mz="292.845487" i="1513051.6" sn="11.76" a="564.74" fwhm="0.000479" res="611132.2" algo="FTMS"/>
<pk mz="292.993915" i="1653361.8" sn="13.08" a="811.71" fwhm="0.000577" res="507919.1" algo="FTMS"/>
<pk mz="293.018221" i="3168117.5" sn="27.31" a="1397.27" fwhm="0.000501" res="584377.8" algo="FTMS"/>
<pk mz="293.030330" i="3479415.3" sn="30.24" a="1648.44" fwhm="0.000506" res="578930.8" algo="FTMS"/>
<pk mz="293.035951" i="26823544.0" z="-1" sn="249.54" a="15555.33" fwhm="0.000560" res="523725.7" algo="FTMS" component_name="AI" deconvoluted_molecular_mass="293.036240" deconvoluted_isotopic_mass="293.036231"/>
<pk mz="293.043272" i="1257209.1" z="-1" sn="9.36" a="455.53" fwhm="0.000509" res="575572.0" algo="FTMS" component_name="P" deconvoluted_molecular_mass="291.039139" deconvoluted_isotopic_mass="293.043552"/>
<pk mz="293.054616" i="11284347.0" sn="103.56" a="6241.21" fwhm="0.000554" res="528829.6" algo="FTMS"/>
<pk mz="293.066647" i="3556732.8" sn="30.96" a="1674.21" fwhm="0.000513" res="571568.9" algo="FTMS"/>
<pk mz="293.079727" i="2553214.8" sn="21.53" a="1096.68" fwhm="0.000485" res="604542.4" algo="FTMS"/>
<pk mz="293.103049" i="2446210.3" sn="20.53" a="1195.08" fwhm="0.000560" res="523618.6" algo="FTMS"/>
<pk mz="293.107124" i="6085507.0" z="-1" sn="54.72" a="3442.30" fwhm="0.000552" res="530894.6" algo="FTMS" component_name="o" deconvoluted_molecular_mass="292.104027" deconvoluted_isotopic_mass="293.107404"/>
<pk mz="293.114275" i="3600771.8" sn="31.38" a="1740.89" fwhm="0.000531" res="551964.1" algo="FTMS"/>
<pk mz="293.116137" i="3161732.0" sn="27.25" a="1482.56" fwhm="0.000511" res="573472.0" algo="FTMS"/>
<pk mz="293.137077" i="1329927.3" sn="10.04" a="425.84" fwhm="0.000440" res="665602.3" algo="FTMS"/>
<pk mz="293.139471" i="1364871.6" sn="10.37" a="521.74" fwhm="0.000522" res="561096.5" algo="FTMS"/>
<pk mz="293.150640" i="1779209.3" sn="14.26" a="757.64" fwhm="0.000528" res="555007.3" algo="FTMS"/>
<pk mz="293.175128" i="9538445.0" sn="87.16" a="2997.07" fwhm="0.000362" res="809752.3" algo="FTMS"/>
<pk mz="293.175782" i="136412048.0" z="-1" sn="1279.08" a="72741.97" fwhm="0.000539" res="544059.6" algo="FTMS" component_name="M" deconvoluted_molecular_mass="293.176072" deconvoluted_isotopic_mass="293.176062"/>
<pk mz="293.180922" i="1200397.9" sn="8.83" a="472.53" fwhm="0.000519" res="564916.7" algo="FTMS"/>
<pk mz="293.188903" i="4170127.0" sn="36.72" a="2083.35" fwhm="0.000542" res="541274.9" algo="FTMS"/>
<pk mz="293.206672" i="4537233.5" sn="40.17" a="2479.63" fwhm="0.000567" res="516672.9" algo="FTMS"/>
<pk mz="293.212202" i="1668754.5" sn="13.23" a="684.02" fwhm="0.000493" res="594724.8" algo="FTMS"/>
<pk mz="293.234005" i="1481749.9" sn="11.47" a="587.81" fwhm="0.000501" res="584969.3" algo="FTMS"/>
<pk mz="293.372828" i="1022570.8" sn="7.15" a="366.83" fwhm="0.000537" res="545996.9" algo="FTMS"/>
<pk mz="294.039381" i="3119121.0" z="-1" sn="26.85" a="1506.96" fwhm="0.000513" res="572801.7" algo="FTMS" component_name="AI" deconvoluted_molecular_mass="293.036240" deconvoluted_isotopic_mass="294.039663"/>
<pk mz="294.057937" i="1569812.0" sn="12.29" a="632.44" fwhm="0.000498" res="591056.3" algo="FTMS"/>
<pk mz="294.061982" i="1436180.6" sn="11.04" a="534.95" fwhm="0.000489" res="601712.2" algo="FTMS"/>
<pk mz="294.098369" i="1290266.3" sn="9.67" a="541.95" fwhm="0.000559" res="526098.3" algo="FTMS"/>
<pk mz="294.110480" i="1577116.1" z="-1" sn="12.36" a="689.18" fwhm="0.000547" res="537921.6" algo="FTMS" component_name="o" deconvoluted_molecular_mass="292.104027" deconvoluted_isotopic_mass="294.110762"/>
<pk mz="294.117717" i="1029661.3" sn="7.22" a="380.15" fwhm="0.000664" res="442693.2" algo="FTMS"/>
<pk mz="294.179197" i="20884518.0" z="-1" sn="193.75" a="12046.33" fwhm="0.000569" res="517261.5" algo="FTMS" component_name="M" deconvoluted_molecular_mass="293.176072" deconvoluted_isotopic_mass="294.179479"/>
<pk mz="294.843418" i="2440591.8" sn="20.47" a="1071.20" fwhm="0.000508" res="580964.8" algo="FTMS"/>
<pk mz="294.937764" i="1670174.8" sn="13.24" a="681.62" fwhm="0.000512" res="576286.6" algo="FTMS"/>
<pk mz="295.009467" i="1501930.3" sn="11.66" a="841.25" fwhm="0.000748" res="394467.3" algo="FTMS"/>
<pk mz="295.015282" i="1907371.1" sn="15.46" a="1038.80" fwhm="0.000649" res="454276.1" algo="FTMS"/>
<pk mz="295.045943" i="3798704.0" sn="33.23" a="1940.43" fwhm="0.000536" res="550124.5" algo="FTMS"/>
<pk mz="295.051684" i="3336625.0" sn="28.89" a="1883.08" fwhm="0.000589" res="500632.7" algo="FTMS"/>
<pk mz="295.082324" i="3739830.0" sn="32.68" a="1835.94" fwhm="0.000539" res="547759.2" algo="FTMS"/>
<pk mz="295.093638" i="1298999.8" sn="9.75" a="488.41" fwhm="0.000449" res="656894.9" algo="FTMS"/>
<pk mz="295.095374" i="2949560.0" sn="25.25" a="1478.52" fwhm="0.000542" res="544078.8" algo="FTMS"/>
<pk mz="295.113814" i="1513275.0" sn="11.76" a="684.47" fwhm="0.000695" res="424630.8" algo="FTMS"/>
<pk mz="295.118752" i="2948539.8" sn="25.25" a="1504.98" fwhm="0.000576" res="512380.6" algo="FTMS"/>
<pk mz="295.131783" i="5473470.0" sn="48.97" a="2762.86" fwhm="0.000535" res="551867.2" algo="FTMS"/>
<pk mz="295.137335" i="2285502.8" sn="19.02" a="1308.38" fwhm="0.000621" res="474976.1" algo="FTMS"/>
<pk mz="295.149567" i="1138240.8" sn="8.24" a="432.65" fwhm="0.000528" res="559318.7" algo="FTMS"/>
<pk mz="295.155098" i="2520001.8" sn="21.22" a="1168.92" fwhm="0.000520" res="567198.4" algo="FTMS"/>
<pk mz="295.168174" i="2144195.8" sn="17.69" a="1152.34" fwhm="0.000606" res="487094.6" algo="FTMS"/>
<pk mz="295.180045" i="1365445.6" sn="10.37" a="620.46" fwhm="0.000584" res="505484.6" algo="FTMS"/>
<pk mz="295.182537" i="1548230.0" z="-1" sn="12.09" a="583.84" fwhm="0.000490" res="602196.9" algo="FTMS" component_name="M" deconvoluted_molecular_mass="293.176072" deconvoluted_isotopic_mass="295.182821"/>
<pk mz="295.185962" i="1559622.6" sn="12.20" a="675.26" fwhm="0.000540" res="546529.1" algo="FTMS"/>
<pk mz="295.191516" i="2291399.5" sn="19.07" a="1201.84" fwhm="0.000591" res="499538.0" algo="FTMS"/>
<pk mz="295.227871" i="2455245.5" sn="20.61" a="1237.60" fwhm="0.000565" res="522409.2" algo="FTMS"/>
<pk mz="295.930725" i="1009792.3" sn="7.03" a="441.72" fwhm="0.000625" res="473656.0" algo="FTMS"/>
<pk mz="296.041201" i="1359186.5" sn="10.31" a="631.97" fwhm="0.000599" res="494052.9" algo="FTMS"/>
<pk mz="296.063683" i="3209558.3" sn="27.70" a="1548.52" fwhm="0.000540" res="548223.1" algo="FTMS"/>
<pk mz="296.077583" i="1251160.6" sn="9.30" a="475.60" fwhm="0.000495" res="597692.4" algo="FTMS"/>
<pk mz="296.100055" i="3063644.3" sn="26.33" a="1463.53" fwhm="0.000531" res="557917.4" algo="FTMS"/>
<pk mz="296.113924" i="1062302.6" sn="7.52" a="505.50" fwhm="0.000821" res="360777.8" algo="FTMS"/>
<pk mz="296.117235" i="2060895.1" sn="16.90" a="1091.19" fwhm="0.000606" res="488248.7" algo="FTMS"/>
<pk mz="296.716909" i="1034179.8" sn="7.21" a="529.64" fwhm="0.000709" res="418749.1" algo="FTMS"/>
<pk mz="296.859070" i="1988059.9" sn="16.11" a="842.00" fwhm="0.000517" res="573989.9" algo="FTMS"/>
<pk mz="296.932623" i="1273192.4" sn="9.44" a="519.77" fwhm="0.000537" res="553213.4" algo="FTMS"/>
<pk mz="297.025263" i="2491128.3" sn="20.81" a="1158.34" fwhm="0.000549" res="540679.4" algo="FTMS"/>
<pk mz="297.047657" i="1029692.1" sn="7.17" a="440.78" fwhm="0.000576" res="516084.4" algo="FTMS"/>
<pk mz="297.061634" i="4177918.5" sn="36.55" a="2069.64" fwhm="0.000531" res="559193.1" algo="FTMS"/>
<pk mz="297.066340" i="1328255.3" sn="9.95" a="604.00" fwhm="0.000565" res="525470.2" algo="FTMS"/>
<pk mz="297.072871" i="1258368.4" sn="9.30" a="420.73" fwhm="0.000475" res="625709.7" algo="FTMS"/>
<pk mz="297.076823" i="3222017.0" sn="27.63" a="1529.14" fwhm="0.000533" res="557661.6" algo="FTMS"/>
<pk mz="297.082739" i="2245634.0" sn="18.52" a="924.62" fwhm="0.000495" res="600096.2" algo="FTMS"/>
<pk mz="297.097988" i="4410372.5" sn="38.72" a="2292.00" fwhm="0.000559" res="531229.1" algo="FTMS"/>
<pk mz="297.111038" i="1811718.9" sn="14.47" a="762.72" fwhm="0.000502" res="591422.9" algo="FTMS"/>
<pk mz="297.128832" i="1920010.0" sn="15.48" a="835.27" fwhm="0.000541" res="548873.4" algo="FTMS"/>
<pk mz="297.134363" i="5118475.0" sn="45.33" a="2729.98" fwhm="0.000552" res="538481.8" algo="FTMS"/>
<pk mz="297.152257" i="12434958.0" sn="113.61" a="3286.50" fwhm="0.000246" res="1206782.2" algo="FTMS"/>
<pk mz="297.152920" i="180174352.0" z="-1" sn="1679.03" a="100193.78" fwhm="0.000554" res="536241.9" algo="FTMS" component_name="K" deconvoluted_molecular_mass="297.153221" deconvoluted_isotopic_mass="297.153208"/>
<pk mz="297.165198" i="1352336.1" sn="10.18" a="496.43" fwhm="0.000473" res="628516.1" algo="FTMS"/>
<pk mz="297.170762" i="6859281.0" sn="61.57" a="3798.44" fwhm="0.000566" res="525044.0" algo="FTMS"/>
<pk mz="297.207149" i="7268887.5" sn="65.39" a="4177.11" fwhm="0.000583" res="509612.9" algo="FTMS"/>
<pk mz="297.243531" i="3044381.8" sn="25.97" a="1379.80" fwhm="0.000503" res="590419.1" algo="FTMS"/>
<pk mz="298.056919" i="1190827.1" sn="8.67" a="469.08" fwhm="0.000498" res="598236.1" algo="FTMS"/>
<pk mz="298.093268" i="1218737.6" sn="8.93" a="424.58" fwhm="0.000465" res="641551.9" algo="FTMS"/>
<pk mz="298.152436" i="2056892.0" sn="16.75" a="1223.50" fwhm="0.000670" res="444767.8" algo="FTMS"/>
<pk mz="298.155654" i="1927868.6" sn="15.55" a="551.28" fwhm="0.000353" res="844943.9" algo="FTMS"/>
<pk mz="298.156372" i="24098492.0" z="-1" sn="222.46" a="13913.91" fwhm="0.000570" res="523352.5" algo="FTMS" component_name="K" deconvoluted_molecular_mass="297.153221" deconvoluted_isotopic_mass="298.156662"/>
<pk mz="298.210476" i="1818310.3" sn="14.53" a="849.16" fwhm="0.000571" res="522181.7" algo="FTMS"/>
<pk mz="299.005215" i="3312212.3" sn="28.47" a="1713.54" fwhm="0.000579" res="516297.7" algo="FTMS"/>
<pk mz="299.040868" i="3277402.8" sn="28.14" a="1656.88" fwhm="0.000559" res="534843.6" algo="FTMS"/>
<pk mz="299.077271" i="8116065.5" sn="73.30" a="4631.88" fwhm="0.000568" res="526240.8" algo="FTMS"/>
<pk mz="299.088434" i="1338467.4" sn="10.05" a="529.12" fwhm="0.000507" res="589846.9" algo="FTMS"/>
<pk mz="299.095871" i="3152740.8" sn="26.98" a="1772.27" fwhm="0.000614" res="487305.3" algo="FTMS"/>
<pk mz="299.113654" i="8952680.0" sn="81.11" a="5116.31" fwhm="0.000585" res="511017.0" algo="FTMS"/>
<pk mz="299.124866" i="2182250.0" sn="17.92" a="980.23" fwhm="0.000539" res="554539.2" algo="FTMS"/>
<pk mz="299.148816" i="5697902.5" sn="50.73" a="3320.70" fwhm="0.000583" res="513135.4" algo="FTMS"/>
<pk mz="299.150045" i="9400175.0" sn="85.28" a="5311.36" fwhm="0.000562" res="532278.3" algo="FTMS"/>
<pk mz="299.185695" i="2023797.0" sn="16.44" a="673.19" fwhm="0.000380" res="787738.2" algo="FTMS"/>
<pk mz="299.186423" i="27942774.0" z="-1" sn="258.33" a="16321.93" fwhm="0.000579" res="516852.3" algo="FTMS" component_name="AE" deconvoluted_molecular_mass="299.186719" deconvoluted_isotopic_mass="299.186715"/>
<pk mz="299.222808" i="8622972.0" sn="78.03" a="4771.08" fwhm="0.000565" res="529981.3" algo="FTMS"/>
<pk mz="300.080655" i="1375769.4" sn="10.39" a="475.34" fwhm="0.000491" res="611542.7" algo="FTMS"/>
<pk mz="300.108834" i="1203102.6" sn="8.78" a="377.15" fwhm="0.000464" res="646521.1" algo="FTMS"/>
<pk mz="300.117047" i="1672736.1" sn="13.16" a="646.55" fwhm="0.000477" res="629049.8" algo="FTMS"/>
<pk mz="300.120172" i="2213920.8" sn="18.21" a="1034.16" fwhm="0.000553" res="542632.7" algo="FTMS"/>
<pk mz="300.152231" i="1029926.6" sn="7.16" a="367.20" fwhm="0.000637" res="471357.6" algo="FTMS"/>
<pk mz="300.153428" i="1500198.9" sn="11.55" a="701.09" fwhm="0.000551" res="544278.1" algo="FTMS"/>
<pk mz="300.189790" i="5503533.5" z="-1" sn="48.91" a="2986.47" fwhm="0.000557" res="539151.3" algo="FTMS" component_name="AE" deconvoluted_molecular_mass="299.186719" deconvoluted_isotopic_mass="300.190084"/>
<pk mz="300.192852" i="1918638.3" sn="15.46" a="1024.98" fwhm="0.000628" res="478072.4" algo="FTMS"/>
<pk mz="300.990221" i="1035844.2" sn="7.22" a="384.10" fwhm="0.000562" res="535144.7" algo="FTMS"/>
<pk mz="301.034487" i="5751500.5" sn="51.23" a="3413.79" fwhm="0.000606" res="496759.1" algo="FTMS"/>
<pk mz="301.056518" i="2511568.8" sn="20.99" a="1185.67" fwhm="0.000552" res="545233.1" algo="FTMS"/>
<pk mz="301.092910" i="6579928.0" sn="58.96" a="3625.63" fwhm="0.000581" res="517819.6" algo="FTMS"/>
<pk mz="301.103994" i="1712729.9" sn="13.54" a="1036.68" fwhm="0.000669" res="449992.5" algo="FTMS"/>
<pk mz="301.108084" i="1194010.6" sn="8.69" a="632.09" fwhm="0.000684" res="440471.2" algo="FTMS"/>
<pk mz="301.121078" i="1345501.1" sn="10.11" a="706.81" fwhm="0.000594" res="507288.3" algo="FTMS"/>
<pk mz="301.129297" i="13748447.0" sn="125.86" a="8324.51" fwhm="0.000599" res="502470.7" algo="FTMS"/>
<pk mz="301.165686" i="9200870.0" sn="83.42" a="5284.12" fwhm="0.000577" res="522168.8" algo="FTMS"/>
<pk mz="301.201288" i="2810604.5" sn="23.78" a="957.39" fwhm="0.000386" res="780419.5" algo="FTMS"/>
<pk mz="301.202075" i="33771756.0" z="-1" sn="312.73" a="20053.79" fwhm="0.000592" res="508559.7" algo="FTMS" component_name="u" deconvoluted_molecular_mass="301.202370" deconvoluted_isotopic_mass="301.202371"/>
<pk mz="301.238475" i="3078899.5" sn="26.29" a="1478.03" fwhm="0.000533" res="565331.0" algo="FTMS"/>
<pk mz="301.731943" i="1033874.4" sn="7.15" a="425.79" fwhm="0.000570" res="529366.3" algo="FTMS"/>
<pk mz="301.911152" i="1303669.1" sn="9.65" a="510.91" fwhm="0.000521" res="579418.3" algo="FTMS"/>
<pk mz="302.030673" i="1031692.3" sn="7.13" a="389.29" fwhm="0.000587" res="514396.3" algo="FTMS"/>
<pk mz="302.050631" i="1637904.3" sn="12.75" a="850.45" fwhm="0.000559" res="540107.3" algo="FTMS"/>
<pk mz="302.065438" i="15352211.0" sn="139.87" a="3937.23" fwhm="0.000466" res="647663.4" algo="FTMS"/>
<pk mz="302.066115" i="213189008.0" z="-1" sn="1973.63" a="123202.44" fwhm="0.000573" res="527054.9" algo="FTMS" component_name="G" deconvoluted_molecular_mass="302.066421" deconvoluted_isotopic_mass="302.066414"/>
<pk mz="302.096183" i="1114905.1" sn="7.90" a="317.84" fwhm="0.000417" res="723997.3" algo="FTMS"/>
<pk mz="302.124457" i="1458462.6" sn="11.08" a="618.40" fwhm="0.000534" res="565593.5" algo="FTMS"/>
<pk mz="302.132606" i="2086048.3" sn="16.90" a="932.13" fwhm="0.000516" res="584976.7" algo="FTMS"/>
<pk mz="302.135739" i="5922721.0" sn="52.46" a="3343.82" fwhm="0.000597" res="506351.8" algo="FTMS"/>
<pk mz="302.172144" i="1757607.9" sn="13.86" a="912.34" fwhm="0.000625" res="483484.9" algo="FTMS"/>
<pk mz="302.205405" i="5961134.5" z="-1" sn="52.82" a="3377.89" fwhm="0.000592" res="510197.1" algo="FTMS" component_name="u" deconvoluted_molecular_mass="301.202370" deconvoluted_isotopic_mass="302.205704"/>
<pk mz="302.931535" i="1864509.5" sn="14.85" a="784.46" fwhm="0.000522" res="579945.8" algo="FTMS"/>
<pk mz="303.002160" i="1569355.5" sn="12.11" a="434.91" fwhm="0.000347" res="872630.1" algo="FTMS"/>
<pk mz="303.002919" i="19511884.0" sn="178.42" a="11649.71" fwhm="0.000599" res="505485.8" algo="FTMS"/>
<pk mz="303.031587" i="2281553.5" sn="18.71" a="1082.31" fwhm="0.000565" res="536500.9" algo="FTMS"/>
<pk mz="303.049371" i="2247765.0" sn="18.40" a="785.20" fwhm="0.000414" res="731121.0" algo="FTMS"/>
<pk mz="303.050145" i="25164374.0" sn="230.81" a="15321.07" fwhm="0.000599" res="506049.7" algo="FTMS"/>
<pk mz="303.062216" i="1298263.5" sn="9.60" a="536.54" fwhm="0.000547" res="554139.4" algo="FTMS"/>
<pk mz="303.063195" i="2856535.8" sn="24.04" a="1567.34" fwhm="0.000602" res="503279.4" algo="FTMS"/>
<pk mz="303.069540" i="19055192.0" z="-1" sn="174.19" a="11153.05" fwhm="0.000585" res="518094.9" algo="FTMS" component_name="G" deconvoluted_molecular_mass="302.066421" deconvoluted_isotopic_mass="303.069840"/>
<pk mz="303.071120" i="1705305.3" sn="13.37" a="946.00" fwhm="0.000659" res="459685.1" algo="FTMS"/>
<pk mz="303.072156" i="2138713.5" sn="17.39" a="967.82" fwhm="0.000521" res="581205.6" algo="FTMS"/>
<pk mz="303.087416" i="1118556.5" sn="7.93" a="458.00" fwhm="0.000550" res="551232.7" algo="FTMS"/>
<pk mz="303.100523" i="1410271.1" sn="10.64" a="569.47" fwhm="0.000508" res="596292.1" algo="FTMS"/>
<pk mz="303.108583" i="6907488.5" sn="61.59" a="3942.31" fwhm="0.000596" res="508871.2" algo="FTMS"/>
<pk mz="303.136888" i="4737126.5" sn="41.47" a="2423.18" fwhm="0.000561" res="540615.8" algo="FTMS"/>
<pk mz="303.144974" i="8782440.0" sn="78.97" a="4876.36" fwhm="0.000572" res="530163.9" algo="FTMS"/>
<pk mz="303.173272" i="2499437.8" sn="20.73" a="1200.68" fwhm="0.000563" res="538514.5" algo="FTMS"/>
<pk mz="303.181359" i="3659375.3" sn="31.48" a="1822.68" fwhm="0.000552" res="549512.6" algo="FTMS"/>
<pk mz="303.216923" i="2030198.4" sn="16.38" a="690.75" fwhm="0.000434" res="698574.6" algo="FTMS"/>
<pk mz="303.217715" i="20974198.0" sn="191.98" a="12388.98" fwhm="0.000590" res="513972.4" algo="FTMS"/>
<pk mz="303.908196" i="1877249.5" sn="14.96" a="910.67" fwhm="0.000588" res="516843.8" algo="FTMS"/>
<pk mz="304.002513" i="3367700.8" sn="28.78" a="1754.09" fwhm="0.000583" res="521731.3" algo="FTMS"/>
<pk mz="304.006393" i="1342741.5" sn="10.01" a="784.35" fwhm="0.000794" res="382887.0" algo="FTMS"/>
<pk mz="304.053522" i="5424927.0" sn="47.85" a="3266.02" fwhm="0.000621" res="489390.5" algo="FTMS"/>
<pk mz="304.063202" i="57738016.0" z="-1" sn="532.74" a="34836.19" fwhm="0.000595" res="510933.5" algo="FTMS" component_name="d" deconvoluted_molecular_mass="304.063505" deconvoluted_isotopic_mass="304.063504"/>
<pk mz="304.067348" i="1078305.9" sn="7.56" a="595.27" fwhm="0.000774" res="392948.4" algo="FTMS"/>
<pk mz="304.070437" i="1078818.5" sn="7.56" a="454.33" fwhm="0.000627" res="484667.8" algo="FTMS"/>
<pk mz="304.072943" i="1592099.0" z="-1" sn="12.32" a="654.34" fwhm="0.000534" res="569617.2" algo="FTMS" component_name="G" deconvoluted_molecular_mass="302.066421" deconvoluted_isotopic_mass="304.073246"/>
<pk mz="304.078630" i="1190052.1" sn="8.59" a="467.87" fwhm="0.000523" res="581726.5" algo="FTMS"/>
<pk mz="304.082683" i="1185317.0" sn="8.55" a="462.95" fwhm="0.000574" res="529643.8" algo="FTMS"/>
<pk mz="304.103797" i="2144041.3" sn="17.44" a="1124.15" fwhm="0.000607" res="501288.0" algo="FTMS"/>
<pk mz="304.111951" i="1148075.0" sn="8.20" a="341.75" fwhm="0.000464" res="655253.4" algo="FTMS"/>
<pk mz="304.140184" i="1566640.8" sn="12.08" a="685.85" fwhm="0.000538" res="565217.3" algo="FTMS"/>
<pk mz="304.148314" i="1357746.4" sn="10.15" a="489.45" fwhm="0.000511" res="595092.6" algo="FTMS"/>
<pk mz="304.221013" i="3823937.3" sn="33.01" a="2094.54" fwhm="0.000594" res="512344.4" algo="FTMS"/>
<pk mz="304.881824" i="6368713.0" sn="56.59" a="3648.31" fwhm="0.000595" res="512152.7" algo="FTMS"/>
<pk mz="304.928715" i="2420178.8" sn="19.99" a="1208.85" fwhm="0.000589" res="517605.8" algo="FTMS"/>
<pk mz="304.993885" i="1025376.2" sn="7.07" a="399.89" fwhm="0.000574" res="531522.6" algo="FTMS"/>
<pk mz="304.999779" i="2304225.5" sn="18.92" a="1187.13" fwhm="0.000593" res="514240.3" algo="FTMS"/>
<pk mz="305.030279" i="3156455.8" sn="26.82" a="1697.06" fwhm="0.000563" res="542009.0" algo="FTMS"/>
<pk mz="305.041473" i="1028714.1" sn="7.10" a="352.84" fwhm="0.000505" res="604309.2" algo="FTMS"/>
<pk mz="305.047269" i="9282539.0" sn="83.60" a="5528.53" fwhm="0.000609" res="501168.0" algo="FTMS"/>
<pk mz="305.056955" i="1318893.3" sn="9.79" a="600.63" fwhm="0.000553" res="551458.9" algo="FTMS"/>
<pk mz="305.066554" i="7865327.5" z="-1" sn="70.47" a="4957.13" fwhm="0.000620" res="492001.3" algo="FTMS" component_name="d" deconvoluted_molecular_mass="304.063505" deconvoluted_isotopic_mass="305.066859"/>
<pk mz="305.069935" i="1485552.0" sn="11.33" a="765.34" fwhm="0.000642" res="475089.9" algo="FTMS"/>
<pk mz="305.079788" i="1280626.0" sn="9.43" a="539.73" fwhm="0.000557" res="548167.6" algo="FTMS"/>
<pk mz="305.086958" i="1356019.5" sn="10.13" a="643.92" fwhm="0.000614" res="497148.7" algo="FTMS"/>
<pk mz="305.087806" i="1522291.6" sn="11.67" a="660.58" fwhm="0.000531" res="574132.5" algo="FTMS"/>
<pk mz="305.103061" i="1367542.9" sn="10.24" a="470.37" fwhm="0.000482" res="632973.9" algo="FTMS"/>
<pk mz="305.114237" i="1101561.1" sn="7.77" a="430.21" fwhm="0.000580" res="526155.5" algo="FTMS"/>
<pk mz="305.116111" i="3119609.5" sn="26.48" a="1607.68" fwhm="0.000574" res="531682.3" algo="FTMS"/>
<pk mz="305.124230" i="2881531.3" sn="24.27" a="1451.10" fwhm="0.000573" res="532831.8" algo="FTMS"/>
<pk mz="305.133906" i="1814269.3" sn="14.38" a="789.39" fwhm="0.000514" res="593394.7" algo="FTMS"/>
<pk mz="305.152458" i="2009857.1" sn="16.19" a="872.98" fwhm="0.000507" res="602147.7" algo="FTMS"/>
<pk mz="305.160573" i="2148354.8" sn="17.47" a="992.49" fwhm="0.000553" res="551776.7" algo="FTMS"/>
<pk mz="305.170297" i="1131140.9" sn="8.05" a="419.90" fwhm="0.000556" res="549064.8" algo="FTMS"/>
<pk mz="305.188841" i="15457289.0" sn="140.84" a="9603.51" fwhm="0.000620" res="492421.7" algo="FTMS"/>
<pk mz="305.225259" i="1079312.3" sn="7.56" a="417.95" fwhm="0.000546" res="558906.1" algo="FTMS"/>
<pk mz="305.389868" i="1068914.6" sn="7.47" a="480.99" fwhm="0.000639" res="477946.9" algo="FTMS"/>
<pk mz="306.050464" i="1321661.5" sn="9.81" a="516.99" fwhm="0.000543" res="563655.6" algo="FTMS"/>
<pk mz="306.061922" i="1223743.9" sn="8.90" a="501.16" fwhm="0.000503" res="609049.8" algo="FTMS"/>
<pk mz="306.083040" i="2955460.5" sn="24.95" a="1671.73" fwhm="0.000622" res="492348.2" algo="FTMS"/>
<pk mz="306.098262" i="1100679.6" sn="7.76" a="510.97" fwhm="0.000644" res="475132.4" algo="FTMS"/>
<pk mz="306.119461" i="1503692.1" sn="11.50" a="615.15" fwhm="0.000520" res="588197.3" algo="FTMS"/>
<pk mz="306.155907" i="1058387.9" sn="7.37" a="454.88" fwhm="0.000613" res="499825.7" algo="FTMS"/>
<pk mz="306.192237" i="2866651.5" sn="24.13" a="1613.31" fwhm="0.000615" res="498200.5" algo="FTMS"/>
<pk mz="306.879788" i="12983662.0" sn="117.90" a="7932.13" fwhm="0.000620" res="494748.8" algo="FTMS"/>
<pk mz="306.993532" i="18695558.0" sn="170.85" a="11465.40" fwhm="0.000614" res="499710.4" algo="FTMS"/>
<pk mz="307.009570" i="2464138.3" sn="20.40" a="1555.98" fwhm="0.000679" res="452032.0" algo="FTMS"/>
<pk mz="307.045896" i="4415378.0" sn="38.48" a="2581.24" fwhm="0.000625" res="491655.6" algo="FTMS"/>
<pk mz="307.059059" i="1545620.9" sn="11.88" a="581.19" fwhm="0.000515" res="595942.7" algo="FTMS"/>
<pk mz="307.070263" i="19549592.0" sn="178.76" a="12052.20" fwhm="0.000614" res="500452.2" algo="FTMS"/>
<pk mz="307.082294" i="3002266.0" sn="25.39" a="1652.48" fwhm="0.000606" res="506441.4" algo="FTMS"/>
<pk mz="307.095374" i="4684188.5" sn="40.97" a="2630.13" fwhm="0.000608" res="505284.9" algo="FTMS"/>
<pk mz="307.118708" i="2085025.8" sn="16.88" a="1057.70" fwhm="0.000604" res="508633.7" algo="FTMS"/>
<pk mz="307.131735" i="4416420.5" sn="38.49" a="2624.40" fwhm="0.000615" res="499417.9" algo="FTMS"/>
<pk mz="307.155036" i="1220649.6" sn="8.81" a="528.61" fwhm="0.000585" res="524723.1" algo="FTMS"/>
<pk mz="307.168112" i="3380652.5" sn="28.69" a="1739.82" fwhm="0.000564" res="544920.8" algo="FTMS"/>
<pk mz="307.185970" i="4895152.5" sn="42.63" a="2724.81" fwhm="0.000587" res="523003.7" algo="FTMS"/>
<pk mz="307.191521" i="2733233.5" sn="22.73" a="1452.16" fwhm="0.000591" res="519623.7" algo="FTMS"/>
<pk mz="307.194861" i="1495090.3" sn="11.33" a="738.80" fwhm="0.000597" res="514669.2" algo="FTMS"/>
<pk mz="307.204519" i="4840884.5" sn="42.13" a="2922.47" fwhm="0.000637" res="482295.0" algo="FTMS"/>
<pk mz="307.222289" i="1051448.1" sn="7.25" a="461.88" fwhm="0.000581" res="529127.2" algo="FTMS"/>
<pk mz="307.883170" i="1362247.8" sn="10.11" a="462.16" fwhm="0.000447" res="688667.8" algo="FTMS"/>
<pk mz="307.996879" i="2248288.8" sn="18.27" a="1108.91" fwhm="0.000589" res="523221.8" algo="FTMS"/>
<pk mz="308.012614" i="1036068.1" sn="7.11" a="452.18" fwhm="0.000702" res="438511.4" algo="FTMS"/>
<pk mz="308.041197" i="2021482.4" sn="16.18" a="1065.11" fwhm="0.000580" res="531534.5" algo="FTMS"/>
<pk mz="308.073623" i="2923889.5" sn="24.48" a="1687.76" fwhm="0.000629" res="489738.7" algo="FTMS"/>
<pk mz="308.077627" i="2313842.5" sn="18.87" a="1213.69" fwhm="0.000593" res="519341.2" algo="FTMS"/>
<pk mz="308.098691" i="6511223.0" sn="57.50" a="4061.23" fwhm="0.000636" res="484204.1" algo="FTMS"/>
<pk mz="308.117396" i="1077883.1" sn="7.49" a="335.41" fwhm="0.000485" res="634777.7" algo="FTMS"/>
<pk mz="308.135111" i="1425919.0" sn="10.70" a="837.91" fwhm="0.000689" res="447475.2" algo="FTMS"/>
<pk mz="308.194881" i="1148684.1" sn="8.14" a="460.88" fwhm="0.000562" res="548711.8" algo="FTMS"/>
<pk mz="308.877781" i="6870819.0" sn="60.81" a="4181.71" fwhm="0.000634" res="487407.5" algo="FTMS"/>
<pk mz="308.990632" i="1433916.3" sn="10.77" a="311.91" fwhm="0.000275" res="1125245.7" algo="FTMS"/>
<pk mz="308.991421" i="18210620.0" sn="165.18" a="11805.78" fwhm="0.000647" res="477729.9" algo="FTMS"/>
<pk mz="309.025135" i="2944836.0" sn="24.68" a="1709.59" fwhm="0.000652" res="473945.2" algo="FTMS"/>
<pk mz="309.033374" i="2679109.8" sn="22.23" a="1545.17" fwhm="0.000633" res="488049.4" algo="FTMS"/>
<pk mz="309.049484" i="1250953.4" sn="9.08" a="758.89" fwhm="0.000715" res="432063.4" algo="FTMS"/>
<pk mz="309.061579" i="4900684.0" sn="42.68" a="3030.47" fwhm="0.000657" res="470561.7" algo="FTMS"/>
<pk mz="309.067253" i="5193549.5" sn="45.37" a="3133.41" fwhm="0.000634" res="487172.9" algo="FTMS"/>
<pk mz="309.074668" i="2398543.0" sn="19.65" a="1251.23" fwhm="0.000625" res="494248.5" algo="FTMS"/>
<pk mz="309.092418" i="1205970.9" sn="8.67" a="384.56" fwhm="0.000499" res="619050.9" algo="FTMS"/>
<pk mz="309.097997" i="3852628.3" sn="33.03" a="2360.48" fwhm="0.000641" res="482509.4" algo="FTMS"/>
<pk mz="309.102028" i="1189077.0" sn="8.51" a="669.02" fwhm="0.000706" res="437805.4" algo="FTMS"/>
<pk mz="309.109271" i="1124694.6" sn="7.92" a="408.37" fwhm="0.000595" res="519438.0" algo="FTMS"/>
<pk mz="309.111019" i="4859223.0" sn="42.30" a="2877.06" fwhm="0.000624" res="495453.6" algo="FTMS"/>
<pk mz="309.119022" i="1062104.9" sn="7.35" a="330.88" fwhm="0.000493" res="627634.2" algo="FTMS"/>
<pk mz="309.134412" i="2698076.3" sn="22.40" a="1438.42" fwhm="0.000585" res="528360.8" algo="FTMS"/>
<pk mz="309.147386" i="4048735.3" sn="34.84" a="2298.93" fwhm="0.000597" res="518226.8" algo="FTMS"/>
<pk mz="309.152976" i="4287328.5" sn="37.03" a="2626.87" fwhm="0.000648" res="476943.4" algo="FTMS"/>
<pk mz="309.165272" i="1205091.1" sn="8.66" a="590.83" fwhm="0.000647" res="478195.9" algo="FTMS"/>
<pk mz="309.170787" i="4863844.5" sn="42.34" a="2767.83" fwhm="0.000612" res="504833.7" algo="FTMS"/>
<pk mz="309.174141" i="2301285.3" sn="18.75" a="1151.98" fwhm="0.000553" res="558590.6" algo="FTMS"/>
<pk mz="309.183768" i="2701927.3" sn="22.44" a="1482.82" fwhm="0.000624" res="495626.7" algo="FTMS"/>
<pk mz="309.201659" i="1469803.3" sn="11.10" a="561.56" fwhm="0.000498" res="620752.6" algo="FTMS"/>
<pk mz="309.207180" i="7317356.5" sn="64.92" a="4380.05" fwhm="0.000609" res="508081.7" algo="FTMS"/>
<pk mz="309.994844" i="1547037.6" sn="11.81" a="674.01" fwhm="0.000549" res="564456.3" algo="FTMS"/>
<pk mz="310.056845" i="1890347.6" sn="14.97" a="856.03" fwhm="0.000512" res="605763.4" algo="FTMS"/>
<pk mz="310.064994" i="1199277.5" sn="8.61" a="472.87" fwhm="0.000525" res="590633.7" algo="FTMS"/>
<pk mz="310.069923" i="3958318.8" sn="34.00" a="2423.65" fwhm="0.000627" res="494607.3" algo="FTMS"/>
<pk mz="310.093208" i="1175859.9" sn="8.39" a="429.29" fwhm="0.000521" res="595431.9" algo="FTMS"/>
<pk mz="310.156501" i="1269442.3" sn="9.25" a="488.18" fwhm="0.000503" res="617096.1" algo="FTMS"/>
<pk mz="310.210469" i="1196494.5" sn="8.58" a="684.52" fwhm="0.000714" res="434657.7" algo="FTMS"/>
<pk mz="310.676122" i="1148152.6" sn="8.13" a="624.45" fwhm="0.000728" res="426540.4" algo="FTMS"/>
<pk mz="310.838357" i="1338845.8" sn="9.89" a="547.35" fwhm="0.000603" res="515237.2" algo="FTMS"/>
<pk mz="310.948298" i="6854903.0" sn="60.66" a="3995.28" fwhm="0.000593" res="524246.4" algo="FTMS"/>
<pk mz="311.030384" i="1205769.8" sn="8.66" a="484.74" fwhm="0.000594" res="523789.1" algo="FTMS"/>
<pk mz="311.040890" i="3365132.3" sn="28.54" a="1820.92" fwhm="0.000600" res="518396.3" algo="FTMS"/>
<pk mz="311.077234" i="7982356.5" sn="71.04" a="4849.47" fwhm="0.000617" res="503923.4" algo="FTMS"/>
<pk mz="311.090230" i="1773207.5" sn="13.89" a="977.31" fwhm="0.000663" res="469041.7" algo="FTMS"/>
<pk mz="311.108139" i="1603867.6" sn="12.33" a="831.04" fwhm="0.000643" res="483800.7" algo="FTMS"/>
<pk mz="311.113655" i="6728989.0" sn="59.50" a="4265.33" fwhm="0.000650" res="478898.0" algo="FTMS"/>
<pk mz="311.126701" i="2219552.0" sn="17.99" a="1193.98" fwhm="0.000603" res="515567.7" algo="FTMS"/>
<pk mz="311.132253" i="11777313.0" sn="105.97" a="7467.66" fwhm="0.000641" res="485315.9" algo="FTMS"/>
<pk mz="311.150057" i="7349541.5" sn="65.21" a="4430.96" fwhm="0.000620" res="502033.8" algo="FTMS"/>
<pk mz="311.156866" i="3060007.0" sn="25.73" a="1634.22" fwhm="0.000596" res="522052.5" algo="FTMS"/>
<pk mz="311.162858" i="3479080.3" sn="29.59" a="2514.78" fwhm="0.000718" res="433274.2" algo="FTMS"/>
<pk mz="311.168550" i="370411808.0" z="-1" sn="3406.92" a="222408.05" fwhm="0.000611" res="509157.3" algo="FTMS" component_name="C" deconvoluted_molecular_mass="311.168878" deconvoluted_isotopic_mass="311.168868"/>
<pk mz="311.186442" i="5293357.5" sn="46.29" a="3049.35" fwhm="0.000613" res="507473.7" algo="FTMS"/>
<pk mz="311.221961" i="1316917.9" sn="9.69" a="349.72" fwhm="0.000376" res="828461.3" algo="FTMS"/>
<pk mz="311.222797" i="14618934.0" sn="132.12" a="9171.62" fwhm="0.000634" res="491163.8" algo="FTMS"/>
<pk mz="312.066946" i="1815033.8" sn="14.27" a="994.15" fwhm="0.000640" res="487664.7" algo="FTMS"/>
<pk mz="312.072467" i="1812987.1" sn="14.25" a="959.22" fwhm="0.000624" res="500209.5" algo="FTMS"/>
<pk mz="312.080560" i="1073789.0" sn="7.45" a="349.03" fwhm="0.000450" res="694002.1" algo="FTMS"/>
<pk mz="312.108926" i="1415043.6" sn="10.59" a="600.53" fwhm="0.000540" res="578349.6" algo="FTMS"/>
<pk mz="312.116971" i="1147653.5" sn="8.13" a="520.88" fwhm="0.000557" res="560494.4" algo="FTMS"/>
<pk mz="312.135651" i="1445897.9" sn="10.87" a="547.45" fwhm="0.000486" res="642503.2" algo="FTMS"/>
<pk mz="312.168078" i="2115345.5" sn="17.03" a="980.87" fwhm="0.000590" res="529083.8" algo="FTMS"/>
<pk mz="312.171978" i="46037524.0" z="-1" sn="421.30" a="29629.94" fwhm="0.000633" res="493544.7" algo="FTMS" component_name="C" deconvoluted_molecular_mass="311.168878" deconvoluted_isotopic_mass="312.172298"/>
<pk mz="312.212365" i="1034779.8" sn="7.09" a="724.67" fwhm="0.000915" res="341349.5" algo="FTMS"/>
<pk mz="312.226192" i="2735391.0" sn="22.74" a="1455.20" fwhm="0.000609" res="512919.9" algo="FTMS"/>
<pk mz="312.945356" i="2293448.0" sn="18.54" a="1247.67" fwhm="0.000606" res="516208.2" algo="FTMS"/>
<pk mz="313.009597" i="1164375.1" sn="8.22" a="602.81" fwhm="0.000655" res="477690.5" algo="FTMS"/>
<pk mz="313.020861" i="7571161.5" sn="66.76" a="4880.40" fwhm="0.000656" res="476809.0" algo="FTMS"/>
<pk mz="313.030604" i="1112284.0" sn="7.74" a="508.19" fwhm="0.000605" res="517147.9" algo="FTMS"/>
<pk mz="313.056489" i="8291042.0" sn="73.34" a="5092.02" fwhm="0.000630" res="497174.6" algo="FTMS"/>
<pk mz="313.067893" i="1523556.9" sn="11.50" a="899.32" fwhm="0.000734" res="426613.2" algo="FTMS"/>
<pk mz="313.092878" i="7626474.5" sn="67.27" a="4694.81" fwhm="0.000629" res="498113.3" algo="FTMS"/>
<pk mz="313.096026" i="1261163.5" sn="9.10" a="500.80" fwhm="0.000561" res="557715.0" algo="FTMS"/>
<pk mz="313.104101" i="1283181.4" sn="9.30" a="548.53" fwhm="0.000583" res="536686.2" algo="FTMS"/>
<pk mz="313.111578" i="2730735.3" sn="22.53" a="1443.01" fwhm="0.000578" res="541796.8" algo="FTMS"/>
<pk mz="313.115285" i="1290480.0" sn="9.37" a="762.42" fwhm="0.000932" res="336033.3" algo="FTMS"/>
<pk mz="313.128391" i="1055347.1" sn="7.22" a="408.58" fwhm="0.000529" res="591747.9" algo="FTMS"/>
<pk mz="313.129296" i="10044147.0" sn="89.36" a="6370.73" fwhm="0.000648" res="483364.0" algo="FTMS"/>
<pk mz="313.147934" i="4707576.0" sn="40.60" a="2791.88" fwhm="0.000632" res="495520.8" algo="FTMS"/>
<pk mz="313.157573" i="1287162.0" sn="9.34" a="484.04" fwhm="0.000532" res="588485.9" algo="FTMS"/>
<pk mz="313.164482" i="10770172.0" sn="96.00" a="7020.40" fwhm="0.000668" res="468542.8" algo="FTMS"/>
<pk mz="313.165698" i="11614972.0" sn="103.72" a="7163.87" fwhm="0.000627" res="499421.7" algo="FTMS"/>
<pk mz="313.172801" i="1301501.6" sn="9.47" a="596.65" fwhm="0.000620" res="505348.6" algo="FTMS"/>
<pk mz="313.175327" i="3498238.3" z="-1" sn="29.55" a="2033.35" fwhm="0.000635" res="493574.2" algo="FTMS" component_name="C" deconvoluted_molecular_mass="311.168878" deconvoluted_isotopic_mass="313.175649"/>
<pk mz="313.202085" i="7423748.5" sn="65.42" a="4842.90" fwhm="0.000657" res="476660.0" algo="FTMS"/>
<pk mz="313.238450" i="18348814.0" sn="165.25" a="11777.56" fwhm="0.000633" res="494974.3" algo="FTMS"/>
<pk mz="314.024207" i="1086664.4" sn="7.51" a="422.23" fwhm="0.000553" res="567518.4" algo="FTMS"/>
<pk mz="314.059881" i="1687888.9" sn="13.00" a="977.28" fwhm="0.000656" res="478966.6" algo="FTMS"/>
<pk mz="314.088162" i="1034327.6" sn="7.03" a="575.33" fwhm="0.000695" res="451850.1" algo="FTMS"/>
<pk mz="314.096252" i="1284825.6" sn="9.32" a="443.08" fwhm="0.000509" res="616851.1" algo="FTMS"/>
<pk mz="314.124520" i="1227872.4" sn="8.80" a="499.66" fwhm="0.000568" res="552740.9" algo="FTMS"/>
<pk mz="314.132690" i="1987298.3" sn="15.74" a="1037.96" fwhm="0.000627" res="500637.9" algo="FTMS"/>
<pk mz="314.135849" i="2264035.0" sn="18.27" a="1223.06" fwhm="0.000631" res="497722.2" algo="FTMS"/>
<pk mz="314.151263" i="1188326.8" sn="8.44" a="626.67" fwhm="0.000665" res="472319.8" algo="FTMS"/>
<pk mz="314.167868" i="1513706.8" sn="11.41" a="698.72" fwhm="0.000562" res="559020.7" algo="FTMS"/>
<pk mz="314.168907" i="1498987.0" sn="11.27" a="693.85" fwhm="0.000616" res="509712.4" algo="FTMS"/>
<pk mz="314.172140" i="2057707.8" sn="16.38" a="1268.98" fwhm="0.000716" res="438878.8" algo="FTMS"/>
<pk mz="314.205360" i="1107827.8" sn="7.70" a="436.04" fwhm="0.000558" res="563164.8" algo="FTMS"/>
<pk mz="314.241779" i="3437564.5" sn="28.99" a="2171.68" fwhm="0.000670" res="469309.9" algo="FTMS"/>
<pk mz="315.000217" i="1263411.4" sn="9.12" a="520.02" fwhm="0.000550" res="572873.7" algo="FTMS"/>
<pk mz="315.017942" i="2121655.5" sn="16.96" a="1035.14" fwhm="0.000596" res="528662.1" algo="FTMS"/>
<pk mz="315.035777" i="1764539.9" sn="13.70" a="1063.22" fwhm="0.000705" res="446855.9" algo="FTMS"/>
<pk mz="315.051098" i="1213759.6" sn="8.67" a="748.60" fwhm="0.000788" res="399709.1" algo="FTMS"/>
<pk mz="315.072149" i="4138180.8" sn="35.39" a="2447.22" fwhm="0.000617" res="510932.4" algo="FTMS"/>
<pk mz="315.083475" i="2049991.5" sn="16.31" a="1171.78" fwhm="0.000637" res="494902.8" algo="FTMS"/>
<pk mz="315.087383" i="1153096.5" sn="8.11" a="432.86" fwhm="0.000558" res="564661.1" algo="FTMS"/>
<pk mz="315.108525" i="8488142.0" sn="75.14" a="5373.12" fwhm="0.000649" res="485800.6" algo="FTMS"/>
<pk mz="315.119798" i="1690064.3" sn="13.02" a="853.01" fwhm="0.000603" res="522769.2" algo="FTMS"/>
<pk mz="315.144936" i="13061334.0" sn="116.93" a="8546.04" fwhm="0.000657" res="479592.8" algo="FTMS"/>
<pk mz="315.156161" i="1311705.1" sn="9.56" a="706.51" fwhm="0.000712" res="442869.9" algo="FTMS"/>
<pk mz="315.167437" i="1338331.9" sn="9.80" a="669.32" fwhm="0.000632" res="498730.6" algo="FTMS"/>
<pk mz="315.181333" i="12893407.0" sn="115.39" a="8294.15" fwhm="0.000655" res="480868.7" algo="FTMS"/>
<pk mz="315.217739" i="9683176.0" sn="86.06" a="5965.27" fwhm="0.000630" res="500311.6" algo="FTMS"/>
<pk mz="315.254134" i="3475697.0" sn="29.34" a="2078.37" fwhm="0.000649" res="485442.7" algo="FTMS"/>
<pk mz="316.045426" i="3465906.0" sn="29.24" a="2336.55" fwhm="0.000696" res="453966.7" algo="FTMS"/>
<pk mz="316.103769" i="1275968.3" sn="9.23" a="743.03" fwhm="0.000725" res="435834.8" algo="FTMS"/>
<pk mz="316.111852" i="1386562.3" sn="10.24" a="597.13" fwhm="0.000580" res="544977.8" algo="FTMS"/>
<pk mz="316.115083" i="1323203.1" sn="9.66" a="707.77" fwhm="0.000666" res="474813.3" algo="FTMS"/>
<pk mz="316.140209" i="1144649.3" sn="8.03" a="429.51" fwhm="0.000565" res="559371.6" algo="FTMS"/>
<pk mz="316.148281" i="2099403.3" sn="16.76" a="1146.99" fwhm="0.000630" res="501616.3" algo="FTMS"/>
<pk mz="316.151401" i="8639948.0" sn="76.52" a="5598.82" fwhm="0.000663" res="476629.3" algo="FTMS"/>
<pk mz="316.184669" i="2447060.3" sn="19.93" a="1426.42" fwhm="0.000661" res="478556.1" algo="FTMS"/>
<pk mz="316.187764" i="1107924.9" sn="7.70" a="333.00" fwhm="0.000431" res="733319.4" algo="FTMS"/>
<pk mz="316.221030" i="1861085.1" sn="14.58" a="977.46" fwhm="0.000638" res="495848.7" algo="FTMS"/>
<pk mz="317.030280" i="2273956.8" sn="18.35" a="1236.74" fwhm="0.000618" res="513019.1" algo="FTMS"/>
<pk mz="317.051453" i="1196970.0" sn="8.51" a="618.86" fwhm="0.000636" res="498629.9" algo="FTMS"/>
<pk mz="317.064811" i="1740717.3" sn="13.48" a="829.64" fwhm="0.000591" res="536253.7" algo="FTMS"/>
<pk mz="317.065767" i="2335405.5" sn="18.91" a="1311.55" fwhm="0.000645" res="491548.0" algo="FTMS"/>
<pk mz="317.066620" i="1851821.8" sn="14.49" a="985.21" fwhm="0.000618" res="512908.1" algo="FTMS"/>
<pk mz="317.077896" i="1184432.5" sn="8.39" a="577.45" fwhm="0.000659" res="481057.5" algo="FTMS"/>
<pk mz="317.087852" i="3458227.0" sn="29.17" a="2276.34" fwhm="0.000764" res="414978.7" algo="FTMS"/>
<pk mz="317.099082" i="3098293.8" sn="25.88" a="1891.87" fwhm="0.000634" res="500023.8" algo="FTMS"/>
<pk mz="317.103139" i="1124918.8" sn="7.85" a="498.02" fwhm="0.000619" res="512510.0" algo="FTMS"/>
<pk mz="317.116014" i="1280442.0" sn="9.27" a="632.37" fwhm="0.000682" res="465084.1" algo="FTMS"/>
<pk mz="317.124184" i="8773308.0" sn="77.74" a="5665.13" fwhm="0.000663" res="478445.5" algo="FTMS"/>
<pk mz="317.139523" i="1138623.9" sn="7.97" a="417.30" fwhm="0.000518" res="612063.4" algo="FTMS"/>
<pk mz="317.141441" i="1870784.3" sn="14.67" a="1052.99" fwhm="0.000635" res="499400.9" algo="FTMS"/>
<pk mz="317.152484" i="2299587.0" sn="18.58" a="1580.33" fwhm="0.000791" res="400779.9" algo="FTMS"/>
<pk mz="317.154773" i="1723075.6" sn="13.32" a="898.43" fwhm="0.000636" res="498778.6" algo="FTMS"/>
<pk mz="317.160556" i="8944325.0" sn="79.30" a="5743.64" fwhm="0.000650" res="487801.8" algo="FTMS"/>
<pk mz="317.188917" i="1983180.1" sn="15.69" a="1118.73" fwhm="0.000681" res="465888.0" algo="FTMS"/>
<pk mz="317.196951" i="11576014.0" sn="103.35" a="7661.08" fwhm="0.000660" res="480678.5" algo="FTMS"/>
<pk mz="317.225336" i="3641045.0" sn="30.84" a="2028.95" fwhm="0.000600" res="528871.3" algo="FTMS"/>
<pk mz="317.233400" i="4397783.0" sn="37.76" a="2623.25" fwhm="0.000628" res="505451.6" algo="FTMS"/>
<pk mz="318.025550" i="1381276.6" sn="10.19" a="577.19" fwhm="0.000512" res="621638.0" algo="FTMS"/>
<pk mz="318.042463" i="1459360.9" sn="10.90" a="588.11" fwhm="0.000531" res="598673.7" algo="FTMS"/>
<pk mz="318.061092" i="30887846.0" z="-1" sn="279.82" a="20916.51" fwhm="0.000663" res="480016.9" algo="FTMS" component_name="AA" deconvoluted_molecular_mass="318.061411" deconvoluted_isotopic_mass="318.061424"/>
<pk mz="318.109578" i="1213873.6" sn="8.66" a="433.05" fwhm="0.000477" res="666262.2" algo="FTMS"/>
<pk mz="318.119439" i="2856884.3" sn="23.67" a="1531.98" fwhm="0.000593" res="536879.2" algo="FTMS"/>
<pk mz="318.127589" i="1553974.1" sn="11.77" a="861.14" fwhm="0.000681" res="467456.9" algo="FTMS"/>
<pk mz="318.130848" i="1312055.0" sn="9.56" a="637.20" fwhm="0.000574" res="553821.7" algo="FTMS"/>
<pk mz="318.155907" i="1114941.3" sn="7.76" a="485.18" fwhm="0.000612" res="520088.9" algo="FTMS"/>
<pk mz="318.163952" i="1375039.3" sn="10.13" a="644.60" fwhm="0.000569" res="558887.4" algo="FTMS"/>
<pk mz="318.167077" i="1418304.1" sn="10.53" a="706.70" fwhm="0.000674" res="472127.3" algo="FTMS"/>
<pk mz="318.200373" i="2389192.5" sn="19.40" a="1223.93" fwhm="0.000614" res="517943.0" algo="FTMS"/>
<pk mz="319.009636" i="1635476.1" sn="12.42" a="891.85" fwhm="0.000650" res="490976.5" algo="FTMS"/>
<pk mz="319.045954" i="3079837.3" sn="25.52" a="1829.30" fwhm="0.000625" res="510136.2" algo="FTMS"/>
<pk mz="319.049232" i="6575262.0" sn="57.22" a="4138.19" fwhm="0.000643" res="496263.8" algo="FTMS"/>
<pk mz="319.057105" i="1101600.1" sn="7.58" a="600.62" fwhm="0.000711" res="448636.4" algo="FTMS"/>
<pk mz="319.064398" i="4361890.0" z="-1" sn="37.15" a="2770.12" fwhm="0.000665" res="479790.6" algo="FTMS" component_name="AA" deconvoluted_molecular_mass="318.061411" deconvoluted_isotopic_mass="319.064733"/>
<pk mz="319.067016" i="1388578.6" sn="10.18" a="654.76" fwhm="0.000607" res="525717.1" algo="FTMS"/>
<pk mz="319.082343" i="1713702.5" sn="13.13" a="1088.07" fwhm="0.000746" res="427934.3" algo="FTMS"/>
<pk mz="319.085674" i="1145767.4" sn="7.98" a="386.01" fwhm="0.000547" res="583732.6" algo="FTMS"/>
<pk mz="319.093640" i="1383849.4" sn="10.14" a="543.02" fwhm="0.000507" res="629750.9" algo="FTMS"/>
<pk mz="319.095410" i="2808745.8" sn="23.06" a="1636.51" fwhm="0.000659" res="484431.9" algo="FTMS"/>
<pk mz="319.103434" i="2119852.0" sn="16.81" a="993.54" fwhm="0.000573" res="556717.4" algo="FTMS"/>
<pk mz="319.118662" i="1892527.8" sn="14.75" a="863.04" fwhm="0.000573" res="557120.9" algo="FTMS"/>
<pk mz="319.131810" i="2747059.0" sn="22.50" a="1497.98" fwhm="0.000619" res="515243.8" algo="FTMS"/>
<pk mz="319.139875" i="3374773.0" sn="28.19" a="2160.91" fwhm="0.000673" res="474029.6" algo="FTMS"/>
<pk mz="319.155182" i="1319481.0" sn="9.55" a="618.26" fwhm="0.000644" res="495672.0" algo="FTMS"/>
<pk mz="319.168138" i="7080124.5" sn="61.80" a="4620.32" fwhm="0.000655" res="487095.4" algo="FTMS"/>
<pk mz="319.176286" i="1524286.4" sn="11.41" a="759.74" fwhm="0.000621" res="513589.3" algo="FTMS"/>
<pk mz="319.204508" i="7976133.5" sn="69.93" a="5244.84" fwhm="0.000681" res="468428.6" algo="FTMS"/>
<pk mz="319.212631" i="1867463.5" sn="14.52" a="976.05" fwhm="0.000657" res="485869.7" algo="FTMS"/>
<pk mz="319.222466" i="1370442.0" sn="10.01" a="804.52" fwhm="0.000691" res="461924.0" algo="FTMS"/>
<pk mz="319.240926" i="33378510.0" z="-1" sn="300.33" a="22324.37" fwhm="0.000666" res="479104.8" algo="FTMS" component_name="v" deconvoluted_molecular_mass="319.241260" deconvoluted_isotopic_mass="319.241261"/>
<pk mz="319.583845" i="1045157.7" sn="7.06" a="664.90" fwhm="0.000952" res="335523.7" algo="FTMS"/>
<pk mz="320.041195" i="1791898.1" sn="13.83" a="972.15" fwhm="0.000640" res="499737.4" algo="FTMS"/>
<pk mz="320.049347" i="1051292.3" sn="7.12" a="487.44" fwhm="0.000675" res="473822.3" algo="FTMS"/>
<pk mz="320.052401" i="1144669.0" sn="7.96" a="684.92" fwhm="0.000851" res="376035.0" algo="FTMS"/>
<pk mz="320.058074" i="8293790.5" sn="72.81" a="5493.36" fwhm="0.000659" res="485448.9" algo="FTMS"/>
<pk mz="320.067502" i="1239712.9" z="-1" sn="8.83" a="915.44" fwhm="0.001052" res="304198.8" algo="FTMS" component_name="AA" deconvoluted_molecular_mass="318.061411" deconvoluted_isotopic_mass="320.067839"/>
<pk mz="320.077593" i="1533603.5" sn="11.49" a="704.53" fwhm="0.000576" res="555971.5" algo="FTMS"/>
<pk mz="320.098680" i="1768104.9" sn="13.62" a="935.10" fwhm="0.000612" res="523097.2" algo="FTMS"/>
<pk mz="320.135073" i="5391282.0" sn="46.48" a="3423.20" fwhm="0.000670" res="477615.8" algo="FTMS"/>
<pk mz="320.171497" i="1609659.4" sn="12.18" a="878.48" fwhm="0.000677" res="473241.9" algo="FTMS"/>
<pk mz="320.207780" i="1435908.8" sn="10.60" a="899.96" fwhm="0.000831" res="385528.1" algo="FTMS"/>
<pk mz="320.244262" i="5778382.0" z="-1" sn="49.99" a="3644.11" fwhm="0.000653" res="490684.3" algo="FTMS" component_name="v" deconvoluted_molecular_mass="319.241260" deconvoluted_isotopic_mass="320.244600"/>
<pk mz="320.840251" i="1143910.8" sn="7.96" a="598.99" fwhm="0.000694" res="462128.2" algo="FTMS"/>
<pk mz="320.859119" i="1118699.6" sn="7.73" a="399.90" fwhm="0.000530" res="605681.2" algo="FTMS"/>
<pk mz="320.922672" i="1663868.0" sn="12.67" a="893.34" fwhm="0.000652" res="491967.3" algo="FTMS"/>
<pk mz="320.972754" i="6929033.0" sn="60.43" a="4447.05" fwhm="0.000657" res="488536.3" algo="FTMS"/>
<pk mz="321.009148" i="37974676.0" z="-1" sn="342.02" a="26022.74" fwhm="0.000676" res="474929.0" algo="FTMS" component_name="q" deconvoluted_molecular_mass="321.009523" deconvoluted_isotopic_mass="321.009487"/>
<pk mz="321.025188" i="3943062.3" sn="33.34" a="2365.90" fwhm="0.000655" res="490157.8" algo="FTMS"/>
<pk mz="321.061506" i="4821151.5" sn="41.31" a="3154.38" fwhm="0.000671" res="478141.8" algo="FTMS"/>
<pk mz="321.072814" i="2406050.5" sn="19.40" a="1863.19" fwhm="0.000820" res="391404.9" algo="FTMS"/>
<pk mz="321.074636" i="2249379.0" sn="17.98" a="1328.85" fwhm="0.000679" res="472519.1" algo="FTMS"/>
<pk mz="321.082739" i="1202725.1" sn="8.49" a="576.88" fwhm="0.000712" res="451241.0" algo="FTMS"/>
<pk mz="321.092386" i="1109799.6" sn="7.65" a="1142.61" fwhm="0.001357" res="236540.6" algo="FTMS"/>
<pk mz="321.097947" i="2631593.0" sn="21.45" a="1419.62" fwhm="0.000612" res="524601.8" algo="FTMS"/>
<pk mz="321.109183" i="1306667.9" sn="9.43" a="687.92" fwhm="0.000684" res="469657.6" algo="FTMS"/>
<pk mz="321.111010" i="4399788.5" sn="37.49" a="3010.43" fwhm="0.000680" res="472380.7" algo="FTMS"/>
<pk mz="321.128896" i="1285297.0" sn="9.24" a="528.02" fwhm="0.000583" res="550705.3" algo="FTMS"/>
<pk mz="321.134368" i="1825458.4" sn="14.14" a="1046.04" fwhm="0.000691" res="465015.9" algo="FTMS"/>
<pk mz="321.147385" i="3297973.8" sn="27.49" a="1968.92" fwhm="0.000650" res="494028.9" algo="FTMS"/>
<pk mz="321.165154" i="2486458.3" sn="20.13" a="1672.48" fwhm="0.000763" res="420978.6" algo="FTMS"/>
<pk mz="321.174060" i="1156412.6" sn="8.07" a="507.04" fwhm="0.000608" res="528594.6" algo="FTMS"/>
<pk mz="321.183819" i="24830656.0" sn="222.80" a="17309.36" fwhm="0.000685" res="469157.6" algo="FTMS"/>
<pk mz="321.201560" i="2518723.8" sn="20.42" a="1341.96" fwhm="0.000634" res="506240.0" algo="FTMS"/>
<pk mz="321.210475" i="1089094.0" sn="7.46" a="531.78" fwhm="0.000678" res="473898.7" algo="FTMS"/>
<pk mz="321.220222" i="2246856.5" sn="17.96" a="1456.49" fwhm="0.000757" res="424053.4" algo="FTMS"/>
<pk mz="321.237974" i="10535629.0" sn="93.14" a="7060.37" fwhm="0.000671" res="478652.4" algo="FTMS"/>
<pk mz="322.012541" i="3872661.5" z="-1" sn="32.70" a="2527.23" fwhm="0.000689" res="467455.0" algo="FTMS" component_name="q" deconvoluted_molecular_mass="321.009523" deconvoluted_isotopic_mass="322.012882"/>
<pk mz="322.056889" i="1881120.9" sn="14.64" a="1257.61" fwhm="0.000764" res="421660.3" algo="FTMS"/>
<pk mz="322.064881" i="1097123.0" sn="7.53" a="419.26" fwhm="0.000548" res="587960.2" algo="FTMS"/>
<pk mz="322.077874" i="1218214.4" sn="8.63" a="667.43" fwhm="0.000708" res="454667.8" algo="FTMS"/>
<pk mz="322.093369" i="1218602.4" sn="8.63" a="558.23" fwhm="0.000661" res="487045.7" algo="FTMS"/>
<pk mz="322.106278" i="3884973.8" sn="32.81" a="2457.46" fwhm="0.000680" res="473472.8" algo="FTMS"/>
<pk mz="322.114305" i="1863087.9" sn="14.48" a="1001.98" fwhm="0.000646" res="498993.5" algo="FTMS"/>
<pk mz="322.140829" i="1317558.8" sn="9.53" a="560.23" fwhm="0.000564" res="571322.3" algo="FTMS"/>
<pk mz="322.153920" i="2102970.0" sn="16.65" a="1356.29" fwhm="0.000736" res="437992.7" algo="FTMS"/>
<pk mz="322.187192" i="3903938.8" sn="32.99" a="2512.06" fwhm="0.000682" res="472532.5" algo="FTMS"/>
<pk mz="322.241357" i="2253264.8" sn="18.01" a="1291.46" fwhm="0.000643" res="501519.3" algo="FTMS"/>
<pk mz="322.838325" i="2421356.3" sn="19.54" a="1308.39" fwhm="0.000613" res="526750.9" algo="FTMS"/>
<pk mz="322.970758" i="6818959.0" sn="59.42" a="4481.58" fwhm="0.000680" res="474816.1" algo="FTMS"/>
<pk mz="322.988411" i="3341459.5" sn="27.88" a="2131.30" fwhm="0.000700" res="461111.3" algo="FTMS"/>
<pk mz="323.007095" i="37569688.0" z="-1" sn="338.34" a="26105.27" fwhm="0.000677" res="477420.9" algo="FTMS" component_name="r" deconvoluted_molecular_mass="323.007691" deconvoluted_isotopic_mass="323.007439"/>
<pk mz="323.016548" i="1964698.9" z="-1" sn="15.39" a="1015.90" fwhm="0.000626" res="516143.8" algo="FTMS" component_name="q" deconvoluted_molecular_mass="321.009523" deconvoluted_isotopic_mass="323.016892"/>
<pk mz="323.037747" i="1401760.4" sn="10.29" a="769.83" fwhm="0.000630" res="513159.2" algo="FTMS"/>
<pk mz="323.040862" i="4631713.0" sn="39.58" a="2701.29" fwhm="0.000631" res="512080.8" algo="FTMS"/>
<pk mz="323.077264" i="4770986.5" sn="40.85" a="3090.14" fwhm="0.000660" res="489550.8" algo="FTMS"/>
<pk mz="323.088490" i="1136685.6" sn="7.88" a="367.89" fwhm="0.000511" res="632107.8" algo="FTMS"/>
<pk mz="323.090287" i="3464366.0" sn="29.00" a="2074.13" fwhm="0.000663" res="487366.6" algo="FTMS"/>
<pk mz="323.108088" i="1824178.8" sn="14.12" a="1059.45" fwhm="0.000648" res="498239.3" algo="FTMS"/>
<pk mz="323.113693" i="3084980.3" sn="25.56" a="1961.64" fwhm="0.000700" res="461612.7" algo="FTMS"/>
<pk mz="323.126738" i="4430007.5" sn="37.76" a="2794.46" fwhm="0.000673" res="480298.9" algo="FTMS"/>
<pk mz="323.150023" i="1966269.8" sn="15.41" a="1017.80" fwhm="0.000631" res="512315.8" algo="FTMS"/>
<pk mz="323.163113" i="2852289.3" sn="23.44" a="1892.99" fwhm="0.000726" res="445170.2" algo="FTMS"/>
<pk mz="323.168614" i="3113154.5" sn="25.81" a="2040.84" fwhm="0.000714" res="452735.8" algo="FTMS"/>
<pk mz="323.180844" i="7407814.0" sn="64.76" a="4898.02" fwhm="0.000682" res="473556.3" algo="FTMS"/>
<pk mz="323.186362" i="4592839.0" sn="39.23" a="2916.23" fwhm="0.000667" res="484622.9" algo="FTMS"/>
<pk mz="323.189754" i="1266760.1" sn="9.06" a="724.67" fwhm="0.000730" res="442642.6" algo="FTMS"/>
<pk mz="323.199478" i="11012299.0" sn="97.46" a="7448.52" fwhm="0.000686" res="471238.8" algo="FTMS"/>
<pk mz="323.217332" i="1129551.4" sn="7.82" a="573.60" fwhm="0.000783" res="412743.7" algo="FTMS"/>
<pk mz="324.010493" i="3525535.5" z="-1" sn="29.55" a="2114.50" fwhm="0.000654" res="495159.6" algo="FTMS" component_name="r" deconvoluted_molecular_mass="323.007691" deconvoluted_isotopic_mass="324.010839"/>
<pk mz="324.036106" i="1250214.3" sn="8.91" a="608.26" fwhm="0.000649" res="499431.3" algo="FTMS"/>
<pk mz="324.048160" i="1599401.4" sn="12.08" a="777.18" fwhm="0.000621" res="522055.3" algo="FTMS"/>
<pk mz="324.072429" i="1478703.9" sn="10.98" a="827.10" fwhm="0.000671" res="482713.2" algo="FTMS"/>
<pk mz="324.093772" i="1308213.4" sn="9.44" a="591.77" fwhm="0.000621" res="522080.6" algo="FTMS"/>
<pk mz="324.103382" i="1094584.0" sn="7.50" a="344.38" fwhm="0.000459" res="705379.8" algo="FTMS"/>
<pk mz="324.184291" i="2003661.3" sn="15.75" a="1318.89" fwhm="0.000729" res="444578.1" algo="FTMS"/>
<pk mz="324.189927" i="1212878.8" sn="8.57" a="564.95" fwhm="0.000596" res="543572.3" algo="FTMS"/>
<pk mz="324.202854" i="1860818.1" sn="14.45" a="809.92" fwhm="0.000531" res="610877.1" algo="FTMS"/>
<pk mz="324.836281" i="1146361.5" sn="7.91" a="476.00" fwhm="0.000543" res="598119.0" algo="FTMS"/>
<pk mz="324.963913" i="5351067.0" sn="45.75" a="3368.00" fwhm="0.000670" res="484783.3" algo="FTMS"/>
<pk mz="324.986407" i="3131041.3" sn="25.77" a="1845.52" fwhm="0.000647" res="502118.6" algo="FTMS"/>
<pk mz="325.000376" i="1771940.9" sn="13.54" a="877.28" fwhm="0.000611" res="531694.5" algo="FTMS"/>
<pk mz="325.020133" i="1664426.1" z="-1" sn="12.57" a="889.87" fwhm="0.000651" res="499593.7" algo="FTMS" component_name="r" deconvoluted_molecular_mass="323.007691" deconvoluted_isotopic_mass="325.020481"/>
<pk mz="325.032150" i="2824877.3" sn="23.01" a="1584.41" fwhm="0.000648" res="501780.9" algo="FTMS"/>
<pk mz="325.056478" i="4337332.0" sn="36.63" a="2762.83" fwhm="0.000681" res="477471.2" algo="FTMS"/>
<pk mz="325.092912" i="5726397.5" sn="49.13" a="3637.21" fwhm="0.000673" res="482801.9" algo="FTMS"/>
<pk mz="325.105885" i="2463424.8" sn="19.76" a="1423.80" fwhm="0.000670" res="484892.8" algo="FTMS"/>
<pk mz="325.123734" i="1710405.6" sn="12.98" a="953.27" fwhm="0.000717" res="453675.7" algo="FTMS"/>
<pk mz="325.129304" i="5467847.0" sn="46.80" a="3335.91" fwhm="0.000638" res="509599.4" algo="FTMS"/>
<pk mz="325.142357" i="3411658.5" sn="28.30" a="2022.65" fwhm="0.000649" res="501129.3" algo="FTMS"/>
<pk mz="325.147899" i="20129484.0" sn="178.77" a="14239.45" fwhm="0.000699" res="465124.1" algo="FTMS"/>
<pk mz="325.160123" i="1053391.3" sn="7.07" a="371.93" fwhm="0.000588" res="553078.9" algo="FTMS"/>
<pk mz="325.165639" i="3920592.8" sn="32.88" a="2214.66" fwhm="0.000622" res="522532.8" algo="FTMS"/>
<pk mz="325.171556" i="1587922.3" sn="11.88" a="822.54" fwhm="0.000626" res="519736.9" algo="FTMS"/>
<pk mz="325.176857" i="1716179.6" sn="13.03" a="867.77" fwhm="0.000594" res="547612.9" algo="FTMS"/>
<pk mz="325.178008" i="2079956.0" sn="16.31" a="1035.94" fwhm="0.000565" res="575737.1" algo="FTMS"/>
<pk mz="325.178834" i="1269972.3" sn="9.02" a="472.44" fwhm="0.000516" res="630056.7" algo="FTMS"/>
<pk mz="325.184285" i="248518352.0" z="-1" sn="2234.45" a="162835.44" fwhm="0.000668" res="487116.9" algo="FTMS" component_name="F" deconvoluted_molecular_mass="325.184639" deconvoluted_isotopic_mass="325.184633"/>
<pk mz="325.196557" i="3241689.0" sn="26.77" a="2067.95" fwhm="0.000704" res="461785.7" algo="FTMS"/>
<pk mz="325.202028" i="13526746.0" sn="119.34" a="9378.48" fwhm="0.000700" res="464341.7" algo="FTMS"/>
<pk mz="325.238441" i="1538020.0" sn="11.43" a="820.11" fwhm="0.000682" res="476830.5" algo="FTMS"/>
<pk mz="325.963669" i="1065636.9" sn="7.18" a="493.17" fwhm="0.000800" res="407518.2" algo="FTMS"/>
<pk mz="326.059803" i="1148606.5" sn="7.92" a="648.63" fwhm="0.000738" res="441565.2" algo="FTMS"/>
<pk mz="326.064817" i="1133119.8" sn="7.78" a="497.05" fwhm="0.000571" res="571142.9" algo="FTMS"/>
<pk mz="326.088122" i="1629894.0" sn="12.26" a="1001.71" fwhm="0.000698" res="466909.7" algo="FTMS"/>
<pk mz="326.099372" i="1065929.0" sn="7.18" a="422.79" fwhm="0.000547" res="595623.2" algo="FTMS"/>
<pk mz="326.101084" i="1176649.5" sn="8.18" a="729.55" fwhm="0.000791" res="412153.7" algo="FTMS"/>
<pk mz="326.135795" i="1473490.8" sn="10.85" a="650.91" fwhm="0.000553" res="589369.5" algo="FTMS"/>
<pk mz="326.151274" i="3421142.8" sn="28.38" a="2471.03" fwhm="0.000739" res="441546.0" algo="FTMS"/>
<pk mz="326.183647" i="1704927.5" sn="12.93" a="917.36" fwhm="0.000662" res="492798.8" algo="FTMS"/>
<pk mz="326.187670" i="35379168.0" z="-1" sn="316.03" a="24745.85" fwhm="0.000687" res="474794.0" algo="FTMS" component_name="F" deconvoluted_molecular_mass="325.184639" deconvoluted_isotopic_mass="326.188021"/>
<pk mz="326.205372" i="2808549.3" sn="22.86" a="1789.34" fwhm="0.000725" res="449975.3" algo="FTMS"/>
<pk mz="326.208535" i="1479398.1" sn="10.90" a="727.46" fwhm="0.000639" res="510261.5" algo="FTMS"/>
<pk mz="326.759623" i="1134073.4" sn="7.79" a="565.39" fwhm="0.000653" res="500611.9" algo="FTMS"/>
<pk mz="326.961200" i="1457071.4" sn="10.70" a="661.14" fwhm="0.000580" res="563712.2" algo="FTMS"/>
<pk mz="327.029198" i="1369153.6" sn="9.91" a="658.49" fwhm="0.000621" res="526762.8" algo="FTMS"/>
<pk mz="327.035814" i="1916611.4" sn="14.83" a="1026.94" fwhm="0.000613" res="533494.2" algo="FTMS"/>
<pk mz="327.072146" i="4846797.0" sn="41.21" a="2887.02" fwhm="0.000635" res="514703.0" algo="FTMS"/>
<pk mz="327.083451" i="1347280.1" sn="9.71" a="666.35" fwhm="0.000656" res="498883.1" algo="FTMS"/>
<pk mz="327.108556" i="7337175.0" sn="63.62" a="4924.07" fwhm="0.000699" res="468081.6" algo="FTMS"/>
<pk mz="327.127106" i="4915420.0" sn="41.83" a="3418.56" fwhm="0.000719" res="455105.9" algo="FTMS"/>
<pk mz="327.143874" i="1221984.4" sn="8.58" a="529.40" fwhm="0.000690" res="473859.5" algo="FTMS"/>
<pk mz="327.144951" i="10218721.0" sn="89.56" a="6968.10" fwhm="0.000694" res="471234.2" algo="FTMS"/>
<pk mz="327.156192" i="1346787.6" sn="9.71" a="526.06" fwhm="0.000533" res="614268.9" algo="FTMS"/>
<pk mz="327.163551" i="9437414.0" sn="82.53" a="6732.91" fwhm="0.000707" res="462778.2" algo="FTMS"/>
<pk mz="327.180070" i="7233770.0" sn="62.69" a="5111.86" fwhm="0.000736" res="444459.6" algo="FTMS"/>
<pk mz="327.181278" i="6476010.5" sn="55.87" a="4425.84" fwhm="0.000718" res="455713.8" algo="FTMS"/>
<pk mz="327.190979" i="3810029.0" z="-1" sn="31.88" a="2322.48" fwhm="0.000674" res="485159.4" algo="FTMS" component_name="F" deconvoluted_molecular_mass="325.184639" deconvoluted_isotopic_mass="327.191332"/>
<pk mz="327.217658" i="32020724.0" z="-1" sn="285.79" a="23308.32" fwhm="0.000703" res="465449.6" algo="FTMS" component_name="y" deconvoluted_molecular_mass="327.218030" deconvoluted_isotopic_mass="327.218011"/>
<pk mz="327.254081" i="1143549.9" sn="7.88" a="861.32" fwhm="0.000905" res="361422.2" algo="FTMS"/>
<pk mz="328.067399" i="1176792.6" sn="8.17" a="552.57" fwhm="0.000679" res="482814.4" algo="FTMS"/>
<pk mz="328.075546" i="1239258.8" sn="8.74" a="583.23" fwhm="0.000667" res="491907.2" algo="FTMS"/>
<pk mz="328.080475" i="5446108.0" sn="46.60" a="3662.38" fwhm="0.000707" res="464282.6" algo="FTMS"/>
<pk mz="328.111939" i="1133284.6" sn="7.78" a="541.63" fwhm="0.000716" res="458353.8" algo="FTMS"/>
<pk mz="328.115074" i="1519845.4" sn="11.26" a="764.34" fwhm="0.000663" res="494941.7" algo="FTMS"/>
<pk mz="328.130625" i="1046761.6" sn="7.00" a="424.05" fwhm="0.000625" res="525116.7" algo="FTMS"/>
<pk mz="328.140150" i="1274604.1" sn="9.05" a="612.64" fwhm="0.000605" res="542448.0" algo="FTMS"/>
<pk mz="328.148299" i="1763822.4" sn="13.46" a="907.42" fwhm="0.000634" res="517557.4" algo="FTMS"/>
<pk mz="328.151372" i="3114223.3" sn="25.61" a="2134.44" fwhm="0.000729" res="450196.1" algo="FTMS"/>
<pk mz="328.166949" i="2075379.4" sn="16.26" a="1034.12" fwhm="0.000613" res="535741.7" algo="FTMS"/>
<pk mz="328.183492" i="1511159.9" sn="11.18" a="834.06" fwhm="0.000641" res="511631.9" algo="FTMS"/>
<pk mz="328.187789" i="2055417.0" sn="16.08" a="1263.69" fwhm="0.000708" res="463376.3" algo="FTMS"/>
<pk mz="328.221119" i="6003202.0" z="-1" sn="51.61" a="4179.87" fwhm="0.000697" res="470675.1" algo="FTMS" component_name="y" deconvoluted_molecular_mass="327.218030" deconvoluted_isotopic_mass="328.221475"/>
<pk mz="328.764111" i="1122196.6" sn="7.68" a="589.42" fwhm="0.000651" res="505070.6" algo="FTMS"/>
<pk mz="328.958927" i="2323145.3" sn="18.49" a="1347.54" fwhm="0.000661" res="497641.0" algo="FTMS"/>
<pk mz="329.030121" i="1243484.5" sn="8.77" a="503.26" fwhm="0.000579" res="568191.5" algo="FTMS"/>
<pk mz="329.041581" i="1229279.6" sn="8.64" a="648.59" fwhm="0.000727" res="452679.0" algo="FTMS"/>
<pk mz="329.051442" i="3598050.3" sn="29.96" a="2461.78" fwhm="0.000764" res="430534.4" algo="FTMS"/>
<pk mz="329.087814" i="6340332.0" sn="54.65" a="4440.94" fwhm="0.000713" res="461595.1" algo="FTMS"/>
<pk mz="329.099104" i="4034799.3" sn="33.89" a="2839.93" fwhm="0.000716" res="459644.0" algo="FTMS"/>
<pk mz="329.116150" i="1285235.9" sn="9.15" a="639.82" fwhm="0.000674" res="488225.1" algo="FTMS"/>
<pk mz="329.124140" i="11266806.0" sn="98.99" a="7972.39" fwhm="0.000712" res="462253.2" algo="FTMS"/>
<pk mz="329.135426" i="1797113.0" sn="13.75" a="1165.63" fwhm="0.000722" res="455871.7" algo="FTMS"/>
<pk mz="329.152520" i="192879360.0" z="-1" sn="1733.64" a="131813.95" fwhm="0.000687" res="479315.8" algo="FTMS" component_name="I" deconvoluted_molecular_mass="329.152871" deconvoluted_isotopic_mass="329.152878"/>
<pk mz="329.160584" i="15659776.0" sn="138.53" a="11149.49" fwhm="0.000715" res="460260.9" algo="FTMS"/>
<pk mz="329.171723" i="1183746.9" sn="8.23" a="607.49" fwhm="0.000648" res="508239.1" algo="FTMS"/>
<pk mz="329.175684" i="1459076.0" sn="10.71" a="829.81" fwhm="0.000693" res="475226.6" algo="FTMS"/>
<pk mz="329.182991" i="1092869.9" sn="7.41" a="374.63" fwhm="0.000562" res="586071.5" algo="FTMS"/>
<pk mz="329.189004" i="2679815.5" sn="21.70" a="1509.21" fwhm="0.000660" res="498697.8" algo="FTMS"/>
<pk mz="329.197040" i="8325897.5" sn="72.52" a="5645.19" fwhm="0.000692" res="475383.4" algo="FTMS"/>
<pk mz="329.233348" i="76823312.0" z="-1" sn="689.05" a="56080.54" fwhm="0.000699" res="471207.4" algo="FTMS" component_name="W" deconvoluted_molecular_mass="329.233719" deconvoluted_isotopic_mass="329.233706"/>
<pk mz="330.077540" i="1879544.6" sn="14.49" a="942.10" fwhm="0.000618" res="534423.1" algo="FTMS"/>
<pk mz="330.091307" i="1092348.4" sn="7.41" a="476.99" fwhm="0.000584" res="565689.7" algo="FTMS"/>
<pk mz="330.102329" i="1616639.4" sn="12.13" a="761.79" fwhm="0.000590" res="559105.6" algo="FTMS"/>
<pk mz="330.119425" i="1561604.0" sn="11.63" a="824.94" fwhm="0.000666" res="495886.5" algo="FTMS"/>
<pk mz="330.127633" i="2053894.3" sn="16.06" a="1123.28" fwhm="0.000666" res="495489.1" algo="FTMS"/>
<pk mz="330.130684" i="2558983.0" sn="20.61" a="1719.29" fwhm="0.000732" res="450978.7" algo="FTMS"/>
<pk mz="330.155809" i="26713102.0" z="-1" sn="238.01" a="19642.65" fwhm="0.000727" res="454169.4" algo="FTMS" component_name="I" deconvoluted_molecular_mass="329.152871" deconvoluted_isotopic_mass="330.156169"/>
<pk mz="330.160505" i="1322383.1" sn="9.48" a="704.30" fwhm="0.000653" res="505230.2" algo="FTMS"/>
<pk mz="330.163887" i="2668048.0" sn="21.59" a="1483.51" fwhm="0.000619" res="533465.7" algo="FTMS"/>
<pk mz="330.167026" i="6304785.0" sn="54.32" a="4726.27" fwhm="0.000717" res="460775.8" algo="FTMS"/>
<pk mz="330.200394" i="1151130.0" sn="7.94" a="618.67" fwhm="0.000704" res="469094.4" algo="FTMS"/>
<pk mz="330.203388" i="2837274.8" sn="23.11" a="1952.05" fwhm="0.000774" res="426748.0" algo="FTMS"/>
<pk mz="330.236769" i="13734948.0" z="-1" sn="121.20" a="9552.98" fwhm="0.000700" res="471539.6" algo="FTMS" component_name="W" deconvoluted_molecular_mass="329.233719" deconvoluted_isotopic_mass="330.237129"/>
<pk mz="331.004769" i="1317109.1" sn="9.35" a="716.49" fwhm="0.000716" res="462457.1" algo="FTMS"/>
<pk mz="331.009507" i="1154550.4" sn="7.90" a="667.55" fwhm="0.000752" res="439883.6" algo="FTMS"/>
<pk mz="331.045965" i="2555392.3" sn="20.41" a="1530.75" fwhm="0.000681" res="485920.9" algo="FTMS"/>
<pk mz="331.052190" i="1171458.0" sn="8.05" a="623.96" fwhm="0.000688" res="481172.2" algo="FTMS"/>
<pk mz="331.057121" i="1279363.4" sn="9.02" a="638.03" fwhm="0.000641" res="516701.5" algo="FTMS"/>
<pk mz="331.067072" i="2323206.0" sn="18.34" a="1477.03" fwhm="0.000726" res="456070.1" algo="FTMS"/>
<pk mz="331.082353" i="1974026.3" sn="15.22" a="1109.12" fwhm="0.000674" res="490906.1" algo="FTMS"/>
<pk mz="331.093609" i="1119117.3" sn="7.59" a="418.54" fwhm="0.000559" res="592259.6" algo="FTMS"/>
<pk mz="331.095325" i="2040333.8" sn="15.81" a="1440.44" fwhm="0.000811" res="408327.8" algo="FTMS"/>
<pk mz="331.103419" i="4907280.0" sn="41.41" a="3615.06" fwhm="0.000743" res="445802.5" algo="FTMS"/>
<pk mz="331.114664" i="5144851.0" sn="43.54" a="3598.41" fwhm="0.000718" res="461007.9" algo="FTMS"/>
<pk mz="331.118793" i="1248276.1" sn="8.74" a="534.75" fwhm="0.000591" res="559797.9" algo="FTMS"/>
<pk mz="331.131777" i="1895703.8" sn="14.52" a="1016.54" fwhm="0.000674" res="491509.8" algo="FTMS"/>
<pk mz="331.139871" i="11266330.0" sn="98.20" a="8138.39" fwhm="0.000733" res="451643.6" algo="FTMS"/>
<pk mz="331.149528" i="48995612.0" z="-1" sn="435.11" a="36138.11" fwhm="0.000716" res="462380.7" algo="FTMS" component_name="h" deconvoluted_molecular_mass="331.149851" deconvoluted_isotopic_mass="331.149890"/>
<pk mz="331.156886" i="4397854.5" sn="36.86" a="3460.12" fwhm="0.000825" res="401421.9" algo="FTMS"/>
<pk mz="331.159188" i="1914399.3" z="-1" sn="14.69" a="1124.77" fwhm="0.000668" res="495942.9" algo="FTMS" component_name="I" deconvoluted_molecular_mass="329.152871" deconvoluted_isotopic_mass="331.159550"/>
<pk mz="331.168248" i="1376161.6" sn="9.88" a="771.80" fwhm="0.000722" res="458468.3" algo="FTMS"/>
<pk mz="331.176267" i="9558308.0" sn="82.95" a="6922.34" fwhm="0.000721" res="459027.0" algo="FTMS"/>
<pk mz="331.185915" i="1134118.5" sn="7.72" a="542.82" fwhm="0.000654" res="506587.6" algo="FTMS"/>
<pk mz="331.204499" i="8591660.0" sn="74.31" a="6113.63" fwhm="0.000727" res="455657.9" algo="FTMS"/>
<pk mz="331.212553" i="4464941.5" sn="37.46" a="2911.03" fwhm="0.000702" res="471835.0" algo="FTMS"/>
<pk mz="331.240168" i="1241909.3" z="-1" sn="8.68" a="606.11" fwhm="0.000630" res="526023.3" algo="FTMS" component_name="W" deconvoluted_molecular_mass="329.233719" deconvoluted_isotopic_mass="331.240530"/>
<pk mz="331.248957" i="11665720.0" sn="101.77" a="8533.71" fwhm="0.000740" res="447551.8" algo="FTMS"/>
<pk mz="332.041202" i="1435664.1" sn="10.41" a="693.49" fwhm="0.000608" res="545777.3" algo="FTMS"/>
<pk mz="332.076732" i="6295066.0" sn="53.80" a="4847.34" fwhm="0.000850" res="390872.3" algo="FTMS"/>
<pk mz="332.098730" i="1902367.9" sn="14.58" a="1231.73" fwhm="0.000736" res="451360.1" algo="FTMS"/>
<pk mz="332.117958" i="1783333.3" sn="13.52" a="1001.69" fwhm="0.000681" res="487737.0" algo="FTMS"/>
<pk mz="332.135123" i="2626346.0" sn="21.04" a="1821.06" fwhm="0.000804" res="412963.0" algo="FTMS"/>
<pk mz="332.143299" i="1924396.1" sn="14.77" a="985.98" fwhm="0.000597" res="556192.7" algo="FTMS"/>
<pk mz="332.146339" i="4406829.0" sn="36.94" a="3128.66" fwhm="0.000759" res="437717.1" algo="FTMS"/>
<pk mz="332.152924" i="7527983.0" z="-1" sn="64.81" a="5325.64" fwhm="0.000724" res="458525.5" algo="FTMS" component_name="h" deconvoluted_molecular_mass="331.149851" deconvoluted_isotopic_mass="332.153288"/>
<pk mz="332.179589" i="1838646.1" sn="14.01" a="1095.20" fwhm="0.000742" res="447417.7" algo="FTMS"/>
<pk mz="332.182627" i="1795382.9" sn="13.62" a="1238.68" fwhm="0.000819" res="405699.7" algo="FTMS"/>
<pk mz="332.207902" i="2028093.8" sn="15.70" a="1156.23" fwhm="0.000708" res="469368.5" algo="FTMS"/>
<pk mz="332.252311" i="2212938.0" sn="17.35" a="1322.22" fwhm="0.000697" res="476708.6" algo="FTMS"/>
<pk mz="333.025221" i="3199773.8" sn="26.16" a="2390.83" fwhm="0.000812" res="410366.1" algo="FTMS"/>
<pk mz="333.042358" i="2733602.5" sn="22.00" a="1682.01" fwhm="0.000701" res="475173.7" algo="FTMS"/>
<pk mz="333.061595" i="3160871.8" sn="25.81" a="2431.91" fwhm="0.000784" res="424765.0" algo="FTMS"/>
<pk mz="333.072687" i="1427626.9" sn="10.34" a="966.94" fwhm="0.000834" res="399212.0" algo="FTMS"/>
<pk mz="333.074588" i="1331755.4" sn="9.48" a="802.01" fwhm="0.000719" res="463400.5" algo="FTMS"/>
<pk mz="333.082639" i="1354797.5" sn="9.69" a="746.52" fwhm="0.000756" res="440298.9" algo="FTMS"/>
<pk mz="333.084090" i="1144878.0" sn="7.81" a="502.01" fwhm="0.000680" res="490009.0" algo="FTMS"/>
<pk mz="333.093895" i="1310256.6" sn="9.29" a="575.35" fwhm="0.000585" res="569583.5" algo="FTMS"/>
<pk mz="333.097958" i="2003761.8" sn="15.48" a="1079.29" fwhm="0.000670" res="496819.0" algo="FTMS"/>
<pk mz="333.109245" i="1692724.9" sn="12.70" a="890.92" fwhm="0.000660" res="504576.7" algo="FTMS"/>
<pk mz="333.111040" i="14008117.0" sn="122.68" a="10812.71" fwhm="0.000752" res="442772.2" algo="FTMS"/>
<pk mz="333.119069" i="3366711.5" sn="27.65" a="2333.82" fwhm="0.000708" res="470254.7" algo="FTMS"/>
<pk mz="333.121343" i="2524216.3" sn="20.13" a="1773.86" fwhm="0.000795" res="419254.9" algo="FTMS"/>
<pk mz="333.130224" i="1250106.6" sn="8.75" a="639.16" fwhm="0.000662" res="502989.3" algo="FTMS"/>
<pk mz="333.134311" i="2093627.8" sn="16.28" a="1369.46" fwhm="0.000720" res="462658.1" algo="FTMS"/>
<pk mz="333.147406" i="2787903.3" sn="22.48" a="1816.09" fwhm="0.000734" res="453709.9" algo="FTMS"/>
<pk mz="333.155489" i="3797313.5" z="-1" sn="31.50" a="2577.71" fwhm="0.000718" res="463989.0" algo="FTMS" component_name="h" deconvoluted_molecular_mass="331.149851" deconvoluted_isotopic_mass="333.155856"/>
<pk mz="333.183786" i="2797897.3" sn="22.57" a="1862.01" fwhm="0.000695" res="479229.4" algo="FTMS"/>
<pk mz="333.191879" i="3379019.5" sn="27.76" a="2263.11" fwhm="0.000731" res="456005.5" algo="FTMS"/>
<pk mz="333.201602" i="2680142.3" sn="21.52" a="1857.15" fwhm="0.000816" res="408510.0" algo="FTMS"/>
<pk mz="333.207173" i="1339471.8" sn="9.55" a="806.87" fwhm="0.000874" res="381180.7" algo="FTMS"/>
<pk mz="333.220194" i="11843411.0" sn="103.35" a="8500.94" fwhm="0.000726" res="458936.1" algo="FTMS"/>
<pk mz="333.327820" i="1125616.9" sn="7.64" a="510.15" fwhm="0.000706" res="471908.8" algo="FTMS"/>
<pk mz="334.056836" i="2768953.3" sn="22.31" a="1748.77" fwhm="0.000704" res="474329.0" algo="FTMS"/>
<pk mz="334.073732" i="2211645.8" sn="17.33" a="1451.47" fwhm="0.000720" res="463789.2" algo="FTMS"/>
<pk mz="334.104565" i="1107526.3" sn="7.48" a="533.74" fwhm="0.000687" res="486284.4" algo="FTMS"/>
<pk mz="334.114406" i="4753993.0" sn="40.04" a="3416.89" fwhm="0.000726" res="460362.9" algo="FTMS"/>
<pk mz="334.150650" i="1939923.0" sn="14.91" a="1365.60" fwhm="0.000857" res="390005.1" algo="FTMS"/>
<pk mz="334.223559" i="2231143.0" sn="17.51" a="1599.49" fwhm="0.000782" res="427307.4" algo="FTMS"/>
<pk mz="334.874742" i="1803290.3" sn="13.69" a="1136.07" fwhm="0.000758" res="441904.5" algo="FTMS"/>
<pk mz="334.938386" i="3481899.8" sn="28.68" a="2531.65" fwhm="0.000752" res="445597.7" algo="FTMS"/>
<pk mz="334.988395" i="17785146.0" sn="156.40" a="12945.59" fwhm="0.000732" res="457915.0" algo="FTMS"/>
<pk mz="335.004497" i="1467198.0" sn="10.68" a="815.80" fwhm="0.000720" res="465186.8" algo="FTMS"/>
<pk mz="335.029130" i="10342725.0" sn="89.94" a="7439.92" fwhm="0.000737" res="454468.7" algo="FTMS"/>
<pk mz="335.040817" i="4255560.0" sn="35.58" a="2918.43" fwhm="0.000728" res="460105.7" algo="FTMS"/>
<pk mz="335.052080" i="2094411.1" sn="16.29" a="1324.91" fwhm="0.000742" res="451493.0" algo="FTMS"/>
<pk mz="335.077238" i="3346770.0" sn="27.47" a="2106.01" fwhm="0.000678" res="494216.4" algo="FTMS"/>
<pk mz="335.088449" i="2078037.1" sn="16.14" a="1245.71" fwhm="0.000697" res="480575.2" algo="FTMS"/>
<pk mz="335.090346" i="3496277.8" sn="28.80" a="2157.04" fwhm="0.000652" res="514181.1" algo="FTMS"/>
<pk mz="335.108128" i="4245850.5" sn="35.50" a="2851.03" fwhm="0.000702" res="477686.6" algo="FTMS"/>
<pk mz="335.113633" i="2774620.0" sn="22.36" a="1874.49" fwhm="0.000768" res="436086.2" algo="FTMS"/>
<pk mz="335.126718" i="6190431.5" sn="52.86" a="4715.51" fwhm="0.000768" res="436297.3" algo="FTMS"/>
<pk mz="335.150009" i="1758822.1" sn="13.29" a="997.85" fwhm="0.000670" res="500543.5" algo="FTMS"/>
<pk mz="335.163101" i="5057897.5" sn="42.75" a="3757.39" fwhm="0.000760" res="440922.0" algo="FTMS"/>
<pk mz="335.171182" i="3014508.0" sn="24.50" a="1891.74" fwhm="0.000709" res="472453.4" algo="FTMS"/>
<pk mz="335.199470" i="10654068.0" sn="92.72" a="7748.18" fwhm="0.000723" res="463864.1" algo="FTMS"/>
<pk mz="335.217251" i="3879288.5" sn="32.22" a="2418.48" fwhm="0.000676" res="495974.8" algo="FTMS"/>
<pk mz="335.222784" i="3033722.3" sn="24.67" a="2034.93" fwhm="0.000754" res="444545.3" algo="FTMS"/>
<pk mz="335.235912" i="1897341.8" sn="14.53" a="1102.09" fwhm="0.000678" res="494625.6" algo="FTMS"/>
<pk mz="335.991782" i="1497678.1" sn="10.95" a="723.25" fwhm="0.000618" res="543933.1" algo="FTMS"/>
<pk mz="336.028753" i="1950552.4" sn="15.00" a="1147.26" fwhm="0.000693" res="485062.3" algo="FTMS"/>
<pk mz="336.036140" i="1464666.4" sn="10.66" a="704.24" fwhm="0.000626" res="536825.1" algo="FTMS"/>
<pk mz="336.072455" i="1741156.4" sn="13.13" a="804.99" fwhm="0.000581" res="578160.4" algo="FTMS"/>
<pk mz="336.080524" i="1132262.6" sn="7.69" a="467.05" fwhm="0.000600" res="559844.0" algo="FTMS"/>
<pk mz="336.093646" i="1713770.3" sn="12.88" a="887.79" fwhm="0.000646" res="519944.0" algo="FTMS"/>
<pk mz="336.108950" i="1488750.5" sn="10.87" a="783.94" fwhm="0.000659" res="509653.1" algo="FTMS"/>
<pk mz="336.112109" i="1082351.4" sn="7.25" a="511.32" fwhm="0.000808" res="416032.2" algo="FTMS"/>
<pk mz="336.120103" i="1492849.5" sn="10.91" a="796.40" fwhm="0.000700" res="479887.3" algo="FTMS"/>
<pk mz="336.129975" i="2261620.3" sn="17.78" a="1306.76" fwhm="0.000690" res="486929.8" algo="FTMS"/>
<pk mz="336.158334" i="3979388.0" sn="33.12" a="2756.06" fwhm="0.000741" res="453627.2" algo="FTMS"/>
<pk mz="336.166346" i="1585278.4" sn="11.74" a="751.50" fwhm="0.000605" res="555765.8" algo="FTMS"/>
<pk mz="336.169551" i="2984575.3" sn="24.23" a="1956.80" fwhm="0.000728" res="461846.9" algo="FTMS"/>
<pk mz="336.202800" i="1740424.4" sn="13.12" a="834.82" fwhm="0.000609" res="551804.9" algo="FTMS"/>
<pk mz="336.220614" i="1113613.3" sn="7.52" a="552.38" fwhm="0.000657" res="511476.4" algo="FTMS"/>
<pk mz="336.226091" i="1260046.8" sn="8.83" a="653.35" fwhm="0.000669" res="502539.8" algo="FTMS"/>
<pk mz="336.688005" i="1144846.3" sn="7.80" a="688.56" fwhm="0.000832" res="404601.3" algo="FTMS"/>
<pk mz="336.872567" i="1169473.3" sn="8.02" a="462.27" fwhm="0.000594" res="567569.9" algo="FTMS"/>
<pk mz="336.986371" i="17865568.0" sn="157.11" a="13367.07" fwhm="0.000753" res="447765.9" algo="FTMS"/>
<pk mz="337.018524" i="1655913.5" sn="12.37" a="876.62" fwhm="0.000691" res="487574.7" algo="FTMS"/>
<pk mz="337.020096" i="2243434.0" sn="17.61" a="1298.80" fwhm="0.000663" res="508639.8" algo="FTMS"/>
<pk mz="337.026117" i="1153259.6" sn="7.88" a="614.63" fwhm="0.000696" res="484046.6" algo="FTMS"/>
<pk mz="337.056522" i="5517172.0" sn="46.85" a="4080.32" fwhm="0.000765" res="440649.4" algo="FTMS"/>
<pk mz="337.067783" i="1193079.1" sn="8.23" a="524.10" fwhm="0.000590" res="571302.0" algo="FTMS"/>
<pk mz="337.069607" i="1425655.6" sn="10.31" a="732.89" fwhm="0.000709" res="475114.0" algo="FTMS"/>
<pk mz="337.092910" i="4755326.0" sn="39.71" a="3218.10" fwhm="0.000729" res="462461.2" algo="FTMS"/>
<pk mz="337.105970" i="4578177.5" sn="38.14" a="3236.87" fwhm="0.000749" res="450248.2" algo="FTMS"/>
<pk mz="337.123776" i="2493830.5" sn="19.68" a="1422.62" fwhm="0.000665" res="506691.9" algo="FTMS"/>
<pk mz="337.129284" i="3336328.3" sn="27.14" a="2566.47" fwhm="0.000823" res="409495.7" algo="FTMS"/>
<pk mz="337.140368" i="1245707.3" sn="8.63" a="717.47" fwhm="0.000775" res="434801.4" algo="FTMS"/>
<pk mz="337.142374" i="4805516.0" sn="40.15" a="3483.25" fwhm="0.000743" res="453487.7" algo="FTMS"/>
<pk mz="337.160253" i="1823632.6" sn="13.75" a="807.32" fwhm="0.000560" res="602059.6" algo="FTMS"/>
<pk mz="337.165713" i="2302098.3" sn="17.98" a="1356.62" fwhm="0.000667" res="505384.8" algo="FTMS"/>
<pk mz="337.178730" i="9990038.0" sn="86.06" a="7443.19" fwhm="0.000740" res="455940.4" algo="FTMS"/>
<pk mz="337.184331" i="1909399.4" sn="14.51" a="1222.68" fwhm="0.000768" res="439073.6" algo="FTMS"/>
<pk mz="337.196532" i="3342746.8" sn="27.20" a="2355.19" fwhm="0.000770" res="438156.2" algo="FTMS"/>
<pk mz="337.202021" i="1155996.3" sn="7.83" a="488.66" fwhm="0.000569" res="592730.3" algo="FTMS"/>
<pk mz="337.205421" i="3804061.3" sn="31.28" a="2639.18" fwhm="0.000753" res="447754.2" algo="FTMS"/>
<pk mz="337.215112" i="4413856.0" sn="36.68" a="3088.13" fwhm="0.000739" res="456464.3" algo="FTMS"/>
<pk mz="337.238518" i="1095590.3" sn="7.30" a="476.00" fwhm="0.000615" res="548395.4" algo="FTMS"/>
<pk mz="337.260203" i="1457324.3" sn="10.50" a="665.29" fwhm="0.000622" res="541801.8" algo="FTMS"/>
<pk mz="337.989716" i="2352757.8" sn="18.43" a="1491.75" fwhm="0.000721" res="468482.9" algo="FTMS"/>
<pk mz="338.027381" i="2881664.3" sn="23.11" a="1755.44" fwhm="0.000693" res="488025.3" algo="FTMS"/>
<pk mz="338.038891" i="1471363.4" sn="10.63" a="820.69" fwhm="0.000705" res="479471.0" algo="FTMS"/>
<pk mz="338.051763" i="2272903.0" sn="17.72" a="1415.52" fwhm="0.000729" res="463633.8" algo="FTMS"/>
<pk mz="338.088167" i="1286545.0" sn="8.99" a="618.44" fwhm="0.000680" res="497450.1" algo="FTMS"/>
<pk mz="338.101152" i="1127700.6" sn="7.58" a="583.55" fwhm="0.000858" res="393870.1" algo="FTMS"/>
<pk mz="338.109380" i="1259286.9" sn="8.75" a="680.62" fwhm="0.000753" res="449207.7" algo="FTMS"/>
<pk mz="338.124368" i="1115675.0" sn="7.48" a="438.55" fwhm="0.000592" res="570844.1" algo="FTMS"/>
<pk mz="338.145700" i="1097120.9" sn="7.31" a="453.83" fwhm="0.000559" res="604620.1" algo="FTMS"/>
<pk mz="338.155367" i="1614243.5" sn="11.89" a="863.22" fwhm="0.000659" res="512889.7" algo="FTMS"/>
<pk mz="338.182116" i="1595563.0" sn="11.72" a="744.66" fwhm="0.000635" res="532433.3" algo="FTMS"/>
<pk mz="338.208876" i="1292722.4" sn="9.04" a="714.72" fwhm="0.000703" res="480969.7" algo="FTMS"/>
<pk mz="338.887266" i="3776877.8" sn="31.04" a="2715.47" fwhm="0.000760" res="446025.2" algo="FTMS"/>
<pk mz="339.016043" i="2866065.3" sn="22.97" a="1744.87" fwhm="0.000686" res="494290.3" algo="FTMS"/>
<pk mz="339.025256" i="1181075.9" sn="8.05" a="475.14" fwhm="0.000601" res="564009.2" algo="FTMS"/>
<pk mz="339.035810" i="3629974.8" sn="29.74" a="2437.84" fwhm="0.000730" res="464342.4" algo="FTMS"/>
<pk mz="339.059345" i="1637789.4" sn="12.10" a="1025.28" fwhm="0.000778" res="435665.0" algo="FTMS"/>
<pk mz="339.072182" i="5430689.0" sn="45.68" a="4282.99" fwhm="0.000810" res="418632.7" algo="FTMS"/>
<pk mz="339.083407" i="1530020.0" sn="11.14" a="825.22" fwhm="0.000681" res="498215.9" algo="FTMS"/>
<pk mz="339.085258" i="1181860.5" sn="8.06" a="586.53" fwhm="0.000677" res="500585.6" algo="FTMS"/>
<pk mz="339.102997" i="1441193.4" sn="10.36" a="581.97" fwhm="0.000591" res="573453.8" algo="FTMS"/>
<pk mz="339.108548" i="5605803.0" sn="47.23" a="3910.82" fwhm="0.000733" res="462398.8" algo="FTMS"/>
<pk mz="339.121614" i="2814382.5" sn="22.52" a="1833.27" fwhm="0.000700" res="484703.1" algo="FTMS"/>
<pk mz="339.139417" i="2041011.5" sn="15.67" a="1218.87" fwhm="0.000719" res="471524.2" algo="FTMS"/>
<pk mz="339.144968" i="5175221.0" sn="43.42" a="3583.15" fwhm="0.000730" res="464383.5" algo="FTMS"/>
<pk mz="339.158040" i="2622392.5" sn="20.82" a="1765.88" fwhm="0.000755" res="449260.3" algo="FTMS"/>
<pk mz="339.163562" i="10528186.0" sn="90.82" a="7444.11" fwhm="0.000731" res="463972.2" algo="FTMS"/>
<pk mz="339.175787" i="2975677.5" sn="23.94" a="1976.42" fwhm="0.000715" res="474602.0" algo="FTMS"/>
<pk mz="339.181299" i="5188031.0" sn="43.53" a="3558.66" fwhm="0.000726" res="466909.3" algo="FTMS"/>
<pk mz="339.192871" i="1462978.3" sn="10.55" a="766.67" fwhm="0.000769" res="441004.2" algo="FTMS"/>
<pk mz="339.194376" i="10666435.0" sn="92.05" a="7961.04" fwhm="0.000751" res="451417.4" algo="FTMS"/>
<pk mz="339.199890" i="196355520.0" z="-1" sn="1736.36" a="145173.02" fwhm="0.000729" res="465456.5" algo="FTMS" component_name="H" deconvoluted_molecular_mass="339.200281" deconvoluted_isotopic_mass="339.200271"/>
<pk mz="339.206711" i="1161798.1" sn="7.88" a="513.03" fwhm="0.000674" res="503260.0" algo="FTMS"/>
<pk mz="339.212153" i="1672135.5" sn="12.40" a="1051.91" fwhm="0.000778" res="435968.8" algo="FTMS"/>
<pk mz="339.217700" i="1738953.1" sn="12.99" a="1069.18" fwhm="0.000724" res="468523.8" algo="FTMS"/>
<pk mz="339.254011" i="1174355.1" sn="7.99" a="567.07" fwhm="0.000661" res="513625.5" algo="FTMS"/>
<pk mz="340.035811" i="1097387.1" sn="7.31" a="641.63" fwhm="0.000784" res="433825.2" algo="FTMS"/>
<pk mz="340.042995" i="1153837.1" sn="7.81" a="509.81" fwhm="0.000671" res="506474.1" algo="FTMS"/>
<pk mz="340.067393" i="2037939.9" sn="15.64" a="1271.74" fwhm="0.000766" res="443993.6" algo="FTMS"/>
<pk mz="340.080583" i="1286199.5" sn="8.98" a="730.94" fwhm="0.000743" res="457593.0" algo="FTMS"/>
<pk mz="340.103817" i="1341373.9" sn="9.47" a="754.05" fwhm="0.000701" res="485466.1" algo="FTMS"/>
<pk mz="340.151507" i="1093323.1" sn="7.27" a="390.67" fwhm="0.000530" res="641340.1" algo="FTMS"/>
<pk mz="340.166920" i="1980879.3" sn="15.13" a="1302.33" fwhm="0.000770" res="441654.5" algo="FTMS"/>
<pk mz="340.197773" i="1986263.9" sn="15.18" a="1117.37" fwhm="0.000654" res="519977.3" algo="FTMS"/>
<pk mz="340.199362" i="1068760.3" sn="7.05" a="601.74" fwhm="0.000745" res="456836.6" algo="FTMS"/>
<pk mz="340.203301" i="30299866.0" z="-1" sn="265.90" a="23542.63" fwhm="0.000767" res="443337.5" algo="FTMS" component_name="H" deconvoluted_molecular_mass="339.200281" deconvoluted_isotopic_mass="340.203684"/>
<pk mz="340.885248" i="8583062.0" sn="73.59" a="6437.62" fwhm="0.000765" res="445549.2" algo="FTMS"/>
<pk mz="341.012935" i="1144568.9" sn="7.72" a="944.73" fwhm="0.001165" res="292629.7" algo="FTMS"/>
<pk mz="341.051469" i="4122563.5" sn="34.09" a="2905.03" fwhm="0.000747" res="456656.0" algo="FTMS"/>
<pk mz="341.087798" i="6473677.5" sn="54.91" a="4828.17" fwhm="0.000777" res="438737.3" algo="FTMS"/>
<pk mz="341.099035" i="1186768.6" sn="8.10" a="662.14" fwhm="0.000736" res="463456.4" algo="FTMS"/>
<pk mz="341.124200" i="8035287.5" sn="68.74" a="5850.03" fwhm="0.000744" res="458482.2" algo="FTMS"/>
<pk mz="341.135295" i="1064986.6" sn="7.02" a="645.69" fwhm="0.000831" res="410332.0" algo="FTMS"/>
<pk mz="341.137252" i="4295643.0" sn="35.63" a="3034.69" fwhm="0.000756" res="451238.1" algo="FTMS"/>
<pk mz="341.142809" i="6555612.5" sn="55.64" a="4675.05" fwhm="0.000744" res="458239.6" algo="FTMS"/>
<pk mz="341.160579" i="9782242.0" sn="84.21" a="7595.49" fwhm="0.000765" res="445841.7" algo="FTMS"/>
<pk mz="341.179203" i="9488359.0" sn="81.61" a="7059.28" fwhm="0.000764" res="446392.3" algo="FTMS"/>
<pk mz="341.183041" i="1394663.9" sn="9.94" a="760.86" fwhm="0.000724" res="471439.6" algo="FTMS"/>
<pk mz="341.191423" i="4115946.3" sn="34.04" a="2729.09" fwhm="0.000714" res="477592.3" algo="FTMS"/>
<pk mz="341.195761" i="6916075.5" sn="58.83" a="5511.46" fwhm="0.000815" res="418592.0" algo="FTMS"/>
<pk mz="341.196948" i="15198188.0" sn="132.17" a="11814.20" fwhm="0.000782" res="436224.7" algo="FTMS"/>
<pk mz="341.204306" i="1177965.8" sn="8.02" a="434.52" fwhm="0.000605" res="564325.0" algo="FTMS"/>
<pk mz="341.206654" i="2793966.3" z="-1" sn="22.33" a="1854.00" fwhm="0.000750" res="455173.7" algo="FTMS" component_name="H" deconvoluted_molecular_mass="339.200281" deconvoluted_isotopic_mass="341.207039"/>
<pk mz="341.233389" i="2663413.8" sn="21.17" a="1706.40" fwhm="0.000751" res="454098.2" algo="FTMS"/>
<pk mz="342.059713" i="1340889.6" sn="9.46" a="607.63" fwhm="0.000620" res="551466.0" algo="FTMS"/>
<pk mz="342.083044" i="1698016.0" sn="12.62" a="960.05" fwhm="0.000700" res="488914.7" algo="FTMS"/>
<pk mz="342.127542" i="1283308.3" sn="8.95" a="560.99" fwhm="0.000624" res="548684.9" algo="FTMS"/>
<pk mz="342.130716" i="1890029.3" sn="14.32" a="1091.06" fwhm="0.000684" res="500338.0" algo="FTMS"/>
<pk mz="342.140699" i="1126511.9" sn="7.56" a="488.33" fwhm="0.000623" res="549135.7" algo="FTMS"/>
<pk mz="342.146184" i="1475441.5" sn="10.65" a="1113.98" fwhm="0.001038" res="329474.6" algo="FTMS"/>
<pk mz="342.164056" i="1867766.4" sn="14.13" a="1034.67" fwhm="0.000672" res="508980.7" algo="FTMS"/>
<pk mz="342.167074" i="9194743.0" sn="79.01" a="7003.49" fwhm="0.000771" res="444000.8" algo="FTMS"/>
<pk mz="342.182733" i="1320699.5" sn="9.28" a="629.72" fwhm="0.000643" res="532079.8" algo="FTMS"/>
<pk mz="342.199058" i="1541760.0" sn="11.24" a="963.11" fwhm="0.000825" res="414885.3" algo="FTMS"/>
<pk mz="342.200316" i="3030272.3" sn="24.42" a="2078.03" fwhm="0.000764" res="447987.4" algo="FTMS"/>
<pk mz="342.760976" i="1297306.8" sn="9.07" a="652.32" fwhm="0.000665" res="515514.3" algo="FTMS"/>
<pk mz="342.883193" i="3958716.5" sn="32.64" a="2775.99" fwhm="0.000755" res="454138.9" algo="FTMS"/>
<pk mz="342.974542" i="20369878.0" sn="177.96" a="16125.92" fwhm="0.000769" res="446051.0" algo="FTMS"/>
<pk mz="343.009526" i="1377759.3" sn="9.78" a="621.80" fwhm="0.000612" res="560678.2" algo="FTMS"/>
<pk mz="343.020246" i="1654754.1" sn="12.24" a="1032.78" fwhm="0.000800" res="428846.6" algo="FTMS"/>
<pk mz="343.030701" i="1699557.0" sn="12.63" a="1059.64" fwhm="0.000757" res="453055.3" algo="FTMS"/>
<pk mz="343.045996" i="1491689.3" sn="10.79" a="813.22" fwhm="0.000694" res="494549.0" algo="FTMS"/>
<pk mz="343.057300" i="1125484.4" sn="7.55" a="590.70" fwhm="0.000778" res="441213.5" algo="FTMS"/>
<pk mz="343.067059" i="4560879.0" sn="37.97" a="3521.27" fwhm="0.000812" res="422343.8" algo="FTMS"/>
<pk mz="343.078328" i="1655538.1" sn="12.24" a="1127.48" fwhm="0.000764" res="448882.1" algo="FTMS"/>
<pk mz="343.082351" i="1492979.3" sn="10.80" a="1151.21" fwhm="0.000922" res="371977.9" algo="FTMS"/>
<pk mz="343.103465" i="6642169.0" sn="56.40" a="5110.04" fwhm="0.000789" res="434978.7" algo="FTMS"/>
<pk mz="343.106480" i="1140089.9" sn="7.68" a="885.91" fwhm="0.000991" res="346171.5" algo="FTMS"/>
<pk mz="343.114696" i="5782012.0" sn="48.78" a="4468.05" fwhm="0.000792" res="432954.6" algo="FTMS"/>
<pk mz="343.134362" i="1416833.6" sn="10.13" a="783.18" fwhm="0.000734" res="467363.8" algo="FTMS"/>
<pk mz="343.139851" i="12704259.0" sn="110.08" a="10006.73" fwhm="0.000772" res="444434.2" algo="FTMS"/>
<pk mz="343.151004" i="1354886.1" sn="9.58" a="743.53" fwhm="0.000745" res="460825.6" algo="FTMS"/>
<pk mz="343.168167" i="4028426.8" sn="33.26" a="2744.43" fwhm="0.000728" res="471243.2" algo="FTMS"/>
<pk mz="343.170352" i="1363979.5" sn="9.66" a="587.79" fwhm="0.000600" res="572299.6" algo="FTMS"/>
<pk mz="343.176235" i="12409357.0" sn="107.47" a="9790.38" fwhm="0.000779" res="440720.3" algo="FTMS"/>
<pk mz="343.198763" i="1372435.3" sn="9.74" a="732.05" fwhm="0.000693" res="495531.5" algo="FTMS"/>
<pk mz="343.212608" i="18559512.0" sn="161.93" a="14924.41" fwhm="0.000789" res="435180.8" algo="FTMS"/>
<pk mz="343.248990" i="3361313.0" sn="27.35" a="2639.94" fwhm="0.000825" res="415829.7" algo="FTMS"/>
<pk mz="343.974098" i="2826472.5" sn="22.38" a="2221.93" fwhm="0.000838" res="410285.6" algo="FTMS"/>
<pk mz="344.041248" i="1388026.9" sn="9.77" a="773.25" fwhm="0.000687" res="500657.7" algo="FTMS"/>
<pk mz="344.077613" i="1180484.9" sn="7.95" a="806.80" fwhm="0.000998" res="344642.9" algo="FTMS"/>
<pk mz="344.106848" i="1277196.9" sn="8.80" a="713.89" fwhm="0.000730" res="471679.7" algo="FTMS"/>
<pk mz="344.109986" i="1494669.8" sn="10.71" a="820.57" fwhm="0.000743" res="462839.1" algo="FTMS"/>
<pk mz="344.111897" i="1392782.3" sn="9.81" a="865.53" fwhm="0.000812" res="423819.4" algo="FTMS"/>
<pk mz="344.135085" i="3214612.5" sn="25.78" a="2201.51" fwhm="0.000754" res="456291.7" algo="FTMS"/>
<pk mz="344.143233" i="2290710.8" sn="17.69" a="1728.13" fwhm="0.000831" res="414054.9" algo="FTMS"/>
<pk mz="344.146420" i="2685463.8" sn="21.15" a="1745.13" fwhm="0.000761" res="452395.1" algo="FTMS"/>
<pk mz="344.171440" i="1563166.6" sn="11.31" a="710.00" fwhm="0.000599" res="574238.7" algo="FTMS"/>
<pk mz="344.179605" i="2425632.8" sn="18.87" a="1534.39" fwhm="0.000738" res="466202.9" algo="FTMS"/>
<pk mz="344.182723" i="8143649.5" sn="68.99" a="6114.87" fwhm="0.000772" res="445679.5" algo="FTMS"/>
<pk mz="344.215984" i="4651307.0" sn="38.38" a="3570.22" fwhm="0.000800" res="430285.9" algo="FTMS"/>
<pk mz="344.758976" i="4164031.8" sn="34.11" a="3175.56" fwhm="0.000789" res="437226.9" algo="FTMS"/>
<pk mz="344.807419" i="1217229.0" sn="8.27" a="658.76" fwhm="0.000753" res="457950.3" algo="FTMS"/>
<pk mz="344.971588" i="6968314.0" sn="58.69" a="5303.73" fwhm="0.000796" res="433399.4" algo="FTMS"/>
<pk mz="345.025260" i="1904904.8" sn="14.30" a="1182.58" fwhm="0.000750" res="459845.4" algo="FTMS"/>
<pk mz="345.046389" i="1724430.5" sn="12.72" a="1203.41" fwhm="0.000859" res="401505.1" algo="FTMS"/>
<pk mz="345.061544" i="2021394.6" sn="15.32" a="1347.25" fwhm="0.000749" res="460437.7" algo="FTMS"/>
<pk mz="345.067905" i="3349780.5" sn="26.97" a="2617.78" fwhm="0.000855" res="403422.9" algo="FTMS"/>
<pk mz="345.072900" i="1571605.8" sn="11.38" a="801.51" fwhm="0.000666" res="518194.7" algo="FTMS"/>
<pk mz="345.082727" i="3717656.5" sn="30.19" a="2808.93" fwhm="0.000818" res="421741.3" algo="FTMS"/>
<pk mz="345.093972" i="2280987.5" sn="17.60" a="1399.87" fwhm="0.000735" res="469295.2" algo="FTMS"/>
<pk mz="345.097983" i="1767708.6" sn="13.10" a="1028.96" fwhm="0.000722" res="478155.2" algo="FTMS"/>
<pk mz="345.111017" i="1191712.1" sn="8.05" a="669.01" fwhm="0.000734" res="470278.2" algo="FTMS"/>
<pk mz="345.119128" i="7740450.5" sn="65.45" a="5894.71" fwhm="0.000778" res="443840.0" algo="FTMS"/>
<pk mz="345.130328" i="4546085.5" sn="37.45" a="3190.95" fwhm="0.000758" res="455281.7" algo="FTMS"/>
<pk mz="345.134306" i="1218342.6" sn="8.28" a="640.74" fwhm="0.000720" res="479617.4" algo="FTMS"/>
<pk mz="345.141713" i="1082280.6" sn="7.09" a="656.35" fwhm="0.000771" res="447478.1" algo="FTMS"/>
<pk mz="345.147390" i="3801642.3" sn="30.93" a="3037.08" fwhm="0.000805" res="428543.6" algo="FTMS"/>
<pk mz="345.155492" i="11068460.0" sn="94.63" a="8835.75" fwhm="0.000781" res="441832.0" algo="FTMS"/>
<pk mz="345.165260" i="1336623.0" sn="9.32" a="710.10" fwhm="0.000750" res="459929.9" algo="FTMS"/>
<pk mz="345.177868" i="2207794.5" sn="16.96" a="1310.68" fwhm="0.000708" res="487761.7" algo="FTMS"/>
<pk mz="345.183796" i="7626804.0" sn="64.46" a="5830.01" fwhm="0.000780" res="442688.5" algo="FTMS"/>
<pk mz="345.186088" i="1978932.8" sn="14.95" a="1338.97" fwhm="0.000806" res="428505.6" algo="FTMS"/>
<pk mz="345.191875" i="7513142.5" sn="63.46" a="5727.98" fwhm="0.000788" res="438233.4" algo="FTMS"/>
<pk mz="345.228246" i="16088128.0" sn="138.63" a="12678.91" fwhm="0.000790" res="436821.3" algo="FTMS"/>
<pk mz="346.015606" i="2789143.5" sn="22.05" a="1799.07" fwhm="0.000729" res="474663.4" algo="FTMS"/>
<pk mz="346.056864" i="2197794.8" sn="16.87" a="1400.78" fwhm="0.000734" res="471407.6" algo="FTMS"/>
<pk mz="346.077959" i="1273384.6" sn="8.76" a="658.21" fwhm="0.000666" res="519286.0" algo="FTMS"/>
<pk mz="346.114381" i="2872114.5" sn="22.78" a="2177.53" fwhm="0.000826" res="418868.1" algo="FTMS"/>
<pk mz="346.125620" i="1501749.6" sn="10.76" a="872.78" fwhm="0.000662" res="522945.0" algo="FTMS"/>
<pk mz="346.133718" i="2440247.8" sn="18.99" a="1792.90" fwhm="0.000825" res="419635.4" algo="FTMS"/>
<pk mz="346.150777" i="3513148.5" sn="28.40" a="2609.63" fwhm="0.000794" res="436043.0" algo="FTMS"/>
<pk mz="346.158905" i="2286910.8" sn="17.65" a="1621.92" fwhm="0.000832" res="415919.6" algo="FTMS"/>
<pk mz="346.162008" i="8787264.0" sn="74.63" a="7204.81" fwhm="0.000815" res="424832.3" algo="FTMS"/>
<pk mz="346.187181" i="2250822.5" sn="17.33" a="1445.15" fwhm="0.000759" res="456165.2" algo="FTMS"/>
<pk mz="346.195241" i="1341768.6" sn="9.36" a="624.80" fwhm="0.000630" res="549532.8" algo="FTMS"/>
<pk mz="346.231630" i="3188050.5" sn="25.55" a="2353.55" fwhm="0.000815" res="424887.9" algo="FTMS"/>
<pk mz="346.756956" i="4863458.0" sn="40.23" a="3820.03" fwhm="0.000840" res="412997.2" algo="FTMS"/>
<pk mz="346.805294" i="2270447.0" sn="17.50" a="1647.60" fwhm="0.000804" res="431368.8" algo="FTMS"/>
<pk mz="346.981967" i="1456287.0" sn="10.36" a="949.05" fwhm="0.000822" res="422095.1" algo="FTMS"/>
<pk mz="347.004556" i="1238053.1" sn="8.45" a="733.40" fwhm="0.000893" res="388466.0" algo="FTMS"/>
<pk mz="347.011057" i="1203367.0" sn="8.15" a="707.88" fwhm="0.000885" res="391906.6" algo="FTMS"/>
<pk mz="347.040828" i="3057199.0" sn="24.40" a="2347.69" fwhm="0.000824" res="421014.3" algo="FTMS"/>
<pk mz="347.052085" i="1526066.1" sn="10.98" a="957.69" fwhm="0.000770" res="450619.4" algo="FTMS"/>
<pk mz="347.063378" i="1889589.1" sn="14.16" a="1045.51" fwhm="0.000682" res="509098.7" algo="FTMS"/>
<pk mz="347.077242" i="3049529.0" sn="24.33" a="2100.18" fwhm="0.000755" res="459523.5" algo="FTMS"/>
<pk mz="347.088554" i="1760060.0" sn="13.03" a="1000.98" fwhm="0.000709" res="489408.4" algo="FTMS"/>
<pk mz="347.090315" i="5001276.5" sn="41.44" a="3793.89" fwhm="0.000807" res="430156.4" algo="FTMS"/>
<pk mz="347.098361" i="2217022.8" sn="17.03" a="1244.85" fwhm="0.000679" res="511041.0" algo="FTMS"/>
<pk mz="347.109658" i="2023233.8" sn="15.33" a="1158.48" fwhm="0.000694" res="499878.9" algo="FTMS"/>
<pk mz="347.113659" i="4019266.8" sn="32.83" a="2992.95" fwhm="0.000761" res="455866.4" algo="FTMS"/>
<pk mz="347.126692" i="3504198.5" sn="28.32" a="2703.56" fwhm="0.000843" res="411741.2" algo="FTMS"/>
<pk mz="347.134737" i="4894792.5" sn="40.51" a="3680.20" fwhm="0.000796" res="436369.7" algo="FTMS"/>
<pk mz="347.137034" i="7908937.0" sn="66.93" a="6431.54" fwhm="0.000828" res="419374.2" algo="FTMS"/>
<pk mz="347.144521" i="1504843.3" sn="10.79" a="899.03" fwhm="0.000722" res="480497.7" algo="FTMS"/>
<pk mz="347.146042" i="1289547.6" sn="8.90" a="688.82" fwhm="0.000667" res="520488.7" algo="FTMS"/>
<pk mz="347.149985" i="1495628.8" sn="10.71" a="958.44" fwhm="0.000843" res="411603.4" algo="FTMS"/>
<pk mz="347.163098" i="2502480.3" sn="19.53" a="1916.74" fwhm="0.000874" res="397351.6" algo="FTMS"/>
<pk mz="347.165304" i="1355344.9" sn="9.48" a="882.31" fwhm="0.000854" res="406297.4" algo="FTMS"/>
<pk mz="347.171152" i="5147730.5" sn="42.72" a="3796.37" fwhm="0.000787" res="441067.4" algo="FTMS"/>
<pk mz="347.180760" i="2410325.0" sn="18.73" a="1727.87" fwhm="0.000825" res="420610.0" algo="FTMS"/>
<pk mz="347.186428" i="1205718.6" sn="8.17" a="528.81" fwhm="0.000669" res="519144.6" algo="FTMS"/>
<pk mz="347.199446" i="16025178.0" sn="138.07" a="13395.48" fwhm="0.000820" res="423245.1" algo="FTMS"/>
<pk mz="347.207475" i="2101340.5" sn="16.02" a="1234.67" fwhm="0.000733" res="473717.8" algo="FTMS"/>
<pk mz="347.235832" i="1108836.1" sn="7.32" a="593.68" fwhm="0.000763" res="455169.8" algo="FTMS"/>
<pk mz="347.243874" i="2304358.3" sn="17.80" a="1729.09" fwhm="0.000848" res="409694.6" algo="FTMS"/>
<pk mz="347.272246" i="1766254.0" sn="13.08" a="938.80" fwhm="0.000661" res="525367.9" algo="FTMS"/>
<pk mz="348.013531" i="2357559.3" sn="18.26" a="1566.41" fwhm="0.000760" res="457635.5" algo="FTMS"/>
<pk mz="348.036164" i="1883453.5" sn="14.11" a="1194.02" fwhm="0.000735" res="473692.2" algo="FTMS"/>
<pk mz="348.072455" i="1988423.4" sn="15.03" a="1362.44" fwhm="0.000797" res="436607.9" algo="FTMS"/>
<pk mz="348.093619" i="2993485.0" sn="23.84" a="2156.24" fwhm="0.000786" res="443054.0" algo="FTMS"/>
<pk mz="348.117067" i="1246291.4" sn="8.52" a="637.29" fwhm="0.000727" res="479059.7" algo="FTMS"/>
<pk mz="348.129977" i="5304151.0" sn="44.09" a="4099.73" fwhm="0.000804" res="432940.9" algo="FTMS"/>
<pk mz="348.140255" i="1511769.8" sn="10.85" a="1117.87" fwhm="0.000912" res="381799.2" algo="FTMS"/>
<pk mz="348.166434" i="2230112.8" sn="17.14" a="1415.89" fwhm="0.000676" res="514908.3" algo="FTMS"/>
<pk mz="348.202829" i="3705194.8" sn="30.07" a="2539.41" fwhm="0.000774" res="449790.0" algo="FTMS"/>
<pk mz="348.755051" i="1471360.3" sn="10.49" a="1054.11" fwhm="0.000908" res="383886.4" algo="FTMS"/>
<pk mz="348.803264" i="1570573.3" sn="11.36" a="903.75" fwhm="0.000727" res="480059.8" algo="FTMS"/>
<pk mz="348.954044" i="7191606.0" sn="60.63" a="5943.50" fwhm="0.000825" res="423136.4" algo="FTMS"/>
<pk mz="349.020153" i="3753544.0" sn="30.50" a="2756.12" fwhm="0.000777" res="449215.5" algo="FTMS"/>
<pk mz="349.056509" i="5030994.0" sn="41.69" a="4006.65" fwhm="0.000820" res="425693.4" algo="FTMS"/>
<pk mz="349.067766" i="1544788.9" sn="11.14" a="896.51" fwhm="0.000692" res="504521.1" algo="FTMS"/>
<pk mz="349.069637" i="1442901.4" sn="10.24" a="698.68" fwhm="0.000730" res="478191.6" algo="FTMS"/>
<pk mz="349.092943" i="3542619.5" sn="28.65" a="2807.52" fwhm="0.000863" res="404525.4" algo="FTMS"/>
<pk mz="349.105954" i="45437024.0" z="-1" sn="395.89" a="37923.15" fwhm="0.000803" res="434514.6" algo="FTMS" component_name="j" deconvoluted_molecular_mass="349.106082" deconvoluted_isotopic_mass="349.106358"/>
<pk mz="349.114052" i="1184865.4" sn="7.98" a="701.18" fwhm="0.000845" res="413197.0" algo="FTMS"/>
<pk mz="349.116437" i="1385698.0" sn="9.74" a="934.91" fwhm="0.000906" res="385380.3" algo="FTMS"/>
<pk mz="349.123702" i="1154276.0" sn="7.71" a="555.18" fwhm="0.000663" res="526362.6" algo="FTMS"/>
<pk mz="349.129276" i="2782309.5" sn="21.98" a="1657.18" fwhm="0.000692" res="504349.3" algo="FTMS"/>
<pk mz="349.142362" i="7966825.0" sn="67.43" a="6135.79" fwhm="0.000790" res="442106.5" algo="FTMS"/>
<pk mz="349.150417" i="1192043.1" sn="8.04" a="575.83" fwhm="0.000637" res="548156.0" algo="FTMS"/>
<pk mz="349.165592" i="1331695.3" sn="9.27" a="670.75" fwhm="0.000752" res="464062.3" algo="FTMS"/>
<pk mz="349.168979" i="1348464.3" sn="9.41" a="832.03" fwhm="0.000756" res="461680.1" algo="FTMS"/>
<pk mz="349.178718" i="4132466.8" sn="33.82" a="2934.01" fwhm="0.000776" res="449721.9" algo="FTMS"/>
<pk mz="349.186704" i="1406069.0" sn="9.92" a="853.86" fwhm="0.000753" res="464003.6" algo="FTMS"/>
<pk mz="349.196505" i="5386359.5" sn="44.81" a="3943.08" fwhm="0.000785" res="444567.2" algo="FTMS"/>
<pk mz="349.202104" i="3301497.3" sn="26.53" a="2513.78" fwhm="0.000850" res="410860.7" algo="FTMS"/>
<pk mz="349.205358" i="1405690.0" sn="9.92" a="1047.01" fwhm="0.000885" res="394467.2" algo="FTMS"/>
<pk mz="349.215105" i="26677372.0" z="-1" sn="231.44" a="22440.91" fwhm="0.000813" res="429478.5" algo="FTMS" component_name="AJ" deconvoluted_molecular_mass="349.215511" deconvoluted_isotopic_mass="349.215510"/>
<pk mz="349.251466" i="1144070.5" sn="7.62" a="542.02" fwhm="0.000693" res="503650.4" algo="FTMS"/>
<pk mz="349.953725" i="1625924.0" sn="11.84" a="950.48" fwhm="0.000732" res="477963.5" algo="FTMS"/>
<pk mz="350.015495" i="1089876.6" sn="7.15" a="599.01" fwhm="0.000724" res="483154.8" algo="FTMS"/>
<pk mz="350.051733" i="1899358.4" sn="14.24" a="1368.52" fwhm="0.000818" res="427899.6" algo="FTMS"/>
<pk mz="350.062383" i="4344161.5" sn="35.67" a="3329.28" fwhm="0.000820" res="426719.7" algo="FTMS"/>
<pk mz="350.088161" i="1965672.3" sn="14.82" a="1400.06" fwhm="0.000977" res="358220.5" algo="FTMS"/>
<pk mz="350.109296" i="7723374.0" z="-1" sn="65.29" a="5982.01" fwhm="0.000797" res="439016.1" algo="FTMS" component_name="j" deconvoluted_molecular_mass="349.106082" deconvoluted_isotopic_mass="350.109702"/>
<pk mz="350.135827" i="2414197.0" sn="18.75" a="1738.11" fwhm="0.000844" res="414871.8" algo="FTMS"/>
<pk mz="350.145691" i="2179959.8" sn="16.70" a="1358.78" fwhm="0.000742" res="471839.9" algo="FTMS"/>
<pk mz="350.172170" i="1171582.9" sn="7.86" a="838.76" fwhm="0.001038" res="337475.3" algo="FTMS"/>
<pk mz="350.182058" i="1313921.5" sn="9.11" a="799.67" fwhm="0.000876" res="399914.4" algo="FTMS"/>
<pk mz="350.185181" i="1086466.4" sn="7.11" a="478.70" fwhm="0.000675" res="518598.1" algo="FTMS"/>
<pk mz="350.199866" i="1342086.4" sn="9.36" a="622.12" fwhm="0.000714" res="490437.4" algo="FTMS"/>
<pk mz="350.218455" i="5160843.5" z="-1" sn="42.83" a="3905.11" fwhm="0.000790" res="443281.1" algo="FTMS" component_name="AJ" deconvoluted_molecular_mass="349.215511" deconvoluted_isotopic_mass="350.218861"/>
<pk mz="350.801715" i="1172776.4" sn="7.79" a="559.14" fwhm="0.000740" res="474369.9" algo="FTMS"/>
<pk mz="351.035734" i="6519399.0" sn="54.17" a="5262.89" fwhm="0.000833" res="421289.7" algo="FTMS"/>
<pk mz="351.047116" i="1221994.3" sn="8.21" a="556.27" fwhm="0.000641" res="548051.6" algo="FTMS"/>
<pk mz="351.056964" i="2604909.0" sn="20.21" a="1664.53" fwhm="0.000752" res="467060.6" algo="FTMS"/>
<pk mz="351.072194" i="4660337.0" sn="38.04" a="3804.93" fwhm="0.000798" res="440061.0" algo="FTMS"/>
<pk mz="351.075466" i="1176049.9" sn="7.82" a="586.12" fwhm="0.000712" res="493413.9" algo="FTMS"/>
<pk mz="351.085188" i="2206324.5" sn="16.75" a="1777.11" fwhm="0.000896" res="391818.1" algo="FTMS"/>
<pk mz="351.103007" i="13058681.0" sn="110.89" a="10672.95" fwhm="0.000817" res="429658.7" algo="FTMS"/>
<pk mz="351.108546" i="3843706.8" z="-1" sn="30.96" a="2732.38" fwhm="0.000757" res="464106.2" algo="FTMS" component_name="j" deconvoluted_molecular_mass="349.106082" deconvoluted_isotopic_mass="351.108955"/>
<pk mz="351.121596" i="8026750.5" sn="67.24" a="6733.60" fwhm="0.000847" res="414730.5" algo="FTMS"/>
<pk mz="351.134482" i="4208258.0" sn="34.12" a="2951.49" fwhm="0.000766" res="458592.4" algo="FTMS"/>
<pk mz="351.139439" i="2128259.0" sn="16.08" a="1352.40" fwhm="0.000757" res="463730.4" algo="FTMS"/>
<pk mz="351.144942" i="3382916.5" sn="26.96" a="2585.01" fwhm="0.000799" res="439385.3" algo="FTMS"/>
<pk mz="351.157979" i="5381256.0" sn="44.29" a="4259.45" fwhm="0.000825" res="425626.0" algo="FTMS"/>
<pk mz="351.175780" i="1773196.9" sn="13.00" a="1147.94" fwhm="0.000773" res="454478.4" algo="FTMS"/>
<pk mz="351.181314" i="1888654.4" sn="14.00" a="1235.35" fwhm="0.000750" res="468351.3" algo="FTMS"/>
<pk mz="351.194405" i="6290066.0" sn="52.18" a="4876.05" fwhm="0.000813" res="431763.5" algo="FTMS"/>
<pk mz="351.212192" i="8193686.5" sn="68.69" a="6734.14" fwhm="0.000816" res="430277.1" algo="FTMS"/>
<pk mz="351.217692" i="5855896.0" sn="48.41" a="4715.35" fwhm="0.000814" res="431672.9" algo="FTMS"/>
<pk mz="351.221079" i="16489113.0" sn="140.65" a="13661.27" fwhm="0.000824" res="426381.3" algo="FTMS"/>
<pk mz="351.230805" i="6058651.5" sn="50.17" a="4792.01" fwhm="0.000823" res="426831.1" algo="FTMS"/>
<pk mz="352.031189" i="1450226.4" sn="10.19" a="969.68" fwhm="0.000865" res="406930.5" algo="FTMS"/>
<pk mz="352.059544" i="1343865.9" sn="9.27" a="769.12" fwhm="0.000743" res="473841.8" algo="FTMS"/>
<pk mz="352.067387" i="2436988.0" sn="18.75" a="1782.38" fwhm="0.000822" res="428525.7" algo="FTMS"/>
<pk mz="352.103843" i="1374981.8" sn="9.54" a="957.85" fwhm="0.000863" res="408016.8" algo="FTMS"/>
<pk mz="352.106311" i="2024070.4" sn="15.17" a="1558.76" fwhm="0.000901" res="390737.6" algo="FTMS"/>
<pk mz="352.125016" i="1504651.5" sn="10.66" a="762.92" fwhm="0.000659" res="534254.8" algo="FTMS"/>
<pk mz="352.161317" i="1296533.1" sn="8.86" a="833.11" fwhm="0.000858" res="410663.3" algo="FTMS"/>
<pk mz="352.215451" i="1188515.6" sn="7.92" a="652.67" fwhm="0.000725" res="485796.4" algo="FTMS"/>
<pk mz="352.221272" i="1156133.3" sn="7.64" a="738.55" fwhm="0.000919" res="383060.1" algo="FTMS"/>
<pk mz="352.224443" i="2932646.0" sn="23.05" a="2098.29" fwhm="0.000783" res="449905.2" algo="FTMS"/>
<pk mz="352.234075" i="1500712.6" sn="10.63" a="1083.43" fwhm="0.000890" res="395882.2" algo="FTMS"/>
<pk mz="352.948983" i="4030567.8" sn="32.57" a="3039.09" fwhm="0.000805" res="438690.4" algo="FTMS"/>
<pk mz="353.014934" i="1245561.5" sn="8.41" a="684.84" fwhm="0.000729" res="484169.6" algo="FTMS"/>
<pk mz="353.051411" i="5813379.0" sn="48.04" a="4516.82" fwhm="0.000820" res="430496.4" algo="FTMS"/>
<pk mz="353.072529" i="1251208.9" sn="8.46" a="1022.33" fwhm="0.001053" res="335318.1" algo="FTMS"/>
<pk mz="353.087764" i="6379661.0" sn="52.95" a="5110.84" fwhm="0.000831" res="424881.7" algo="FTMS"/>
<pk mz="353.099004" i="1479568.0" sn="10.44" a="855.22" fwhm="0.000759" res="465382.2" algo="FTMS"/>
<pk mz="353.100835" i="2182032.5" sn="16.54" a="1356.16" fwhm="0.000694" res="509153.1" algo="FTMS"/>
<pk mz="353.118685" i="2378901.3" sn="18.25" a="1622.60" fwhm="0.000738" res="478538.2" algo="FTMS"/>
<pk mz="353.124207" i="5208214.5" sn="42.79" a="4037.68" fwhm="0.000800" res="441655.5" algo="FTMS"/>
<pk mz="353.137247" i="5574810.0" sn="45.97" a="4274.64" fwhm="0.000808" res="436842.1" algo="FTMS"/>
<pk mz="353.155052" i="1842846.9" sn="13.60" a="1242.12" fwhm="0.000824" res="428810.0" algo="FTMS"/>
<pk mz="353.160585" i="5108896.5" sn="41.93" a="3981.78" fwhm="0.000817" res="432296.1" algo="FTMS"/>
<pk mz="353.173635" i="3248803.8" sn="25.79" a="2267.11" fwhm="0.000769" res="458994.6" algo="FTMS"/>
<pk mz="353.191468" i="2118312.8" sn="15.98" a="1363.13" fwhm="0.000785" res="450198.1" algo="FTMS"/>
<pk mz="353.196945" i="2724010.0" sn="21.24" a="1742.30" fwhm="0.000739" res="477787.8" algo="FTMS"/>
<pk mz="353.200369" i="1230379.0" sn="8.28" a="658.59" fwhm="0.000731" res="483282.9" algo="FTMS"/>
<pk mz="353.210041" i="3462829.5" sn="27.65" a="2304.83" fwhm="0.000730" res="483755.9" algo="FTMS"/>
<pk mz="353.215604" i="1420463.1" sn="9.93" a="942.51" fwhm="0.000838" res="421298.4" algo="FTMS"/>
<pk mz="353.227900" i="2626226.3" sn="20.39" a="1818.78" fwhm="0.000745" res="474071.4" algo="FTMS"/>
<pk mz="353.233346" i="3944627.8" sn="31.83" a="2946.83" fwhm="0.000822" res="429641.0" algo="FTMS"/>
<pk mz="354.046764" i="1266828.8" sn="8.60" a="559.22" fwhm="0.000642" res="551155.5" algo="FTMS"/>
<pk mz="354.054793" i="1291150.9" sn="8.81" a="722.29" fwhm="0.000729" res="485971.3" algo="FTMS"/>
<pk mz="354.096161" i="1517337.9" sn="10.77" a="1072.10" fwhm="0.000880" res="402165.3" algo="FTMS"/>
<pk mz="354.105642" i="1599516.4" sn="11.48" a="1220.89" fwhm="0.000926" res="382252.6" algo="FTMS"/>
<pk mz="354.119395" i="1191968.1" sn="7.95" a="596.79" fwhm="0.000724" res="488976.3" algo="FTMS"/>
<pk mz="354.140595" i="1297829.8" sn="8.87" a="642.92" fwhm="0.000688" res="514739.5" algo="FTMS"/>
<pk mz="354.143824" i="1236262.6" sn="8.33" a="782.18" fwhm="0.000840" res="421813.7" algo="FTMS"/>
<pk mz="354.163903" i="1237163.9" sn="8.34" a="566.78" fwhm="0.000648" res="546879.4" algo="FTMS"/>
<pk mz="354.236626" i="1096127.3" sn="7.12" a="416.13" fwhm="0.000579" res="611363.4" algo="FTMS"/>
<pk mz="355.030658" i="2248338.5" sn="17.11" a="1650.49" fwhm="0.000843" res="421163.2" algo="FTMS"/>
<pk mz="355.067071" i="6033052.0" sn="49.94" a="4994.23" fwhm="0.000858" res="413912.1" algo="FTMS"/>
<pk mz="355.078382" i="1873567.1" sn="13.86" a="1543.43" fwhm="0.000927" res="382930.2" algo="FTMS"/>
<pk mz="355.088188" i="27551394.0" z="-1" sn="236.60" a="24393.20" fwhm="0.000852" res="416554.6" algo="FTMS" component_name="AG" deconvoluted_molecular_mass="355.088610" deconvoluted_isotopic_mass="355.088607"/>
<pk mz="355.103437" i="5961382.0" sn="49.32" a="4686.54" fwhm="0.000807" res="439781.7" algo="FTMS"/>
<pk mz="355.111614" i="1662376.0" sn="12.03" a="935.28" fwhm="0.000694" res="511727.9" algo="FTMS"/>
<pk mz="355.114636" i="1412008.8" sn="9.85" a="747.57" fwhm="0.000715" res="496595.8" algo="FTMS"/>
<pk mz="355.116515" i="1490089.3" sn="10.53" a="742.89" fwhm="0.000673" res="527792.7" algo="FTMS"/>
<pk mz="355.134317" i="2123950.0" sn="16.03" a="1656.34" fwhm="0.000909" res="390601.2" algo="FTMS"/>
<pk mz="355.139819" i="8612527.0" sn="72.32" a="7366.80" fwhm="0.000847" res="419194.1" algo="FTMS"/>
<pk mz="355.151080" i="1426866.4" sn="9.98" a="698.27" fwhm="0.000643" res="552324.9" algo="FTMS"/>
<pk mz="355.152855" i="3268787.0" sn="25.96" a="2347.32" fwhm="0.000793" res="448091.8" algo="FTMS"/>
<pk mz="355.158484" i="3863220.5" sn="31.12" a="3017.84" fwhm="0.000828" res="429168.5" algo="FTMS"/>
<pk mz="355.170643" i="1321015.6" sn="9.06" a="770.41" fwhm="0.000837" res="424395.0" algo="FTMS"/>
<pk mz="355.176201" i="10137273.0" sn="85.54" a="8777.67" fwhm="0.000858" res="413739.5" algo="FTMS"/>
<pk mz="355.189101" i="1378492.5" sn="9.56" a="949.74" fwhm="0.000831" res="427567.1" algo="FTMS"/>
<pk mz="355.198733" i="1115839.1" sn="7.28" a="523.44" fwhm="0.000665" res="534341.3" algo="FTMS"/>
<pk mz="355.212596" i="5309635.0" sn="43.66" a="4415.56" fwhm="0.000850" res="417848.5" algo="FTMS"/>
<pk mz="355.223862" i="1641925.8" sn="11.85" a="961.04" fwhm="0.000750" res="473589.8" algo="FTMS"/>
<pk mz="355.226288" i="1166918.4" sn="7.73" a="848.44" fwhm="0.001104" res="321638.5" algo="FTMS"/>
<pk mz="355.248943" i="2009036.4" sn="15.03" a="1362.10" fwhm="0.000785" res="452742.9" algo="FTMS"/>
<pk mz="356.062432" i="1367204.1" sn="9.46" a="776.73" fwhm="0.000756" res="470706.0" algo="FTMS"/>
<pk mz="356.070313" i="1250726.3" sn="8.45" a="883.86" fwhm="0.000990" res="359602.3" algo="FTMS"/>
<pk mz="356.091554" i="4938156.0" z="-1" sn="40.44" a="4044.17" fwhm="0.000855" res="416627.5" algo="FTMS" component_name="AG" deconvoluted_molecular_mass="355.088610" deconvoluted_isotopic_mass="356.091975"/>
<pk mz="356.098668" i="1124909.8" sn="7.36" a="732.33" fwhm="0.000939" res="379340.5" algo="FTMS"/>
<pk mz="356.109922" i="11882417.0" sn="100.68" a="9958.18" fwhm="0.000836" res="426157.2" algo="FTMS"/>
<pk mz="356.111753" i="2639281.3" sn="20.50" a="2079.32" fwhm="0.000889" res="400784.0" algo="FTMS"/>
<pk mz="356.143155" i="1700537.5" sn="12.35" a="1004.84" fwhm="0.000723" res="492318.5" algo="FTMS"/>
<pk mz="356.146325" i="2567098.5" sn="19.87" a="2064.20" fwhm="0.000936" res="380505.3" algo="FTMS"/>
<pk mz="356.171520" i="1205057.1" sn="8.06" a="833.13" fwhm="0.000938" res="379559.9" algo="FTMS"/>
<pk mz="356.179544" i="1858755.1" sn="13.73" a="1331.71" fwhm="0.000850" res="419180.2" algo="FTMS"/>
<pk mz="356.182712" i="4960196.0" sn="40.63" a="4291.92" fwhm="0.000826" res="431028.8" algo="FTMS"/>
<pk mz="356.215954" i="1299916.9" sn="8.88" a="631.95" fwhm="0.000699" res="509900.4" algo="FTMS"/>
<pk mz="356.759073" i="1170908.5" sn="7.76" a="660.71" fwhm="0.000772" res="462290.1" algo="FTMS"/>
<pk mz="356.795283" i="1358822.1" sn="9.39" a="916.86" fwhm="0.000904" res="394488.8" algo="FTMS"/>
<pk mz="356.990138" i="117143704.0" z="-1" sn="1013.78" a="96796.81" fwhm="0.000816" res="437442.1" algo="FTMS" component_name="O" deconvoluted_molecular_mass="356.990527" deconvoluted_isotopic_mass="356.990561"/>
<pk mz="357.046400" i="2817704.5" sn="22.04" a="1976.81" fwhm="0.000776" res="460398.2" algo="FTMS"/>
<pk mz="357.061646" i="1084972.5" sn="7.01" a="657.79" fwhm="0.000796" res="448444.2" algo="FTMS"/>
<pk mz="357.082741" i="5375154.0" sn="44.23" a="4463.35" fwhm="0.000843" res="423461.0" algo="FTMS"/>
<pk mz="357.094918" i="3392693.3" sn="27.03" a="2813.14" fwhm="0.001087" res="328550.0" algo="FTMS"/>
<pk mz="357.103844" i="25794744.0" sn="221.36" a="22341.25" fwhm="0.000855" res="417463.7" algo="FTMS"/>
<pk mz="357.113316" i="3775162.3" sn="30.35" a="2911.11" fwhm="0.000838" res="426276.1" algo="FTMS"/>
<pk mz="357.119118" i="7789755.5" sn="65.17" a="6600.12" fwhm="0.000856" res="417151.5" algo="FTMS"/>
<pk mz="357.130350" i="43464896.0" z="-1" sn="374.64" a="38200.56" fwhm="0.000843" res="423410.3" algo="FTMS" component_name="l" deconvoluted_molecular_mass="357.130380" deconvoluted_isotopic_mass="357.130774"/>
<pk mz="357.147557" i="1373763.3" sn="9.52" a="967.73" fwhm="0.000939" res="380222.4" algo="FTMS"/>
<pk mz="357.155502" i="12914885.0" sn="109.63" a="11049.99" fwhm="0.000853" res="418798.3" algo="FTMS"/>
<pk mz="357.166733" i="1323976.3" sn="9.08" a="620.64" fwhm="0.000671" res="532227.7" algo="FTMS"/>
<pk mz="357.174094" i="3750090.3" sn="30.13" a="2628.96" fwhm="0.000784" res="455846.8" algo="FTMS"/>
<pk mz="357.186021" i="1138893.4" sn="7.48" a="523.36" fwhm="0.000614" res="581785.9" algo="FTMS"/>
<pk mz="357.191877" i="12478671.0" sn="105.85" a="10612.44" fwhm="0.000844" res="423034.5" algo="FTMS"/>
<pk mz="357.214381" i="2081492.9" sn="15.66" a="1481.24" fwhm="0.000835" res="427749.5" algo="FTMS"/>
<pk mz="357.228279" i="6106328.5" sn="50.57" a="4948.73" fwhm="0.000831" res="429639.3" algo="FTMS"/>
<pk mz="357.264605" i="1800162.1" sn="13.22" a="1110.32" fwhm="0.000769" res="464736.0" algo="FTMS"/>
<pk mz="357.989773" i="14748066.0" sn="125.53" a="12484.43" fwhm="0.000838" res="427023.1" algo="FTMS"/>
<pk mz="357.993575" i="4708770.5" z="-1" sn="38.03" a="3653.82" fwhm="0.000831" res="430652.9" algo="FTMS" component_name="O" deconvoluted_molecular_mass="356.990527" deconvoluted_isotopic_mass="357.994001"/>
<pk mz="358.098285" i="4364734.0" sn="35.08" a="3718.52" fwhm="0.000883" res="405700.8" algo="FTMS"/>
<pk mz="358.107217" i="5667264.5" sn="46.26" a="4828.06" fwhm="0.000881" res="406560.4" algo="FTMS"/>
<pk mz="358.114347" i="1266882.4" sn="8.50" a="579.36" fwhm="0.000666" res="537948.3" algo="FTMS"/>
<pk mz="358.116679" i="1408963.0" sn="9.71" a="1005.52" fwhm="0.000891" res="402086.0" algo="FTMS"/>
<pk mz="358.125607" i="1942213.3" sn="14.29" a="1256.62" fwhm="0.000784" res="456553.3" algo="FTMS"/>
<pk mz="358.133686" i="7707079.5" z="-1" sn="63.76" a="6348.00" fwhm="0.000854" res="419575.6" algo="FTMS" component_name="l" deconvoluted_molecular_mass="357.130380" deconvoluted_isotopic_mass="358.134112"/>
<pk mz="358.150710" i="1775051.9" sn="12.86" a="1292.48" fwhm="0.000904" res="396202.7" algo="FTMS"/>
<pk mz="358.158795" i="2456782.0" sn="18.71" a="1650.74" fwhm="0.000797" res="449325.0" algo="FTMS"/>
<pk mz="358.161992" i="1668302.9" sn="11.94" a="1335.31" fwhm="0.000987" res="363056.9" algo="FTMS"/>
<pk mz="358.186999" i="1154389.5" sn="7.53" a="720.67" fwhm="0.000827" res="433261.8" algo="FTMS"/>
<pk mz="358.195227" i="2231255.8" sn="16.77" a="1628.51" fwhm="0.000868" res="412891.2" algo="FTMS"/>
<pk mz="358.198358" i="13013464.0" sn="109.30" a="10839.58" fwhm="0.000839" res="426691.0" algo="FTMS"/>
<pk mz="358.231661" i="1283425.3" sn="8.64" a="743.56" fwhm="0.000821" res="436148.5" algo="FTMS"/>
<pk mz="358.254260" i="1187047.3" sn="7.81" a="702.68" fwhm="0.000871" res="411337.9" algo="FTMS"/>
<pk mz="358.756843" i="1391083.5" sn="9.56" a="797.72" fwhm="0.000857" res="418384.8" algo="FTMS"/>
<pk mz="358.793323" i="1375093.1" sn="9.42" a="923.65" fwhm="0.000845" res="424831.0" algo="FTMS"/>
<pk mz="358.987191" i="35433128.0" z="-1" sn="301.69" a="32971.56" fwhm="0.000881" res="407648.7" algo="FTMS" component_name="s" deconvoluted_molecular_mass="358.987621" deconvoluted_isotopic_mass="358.987619"/>
<pk mz="358.994374" i="1906602.0" z="-1" sn="13.98" a="1281.82" fwhm="0.000782" res="459081.6" algo="FTMS" component_name="O" deconvoluted_molecular_mass="356.990527" deconvoluted_isotopic_mass="358.994802"/>
<pk mz="359.040845" i="2557110.3" sn="19.57" a="1773.33" fwhm="0.000842" res="426662.4" algo="FTMS"/>
<pk mz="359.052113" i="1187001.3" sn="7.81" a="558.50" fwhm="0.000625" res="574392.0" algo="FTMS"/>
<pk mz="359.062019" i="2715835.8" sn="20.93" a="2234.77" fwhm="0.000902" res="398013.1" algo="FTMS"/>
<pk mz="359.073259" i="1516478.8" sn="10.64" a="812.12" fwhm="0.000718" res="500199.4" algo="FTMS"/>
<pk mz="359.077253" i="2989247.8" sn="23.27" a="2473.19" fwhm="0.000896" res="400722.4" algo="FTMS"/>
<pk mz="359.083492" i="4539073.5" sn="36.57" a="3380.24" fwhm="0.000804" res="446680.4" algo="FTMS"/>
<pk mz="359.090202" i="1313731.3" sn="8.90" a="1025.78" fwhm="0.000936" res="383824.8" algo="FTMS"/>
<pk mz="359.098326" i="4131525.3" sn="33.08" a="3225.86" fwhm="0.000813" res="441915.3" algo="FTMS"/>
<pk mz="359.101616" i="6514374.0" sn="53.52" a="5369.05" fwhm="0.000848" res="423343.9" algo="FTMS"/>
<pk mz="359.110509" i="6880968.5" sn="56.67" a="6323.94" fwhm="0.001140" res="315013.1" algo="FTMS"/>
<pk mz="359.113686" i="1731785.4" sn="12.48" a="1204.95" fwhm="0.000850" res="422314.2" algo="FTMS"/>
<pk mz="359.126695" i="1412044.9" sn="9.74" a="895.87" fwhm="0.000807" res="444855.6" algo="FTMS"/>
<pk mz="359.134742" i="8724175.0" z="-1" sn="72.49" a="7515.48" fwhm="0.000875" res="410409.3" algo="FTMS" component_name="l" deconvoluted_molecular_mass="357.130380" deconvoluted_isotopic_mass="359.135171"/>
<pk mz="359.137151" i="1369807.6" sn="9.38" a="711.94" fwhm="0.000711" res="505320.1" algo="FTMS"/>
<pk mz="359.146025" i="1473617.9" sn="10.27" a="1062.28" fwhm="0.000926" res="387759.0" algo="FTMS"/>
<pk mz="359.157206" i="3102932.8" sn="24.25" a="2362.13" fwhm="0.000815" res="440415.7" algo="FTMS"/>
<pk mz="359.163091" i="4067542.5" sn="32.53" a="3277.28" fwhm="0.000853" res="421150.9" algo="FTMS"/>
<pk mz="359.171124" i="10954456.0" sn="91.63" a="9583.76" fwhm="0.000890" res="403541.6" algo="FTMS"/>
<pk mz="359.193558" i="1657310.4" sn="11.84" a="1119.27" fwhm="0.000813" res="441802.5" algo="FTMS"/>
<pk mz="359.201798" i="2552288.5" sn="19.52" a="1924.84" fwhm="0.000866" res="414617.9" algo="FTMS"/>
<pk mz="359.207544" i="10566370.0" sn="88.30" a="9002.67" fwhm="0.000857" res="419021.2" algo="FTMS"/>
<pk mz="359.243907" i="4843755.5" sn="39.19" a="4127.49" fwhm="0.000880" res="408392.3" algo="FTMS"/>
<pk mz="359.869811" i="1097744.0" sn="7.04" a="658.12" fwhm="0.000792" res="454258.5" algo="FTMS"/>
<pk mz="359.986786" i="4683694.5" sn="37.81" a="3906.63" fwhm="0.000852" res="422700.4" algo="FTMS"/>
<pk mz="359.990562" i="2144687.8" z="-1" sn="16.02" a="1648.83" fwhm="0.000925" res="389060.8" algo="FTMS" component_name="s" deconvoluted_molecular_mass="358.987621" deconvoluted_isotopic_mass="359.990993"/>
<pk mz="360.009265" i="1356596.6" sn="9.26" a="906.42" fwhm="0.000854" res="421554.4" algo="FTMS"/>
<pk mz="360.024725" i="2943416.8" sn="22.88" a="2135.19" fwhm="0.000836" res="430785.8" algo="FTMS"/>
<pk mz="360.036058" i="1749179.6" sn="12.63" a="1040.56" fwhm="0.000720" res="500147.7" algo="FTMS"/>
<pk mz="360.072355" i="1905093.1" sn="13.97" a="1382.55" fwhm="0.000878" res="410220.3" algo="FTMS"/>
<pk mz="360.104947" i="2051789.8" sn="15.23" a="1696.05" fwhm="0.000904" res="398437.9" algo="FTMS"/>
<pk mz="360.113949" i="6358992.0" sn="52.19" a="5807.19" fwhm="0.000891" res="404315.5" algo="FTMS"/>
<pk mz="360.130051" i="2550740.3" sn="19.51" a="1633.75" fwhm="0.000761" res="473487.2" algo="FTMS"/>
<pk mz="360.138142" i="1958102.4" z="-1" sn="14.42" a="1447.99" fwhm="0.000829" res="434468.5" algo="FTMS" component_name="l" deconvoluted_molecular_mass="357.130380" deconvoluted_isotopic_mass="360.138573"/>
<pk mz="360.141245" i="4601815.5" sn="37.11" a="3773.17" fwhm="0.000888" res="405609.3" algo="FTMS"/>
<pk mz="360.166470" i="2894813.8" sn="22.46" a="2425.26" fwhm="0.000869" res="414603.7" algo="FTMS"/>
<pk mz="360.174501" i="1421280.0" sn="9.82" a="843.02" fwhm="0.000746" res="482489.4" algo="FTMS"/>
<pk mz="360.177647" i="4273633.0" sn="34.29" a="3485.61" fwhm="0.000880" res="409129.9" algo="FTMS"/>
<pk mz="360.210885" i="2497257.5" sn="19.05" a="1891.40" fwhm="0.000871" res="413559.5" algo="FTMS"/>
<pk mz="360.247170" i="1244403.0" sn="8.30" a="533.80" fwhm="0.000575" res="626393.3" algo="FTMS"/>
<pk mz="360.890204" i="2004891.5" sn="14.82" a="1527.57" fwhm="0.000936" res="385473.2" algo="FTMS"/>
<pk mz="360.984072" i="3078324.0" sn="24.03" a="2004.53" fwhm="0.000741" res="487145.2" algo="FTMS"/>
<pk mz="361.020108" i="2032829.5" sn="15.06" a="1748.02" fwhm="0.000988" res="365523.4" algo="FTMS"/>
<pk mz="361.031488" i="1359168.5" sn="9.28" a="902.12" fwhm="0.000829" res="435585.0" algo="FTMS"/>
<pk mz="361.056527" i="3962055.0" sn="31.62" a="3058.28" fwhm="0.000825" res="437490.9" algo="FTMS"/>
<pk mz="361.067849" i="2128074.0" sn="15.88" a="1249.25" fwhm="0.000751" res="480685.4" algo="FTMS"/>
<pk mz="361.077797" i="1103308.6" sn="7.08" a="453.92" fwhm="0.000637" res="566705.1" algo="FTMS"/>
<pk mz="361.088880" i="1897935.5" sn="13.90" a="1520.42" fwhm="0.000884" res="408299.5" algo="FTMS"/>
<pk mz="361.092867" i="3825872.5" sn="30.45" a="2775.25" fwhm="0.000793" res="455450.4" algo="FTMS"/>
<pk mz="361.104201" i="1440851.5" sn="9.98" a="909.01" fwhm="0.000863" res="418449.1" algo="FTMS"/>
<pk mz="361.105967" i="2240724.0" sn="16.85" a="1531.25" fwhm="0.000791" res="456625.9" algo="FTMS"/>
<pk mz="361.114034" i="3606742.3" sn="28.57" a="2707.32" fwhm="0.000821" res="440079.5" algo="FTMS"/>
<pk mz="361.117294" i="9707735.0" sn="80.92" a="8928.97" fwhm="0.000911" res="396347.4" algo="FTMS"/>
<pk mz="361.125324" i="1351641.1" sn="9.22" a="705.71" fwhm="0.000684" res="527931.5" algo="FTMS"/>
<pk mz="361.129306" i="2369242.3" sn="17.95" a="1781.56" fwhm="0.000863" res="418482.0" algo="FTMS"/>
<pk mz="361.142387" i="3330781.5" sn="26.20" a="2774.29" fwhm="0.000875" res="412611.5" algo="FTMS"/>
<pk mz="361.150408" i="5813471.5" sn="47.51" a="4713.60" fwhm="0.000855" res="422378.4" algo="FTMS"/>
<pk mz="361.178734" i="9368807.0" sn="78.02" a="8133.46" fwhm="0.000863" res="418750.8" algo="FTMS"/>
<pk mz="361.186774" i="4617449.0" sn="37.24" a="3509.45" fwhm="0.000821" res="440126.7" algo="FTMS"/>
<pk mz="361.215107" i="1724144.6" sn="12.41" a="1253.32" fwhm="0.000901" res="401120.6" algo="FTMS"/>
<pk mz="361.223161" i="4506354.5" sn="36.29" a="3434.16" fwhm="0.000806" res="448034.2" algo="FTMS"/>
<pk mz="361.259516" i="1624060.3" sn="11.55" a="924.03" fwhm="0.000740" res="487862.9" algo="FTMS"/>
<pk mz="362.021799" i="2072771.5" sn="15.40" a="1263.94" fwhm="0.000722" res="501287.0" algo="FTMS"/>
<pk mz="362.051733" i="3850187.3" sn="30.66" a="3012.52" fwhm="0.000851" res="425433.0" algo="FTMS"/>
<pk mz="362.088080" i="2699732.8" sn="20.78" a="2287.99" fwhm="0.000927" res="390428.3" algo="FTMS"/>
<pk mz="362.099489" i="1205207.8" sn="7.96" a="624.62" fwhm="0.000759" res="477005.2" algo="FTMS"/>
<pk mz="362.109277" i="2310618.3" sn="17.44" a="1831.40" fwhm="0.000924" res="391759.2" algo="FTMS"/>
<pk mz="362.120601" i="2630621.3" sn="20.19" a="1880.80" fwhm="0.000819" res="442145.1" algo="FTMS"/>
<pk mz="362.145653" i="5139940.0" sn="41.72" a="4037.37" fwhm="0.000829" res="437044.4" algo="FTMS"/>
<pk mz="362.182048" i="2910701.3" sn="22.59" a="2468.35" fwhm="0.000938" res="386024.6" algo="FTMS"/>
<pk mz="362.887233" i="1354661.4" sn="9.24" a="924.68" fwhm="0.000884" res="410724.6" algo="FTMS"/>
<pk mz="362.969689" i="10337979.0" sn="86.33" a="8909.30" fwhm="0.000880" res="412385.5" algo="FTMS"/>
<pk mz="363.006101" i="1626180.4" sn="11.57" a="1268.64" fwhm="0.001004" res="361524.3" algo="FTMS"/>
<pk mz="363.035818" i="3892940.3" sn="31.02" a="2984.85" fwhm="0.000810" res="447919.5" algo="FTMS"/>
<pk mz="363.047027" i="1337423.0" sn="9.09" a="1014.04" fwhm="0.000957" res="379305.0" algo="FTMS"/>
<pk mz="363.072145" i="5280469.5" sn="42.93" a="4297.43" fwhm="0.000853" res="425758.8" algo="FTMS"/>
<pk mz="363.083422" i="2697944.5" sn="20.76" a="2030.12" fwhm="0.000854" res="425057.6" algo="FTMS"/>
<pk mz="363.085188" i="2546137.0" sn="19.46" a="1863.95" fwhm="0.000845" res="429828.8" algo="FTMS"/>
<pk mz="363.093215" i="1130587.1" sn="7.31" a="679.31" fwhm="0.000886" res="409942.0" algo="FTMS"/>
<pk mz="363.108497" i="3405023.0" sn="26.83" a="2578.93" fwhm="0.000855" res="424762.0" algo="FTMS"/>
<pk mz="363.119750" i="3274466.0" sn="25.71" a="2543.47" fwhm="0.000840" res="432336.6" algo="FTMS"/>
<pk mz="363.121603" i="5728994.5" sn="46.78" a="4812.66" fwhm="0.000871" res="417095.9" algo="FTMS"/>
<pk mz="363.129585" i="1239524.6" sn="8.25" a="817.43" fwhm="0.000900" res="403444.0" algo="FTMS"/>
<pk mz="363.139267" i="1231719.1" sn="8.18" a="669.64" fwhm="0.000778" res="466921.5" algo="FTMS"/>
<pk mz="363.140863" i="1547495.5" sn="10.89" a="1021.64" fwhm="0.000807" res="449738.7" algo="FTMS"/>
<pk mz="363.144879" i="1900264.6" sn="13.92" a="1270.94" fwhm="0.000831" res="437034.9" algo="FTMS"/>
<pk mz="363.157984" i="5041900.0" sn="40.88" a="4225.29" fwhm="0.000879" res="413095.7" algo="FTMS"/>
<pk mz="363.166024" i="1808238.1" sn="13.13" a="1766.61" fwhm="0.001117" res="325243.5" algo="FTMS"/>
<pk mz="363.175765" i="2516976.5" sn="19.21" a="1780.28" fwhm="0.000822" res="442002.0" algo="FTMS"/>
<pk mz="363.181384" i="2353394.0" sn="17.81" a="1912.53" fwhm="0.000921" res="394421.4" algo="FTMS"/>
<pk mz="363.194384" i="18378486.0" sn="155.33" a="16251.91" fwhm="0.000877" res="413971.9" algo="FTMS"/>
<pk mz="363.202505" i="1111031.6" sn="7.15" a="469.35" fwhm="0.000618" res="587584.6" algo="FTMS"/>
<pk mz="363.230753" i="1991935.0" sn="14.71" a="1196.14" fwhm="0.000711" res="510816.9" algo="FTMS"/>
<pk mz="363.969137" i="1813183.3" sn="13.17" a="1284.94" fwhm="0.000833" res="437149.7" algo="FTMS"/>
<pk mz="364.067458" i="3267032.8" sn="25.65" a="2610.74" fwhm="0.000896" res="406119.0" algo="FTMS"/>
<pk mz="364.078708" i="1834715.8" sn="13.35" a="1235.39" fwhm="0.000845" res="430681.9" algo="FTMS"/>
<pk mz="364.103912" i="1467618.3" sn="10.20" a="1124.69" fwhm="0.000960" res="379110.9" algo="FTMS"/>
<pk mz="364.124918" i="2628839.8" sn="20.17" a="2042.42" fwhm="0.000864" res="421230.1" algo="FTMS"/>
<pk mz="364.151433" i="1469038.6" sn="10.22" a="982.02" fwhm="0.000891" res="408724.9" algo="FTMS"/>
<pk mz="364.161389" i="2219761.3" sn="16.66" a="1733.82" fwhm="0.000919" res="396390.0" algo="FTMS"/>
<pk mz="364.187851" i="1524728.1" sn="10.69" a="904.09" fwhm="0.000753" res="483595.7" algo="FTMS"/>
<pk mz="364.197721" i="4023802.8" sn="32.14" a="3288.80" fwhm="0.000887" res="410476.5" algo="FTMS"/>
<pk mz="364.200840" i="1597179.5" sn="11.32" a="1184.77" fwhm="0.000885" res="411492.4" algo="FTMS"/>
<pk mz="364.609345" i="1107301.8" sn="7.11" a="677.08" fwhm="0.000948" res="384724.0" algo="FTMS"/>
<pk mz="364.966487" i="1643202.5" sn="11.71" a="965.75" fwhm="0.000809" res="451105.3" algo="FTMS"/>
<pk mz="365.015148" i="1610447.1" sn="11.43" a="1011.19" fwhm="0.000744" res="490405.6" algo="FTMS"/>
<pk mz="365.051473" i="4677848.5" sn="37.75" a="3757.86" fwhm="0.000821" res="444769.3" algo="FTMS"/>
<pk mz="365.062706" i="1487323.5" sn="10.37" a="869.60" fwhm="0.000769" res="474987.4" algo="FTMS"/>
<pk mz="365.082331" i="1145056.6" sn="7.43" a="566.37" fwhm="0.000707" res="516162.3" algo="FTMS"/>
<pk mz="365.087812" i="5166306.0" sn="41.94" a="4199.66" fwhm="0.000869" res="420092.8" algo="FTMS"/>
<pk mz="365.099074" i="1644516.9" sn="11.72" a="1166.74" fwhm="0.000853" res="428194.1" algo="FTMS"/>
<pk mz="365.100913" i="4570853.5" sn="36.83" a="3821.29" fwhm="0.000889" res="410585.8" algo="FTMS"/>
<pk mz="365.118608" i="2260202.0" sn="17.00" a="1477.60" fwhm="0.000768" res="475342.5" algo="FTMS"/>
<pk mz="365.124222" i="4121835.5" sn="32.98" a="3151.38" fwhm="0.000838" res="435687.4" algo="FTMS"/>
<pk mz="365.137268" i="8165615.0" sn="67.68" a="7035.51" fwhm="0.000858" res="425536.0" algo="FTMS"/>
<pk mz="365.155085" i="2146547.5" sn="16.03" a="1506.33" fwhm="0.000814" res="448767.2" algo="FTMS"/>
<pk mz="365.160569" i="2817013.0" sn="21.78" a="2445.09" fwhm="0.000980" res="372521.8" algo="FTMS"/>
<pk mz="365.173649" i="4675832.5" sn="37.73" a="3692.30" fwhm="0.000847" res="431315.4" algo="FTMS"/>
<pk mz="365.191406" i="5827837.0" sn="47.62" a="4857.21" fwhm="0.000851" res="428983.0" algo="FTMS"/>
<pk mz="365.196951" i="2927358.3" sn="22.73" a="2240.32" fwhm="0.000850" res="429682.8" algo="FTMS"/>
<pk mz="365.200324" i="2117119.3" sn="15.78" a="1382.26" fwhm="0.000801" res="456087.5" algo="FTMS"/>
<pk mz="365.210032" i="28500226.0" z="-1" sn="242.18" a="26167.45" fwhm="0.000896" res="407669.4" algo="FTMS" component_name="AC" deconvoluted_molecular_mass="365.210433" deconvoluted_isotopic_mass="365.210476"/>
<pk mz="365.236691" i="3046152.8" sn="23.75" a="2199.74" fwhm="0.000824" res="443409.6" algo="FTMS"/>
<pk mz="365.246379" i="2135051.3" sn="15.75" a="1568.81" fwhm="0.000840" res="434700.2" algo="FTMS"/>
<pk mz="366.046686" i="1317466.8" sn="8.81" a="807.63" fwhm="0.000904" res="404724.4" algo="FTMS"/>
<pk mz="366.054889" i="1140700.9" sn="7.31" a="473.09" fwhm="0.000640" res="572189.1" algo="FTMS"/>
<pk mz="366.082995" i="1558756.3" sn="10.86" a="1091.42" fwhm="0.000856" res="427891.3" algo="FTMS"/>
<pk mz="366.104253" i="1509353.8" sn="10.44" a="928.35" fwhm="0.000833" res="439315.1" algo="FTMS"/>
<pk mz="366.119491" i="1344493.6" sn="9.04" a="731.61" fwhm="0.000779" res="469749.5" algo="FTMS"/>
<pk mz="366.130649" i="1981168.5" sn="14.45" a="1365.40" fwhm="0.000813" res="450392.9" algo="FTMS"/>
<pk mz="366.140639" i="1826547.1" sn="13.13" a="1217.52" fwhm="0.000767" res="477138.0" algo="FTMS"/>
<pk mz="366.143773" i="1360243.9" sn="9.18" a="846.38" fwhm="0.000838" res="436883.5" algo="FTMS"/>
<pk mz="366.180159" i="2274557.3" sn="16.94" a="1640.79" fwhm="0.000857" res="427210.3" algo="FTMS"/>
<pk mz="366.213372" i="5954054.0" z="-1" sn="48.16" a="5082.64" fwhm="0.000865" res="423313.1" algo="FTMS" component_name="AC" deconvoluted_molecular_mass="365.210433" deconvoluted_isotopic_mass="366.213818"/>
<pk mz="366.964624" i="13976265.0" sn="116.24" a="12580.52" fwhm="0.000891" res="411989.0" algo="FTMS"/>
<pk mz="367.030674" i="3265241.8" sn="25.34" a="2468.80" fwhm="0.000836" res="438930.8" algo="FTMS"/>
<pk mz="367.067086" i="5890787.0" sn="47.62" a="4975.55" fwhm="0.000889" res="413114.6" algo="FTMS"/>
<pk mz="367.078324" i="1600486.0" sn="11.21" a="883.01" fwhm="0.000728" res="504403.5" algo="FTMS"/>
<pk mz="367.097911" i="1277291.0" sn="8.47" a="980.39" fwhm="0.000959" res="382635.7" algo="FTMS"/>
<pk mz="367.103448" i="6209260.5" sn="50.32" a="5396.77" fwhm="0.000913" res="402120.5" algo="FTMS"/>
<pk mz="367.114634" i="1307503.4" sn="8.73" a="1082.08" fwhm="0.001051" res="349418.1" algo="FTMS"/>
<pk mz="367.116552" i="3429103.8" sn="26.73" a="2715.94" fwhm="0.000854" res="430085.6" algo="FTMS"/>
<pk mz="367.126082" i="1343474.4" sn="9.03" a="1080.31" fwhm="0.001020" res="360039.4" algo="FTMS"/>
<pk mz="367.134290" i="2346484.5" sn="17.54" a="1887.20" fwhm="0.000903" res="406479.6" algo="FTMS"/>
<pk mz="367.139859" i="4593910.0" sn="36.62" a="3751.50" fwhm="0.000864" res="425063.0" algo="FTMS"/>
<pk mz="367.152862" i="4237049.5" sn="33.59" a="3666.32" fwhm="0.000928" res="395652.3" algo="FTMS"/>
<pk mz="367.170684" i="1750013.9" sn="12.48" a="1014.01" fwhm="0.000712" res="515802.3" algo="FTMS"/>
<pk mz="367.176223" i="3445503.3" sn="26.87" a="2848.31" fwhm="0.000905" res="405727.0" algo="FTMS"/>
<pk mz="367.189288" i="2561282.8" sn="19.37" a="2013.26" fwhm="0.000878" res="418117.0" algo="FTMS"/>
<pk mz="367.207067" i="9762567.0" sn="80.48" a="8657.08" fwhm="0.000899" res="408567.4" algo="FTMS"/>
<pk mz="367.212607" i="4546824.5" sn="36.22" a="3936.81" fwhm="0.000916" res="401095.0" algo="FTMS"/>
<pk mz="367.215993" i="2160393.5" z="-1" sn="15.96" a="1872.45" fwhm="0.000924" res="397516.0" algo="FTMS" component_name="AC" deconvoluted_molecular_mass="365.210433" deconvoluted_isotopic_mass="367.216442"/>
<pk mz="367.225660" i="8770316.0" sn="72.06" a="7844.05" fwhm="0.000886" res="414444.0" algo="FTMS"/>
<pk mz="367.248921" i="1530898.1" sn="10.62" a="1122.93" fwhm="0.000875" res="419835.4" algo="FTMS"/>
<pk mz="367.964153" i="3054539.0" sn="23.55" a="2318.08" fwhm="0.000873" res="421729.7" algo="FTMS"/>
<pk mz="368.062300" i="1485796.4" sn="10.24" a="871.81" fwhm="0.000793" res="464169.9" algo="FTMS"/>
<pk mz="368.075240" i="1399399.8" sn="9.50" a="996.33" fwhm="0.000914" res="402699.8" algo="FTMS"/>
<pk mz="368.098626" i="1323501.8" sn="8.86" a="693.32" fwhm="0.000741" res="497007.6" algo="FTMS"/>
<pk mz="368.106781" i="1270255.9" sn="8.41" a="589.66" fwhm="0.000791" res="465370.5" algo="FTMS"/>
<pk mz="368.111743" i="2334961.3" sn="17.44" a="1652.05" fwhm="0.000831" res="443067.8" algo="FTMS"/>
<pk mz="368.122848" i="1178484.0" sn="7.63" a="719.80" fwhm="0.000843" res="436452.7" algo="FTMS"/>
<pk mz="368.135110" i="1371127.3" sn="9.26" a="877.00" fwhm="0.000862" res="426943.6" algo="FTMS"/>
<pk mz="368.143131" i="1216889.3" sn="7.95" a="731.01" fwhm="0.000893" res="412286.5" algo="FTMS"/>
<pk mz="368.148039" i="1122426.6" sn="7.15" a="550.72" fwhm="0.000735" res="501149.0" algo="FTMS"/>
<pk mz="368.210436" i="2087434.6" sn="15.34" a="1339.70" fwhm="0.000799" res="461125.8" algo="FTMS"/>
<pk mz="368.229026" i="2150927.5" sn="15.88" a="1721.90" fwhm="0.000918" res="401000.9" algo="FTMS"/>
<pk mz="368.961536" i="1956300.6" sn="14.23" a="1634.49" fwhm="0.000974" res="378788.4" algo="FTMS"/>
<pk mz="368.989031" i="1119187.6" sn="7.12" a="508.54" fwhm="0.000705" res="523573.2" algo="FTMS"/>
<pk mz="369.025287" i="1114333.0" sn="7.08" a="582.89" fwhm="0.000748" res="493597.5" algo="FTMS"/>
<pk mz="369.046296" i="4332770.5" sn="34.40" a="3685.32" fwhm="0.000923" res="399851.4" algo="FTMS"/>
<pk mz="369.067456" i="6317288.0" sn="51.24" a="5554.42" fwhm="0.000910" res="405751.2" algo="FTMS"/>
<pk mz="369.082709" i="6520044.0" sn="52.96" a="5739.29" fwhm="0.000889" res="415240.3" algo="FTMS"/>
<pk mz="369.113564" i="1182067.8" sn="7.66" a="831.02" fwhm="0.001064" res="347045.5" algo="FTMS"/>
<pk mz="369.119119" i="6614261.5" sn="53.76" a="6003.12" fwhm="0.000910" res="405653.0" algo="FTMS"/>
<pk mz="369.127272" i="2313719.3" sn="17.26" a="1604.84" fwhm="0.000829" res="445207.4" algo="FTMS"/>
<pk mz="369.130450" i="1291768.1" sn="8.59" a="993.19" fwhm="0.001008" res="366379.4" algo="FTMS"/>
<pk mz="369.132060" i="1892600.6" sn="13.69" a="1304.88" fwhm="0.000786" res="469689.2" algo="FTMS"/>
<pk mz="369.150020" i="1152253.3" sn="7.40" a="520.20" fwhm="0.000635" res="581204.2" algo="FTMS"/>
<pk mz="369.155512" i="9415935.0" sn="77.53" a="8322.71" fwhm="0.000888" res="415887.1" algo="FTMS"/>
<pk mz="369.168640" i="1887490.0" sn="13.64" a="1184.36" fwhm="0.000791" res="466872.7" algo="FTMS"/>
<pk mz="369.183864" i="1257989.9" sn="8.30" a="664.45" fwhm="0.000728" res="507062.2" algo="FTMS"/>
<pk mz="369.191880" i="8348936.0" sn="68.48" a="7421.17" fwhm="0.000890" res="414618.7" algo="FTMS"/>
<pk mz="369.207140" i="1914379.9" sn="13.87" a="1334.51" fwhm="0.000828" res="446113.0" algo="FTMS"/>
<pk mz="369.222770" i="3619088.0" sn="28.34" a="2801.07" fwhm="0.000853" res="432719.6" algo="FTMS"/>
<pk mz="369.228282" i="5730577.5" sn="46.26" a="4876.60" fwhm="0.000878" res="420404.8" algo="FTMS"/>
<pk mz="369.523594" i="1123165.5" sn="7.16" a="976.29" fwhm="0.001153" res="320559.8" algo="FTMS"/>
<pk mz="369.899055" i="1171006.3" sn="7.56" a="686.81" fwhm="0.000840" res="440482.0" algo="FTMS"/>
<pk mz="370.077944" i="1281004.4" sn="8.49" a="717.82" fwhm="0.000774" res="478377.9" algo="FTMS"/>
<pk mz="370.086179" i="1369710.5" sn="9.25" a="1181.84" fwhm="0.001213" res="305158.3" algo="FTMS"/>
<pk mz="370.089203" i="4061679.3" sn="32.09" a="3138.77" fwhm="0.000848" res="436358.3" algo="FTMS"/>
<pk mz="370.091141" i="1475567.9" sn="10.15" a="1012.68" fwhm="0.001018" res="363710.4" algo="FTMS"/>
<pk mz="370.108906" i="1250420.4" sn="8.24" a="687.52" fwhm="0.000803" res="460837.3" algo="FTMS"/>
<pk mz="370.125618" i="27006456.0" z="-1" sn="226.81" a="24817.68" fwhm="0.000913" res="405182.8" algo="FTMS" component_name="AH" deconvoluted_molecular_mass="370.126077" deconvoluted_isotopic_mass="370.126074"/>
<pk mz="370.127414" i="3281401.3" sn="25.47" a="2853.54" fwhm="0.000942" res="392971.5" algo="FTMS"/>
<pk mz="370.158843" i="1661441.3" sn="11.72" a="1224.63" fwhm="0.000885" res="418367.6" algo="FTMS"/>
<pk mz="370.162013" i="1545730.0" sn="10.74" a="1059.56" fwhm="0.000827" res="447484.1" algo="FTMS"/>
<pk mz="370.195292" i="1852426.6" sn="13.34" a="1128.79" fwhm="0.000779" res="475029.3" algo="FTMS"/>
<pk mz="371.005814" i="134760160.0" z="-1" sn="1141.27" a="120510.66" fwhm="0.000882" res="420700.6" algo="FTMS" component_name="N" deconvoluted_molecular_mass="371.006238" deconvoluted_isotopic_mass="371.006272"/>
<pk mz="371.014039" i="1232861.4" sn="8.08" a="630.31" fwhm="0.000770" res="481697.1" algo="FTMS"/>
<pk mz="371.025691" i="1108064.4" sn="7.02" a="606.02" fwhm="0.000821" res="452125.1" algo="FTMS"/>
<pk mz="371.040843" i="1761124.3" sn="12.57" a="1544.35" fwhm="0.001062" res="349440.6" algo="FTMS"/>
<pk mz="371.062025" i="3530473.8" sn="27.58" a="2866.42" fwhm="0.000891" res="416459.2" algo="FTMS"/>
<pk mz="371.077267" i="6931181.5" sn="56.44" a="6062.50" fwhm="0.000913" res="406582.7" algo="FTMS"/>
<pk mz="371.098413" i="5593843.0" sn="45.09" a="4926.50" fwhm="0.000919" res="403858.1" algo="FTMS"/>
<pk mz="371.109627" i="13719286.0" sn="114.05" a="12753.09" fwhm="0.000928" res="400066.6" algo="FTMS"/>
<pk mz="371.128961" i="7417595.0" z="-1" sn="60.57" a="6752.48" fwhm="0.000926" res="400660.6" algo="FTMS" component_name="AH" deconvoluted_molecular_mass="370.126077" deconvoluted_isotopic_mass="371.129420"/>
<pk mz="371.134766" i="8127228.5" sn="66.59" a="7903.30" fwhm="0.000958" res="387426.5" algo="FTMS"/>
<pk mz="371.145973" i="93292288.0" z="-1" sn="789.35" a="83478.78" fwhm="0.000890" res="416906.6" algo="FTMS" component_name="R" deconvoluted_molecular_mass="371.146437" deconvoluted_isotopic_mass="371.146432"/>
<pk mz="371.171146" i="13700870.0" sn="113.89" a="12698.86" fwhm="0.000916" res="405196.2" algo="FTMS"/>
<pk mz="371.182320" i="1767944.8" sn="12.62" a="1214.09" fwhm="0.000845" res="439325.7" algo="FTMS"/>
<pk mz="371.189768" i="5461258.5" sn="43.97" a="4988.81" fwhm="0.000957" res="387979.6" algo="FTMS"/>
<pk mz="371.193546" i="1386763.6" sn="9.39" a="1018.03" fwhm="0.000993" res="373711.7" algo="FTMS"/>
<pk mz="371.199545" i="1627405.1" sn="11.43" a="1128.11" fwhm="0.000869" res="427245.9" algo="FTMS"/>
<pk mz="371.207509" i="9748239.0" sn="80.35" a="8844.49" fwhm="0.000925" res="401266.7" algo="FTMS"/>
<pk mz="371.230049" i="1180949.0" sn="7.64" a="638.34" fwhm="0.000753" res="492732.8" algo="FTMS"/>
<pk mz="371.243900" i="4259096.5" sn="33.77" a="3543.08" fwhm="0.000897" res="413728.0" algo="FTMS"/>
<pk mz="372.005426" i="16281564.0" sn="135.79" a="14964.01" fwhm="0.000908" res="409780.3" algo="FTMS"/>
<pk mz="372.009220" i="6859741.5" z="-1" sn="55.83" a="5955.06" fwhm="0.000908" res="409863.3" algo="FTMS" component_name="N" deconvoluted_molecular_mass="371.006238" deconvoluted_isotopic_mass="372.009681"/>
<pk mz="372.077509" i="1370862.9" sn="9.25" a="1141.77" fwhm="0.001015" res="366436.7" algo="FTMS"/>
<pk mz="372.080607" i="1473263.6" sn="10.12" a="1037.18" fwhm="0.000859" res="433186.6" algo="FTMS"/>
<pk mz="372.104839" i="3568630.0" sn="27.90" a="3060.99" fwhm="0.000945" res="393662.2" algo="FTMS"/>
<pk mz="372.112890" i="2348536.0" sn="17.55" a="1942.98" fwhm="0.000926" res="401869.1" algo="FTMS"/>
<pk mz="372.124437" i="1490298.9" sn="10.27" a="1140.67" fwhm="0.000986" res="377477.5" algo="FTMS"/>
<pk mz="372.129945" i="1999868.4" sn="14.59" a="1649.52" fwhm="0.000952" res="390927.7" algo="FTMS"/>
<pk mz="372.132334" i="2957821.0" z="-1" sn="22.72" a="2687.00" fwhm="0.001025" res="363040.2" algo="FTMS" component_name="AH" deconvoluted_molecular_mass="370.126077" deconvoluted_isotopic_mass="372.132795"/>
<pk mz="372.138126" i="1797886.4" sn="12.88" a="1361.64" fwhm="0.000982" res="378839.2" algo="FTMS"/>
<pk mz="372.141266" i="2642943.3" sn="20.05" a="2192.26" fwhm="0.000970" res="383840.5" algo="FTMS"/>
<pk mz="372.143731" i="1180159.9" sn="7.63" a="672.34" fwhm="0.000766" res="486027.9" algo="FTMS"/>
<pk mz="372.149347" i="15151105.0" z="-1" sn="126.20" a="14409.91" fwhm="0.000935" res="397882.7" algo="FTMS" component_name="R" deconvoluted_molecular_mass="371.146437" deconvoluted_isotopic_mass="372.149809"/>
<pk mz="372.166284" i="1640453.6" sn="11.54" a="1060.49" fwhm="0.000819" res="454427.2" algo="FTMS"/>
<pk mz="372.174456" i="2780167.8" sn="21.21" a="2050.43" fwhm="0.000874" res="425768.4" algo="FTMS"/>
<pk mz="372.177522" i="1702920.5" sn="12.07" a="955.06" fwhm="0.000706" res="527411.9" algo="FTMS"/>
<pk mz="372.202802" i="1176335.0" sn="7.60" a="514.38" fwhm="0.000675" res="551281.6" algo="FTMS"/>
<pk mz="372.210847" i="2389777.0" sn="17.90" a="1893.26" fwhm="0.000902" res="412621.4" algo="FTMS"/>
<pk mz="372.214015" i="7771154.0" sn="63.57" a="7008.29" fwhm="0.000908" res="409706.7" algo="FTMS"/>
<pk mz="372.247160" i="1176218.4" sn="7.60" a="679.45" fwhm="0.000826" res="450417.4" algo="FTMS"/>
<pk mz="372.303859" i="9181225.0" sn="75.54" a="8296.62" fwhm="0.000928" res="401004.1" algo="FTMS"/>
<pk mz="373.002846" i="42182876.0" z="-1" sn="355.60" a="41607.48" fwhm="0.000947" res="393914.7" algo="FTMS" component_name="m" deconvoluted_molecular_mass="373.003310" deconvoluted_isotopic_mass="373.003310"/>
<pk mz="373.010087" i="2209758.3" z="-1" sn="16.37" a="1740.72" fwhm="0.000915" res="407831.6" algo="FTMS" component_name="N" deconvoluted_molecular_mass="371.006238" deconvoluted_isotopic_mass="373.010551"/>
<pk mz="373.020245" i="1856737.0" sn="13.37" a="1256.79" fwhm="0.000842" res="443157.7" algo="FTMS"/>
<pk mz="373.041275" i="1619174.4" sn="11.36" a="1069.08" fwhm="0.001008" res="370020.3" algo="FTMS"/>
<pk mz="373.056510" i="2596586.3" sn="19.65" a="1901.61" fwhm="0.000866" res="430838.7" algo="FTMS"/>
<pk mz="373.067778" i="1413613.1" sn="9.61" a="903.49" fwhm="0.000806" res="463090.0" algo="FTMS"/>
<pk mz="373.069724" i="1266541.6" sn="8.37" a="1042.41" fwhm="0.001073" res="347598.6" algo="FTMS"/>
<pk mz="373.077650" i="4374767.5" sn="34.74" a="3819.03" fwhm="0.000935" res="398827.7" algo="FTMS"/>
<pk mz="373.080790" i="1322224.5" sn="8.84" a="801.08" fwhm="0.000814" res="458420.4" algo="FTMS"/>
<pk mz="373.088832" i="3676914.5" sn="28.82" a="3347.21" fwhm="0.000985" res="378722.1" algo="FTMS"/>
<pk mz="373.092825" i="2768627.5" sn="21.11" a="2286.12" fwhm="0.000906" res="411603.4" algo="FTMS"/>
<pk mz="373.101988" i="7081206.0" sn="57.71" a="6338.43" fwhm="0.000887" res="420401.5" algo="FTMS"/>
<pk mz="373.106006" i="1239799.0" sn="8.14" a="629.61" fwhm="0.000732" res="510039.6" algo="FTMS"/>
<pk mz="373.108262" i="1183863.5" sn="7.66" a="746.72" fwhm="0.000864" res="431609.8" algo="FTMS"/>
<pk mz="373.114044" i="5424377.0" sn="43.65" a="4565.21" fwhm="0.000897" res="416007.2" algo="FTMS"/>
<pk mz="373.125275" i="9855228.0" sn="81.25" a="9204.95" fwhm="0.000933" res="399918.9" algo="FTMS"/>
<pk mz="373.129123" i="1182460.9" sn="7.65" a="706.76" fwhm="0.000889" res="419912.5" algo="FTMS"/>
<pk mz="373.142351" i="1836288.3" sn="13.20" a="1486.72" fwhm="0.000999" res="373453.0" algo="FTMS"/>
<pk mz="373.150381" i="10879234.0" sn="89.94" a="10574.87" fwhm="0.000967" res="385891.0" algo="FTMS"/>
<pk mz="373.152690" i="2381059.0" sn="17.82" a="2017.13" fwhm="0.000994" res="375531.3" algo="FTMS"/>
<pk mz="373.161742" i="1269253.3" sn="8.39" a="661.37" fwhm="0.000805" res="463710.0" algo="FTMS"/>
<pk mz="373.172867" i="6679816.0" sn="54.31" a="5971.60" fwhm="0.000909" res="410645.3" algo="FTMS"/>
<pk mz="373.178782" i="1287433.6" sn="8.54" a="666.65" fwhm="0.000771" res="483746.5" algo="FTMS"/>
<pk mz="373.186773" i="13312268.0" sn="110.59" a="12695.69" fwhm="0.000940" res="397169.7" algo="FTMS"/>
<pk mz="373.215049" i="1551635.0" sn="10.78" a="1129.66" fwhm="0.000919" res="406088.1" algo="FTMS"/>
<pk mz="373.217376" i="2891539.5" sn="22.16" a="2282.77" fwhm="0.000925" res="403374.6" algo="FTMS"/>
<pk mz="373.223173" i="5955861.0" sn="48.16" a="5420.17" fwhm="0.000921" res="405200.4" algo="FTMS"/>
<pk mz="373.259490" i="3387166.3" sn="26.36" a="3352.54" fwhm="0.001008" res="370160.9" algo="FTMS"/>
<pk mz="373.307224" i="1996074.6" sn="14.56" a="1618.75" fwhm="0.000889" res="419892.9" algo="FTMS"/>
<pk mz="374.002408" i="6002141.0" sn="48.00" a="5556.05" fwhm="0.000974" res="384130.4" algo="FTMS"/>
<pk mz="374.006190" i="2311646.0" z="-1" sn="17.04" a="1666.29" fwhm="0.000833" res="449027.9" algo="FTMS" component_name="m" deconvoluted_molecular_mass="373.003310" deconvoluted_isotopic_mass="374.006656"/>
<pk mz="374.051915" i="1397865.6" sn="9.37" a="880.00" fwhm="0.000911" res="410484.1" algo="FTMS"/>
<pk mz="374.088135" i="1929202.9" sn="13.83" a="1594.02" fwhm="0.000944" res="396376.1" algo="FTMS"/>
<pk mz="374.092109" i="1146611.9" sn="7.26" a="759.20" fwhm="0.000951" res="393429.1" algo="FTMS"/>
<pk mz="374.099448" i="1244917.9" sn="8.09" a="798.05" fwhm="0.000867" res="431260.3" algo="FTMS"/>
<pk mz="374.105416" i="1645303.4" sn="11.45" a="1056.00" fwhm="0.000791" res="473227.7" algo="FTMS"/>
<pk mz="374.109284" i="1544184.4" sn="10.60" a="1118.46" fwhm="0.000891" res="419981.3" algo="FTMS"/>
<pk mz="374.117367" i="1180666.4" sn="7.55" a="719.15" fwhm="0.000891" res="420033.4" algo="FTMS"/>
<pk mz="374.120634" i="1778427.3" sn="12.56" a="1641.60" fwhm="0.001040" res="359667.0" algo="FTMS"/>
<pk mz="374.128620" i="2423037.3" sn="17.97" a="2049.98" fwhm="0.001015" res="368684.6" algo="FTMS"/>
<pk mz="374.145624" i="3019777.8" sn="22.98" a="2343.20" fwhm="0.000861" res="434321.4" algo="FTMS"/>
<pk mz="374.153856" i="2032131.8" sn="14.69" a="1329.51" fwhm="0.000822" res="454905.3" algo="FTMS"/>
<pk mz="374.156837" i="7227908.5" sn="58.28" a="6995.51" fwhm="0.001013" res="369323.8" algo="FTMS"/>
<pk mz="374.181993" i="1966603.0" sn="14.14" a="1337.81" fwhm="0.000818" res="457219.3" algo="FTMS"/>
<pk mz="374.190153" i="2148109.0" sn="15.66" a="1786.55" fwhm="0.000960" res="389976.2" algo="FTMS"/>
<pk mz="374.218321" i="1216148.3" sn="7.84" a="1067.66" fwhm="0.001146" res="326523.4" algo="FTMS"/>
<pk mz="374.226491" i="1859094.4" sn="13.24" a="1317.87" fwhm="0.000946" res="395703.8" algo="FTMS"/>
<pk mz="374.300907" i="3067945.5" sn="23.38" a="2538.46" fwhm="0.000879" res="425631.0" algo="FTMS"/>
<pk mz="374.319475" i="1597742.3" sn="11.05" a="1003.24" fwhm="0.000830" res="451151.8" algo="FTMS"/>
<pk mz="374.999804" i="3185884.5" sn="24.37" a="2704.97" fwhm="0.000950" res="394915.6" algo="FTMS"/>
<pk mz="375.035807" i="3382501.8" sn="26.02" a="2823.74" fwhm="0.000966" res="388315.9" algo="FTMS"/>
<pk mz="375.068282" i="1162478.1" sn="7.39" a="855.02" fwhm="0.000926" res="405080.7" algo="FTMS"/>
<pk mz="375.069947" i="8820463.0" sn="71.64" a="8178.65" fwhm="0.000955" res="392691.1" algo="FTMS"/>
<pk mz="375.072134" i="4025071.0" sn="31.41" a="3278.45" fwhm="0.000879" res="426878.7" algo="FTMS"/>
<pk mz="375.083558" i="1754610.0" sn="12.36" a="1148.60" fwhm="0.000810" res="463067.0" algo="FTMS"/>
<pk mz="375.085264" i="1255794.5" sn="8.18" a="924.50" fwhm="0.001004" res="373759.5" algo="FTMS"/>
<pk mz="375.086799" i="2196210.8" sn="16.06" a="1756.81" fwhm="0.000940" res="399194.0" algo="FTMS"/>
<pk mz="375.093220" i="2133236.5" sn="15.54" a="1702.48" fwhm="0.000974" res="385027.0" algo="FTMS"/>
<pk mz="375.099943" i="6833910.0" sn="54.97" a="6451.40" fwhm="0.000957" res="391987.1" algo="FTMS"/>
<pk mz="375.104376" i="2718967.3" sn="20.45" a="2075.31" fwhm="0.000886" res="423309.4" algo="FTMS"/>
<pk mz="375.108502" i="2566392.5" sn="19.17" a="2322.46" fwhm="0.001074" res="349308.3" algo="FTMS"/>
<pk mz="375.121605" i="2808059.8" sn="21.20" a="2743.92" fwhm="0.001086" res="345428.2" algo="FTMS"/>
<pk mz="375.129699" i="3779325.8" sn="29.35" a="3837.94" fwhm="0.001039" res="360961.8" algo="FTMS"/>
<pk mz="375.140877" i="1795584.8" sn="12.70" a="1143.93" fwhm="0.000796" res="471131.0" algo="FTMS"/>
<pk mz="375.144923" i="1984001.8" sn="14.28" a="1339.66" fwhm="0.000848" res="442477.8" algo="FTMS"/>
<pk mz="375.157971" i="5576453.0" sn="44.42" a="5177.77" fwhm="0.000976" res="384557.0" algo="FTMS"/>
<pk mz="375.166039" i="6732551.0" sn="54.12" a="6114.58" fwhm="0.000927" res="404825.2" algo="FTMS"/>
<pk mz="375.188505" i="1310220.9" sn="8.63" a="1037.99" fwhm="0.001007" res="372608.5" algo="FTMS"/>
<pk mz="375.194383" i="3048718.5" sn="23.22" a="2525.60" fwhm="0.000933" res="401990.0" algo="FTMS"/>
<pk mz="375.202455" i="6712080.5" sn="53.95" a="6037.70" fwhm="0.000919" res="408400.0" algo="FTMS"/>
<pk mz="375.238735" i="2637849.8" sn="19.77" a="2359.11" fwhm="0.000956" res="392489.1" algo="FTMS"/>
<pk mz="376.019777" i="1507809.8" sn="10.29" a="882.85" fwhm="0.000757" res="496887.3" algo="FTMS"/>
<pk mz="376.031043" i="1695716.6" sn="11.86" a="1097.99" fwhm="0.000854" res="440102.8" algo="FTMS"/>
<pk mz="376.067477" i="2261998.0" sn="16.61" a="1584.89" fwhm="0.000854" res="440318.9" algo="FTMS"/>
<pk mz="376.073319" i="2440175.5" sn="18.11" a="2036.05" fwhm="0.000970" res="387582.5" algo="FTMS"/>
<pk mz="376.104014" i="1328119.3" sn="8.78" a="807.72" fwhm="0.000724" res="519630.0" algo="FTMS"/>
<pk mz="376.124922" i="3457020.8" sn="26.64" a="2744.45" fwhm="0.000907" res="414597.0" algo="FTMS"/>
<pk mz="376.151407" i="3011075.5" sn="22.90" a="2805.82" fwhm="0.000983" res="382777.4" algo="FTMS"/>
<pk mz="376.154916" i="1245060.4" sn="8.08" a="883.08" fwhm="0.000898" res="418993.7" algo="FTMS"/>
<pk mz="376.161356" i="5244934.0" sn="41.64" a="4669.13" fwhm="0.000923" res="407639.7" algo="FTMS"/>
<pk mz="376.169314" i="1404168.0" sn="9.42" a="841.03" fwhm="0.000764" res="492433.8" algo="FTMS"/>
<pk mz="376.197770" i="1375503.3" sn="9.18" a="788.45" fwhm="0.000776" res="484575.3" algo="FTMS"/>
<pk mz="377.014982" i="3129056.5" sn="23.89" a="2592.31" fwhm="0.000928" res="406050.8" algo="FTMS"/>
<pk mz="377.021747" i="1159778.1" sn="7.37" a="650.22" fwhm="0.000848" res="444347.6" algo="FTMS"/>
<pk mz="377.051383" i="6599913.5" sn="53.01" a="6012.02" fwhm="0.000950" res="396866.2" algo="FTMS"/>
<pk mz="377.062608" i="2589420.5" sn="19.36" a="2003.06" fwhm="0.000876" res="430436.3" algo="FTMS"/>
<pk mz="377.064480" i="1533677.0" sn="10.50" a="934.90" fwhm="0.000806" res="467887.3" algo="FTMS"/>
<pk mz="377.067009" i="3066605.8" sn="23.36" a="2593.73" fwhm="0.000920" res="409826.6" algo="FTMS"/>
<pk mz="377.076722" i="2590192.3" sn="19.37" a="2094.19" fwhm="0.000978" res="385530.8" algo="FTMS"/>
<pk mz="377.085608" i="41561332.0" z="-1" sn="346.31" a="40383.55" fwhm="0.000934" res="403576.5" algo="FTMS" component_name="n" deconvoluted_molecular_mass="377.086087" deconvoluted_isotopic_mass="377.086083"/>
<pk mz="377.087795" i="4969715.0" sn="39.33" a="4625.36" fwhm="0.000992" res="380225.9" algo="FTMS"/>
<pk mz="377.099087" i="4267254.0" sn="33.44" a="3809.48" fwhm="0.000944" res="399602.7" algo="FTMS"/>
<pk mz="377.100874" i="2929398.3" sn="22.21" a="2200.90" fwhm="0.000841" res="448360.1" algo="FTMS"/>
<pk mz="377.120187" i="2041083.3" sn="14.76" a="1580.04" fwhm="0.000909" res="414966.7" algo="FTMS"/>
<pk mz="377.124193" i="3773692.3" sn="29.29" a="3125.67" fwhm="0.000913" res="412959.7" algo="FTMS"/>
<pk mz="377.135494" i="1433087.3" sn="9.66" a="1133.63" fwhm="0.001014" res="371801.9" algo="FTMS"/>
<pk mz="377.137265" i="7247103.5" sn="58.43" a="6738.45" fwhm="0.000962" res="391851.2" algo="FTMS"/>
<pk mz="377.145378" i="1775873.8" sn="12.53" a="1398.75" fwhm="0.000972" res="388126.5" algo="FTMS"/>
<pk mz="377.155108" i="1570564.3" sn="10.81" a="906.91" fwhm="0.000751" res="502178.3" algo="FTMS"/>
<pk mz="377.160575" i="3016965.5" sn="22.95" a="2510.48" fwhm="0.000968" res="389764.6" algo="FTMS"/>
<pk mz="377.173641" i="10603785.0" sn="86.60" a="10179.20" fwhm="0.000974" res="387327.9" algo="FTMS"/>
<pk mz="377.181671" i="2012939.0" sn="14.52" a="1619.93" fwhm="0.000980" res="384922.6" algo="FTMS"/>
<pk mz="377.191404" i="1517325.5" sn="10.36" a="1145.55" fwhm="0.000943" res="399803.3" algo="FTMS"/>
<pk mz="377.210019" i="5114642.5" sn="40.54" a="4845.02" fwhm="0.000975" res="386713.6" algo="FTMS"/>
<pk mz="377.218028" i="1791252.3" sn="12.66" a="1463.97" fwhm="0.000936" res="403168.8" algo="FTMS"/>
<pk mz="378.046692" i="2954728.3" sn="22.42" a="2336.59" fwhm="0.000889" res="425041.3" algo="FTMS"/>
<pk mz="378.080106" i="2474736.8" sn="18.40" a="2102.08" fwhm="0.000981" res="385547.3" algo="FTMS"/>
<pk mz="378.082992" i="2812401.5" sn="21.23" a="2555.94" fwhm="0.001004" res="376628.8" algo="FTMS"/>
<pk mz="378.088973" i="9379315.0" z="-1" sn="76.32" a="9068.16" fwhm="0.000952" res="397278.3" algo="FTMS" component_name="n" deconvoluted_molecular_mass="377.086087" deconvoluted_isotopic_mass="378.089450"/>
<pk mz="378.102449" i="1143798.4" sn="7.23" a="593.71" fwhm="0.000843" res="448631.1" algo="FTMS"/>
<pk mz="378.104330" i="2030326.9" sn="14.67" a="1667.74" fwhm="0.000959" res="394328.3" algo="FTMS"/>
<pk mz="378.119493" i="1346554.8" sn="8.93" a="824.60" fwhm="0.000879" res="430185.4" algo="FTMS"/>
<pk mz="378.140629" i="4982272.0" sn="39.43" a="4511.88" fwhm="0.000931" res="406290.5" algo="FTMS"/>
<pk mz="378.167097" i="2567175.0" sn="19.17" a="2002.52" fwhm="0.000890" res="425111.7" algo="FTMS"/>
<pk mz="378.176987" i="3246089.5" sn="24.87" a="2833.70" fwhm="0.000930" res="406801.1" algo="FTMS"/>
<pk mz="378.213429" i="1500946.8" sn="10.23" a="897.47" fwhm="0.000831" res="455042.6" algo="FTMS"/>
<pk mz="378.216493" i="1939731.5" sn="13.91" a="1394.00" fwhm="0.000901" res="419891.0" algo="FTMS"/>
<pk mz="379.030675" i="4519651.5" sn="35.55" a="3737.66" fwhm="0.000885" res="428111.6" algo="FTMS"/>
<pk mz="379.041817" i="1200102.4" sn="7.70" a="968.52" fwhm="0.001175" res="322603.4" algo="FTMS"/>
<pk mz="379.067063" i="7100141.0" sn="57.20" a="6952.51" fwhm="0.000990" res="383053.5" algo="FTMS"/>
<pk mz="379.078319" i="2056431.8" sn="14.88" a="1348.42" fwhm="0.000768" res="493620.1" algo="FTMS"/>
<pk mz="379.080106" i="1568240.1" sn="10.79" a="1023.10" fwhm="0.000956" res="396668.7" algo="FTMS"/>
<pk mz="379.082657" i="12336881.0" sn="101.13" a="11670.09" fwhm="0.000929" res="408155.5" algo="FTMS"/>
<pk mz="379.092328" i="6023923.5" sn="48.17" a="5766.53" fwhm="0.000984" res="385392.0" algo="FTMS"/>
<pk mz="379.103457" i="4975862.0" sn="39.38" a="4518.41" fwhm="0.000961" res="394530.6" algo="FTMS"/>
<pk mz="379.114754" i="1980409.0" sn="14.25" a="1612.36" fwhm="0.000918" res="413131.3" algo="FTMS"/>
<pk mz="379.116527" i="5876473.5" sn="46.93" a="5209.32" fwhm="0.000934" res="405846.0" algo="FTMS"/>
<pk mz="379.134404" i="2542590.0" sn="18.96" a="2249.45" fwhm="0.000961" res="394349.4" algo="FTMS"/>
<pk mz="379.139837" i="4572927.5" sn="36.00" a="3755.34" fwhm="0.000888" res="426967.5" algo="FTMS"/>
<pk mz="379.152910" i="8436483.0" sn="68.41" a="7966.56" fwhm="0.000975" res="388911.9" algo="FTMS"/>
<pk mz="379.170714" i="3029255.3" sn="23.04" a="2374.14" fwhm="0.000875" res="433106.4" algo="FTMS"/>
<pk mz="379.176184" i="3235592.8" sn="24.78" a="2864.40" fwhm="0.001084" res="349889.8" algo="FTMS"/>
<pk mz="379.189317" i="11710220.0" sn="95.87" a="11437.34" fwhm="0.000975" res="388753.1" algo="FTMS"/>
<pk mz="379.207011" i="1733136.6" sn="12.17" a="1358.99" fwhm="0.000936" res="405150.9" algo="FTMS"/>
<pk mz="379.212426" i="1137298.0" sn="7.17" a="734.26" fwhm="0.000891" res="425531.3" algo="FTMS"/>
<pk mz="379.225692" i="9953045.0" sn="81.13" a="9283.26" fwhm="0.000945" res="401170.3" algo="FTMS"/>
<pk mz="380.062349" i="1777003.0" sn="12.54" a="1780.65" fwhm="0.001253" res="303357.5" algo="FTMS"/>
<pk mz="380.085987" i="2986481.0" sn="22.68" a="2527.56" fwhm="0.000928" res="409794.4" algo="FTMS"/>
<pk mz="380.095670" i="5243891.5" sn="41.62" a="4884.80" fwhm="0.000980" res="388030.6" algo="FTMS"/>
<pk mz="380.098692" i="2086132.3" sn="15.13" a="1418.23" fwhm="0.000855" res="444705.9" algo="FTMS"/>
<pk mz="380.110004" i="1651319.1" sn="11.48" a="1540.72" fwhm="0.001122" res="338664.0" algo="FTMS"/>
<pk mz="380.111775" i="1429751.6" sn="9.62" a="999.87" fwhm="0.000881" res="431577.4" algo="FTMS"/>
<pk mz="380.121127" i="5830650.0" sn="46.54" a="5904.60" fwhm="0.001017" res="373792.4" algo="FTMS"/>
<pk mz="380.143210" i="1213951.6" sn="7.81" a="693.80" fwhm="0.000792" res="480127.5" algo="FTMS"/>
<pk mz="380.146372" i="2571264.5" sn="19.20" a="1974.85" fwhm="0.000900" res="422248.0" algo="FTMS"/>
<pk mz="380.156248" i="2195971.0" sn="16.05" a="1708.15" fwhm="0.000921" res="412867.7" algo="FTMS"/>
<pk mz="380.159534" i="1195395.9" sn="7.66" a="778.85" fwhm="0.000876" res="434136.9" algo="FTMS"/>
<pk mz="380.192655" i="2220300.3" sn="16.26" a="1799.83" fwhm="0.000908" res="418524.7" algo="FTMS"/>
<pk mz="380.195775" i="1577229.1" sn="10.86" a="1159.01" fwhm="0.000920" res="413346.0" algo="FTMS"/>
<pk mz="380.229093" i="1978901.6" sn="14.23" a="1390.14" fwhm="0.000845" res="449778.7" algo="FTMS"/>
<pk mz="380.980248" i="33116374.0" z="-1" sn="275.46" a="31874.69" fwhm="0.000959" res="397208.3" algo="FTMS" component_name="x" deconvoluted_molecular_mass="380.980738" deconvoluted_isotopic_mass="380.980733"/>
<pk mz="381.046353" i="5918950.0" sn="47.28" a="5223.67" fwhm="0.000914" res="416931.7" algo="FTMS"/>
<pk mz="381.057621" i="1234153.0" sn="7.98" a="793.97" fwhm="0.000917" res="415332.2" algo="FTMS"/>
<pk mz="381.082707" i="6576367.5" sn="52.80" a="6417.31" fwhm="0.000981" res="388308.4" algo="FTMS"/>
<pk mz="381.089374" i="1761521.1" sn="12.41" a="1139.71" fwhm="0.000854" res="446176.3" algo="FTMS"/>
<pk mz="381.093916" i="1955314.3" sn="14.03" a="1431.74" fwhm="0.000863" res="441665.7" algo="FTMS"/>
<pk mz="381.095737" i="1890290.8" sn="13.49" a="1211.42" fwhm="0.000813" res="468706.0" algo="FTMS"/>
<pk mz="381.099015" i="5830899.5" sn="46.54" a="5479.71" fwhm="0.000985" res="386987.0" algo="FTMS"/>
<pk mz="381.113577" i="1784311.4" sn="12.60" a="1425.70" fwhm="0.000988" res="385840.9" algo="FTMS"/>
<pk mz="381.119135" i="5346553.0" sn="42.48" a="4902.66" fwhm="0.000978" res="389575.0" algo="FTMS"/>
<pk mz="381.124603" i="1757690.1" sn="12.37" a="1611.59" fwhm="0.001127" res="338206.2" algo="FTMS"/>
<pk mz="381.132216" i="5470460.0" sn="43.52" a="5140.44" fwhm="0.000933" res="408703.1" algo="FTMS"/>
<pk mz="381.141598" i="14670078.0" sn="120.70" a="14419.59" fwhm="0.000960" res="397161.8" algo="FTMS"/>
<pk mz="381.149918" i="2833152.5" sn="21.40" a="2330.22" fwhm="0.000944" res="403563.6" algo="FTMS"/>
<pk mz="381.155464" i="6100226.0" sn="48.80" a="5800.61" fwhm="0.000972" res="392315.4" algo="FTMS"/>
<pk mz="381.168577" i="5742853.5" sn="45.81" a="5527.94" fwhm="0.000985" res="386937.8" algo="FTMS"/>
<pk mz="381.186384" i="3731722.0" sn="28.93" a="3419.66" fwhm="0.000939" res="406114.7" algo="FTMS"/>
<pk mz="381.191875" i="6342923.5" sn="50.84" a="5967.56" fwhm="0.000974" res="391300.2" algo="FTMS"/>
<pk mz="381.195241" i="1218060.1" sn="7.85" a="638.31" fwhm="0.000721" res="528795.5" algo="FTMS"/>
<pk mz="381.204984" i="6484238.5" sn="52.03" a="6005.79" fwhm="0.000975" res="390945.9" algo="FTMS"/>
<pk mz="381.222728" i="3140371.3" sn="23.97" a="2422.33" fwhm="0.000886" res="430189.7" algo="FTMS"/>
<pk mz="381.228289" i="2383124.5" sn="17.62" a="1742.54" fwhm="0.000876" res="435431.3" algo="FTMS"/>
<pk mz="381.241407" i="2080536.0" sn="15.08" a="1596.53" fwhm="0.000883" res="431685.5" algo="FTMS"/>
<pk mz="381.979818" i="6442452.5" sn="51.06" a="5811.86" fwhm="0.000932" res="409929.6" algo="FTMS"/>
<pk mz="381.983694" i="1743829.4" z="-1" sn="12.11" a="1513.10" fwhm="0.001063" res="359394.7" algo="FTMS" component_name="x" deconvoluted_molecular_mass="380.980738" deconvoluted_isotopic_mass="381.984182"/>
<pk mz="382.006891" i="1244379.3" sn="7.97" a="755.32" fwhm="0.000835" res="457580.5" algo="FTMS"/>
<pk mz="382.041842" i="1157668.3" sn="7.25" a="956.36" fwhm="0.001168" res="327191.6" algo="FTMS"/>
<pk mz="382.049694" i="1391590.3" sn="9.19" a="862.34" fwhm="0.000849" res="450199.8" algo="FTMS"/>
<pk mz="382.077998" i="1919725.4" sn="13.57" a="1545.62" fwhm="0.000943" res="405252.5" algo="FTMS"/>
<pk mz="382.086075" i="1517039.5" sn="10.23" a="1115.25" fwhm="0.000879" res="434744.9" algo="FTMS"/>
<pk mz="382.091023" i="2240496.8" sn="16.23" a="1839.16" fwhm="0.000939" res="406707.7" algo="FTMS"/>
<pk mz="382.092640" i="1439217.1" sn="9.58" a="822.82" fwhm="0.000772" res="494627.7" algo="FTMS"/>
<pk mz="382.100483" i="2876403.3" sn="21.50" a="2452.81" fwhm="0.000954" res="400634.2" algo="FTMS"/>
<pk mz="382.102356" i="1512435.6" sn="10.19" a="970.22" fwhm="0.000835" res="457845.7" algo="FTMS"/>
<pk mz="382.114294" i="1698806.6" sn="11.74" a="1076.60" fwhm="0.000866" res="441271.4" algo="FTMS"/>
<pk mz="382.127411" i="2255098.0" sn="16.35" a="1999.76" fwhm="0.000973" res="392930.1" algo="FTMS"/>
<pk mz="382.136894" i="4573692.5" sn="35.57" a="3975.00" fwhm="0.000906" res="421562.0" algo="FTMS"/>
<pk mz="382.138666" i="1894140.9" sn="13.36" a="1290.85" fwhm="0.000870" res="439063.6" algo="FTMS"/>
<pk mz="382.144960" i="2916350.5" sn="21.83" a="2540.18" fwhm="0.000960" res="398228.6" algo="FTMS"/>
<pk mz="382.150737" i="1495296.0" sn="10.05" a="1249.96" fwhm="0.001000" res="382015.2" algo="FTMS"/>
<pk mz="382.158877" i="1200898.0" sn="7.61" a="704.08" fwhm="0.000851" res="448967.2" algo="FTMS"/>
<pk mz="382.187113" i="1189897.3" sn="7.52" a="868.77" fwhm="0.001011" res="378155.8" algo="FTMS"/>
<pk mz="382.195172" i="2100235.3" sn="15.06" a="1585.18" fwhm="0.000932" res="410126.1" algo="FTMS"/>
<pk mz="382.208236" i="1677838.6" sn="11.56" a="1064.22" fwhm="0.000836" res="457091.9" algo="FTMS"/>
<pk mz="382.792512" i="1288611.8" sn="8.33" a="792.64" fwhm="0.000877" res="436516.9" algo="FTMS"/>
<pk mz="382.977093" i="4871891.0" sn="38.04" a="4652.70" fwhm="0.000959" res="399269.6" algo="FTMS"/>
<pk mz="382.990634" i="1190870.3" sn="7.52" a="986.06" fwhm="0.001104" res="347018.3" algo="FTMS"/>
<pk mz="383.025734" i="1617887.3" sn="11.06" a="1175.46" fwhm="0.000905" res="423158.5" algo="FTMS"/>
<pk mz="383.061987" i="7646952.5" sn="61.05" a="7357.79" fwhm="0.000996" res="384748.3" algo="FTMS"/>
<pk mz="383.096132" i="2101489.3" sn="15.07" a="1899.23" fwhm="0.001055" res="363065.6" algo="FTMS"/>
<pk mz="383.098413" i="8720114.0" sn="69.94" a="8637.02" fwhm="0.000990" res="387108.9" algo="FTMS"/>
<pk mz="383.103896" i="1236467.1" sn="7.90" a="611.78" fwhm="0.000735" res="521174.4" algo="FTMS"/>
<pk mz="383.109638" i="1273588.6" sn="8.21" a="657.52" fwhm="0.000714" res="536201.7" algo="FTMS"/>
<pk mz="383.111427" i="1458933.0" sn="9.75" a="832.02" fwhm="0.000752" res="509635.6" algo="FTMS"/>
<pk mz="383.129223" i="1829113.6" sn="12.81" a="1565.26" fwhm="0.000983" res="389611.1" algo="FTMS"/>
<pk mz="383.134773" i="7906043.0" sn="63.19" a="7481.43" fwhm="0.000977" res="392271.9" algo="FTMS"/>
<pk mz="383.142884" i="1876733.1" sn="13.21" a="1672.82" fwhm="0.001025" res="373801.7" algo="FTMS"/>
<pk mz="383.147725" i="2774782.3" sn="20.65" a="2326.14" fwhm="0.000933" res="410638.4" algo="FTMS"/>
<pk mz="383.163151" i="1507330.3" sn="10.15" a="946.33" fwhm="0.000874" res="438272.1" algo="FTMS"/>
<pk mz="383.165662" i="1894146.9" sn="13.35" a="1457.08" fwhm="0.001010" res="379205.1" algo="FTMS"/>
<pk mz="383.171152" i="9530116.0" sn="76.66" a="9769.70" fwhm="0.001031" res="371522.0" algo="FTMS"/>
<pk mz="383.184259" i="2725127.8" sn="20.24" a="2155.04" fwhm="0.000902" res="424847.1" algo="FTMS"/>
<pk mz="383.202030" i="1969164.1" sn="13.98" a="1532.40" fwhm="0.001018" res="376556.4" algo="FTMS"/>
<pk mz="383.207553" i="14775054.0" sn="120.14" a="14736.65" fwhm="0.000989" res="387319.9" algo="FTMS"/>
<pk mz="383.220560" i="2053136.9" sn="14.67" a="1522.08" fwhm="0.000913" res="419961.0" algo="FTMS"/>
<pk mz="383.229894" i="1324563.3" sn="8.63" a="1032.96" fwhm="0.001015" res="377638.3" algo="FTMS"/>
<pk mz="383.243904" i="2994966.8" sn="22.48" a="2467.45" fwhm="0.000914" res="419196.9" algo="FTMS"/>
<pk mz="383.353129" i="3625266.8" sn="27.70" a="3349.32" fwhm="0.001004" res="381959.1" algo="FTMS"/>
<pk mz="384.057295" i="1201894.4" sn="7.61" a="713.69" fwhm="0.000820" res="468214.2" algo="FTMS"/>
<pk mz="384.065472" i="1604328.4" sn="10.95" a="1091.16" fwhm="0.000895" res="428980.1" algo="FTMS"/>
<pk mz="384.093653" i="1897711.6" sn="13.38" a="1314.26" fwhm="0.000884" res="434480.1" algo="FTMS"/>
<pk mz="384.101887" i="1482481.8" sn="9.94" a="812.79" fwhm="0.000733" res="524063.6" algo="FTMS"/>
<pk mz="384.104883" i="9710578.0" sn="78.15" a="9456.08" fwhm="0.000966" res="397502.7" algo="FTMS"/>
<pk mz="384.106655" i="2598387.0" sn="19.19" a="2360.07" fwhm="0.000998" res="384730.5" algo="FTMS"/>
<pk mz="384.116095" i="1629173.4" sn="11.15" a="1076.91" fwhm="0.000809" res="474537.8" algo="FTMS"/>
<pk mz="384.130012" i="1427704.9" sn="9.48" a="1068.07" fwhm="0.000955" res="402058.2" algo="FTMS"/>
<pk mz="384.138085" i="1374714.9" sn="9.05" a="945.39" fwhm="0.000926" res="414956.1" algo="FTMS"/>
<pk mz="384.142977" i="1716220.1" sn="11.88" a="1289.41" fwhm="0.001018" res="377437.4" algo="FTMS"/>
<pk mz="384.166341" i="1654530.1" sn="11.36" a="1154.42" fwhm="0.000853" res="450491.6" algo="FTMS"/>
<pk mz="384.174527" i="1689092.3" sn="11.65" a="1027.30" fwhm="0.000861" res="446244.3" algo="FTMS"/>
<pk mz="384.177624" i="2035461.0" sn="14.52" a="1665.34" fwhm="0.000952" res="403481.3" algo="FTMS"/>
<pk mz="384.210937" i="3623437.5" sn="27.69" a="3377.78" fwhm="0.000994" res="386545.7" algo="FTMS"/>
<pk mz="384.790345" i="3035809.3" sn="22.81" a="2953.30" fwhm="0.001012" res="380366.0" algo="FTMS"/>
<pk mz="384.967024" i="1290190.4" sn="8.34" a="719.48" fwhm="0.000837" res="459663.5" algo="FTMS"/>
<pk mz="385.021485" i="1778908.3" sn="12.39" a="1599.25" fwhm="0.001010" res="381162.3" algo="FTMS"/>
<pk mz="385.041281" i="2930913.3" sn="21.94" a="2657.15" fwhm="0.000982" res="391987.9" algo="FTMS"/>
<pk mz="385.056485" i="2232293.3" sn="16.15" a="1844.63" fwhm="0.000938" res="410511.5" algo="FTMS"/>
<pk mz="385.077682" i="6900970.5" sn="54.86" a="6640.80" fwhm="0.000987" res="390096.0" algo="FTMS"/>
<pk mz="385.092949" i="1308654.5" sn="8.50" a="845.73" fwhm="0.000852" res="451756.6" algo="FTMS"/>
<pk mz="385.098709" i="1182319.9" sn="7.45" a="677.40" fwhm="0.000825" res="466636.8" algo="FTMS"/>
<pk mz="385.106062" i="1224433.9" sn="7.80" a="663.70" fwhm="0.000760" res="506426.3" algo="FTMS"/>
<pk mz="385.108201" i="2870514.3" sn="21.44" a="2423.45" fwhm="0.000974" res="395232.8" algo="FTMS"/>
<pk mz="385.114042" i="9017588.0" sn="72.40" a="9101.09" fwhm="0.001015" res="379436.4" algo="FTMS"/>
<pk mz="385.125263" i="27755766.0" z="-1" sn="227.75" a="27275.23" fwhm="0.000981" res="392625.8" algo="FTMS" component_name="AF" deconvoluted_molecular_mass="385.125767" deconvoluted_isotopic_mass="385.125758"/>
<pk mz="385.136538" i="1165561.6" sn="7.31" a="695.88" fwhm="0.000795" res="484564.3" algo="FTMS"/>
<pk mz="385.150427" i="11844861.0" sn="95.84" a="11715.16" fwhm="0.000995" res="386946.9" algo="FTMS"/>
<pk mz="385.163466" i="1504256.5" sn="10.12" a="1039.05" fwhm="0.000900" res="427967.4" algo="FTMS"/>
<pk mz="385.172886" i="2290178.8" sn="16.63" a="2444.38" fwhm="0.001235" res="311780.5" algo="FTMS"/>
<pk mz="385.176069" i="1198851.6" sn="7.59" a="941.69" fwhm="0.001049" res="367096.8" algo="FTMS"/>
<pk mz="385.178697" i="3754244.3" sn="28.77" a="3287.44" fwhm="0.000947" res="406542.1" algo="FTMS"/>
<pk mz="385.186804" i="14898438.0" sn="121.16" a="15000.59" fwhm="0.000990" res="389070.4" algo="FTMS"/>
<pk mz="385.199855" i="1282697.8" sn="8.28" a="861.42" fwhm="0.000913" res="422030.7" algo="FTMS"/>
<pk mz="385.205388" i="2456843.3" sn="18.01" a="1970.31" fwhm="0.000927" res="415357.5" algo="FTMS"/>
<pk mz="385.209268" i="1753356.1" sn="12.18" a="1335.97" fwhm="0.000911" res="423020.5" algo="FTMS"/>
<pk mz="385.223180" i="10102032.0" sn="81.40" a="9827.47" fwhm="0.000990" res="389193.1" algo="FTMS"/>
<pk mz="385.259613" i="3735321.0" sn="28.61" a="3094.89" fwhm="0.000912" res="422353.4" algo="FTMS"/>
<pk mz="385.296013" i="1851938.3" sn="13.00" a="1306.60" fwhm="0.000865" res="445276.7" algo="FTMS"/>
<pk mz="386.081014" i="1185514.5" sn="7.47" a="631.45" fwhm="0.000815" res="473780.2" algo="FTMS"/>
<pk mz="386.109384" i="1657585.8" sn="11.39" a="1200.26" fwhm="0.000897" res="430521.0" algo="FTMS"/>
<pk mz="386.117431" i="1539571.8" sn="10.41" a="1012.98" fwhm="0.000858" res="450242.9" algo="FTMS"/>
<pk mz="386.120588" i="2038516.6" sn="14.54" a="1573.46" fwhm="0.000958" res="403019.3" algo="FTMS"/>
<pk mz="386.128659" i="5186038.5" z="-1" sn="40.64" a="4892.14" fwhm="0.000996" res="387544.8" algo="FTMS" component_name="AF" deconvoluted_molecular_mass="385.125767" deconvoluted_isotopic_mass="386.129158"/>
<pk mz="386.145641" i="2261243.0" sn="16.39" a="2513.46" fwhm="0.001109" res="348210.1" algo="FTMS"/>
<pk mz="386.153827" i="1855741.0" sn="13.03" a="1350.71" fwhm="0.000939" res="411200.2" algo="FTMS"/>
<pk mz="386.156993" i="2403070.0" sn="17.57" a="2160.06" fwhm="0.001038" res="371940.4" algo="FTMS"/>
<pk mz="386.182087" i="1568516.3" sn="10.65" a="1133.94" fwhm="0.000991" res="389542.9" algo="FTMS"/>
<pk mz="386.190181" i="2916358.3" sn="21.82" a="2664.14" fwhm="0.001024" res="377232.9" algo="FTMS"/>
<pk mz="386.193428" i="1264135.1" sn="8.12" a="849.28" fwhm="0.000867" res="445416.6" algo="FTMS"/>
<pk mz="386.226528" i="1855759.6" sn="13.03" a="1490.54" fwhm="0.001000" res="386188.1" algo="FTMS"/>
<pk mz="386.788208" i="2184095.0" sn="15.75" a="1728.50" fwhm="0.000893" res="432987.2" algo="FTMS"/>
<pk mz="387.035770" i="2771166.0" sn="20.62" a="2333.98" fwhm="0.000942" res="410989.0" algo="FTMS"/>
<pk mz="387.047019" i="1168992.9" sn="7.33" a="718.54" fwhm="0.000883" res="438557.0" algo="FTMS"/>
<pk mz="387.056953" i="3093219.5" sn="23.29" a="2931.45" fwhm="0.001029" res="376165.2" algo="FTMS"/>
<pk mz="387.068433" i="1373670.4" sn="9.03" a="1020.18" fwhm="0.000949" res="408001.0" algo="FTMS"/>
<pk mz="387.072118" i="2400999.3" sn="17.55" a="1910.46" fwhm="0.000929" res="416761.1" algo="FTMS"/>
<pk mz="387.083397" i="1273834.3" sn="8.20" a="761.71" fwhm="0.000787" res="491984.7" algo="FTMS"/>
<pk mz="387.093278" i="4231916.5" sn="32.73" a="3863.06" fwhm="0.000994" res="389586.0" algo="FTMS"/>
<pk mz="387.104625" i="3414767.5" sn="25.95" a="3263.82" fwhm="0.000997" res="388137.4" algo="FTMS"/>
<pk mz="387.108579" i="2146032.8" sn="15.43" a="1745.92" fwhm="0.000988" res="391673.3" algo="FTMS"/>
<pk mz="387.121624" i="1801460.0" sn="12.58" a="1447.68" fwhm="0.000969" res="399648.2" algo="FTMS"/>
<pk mz="387.129716" i="6353654.0" sn="50.32" a="6218.62" fwhm="0.000988" res="391779.0" algo="FTMS"/>
<pk mz="387.140969" i="3136761.0" sn="23.65" a="2715.90" fwhm="0.000957" res="404467.1" algo="FTMS"/>
<pk mz="387.152067" i="1659387.8" sn="11.40" a="1247.28" fwhm="0.000975" res="397049.6" algo="FTMS"/>
<pk mz="387.156187" i="2872060.8" sn="21.45" a="2310.36" fwhm="0.000918" res="421913.7" algo="FTMS"/>
<pk mz="387.157927" i="1820413.3" sn="12.73" a="1263.06" fwhm="0.000938" res="412608.7" algo="FTMS"/>
<pk mz="387.166080" i="12521215.0" sn="101.45" a="12654.83" fwhm="0.001005" res="385207.5" algo="FTMS"/>
<pk mz="387.188565" i="6650629.0" sn="52.78" a="6356.89" fwhm="0.000993" res="389855.2" algo="FTMS"/>
<pk mz="387.191934" i="2981638.0" sn="22.36" a="2454.38" fwhm="0.000933" res="415010.3" algo="FTMS"/>
<pk mz="387.194318" i="3572998.5" sn="27.26" a="3242.48" fwhm="0.001010" res="383341.4" algo="FTMS"/>
<pk mz="387.202473" i="12144393.0" sn="98.32" a="12236.09" fwhm="0.000997" res="388423.3" algo="FTMS"/>
<pk mz="387.224953" i="1687054.4" sn="11.63" a="1691.71" fwhm="0.001190" res="325435.7" algo="FTMS"/>
<pk mz="387.238847" i="6287122.0" sn="49.76" a="5929.13" fwhm="0.000987" res="392162.0" algo="FTMS"/>
<pk mz="387.275165" i="2627867.3" sn="19.43" a="2303.59" fwhm="0.000970" res="399339.2" algo="FTMS"/>
<pk mz="388.031070" i="1171164.0" sn="7.35" a="525.72" fwhm="0.000717" res="541113.3" algo="FTMS"/>
<pk mz="388.050360" i="1539297.0" sn="10.40" a="1229.47" fwhm="0.000947" res="409686.5" algo="FTMS"/>
<pk mz="388.067364" i="2165221.3" sn="15.59" a="1621.68" fwhm="0.000886" res="438104.2" algo="FTMS"/>
<pk mz="388.078657" i="1283816.1" sn="8.28" a="708.57" fwhm="0.000818" res="474488.1" algo="FTMS"/>
<pk mz="388.124927" i="2673140.0" sn="19.80" a="2547.02" fwhm="0.001007" res="385467.1" algo="FTMS"/>
<pk mz="388.133151" i="1538294.0" sn="10.39" a="1214.99" fwhm="0.001009" res="384640.1" algo="FTMS"/>
<pk mz="388.136199" i="2209270.8" sn="15.96" a="1802.57" fwhm="0.000953" res="407465.5" algo="FTMS"/>
<pk mz="388.161255" i="2888189.3" sn="21.58" a="2323.94" fwhm="0.000905" res="428883.2" algo="FTMS"/>
<pk mz="388.169421" i="2644991.3" sn="19.57" a="2187.07" fwhm="0.000954" res="406856.4" algo="FTMS"/>
<pk mz="388.172523" i="3880960.0" sn="29.81" a="3643.35" fwhm="0.000995" res="390298.1" algo="FTMS"/>
<pk mz="388.197675" i="2849798.5" sn="21.27" a="2353.83" fwhm="0.000953" res="407532.0" algo="FTMS"/>
<pk mz="388.205764" i="2914312.5" sn="21.80" a="2654.55" fwhm="0.001009" res="384892.4" algo="FTMS"/>
<pk mz="388.242184" i="1152017.9" sn="7.19" a="591.66" fwhm="0.000778" res="498937.6" algo="FTMS"/>
<pk mz="388.786046" i="1342364.8" sn="8.77" a="936.85" fwhm="0.000985" res="394699.5" algo="FTMS"/>
<pk mz="388.921975" i="1429695.4" sn="9.49" a="1005.50" fwhm="0.000938" res="414505.6" algo="FTMS"/>
<pk mz="388.925641" i="6905024.5" sn="54.88" a="6772.99" fwhm="0.000996" res="390545.3" algo="FTMS"/>
<pk mz="389.051427" i="3646688.5" sn="27.87" a="3415.57" fwhm="0.000979" res="397293.2" algo="FTMS"/>
<pk mz="389.062673" i="1195235.3" sn="7.55" a="638.76" fwhm="0.000706" res="550925.7" algo="FTMS"/>
<pk mz="389.066091" i="1299428.1" sn="8.41" a="682.53" fwhm="0.000766" res="508117.6" algo="FTMS"/>
<pk mz="389.072483" i="1353701.8" sn="8.86" a="886.04" fwhm="0.001008" res="386053.7" algo="FTMS"/>
<pk mz="389.083841" i="2454248.8" sn="17.98" a="1971.19" fwhm="0.000910" res="427635.2" algo="FTMS"/>
<pk mz="389.087803" i="15268074.0" sn="124.21" a="15919.67" fwhm="0.001021" res="381027.1" algo="FTMS"/>
<pk mz="389.099077" i="1538028.6" sn="10.39" a="910.78" fwhm="0.000774" res="502788.7" algo="FTMS"/>
<pk mz="389.100818" i="1851885.0" sn="12.99" a="1373.42" fwhm="0.000917" res="424130.8" algo="FTMS"/>
<pk mz="389.102377" i="4403949.5" sn="34.15" a="4338.36" fwhm="0.001063" res="366013.3" algo="FTMS"/>
<pk mz="389.108932" i="2630895.0" sn="19.45" a="2365.36" fwhm="0.001006" res="386798.1" algo="FTMS"/>
<pk mz="389.120120" i="1836274.0" sn="12.86" a="1551.40" fwhm="0.000971" res="400697.2" algo="FTMS"/>
<pk mz="389.124147" i="3483379.0" sn="26.52" a="3410.69" fwhm="0.001072" res="362893.9" algo="FTMS"/>
<pk mz="389.137240" i="3409142.3" sn="25.90" a="3569.03" fwhm="0.001061" res="366798.2" algo="FTMS"/>
<pk mz="389.145373" i="5196024.5" sn="40.71" a="5104.99" fwhm="0.000984" res="395544.5" algo="FTMS"/>
<pk mz="389.156602" i="5431547.5" sn="42.67" a="5123.02" fwhm="0.000995" res="390988.1" algo="FTMS"/>
<pk mz="389.160666" i="1823484.4" sn="12.76" a="1349.77" fwhm="0.000917" res="424479.8" algo="FTMS"/>
<pk mz="389.167720" i="2332158.3" sn="16.97" a="2265.04" fwhm="0.001087" res="358086.2" algo="FTMS"/>
<pk mz="389.173620" i="3087615.8" sn="23.24" a="2800.09" fwhm="0.000996" res="390735.3" algo="FTMS"/>
<pk mz="389.175835" i="1271808.3" sn="8.18" a="875.74" fwhm="0.000975" res="399277.7" algo="FTMS"/>
<pk mz="389.181724" i="7799041.5" sn="62.29" a="8018.12" fwhm="0.001019" res="381771.8" algo="FTMS"/>
<pk mz="389.191478" i="1286020.3" sn="8.30" a="933.89" fwhm="0.000948" res="410515.6" algo="FTMS"/>
<pk mz="389.210060" i="3343625.0" sn="25.36" a="2814.17" fwhm="0.000936" res="415876.1" algo="FTMS"/>
<pk mz="389.218135" i="6088971.0" sn="48.12" a="5868.20" fwhm="0.000978" res="397994.0" algo="FTMS"/>
<pk mz="389.254544" i="2456852.3" sn="18.01" a="2163.17" fwhm="0.001041" res="373858.2" algo="FTMS"/>
<pk mz="389.925215" i="1616575.5" sn="11.04" a="1060.53" fwhm="0.000855" res="456272.3" algo="FTMS"/>
<pk mz="390.046681" i="2263006.5" sn="16.40" a="1883.79" fwhm="0.000924" res="421988.3" algo="FTMS"/>
<pk mz="390.083005" i="2166759.8" sn="15.60" a="1743.21" fwhm="0.000936" res="416598.3" algo="FTMS"/>
<pk mz="390.091156" i="2980842.0" sn="22.35" a="2695.94" fwhm="0.001006" res="387810.0" algo="FTMS"/>
<pk mz="390.094173" i="1154794.8" sn="7.21" a="710.16" fwhm="0.000893" res="437017.3" algo="FTMS"/>
<pk mz="390.104111" i="1567981.3" sn="10.63" a="1276.61" fwhm="0.001069" res="365029.8" algo="FTMS"/>
<pk mz="390.140588" i="5425654.5" sn="42.62" a="5410.30" fwhm="0.001015" res="384420.2" algo="FTMS"/>
<pk mz="390.148787" i="1205880.6" sn="7.63" a="820.78" fwhm="0.000957" res="407792.3" algo="FTMS"/>
<pk mz="390.167061" i="1884413.4" sn="13.26" a="1432.84" fwhm="0.000956" res="407977.2" algo="FTMS"/>
<pk mz="390.176926" i="3576319.8" sn="27.28" a="3193.30" fwhm="0.000984" res="396566.5" algo="FTMS"/>
<pk mz="390.185150" i="1519106.0" sn="10.23" a="1083.29" fwhm="0.000972" res="401521.0" algo="FTMS"/>
<pk mz="390.213345" i="2322185.3" sn="16.69" a="1734.34" fwhm="0.000934" res="417689.9" algo="FTMS"/>
<pk mz="390.922659" i="2939838.3" sn="21.74" a="2912.83" fwhm="0.001132" res="345387.2" algo="FTMS"/>
<pk mz="391.000916" i="1162962.4" sn="7.19" a="539.72" fwhm="0.000709" res="551476.3" algo="FTMS"/>
<pk mz="391.030691" i="3211994.0" sn="23.97" a="2848.74" fwhm="0.000962" res="406489.9" algo="FTMS"/>
<pk mz="391.041889" i="1374684.9" sn="8.92" a="807.46" fwhm="0.000824" res="474369.6" algo="FTMS"/>
<pk mz="391.064872" i="5202658.5" sn="40.28" a="5047.83" fwhm="0.001016" res="385049.6" algo="FTMS"/>
<pk mz="391.067074" i="5818083.5" sn="45.32" a="5541.36" fwhm="0.000961" res="406952.8" algo="FTMS"/>
<pk mz="391.078295" i="3148518.3" sn="23.45" a="2797.24" fwhm="0.001012" res="386396.3" algo="FTMS"/>
<pk mz="391.080140" i="1528550.6" sn="10.18" a="1213.81" fwhm="0.001043" res="375077.6" algo="FTMS"/>
<pk mz="391.097749" i="1381099.1" sn="8.98" a="903.29" fwhm="0.000865" res="452341.9" algo="FTMS"/>
<pk mz="391.099456" i="1457387.5" sn="9.60" a="1388.09" fwhm="0.001190" res="328667.7" algo="FTMS"/>
<pk mz="391.103455" i="5062380.5" sn="39.13" a="5514.18" fwhm="0.001102" res="355033.8" algo="FTMS"/>
<pk mz="391.114698" i="6893295.5" sn="54.13" a="6645.12" fwhm="0.001008" res="387841.3" algo="FTMS"/>
<pk mz="391.116515" i="3914480.0" sn="29.73" a="4025.60" fwhm="0.001082" res="361635.4" algo="FTMS"/>
<pk mz="391.124712" i="1347314.0" sn="8.70" a="1209.22" fwhm="0.001095" res="357224.5" algo="FTMS"/>
<pk mz="391.134417" i="1589748.5" sn="10.68" a="1428.81" fwhm="0.001113" res="351408.2" algo="FTMS"/>
<pk mz="391.135812" i="1452020.9" sn="9.56" a="1130.72" fwhm="0.000926" res="422597.3" algo="FTMS"/>
<pk mz="391.139849" i="3827958.0" sn="29.02" a="3269.90" fwhm="0.000933" res="419120.1" algo="FTMS"/>
<pk mz="391.149105" i="1178104.3" sn="7.31" a="800.45" fwhm="0.000949" res="412057.7" algo="FTMS"/>
<pk mz="391.152878" i="7595769.0" sn="59.89" a="7877.37" fwhm="0.001054" res="370958.9" algo="FTMS"/>
<pk mz="391.160976" i="2833659.3" sn="20.87" a="2300.92" fwhm="0.000924" res="423264.0" algo="FTMS"/>
<pk mz="391.176088" i="1887231.1" sn="13.12" a="1698.29" fwhm="0.001079" res="362649.3" algo="FTMS"/>
<pk mz="391.180368" i="1725184.3" sn="11.79" a="1169.52" fwhm="0.000810" res="482921.9" algo="FTMS"/>
<pk mz="391.189293" i="4856578.5" sn="37.45" a="4526.71" fwhm="0.001000" res="391182.5" algo="FTMS"/>
<pk mz="391.197375" i="2976516.5" sn="22.04" a="2949.48" fwhm="0.001131" res="345922.6" algo="FTMS"/>
<pk mz="391.207030" i="1400071.0" sn="9.13" a="779.17" fwhm="0.000760" res="514528.8" algo="FTMS"/>
<pk mz="391.225786" i="2624267.8" sn="19.16" a="2224.11" fwhm="0.000946" res="413428.6" algo="FTMS"/>
<pk mz="391.298532" i="1356318.5" sn="8.77" a="812.39" fwhm="0.000855" res="457474.9" algo="FTMS"/>
<pk mz="392.062325" i="4130785.8" sn="31.50" a="3913.98" fwhm="0.001043" res="375924.5" algo="FTMS"/>
<pk mz="392.068164" i="1545315.1" sn="10.32" a="1628.04" fwhm="0.001262" res="310603.2" algo="FTMS"/>
<pk mz="392.098742" i="2281963.0" sn="16.35" a="1720.60" fwhm="0.000905" res="433035.9" algo="FTMS"/>
<pk mz="392.106718" i="1313645.0" sn="8.42" a="1098.54" fwhm="0.001059" res="370433.2" algo="FTMS"/>
<pk mz="392.117988" i="1550831.9" sn="10.36" a="1378.93" fwhm="0.001153" res="340192.0" algo="FTMS"/>
<pk mz="392.119792" i="2564336.5" sn="18.67" a="2364.60" fwhm="0.001035" res="378761.6" algo="FTMS"/>
<pk mz="392.134999" i="1480436.3" sn="9.79" a="1325.23" fwhm="0.001107" res="354190.6" algo="FTMS"/>
<pk mz="392.146334" i="1879287.1" sn="13.05" a="1603.42" fwhm="0.001016" res="385947.1" algo="FTMS"/>
<pk mz="392.156272" i="4602361.5" sn="35.36" a="4379.54" fwhm="0.001023" res="383168.5" algo="FTMS"/>
<pk mz="392.182729" i="4252672.5" sn="32.50" a="4109.46" fwhm="0.001028" res="381551.9" algo="FTMS"/>
<pk mz="392.192598" i="2180355.0" sn="15.52" a="1924.82" fwhm="0.001064" res="368728.4" algo="FTMS"/>
<pk mz="392.228915" i="1176524.3" sn="7.30" a="1062.68" fwhm="0.001216" res="322427.9" algo="FTMS"/>
<pk mz="393.009988" i="1473492.1" sn="9.73" a="987.06" fwhm="0.000945" res="416004.3" algo="FTMS"/>
<pk mz="393.046352" i="5670109.5" sn="44.11" a="5467.28" fwhm="0.001022" res="384673.2" algo="FTMS"/>
<pk mz="393.055512" i="1362655.8" sn="8.82" a="896.60" fwhm="0.000880" res="446673.9" algo="FTMS"/>
<pk mz="393.057744" i="1591520.4" sn="10.70" a="1241.35" fwhm="0.000990" res="396948.1" algo="FTMS"/>
<pk mz="393.061986" i="1356257.4" sn="8.77" a="1181.41" fwhm="0.001172" res="335368.7" algo="FTMS"/>
<pk mz="393.080100" i="2024678.1" sn="14.24" a="1571.67" fwhm="0.000936" res="420076.4" algo="FTMS"/>
<pk mz="393.082715" i="6753510.5" sn="52.98" a="7011.74" fwhm="0.001036" res="379476.1" algo="FTMS"/>
<pk mz="393.093863" i="3246825.5" sn="24.26" a="2885.00" fwhm="0.000960" res="409294.6" algo="FTMS"/>
<pk mz="393.095810" i="1912554.1" sn="13.33" a="1624.11" fwhm="0.000976" res="402855.0" algo="FTMS"/>
<pk mz="393.113638" i="1585134.6" sn="10.64" a="1492.79" fwhm="0.001149" res="342101.6" algo="FTMS"/>
<pk mz="393.119146" i="4830448.0" sn="37.23" a="4595.44" fwhm="0.001012" res="388573.8" algo="FTMS"/>
<pk mz="393.122441" i="4517617.0" sn="34.67" a="4628.06" fwhm="0.001105" res="355623.3" algo="FTMS"/>
<pk mz="393.130422" i="3547379.0" sn="26.72" a="3113.19" fwhm="0.000986" res="398596.8" algo="FTMS"/>
<pk mz="393.132161" i="7415027.5" sn="58.40" a="7517.75" fwhm="0.001033" res="380484.2" algo="FTMS"/>
<pk mz="393.149902" i="2713592.0" sn="19.89" a="2614.80" fwhm="0.001087" res="361665.1" algo="FTMS"/>
<pk mz="393.155428" i="3577593.3" sn="26.96" a="3155.74" fwhm="0.000992" res="396270.1" algo="FTMS"/>
<pk mz="393.168544" i="9645309.0" sn="76.67" a="10472.29" fwhm="0.001086" res="361977.9" algo="FTMS"/>
<pk mz="393.186104" i="1778241.3" sn="12.22" a="1790.68" fwhm="0.001228" res="320100.4" algo="FTMS"/>
<pk mz="393.191767" i="2366210.8" sn="17.04" a="2121.99" fwhm="0.001197" res="328600.5" algo="FTMS"/>
<pk mz="393.204965" i="5647622.0" sn="43.92" a="5787.38" fwhm="0.001070" res="367620.7" algo="FTMS"/>
<pk mz="393.228190" i="1513100.0" sn="10.05" a="1560.81" fwhm="0.001411" res="278708.7" algo="FTMS"/>
<pk mz="393.241217" i="2262799.3" sn="16.19" a="1772.68" fwhm="0.000920" res="427404.5" algo="FTMS"/>
<pk mz="393.268056" i="1190934.1" sn="7.41" a="663.44" fwhm="0.000830" res="473922.6" algo="FTMS"/>
<pk mz="393.277646" i="2575640.5" sn="18.76" a="2337.14" fwhm="0.001013" res="388298.7" algo="FTMS"/>
<pk mz="394.041522" i="1605596.3" sn="10.81" a="1380.04" fwhm="0.001053" res="374087.0" algo="FTMS"/>
<pk mz="394.049614" i="1306846.3" sn="8.36" a="793.93" fwhm="0.000862" res="457305.5" algo="FTMS"/>
<pk mz="394.077947" i="2345957.5" sn="16.87" a="2045.52" fwhm="0.001026" res="383936.9" algo="FTMS"/>
<pk mz="394.100431" i="1316203.3" sn="8.44" a="927.89" fwhm="0.000967" res="407529.6" algo="FTMS"/>
<pk mz="394.114225" i="1609454.9" sn="10.84" a="1446.30" fwhm="0.001068" res="368880.4" algo="FTMS"/>
<pk mz="394.125684" i="2019569.8" sn="14.20" a="1892.76" fwhm="0.001065" res="370066.7" algo="FTMS"/>
<pk mz="394.127505" i="1303026.3" sn="8.33" a="765.11" fwhm="0.000783" res="503572.6" algo="FTMS"/>
<pk mz="394.135586" i="2208500.3" sn="15.75" a="2068.80" fwhm="0.001036" res="380446.6" algo="FTMS"/>
<pk mz="394.150769" i="1329656.3" sn="8.55" a="764.48" fwhm="0.000890" res="442914.8" algo="FTMS"/>
<pk mz="394.158900" i="1157114.3" sn="7.13" a="683.17" fwhm="0.000900" res="437982.5" algo="FTMS"/>
<pk mz="394.161997" i="2508283.0" sn="18.20" a="2161.18" fwhm="0.000962" res="409644.0" algo="FTMS"/>
<pk mz="394.171888" i="2699261.5" sn="19.77" a="2509.82" fwhm="0.001008" res="390860.4" algo="FTMS"/>
<pk mz="394.175029" i="2014462.4" sn="14.16" a="1908.58" fwhm="0.001141" res="345385.4" algo="FTMS"/>
<pk mz="394.208175" i="1574406.9" sn="10.55" a="1367.43" fwhm="0.001039" res="379587.9" algo="FTMS"/>
<pk mz="394.905041" i="1576889.5" sn="10.57" a="1112.65" fwhm="0.000935" res="422227.0" algo="FTMS"/>
<pk mz="394.977115" i="1431244.0" sn="9.38" a="969.16" fwhm="0.000819" res="482237.0" algo="FTMS"/>
<pk mz="394.995925" i="49602256.0" z="-1" sn="403.99" a="52119.92" fwhm="0.001028" res="384190.4" algo="FTMS" component_name="g" deconvoluted_molecular_mass="394.996447" deconvoluted_isotopic_mass="394.996448"/>
<pk mz="395.025525" i="2668248.3" sn="19.51" a="2315.42" fwhm="0.001003" res="393788.5" algo="FTMS"/>
<pk mz="395.053192" i="1233247.5" sn="7.76" a="995.05" fwhm="0.001053" res="375309.2" algo="FTMS"/>
<pk mz="395.061958" i="6576865.5" sn="51.53" a="6566.12" fwhm="0.001072" res="368437.1" algo="FTMS"/>
<pk mz="395.073358" i="1905124.6" sn="13.26" a="1496.19" fwhm="0.000919" res="429865.3" algo="FTMS"/>
<pk mz="395.098356" i="5745387.0" sn="44.72" a="5963.97" fwhm="0.001072" res="368497.2" algo="FTMS"/>
<pk mz="395.111465" i="2184942.5" sn="15.55" a="1985.54" fwhm="0.001079" res="366240.0" algo="FTMS"/>
<pk mz="395.120814" i="2510576.8" sn="18.22" a="2150.56" fwhm="0.000974" res="405523.4" algo="FTMS"/>
<pk mz="395.129140" i="2846451.0" sn="20.97" a="2861.88" fwhm="0.001084" res="364617.7" algo="FTMS"/>
<pk mz="395.132043" i="12766964.0" sn="102.24" a="14232.03" fwhm="0.001053" res="375169.4" algo="FTMS"/>
<pk mz="395.134692" i="5615348.5" sn="43.65" a="5712.80" fwhm="0.001042" res="379089.2" algo="FTMS"/>
<pk mz="395.147803" i="5487351.5" sn="42.60" a="6222.90" fwhm="0.001151" res="343278.0" algo="FTMS"/>
<pk mz="395.165567" i="3053820.3" sn="22.67" a="2974.44" fwhm="0.001074" res="368068.2" algo="FTMS"/>
<pk mz="395.171103" i="5929725.5" sn="46.23" a="5853.06" fwhm="0.001045" res="378122.9" algo="FTMS"/>
<pk mz="395.184193" i="6158081.0" sn="48.10" a="6213.25" fwhm="0.001063" res="371759.3" algo="FTMS"/>
<pk mz="395.207516" i="3089159.0" sn="22.96" a="2669.40" fwhm="0.001012" res="390512.9" algo="FTMS"/>
<pk mz="395.220574" i="3361546.3" sn="25.19" a="3376.05" fwhm="0.001069" res="369811.2" algo="FTMS"/>
<pk mz="395.243997" i="1203472.4" sn="7.51" a="756.34" fwhm="0.001068" res="370245.8" algo="FTMS"/>
<pk mz="395.995476" i="9039825.0" sn="71.70" a="9514.91" fwhm="0.001058" res="374165.7" algo="FTMS"/>
<pk mz="395.999250" i="2670546.0" z="-1" sn="19.53" a="2346.03" fwhm="0.001003" res="394653.3" algo="FTMS" component_name="g" deconvoluted_molecular_mass="394.996447" deconvoluted_isotopic_mass="395.999775"/>
<pk mz="396.057364" i="1461729.0" sn="9.63" a="909.11" fwhm="0.000797" res="497124.3" algo="FTMS"/>
<pk mz="396.065394" i="1213155.1" sn="7.59" a="900.82" fwhm="0.001005" res="394055.2" algo="FTMS"/>
<pk mz="396.093641" i="1824234.4" sn="12.60" a="1429.32" fwhm="0.000931" res="425462.2" algo="FTMS"/>
<pk mz="396.101759" i="1188076.4" sn="7.38" a="758.14" fwhm="0.000877" res="451567.0" algo="FTMS"/>
<pk mz="396.106735" i="2282989.8" sn="16.35" a="1762.11" fwhm="0.000912" res="434257.8" algo="FTMS"/>
<pk mz="396.116124" i="2056944.1" sn="14.50" a="2094.79" fwhm="0.001210" res="327343.2" algo="FTMS"/>
<pk mz="396.135406" i="4097013.0" sn="31.21" a="3730.78" fwhm="0.000972" res="407712.7" algo="FTMS"/>
<pk mz="396.141172" i="1823990.5" sn="12.59" a="1491.51" fwhm="0.001034" res="382983.2" algo="FTMS"/>
<pk mz="396.143154" i="1587575.0" sn="10.66" a="1376.90" fwhm="0.001126" res="351850.0" algo="FTMS"/>
<pk mz="396.152445" i="33325050.0" z="-1" sn="270.65" a="37021.84" fwhm="0.001062" res="372965.9" algo="FTMS" component_name="w" deconvoluted_molecular_mass="396.152850" deconvoluted_isotopic_mass="396.152971"/>
<pk mz="396.174495" i="1183231.1" sn="7.34" a="740.11" fwhm="0.000908" res="436338.5" algo="FTMS"/>
<pk mz="396.187514" i="1260034.5" sn="7.97" a="951.92" fwhm="0.000961" res="412192.1" algo="FTMS"/>
<pk mz="396.992775" i="5585105.0" sn="43.40" a="5728.00" fwhm="0.001046" res="379713.0" algo="FTMS"/>
<pk mz="397.018051" i="1339863.8" sn="8.63" a="925.14" fwhm="0.000901" res="440500.6" algo="FTMS"/>
<pk mz="397.041260" i="4258013.5" sn="32.53" a="4328.46" fwhm="0.001093" res="363288.2" algo="FTMS"/>
<pk mz="397.077654" i="7341287.0" sn="57.79" a="7330.29" fwhm="0.001038" res="382636.7" algo="FTMS"/>
<pk mz="397.114059" i="7007472.5" sn="55.05" a="6964.68" fwhm="0.001027" res="386558.4" algo="FTMS"/>
<pk mz="397.119608" i="1349617.8" sn="8.71" a="807.37" fwhm="0.000880" res="451272.0" algo="FTMS"/>
<pk mz="397.127078" i="2032115.8" sn="14.30" a="1665.25" fwhm="0.000958" res="414670.7" algo="FTMS"/>
<pk mz="397.136587" i="3876598.3" sn="29.41" a="3938.69" fwhm="0.001098" res="361778.1" algo="FTMS"/>
<pk mz="397.144866" i="2024952.3" sn="14.24" a="1926.40" fwhm="0.001071" res="370719.3" algo="FTMS"/>
<pk mz="397.150428" i="7796985.5" sn="61.52" a="7722.07" fwhm="0.001036" res="383425.7" algo="FTMS"/>
<pk mz="397.155862" i="6340859.0" z="-1" sn="49.59" a="6557.55" fwhm="0.001079" res="368065.2" algo="FTMS" component_name="w" deconvoluted_molecular_mass="396.152850" deconvoluted_isotopic_mass="397.156390"/>
<pk mz="397.158504" i="1274875.8" sn="8.09" a="780.64" fwhm="0.000876" res="453358.1" algo="FTMS"/>
<pk mz="397.163532" i="4091133.0" sn="31.16" a="4028.87" fwhm="0.001060" res="374519.4" algo="FTMS"/>
<pk mz="397.181227" i="2380545.8" sn="17.15" a="2129.04" fwhm="0.001062" res="373897.7" algo="FTMS"/>
<pk mz="397.186797" i="8308995.0" sn="65.72" a="9077.61" fwhm="0.001094" res="363142.1" algo="FTMS"/>
<pk mz="397.199838" i="2726662.5" sn="19.99" a="2285.13" fwhm="0.000954" res="416278.2" algo="FTMS"/>
<pk mz="397.217591" i="1143947.0" sn="7.02" a="829.48" fwhm="0.001085" res="366069.3" algo="FTMS"/>
<pk mz="397.223174" i="6320396.5" sn="49.42" a="7012.39" fwhm="0.001149" res="345828.2" algo="FTMS"/>
<pk mz="397.236336" i="1183119.8" sn="7.34" a="848.61" fwhm="0.000959" res="414432.3" algo="FTMS"/>
<pk mz="397.245553" i="1179922.1" sn="7.31" a="661.54" fwhm="0.000820" res="484622.5" algo="FTMS"/>
<pk mz="397.259657" i="1957909.8" sn="13.69" a="1896.25" fwhm="0.001145" res="347066.6" algo="FTMS"/>
<pk mz="397.992310" i="1240914.1" sn="7.81" a="922.32" fwhm="0.001024" res="388587.2" algo="FTMS"/>
<pk mz="398.072889" i="1243366.9" sn="7.83" a="805.04" fwhm="0.000837" res="475341.6" algo="FTMS"/>
<pk mz="398.081064" i="1353193.0" sn="8.73" a="1043.01" fwhm="0.001083" res="367437.0" algo="FTMS"/>
<pk mz="398.109477" i="1502192.3" sn="9.95" a="1270.47" fwhm="0.000974" res="408731.9" algo="FTMS"/>
<pk mz="398.117370" i="1578738.4" sn="10.58" a="1244.35" fwhm="0.000970" res="410334.7" algo="FTMS"/>
<pk mz="398.122401" i="3810803.5" sn="28.86" a="3833.24" fwhm="0.001088" res="365905.9" algo="FTMS"/>
<pk mz="398.131790" i="1752310.0" sn="12.00" a="1496.71" fwhm="0.001039" res="383152.4" algo="FTMS"/>
<pk mz="398.145686" i="1607673.6" sn="10.82" a="1121.65" fwhm="0.000883" res="450755.0" algo="FTMS"/>
<pk mz="398.153796" i="1539067.8" sn="10.25" a="930.58" fwhm="0.000828" res="480979.2" algo="FTMS"/>
<pk mz="398.156951" i="1314812.5" z="-1" sn="8.42" a="961.57" fwhm="0.000949" res="419538.9" algo="FTMS" component_name="w" deconvoluted_molecular_mass="396.152850" deconvoluted_isotopic_mass="398.157482"/>
<pk mz="398.190197" i="2056965.0" sn="14.50" a="1674.31" fwhm="0.000990" res="402060.2" algo="FTMS"/>
<pk mz="398.226472" i="1872398.4" sn="12.99" a="1635.10" fwhm="0.001065" res="373977.1" algo="FTMS"/>
<pk mz="398.982855" i="1147537.1" sn="7.05" a="1143.71" fwhm="0.001394" res="286118.3" algo="FTMS"/>
<pk mz="399.035718" i="1742046.8" sn="11.92" a="1813.45" fwhm="0.001168" res="341633.2" algo="FTMS"/>
<pk mz="399.056907" i="4098788.3" sn="31.22" a="4166.95" fwhm="0.001085" res="367711.5" algo="FTMS"/>
<pk mz="399.093298" i="7072493.5" sn="55.58" a="7632.29" fwhm="0.001099" res="362986.6" algo="FTMS"/>
<pk mz="399.129663" i="5665527.0" sn="44.06" a="6023.86" fwhm="0.001086" res="367475.9" algo="FTMS"/>
<pk mz="399.151926" i="1281212.6" sn="8.14" a="1356.36" fwhm="0.001471" res="271297.1" algo="FTMS"/>
<pk mz="399.155620" i="1178877.6" sn="7.30" a="776.90" fwhm="0.000981" res="406812.6" algo="FTMS"/>
<pk mz="399.160642" i="1495806.9" z="-1" sn="9.90" a="1038.94" fwhm="0.000966" res="413218.5" algo="FTMS" component_name="w" deconvoluted_molecular_mass="396.152850" deconvoluted_isotopic_mass="399.161177"/>
<pk mz="399.166094" i="10050304.0" sn="79.98" a="11403.48" fwhm="0.001121" res="356191.3" algo="FTMS"/>
<pk mz="399.179124" i="1630723.6" sn="11.00" a="1355.04" fwhm="0.000987" res="404537.2" algo="FTMS"/>
<pk mz="399.188545" i="3881734.0" sn="29.44" a="3353.51" fwhm="0.000948" res="421013.8" algo="FTMS"/>
<pk mz="399.202479" i="12086026.0" sn="96.65" a="12754.43" fwhm="0.001048" res="380940.4" algo="FTMS"/>
<pk mz="399.215519" i="1350669.0" sn="8.71" a="915.31" fwhm="0.000960" res="415843.0" algo="FTMS"/>
<pk mz="399.238802" i="6221587.0" sn="48.61" a="6195.94" fwhm="0.001044" res="382313.8" algo="FTMS"/>
<pk mz="399.275230" i="4526876.5" sn="34.73" a="4570.59" fwhm="0.001069" res="373424.6" algo="FTMS"/>
<pk mz="399.348052" i="1514031.1" sn="9.96" a="1037.02" fwhm="0.000926" res="431230.9" algo="FTMS"/>
<pk mz="400.031020" i="1351903.3" sn="8.64" a="853.18" fwhm="0.000927" res="431499.3" algo="FTMS"/>
<pk mz="400.088453" i="1228270.1" sn="7.64" a="1089.59" fwhm="0.001178" res="339566.1" algo="FTMS"/>
<pk mz="400.096660" i="1772528.1" sn="12.06" a="1317.16" fwhm="0.000906" res="441385.7" algo="FTMS"/>
<pk mz="400.119301" i="1364726.0" sn="8.74" a="1012.15" fwhm="0.001028" res="389080.9" algo="FTMS"/>
<pk mz="400.124888" i="1326071.5" sn="8.43" a="703.98" fwhm="0.000705" res="567442.2" algo="FTMS"/>
<pk mz="400.133134" i="1278201.6" sn="8.04" a="1160.25" fwhm="0.001305" res="306529.4" algo="FTMS"/>
<pk mz="400.136148" i="1516282.4" sn="9.98" a="1314.88" fwhm="0.001093" res="366246.9" algo="FTMS"/>
<pk mz="400.138153" i="1528314.9" sn="10.07" a="943.21" fwhm="0.000832" res="481097.4" algo="FTMS"/>
<pk mz="400.161339" i="2372609.0" sn="16.93" a="1916.41" fwhm="0.000961" res="416407.4" algo="FTMS"/>
<pk mz="400.164526" i="1338497.6" sn="8.53" a="1162.31" fwhm="0.001217" res="328832.3" algo="FTMS"/>
<pk mz="400.169416" i="1904899.0" sn="13.13" a="1903.52" fwhm="0.001187" res="337247.8" algo="FTMS"/>
<pk mz="400.172510" i="1659139.8" sn="11.13" a="1281.27" fwhm="0.000977" res="409670.0" algo="FTMS"/>
<pk mz="400.197658" i="2712074.3" sn="19.68" a="2302.63" fwhm="0.000963" res="415494.9" algo="FTMS"/>
<pk mz="400.205882" i="2489100.3" sn="17.87" a="2335.51" fwhm="0.001072" res="373238.9" algo="FTMS"/>
<pk mz="400.242235" i="1171221.8" sn="7.17" a="1145.15" fwhm="0.001296" res="308948.1" algo="FTMS"/>
<pk mz="400.278591" i="1541919.1" sn="10.18" a="1314.15" fwhm="0.001095" res="365578.1" algo="FTMS"/>
<pk mz="400.531934" i="1163616.5" sn="7.11" a="1004.92" fwhm="0.001114" res="359577.4" algo="FTMS"/>
<pk mz="400.939684" i="3023049.8" sn="22.21" a="2980.49" fwhm="0.001100" res="364477.9" algo="FTMS"/>
<pk mz="401.015072" i="1516125.3" sn="9.97" a="1568.93" fwhm="0.001279" res="313620.2" algo="FTMS"/>
<pk mz="401.036177" i="1682402.8" sn="11.32" a="1392.45" fwhm="0.000997" res="402093.8" algo="FTMS"/>
<pk mz="401.051328" i="1819366.6" sn="12.43" a="1818.44" fwhm="0.001227" res="326830.7" algo="FTMS"/>
<pk mz="401.062739" i="1253865.5" sn="7.84" a="875.86" fwhm="0.000948" res="423025.5" algo="FTMS"/>
<pk mz="401.072553" i="3602156.0" sn="26.91" a="3649.40" fwhm="0.001102" res="363969.8" algo="FTMS"/>
<pk mz="401.083710" i="2720495.0" sn="19.75" a="2449.68" fwhm="0.001039" res="386201.5" algo="FTMS"/>
<pk mz="401.087771" i="2363120.0" sn="16.85" a="2006.34" fwhm="0.000993" res="404101.2" algo="FTMS"/>
<pk mz="401.100705" i="1212403.4" sn="7.51" a="885.83" fwhm="0.001006" res="398630.6" algo="FTMS"/>
<pk mz="401.108951" i="4224757.5" sn="31.96" a="4408.54" fwhm="0.001129" res="355175.4" algo="FTMS"/>
<pk mz="401.124174" i="1293561.5" sn="8.16" a="855.59" fwhm="0.000993" res="404119.3" algo="FTMS"/>
<pk mz="401.137409" i="1702652.9" sn="11.49" a="1247.32" fwhm="0.000957" res="419307.1" algo="FTMS"/>
<pk mz="401.145319" i="6345983.0" sn="49.19" a="6403.45" fwhm="0.001057" res="379615.3" algo="FTMS"/>
<pk mz="401.156571" i="2832129.8" sn="20.66" a="2725.74" fwhm="0.001044" res="384329.5" algo="FTMS"/>
<pk mz="401.167706" i="2037764.6" sn="14.21" a="1995.08" fwhm="0.001122" res="357490.5" algo="FTMS"/>
<pk mz="401.173670" i="2972422.3" sn="21.80" a="2929.83" fwhm="0.001112" res="360714.6" algo="FTMS"/>
<pk mz="401.181687" i="12279048.0" sn="97.36" a="13394.84" fwhm="0.001081" res="371274.5" algo="FTMS"/>
<pk mz="401.204159" i="6407438.0" sn="49.69" a="6634.96" fwhm="0.001072" res="374222.3" algo="FTMS"/>
<pk mz="401.210027" i="1398287.6" sn="9.01" a="949.64" fwhm="0.000944" res="424892.9" algo="FTMS"/>
<pk mz="401.218076" i="9481490.0" sn="74.65" a="10253.87" fwhm="0.001081" res="371082.7" algo="FTMS"/>
<pk mz="401.240576" i="1680663.5" sn="11.31" a="1183.72" fwhm="0.000908" res="441696.8" algo="FTMS"/>
<pk mz="401.254485" i="4665627.0" sn="35.54" a="4624.21" fwhm="0.001060" res="378395.4" algo="FTMS"/>
<pk mz="401.290822" i="1449252.5" sn="9.43" a="972.62" fwhm="0.000917" res="437406.0" algo="FTMS"/>
<pk mz="402.082920" i="1554161.3" sn="10.28" a="1225.64" fwhm="0.001005" res="400224.9" algo="FTMS"/>
<pk mz="402.115405" i="1429497.8" sn="9.27" a="1175.00" fwhm="0.001055" res="381068.4" algo="FTMS"/>
<pk mz="402.140564" i="1720064.3" sn="11.63" a="1321.55" fwhm="0.000912" res="441102.2" algo="FTMS"/>
<pk mz="402.148642" i="1177346.4" sn="7.22" a="967.01" fwhm="0.001151" res="349343.9" algo="FTMS"/>
<pk mz="402.151788" i="1421315.1" sn="9.20" a="1064.90" fwhm="0.000978" res="411044.0" algo="FTMS"/>
<pk mz="402.176955" i="3305993.8" sn="24.50" a="3006.68" fwhm="0.001018" res="394900.1" algo="FTMS"/>
<pk mz="402.185017" i="2801163.8" sn="20.40" a="2761.23" fwhm="0.001061" res="379158.4" algo="FTMS"/>
<pk mz="402.207475" i="1555729.5" sn="10.29" a="1241.23" fwhm="0.001009" res="398537.3" algo="FTMS"/>
<pk mz="402.213427" i="1519123.1" sn="9.99" a="923.08" fwhm="0.000882" res="455822.8" algo="FTMS"/>
<pk mz="402.221489" i="1575445.1" sn="10.45" a="1494.47" fwhm="0.001418" res="283643.5" algo="FTMS"/>
<pk mz="402.257959" i="1518110.6" sn="9.99" a="1054.86" fwhm="0.000942" res="427194.6" algo="FTMS"/>
<pk mz="402.268253" i="2217761.3" sn="15.67" a="1958.30" fwhm="0.001049" res="383360.3" algo="FTMS"/>
<pk mz="402.937627" i="2893774.5" sn="21.15" a="3196.65" fwhm="0.001216" res="331446.2" algo="FTMS"/>
<pk mz="402.941284" i="40699600.0" sn="328.11" a="44716.54" fwhm="0.001078" res="373784.9" algo="FTMS"/>
<pk mz="403.030726" i="2678758.8" sn="19.41" a="3053.07" fwhm="0.001305" res="308865.5" algo="FTMS"/>
<pk mz="403.051931" i="1635308.3" sn="10.94" a="1185.40" fwhm="0.000973" res="414180.4" algo="FTMS"/>
<pk mz="403.067125" i="3436272.3" sn="25.56" a="3012.01" fwhm="0.000997" res="404142.0" algo="FTMS"/>
<pk mz="403.078428" i="2028275.1" sn="14.13" a="1607.77" fwhm="0.000980" res="411234.9" algo="FTMS"/>
<pk mz="403.081704" i="3165940.0" sn="23.36" a="3017.22" fwhm="0.001049" res="384081.6" algo="FTMS"/>
<pk mz="403.088126" i="1913333.6" sn="13.19" a="2094.30" fwhm="0.001307" res="308434.1" algo="FTMS"/>
<pk mz="403.099519" i="1436664.6" sn="9.32" a="1265.82" fwhm="0.001060" res="380116.3" algo="FTMS"/>
<pk mz="403.103545" i="2667769.5" sn="19.32" a="2107.20" fwhm="0.000909" res="443575.2" algo="FTMS"/>
<pk mz="403.116532" i="1619197.0" sn="10.80" a="1218.83" fwhm="0.000932" res="432519.4" algo="FTMS"/>
<pk mz="403.124556" i="3009791.0" sn="22.10" a="2942.74" fwhm="0.001047" res="384962.7" algo="FTMS"/>
<pk mz="403.135793" i="3778306.0" sn="28.33" a="3826.18" fwhm="0.001109" res="363597.6" algo="FTMS"/>
<pk mz="403.139885" i="1762563.0" sn="11.97" a="1703.41" fwhm="0.001160" res="347630.4" algo="FTMS"/>
<pk mz="403.147181" i="1204740.9" sn="7.44" a="884.80" fwhm="0.000954" res="422622.7" algo="FTMS"/>
<pk mz="403.152940" i="3749126.5" sn="28.10" a="3716.22" fwhm="0.001103" res="365455.1" algo="FTMS"/>
<pk mz="403.160978" i="6093576.5" sn="47.13" a="6656.78" fwhm="0.001113" res="362191.1" algo="FTMS"/>
<pk mz="403.172207" i="6704907.5" sn="52.10" a="6794.35" fwhm="0.001042" res="386873.7" algo="FTMS"/>
<pk mz="403.183421" i="5205774.5" sn="39.92" a="5393.30" fwhm="0.001070" res="376680.2" algo="FTMS"/>
<pk mz="403.189256" i="12726032.0" sn="100.98" a="13663.62" fwhm="0.001080" res="373178.2" algo="FTMS"/>
<pk mz="403.194902" i="3503377.3" sn="26.10" a="3532.62" fwhm="0.001090" res="369918.1" algo="FTMS"/>
<pk mz="403.197343" i="6842130.0" sn="53.21" a="7237.27" fwhm="0.001055" res="382024.5" algo="FTMS"/>
<pk mz="403.225743" i="2019865.3" sn="14.06" a="1630.99" fwhm="0.000965" res="417889.1" algo="FTMS"/>
<pk mz="403.233728" i="4730139.5" sn="36.06" a="5158.88" fwhm="0.001123" res="358934.3" algo="FTMS"/>
<pk mz="403.270193" i="1934628.9" sn="13.37" a="1544.62" fwhm="0.000927" res="435214.4" algo="FTMS"/>
<pk mz="403.334779" i="1530677.5" sn="10.09" a="1108.74" fwhm="0.001048" res="384870.1" algo="FTMS"/>
<pk mz="403.940837" i="7299027.0" sn="56.92" a="7704.07" fwhm="0.001089" res="370848.4" algo="FTMS"/>
<pk mz="403.944761" i="1643731.9" sn="11.00" a="1470.57" fwhm="0.001082" res="373342.0" algo="FTMS"/>
<pk mz="404.062422" i="2020594.4" sn="14.06" a="1791.31" fwhm="0.001076" res="375616.6" algo="FTMS"/>
<pk mz="404.098695" i="2126331.8" sn="14.92" a="1772.82" fwhm="0.001023" res="394987.2" algo="FTMS"/>
<pk mz="404.119721" i="1705473.3" sn="11.50" a="1406.22" fwhm="0.001046" res="386259.1" algo="FTMS"/>
<pk mz="404.139125" i="1626374.3" sn="10.86" a="1401.74" fwhm="0.001034" res="390679.9" algo="FTMS"/>
<pk mz="404.156270" i="4795402.5" sn="36.59" a="4621.08" fwhm="0.001044" res="386967.0" algo="FTMS"/>
<pk mz="404.175765" i="1490447.8" sn="9.76" a="951.24" fwhm="0.000851" res="475041.9" algo="FTMS"/>
<pk mz="404.192648" i="5859348.0" sn="45.23" a="5661.07" fwhm="0.001035" res="390693.4" algo="FTMS"/>
<pk mz="404.198102" i="1480469.6" sn="9.68" a="1039.58" fwhm="0.001028" res="393240.5" algo="FTMS"/>
<pk mz="404.200724" i="1300246.3" sn="8.21" a="808.39" fwhm="0.000886" res="456298.1" algo="FTMS"/>
<pk mz="404.237017" i="1154079.6" sn="7.03" a="891.19" fwhm="0.001172" res="344788.6" algo="FTMS"/>
<pk mz="404.938257" i="16113878.0" sn="128.49" a="18451.12" fwhm="0.001125" res="360049.3" algo="FTMS"/>
<pk mz="404.969554" i="1261022.0" sn="7.89" a="858.23" fwhm="0.000969" res="418059.8" algo="FTMS"/>
<pk mz="405.009886" i="1301864.5" sn="8.22" a="938.26" fwhm="0.001058" res="382916.9" algo="FTMS"/>
<pk mz="405.034623" i="1859311.0" sn="12.75" a="1631.48" fwhm="0.001067" res="379610.6" algo="FTMS"/>
<pk mz="405.046299" i="4220146.0" sn="31.92" a="4357.19" fwhm="0.001075" res="376915.7" algo="FTMS"/>
<pk mz="405.057625" i="1358069.0" sn="8.68" a="1179.87" fwhm="0.001225" res="330678.5" algo="FTMS"/>
<pk mz="405.082736" i="6469883.5" sn="50.18" a="7028.47" fwhm="0.001109" res="365314.8" algo="FTMS"/>
<pk mz="405.093998" i="3657470.5" sn="27.35" a="3804.48" fwhm="0.001156" res="350495.4" algo="FTMS"/>
<pk mz="405.095841" i="1520126.9" sn="10.00" a="1255.06" fwhm="0.001025" res="395246.9" algo="FTMS"/>
<pk mz="405.119100" i="3459333.0" sn="25.74" a="3506.45" fwhm="0.001100" res="368321.2" algo="FTMS"/>
<pk mz="405.130378" i="2508295.8" sn="18.02" a="2337.72" fwhm="0.001094" res="370284.0" algo="FTMS"/>
<pk mz="405.132120" i="4958472.5" sn="37.91" a="4924.00" fwhm="0.001035" res="391245.2" algo="FTMS"/>
<pk mz="405.140289" i="2083850.5" sn="14.57" a="1884.04" fwhm="0.001060" res="382074.3" algo="FTMS"/>
<pk mz="405.151530" i="1262861.4" sn="7.91" a="844.12" fwhm="0.000876" res="462683.7" algo="FTMS"/>
<pk mz="405.155506" i="2278670.5" sn="16.15" a="1966.27" fwhm="0.001019" res="397419.7" algo="FTMS"/>
<pk mz="405.168568" i="6814994.0" sn="52.99" a="7152.52" fwhm="0.001085" res="373352.5" algo="FTMS"/>
<pk mz="405.176709" i="2680596.0" sn="19.42" a="2915.27" fwhm="0.001163" res="348296.7" algo="FTMS"/>
<pk mz="405.186372" i="4280598.5" sn="32.41" a="4571.20" fwhm="0.001136" res="356817.4" algo="FTMS"/>
<pk mz="405.191849" i="1189015.9" sn="7.31" a="935.25" fwhm="0.001090" res="371684.6" algo="FTMS"/>
<pk mz="405.204960" i="4757787.5" sn="36.28" a="4723.14" fwhm="0.001070" res="378622.2" algo="FTMS"/>
<pk mz="405.213034" i="2765085.3" sn="20.10" a="2658.54" fwhm="0.001068" res="379438.0" algo="FTMS"/>
<pk mz="405.937888" i="3398618.0" sn="25.25" a="3300.42" fwhm="0.001092" res="371800.0" algo="FTMS"/>
<pk mz="406.041562" i="2343669.0" sn="16.68" a="2271.51" fwhm="0.001131" res="359165.0" algo="FTMS"/>
<pk mz="406.077983" i="3701246.5" sn="27.70" a="3865.08" fwhm="0.001124" res="361407.4" algo="FTMS"/>
<pk mz="406.086962" i="1488896.9" sn="9.74" a="1103.66" fwhm="0.000884" res="459417.7" algo="FTMS"/>
<pk mz="406.114475" i="1181960.0" sn="7.25" a="708.73" fwhm="0.000865" res="469558.5" algo="FTMS"/>
<pk mz="406.122527" i="1279242.1" sn="8.04" a="911.38" fwhm="0.000974" res="416878.4" algo="FTMS"/>
<pk mz="406.125432" i="1202826.9" sn="7.42" a="830.16" fwhm="0.001004" res="404338.3" algo="FTMS"/>
<pk mz="406.135469" i="3833869.5" sn="28.78" a="3905.14" fwhm="0.001096" res="370693.9" algo="FTMS"/>
<pk mz="406.161862" i="1697300.4" sn="11.43" a="1331.31" fwhm="0.001008" res="402904.3" algo="FTMS"/>
<pk mz="406.171882" i="4003863.0" sn="30.16" a="4134.15" fwhm="0.001070" res="379628.4" algo="FTMS"/>
<pk mz="406.198302" i="3257373.8" sn="24.10" a="3287.80" fwhm="0.001104" res="367892.0" algo="FTMS"/>
<pk mz="406.208289" i="1667616.4" sn="11.19" a="1384.68" fwhm="0.001059" res="383409.5" algo="FTMS"/>
<pk mz="406.935193" i="2313438.0" sn="16.43" a="2184.16" fwhm="0.001068" res="381145.2" algo="FTMS"/>
<pk mz="407.025602" i="2752245.5" sn="20.00" a="2439.36" fwhm="0.001045" res="389369.2" algo="FTMS"/>
<pk mz="407.062001" i="7652095.0" sn="59.78" a="8588.06" fwhm="0.001147" res="354780.9" algo="FTMS"/>
<pk mz="407.073272" i="2629378.0" sn="19.00" a="2381.55" fwhm="0.001012" res="402416.2" algo="FTMS"/>
<pk mz="407.084421" i="1395460.9" sn="8.98" a="1117.24" fwhm="0.001071" res="380167.4" algo="FTMS"/>
<pk mz="407.092594" i="1258631.0" sn="7.87" a="1313.86" fwhm="0.001330" res="306073.3" algo="FTMS"/>
<pk mz="407.096205" i="14070536.0" sn="111.89" a="16809.31" fwhm="0.001122" res="362732.5" algo="FTMS"/>
<pk mz="407.098352" i="6488840.5" sn="50.33" a="7012.77" fwhm="0.001127" res="361332.1" algo="FTMS"/>
<pk mz="407.109561" i="3278091.3" sn="24.27" a="3022.44" fwhm="0.001021" res="398824.1" algo="FTMS"/>
<pk mz="407.111481" i="2354956.0" sn="16.77" a="2256.81" fwhm="0.001083" res="375945.0" algo="FTMS"/>
<pk mz="407.130622" i="1822096.9" sn="12.44" a="1763.59" fwhm="0.001406" res="289566.7" algo="FTMS"/>
<pk mz="407.134785" i="4288274.0" sn="32.47" a="4083.58" fwhm="0.001019" res="399603.7" algo="FTMS"/>
<pk mz="407.147813" i="8966933.0" sn="70.45" a="10067.26" fwhm="0.001119" res="363744.8" algo="FTMS"/>
<pk mz="407.157312" i="1479191.9" sn="9.66" a="1182.67" fwhm="0.001098" res="370759.8" algo="FTMS"/>
<pk mz="407.165649" i="2426138.0" sn="17.35" a="2329.97" fwhm="0.001071" res="380155.4" algo="FTMS"/>
<pk mz="407.171163" i="3273499.5" sn="24.23" a="3478.01" fwhm="0.001141" res="356814.2" algo="FTMS"/>
<pk mz="407.184208" i="8928031.0" sn="70.14" a="9893.45" fwhm="0.001120" res="363424.4" algo="FTMS"/>
<pk mz="407.201726" i="2039843.4" sn="14.21" a="2158.16" fwhm="0.001194" res="341082.9" algo="FTMS"/>
<pk mz="407.207507" i="1846308.9" sn="12.64" a="1548.08" fwhm="0.001095" res="371913.9" algo="FTMS"/>
<pk mz="407.220538" i="3833640.3" sn="28.78" a="3750.96" fwhm="0.001080" res="377222.2" algo="FTMS"/>
<pk mz="407.243973" i="1185966.5" sn="7.28" a="807.96" fwhm="0.001075" res="379003.9" algo="FTMS"/>
<pk mz="408.021034" i="1379577.4" sn="8.85" a="1061.94" fwhm="0.001049" res="388969.8" algo="FTMS"/>
<pk mz="408.057269" i="2680578.8" sn="19.41" a="2814.34" fwhm="0.001204" res="338797.5" algo="FTMS"/>
<pk mz="408.068507" i="1243397.8" sn="7.74" a="672.52" fwhm="0.000866" res="471027.7" algo="FTMS"/>
<pk mz="408.093651" i="3186188.3" sn="23.52" a="2913.82" fwhm="0.001013" res="402771.6" algo="FTMS"/>
<pk mz="408.099631" i="4000269.8" sn="30.13" a="3777.78" fwhm="0.001035" res="394188.2" algo="FTMS"/>
<pk mz="408.101710" i="1396238.4" sn="8.98" a="783.59" fwhm="0.000844" res="483509.7" algo="FTMS"/>
<pk mz="408.106641" i="1205007.6" sn="7.43" a="768.06" fwhm="0.000901" res="453111.7" algo="FTMS"/>
<pk mz="408.114837" i="1325073.8" sn="8.41" a="1056.59" fwhm="0.001066" res="382681.5" algo="FTMS"/>
<pk mz="408.129960" i="1247253.8" sn="7.77" a="828.76" fwhm="0.000943" res="432884.1" algo="FTMS"/>
<pk mz="408.141269" i="2359320.8" sn="16.80" a="2027.97" fwhm="0.000964" res="423276.0" algo="FTMS"/>
<pk mz="408.142985" i="1893145.1" sn="13.02" a="1769.70" fwhm="0.001189" res="343180.5" algo="FTMS"/>
<pk mz="408.151134" i="3585563.3" sn="26.76" a="3508.82" fwhm="0.001071" res="381230.6" algo="FTMS"/>
<pk mz="408.177679" i="3542050.3" sn="26.41" a="3456.36" fwhm="0.001076" res="379514.3" algo="FTMS"/>
<pk mz="408.187633" i="2085668.9" sn="14.58" a="2176.86" fwhm="0.001277" res="319657.5" algo="FTMS"/>
<pk mz="408.190616" i="1330469.6" sn="8.45" a="702.96" fwhm="0.000939" res="434799.8" algo="FTMS"/>
<pk mz="408.223885" i="1191470.3" sn="7.25" a="873.94" fwhm="0.001000" res="408386.7" algo="FTMS"/>
<pk mz="408.920863" i="3387108.5" sn="24.92" a="3312.99" fwhm="0.001083" res="377606.2" algo="FTMS"/>
<pk mz="409.011517" i="25865468.0" sn="205.75" a="30363.09" fwhm="0.001131" res="361624.1" algo="FTMS"/>
<pk mz="409.041260" i="4972804.0" sn="37.67" a="5473.18" fwhm="0.001147" res="356558.4" algo="FTMS"/>
<pk mz="409.052547" i="1211911.0" sn="7.42" a="998.53" fwhm="0.001139" res="359269.9" algo="FTMS"/>
<pk mz="409.077647" i="8419598.0" sn="65.40" a="9094.73" fwhm="0.001099" res="372253.6" algo="FTMS"/>
<pk mz="409.088840" i="1872400.5" sn="12.73" a="1660.04" fwhm="0.001092" res="374497.6" algo="FTMS"/>
<pk mz="409.090908" i="1173777.0" sn="7.11" a="837.38" fwhm="0.000998" res="409943.6" algo="FTMS"/>
<pk mz="409.093225" i="5594385.5" sn="42.67" a="6125.94" fwhm="0.001154" res="354643.1" algo="FTMS"/>
<pk mz="409.102879" i="3731732.0" sn="27.69" a="3692.49" fwhm="0.001103" res="370781.1" algo="FTMS"/>
<pk mz="409.108397" i="1189909.5" sn="7.24" a="740.05" fwhm="0.000918" res="445739.7" algo="FTMS"/>
<pk mz="409.114033" i="6623511.0" sn="50.95" a="7779.42" fwhm="0.001198" res="341611.9" algo="FTMS"/>
<pk mz="409.125315" i="2304026.0" sn="16.20" a="2000.88" fwhm="0.001051" res="389307.4" algo="FTMS"/>
<pk mz="409.127084" i="4295962.5" sn="32.23" a="4615.44" fwhm="0.001167" res="350440.4" algo="FTMS"/>
<pk mz="409.144848" i="2891039.0" sn="20.92" a="3005.64" fwhm="0.001097" res="372879.6" algo="FTMS"/>
<pk mz="409.150414" i="5686560.5" sn="43.41" a="5939.97" fwhm="0.001073" res="381336.3" algo="FTMS"/>
<pk mz="409.159630" i="1445411.0" sn="9.29" a="897.64" fwhm="0.000882" res="463782.4" algo="FTMS"/>
<pk mz="409.163552" i="8336676.0" sn="64.73" a="9013.87" fwhm="0.001094" res="373850.5" algo="FTMS"/>
<pk mz="409.181229" i="2994984.5" sn="21.76" a="2996.23" fwhm="0.001065" res="384345.6" algo="FTMS"/>
<pk mz="409.186877" i="4315434.0" sn="32.38" a="4104.57" fwhm="0.001018" res="401969.7" algo="FTMS"/>
<pk mz="409.190078" i="1221419.0" sn="7.49" a="798.50" fwhm="0.000933" res="438532.8" algo="FTMS"/>
<pk mz="409.199922" i="4884781.5" sn="36.96" a="5225.39" fwhm="0.001124" res="364120.5" algo="FTMS"/>
<pk mz="409.223164" i="6751539.5" sn="51.98" a="7499.32" fwhm="0.001135" res="360455.8" algo="FTMS"/>
<pk mz="409.236265" i="2503991.0" sn="17.81" a="2504.69" fwhm="0.001127" res="363136.8" algo="FTMS"/>
<pk mz="409.259651" i="1163325.1" sn="7.02" a="809.14" fwhm="0.000944" res="433545.1" algo="FTMS"/>
<pk mz="409.311208" i="4776266.5" sn="36.09" a="4877.22" fwhm="0.001093" res="374631.8" algo="FTMS"/>
<pk mz="410.011135" i="4777474.0" sn="36.10" a="4788.41" fwhm="0.001086" res="377374.3" algo="FTMS"/>
<pk mz="410.014839" i="1864706.9" sn="12.67" a="1302.72" fwhm="0.000893" res="459122.1" algo="FTMS"/>
<pk mz="410.072912" i="2565650.0" sn="18.30" a="2795.74" fwhm="0.001174" res="349306.3" algo="FTMS"/>
<pk mz="410.080891" i="2003476.1" sn="13.78" a="1600.80" fwhm="0.000970" res="422840.9" algo="FTMS"/>
<pk mz="410.096474" i="1932824.3" sn="13.21" a="2137.24" fwhm="0.001352" res="303274.3" algo="FTMS"/>
<pk mz="410.106199" i="4577819.0" sn="34.49" a="4982.61" fwhm="0.001138" res="360323.9" algo="FTMS"/>
<pk mz="410.109205" i="2213403.5" sn="15.47" a="1879.42" fwhm="0.001047" res="391866.3" algo="FTMS"/>
<pk mz="410.120680" i="1497630.5" sn="9.71" a="1246.27" fwhm="0.001112" res="368710.3" algo="FTMS"/>
<pk mz="410.122354" i="3418655.0" sn="25.17" a="3516.13" fwhm="0.001124" res="364806.1" algo="FTMS"/>
<pk mz="410.130588" i="1395361.1" sn="8.89" a="1608.75" fwhm="0.001855" res="221036.4" algo="FTMS"/>
<pk mz="410.153721" i="1888551.3" sn="12.86" a="1424.56" fwhm="0.000930" res="441245.0" algo="FTMS"/>
<pk mz="410.158644" i="1848104.5" sn="12.53" a="1688.91" fwhm="0.001079" res="380031.3" algo="FTMS"/>
<pk mz="410.166805" i="2018858.6" sn="13.91" a="2134.98" fwhm="0.001219" res="336590.6" algo="FTMS"/>
<pk mz="410.203128" i="1172020.1" sn="7.09" a="710.97" fwhm="0.000848" res="483554.4" algo="FTMS"/>
<pk mz="410.221588" i="91221560.0" z="-1" sn="731.51" a="101695.24" fwhm="0.001093" res="375482.3" algo="FTMS" component_name="S" deconvoluted_molecular_mass="410.222181" deconvoluted_isotopic_mass="410.222154"/>
<pk mz="410.314607" i="1722449.4" sn="11.52" a="1427.32" fwhm="0.001043" res="393448.8" algo="FTMS"/>
<pk mz="411.008429" i="3316487.3" sn="24.34" a="3076.78" fwhm="0.001052" res="390712.1" algo="FTMS"/>
<pk mz="411.020600" i="1325834.4" sn="8.33" a="838.16" fwhm="0.000894" res="459938.1" algo="FTMS"/>
<pk mz="411.035624" i="1236366.4" sn="7.61" a="884.52" fwhm="0.001070" res="384161.5" algo="FTMS"/>
<pk mz="411.056858" i="5685012.0" sn="43.40" a="6116.00" fwhm="0.001129" res="364064.9" algo="FTMS"/>
<pk mz="411.067998" i="1463574.9" sn="9.44" a="1203.26" fwhm="0.001147" res="358494.4" algo="FTMS"/>
<pk mz="411.072085" i="1277336.0" sn="7.94" a="1053.08" fwhm="0.001116" res="368214.8" algo="FTMS"/>
<pk mz="411.093309" i="7074589.5" sn="54.58" a="7786.16" fwhm="0.001106" res="371596.6" algo="FTMS"/>
<pk mz="411.104462" i="1430304.5" sn="9.17" a="1002.96" fwhm="0.000923" res="445498.9" algo="FTMS"/>
<pk mz="411.109632" i="4738850.0" sn="35.78" a="5030.28" fwhm="0.001065" res="385893.8" algo="FTMS"/>
<pk mz="411.114304" i="2213923.0" sn="15.47" a="2277.40" fwhm="0.001487" res="276384.0" algo="FTMS"/>
<pk mz="411.120341" i="1196836.6" sn="7.29" a="905.74" fwhm="0.001010" res="407172.0" algo="FTMS"/>
<pk mz="411.127004" i="4132134.3" sn="30.90" a="4331.55" fwhm="0.001152" res="356941.4" algo="FTMS"/>
<pk mz="411.129672" i="5594919.0" sn="42.67" a="6154.79" fwhm="0.001148" res="358232.2" algo="FTMS"/>
<pk mz="411.133070" i="2225192.0" sn="15.56" a="2260.41" fwhm="0.001157" res="355378.0" algo="FTMS"/>
<pk mz="411.142845" i="2012458.5" sn="13.85" a="1603.16" fwhm="0.000941" res="437144.5" algo="FTMS"/>
<pk mz="411.160560" i="2666287.3" sn="19.11" a="2632.13" fwhm="0.001113" res="369332.3" algo="FTMS"/>
<pk mz="411.166019" i="7084848.5" sn="54.66" a="7992.31" fwhm="0.001166" res="352539.4" algo="FTMS"/>
<pk mz="411.179117" i="5004084.0" sn="37.92" a="5360.31" fwhm="0.001135" res="362213.6" algo="FTMS"/>
<pk mz="411.196987" i="1534008.6" sn="10.00" a="1247.33" fwhm="0.001098" res="374410.2" algo="FTMS"/>
<pk mz="411.202444" i="7593786.0" sn="58.75" a="8980.24" fwhm="0.001157" res="355412.2" algo="FTMS"/>
<pk mz="411.215515" i="1955645.5" sn="13.39" a="1627.55" fwhm="0.001066" res="385792.1" algo="FTMS"/>
<pk mz="411.224956" i="17133376.0" z="-1" sn="135.49" a="19370.10" fwhm="0.001139" res="361134.0" algo="FTMS" component_name="S" deconvoluted_molecular_mass="410.222181" deconvoluted_isotopic_mass="411.225524"/>
<pk mz="411.238787" i="5632835.5" sn="42.98" a="6049.70" fwhm="0.001149" res="357993.2" algo="FTMS"/>
<pk mz="411.275091" i="1995085.3" sn="13.71" a="2091.05" fwhm="0.001207" res="340658.6" algo="FTMS"/>
<pk mz="411.326889" i="2520922.8" sn="17.94" a="2292.82" fwhm="0.001067" res="385552.0" algo="FTMS"/>
<pk mz="411.384352" i="1221481.9" sn="7.49" a="925.76" fwhm="0.001092" res="376746.2" algo="FTMS"/>
<pk mz="412.060381" i="1592859.3" sn="10.47" a="1494.76" fwhm="0.001170" res="352226.4" algo="FTMS"/>
<pk mz="412.088534" i="1938722.8" sn="13.26" a="1649.88" fwhm="0.001029" res="400388.7" algo="FTMS"/>
<pk mz="412.096841" i="1551652.9" sn="10.14" a="1119.32" fwhm="0.000992" res="415284.9" algo="FTMS"/>
<pk mz="412.101709" i="1773094.1" sn="11.92" a="1592.77" fwhm="0.001061" res="388466.1" algo="FTMS"/>
<pk mz="412.112936" i="1525545.1" sn="9.93" a="1211.77" fwhm="0.001089" res="378372.2" algo="FTMS"/>
<pk mz="412.125015" i="1307820.3" sn="8.18" a="1263.29" fwhm="0.001273" res="323631.0" algo="FTMS"/>
<pk mz="412.137961" i="2417199.8" sn="17.11" a="2276.25" fwhm="0.001091" res="377902.9" algo="FTMS"/>
<pk mz="412.147412" i="5273650.0" sn="40.09" a="5900.93" fwhm="0.001183" res="348360.0" algo="FTMS"/>
<pk mz="412.169473" i="1635895.9" sn="10.82" a="1182.77" fwhm="0.000943" res="437105.8" algo="FTMS"/>
<pk mz="412.197911" i="1188671.4" sn="7.22" a="894.65" fwhm="0.001011" res="407645.7" algo="FTMS"/>
<pk mz="412.205683" i="1513153.5" sn="9.83" a="1404.28" fwhm="0.001179" res="349682.5" algo="FTMS"/>
<pk mz="412.218636" i="24215620.0" sn="192.47" a="28635.34" fwhm="0.001157" res="356142.2" algo="FTMS"/>
<pk mz="412.228142" i="1654343.4" z="-1" sn="10.97" a="1361.67" fwhm="0.001040" res="396433.7" algo="FTMS" component_name="S" deconvoluted_molecular_mass="410.222181" deconvoluted_isotopic_mass="412.228713"/>
<pk mz="412.242053" i="1621579.0" sn="10.70" a="1479.22" fwhm="0.001057" res="390107.5" algo="FTMS"/>
<pk mz="412.915682" i="3661564.0" sn="27.11" a="3634.56" fwhm="0.001115" res="370295.4" algo="FTMS"/>
<pk mz="412.966257" i="1415945.3" sn="9.05" a="1041.66" fwhm="0.000956" res="432015.4" algo="FTMS"/>
<pk mz="413.036194" i="2465563.8" sn="17.49" a="2730.96" fwhm="0.001232" res="335248.3" algo="FTMS"/>
<pk mz="413.046830" i="2715422.5" sn="19.50" a="2862.33" fwhm="0.001136" res="363591.0" algo="FTMS"/>
<pk mz="413.051403" i="1405471.6" sn="8.96" a="1124.75" fwhm="0.001028" res="401864.0" algo="FTMS"/>
<pk mz="413.072558" i="6194469.0" sn="47.49" a="6530.14" fwhm="0.001108" res="372850.0" algo="FTMS"/>
<pk mz="413.087848" i="1246505.3" sn="7.69" a="746.26" fwhm="0.000964" res="428403.5" algo="FTMS"/>
<pk mz="413.106667" i="1788462.3" sn="12.05" a="1674.10" fwhm="0.001070" res="386082.6" algo="FTMS"/>
<pk mz="413.108955" i="5207343.0" sn="39.55" a="5581.33" fwhm="0.001116" res="370167.0" algo="FTMS"/>
<pk mz="413.137250" i="1380918.3" sn="8.77" a="1243.18" fwhm="0.001194" res="346121.3" algo="FTMS"/>
<pk mz="413.145353" i="6696248.5" sn="51.53" a="7579.31" fwhm="0.001158" res="356807.4" algo="FTMS"/>
<pk mz="413.150815" i="1374777.8" sn="8.72" a="1195.65" fwhm="0.001233" res="335081.3" algo="FTMS"/>
<pk mz="413.158516" i="1472315.9" sn="9.50" a="1349.31" fwhm="0.001085" res="380824.8" algo="FTMS"/>
<pk mz="413.160612" i="1371196.4" sn="8.69" a="1271.50" fwhm="0.001152" res="358582.9" algo="FTMS"/>
<pk mz="413.167846" i="1650238.3" sn="10.93" a="1555.04" fwhm="0.001146" res="360628.9" algo="FTMS"/>
<pk mz="413.173752" i="1527615.9" sn="9.95" a="1096.82" fwhm="0.000912" res="453100.4" algo="FTMS"/>
<pk mz="413.176270" i="1978176.5" sn="13.57" a="1768.75" fwhm="0.001059" res="390194.1" algo="FTMS"/>
<pk mz="413.181735" i="10406210.0" sn="81.37" a="11548.90" fwhm="0.001141" res="362218.3" algo="FTMS"/>
<pk mz="413.194841" i="1904453.4" sn="12.98" a="1618.36" fwhm="0.001011" res="408584.5" algo="FTMS"/>
<pk mz="413.204206" i="4022087.8" sn="30.01" a="3891.83" fwhm="0.001062" res="389106.1" algo="FTMS"/>
<pk mz="413.218109" i="10205515.0" sn="79.76" a="11530.14" fwhm="0.001149" res="359782.9" algo="FTMS"/>
<pk mz="413.222023" i="5023052.5" sn="38.07" a="5198.77" fwhm="0.001113" res="371174.1" algo="FTMS"/>
<pk mz="413.233270" i="1680463.5" z="-1" sn="11.18" a="1227.64" fwhm="0.000986" res="419099.1" algo="FTMS" component_name="S" deconvoluted_molecular_mass="410.222181" deconvoluted_isotopic_mass="413.233844"/>
<pk mz="413.240610" i="1440849.4" sn="9.25" a="1121.96" fwhm="0.001101" res="375435.0" algo="FTMS"/>
<pk mz="413.254471" i="5452117.0" sn="41.52" a="5918.16" fwhm="0.001148" res="360089.3" algo="FTMS"/>
<pk mz="413.290891" i="2037086.6" sn="14.05" a="1770.22" fwhm="0.000991" res="416911.2" algo="FTMS"/>
<pk mz="413.327259" i="3358568.3" sn="24.68" a="3617.71" fwhm="0.001144" res="361390.8" algo="FTMS"/>
<pk mz="414.067931" i="1210923.0" sn="7.40" a="999.85" fwhm="0.001124" res="368337.4" algo="FTMS"/>
<pk mz="414.075993" i="1495853.1" sn="9.69" a="1266.59" fwhm="0.001064" res="389320.1" algo="FTMS"/>
<pk mz="414.082963" i="1162159.0" sn="7.01" a="772.37" fwhm="0.001115" res="371512.8" algo="FTMS"/>
<pk mz="414.103967" i="1249588.5" sn="7.71" a="1107.27" fwhm="0.001184" res="349660.6" algo="FTMS"/>
<pk mz="414.109069" i="1396917.9" sn="8.89" a="1385.64" fwhm="0.001459" res="283805.6" algo="FTMS"/>
<pk mz="414.112221" i="1366838.6" sn="8.65" a="1042.56" fwhm="0.001082" res="382593.3" algo="FTMS"/>
<pk mz="414.117319" i="1740600.0" sn="11.66" a="1632.46" fwhm="0.001093" res="378733.9" algo="FTMS"/>
<pk mz="414.148567" i="1770304.3" sn="11.90" a="1577.36" fwhm="0.001076" res="384804.6" algo="FTMS"/>
<pk mz="414.151884" i="1320065.1" sn="8.28" a="1284.64" fwhm="0.001328" res="311827.3" algo="FTMS"/>
<pk mz="414.176983" i="1746247.8" sn="11.70" a="1438.12" fwhm="0.001007" res="411450.8" algo="FTMS"/>
<pk mz="414.185031" i="1916233.9" sn="13.07" a="1597.97" fwhm="0.001047" res="395618.0" algo="FTMS"/>
<pk mz="414.188398" i="1201610.8" sn="7.32" a="1186.15" fwhm="0.001450" res="285687.6" algo="FTMS"/>
<pk mz="414.213397" i="1182801.4" sn="7.17" a="1314.22" fwhm="0.001477" res="280372.2" algo="FTMS"/>
<pk mz="414.221410" i="2145363.5" sn="14.91" a="1743.24" fwhm="0.001009" res="410716.6" algo="FTMS"/>
<pk mz="414.249648" i="1376218.9" sn="8.73" a="1130.40" fwhm="0.001130" res="366483.7" algo="FTMS"/>
<pk mz="414.257880" i="1797469.0" sn="12.12" a="1594.66" fwhm="0.001085" res="381833.2" algo="FTMS"/>
<pk mz="414.882451" i="1748737.5" sn="11.72" a="1494.39" fwhm="0.001074" res="386429.9" algo="FTMS"/>
<pk mz="414.955374" i="1370644.8" sn="8.68" a="808.68" fwhm="0.000868" res="477884.1" algo="FTMS"/>
<pk mz="415.030680" i="2144808.5" sn="14.91" a="2091.44" fwhm="0.001136" res="365353.1" algo="FTMS"/>
<pk mz="415.042180" i="1275051.5" sn="7.91" a="1005.80" fwhm="0.001087" res="381842.1" algo="FTMS"/>
<pk mz="415.044052" i="1162668.0" sn="7.01" a="999.43" fwhm="0.001073" res="386943.6" algo="FTMS"/>
<pk mz="415.051817" i="2926382.0" sn="21.20" a="2963.75" fwhm="0.001123" res="369494.8" algo="FTMS"/>
<pk mz="415.062570" i="2347825.0" sn="16.54" a="2224.33" fwhm="0.001090" res="380939.5" algo="FTMS"/>
<pk mz="415.067152" i="2038322.1" sn="14.05" a="1805.68" fwhm="0.001037" res="400122.0" algo="FTMS"/>
<pk mz="415.078345" i="1201973.1" sn="7.32" a="994.25" fwhm="0.001296" res="320181.2" algo="FTMS"/>
<pk mz="415.088192" i="3860791.8" sn="28.71" a="3982.92" fwhm="0.001092" res="380112.5" algo="FTMS"/>
<pk mz="415.103543" i="1983035.8" sn="13.61" a="1626.48" fwhm="0.001016" res="408650.2" algo="FTMS"/>
<pk mz="415.116471" i="1942847.1" sn="13.28" a="1695.25" fwhm="0.001050" res="395239.4" algo="FTMS"/>
<pk mz="415.124539" i="4798273.0" sn="36.25" a="5470.79" fwhm="0.001162" res="357146.1" algo="FTMS"/>
<pk mz="415.139760" i="1230149.3" sn="7.55" a="985.82" fwhm="0.001102" res="376561.7" algo="FTMS"/>
<pk mz="415.147195" i="1444167.3" sn="9.27" a="1007.32" fwhm="0.000978" res="424607.2" algo="FTMS"/>
<pk mz="415.152912" i="1923912.8" sn="13.13" a="1902.76" fwhm="0.001271" res="326654.4" algo="FTMS"/>
<pk mz="415.160973" i="8047435.0" sn="62.39" a="9605.83" fwhm="0.001173" res="353867.5" algo="FTMS"/>
<pk mz="415.174001" i="1772878.3" sn="11.92" a="1574.62" fwhm="0.001152" res="360424.4" algo="FTMS"/>
<pk mz="415.183453" i="1242448.8" sn="7.65" a="805.64" fwhm="0.000897" res="463086.0" algo="FTMS"/>
<pk mz="415.189197" i="3050834.3" sn="22.20" a="3010.13" fwhm="0.001121" res="370369.4" algo="FTMS"/>
<pk mz="415.197380" i="12063572.0" sn="94.70" a="14487.84" fwhm="0.001200" res="345894.8" algo="FTMS"/>
<pk mz="415.219835" i="9413466.0" sn="73.38" a="10665.28" fwhm="0.001148" res="361720.6" algo="FTMS"/>
<pk mz="415.233710" i="7829342.0" sn="60.64" a="8827.76" fwhm="0.001166" res="355984.2" algo="FTMS"/>
<pk mz="415.270118" i="6561639.5" sn="50.44" a="7832.23" fwhm="0.001223" res="339438.6" algo="FTMS"/>
<pk mz="416.062379" i="1312440.4" sn="8.21" a="1181.53" fwhm="0.001208" res="344303.5" algo="FTMS"/>
<pk mz="416.098685" i="1189698.0" sn="7.22" a="763.44" fwhm="0.000904" res="460290.4" algo="FTMS"/>
<pk mz="416.119942" i="1566407.6" sn="10.25" a="1672.83" fwhm="0.001700" res="244805.5" algo="FTMS"/>
<pk mz="416.127900" i="1473097.8" sn="9.50" a="1267.85" fwhm="0.001163" res="357846.1" algo="FTMS"/>
<pk mz="416.156129" i="3074129.3" sn="22.38" a="2927.15" fwhm="0.001024" res="406557.4" algo="FTMS"/>
<pk mz="416.167595" i="1401428.3" sn="8.93" a="1236.53" fwhm="0.001217" res="342083.7" algo="FTMS"/>
<pk mz="416.192635" i="4975707.0" sn="37.68" a="5520.33" fwhm="0.001184" res="351396.1" algo="FTMS"/>
<pk mz="416.200731" i="2901085.0" sn="20.99" a="2794.49" fwhm="0.001099" res="378613.4" algo="FTMS"/>
<pk mz="416.223207" i="1976418.9" sn="13.55" a="1610.52" fwhm="0.000965" res="431274.0" algo="FTMS"/>
<pk mz="416.229086" i="1484388.4" sn="9.59" a="1144.20" fwhm="0.001030" res="404112.3" algo="FTMS"/>
<pk mz="416.237132" i="1633894.5" sn="10.80" a="1290.32" fwhm="0.001074" res="387590.7" algo="FTMS"/>
<pk mz="416.273440" i="1851504.1" sn="12.55" a="1815.52" fwhm="0.001161" res="358456.9" algo="FTMS"/>
<pk mz="416.880178" i="2276624.3" sn="15.96" a="1926.79" fwhm="0.001014" res="411025.6" algo="FTMS"/>
<pk mz="416.956888" i="59897124.0" sn="479.50" a="70464.23" fwhm="0.001153" res="361774.4" algo="FTMS"/>
<pk mz="416.993210" i="1262638.0" sn="7.81" a="905.01" fwhm="0.001014" res="411284.2" algo="FTMS"/>
<pk mz="417.009872" i="1174834.4" sn="7.10" a="767.11" fwhm="0.000897" res="464719.2" algo="FTMS"/>
<pk mz="417.046267" i="3140924.0" sn="22.92" a="3467.15" fwhm="0.001227" res="339962.4" algo="FTMS"/>
<pk mz="417.059344" i="1169215.5" sn="7.06" a="793.74" fwhm="0.000988" res="422195.5" algo="FTMS"/>
<pk mz="417.067503" i="2234177.5" sn="15.62" a="2433.41" fwhm="0.001248" res="334250.7" algo="FTMS"/>
<pk mz="417.082671" i="3381061.5" sn="24.85" a="3445.20" fwhm="0.001155" res="361140.6" algo="FTMS"/>
<pk mz="417.095829" i="1242185.0" sn="7.64" a="1092.13" fwhm="0.001120" res="372524.8" algo="FTMS"/>
<pk mz="417.103841" i="2778443.3" sn="20.00" a="2816.21" fwhm="0.001109" res="376031.7" algo="FTMS"/>
<pk mz="417.115064" i="1919054.1" sn="13.09" a="1985.52" fwhm="0.001236" res="337445.4" algo="FTMS"/>
<pk mz="417.119123" i="2261839.3" sn="15.85" a="2068.97" fwhm="0.001049" res="397528.9" algo="FTMS"/>
<pk mz="417.132121" i="2307410.8" sn="16.21" a="2404.38" fwhm="0.001175" res="355080.2" algo="FTMS"/>
<pk mz="417.140226" i="3384660.8" sn="24.88" a="3603.63" fwhm="0.001170" res="356399.4" algo="FTMS"/>
<pk mz="417.151440" i="3992919.8" sn="29.77" a="4220.57" fwhm="0.001206" res="345913.1" algo="FTMS"/>
<pk mz="417.162711" i="2748250.8" sn="19.76" a="3048.09" fwhm="0.001242" res="336003.4" algo="FTMS"/>
<pk mz="417.168535" i="4369756.5" sn="32.80" a="4572.85" fwhm="0.001121" res="372184.8" algo="FTMS"/>
<pk mz="417.176612" i="7429470.5" sn="57.42" a="8841.32" fwhm="0.001193" res="349738.9" algo="FTMS"/>
<pk mz="417.199100" i="5027172.5" sn="38.09" a="6145.30" fwhm="0.001216" res="343221.7" algo="FTMS"/>
<pk mz="417.204938" i="2245990.0" sn="15.72" a="1750.14" fwhm="0.000962" res="433475.7" algo="FTMS"/>
<pk mz="417.210507" i="20440424.0" sn="162.09" a="24563.63" fwhm="0.001178" res="354154.6" algo="FTMS"/>
<pk mz="417.213017" i="7090536.0" sn="54.69" a="8219.82" fwhm="0.001181" res="353153.9" algo="FTMS"/>
<pk mz="417.249500" i="3465585.5" sn="25.53" a="3823.18" fwhm="0.001181" res="353264.5" algo="FTMS"/>
<pk mz="417.285794" i="2904955.3" sn="21.02" a="3049.38" fwhm="0.001161" res="359350.8" algo="FTMS"/>
<pk mz="417.322253" i="1307780.9" sn="8.17" a="740.84" fwhm="0.000868" res="480815.5" algo="FTMS"/>
<pk mz="417.956524" i="10491436.0" sn="82.05" a="12079.95" fwhm="0.001171" res="356853.3" algo="FTMS"/>
<pk mz="417.960308" i="2753581.3" sn="19.80" a="2617.75" fwhm="0.001074" res="389017.9" algo="FTMS"/>
<pk mz="417.983299" i="1418547.4" sn="9.06" a="942.15" fwhm="0.000942" res="443664.5" algo="FTMS"/>
<pk mz="418.041906" i="1819202.9" sn="12.28" a="2113.66" fwhm="0.001426" res="293101.7" algo="FTMS"/>
<pk mz="418.078096" i="1487692.4" sn="9.62" a="1478.58" fwhm="0.001259" res="331942.1" algo="FTMS"/>
<pk mz="418.089105" i="1376591.4" sn="8.72" a="954.35" fwhm="0.000946" res="441943.9" algo="FTMS"/>
<pk mz="418.114402" i="1543766.0" sn="10.07" a="1105.08" fwhm="0.000980" res="426623.3" algo="FTMS"/>
<pk mz="418.123090" i="1721688.3" sn="11.50" a="1720.90" fwhm="0.001171" res="357008.7" algo="FTMS"/>
<pk mz="418.135481" i="2679899.5" sn="19.21" a="2540.84" fwhm="0.001110" res="376779.4" algo="FTMS"/>
<pk mz="418.171871" i="4791909.0" sn="36.20" a="5189.34" fwhm="0.001134" res="368907.7" algo="FTMS"/>
<pk mz="418.180079" i="1174759.4" sn="7.10" a="1052.34" fwhm="0.001247" res="335228.9" algo="FTMS"/>
<pk mz="418.208262" i="2904174.8" sn="21.01" a="2818.27" fwhm="0.001081" res="387006.3" algo="FTMS"/>
<pk mz="418.213837" i="4510320.5" sn="33.93" a="4891.95" fwhm="0.001157" res="361365.9" algo="FTMS"/>
<pk mz="418.216481" i="1368945.0" sn="8.66" a="1026.19" fwhm="0.000952" res="439484.0" algo="FTMS"/>
<pk mz="418.953952" i="20641588.0" sn="162.14" a="25681.39" fwhm="0.001220" res="343517.4" algo="FTMS"/>
<pk mz="419.025591" i="1942854.8" sn="13.15" a="1751.29" fwhm="0.001021" res="410420.5" algo="FTMS"/>
<pk mz="419.050341" i="2776909.3" sn="19.79" a="2875.83" fwhm="0.001169" res="358421.1" algo="FTMS"/>
<pk mz="419.062068" i="3683664.5" sn="27.02" a="4187.28" fwhm="0.001195" res="350706.4" algo="FTMS"/>
<pk mz="419.073202" i="1456467.4" sn="9.27" a="1338.45" fwhm="0.001204" res="348121.0" algo="FTMS"/>
<pk mz="419.083055" i="1455958.0" sn="9.27" a="1171.83" fwhm="0.001103" res="379926.1" algo="FTMS"/>
<pk mz="419.098448" i="6164314.0" sn="46.78" a="7150.35" fwhm="0.001153" res="363485.6" algo="FTMS"/>
<pk mz="419.109714" i="2525533.0" sn="17.79" a="2503.50" fwhm="0.001077" res="389074.2" algo="FTMS"/>
<pk mz="419.134725" i="3449187.8" sn="25.15" a="3810.25" fwhm="0.001185" res="353623.4" algo="FTMS"/>
<pk mz="419.147895" i="4741991.0" sn="35.45" a="5299.97" fwhm="0.001163" res="360275.7" algo="FTMS"/>
<pk mz="419.155927" i="2755433.3" sn="19.62" a="3416.12" fwhm="0.001271" res="329849.6" algo="FTMS"/>
<pk mz="419.165753" i="1285995.9" sn="7.91" a="984.27" fwhm="0.000985" res="425384.7" algo="FTMS"/>
<pk mz="419.171219" i="1860717.3" sn="12.49" a="1645.53" fwhm="0.001125" res="372438.6" algo="FTMS"/>
<pk mz="419.184222" i="6139760.5" sn="46.59" a="6611.68" fwhm="0.001130" res="370928.4" algo="FTMS"/>
<pk mz="419.192306" i="3305330.8" sn="24.00" a="3754.39" fwhm="0.001235" res="339344.5" algo="FTMS"/>
<pk mz="419.206577" i="1173430.6" sn="7.02" a="1245.41" fwhm="0.001634" res="256553.3" algo="FTMS"/>
<pk mz="419.220623" i="2526074.3" sn="17.79" a="2252.63" fwhm="0.001013" res="413638.6" algo="FTMS"/>
<pk mz="419.228679" i="2589052.5" sn="18.30" a="2895.41" fwhm="0.001213" res="345548.1" algo="FTMS"/>
<pk mz="419.329787" i="2550167.3" sn="17.99" a="2341.33" fwhm="0.001096" res="382594.2" algo="FTMS"/>
<pk mz="419.953539" i="3717180.3" sn="27.28" a="3740.70" fwhm="0.001131" res="371187.1" algo="FTMS"/>
<pk mz="419.957215" i="1737533.1" sn="11.51" a="1348.44" fwhm="0.001009" res="416047.5" algo="FTMS"/>
<pk mz="419.980378" i="1392195.3" sn="8.76" a="1126.05" fwhm="0.001261" res="333041.3" algo="FTMS"/>
<pk mz="420.057149" i="2527831.5" sn="17.81" a="2592.39" fwhm="0.001124" res="373741.4" algo="FTMS"/>
<pk mz="420.065220" i="1299033.8" sn="8.02" a="1000.58" fwhm="0.000996" res="421725.0" algo="FTMS"/>
<pk mz="420.093611" i="1882721.3" sn="12.67" a="1446.63" fwhm="0.000953" res="440968.6" algo="FTMS"/>
<pk mz="420.101825" i="1296483.4" sn="8.00" a="1068.06" fwhm="0.001092" res="384882.9" algo="FTMS"/>
<pk mz="420.151149" i="3683952.5" sn="27.02" a="3677.23" fwhm="0.001098" res="382740.8" algo="FTMS"/>
<pk mz="420.187563" i="4209274.0" sn="31.20" a="4477.50" fwhm="0.001169" res="359573.1" algo="FTMS"/>
<pk mz="420.223952" i="1453443.8" sn="9.25" a="1187.56" fwhm="0.001020" res="412003.6" algo="FTMS"/>
<pk mz="420.950751" i="2172228.0" sn="14.97" a="1848.34" fwhm="0.001015" res="414893.0" algo="FTMS"/>
<pk mz="421.004806" i="1298514.4" sn="8.01" a="744.40" fwhm="0.001005" res="418808.1" algo="FTMS"/>
<pk mz="421.041280" i="3646812.0" sn="26.72" a="3877.87" fwhm="0.001185" res="355432.2" algo="FTMS"/>
<pk mz="421.052629" i="1558623.0" sn="10.08" a="1130.76" fwhm="0.001005" res="419131.1" algo="FTMS"/>
<pk mz="421.077657" i="7368037.5" sn="56.37" a="8260.81" fwhm="0.001176" res="358016.6" algo="FTMS"/>
<pk mz="421.088952" i="2276712.5" sn="15.80" a="2054.95" fwhm="0.001044" res="403176.1" algo="FTMS"/>
<pk mz="421.090543" i="1395305.0" sn="8.78" a="1282.94" fwhm="0.001159" res="363453.1" algo="FTMS"/>
<pk mz="421.113987" i="4626799.0" sn="34.53" a="5195.92" fwhm="0.001158" res="363675.9" algo="FTMS"/>
<pk mz="421.125280" i="2043250.3" sn="13.94" a="1889.08" fwhm="0.001124" res="374731.1" algo="FTMS"/>
<pk mz="421.127075" i="3003762.8" sn="21.60" a="3641.71" fwhm="0.001380" res="305071.6" algo="FTMS"/>
<pk mz="421.144685" i="1697399.4" sn="11.19" a="1501.75" fwhm="0.001124" res="374693.1" algo="FTMS"/>
<pk mz="421.150427" i="3587449.0" sn="26.25" a="3649.81" fwhm="0.001130" res="372543.3" algo="FTMS"/>
<pk mz="421.155242" i="4023674.3" sn="29.72" a="3991.66" fwhm="0.001084" res="388526.9" algo="FTMS"/>
<pk mz="421.163440" i="7875964.5" sn="60.42" a="9059.27" fwhm="0.001178" res="357622.1" algo="FTMS"/>
<pk mz="421.181268" i="2392961.0" sn="16.73" a="2235.55" fwhm="0.001089" res="386751.0" algo="FTMS"/>
<pk mz="421.186856" i="2479490.5" sn="17.42" a="2409.04" fwhm="0.001093" res="385454.4" algo="FTMS"/>
<pk mz="421.199840" i="6479238.0" sn="49.29" a="7660.25" fwhm="0.001230" res="342502.8" algo="FTMS"/>
<pk mz="421.223155" i="1333644.1" sn="8.29" a="997.93" fwhm="0.001153" res="365219.7" algo="FTMS"/>
<pk mz="421.226534" i="4334989.0" sn="32.20" a="4628.97" fwhm="0.001145" res="367981.6" algo="FTMS"/>
<pk mz="421.236193" i="2379407.5" sn="16.62" a="2622.47" fwhm="0.001264" res="333176.6" algo="FTMS"/>
<pk mz="422.036509" i="1280867.5" sn="7.87" a="964.86" fwhm="0.001091" res="386898.6" algo="FTMS"/>
<pk mz="422.072871" i="2692717.3" sn="19.12" a="2855.12" fwhm="0.001153" res="366220.7" algo="FTMS"/>
<pk mz="422.081123" i="1504367.3" sn="9.65" a="1307.38" fwhm="0.001163" res="362956.2" algo="FTMS"/>
<pk mz="422.084197" i="1280624.1" sn="7.87" a="1001.14" fwhm="0.001072" res="393560.4" algo="FTMS"/>
<pk mz="422.109259" i="1460342.8" sn="9.30" a="1110.73" fwhm="0.001069" res="394897.5" algo="FTMS"/>
<pk mz="422.122511" i="1505658.3" sn="9.66" a="1537.48" fwhm="0.001275" res="331002.3" algo="FTMS"/>
<pk mz="422.130646" i="1353852.4" sn="8.45" a="1050.32" fwhm="0.001298" res="325327.6" algo="FTMS"/>
<pk mz="422.158639" i="1749891.9" sn="11.60" a="1492.60" fwhm="0.001070" res="394512.7" algo="FTMS"/>
<pk mz="422.166803" i="3995782.0" sn="29.50" a="4872.42" fwhm="0.001338" res="315409.0" algo="FTMS"/>
<pk mz="422.193304" i="2562957.0" sn="18.08" a="2921.51" fwhm="0.001317" res="320507.6" algo="FTMS"/>
<pk mz="422.203159" i="2150031.8" sn="14.79" a="2088.09" fwhm="0.001073" res="393423.1" algo="FTMS"/>
<pk mz="422.218455" i="4159123.8" sn="30.80" a="4516.52" fwhm="0.001188" res="355400.1" algo="FTMS"/>
<pk mz="422.936447" i="3281746.0" sn="23.81" a="3222.60" fwhm="0.001096" res="385850.0" algo="FTMS"/>
<pk mz="423.020673" i="1589608.3" sn="10.33" a="1240.37" fwhm="0.001033" res="409496.8" algo="FTMS"/>
<pk mz="423.056861" i="5443442.0" sn="41.03" a="6528.18" fwhm="0.001246" res="339420.8" algo="FTMS"/>
<pk mz="423.068316" i="1962356.9" sn="13.30" a="1674.42" fwhm="0.001009" res="419477.5" algo="FTMS"/>
<pk mz="423.093318" i="6093691.5" sn="46.21" a="7065.51" fwhm="0.001196" res="353888.9" algo="FTMS"/>
<pk mz="423.104580" i="2095486.5" sn="14.36" a="2022.50" fwhm="0.001150" res="367861.5" algo="FTMS"/>
<pk mz="423.124488" i="1551363.8" sn="10.02" a="2041.96" fwhm="0.001808" res="234082.3" algo="FTMS"/>
<pk mz="423.129709" i="4488581.0" sn="33.42" a="5204.20" fwhm="0.001233" res="343112.6" algo="FTMS"/>
<pk mz="423.141063" i="2397576.0" sn="16.76" a="2474.26" fwhm="0.001199" res="352994.2" algo="FTMS"/>
<pk mz="423.142741" i="4073352.5" sn="30.11" a="4341.68" fwhm="0.001171" res="361407.3" algo="FTMS"/>
<pk mz="423.152402" i="2220939.3" sn="15.36" a="2037.19" fwhm="0.001113" res="380318.0" algo="FTMS"/>
<pk mz="423.160546" i="2692493.3" sn="19.11" a="2957.96" fwhm="0.001232" res="343522.6" algo="FTMS"/>
<pk mz="423.166092" i="3663758.8" sn="26.85" a="3878.57" fwhm="0.001180" res="358562.1" algo="FTMS"/>
<pk mz="423.179138" i="6462354.0" sn="49.15" a="7473.90" fwhm="0.001197" res="353460.8" algo="FTMS"/>
<pk mz="423.196876" i="1949334.9" sn="13.19" a="2245.07" fwhm="0.001316" res="321684.8" algo="FTMS"/>
<pk mz="423.202540" i="3086232.5" sn="22.25" a="3323.55" fwhm="0.001139" res="371460.8" algo="FTMS"/>
<pk mz="423.215534" i="3489180.0" sn="25.46" a="3712.27" fwhm="0.001207" res="350684.3" algo="FTMS"/>
<pk mz="423.221672" i="1981085.5" sn="13.44" a="1875.57" fwhm="0.001111" res="381049.0" algo="FTMS"/>
<pk mz="423.238880" i="23399330.0" sn="184.10" a="28558.86" fwhm="0.001195" res="354037.8" algo="FTMS"/>
<pk mz="424.052079" i="1429625.6" sn="9.05" a="1164.86" fwhm="0.001090" res="389118.5" algo="FTMS"/>
<pk mz="424.088672" i="2009731.4" sn="13.67" a="1792.65" fwhm="0.001081" res="392187.1" algo="FTMS"/>
<pk mz="424.124874" i="1814924.9" sn="12.12" a="1492.54" fwhm="0.001063" res="399116.4" algo="FTMS"/>
<pk mz="424.133110" i="1219471.1" sn="7.37" a="806.23" fwhm="0.001097" res="386596.7" algo="FTMS"/>
<pk mz="424.138012" i="2485904.5" sn="17.46" a="2482.17" fwhm="0.001105" res="383692.6" algo="FTMS"/>
<pk mz="424.146248" i="1337362.6" sn="8.31" a="1781.23" fwhm="0.001638" res="258982.7" algo="FTMS"/>
<pk mz="424.174497" i="1399066.1" sn="8.80" a="1574.15" fwhm="0.001530" res="277250.9" algo="FTMS"/>
<pk mz="424.182433" i="2021532.1" sn="13.76" a="1860.95" fwhm="0.001060" res="400117.6" algo="FTMS"/>
<pk mz="424.218906" i="1201829.9" sn="7.23" a="744.11" fwhm="0.000898" res="472210.9" algo="FTMS"/>
<pk mz="424.242238" i="5586092.0" sn="42.17" a="6402.36" fwhm="0.001202" res="352858.5" algo="FTMS"/>
<pk mz="425.036251" i="3540350.5" sn="25.86" a="3943.80" fwhm="0.001232" res="345058.4" algo="FTMS"/>
<pk mz="425.064552" i="8779142.0" sn="67.61" a="9993.16" fwhm="0.001160" res="366353.8" algo="FTMS"/>
<pk mz="425.072624" i="5625224.0" sn="42.48" a="6447.35" fwhm="0.001177" res="361182.5" algo="FTMS"/>
<pk mz="425.083793" i="1428363.3" sn="9.04" a="1313.35" fwhm="0.001167" res="364131.3" algo="FTMS"/>
<pk mz="425.108970" i="5840274.0" sn="44.19" a="6897.81" fwhm="0.001233" res="344879.2" algo="FTMS"/>
<pk mz="425.139975" i="1609882.1" sn="10.48" a="1222.61" fwhm="0.001042" res="407921.0" algo="FTMS"/>
<pk mz="425.145409" i="5306779.5" sn="39.94" a="5914.72" fwhm="0.001188" res="357877.6" algo="FTMS"/>
<pk mz="425.158438" i="3387807.0" sn="24.65" a="3457.22" fwhm="0.001146" res="370900.9" algo="FTMS"/>
<pk mz="425.173620" i="1222307.0" sn="7.39" a="796.65" fwhm="0.000969" res="438902.3" algo="FTMS"/>
<pk mz="425.176167" i="2277539.8" sn="15.80" a="2444.61" fwhm="0.001217" res="349270.0" algo="FTMS"/>
<pk mz="425.181814" i="5332389.0" sn="40.14" a="5738.00" fwhm="0.001127" res="377329.0" algo="FTMS"/>
<pk mz="425.194916" i="3452840.8" sn="25.17" a="4128.77" fwhm="0.001282" res="331569.6" algo="FTMS"/>
<pk mz="425.212582" i="1278893.4" sn="7.84" a="811.12" fwhm="0.000892" res="476572.3" algo="FTMS"/>
<pk mz="425.218131" i="6294959.0" sn="47.81" a="7466.04" fwhm="0.001205" res="352926.4" algo="FTMS"/>
<pk mz="425.231087" i="1553714.3" sn="10.03" a="1551.39" fwhm="0.001298" res="327648.5" algo="FTMS"/>
<pk mz="425.245715" i="1468854.1" sn="9.36" a="1308.23" fwhm="0.001127" res="377309.7" algo="FTMS"/>
<pk mz="425.254491" i="2579384.5" sn="18.21" a="2404.89" fwhm="0.001110" res="382952.6" algo="FTMS"/>
<pk mz="425.290865" i="1874370.1" sn="12.59" a="1838.39" fwhm="0.001197" res="355342.1" algo="FTMS"/>
<pk mz="426.067803" i="3575440.3" sn="26.14" a="3862.73" fwhm="0.001127" res="377960.7" algo="FTMS"/>
<pk mz="426.075885" i="1333138.4" sn="8.28" a="1158.19" fwhm="0.001154" res="369090.0" algo="FTMS"/>
<pk mz="426.104211" i="1239961.9" sn="7.53" a="689.23" fwhm="0.000830" res="513382.9" algo="FTMS"/>
<pk mz="426.112164" i="1221788.0" sn="7.39" a="871.91" fwhm="0.001016" res="419465.5" algo="FTMS"/>
<pk mz="426.117156" i="1798557.4" sn="11.98" a="1452.69" fwhm="0.001019" res="418215.5" algo="FTMS"/>
<pk mz="426.135014" i="1414306.0" sn="8.92" a="1062.21" fwhm="0.001053" res="404719.3" algo="FTMS"/>
<pk mz="426.140606" i="1603747.5" sn="10.43" a="1228.44" fwhm="0.001010" res="421886.2" algo="FTMS"/>
<pk mz="426.153656" i="1974695.0" sn="13.39" a="2074.95" fwhm="0.001282" res="332382.8" algo="FTMS"/>
<pk mz="426.162917" i="1442729.5" sn="9.15" a="1328.53" fwhm="0.001476" res="288768.9" algo="FTMS"/>
<pk mz="426.176991" i="1712813.3" sn="11.30" a="1391.33" fwhm="0.001029" res="414232.3" algo="FTMS"/>
<pk mz="426.221374" i="1253561.0" sn="7.64" a="886.94" fwhm="0.001011" res="421527.6" algo="FTMS"/>
<pk mz="426.931443" i="11822965.0" sn="91.85" a="14515.31" fwhm="0.001215" res="351414.3" algo="FTMS"/>
<pk mz="427.030726" i="1279375.8" sn="7.84" a="831.82" fwhm="0.000943" res="453068.9" algo="FTMS"/>
<pk mz="427.051923" i="4130197.5" sn="30.56" a="4781.87" fwhm="0.001238" res="345007.4" algo="FTMS"/>
<pk mz="427.061637" i="2885528.0" sn="20.64" a="3122.64" fwhm="0.001199" res="356162.0" algo="FTMS"/>
<pk mz="427.088228" i="6376351.0" sn="48.46" a="7222.54" fwhm="0.001203" res="355075.1" algo="FTMS"/>
<pk mz="427.099427" i="1333154.0" sn="8.27" a="1223.50" fwhm="0.001214" res="351684.9" algo="FTMS"/>
<pk mz="427.124625" i="5124008.5" sn="38.48" a="5962.25" fwhm="0.001205" res="354530.8" algo="FTMS"/>
<pk mz="427.161010" i="6608818.5" sn="50.31" a="7729.76" fwhm="0.001187" res="359763.9" algo="FTMS"/>
<pk mz="427.174078" i="2637749.8" sn="18.67" a="2446.60" fwhm="0.001127" res="379125.2" algo="FTMS"/>
<pk mz="427.183627" i="1663160.4" sn="10.90" a="1542.46" fwhm="0.001131" res="377572.3" algo="FTMS"/>
<pk mz="427.189522" i="1518009.9" sn="9.75" a="1101.59" fwhm="0.000969" res="440672.3" algo="FTMS"/>
<pk mz="427.197407" i="11028412.0" sn="85.52" a="13291.33" fwhm="0.001229" res="347545.9" algo="FTMS"/>
<pk mz="427.210458" i="1435071.5" sn="9.09" a="1148.12" fwhm="0.001027" res="416097.1" algo="FTMS"/>
<pk mz="427.219814" i="2399170.0" sn="16.77" a="2633.60" fwhm="0.001209" res="353289.9" algo="FTMS"/>
<pk mz="427.233763" i="7994309.5" sn="61.35" a="10033.53" fwhm="0.001265" res="337724.5" algo="FTMS"/>
<pk mz="427.270171" i="3216335.3" sn="23.28" a="3183.30" fwhm="0.001132" res="377328.2" algo="FTMS"/>
<pk mz="427.306591" i="3189721.0" sn="23.07" a="3311.71" fwhm="0.001174" res="363901.7" algo="FTMS"/>
<pk mz="427.931022" i="3217022.8" sn="23.28" a="3720.28" fwhm="0.001226" res="349143.5" algo="FTMS"/>
<pk mz="428.062310" i="1179169.6" sn="7.04" a="938.30" fwhm="0.001146" res="373647.3" algo="FTMS"/>
<pk mz="428.083500" i="1439399.3" sn="9.12" a="1227.99" fwhm="0.001123" res="381297.6" algo="FTMS"/>
<pk mz="428.131177" i="1222323.9" sn="7.39" a="914.96" fwhm="0.001097" res="390131.1" algo="FTMS"/>
<pk mz="428.132875" i="1785012.3" sn="11.87" a="1458.60" fwhm="0.001008" res="424550.8" algo="FTMS"/>
<pk mz="428.156262" i="1907130.5" sn="12.84" a="1617.60" fwhm="0.001063" res="402826.3" algo="FTMS"/>
<pk mz="428.167598" i="1354941.5" sn="8.44" a="1321.23" fwhm="0.001294" res="330877.5" algo="FTMS"/>
<pk mz="428.178743" i="1957568.5" sn="13.25" a="2089.48" fwhm="0.001227" res="349036.0" algo="FTMS"/>
<pk mz="428.200724" i="2838214.3" sn="20.26" a="3046.18" fwhm="0.001226" res="349304.4" algo="FTMS"/>
<pk mz="428.223096" i="1270348.3" sn="7.77" a="1247.86" fwhm="0.001430" res="299437.2" algo="FTMS"/>
<pk mz="428.237115" i="2228944.0" sn="15.41" a="2446.62" fwhm="0.001242" res="344914.7" algo="FTMS"/>
<pk mz="428.928132" i="1993863.4" sn="13.53" a="1912.11" fwhm="0.001131" res="379386.8" algo="FTMS"/>
<pk mz="429.031095" i="1352098.8" sn="8.42" a="1033.85" fwhm="0.001017" res="421727.8" algo="FTMS"/>
<pk mz="429.046553" i="1616038.9" sn="10.52" a="1595.99" fwhm="0.001199" res="357903.6" algo="FTMS"/>
<pk mz="429.067557" i="4044204.5" sn="29.87" a="5077.47" fwhm="0.001281" res="334897.6" algo="FTMS"/>
<pk mz="429.082663" i="1860016.4" sn="12.47" a="1687.66" fwhm="0.001159" res="370180.1" algo="FTMS"/>
<pk mz="429.092924" i="1746867.1" sn="11.57" a="2150.95" fwhm="0.001428" res="300444.6" algo="FTMS"/>
<pk mz="429.103928" i="3802550.0" sn="27.94" a="4184.54" fwhm="0.001205" res="356032.0" algo="FTMS"/>
<pk mz="429.119188" i="1186746.1" sn="7.10" a="814.85" fwhm="0.000985" res="435611.1" algo="FTMS"/>
<pk mz="429.125013" i="12192188.0" sn="94.79" a="16041.00" fwhm="0.001280" res="335314.0" algo="FTMS"/>
<pk mz="429.140238" i="4713919.5" sn="34.86" a="5245.65" fwhm="0.001212" res="354087.9" algo="FTMS"/>
<pk mz="429.162704" i="2297285.8" sn="15.79" a="2355.47" fwhm="0.001132" res="379010.1" algo="FTMS"/>
<pk mz="429.168678" i="1985223.3" sn="13.33" a="1964.41" fwhm="0.001164" res="368795.8" algo="FTMS"/>
<pk mz="429.176652" i="10109385.0" sn="77.42" a="12040.39" fwhm="0.001219" res="352118.8" algo="FTMS"/>
<pk mz="429.189768" i="1433292.9" sn="8.98" a="1083.16" fwhm="0.001129" res="380165.3" algo="FTMS"/>
<pk mz="429.199091" i="3282383.3" sn="23.56" a="3656.95" fwhm="0.001272" res="337360.5" algo="FTMS"/>
<pk mz="429.204931" i="1296464.9" sn="7.90" a="1195.85" fwhm="0.001226" res="350204.2" algo="FTMS"/>
<pk mz="429.213053" i="11649491.0" sn="89.57" a="14437.91" fwhm="0.001243" res="345411.4" algo="FTMS"/>
<pk mz="429.235459" i="7725529.0" sn="58.61" a="9657.83" fwhm="0.001288" res="333350.0" algo="FTMS"/>
<pk mz="429.249354" i="7002588.5" sn="52.91" a="8718.60" fwhm="0.001246" res="344438.0" algo="FTMS"/>
<pk mz="429.285846" i="3868646.3" sn="28.19" a="4187.59" fwhm="0.001171" res="366731.6" algo="FTMS"/>
<pk mz="430.041533" i="1609647.0" sn="10.37" a="1548.99" fwhm="0.001222" res="352020.0" algo="FTMS"/>
<pk mz="430.078251" i="1337016.8" sn="8.22" a="833.73" fwhm="0.000826" res="520815.4" algo="FTMS"/>
<pk mz="430.128408" i="2273478.0" sn="15.60" a="2142.63" fwhm="0.001079" res="398638.5" algo="FTMS"/>
<pk mz="430.135485" i="1659592.0" sn="10.76" a="1595.91" fwhm="0.001223" res="351703.0" algo="FTMS"/>
<pk mz="430.146771" i="1512907.0" sn="9.60" a="1314.38" fwhm="0.001045" res="411731.6" algo="FTMS"/>
<pk mz="430.171823" i="2939089.5" sn="20.85" a="3014.09" fwhm="0.001166" res="368856.1" algo="FTMS"/>
<pk mz="430.179972" i="2090195.8" sn="14.16" a="2359.45" fwhm="0.001216" res="353889.0" algo="FTMS"/>
<pk mz="430.183169" i="1454548.6" sn="9.14" a="1090.40" fwhm="0.001086" res="396278.3" algo="FTMS"/>
<pk mz="430.194503" i="1552087.6" sn="9.91" a="1233.16" fwhm="0.001080" res="398327.9" algo="FTMS"/>
<pk mz="430.208284" i="2566363.3" sn="17.91" a="2958.02" fwhm="0.001356" res="317179.2" algo="FTMS"/>
<pk mz="430.216487" i="2186973.5" sn="14.92" a="2192.76" fwhm="0.001181" res="364321.2" algo="FTMS"/>
<pk mz="430.238865" i="2168547.5" sn="14.77" a="2282.10" fwhm="0.001239" res="347129.0" algo="FTMS"/>
<pk mz="430.252712" i="1754599.1" sn="11.51" a="1329.98" fwhm="0.001005" res="427909.0" algo="FTMS"/>
<pk mz="430.289241" i="1717488.8" sn="11.22" a="1811.75" fwhm="0.001354" res="317757.2" algo="FTMS"/>
<pk mz="430.972621" i="24228774.0" sn="188.79" a="31232.76" fwhm="0.001252" res="344267.3" algo="FTMS"/>
<pk mz="431.008953" i="1910447.9" sn="12.74" a="1874.25" fwhm="0.001201" res="358802.0" algo="FTMS"/>
<pk mz="431.025566" i="2027444.3" sn="13.66" a="2190.12" fwhm="0.001332" res="323632.8" algo="FTMS"/>
<pk mz="431.046737" i="1929145.9" sn="12.88" a="2113.58" fwhm="0.001257" res="342998.3" algo="FTMS"/>
<pk mz="431.061978" i="2893758.0" sn="20.49" a="2977.55" fwhm="0.001227" res="351410.4" algo="FTMS"/>
<pk mz="431.073322" i="1632449.0" sn="10.54" a="1421.20" fwhm="0.001147" res="375924.5" algo="FTMS"/>
<pk mz="431.083112" i="2546627.5" sn="17.75" a="2530.91" fwhm="0.001176" res="366622.0" algo="FTMS"/>
<pk mz="431.098417" i="3878343.8" sn="28.26" a="4457.99" fwhm="0.001209" res="356658.6" algo="FTMS"/>
<pk mz="431.119520" i="3143117.3" sn="22.46" a="3715.90" fwhm="0.001313" res="328317.6" algo="FTMS"/>
<pk mz="431.130621" i="2235856.3" sn="15.30" a="2648.27" fwhm="0.001367" res="315393.5" algo="FTMS"/>
<pk mz="431.134734" i="2277329.3" sn="15.63" a="2911.46" fwhm="0.001426" res="302326.0" algo="FTMS"/>
<pk mz="431.147796" i="2975188.8" sn="21.14" a="2889.76" fwhm="0.001114" res="386961.8" algo="FTMS"/>
<pk mz="431.155867" i="4819927.0" sn="35.69" a="5618.00" fwhm="0.001198" res="359750.8" algo="FTMS"/>
<pk mz="431.171320" i="1390811.0" sn="8.64" a="1115.92" fwhm="0.000987" res="436942.9" algo="FTMS"/>
<pk mz="431.178377" i="5421021.0" sn="40.43" a="6328.59" fwhm="0.001252" res="344267.9" algo="FTMS"/>
<pk mz="431.184272" i="2525150.5" sn="17.59" a="2623.50" fwhm="0.001209" res="356727.2" algo="FTMS"/>
<pk mz="431.192317" i="8171488.5" sn="62.13" a="10996.57" fwhm="0.001282" res="336401.0" algo="FTMS"/>
<pk mz="431.214808" i="4782054.5" sn="35.39" a="5273.28" fwhm="0.001193" res="361557.0" algo="FTMS"/>
<pk mz="431.220697" i="1736936.1" sn="11.37" a="1530.93" fwhm="0.001084" res="397833.7" algo="FTMS"/>
<pk mz="431.226429" i="1275369.6" sn="7.73" a="853.01" fwhm="0.001057" res="408055.1" algo="FTMS"/>
<pk mz="431.228687" i="7556074.5" sn="57.27" a="9752.65" fwhm="0.001269" res="339874.4" algo="FTMS"/>
<pk mz="431.265082" i="3983860.0" sn="29.09" a="4281.64" fwhm="0.001172" res="367870.2" algo="FTMS"/>
<pk mz="431.301448" i="1744893.5" sn="11.43" a="1714.99" fwhm="0.001231" res="350293.2" algo="FTMS"/>
<pk mz="431.337899" i="2008071.3" sn="13.51" a="2003.87" fwhm="0.001197" res="360400.3" algo="FTMS"/>
<pk mz="431.366192" i="1421326.8" sn="8.88" a="1118.90" fwhm="0.000990" res="435810.6" algo="FTMS"/>
<pk mz="431.972210" i="5123247.5" sn="38.08" a="6251.46" fwhm="0.001249" res="345877.1" algo="FTMS"/>
<pk mz="431.976024" i="1525680.8" sn="9.70" a="1067.44" fwhm="0.000924" res="467316.4" algo="FTMS"/>
<pk mz="432.057371" i="1813702.3" sn="11.97" a="1959.01" fwhm="0.001253" res="344762.2" algo="FTMS"/>
<pk mz="432.093595" i="2227920.0" sn="15.24" a="2312.94" fwhm="0.001192" res="362511.8" algo="FTMS"/>
<pk mz="432.114858" i="1672661.6" sn="10.86" a="2362.03" fwhm="0.001725" res="250500.4" algo="FTMS"/>
<pk mz="432.134895" i="1538394.9" sn="9.80" a="1581.27" fwhm="0.001443" res="299511.8" algo="FTMS"/>
<pk mz="432.151163" i="3236063.3" sn="23.19" a="3431.10" fwhm="0.001194" res="361911.6" algo="FTMS"/>
<pk mz="432.159163" i="1324513.4" sn="8.11" a="952.13" fwhm="0.001040" res="415642.5" algo="FTMS"/>
<pk mz="432.181757" i="1352167.4" sn="8.33" a="1098.55" fwhm="0.001048" res="412364.3" algo="FTMS"/>
<pk mz="432.187578" i="5048553.0" sn="37.49" a="6100.11" fwhm="0.001270" res="340410.1" algo="FTMS"/>
<pk mz="432.195915" i="1699307.1" sn="11.07" a="1788.83" fwhm="0.001376" res="314109.1" algo="FTMS"/>
<pk mz="432.218131" i="1422833.0" sn="8.89" a="1303.11" fwhm="0.001258" res="343459.8" algo="FTMS"/>
<pk mz="432.223792" i="2461426.5" sn="17.08" a="2774.99" fwhm="0.001349" res="320471.7" algo="FTMS"/>
<pk mz="432.232038" i="1789428.6" sn="11.78" a="1871.27" fwhm="0.001300" res="332498.7" algo="FTMS"/>
<pk mz="432.969605" i="10079673.0" sn="77.17" a="13268.78" fwhm="0.001291" res="335348.1" algo="FTMS"/>
<pk mz="433.041315" i="3634635.5" sn="26.33" a="4534.19" fwhm="0.001308" res="331140.2" algo="FTMS"/>
<pk mz="433.052431" i="1566158.5" sn="10.02" a="1298.20" fwhm="0.001100" res="393725.6" algo="FTMS"/>
<pk mz="433.062357" i="1198033.1" sn="7.11" a="1015.98" fwhm="0.001162" res="372583.1" algo="FTMS"/>
<pk mz="433.077664" i="4463061.0" sn="32.87" a="5288.34" fwhm="0.001218" res="355592.9" algo="FTMS"/>
<pk mz="433.088929" i="2471896.3" sn="17.16" a="2776.41" fwhm="0.001257" res="344470.2" algo="FTMS"/>
<pk mz="433.098880" i="1314010.9" sn="8.03" a="1189.97" fwhm="0.001350" res="320743.9" algo="FTMS"/>
<pk mz="433.110125" i="1440733.9" sn="9.03" a="1536.44" fwhm="0.001306" res="331750.2" algo="FTMS"/>
<pk mz="433.114041" i="4603359.0" sn="33.97" a="5241.88" fwhm="0.001218" res="355563.2" algo="FTMS"/>
<pk mz="433.127050" i="2933218.3" sn="20.80" a="2980.49" fwhm="0.001165" res="371637.4" algo="FTMS"/>
<pk mz="433.135250" i="1445604.5" sn="9.07" a="1500.32" fwhm="0.001323" res="327384.2" algo="FTMS"/>
<pk mz="433.138512" i="1432037.4" sn="8.96" a="1282.01" fwhm="0.001191" res="363734.7" algo="FTMS"/>
<pk mz="433.150412" i="2741224.5" sn="19.29" a="2757.66" fwhm="0.001167" res="371244.9" algo="FTMS"/>
<pk mz="433.163489" i="6357484.0" sn="47.81" a="7457.78" fwhm="0.001201" res="360746.3" algo="FTMS"/>
<pk mz="433.171599" i="3421166.3" sn="24.65" a="3915.79" fwhm="0.001249" res="346816.0" algo="FTMS"/>
<pk mz="433.181333" i="1286896.8" sn="7.81" a="923.04" fwhm="0.001062" res="407809.0" algo="FTMS"/>
<pk mz="433.186894" i="2040050.3" sn="13.75" a="2238.53" fwhm="0.001233" res="351243.3" algo="FTMS"/>
<pk mz="433.194051" i="2202612.0" sn="15.04" a="2163.06" fwhm="0.001204" res="359722.4" algo="FTMS"/>
<pk mz="433.199949" i="5879285.5" sn="44.04" a="6908.48" fwhm="0.001218" res="355574.5" algo="FTMS"/>
<pk mz="433.208006" i="4450808.0" sn="32.77" a="5628.07" fwhm="0.001289" res="336131.3" algo="FTMS"/>
<pk mz="433.236378" i="2326527.3" sn="16.01" a="2410.49" fwhm="0.001194" res="362697.4" algo="FTMS"/>
<pk mz="433.244432" i="2002433.5" sn="13.46" a="1962.65" fwhm="0.001158" res="374228.4" algo="FTMS"/>
<pk mz="433.280764" i="1765387.1" sn="11.59" a="1668.99" fwhm="0.001206" res="359154.7" algo="FTMS"/>
<pk mz="433.969119" i="1749953.9" sn="11.46" a="1642.19" fwhm="0.001200" res="361567.9" algo="FTMS"/>
<pk mz="434.036327" i="1189331.8" sn="7.04" a="934.92" fwhm="0.001060" res="409479.6" algo="FTMS"/>
<pk mz="434.072834" i="3313373.5" sn="23.80" a="3524.34" fwhm="0.001187" res="365698.9" algo="FTMS"/>
<pk mz="434.109314" i="2100967.0" sn="14.23" a="2260.08" fwhm="0.001281" res="338997.5" algo="FTMS"/>
<pk mz="434.117352" i="1223401.3" sn="7.31" a="912.07" fwhm="0.001324" res="327915.6" algo="FTMS"/>
<pk mz="434.120347" i="1549034.0" sn="9.88" a="1456.08" fwhm="0.001155" res="375805.7" algo="FTMS"/>
<pk mz="434.130515" i="2005484.8" sn="13.48" a="1832.11" fwhm="0.001174" res="369826.2" algo="FTMS"/>
<pk mz="434.141846" i="2074863.8" sn="14.03" a="2016.95" fwhm="0.001136" res="382077.0" algo="FTMS"/>
<pk mz="434.166751" i="5319414.5" sn="39.62" a="6866.37" fwhm="0.001339" res="324317.2" algo="FTMS"/>
<pk mz="434.203208" i="4413184.0" sn="32.47" a="5719.67" fwhm="0.001354" res="320644.7" algo="FTMS"/>
<pk mz="434.967498" i="6429643.0" sn="48.38" a="7687.81" fwhm="0.001236" res="351955.6" algo="FTMS"/>
<pk mz="435.020438" i="2228185.0" sn="15.23" a="2491.26" fwhm="0.001310" res="332178.9" algo="FTMS"/>
<pk mz="435.044223" i="3229663.3" sn="23.13" a="3706.83" fwhm="0.001282" res="339309.2" algo="FTMS"/>
<pk mz="435.056923" i="4989922.5" sn="37.02" a="6041.65" fwhm="0.001306" res="333174.2" algo="FTMS"/>
<pk mz="435.068133" i="1837797.6" sn="12.15" a="2102.16" fwhm="0.001407" res="309204.9" algo="FTMS"/>
<pk mz="435.087505" i="1280234.8" sn="7.76" a="1016.99" fwhm="0.001058" res="411126.4" algo="FTMS"/>
<pk mz="435.093325" i="6705132.5" sn="50.55" a="7827.37" fwhm="0.001233" res="352894.4" algo="FTMS"/>
<pk mz="435.104646" i="1811951.3" sn="11.95" a="2225.77" fwhm="0.001499" res="290223.6" algo="FTMS"/>
<pk mz="435.125767" i="1193460.9" sn="7.07" a="907.95" fwhm="0.001397" res="311465.6" algo="FTMS"/>
<pk mz="435.129685" i="5144566.0" sn="38.24" a="6270.72" fwhm="0.001286" res="338283.1" algo="FTMS"/>
<pk mz="435.142765" i="5526521.5" sn="41.25" a="7065.59" fwhm="0.001283" res="339124.2" algo="FTMS"/>
<pk mz="435.150613" i="1252859.5" sn="7.54" a="1058.19" fwhm="0.001088" res="400066.6" algo="FTMS"/>
<pk mz="435.160632" i="2026750.1" sn="13.65" a="2369.48" fwhm="0.001575" res="276223.1" algo="FTMS"/>
<pk mz="435.166064" i="3439615.5" sn="24.79" a="3832.99" fwhm="0.001221" res="356292.2" algo="FTMS"/>
<pk mz="435.179181" i="9740291.0" sn="74.49" a="12241.18" fwhm="0.001263" res="344692.4" algo="FTMS"/>
<pk mz="435.187329" i="1224325.3" sn="7.32" a="1259.10" fwhm="0.001547" res="281327.8" algo="FTMS"/>
<pk mz="435.196999" i="2047495.9" sn="13.81" a="1986.27" fwhm="0.001188" res="366430.8" algo="FTMS"/>
<pk mz="435.202526" i="1917961.3" sn="12.79" a="1767.46" fwhm="0.001058" res="411337.4" algo="FTMS"/>
<pk mz="435.215603" i="6915085.0" sn="52.21" a="8562.21" fwhm="0.001275" res="341271.4" algo="FTMS"/>
<pk mz="435.223554" i="1650702.9" sn="10.68" a="1550.00" fwhm="0.001249" res="348403.7" algo="FTMS"/>
<pk mz="435.239225" i="1772051.0" sn="11.64" a="1957.86" fwhm="0.001281" res="339846.6" algo="FTMS"/>
<pk mz="435.251976" i="1645078.4" sn="10.63" a="1447.76" fwhm="0.001052" res="413764.3" algo="FTMS"/>
<pk mz="436.052054" i="2265834.8" sn="15.53" a="2792.27" fwhm="0.001377" res="316768.0" algo="FTMS"/>
<pk mz="436.060258" i="1244140.9" sn="7.47" a="908.17" fwhm="0.000996" res="437696.6" algo="FTMS"/>
<pk mz="436.088593" i="2559732.5" sn="17.85" a="2920.26" fwhm="0.001330" res="327906.3" algo="FTMS"/>
<pk mz="436.096989" i="1255926.6" sn="7.56" a="1156.10" fwhm="0.001065" res="409435.6" algo="FTMS"/>
<pk mz="436.124874" i="1603326.1" sn="10.30" a="1264.62" fwhm="0.001033" res="422037.5" algo="FTMS"/>
<pk mz="436.133128" i="1426944.3" sn="8.91" a="1161.65" fwhm="0.001013" res="430555.5" algo="FTMS"/>
<pk mz="436.138131" i="1467393.6" sn="9.23" a="1653.50" fwhm="0.001416" res="308059.0" algo="FTMS"/>
<pk mz="436.146092" i="3373315.8" sn="24.27" a="3780.77" fwhm="0.001261" res="345820.1" algo="FTMS"/>
<pk mz="436.169342" i="1225737.9" sn="7.32" a="944.07" fwhm="0.001090" res="400083.3" algo="FTMS"/>
<pk mz="436.174247" i="1679883.1" sn="10.91" a="1564.21" fwhm="0.001203" res="362481.6" algo="FTMS"/>
<pk mz="436.182503" i="3943181.3" sn="28.76" a="4575.89" fwhm="0.001239" res="352155.7" algo="FTMS"/>
<pk mz="436.218773" i="1881623.0" sn="12.50" a="1846.97" fwhm="0.001183" res="368630.3" algo="FTMS"/>
<pk mz="436.964585" i="2530780.8" sn="17.62" a="2922.16" fwhm="0.001356" res="322168.4" algo="FTMS"/>
<pk mz="437.036110" i="4132847.8" sn="30.26" a="5181.92" fwhm="0.001341" res="325893.2" algo="FTMS"/>
<pk mz="437.041313" i="2634225.3" sn="18.43" a="3225.29" fwhm="0.001384" res="315731.5" algo="FTMS"/>
<pk mz="437.060860" i="4271094.5" sn="31.35" a="5383.01" fwhm="0.001344" res="325315.0" algo="FTMS"/>
<pk mz="437.072647" i="6496761.5" sn="48.90" a="8552.17" fwhm="0.001279" res="341847.3" algo="FTMS"/>
<pk mz="437.083817" i="2637820.5" sn="18.46" a="3311.75" fwhm="0.001396" res="313081.0" algo="FTMS"/>
<pk mz="437.095276" i="1621247.5" sn="10.44" a="1625.27" fwhm="0.001295" res="337533.1" algo="FTMS"/>
<pk mz="437.108993" i="5842435.0" sn="43.74" a="7675.46" fwhm="0.001302" res="335748.5" algo="FTMS"/>
<pk mz="437.120257" i="3201030.3" sn="22.90" a="3470.85" fwhm="0.001186" res="368488.0" algo="FTMS"/>
<pk mz="437.141430" i="1769483.8" sn="11.61" a="2022.27" fwhm="0.001627" res="268631.7" algo="FTMS"/>
<pk mz="437.145360" i="5083661.0" sn="37.76" a="6089.07" fwhm="0.001226" res="356660.0" algo="FTMS"/>
<pk mz="437.158421" i="6287888.5" sn="47.25" a="8126.91" fwhm="0.001313" res="332985.5" algo="FTMS"/>
<pk mz="437.167817" i="1922066.8" sn="12.82" a="1776.88" fwhm="0.001126" res="388415.3" algo="FTMS"/>
<pk mz="437.176150" i="3661333.0" sn="26.54" a="4482.01" fwhm="0.001317" res="331980.0" algo="FTMS"/>
<pk mz="437.181786" i="4039702.5" sn="29.52" a="4598.31" fwhm="0.001256" res="348085.2" algo="FTMS"/>
<pk mz="437.194798" i="8309274.0" sn="63.20" a="10042.61" fwhm="0.001250" res="349863.5" algo="FTMS"/>
<pk mz="437.212625" i="2140190.8" sn="14.54" a="2275.15" fwhm="0.001193" res="366452.3" algo="FTMS"/>
<pk mz="437.218305" i="2694176.3" sn="18.91" a="2572.07" fwhm="0.001066" res="410134.0" algo="FTMS"/>
<pk mz="437.231225" i="3335203.5" sn="23.96" a="3963.24" fwhm="0.001360" res="321512.6" algo="FTMS"/>
<pk mz="437.254459" i="2340905.8" sn="16.12" a="2305.19" fwhm="0.001191" res="367002.6" algo="FTMS"/>
<pk mz="438.067931" i="2418945.5" sn="16.73" a="2348.49" fwhm="0.001184" res="370043.0" algo="FTMS"/>
<pk mz="438.075917" i="1372163.6" sn="8.48" a="1439.62" fwhm="0.001250" res="350473.6" algo="FTMS"/>
<pk mz="438.104259" i="2540299.0" sn="17.69" a="2417.68" fwhm="0.001122" res="390486.3" algo="FTMS"/>
<pk mz="438.112288" i="1316877.3" sn="8.04" a="1256.48" fwhm="0.001224" res="358010.3" algo="FTMS"/>
<pk mz="438.117203" i="1703438.5" sn="11.09" a="1505.70" fwhm="0.001093" res="401009.8" algo="FTMS"/>
<pk mz="438.140721" i="1333268.8" sn="8.17" a="1083.29" fwhm="0.001174" res="373336.4" algo="FTMS"/>
<pk mz="438.153533" i="2683672.3" sn="18.82" a="3134.69" fwhm="0.001336" res="327887.6" algo="FTMS"/>
<pk mz="438.161753" i="1539098.4" sn="9.79" a="1385.96" fwhm="0.001256" res="348849.7" algo="FTMS"/>
<pk mz="438.189888" i="1490977.9" sn="9.41" a="1185.74" fwhm="0.001090" res="402092.6" algo="FTMS"/>
<pk mz="438.198109" i="2424612.0" sn="16.78" a="2935.25" fwhm="0.001392" res="314871.2" algo="FTMS"/>
<pk mz="439.051851" i="5256198.5" sn="39.11" a="6215.41" fwhm="0.001252" res="350563.4" algo="FTMS"/>
<pk mz="439.088213" i="6170640.0" sn="46.33" a="7853.44" fwhm="0.001311" res="334958.0" algo="FTMS"/>
<pk mz="439.099503" i="1549843.0" sn="9.88" a="1722.59" fwhm="0.001316" res="333689.9" algo="FTMS"/>
<pk mz="439.115536" i="1298711.3" sn="7.89" a="1226.16" fwhm="0.001304" res="336803.8" algo="FTMS"/>
<pk mz="439.124620" i="6265881.5" sn="47.08" a="7500.91" fwhm="0.001268" res="346312.7" algo="FTMS"/>
<pk mz="439.137520" i="1937181.0" sn="12.93" a="2055.91" fwhm="0.001315" res="334064.8" algo="FTMS"/>
<pk mz="439.153111" i="1190177.1" sn="7.04" a="761.60" fwhm="0.000966" res="454757.9" algo="FTMS"/>
<pk mz="439.155463" i="1517089.8" sn="9.62" a="1744.97" fwhm="0.001530" res="287082.7" algo="FTMS"/>
<pk mz="439.161026" i="5021731.5" sn="37.26" a="5596.77" fwhm="0.001212" res="362419.1" algo="FTMS"/>
<pk mz="439.174034" i="3900966.8" sn="28.42" a="4799.20" fwhm="0.001338" res="328270.5" algo="FTMS"/>
<pk mz="439.189353" i="1690410.8" sn="10.98" a="1458.02" fwhm="0.001129" res="388863.2" algo="FTMS"/>
<pk mz="439.191820" i="2726955.5" sn="19.16" a="2668.24" fwhm="0.001153" res="381055.1" algo="FTMS"/>
<pk mz="439.197406" i="5308461.0" sn="39.52" a="6387.55" fwhm="0.001261" res="348271.3" algo="FTMS"/>
<pk mz="439.210356" i="3842608.3" sn="27.96" a="4591.43" fwhm="0.001300" res="337936.6" algo="FTMS"/>
<pk mz="439.219858" i="1459506.9" sn="9.16" a="1264.34" fwhm="0.001152" res="381307.1" algo="FTMS"/>
<pk mz="439.233727" i="5492790.5" sn="40.98" a="7088.55" fwhm="0.001327" res="330958.8" algo="FTMS"/>
<pk mz="439.246811" i="1458234.0" sn="9.15" a="1479.20" fwhm="0.001275" res="344487.4" algo="FTMS"/>
<pk mz="439.270131" i="3435584.3" sn="24.75" a="4191.77" fwhm="0.001356" res="324028.8" algo="FTMS"/>
<pk mz="439.321808" i="2298958.0" sn="15.78" a="2585.20" fwhm="0.001346" res="326361.7" algo="FTMS"/>
<pk mz="440.046691" i="1415694.0" sn="8.81" a="1147.85" fwhm="0.001209" res="363881.2" algo="FTMS"/>
<pk mz="440.055207" i="1433104.3" sn="8.86" a="1276.59" fwhm="0.001304" res="337416.2" algo="FTMS"/>
<pk mz="440.083408" i="1512727.6" sn="9.48" a="1827.70" fwhm="0.001505" res="292371.0" algo="FTMS"/>
<pk mz="440.096185" i="1259931.1" sn="7.51" a="1155.21" fwhm="0.001473" res="298795.9" algo="FTMS"/>
<pk mz="440.120015" i="1422625.4" sn="8.78" a="1269.40" fwhm="0.001137" res="387017.9" algo="FTMS"/>
<pk mz="440.127916" i="1494819.5" sn="9.34" a="1400.30" fwhm="0.001186" res="371211.7" algo="FTMS"/>
<pk mz="440.132844" i="2618148.8" sn="18.11" a="3305.14" fwhm="0.001419" res="310273.6" algo="FTMS"/>
<pk mz="440.156430" i="1339691.0" sn="8.13" a="1090.64" fwhm="0.001123" res="392104.9" algo="FTMS"/>
<pk mz="440.169323" i="2041390.5" sn="13.61" a="2506.85" fwhm="0.001422" res="309528.5" algo="FTMS"/>
<pk mz="440.200818" i="1896246.8" sn="12.47" a="1911.75" fwhm="0.001255" res="350800.2" algo="FTMS"/>
<pk mz="440.213669" i="1212218.3" sn="7.13" a="1250.20" fwhm="0.001336" res="329403.6" algo="FTMS"/>
<pk mz="440.237177" i="1836608.4" sn="12.01" a="1890.58" fwhm="0.001332" res="330612.3" algo="FTMS"/>
<pk mz="440.947035" i="23535100.0" sn="181.40" a="32023.36" fwhm="0.001311" res="336306.5" algo="FTMS"/>
<pk mz="441.031198" i="1945106.8" sn="12.85" a="1881.28" fwhm="0.001162" res="379570.7" algo="FTMS"/>
<pk mz="441.046402" i="1299734.8" sn="7.82" a="1096.63" fwhm="0.001192" res="369858.4" algo="FTMS"/>
<pk mz="441.067532" i="4649500.5" sn="33.97" a="5970.51" fwhm="0.001354" res="325828.4" algo="FTMS"/>
<pk mz="441.103909" i="6393382.0" sn="47.58" a="8074.00" fwhm="0.001283" res="343862.2" algo="FTMS"/>
<pk mz="441.115132" i="1451048.9" sn="9.00" a="1470.60" fwhm="0.001356" res="325220.6" algo="FTMS"/>
<pk mz="441.140276" i="5366319.5" sn="39.56" a="6680.52" fwhm="0.001308" res="337242.3" algo="FTMS"/>
<pk mz="441.151378" i="1242930.5" sn="7.37" a="1081.09" fwhm="0.001127" res="391487.0" algo="FTMS"/>
<pk mz="441.171027" i="1428663.8" sn="8.82" a="1905.45" fwhm="0.002156" res="204658.6" algo="FTMS"/>
<pk mz="441.176619" i="7247417.0" sn="54.25" a="8855.28" fwhm="0.001279" res="345044.5" algo="FTMS"/>
<pk mz="441.189671" i="1934140.6" sn="12.77" a="2260.42" fwhm="0.001344" res="328364.1" algo="FTMS"/>
<pk mz="441.195292" i="1604158.1" sn="10.19" a="1900.32" fwhm="0.001489" res="296306.7" algo="FTMS"/>
<pk mz="441.199210" i="1296959.1" sn="7.79" a="981.82" fwhm="0.001072" res="411389.6" algo="FTMS"/>
<pk mz="441.203104" i="3679808.3" sn="26.40" a="4414.23" fwhm="0.001339" res="329406.7" algo="FTMS"/>
<pk mz="441.207592" i="1296449.4" sn="7.79" a="1055.79" fwhm="0.001344" res="328175.3" algo="FTMS"/>
<pk mz="441.213023" i="10167875.0" sn="77.05" a="13456.82" fwhm="0.001320" res="334378.7" algo="FTMS"/>
<pk mz="441.225997" i="1544774.3" sn="9.73" a="1379.92" fwhm="0.001138" res="387607.3" algo="FTMS"/>
<pk mz="441.235527" i="3151432.8" sn="22.27" a="3971.07" fwhm="0.001340" res="329218.4" algo="FTMS"/>
<pk mz="441.249411" i="7435852.5" sn="55.72" a="9260.01" fwhm="0.001279" res="344875.2" algo="FTMS"/>
<pk mz="441.285796" i="4359766.0" sn="31.70" a="5315.37" fwhm="0.001277" res="345627.2" algo="FTMS"/>
<pk mz="441.946615" i="5272325.0" sn="38.83" a="6700.88" fwhm="0.001335" res="330982.7" algo="FTMS"/>
<pk mz="441.950322" i="1434630.0" sn="8.87" a="1053.94" fwhm="0.001146" res="385544.3" algo="FTMS"/>
<pk mz="442.041521" i="1387294.1" sn="8.50" a="1548.08" fwhm="0.001345" res="328595.8" algo="FTMS"/>
<pk mz="442.099092" i="1552429.4" sn="9.79" a="1201.69" fwhm="0.001020" res="433282.7" algo="FTMS"/>
<pk mz="442.107299" i="1412399.5" sn="8.69" a="1617.67" fwhm="0.001336" res="330930.4" algo="FTMS"/>
<pk mz="442.112280" i="1201456.9" sn="7.05" a="804.51" fwhm="0.000996" res="443899.2" algo="FTMS"/>
<pk mz="442.135570" i="1633079.0" sn="10.42" a="1362.97" fwhm="0.001127" res="392262.2" algo="FTMS"/>
<pk mz="442.148545" i="1891130.5" sn="12.43" a="1591.43" fwhm="0.001034" res="427448.7" algo="FTMS"/>
<pk mz="442.171836" i="2593088.5" sn="17.91" a="3035.09" fwhm="0.001381" res="320295.7" algo="FTMS"/>
<pk mz="442.179994" i="1524034.8" sn="9.56" a="1403.59" fwhm="0.001212" res="364940.0" algo="FTMS"/>
<pk mz="442.193940" i="1198406.5" sn="7.02" a="1607.58" fwhm="0.001945" res="227326.8" algo="FTMS"/>
<pk mz="442.208233" i="1857866.3" sn="12.17" a="1654.90" fwhm="0.001104" res="400673.2" algo="FTMS"/>
<pk mz="442.216384" i="2512716.5" sn="17.28" a="2357.44" fwhm="0.001118" res="395704.5" algo="FTMS"/>
<pk mz="442.244801" i="1212243.9" sn="7.13" a="1227.18" fwhm="0.001261" res="350627.8" algo="FTMS"/>
<pk mz="442.252930" i="1788758.0" sn="11.63" a="1727.39" fwhm="0.001173" res="377146.9" algo="FTMS"/>
<pk mz="442.289186" i="1520479.6" sn="9.54" a="1409.13" fwhm="0.001251" res="353621.3" algo="FTMS"/>
<pk mz="442.943762" i="3360780.8" sn="23.90" a="4195.73" fwhm="0.001370" res="323207.4" algo="FTMS"/>
<pk mz="443.025598" i="1609762.5" sn="10.23" a="1861.11" fwhm="0.001456" res="304253.2" algo="FTMS"/>
<pk mz="443.046649" i="2596904.0" sn="17.94" a="3123.88" fwhm="0.001355" res="327014.8" algo="FTMS"/>
<pk mz="443.061855" i="2337836.0" sn="15.92" a="2669.96" fwhm="0.001316" res="336592.4" algo="FTMS"/>
<pk mz="443.083177" i="4351025.5" sn="31.63" a="5482.93" fwhm="0.001326" res="334045.3" algo="FTMS"/>
<pk mz="443.098449" i="1872181.8" sn="12.28" a="1759.23" fwhm="0.001154" res="383909.2" algo="FTMS"/>
<pk mz="443.104321" i="2327863.3" sn="15.84" a="2993.83" fwhm="0.001859" res="238416.6" algo="FTMS"/>
<pk mz="443.119570" i="4125755.3" sn="29.87" a="4688.11" fwhm="0.001204" res="368044.3" algo="FTMS"/>
<pk mz="443.134970" i="1401919.4" sn="8.61" a="1093.54" fwhm="0.000995" res="445268.9" algo="FTMS"/>
<pk mz="443.155850" i="4984901.0" sn="36.58" a="6312.86" fwhm="0.001356" res="326928.7" algo="FTMS"/>
<pk mz="443.171115" i="1657672.9" sn="10.61" a="1590.66" fwhm="0.001181" res="375239.9" algo="FTMS"/>
<pk mz="443.175434" i="1197130.0" sn="7.01" a="958.23" fwhm="0.001180" res="375612.3" algo="FTMS"/>
<pk mz="443.178356" i="2424906.8" sn="16.60" a="2649.88" fwhm="0.001298" res="341404.8" algo="FTMS"/>
<pk mz="443.184267" i="2062412.4" sn="13.77" a="2095.89" fwhm="0.001199" res="369588.8" algo="FTMS"/>
<pk mz="443.192275" i="14116942.0" sn="107.87" a="19243.90" fwhm="0.001356" res="326752.2" algo="FTMS"/>
<pk mz="443.207462" i="1751378.5" sn="11.34" a="1844.57" fwhm="0.001525" res="290687.7" algo="FTMS"/>
<pk mz="443.214759" i="4745300.5" sn="34.71" a="6126.92" fwhm="0.001341" res="330425.4" algo="FTMS"/>
<pk mz="443.228681" i="10846296.0" sn="82.34" a="14763.35" fwhm="0.001340" res="330746.4" algo="FTMS"/>
<pk mz="443.251194" i="3531870.0" sn="25.24" a="4540.36" fwhm="0.001327" res="333967.4" algo="FTMS"/>
<pk mz="443.264991" i="5105761.5" sn="37.52" a="6359.17" fwhm="0.001339" res="331071.6" algo="FTMS"/>
<pk mz="443.301447" i="5181547.5" sn="38.11" a="6583.10" fwhm="0.001292" res="342987.4" algo="FTMS"/>
<pk mz="444.093713" i="1398076.8" sn="8.58" a="1278.28" fwhm="0.001248" res="355934.5" algo="FTMS"/>
<pk mz="444.114455" i="1258818.3" sn="7.49" a="1284.48" fwhm="0.001718" res="258468.9" algo="FTMS"/>
<pk mz="444.122726" i="1420868.4" sn="8.76" a="1282.03" fwhm="0.001281" res="346657.5" algo="FTMS"/>
<pk mz="444.126309" i="1375301.4" sn="8.40" a="1554.89" fwhm="0.001595" res="278527.5" algo="FTMS"/>
<pk mz="444.151190" i="2570572.0" sn="17.73" a="2833.57" fwhm="0.001321" res="336134.2" algo="FTMS"/>
<pk mz="444.159322" i="1290318.1" sn="7.74" a="1023.64" fwhm="0.001140" res="389497.1" algo="FTMS"/>
<pk mz="444.162352" i="1426254.9" sn="8.80" a="1146.51" fwhm="0.001150" res="386186.6" algo="FTMS"/>
<pk mz="444.187553" i="3067733.5" sn="21.61" a="3945.19" fwhm="0.001356" res="327460.4" algo="FTMS"/>
<pk mz="444.195565" i="3122007.8" sn="22.04" a="3766.21" fwhm="0.001390" res="319517.4" algo="FTMS"/>
<pk mz="444.209941" i="1919835.5" sn="12.65" a="1761.22" fwhm="0.001101" res="403360.4" algo="FTMS"/>
<pk mz="444.223841" i="2404703.3" sn="16.44" a="2427.13" fwhm="0.001244" res="357205.9" algo="FTMS"/>
<pk mz="444.232024" i="2634081.3" sn="18.23" a="2933.69" fwhm="0.001298" res="342336.8" algo="FTMS"/>
<pk mz="444.268644" i="1372779.0" sn="8.38" a="1077.58" fwhm="0.001046" res="424870.2" algo="FTMS"/>
<pk mz="444.304597" i="1725556.5" sn="11.13" a="1764.69" fwhm="0.001267" res="350548.2" algo="FTMS"/>
<pk mz="445.024614" i="1697330.6" sn="10.91" a="2182.83" fwhm="0.001736" res="256324.4" algo="FTMS"/>
<pk mz="445.041246" i="2861111.0" sn="20.00" a="3224.23" fwhm="0.001240" res="359043.3" algo="FTMS"/>
<pk mz="445.062378" i="2044988.6" sn="13.63" a="1824.27" fwhm="0.001157" res="384825.2" algo="FTMS"/>
<pk mz="445.077510" i="2679360.5" sn="18.58" a="3146.21" fwhm="0.001353" res="328877.2" algo="FTMS"/>
<pk mz="445.088907" i="1496899.6" sn="9.35" a="1545.12" fwhm="0.001228" res="362502.2" algo="FTMS"/>
<pk mz="445.098874" i="3003462.3" sn="21.11" a="3989.07" fwhm="0.001443" res="308555.8" algo="FTMS"/>
<pk mz="445.114037" i="3339338.3" sn="23.73" a="4016.43" fwhm="0.001277" res="348646.5" algo="FTMS"/>
<pk mz="445.135244" i="3297871.8" sn="23.41" a="3944.95" fwhm="0.001286" res="346103.8" algo="FTMS"/>
<pk mz="445.150468" i="2250836.0" sn="15.23" a="2458.89" fwhm="0.001256" res="354454.1" algo="FTMS"/>
<pk mz="445.157485" i="1276501.8" sn="7.63" a="1255.65" fwhm="0.001286" res="346113.4" algo="FTMS"/>
<pk mz="445.163527" i="3159127.3" sn="22.32" a="3920.47" fwhm="0.001362" res="326852.1" algo="FTMS"/>
<pk mz="445.171555" i="5834329.5" sn="43.21" a="7814.04" fwhm="0.001368" res="325517.3" algo="FTMS"/>
<pk mz="445.186903" i="1981021.5" sn="13.13" a="1810.21" fwhm="0.001127" res="395063.1" algo="FTMS"/>
<pk mz="445.193933" i="5982815.5" sn="44.37" a="7830.74" fwhm="0.001380" res="322581.7" algo="FTMS"/>
<pk mz="445.199827" i="2980449.0" sn="20.93" a="3495.13" fwhm="0.001303" res="341616.4" algo="FTMS"/>
<pk mz="445.207934" i="8353379.0" sn="62.87" a="12144.45" fwhm="0.001548" res="287667.1" algo="FTMS"/>
<pk mz="445.230415" i="6622825.0" sn="49.36" a="8734.54" fwhm="0.001326" res="335832.7" algo="FTMS"/>
<pk mz="445.244300" i="6281836.5" sn="46.70" a="7545.71" fwhm="0.001260" res="353491.8" algo="FTMS"/>
<pk mz="445.280654" i="3541110.3" sn="25.30" a="4280.95" fwhm="0.001318" res="337725.0" algo="FTMS"/>
<pk mz="445.316972" i="1334911.8" sn="8.08" a="1033.50" fwhm="0.001066" res="417881.7" algo="FTMS"/>
<pk mz="446.072931" i="2009927.3" sn="13.35" a="2246.07" fwhm="0.001214" res="367538.7" algo="FTMS"/>
<pk mz="446.130423" i="1240918.5" sn="7.35" a="1263.18" fwhm="0.001324" res="336928.6" algo="FTMS"/>
<pk mz="446.166846" i="3895648.0" sn="28.07" a="4653.71" fwhm="0.001288" res="346390.4" algo="FTMS"/>
<pk mz="446.177634" i="1313890.9" sn="7.92" a="1548.94" fwhm="0.001552" res="287474.2" algo="FTMS"/>
<pk mz="446.197428" i="1630056.1" sn="10.38" a="1576.20" fwhm="0.001282" res="348167.1" algo="FTMS"/>
<pk mz="446.203172" i="3870057.5" sn="27.87" a="5201.56" fwhm="0.001396" res="319694.7" algo="FTMS"/>
<pk mz="446.211171" i="2104683.8" sn="14.09" a="2452.09" fwhm="0.001387" res="321727.7" algo="FTMS"/>
<pk mz="446.233803" i="1669745.8" sn="10.69" a="2066.22" fwhm="0.001378" res="323810.1" algo="FTMS"/>
<pk mz="446.239534" i="2253683.3" sn="15.25" a="2461.97" fwhm="0.001266" res="352503.1" algo="FTMS"/>
<pk mz="446.247631" i="1439349.4" sn="8.90" a="1378.63" fwhm="0.001310" res="340583.8" algo="FTMS"/>
<pk mz="446.890718" i="1947934.9" sn="12.86" a="1984.12" fwhm="0.001250" res="357441.8" algo="FTMS"/>
<pk mz="447.020636" i="1805889.3" sn="11.76" a="1986.64" fwhm="0.001717" res="260409.1" algo="FTMS"/>
<pk mz="447.056981" i="3523658.8" sn="25.16" a="3901.24" fwhm="0.001217" res="367406.5" algo="FTMS"/>
<pk mz="447.068234" i="1224781.8" sn="7.22" a="1074.74" fwhm="0.001158" res="385930.0" algo="FTMS"/>
<pk mz="447.091270" i="2556755.8" sn="17.62" a="3016.76" fwhm="0.001359" res="328951.8" algo="FTMS"/>
<pk mz="447.093309" i="5331028.5" sn="39.27" a="6341.45" fwhm="0.001274" res="351001.7" algo="FTMS"/>
<pk mz="447.129756" i="3547230.0" sn="25.35" a="4355.98" fwhm="0.001300" res="343861.7" algo="FTMS"/>
<pk mz="447.134339" i="1513311.1" sn="9.47" a="1450.18" fwhm="0.001285" res="348058.7" algo="FTMS"/>
<pk mz="447.142734" i="2593889.3" sn="17.91" a="3374.66" fwhm="0.001443" res="309880.4" algo="FTMS"/>
<pk mz="447.150870" i="2285667.5" sn="15.50" a="2851.73" fwhm="0.001503" res="297412.7" algo="FTMS"/>
<pk mz="447.166059" i="1789799.5" sn="11.63" a="1744.45" fwhm="0.001208" res="370281.1" algo="FTMS"/>
<pk mz="447.173465" i="1696105.5" sn="10.90" a="1841.36" fwhm="0.001292" res="346104.2" algo="FTMS"/>
<pk mz="447.179104" i="6123627.0" sn="45.46" a="7842.47" fwhm="0.001327" res="337068.4" algo="FTMS"/>
<pk mz="447.187263" i="4130925.0" sn="29.91" a="5504.22" fwhm="0.001401" res="319104.5" algo="FTMS"/>
<pk mz="447.209605" i="2028659.0" sn="13.49" a="2083.85" fwhm="0.001235" res="362127.4" algo="FTMS"/>
<pk mz="447.215562" i="4224116.5" sn="30.63" a="4943.53" fwhm="0.001273" res="351309.7" algo="FTMS"/>
<pk mz="447.223588" i="4147830.8" sn="30.04" a="5208.94" fwhm="0.001343" res="333003.1" algo="FTMS"/>
<pk mz="447.251906" i="1430654.1" sn="8.83" a="1086.82" fwhm="0.001020" res="438646.3" algo="FTMS"/>
<pk mz="447.259945" i="2196608.3" sn="14.80" a="2476.16" fwhm="0.001204" res="371610.2" algo="FTMS"/>
<pk mz="447.296285" i="1536905.8" sn="9.65" a="1541.39" fwhm="0.001292" res="346276.7" algo="FTMS"/>
<pk mz="447.332843" i="1400467.4" sn="8.59" a="1268.62" fwhm="0.001233" res="362704.3" algo="FTMS"/>
<pk mz="447.361102" i="1539482.9" sn="9.67" a="1554.34" fwhm="0.001348" res="331758.9" algo="FTMS"/>
<pk mz="448.052126" i="1753936.9" sn="11.35" a="1612.96" fwhm="0.001177" res="380738.3" algo="FTMS"/>
<pk mz="448.088597" i="2513754.5" sn="17.28" a="2826.95" fwhm="0.001338" res="334862.7" algo="FTMS"/>
<pk mz="448.096520" i="1622876.6" sn="10.32" a="1381.85" fwhm="0.001077" res="415908.3" algo="FTMS"/>
<pk mz="448.146072" i="2439017.8" sn="16.70" a="2841.77" fwhm="0.001304" res="343674.2" algo="FTMS"/>
<pk mz="448.182452" i="4830579.0" sn="35.36" a="6685.49" fwhm="0.001456" res="307850.4" algo="FTMS"/>
<pk mz="448.218788" i="3144060.8" sn="22.20" a="4035.36" fwhm="0.001255" res="357232.4" algo="FTMS"/>
<pk mz="448.255314" i="1214982.4" sn="7.14" a="1146.97" fwhm="0.001313" res="341270.5" algo="FTMS"/>
<pk mz="448.888781" i="1996077.0" sn="13.24" a="2101.09" fwhm="0.001293" res="347144.5" algo="FTMS"/>
<pk mz="448.983158" i="31045190.0" z="-1" sn="240.01" a="43308.95" fwhm="0.001343" res="334380.0" algo="FTMS" component_name="z" deconvoluted_molecular_mass="448.983836" deconvoluted_isotopic_mass="448.983840"/>
<pk mz="449.036248" i="3103827.8" sn="21.88" a="3929.47" fwhm="0.001379" res="325659.2" algo="FTMS"/>
<pk mz="449.072515" i="4899421.5" sn="35.90" a="6480.44" fwhm="0.001348" res="333131.7" algo="FTMS"/>
<pk mz="449.083727" i="1700960.4" sn="10.93" a="1734.94" fwhm="0.001338" res="335699.9" algo="FTMS"/>
<pk mz="449.093588" i="1280611.0" sn="7.65" a="1768.32" fwhm="0.001648" res="272528.8" algo="FTMS"/>
<pk mz="449.108981" i="8853095.0" sn="66.76" a="12208.18" fwhm="0.001363" res="329601.2" algo="FTMS"/>
<pk mz="449.120133" i="1449577.9" sn="8.97" a="1297.05" fwhm="0.001212" res="370680.0" algo="FTMS"/>
<pk mz="449.122141" i="1532522.5" sn="9.62" a="1464.41" fwhm="0.001186" res="378792.6" algo="FTMS"/>
<pk mz="449.145350" i="3823728.5" sn="27.50" a="4736.55" fwhm="0.001323" res="339560.4" algo="FTMS"/>
<pk mz="449.149899" i="1437553.8" sn="8.88" a="1411.11" fwhm="0.001301" res="345333.4" algo="FTMS"/>
<pk mz="449.158418" i="5676660.0" sn="41.97" a="7253.04" fwhm="0.001334" res="336714.6" algo="FTMS"/>
<pk mz="449.173666" i="12334712.0" sn="93.94" a="16833.82" fwhm="0.001379" res="325747.4" algo="FTMS"/>
<pk mz="449.176251" i="1799032.6" sn="11.70" a="2522.19" fwhm="0.002130" res="210862.1" algo="FTMS"/>
<pk mz="449.181910" i="2076794.1" sn="13.87" a="2049.79" fwhm="0.001186" res="378594.7" algo="FTMS"/>
<pk mz="449.194779" i="8132221.5" sn="61.14" a="10696.06" fwhm="0.001362" res="329816.7" algo="FTMS"/>
<pk mz="449.204289" i="1962112.0" sn="12.97" a="2299.83" fwhm="0.001639" res="274147.5" algo="FTMS"/>
<pk mz="449.212653" i="1218562.3" sn="7.17" a="1288.94" fwhm="0.001638" res="274264.7" algo="FTMS"/>
<pk mz="449.231187" i="3906183.0" sn="28.15" a="4488.86" fwhm="0.001277" res="351823.3" algo="FTMS"/>
<pk mz="449.239380" i="1368841.3" sn="8.34" a="1642.78" fwhm="0.001597" res="281338.8" algo="FTMS"/>
<pk mz="449.267564" i="1490832.8" sn="9.29" a="1709.44" fwhm="0.001763" res="254858.5" algo="FTMS"/>
<pk mz="449.982699" i="5491532.5" sn="40.52" a="6754.08" fwhm="0.001316" res="342045.2" algo="FTMS"/>
<pk mz="449.986429" i="2047309.6" z="-1" sn="13.63" a="2468.75" fwhm="0.001424" res="315942.0" algo="FTMS" component_name="z" deconvoluted_molecular_mass="448.983836" deconvoluted_isotopic_mass="449.987114"/>
<pk mz="450.067898" i="2677603.0" sn="18.55" a="3186.07" fwhm="0.001350" res="333500.0" algo="FTMS"/>
<pk mz="450.075960" i="1537637.1" sn="9.65" a="1485.97" fwhm="0.001270" res="354268.2" algo="FTMS"/>
<pk mz="450.104198" i="3044716.5" sn="21.42" a="3536.65" fwhm="0.001283" res="350841.1" algo="FTMS"/>
<pk mz="450.112179" i="2154606.8" sn="14.47" a="2280.15" fwhm="0.001294" res="347940.4" algo="FTMS"/>
<pk mz="450.115531" i="1300591.5" sn="7.80" a="1170.44" fwhm="0.001229" res="366299.7" algo="FTMS"/>
<pk mz="450.139996" i="1204086.0" sn="7.05" a="1436.87" fwhm="0.001605" res="280408.9" algo="FTMS"/>
<pk mz="450.153420" i="1485945.5" sn="9.25" a="1629.39" fwhm="0.001566" res="287520.3" algo="FTMS"/>
<pk mz="450.161779" i="2764155.8" sn="19.23" a="3028.59" fwhm="0.001235" res="364468.9" algo="FTMS"/>
<pk mz="450.176957" i="3638143.8" sn="26.05" a="4313.61" fwhm="0.001338" res="336550.1" algo="FTMS"/>
<pk mz="450.190074" i="2320515.0" sn="15.77" a="2840.50" fwhm="0.001406" res="320220.2" algo="FTMS"/>
<pk mz="450.198078" i="4184965.3" sn="30.32" a="5242.40" fwhm="0.001335" res="337122.1" algo="FTMS"/>
<pk mz="450.234483" i="1265038.8" sn="7.53" a="1636.40" fwhm="0.001753" res="256783.2" algo="FTMS"/>
<pk mz="450.980175" i="11075667.0" sn="84.11" a="15722.91" fwhm="0.001410" res="319737.6" algo="FTMS"/>
<pk mz="451.015442" i="1449051.9" sn="8.96" a="1610.72" fwhm="0.001483" res="304192.4" algo="FTMS"/>
<pk mz="451.051759" i="4396133.5" sn="31.97" a="5597.80" fwhm="0.001340" res="336624.6" algo="FTMS"/>
<pk mz="451.063180" i="1501800.4" sn="9.37" a="1599.29" fwhm="0.001279" res="352696.2" algo="FTMS"/>
<pk mz="451.076481" i="12984428.0" sn="99.01" a="18733.53" fwhm="0.001424" res="316770.2" algo="FTMS"/>
<pk mz="451.088180" i="6513775.0" sn="48.50" a="8684.25" fwhm="0.001391" res="324333.4" algo="FTMS"/>
<pk mz="451.124611" i="4912248.5" sn="36.00" a="6107.80" fwhm="0.001316" res="342831.2" algo="FTMS"/>
<pk mz="451.137684" i="2242684.0" sn="15.16" a="2247.65" fwhm="0.001181" res="381865.6" algo="FTMS"/>
<pk mz="451.155461" i="1785728.6" sn="11.59" a="2062.61" fwhm="0.001473" res="306338.7" algo="FTMS"/>
<pk mz="451.161005" i="3119234.0" sn="22.00" a="3408.01" fwhm="0.001247" res="361856.0" algo="FTMS"/>
<pk mz="451.170702" i="3497604.5" sn="24.95" a="4306.66" fwhm="0.001305" res="345757.8" algo="FTMS"/>
<pk mz="451.174043" i="5502085.5" sn="40.60" a="7698.06" fwhm="0.001399" res="322382.5" algo="FTMS"/>
<pk mz="451.183307" i="1884807.9" sn="12.36" a="1989.15" fwhm="0.001237" res="364801.8" algo="FTMS"/>
<pk mz="451.191923" i="2513546.0" sn="17.27" a="3348.59" fwhm="0.001626" res="277536.9" algo="FTMS"/>
<pk mz="451.197425" i="3544203.5" sn="25.32" a="4128.35" fwhm="0.001280" res="352464.6" algo="FTMS"/>
<pk mz="451.210404" i="6905999.0" sn="51.56" a="9088.28" fwhm="0.001355" res="332981.9" algo="FTMS"/>
<pk mz="451.227894" i="1640083.6" sn="10.45" a="1714.40" fwhm="0.001370" res="329434.9" algo="FTMS"/>
<pk mz="451.233908" i="1576853.1" sn="9.96" a="1209.82" fwhm="0.001087" res="415292.4" algo="FTMS"/>
<pk mz="451.246949" i="1820568.6" sn="11.86" a="2209.80" fwhm="0.001404" res="321453.9" algo="FTMS"/>
<pk mz="451.979818" i="2415960.8" sn="16.38" a="2554.47" fwhm="0.001269" res="356046.5" algo="FTMS"/>
<pk mz="451.983171" i="1233497.6" sn="7.22" a="1154.19" fwhm="0.001246" res="362793.4" algo="FTMS"/>
<pk mz="452.047167" i="1396074.4" sn="8.48" a="1207.04" fwhm="0.001155" res="391315.3" algo="FTMS"/>
<pk mz="452.076085" i="1719922.0" sn="10.99" a="2033.38" fwhm="0.001473" res="306995.8" algo="FTMS"/>
<pk mz="452.079862" i="1652467.0" sn="10.46" a="1982.33" fwhm="0.001569" res="288051.7" algo="FTMS"/>
<pk mz="452.083622" i="1898867.9" sn="12.37" a="1913.55" fwhm="0.001284" res="352210.0" algo="FTMS"/>
<pk mz="452.091642" i="1486710.0" sn="9.18" a="1373.11" fwhm="0.001134" res="398726.4" algo="FTMS"/>
<pk mz="452.119774" i="1532029.4" sn="9.53" a="1268.67" fwhm="0.001094" res="413176.4" algo="FTMS"/>
<pk mz="452.133008" i="1454208.9" sn="8.93" a="1455.06" fwhm="0.001367" res="330834.6" algo="FTMS"/>
<pk mz="452.141125" i="1328003.0" sn="7.95" a="861.29" fwhm="0.001173" res="385465.8" algo="FTMS"/>
<pk mz="452.169366" i="2510730.5" sn="17.11" a="3107.70" fwhm="0.001386" res="326344.3" algo="FTMS"/>
<pk mz="452.177283" i="2015884.5" sn="13.28" a="2023.82" fwhm="0.001319" res="342731.3" algo="FTMS"/>
<pk mz="452.213751" i="2178454.0" sn="14.54" a="2814.49" fwhm="0.001470" res="307582.5" algo="FTMS"/>
<pk mz="453.031044" i="2220140.0" sn="14.86" a="2338.79" fwhm="0.001284" res="352888.6" algo="FTMS"/>
<pk mz="453.067412" i="4032117.5" sn="28.90" a="4965.52" fwhm="0.001344" res="337203.8" algo="FTMS"/>
<pk mz="453.103834" i="4826751.0" sn="35.05" a="6440.59" fwhm="0.001423" res="318415.6" algo="FTMS"/>
<pk mz="453.115390" i="1457538.1" sn="8.95" a="1651.40" fwhm="0.001403" res="323036.1" algo="FTMS"/>
<pk mz="453.140291" i="4275848.5" sn="30.78" a="5429.51" fwhm="0.001325" res="342104.0" algo="FTMS"/>
<pk mz="453.153383" i="1871500.1" sn="12.16" a="1936.54" fwhm="0.001284" res="352974.7" algo="FTMS"/>
<pk mz="453.170987" i="2372752.8" sn="16.04" a="2668.32" fwhm="0.001304" res="347599.8" algo="FTMS"/>
<pk mz="453.176673" i="3821202.3" sn="27.26" a="4291.99" fwhm="0.001253" res="361596.4" algo="FTMS"/>
<pk mz="453.189680" i="4147861.5" sn="29.79" a="5393.81" fwhm="0.001385" res="327328.9" algo="FTMS"/>
<pk mz="453.207582" i="2548378.3" sn="17.40" a="2980.46" fwhm="0.001324" res="342363.5" algo="FTMS"/>
<pk mz="453.213045" i="5118619.5" sn="37.31" a="6391.23" fwhm="0.001348" res="336106.1" algo="FTMS"/>
<pk mz="453.226063" i="3389087.0" sn="23.91" a="3879.48" fwhm="0.001286" res="352454.4" algo="FTMS"/>
<pk mz="453.249394" i="4333221.0" sn="31.23" a="5447.72" fwhm="0.001371" res="330549.3" algo="FTMS"/>
<pk mz="453.285859" i="1551790.8" sn="9.68" a="1905.26" fwhm="0.001531" res="296021.6" algo="FTMS"/>
<pk mz="454.099135" i="1336195.5" sn="8.01" a="1127.11" fwhm="0.001124" res="403843.6" algo="FTMS"/>
<pk mz="454.107224" i="1234565.6" sn="7.22" a="1327.91" fwhm="0.001356" res="334790.5" algo="FTMS"/>
<pk mz="454.148495" i="2849168.3" sn="19.73" a="3893.00" fwhm="0.001505" res="301739.8" algo="FTMS"/>
<pk mz="454.166408" i="1349781.0" sn="8.12" a="1119.83" fwhm="0.001236" res="367457.7" algo="FTMS"/>
<pk mz="454.170630" i="1221270.1" sn="7.12" a="961.37" fwhm="0.001057" res="429748.3" algo="FTMS"/>
<pk mz="454.184874" i="1769369.9" sn="11.37" a="2020.95" fwhm="0.001383" res="328362.5" algo="FTMS"/>
<pk mz="454.962637" i="21138534.0" sn="161.40" a="30184.12" fwhm="0.001417" res="321054.5" algo="FTMS"/>
<pk mz="455.025512" i="1386613.4" sn="8.40" a="1263.74" fwhm="0.001247" res="364880.7" algo="FTMS"/>
<pk mz="455.046774" i="2710139.0" sn="18.65" a="3208.72" fwhm="0.001328" res="342542.1" algo="FTMS"/>
<pk mz="455.061939" i="1724286.9" sn="11.02" a="1673.94" fwhm="0.001207" res="376892.1" algo="FTMS"/>
<pk mz="455.083083" i="3997316.5" sn="28.62" a="5118.19" fwhm="0.001388" res="327852.7" algo="FTMS"/>
<pk mz="455.098322" i="1384072.4" sn="8.38" a="1197.02" fwhm="0.001274" res="357185.7" algo="FTMS"/>
<pk mz="455.119456" i="4445838.0" sn="32.10" a="5880.93" fwhm="0.001421" res="320342.5" algo="FTMS"/>
<pk mz="455.155895" i="3899031.5" sn="27.86" a="4888.88" fwhm="0.001405" res="324059.8" algo="FTMS"/>
<pk mz="455.186703" i="1263519.5" sn="7.45" a="1688.12" fwhm="0.001779" res="255869.4" algo="FTMS"/>
<pk mz="455.192277" i="6275233.0" sn="46.27" a="8547.26" fwhm="0.001423" res="319829.9" algo="FTMS"/>
<pk mz="455.205269" i="2934436.3" sn="20.39" a="4055.11" fwhm="0.001520" res="299379.9" algo="FTMS"/>
<pk mz="455.228638" i="7388330.5" sn="54.89" a="10082.98" fwhm="0.001419" res="320727.1" algo="FTMS"/>
<pk mz="455.251091" i="2592944.3" sn="17.74" a="3177.94" fwhm="0.001430" res="318264.0" algo="FTMS"/>
<pk mz="455.265012" i="6394036.0" sn="47.19" a="9095.13" fwhm="0.001427" res="318924.7" algo="FTMS"/>
<pk mz="455.301528" i="1737917.5" sn="11.12" a="1978.93" fwhm="0.001318" res="345471.8" algo="FTMS"/>
<pk mz="455.962230" i="5342570.0" sn="39.04" a="7719.05" fwhm="0.001467" res="310872.8" algo="FTMS"/>
<pk mz="456.127994" i="1446037.0" sn="8.86" a="1465.46" fwhm="0.001330" res="342838.6" algo="FTMS"/>
<pk mz="456.151061" i="1213595.0" sn="7.06" a="1004.46" fwhm="0.001300" res="350815.8" algo="FTMS"/>
<pk mz="456.164253" i="1927838.4" sn="12.59" a="2106.84" fwhm="0.001274" res="357946.1" algo="FTMS"/>
<pk mz="456.168804" i="1590687.6" sn="9.98" a="2074.48" fwhm="0.001491" res="305871.6" algo="FTMS"/>
<pk mz="456.195607" i="1663142.6" sn="10.54" a="1590.13" fwhm="0.001221" res="373487.7" algo="FTMS"/>
<pk mz="456.209954" i="1411370.3" sn="8.59" a="1902.79" fwhm="0.002085" res="218837.2" algo="FTMS"/>
<pk mz="456.223900" i="1284014.0" sn="7.60" a="1118.93" fwhm="0.001121" res="406936.6" algo="FTMS"/>
<pk mz="456.231965" i="1868208.0" sn="12.13" a="1897.77" fwhm="0.001230" res="370848.2" algo="FTMS"/>
<pk mz="456.268464" i="1615033.6" sn="10.17" a="1538.51" fwhm="0.001263" res="361262.7" algo="FTMS"/>
<pk mz="456.959605" i="3618413.5" sn="25.68" a="4295.44" fwhm="0.001342" res="340409.6" algo="FTMS"/>
<pk mz="457.041242" i="2136450.8" sn="14.20" a="2401.66" fwhm="0.001333" res="342918.8" algo="FTMS"/>
<pk mz="457.062404" i="2632840.3" sn="18.05" a="2521.65" fwhm="0.001125" res="406341.3" algo="FTMS"/>
<pk mz="457.077469" i="1550220.3" sn="9.66" a="1156.56" fwhm="0.001146" res="398963.4" algo="FTMS"/>
<pk mz="457.098722" i="3867281.8" sn="27.61" a="4960.34" fwhm="0.001391" res="328721.8" algo="FTMS"/>
<pk mz="457.114135" i="1426069.8" sn="8.70" a="1434.60" fwhm="0.001289" res="354723.5" algo="FTMS"/>
<pk mz="457.127128" i="1226393.1" sn="7.15" a="1238.88" fwhm="0.001635" res="279652.2" algo="FTMS"/>
<pk mz="457.135164" i="2924187.3" sn="20.31" a="3842.38" fwhm="0.001476" res="309714.3" algo="FTMS"/>
<pk mz="457.150456" i="1680031.3" sn="10.67" a="1962.19" fwhm="0.001388" res="329450.4" algo="FTMS"/>
<pk mz="457.171489" i="4706980.5" sn="34.11" a="6036.32" fwhm="0.001357" res="336865.0" algo="FTMS"/>
<pk mz="457.193914" i="2635434.5" sn="18.07" a="3288.45" fwhm="0.001406" res="325092.6" algo="FTMS"/>
<pk mz="457.202325" i="1362604.8" sn="8.21" a="1710.23" fwhm="0.001609" res="284078.3" algo="FTMS"/>
<pk mz="457.207917" i="8701614.0" sn="65.06" a="12539.39" fwhm="0.001458" res="313663.8" algo="FTMS"/>
<pk mz="457.221067" i="1274161.6" sn="7.52" a="1288.04" fwhm="0.001405" res="325335.5" algo="FTMS"/>
<pk mz="457.230272" i="1677236.0" sn="10.65" a="1626.87" fwhm="0.001257" res="363692.5" algo="FTMS"/>
<pk mz="457.244311" i="7866039.5" sn="58.58" a="11483.47" fwhm="0.001460" res="313225.2" algo="FTMS"/>
<pk mz="457.266858" i="3300029.5" sn="23.22" a="3994.75" fwhm="0.001378" res="331824.9" algo="FTMS"/>
<pk mz="457.280759" i="4866753.0" sn="35.35" a="6055.19" fwhm="0.001364" res="335164.2" algo="FTMS"/>
<pk mz="458.036267" i="1517701.5" sn="9.41" a="1739.03" fwhm="0.001403" res="326558.9" algo="FTMS"/>
<pk mz="458.102355" i="1222806.6" sn="7.12" a="1086.69" fwhm="0.001161" res="394583.5" algo="FTMS"/>
<pk mz="458.166762" i="2053287.4" sn="13.56" a="2861.62" fwhm="0.001653" res="277254.7" algo="FTMS"/>
<pk mz="458.174692" i="1507753.5" sn="9.33" a="1740.20" fwhm="0.001441" res="317989.4" algo="FTMS"/>
<pk mz="458.203205" i="3298736.8" sn="23.20" a="4090.13" fwhm="0.001401" res="326984.5" algo="FTMS"/>
<pk mz="458.211492" i="1927859.0" sn="12.59" a="2445.23" fwhm="0.001419" res="322841.8" algo="FTMS"/>
<pk mz="458.225611" i="2465718.8" sn="16.75" a="2998.49" fwhm="0.001447" res="316677.3" algo="FTMS"/>
<pk mz="458.239623" i="1702074.3" sn="10.84" a="1771.64" fwhm="0.001241" res="369221.5" algo="FTMS"/>
<pk mz="458.247687" i="2117564.5" sn="14.06" a="2314.62" fwhm="0.001363" res="336315.4" algo="FTMS"/>
<pk mz="458.261922" i="1223104.1" sn="7.13" a="916.56" fwhm="0.001135" res="403925.9" algo="FTMS"/>
<pk mz="458.284009" i="1285829.9" sn="7.61" a="829.25" fwhm="0.001020" res="449272.3" algo="FTMS"/>
<pk mz="459.020622" i="1344901.0" sn="8.07" a="1125.61" fwhm="0.001137" res="403637.7" algo="FTMS"/>
<pk mz="459.056970" i="2392718.5" sn="16.18" a="2600.38" fwhm="0.001323" res="346945.9" algo="FTMS"/>
<pk mz="459.077997" i="2175636.0" sn="14.50" a="2130.38" fwhm="0.001231" res="372984.3" algo="FTMS"/>
[truncated: 205,243 more chars]
