# Supplementary material for: Drought re-routes soil microbial carbon metabolism towards emission of volatile metabolites in an artificial tropical rainforest
Source: Nat Microbiol. 2023 Jul 31;8(8):1480–94. doi: 10.1038/s41564-023-01432-9 (PMC10390333; doi:10.1038/s41564-023-01432-9)
Supplement: Supplementary file 3 — Folder containing all raw XML data for FTICR. [file 41564_2023_1432_MOESM3_ESM.zip › FTICR-XML-Honeker/P12-CTRL-e.xml]

<?xml version="1.0" encoding="utf-8"?>
<root>
<fileinfo appname="Bruker Compass DataAnalysis" appversion="5.0.203" app_platform="64-bit" date="2021-02-04T10:01:58" type="DataAnalysis Results" typeversion="1.1" subtype="MS Spectrum" />
<generalinfo organisation="" user="" hostname="WE35157" os="Windows 8" architecture="64-bit"/>
<analysis name="C:\Users\toyo995\OneDrive - PNNL\Desktop\Data Malak Feb\Tfaily_50971_P12-CTRL-e_02Feb21_Alder_Inf_144SA_IATp05_1_01_58822.d\analysis.baf">
<info><DateTime>2021-02-02T11:12:43-08:00</DateTime><method>FY21_Q1_144SA_p05_neg_58822</method><sample></sample><comment></comment><operator></operator><instrument>solariX</instrument><instrument_serial_number>000000.00000</instrument_serial_number><manufacturer>Bruker</manufacturer></info>
<DataAnalysis version="DataAnalysis 5.0.203" DataAnalysisResults="">
<DataAnalysis_processing_parameters><find_compounds_chromatogram detect_version="2" detect_areamode="1" detect_areathresholdabs="0.00000000" detect_areathresholdrel="10.00000000" detect_intensitymode="1" detect_intensitythresholdabs="0.00000000" detect_intensitythresholdrel="10.00000000" detect_sensitivity="0.20000000" add_uv_or_ms_spectra="0" spectrum_load_mode="2" background_subtraction_mode="0" MS_peaksensmode2="1" MS_pc12="0.40000000" MS_pc22="4.00000000" MS_peaksens12="99.00000000" MS_peaksens22="99.00000000" MS_areamode2="2" MS_areathresholdabs2="1000.00000000" MS_areathresholdrel2="10.00000000" MS_intensitymode2="0" MS_intensitythresholdabs2="1000.00000000" MS_intensitythresholdrel2="10.00000000" MS_basesmoothmode2="1" MS_basesmoothpts2="8" MS_basesmoothmin2="12.00000000" MS_basesmoothforce2="0.10000000" MS_startendslope2="10.00000000" MS_valleyfilterused2="1" MS_valleyfilter2="10.00000000" MS_noisecorr2="0" UV_peaksensmode2="1" UV_pc12="0.40000000" UV_pc22="4.00000000" UV_peaksens12="99.90000000" UV_peaksens22="100.00000000" UV_areamode2="0" UV_areathresholdabs2="5.00000000" UV_areathresholdrel2="1.00000000" UV_intensitymode2="1" UV_intensitythresholdabs2="1.00000000" UV_intensitythresholdrel2="0.01000000" UV_basesmoothmode2="1" UV_basesmoothpts2="8" UV_basesmoothmin2="12.00000000" UV_basesmoothforce2="1.00000000" UV_startendslope2="10.00000000" UV_valleyfilterused2="1" UV_valleyfilter2="10.00000000" UV_noisecorr2="0" detect_delcmpdsinrng="1" />
<find_compounds_mobilogram detect_areamode="1" detect_areathresholdabs="1000.00000000" detect_areathresholdrel="5.00000000" detect_intensitymode="0" detect_intensitythresholdabs="100.00000000" detect_intensitythresholdrel="5.00000000" detect_sensitivity="99.00000000" detect_resolution="250.00000000" spectrum_load_mode="2" detect_delcmpdsinrng="1" />
<auto_ms_n use_retention_time_window="1" retention_time_window="0.75000000" rt_unit="min" minimum_intensity_positive="10000.00000000" minimum_intensity_negative="1000.00000000" apply_max_number_compounds="1" max_number_compounds="300" spectrum_load_mode="2" background_type="0" create_auto_ms_n_traces="0" create_detailed_traces="0" merge_positive_negative_compounds="0" detect_delcmpdsinrng="1" detect_keep_cmpds_detectedneutralloss="0" add_uv_spectra="0" advanced_precursor_determination="0" determine_alternate_precursor="0" />
<dissect_params dissect_addsmoothing="0" dissect_allow_wider_peaks="0" dissect_resolving_power="1.00000000" dissect_set_expected_width="0" dissect_expected_width="3" dissect_deletepeaksinrange="1" dissect_fullrange="1" dissect_cutoff="0.05000000" dissect_sensitivity="10.00000000" dissect_maxoverlap="5" dissect_smoothwidth="1" spectrum_load_mode="0" add_uv_spectra="1" />
<find_all_compounds min_time_points="10" min_correlation="0.70000000" background_type="0" load_spec_type="3" additional_smoothing="0" proteomics="0" chrom_sn_threshold="5.00000000" chrom_smoothingwidth="1" detect_delcmpdsinrng="1" add_MSMS_spectra="1" adducts_positive_mode="" adducts_negative_mode="" />
<ms_peak_finder ms_peak_finder_type="FTMS" ms_manually_use_peak_finder="1" ms_peak_finder_filter_exclusion_masses="0" ><ms_peak_finder_apex minimum_intensity="100.00000000" peak_width="0.00200000" peak_width_msms="0.00200000" relative_threshold_base_peak="0.05000000" signal_to_noise="1.00000000" />
<ms_peak_finder_centroid peak_width="0.00200000" peak_width_msms="0.00200000" signal_to_noise="1.00000000" relative_threshold_base_peak="0.05000000" minimum_intensity="100.00000000" centroid_percentage="80.00000000" />
<ms_peak_finder_snap minimum_intensity="0.00000000" relative_threshold_base_peak="0.01000000" signal_to_noise="2.00000000" maximum_charge="20" quality_factor_threshold="0.90000000" number_of_patterns="500000" building_block_1="C 4.9384 N 1.3577 O 1.4773 S 0.0417 H 7.7583" building_block_2="" use_snap_2="1" add_detailed_results="0" />
<ms_peak_finder_snap minimum_intensity="100.00000000" peak_width="1.00000000" use_datapoints="1" sum_width="1" relative_threshold_base_peak="0.05000000" signal_to_noise="1.00000000" baseline_type="1" baseline_flatness="1.00000000" same_sumwidth_as_acquisition="0" use_resolution="0" res="10000" instrument_sum_width="5" use_sum_of_intensities="0" />
<ms_peak_finder_ftms signal_to_noise="7.00000000" relative_threshold_base_peak="0.01000000" minimum_intensity="100.00000000" centroid_percentage="80.00000000" use_centroid="0" />
<ms_peak_finder_line_spectra apply_line_spectra_threshold="0" line_spectra_threshold="10.00000000" />
</ms_peak_finder>
<deconvolution clear_prev_results="1" create_neutral_spectrum="0" incl_shifted_spectra="0" ret_residuals="0" incl_comp_details="0" show_comp_details="0" substance_class="1" extend_evelope="0" extend_before="1.00000000" extend_after="1.00000000" auto_apply="1" ><deconvolution_detailed_full perf_deconv="1" rel_isotop_deconv="0" resolve_isotop="1" exclude_reporter_ions="0" reporter_ions="0" abund_cutoff="2.50000000" envelope_cutoff="75.00000000" high_mass="4000.00000000" low_mass="250.00000000" mw_agreement="0.00000000" maximum_charge="4" max_charge_isotop="0" min_charge="4" min_peaks="3" precursor_deconv="0" max_components="10" adduct_ion_name_neg="-H" adduct_ion_mass_neg="-1.00782504" adduct_ion_name_pos="+H" adduct_ion_mass_pos="1.00727600" apply_min_max_mass_boundaries="0" />
<deconvolution_detailed_max_res perf_deconv="1" rel_isotop_deconv="0" resolve_isotop="1" exclude_reporter_ions="0" reporter_ions="0" abund_cutoff="2.00000000" envelope_cutoff="75.00000000" high_mass="4000.00000000" low_mass="250.00000000" mw_agreement="5.00000000" maximum_charge="3" max_charge_isotop="0" min_charge="3" min_peaks="3" precursor_deconv="0" max_components="10" adduct_ion_name_neg="-H" adduct_ion_mass_neg="-1.00782504" adduct_ion_name_pos="+H" adduct_ion_mass_pos="1.00727600" apply_min_max_mass_boundaries="0" />
<deconvolution_detailed_ms_n perf_deconv="1" rel_isotop_deconv="0" resolve_isotop="1" exclude_reporter_ions="0" reporter_ions="0" abund_cutoff="1.00000000" envelope_cutoff="75.00000000" high_mass="3000.00000000" low_mass="100.00000000" mw_agreement="5.00000000" maximum_charge="3" max_charge_isotop="0" min_charge="3" min_peaks="3" precursor_deconv="0" max_components="10" adduct_ion_name_neg="-H" adduct_ion_mass_neg="-1.00782504" adduct_ion_name_pos="+H" adduct_ion_mass_pos="1.00727600" apply_min_max_mass_boundaries="0" />
<deconvolution_detailed_protein perf_deconv="1" rel_isotop_deconv="1" resolve_isotop="1" exclude_reporter_ions="0" reporter_ions="0" abund_cutoff="2.50000000" envelope_cutoff="75.00000000" high_mass="100000.00000000" low_mass="1000.00000000" mw_agreement="0.00000000" maximum_charge="75" max_charge_isotop="0" min_charge="75" min_peaks="3" precursor_deconv="0" max_components="20" adduct_ion_name_neg="-H" adduct_ion_mass_neg="-1.00782504" adduct_ion_name_pos="+H" adduct_ion_mass_pos="1.00727600" apply_min_max_mass_boundaries="1" />
<max_entropy_deconvolution adduct_ion_name_pos="+H" adduct_ion_mass_pos="1.00727600" adduct_ion_name_neg="-H" adduct_ion_mass_neg="-1.00782504" low_mass="1000.00000000" high_mass="100000.00000000" spacint_out="0.00000000" resolving_power="1000.00000000" peak_width="0.00200000" width="0" maxentx="0" res="0" />
</deconvolution><mascot_export globalchargelimit_apply="1" globalchargelimit="1+, 2+ and 3+" prefer_fullscan_deconvolution_results="1" deconvolution_export_type="1" msmssignals="100" threshold="100.00000000" mssignals_deconv="2" mssignals_non_deconv="0" normalize_msms="0" single_charged="0" />
<process_parameters_chrom baseline_flatness="0.80000000"	baseline_addchild="1"	baseline_disableoriginal="1" baseline_usesamecolor="1" smoothing_algorithm="1" smoothing_width="0.20000000" smoothing_cycles="1" smoothing_addchild="1" smoothing_disableoriginal="1"	smoothing_usesamecolor="1" />
<process_parameters_mobil baseline_flatness="0.80000000"	baseline_addchild="1"	baseline_disableoriginal="1" baseline_usesamecolor="1" smoothing_algorithm="1" smoothing_width="0.10000000" smoothing_cycles="1" smoothing_addchild="1" smoothing_disableoriginal="1"	smoothing_usesamecolor="1" />
<process_parameters_ms baseline_flatness="0.80000000"	baseline_addchild="1"	baseline_disableoriginal="1" baseline_usesamecolor="1" smoothing_algorithm="1" smoothing_width="0.20000000" smoothing_cycles="1" smoothing_addchild="1" smoothing_disableoriginal="1"	smoothing_usesamecolor="1" />
<display_params mass_precision="-1" time_precision="2" structure_size="30" chrom_peak_label="Index" />
<calibration_params calibration_range="0.00500000" calibration_listname="neg_pip_McKeeFA_DSmith_verified" calibration_listgroupname="ESI" calibration_fit_mode="0" calibration_intensitythreshold="1000000.00000000" />
<calibration_lockmass_params calibration_range="0.50000000" calibration_listname="" calibration_listgroupname="" calibration_intensitythreshold="0.00000000" calibration_lockmassmode="0" />
<mobility_calibration_params calibration_range="0.10000000" calibration_listname="&lt;not set&gt;" calibration_listgroupname="ESI" calibration_intensitythreshold="0.00000000" />
<library_search_params del_prev_res="1" ><library_search_basic_params accept_score="50" allowmasses_above="0" allowmasses_below="0" desired_score="900" increasedepth="0" maxnr_spectra="10" cross_match="0" sort_by="1" include_precursor_spectra="1" exclude_precursor_signals="0" skip_low_frgamnet_spectra="1" min_effective_score="500" minmatch_score="250" min_score="400" />
<library_search_advanced_params add_int_range="5.00000000" extended="1" locnorm="0" root="0" hwfstp="50" hwscdp="7" intrangefac="1.89999998" locnormeqfac="1.00000000" locnormfac="2.00000000" locnormwin="25" masdisint="20" minsrcint="100" minspepresrc="15" threshfstp="40" maskadducts="0" maskprecursor="0" />
<library_search_libraries_params add_unid="0" parallel="0" libraries="" librariey_unidentified="" />
<library_search_match_params chrgdeconv="0" collenerg="0" fragampl="1" instrtp="2" ionmeth="3" isolwidth="0" msmsstg="2" ms_vs_msms="4" pkwidth="0" polarity="4" psd="0" lastprecion="0" precions="0" prodion="0" rgtgaspress="0" rgtion="0" refl="0" collgas="0" collgaspress="0" trapdrv="1" />
<library_search_add_params add_confirm_mode="0" />
<library_search_rt_params accepted_deviation="1.00000000" apply_rt_match="0" match_columnname="1" max_deviation="5.00000000" />
</library_search_params><masslist_layout layout_columntypes="2 12 3 6 " layout_columnwidth="66 20 57 57 " />
<cmpdlist_layout layout_columntypes="14 20 31 1 40 26 " layout_columnwidth="20 53 134 65 46 50 " />
<molecular_formula_layout layout_columntypes="24 1 2 40 3 5 6 18 7 9 8 " layout_columnwidth="-1 -1 -1 -1 -1 -1 -1 -1 -1 -1 -1 " />
<general_unknown_layout layout_columntypes="6 0 5 3 4 2 12 14 10 11 " layout_columnwidth="-1 -1 -1 -1 -1 -1 -1 -1 -1 -1 " />
<target_screening_layout layout_columntypes="15 14 6 5 43 11 1 2 17 7 8 9 10 4 3 39 40 41 42 16 18 19 25 20 21 22 23 24 31 26 27 28 29 30 37 32 33 34 35 36 " layout_columnwidth="-1 -1 -1 -1 -1 -1 -1 -1 -1 -1 -1 -1 -1 -1 -1 -1 -1 -1 -1 -1 -1 -1 -1 -1 -1 -1 -1 -1 -1 -1 -1 -1 -1 -1 -1 -1 -1 -1 -1 -1 " />
<exclusion_masses></exclusion_masses>
<xml_export_parameters export_detailed_information="0" export_peptide_database_query_information="1" export_full_peptide_database_query_information="1" protein_analysis_export_mgf="1" protein_analysis_export_xml="1" />
<smf1D_params max_nr_formulae="50" z="1" rdb_min="0.00000000" rdb_max="80.00000000" tolerance_ppm="5.00000000" tolerance_abs="1.00000000" tolerance_ppm_MSn="5.00000000" tolerance_abs_MSn="2.00000000" use_rel_tolerance="0" use_rel_tolerance_MSn="0" lower_bound_formula="" upper_bound_formula="" electron_configuration="2" electron_configuration_MSn="0" sigma_limit="0.02000000" sigma_limit_MSn="0.05000000" HC_Ratio_min="0.00000000" HC_Ratio_max="3.00000000" filtering="1" patternsearch="0" filter_by_elementratio="1" estimate_carbon_count="1" relative_threshold_base_peak="1.00000000" delete_previous_results="1" filter_criteriy="0" adducts_positive_mode="M+H  M+NH4  M+Na  M+K " adducts_negative_mode="M-H  M+Na-H2  M+K-H2  M+Cl " collect_adducts="0" />
<smf3D_params tolerance_neutralloss="5.00000000" intensitythresholdabs2="0.00000000" intensity_threshold_abs_msms="0.00000000" auto_filter="0" nr_explained_peaks="5" highlight_unexplained_peaks="0" />
<uv_parameters rt_offset="0.00000000" />
<target_screening delta_rt="1.50000000" threshold_sigma="0.05000000" detection_tolerance="0.00500000" identification_tolerance="10.00000000" detection_tolerance_ppm="5.00000000" identification_tolerance_ppm="5.00000000" use_tolerance_ppm="0" compound_database="C:\BDALSystemData\BuildingBlocks\TargetScreeningDataBase.csv" use_sampleinfo_xml="0" rt_range_start="0.00000000" rt_range_end="0.00000000" additional_smoothing="0" create_chromatogram_time_slices="1" rt_window_halfwidth="45.00000000" enable_BPC="1" evaluate_qualifier_ions="1" qualifier_ion_intensity_threshold="0.00000000" group_id=": " lc_method_id=":" ms_method_id=":" matrix_id=":" useDB="0" sortanalytes="4" />
<automatic_calibration use_calibration_segment="0" automatic_calibration="0.00000000/0.00000000" automatic_calibration_use_spectrum_type="0" automatic_calibration_retain_data="0" automatic_calibration_perform_lockmass="0" />
<target_screening_scoring threshold1_qualityfactor="0.02000000" threshold2_qualityfactor="0.05000000" threshold1_massaccuracy="3.00000000" threshold2_massaccuracy="10.00000000" threshold1_retentiontime="20.00000000" threshold2_retentiontime="40.00000000" use_tolerance_ppm="0" />
</DataAnalysis_processing_parameters>
<ms_spectrum info="-MS" msmsinfo="All MS" polarity="-" scanmode="fullscan" seq_nr_start="1"  rt="4.73041667" rt_unit="min">
<ms_peaks><pk mz="155.457425" i="898205.2" sn="7.64" a="99.61" fwhm="0.000150" res="1038122.6" algo="FTMS"/>
<pk mz="155.584273" i="1778578.6" sn="17.58" a="265.52" fwhm="0.000172" res="902599.6" algo="FTMS"/>
<pk mz="158.110184" i="924198.4" sn="7.93" a="118.77" fwhm="0.000186" res="849016.9" algo="FTMS"/>
<pk mz="160.404527" i="979442.8" sn="8.56" a="124.24" fwhm="0.000171" res="936953.5" algo="FTMS"/>
<pk mz="161.493959" i="855884.6" sn="7.16" a="110.20" fwhm="0.000190" res="850024.7" algo="FTMS"/>
<pk mz="161.832989" i="841555.1" sn="7.00" a="122.43" fwhm="0.000191" res="847727.9" algo="FTMS"/>
<pk mz="162.191289" i="847947.6" sn="7.07" a="116.31" fwhm="0.000217" res="748543.4" algo="FTMS"/>
<pk mz="162.466670" i="848524.4" sn="7.08" a="98.15" fwhm="0.000161" res="1007115.1" algo="FTMS"/>
<pk mz="162.571336" i="845202.3" sn="7.04" a="119.99" fwhm="0.000193" res="841768.2" algo="FTMS"/>
<pk mz="162.592108" i="1005221.4" sn="8.85" a="129.51" fwhm="0.000156" res="1044306.0" algo="FTMS"/>
<pk mz="163.040001" i="1635444.8" sn="15.97" a="211.74" fwhm="0.000151" res="1083125.3" algo="FTMS"/>
<pk mz="163.601778" i="871686.3" sn="7.34" a="90.22" fwhm="0.000158" res="1038613.9" algo="FTMS"/>
<pk mz="164.071640" i="1679053.1" sn="16.46" a="230.55" fwhm="0.000166" res="990059.7" algo="FTMS"/>
<pk mz="164.211316" i="849925.6" sn="7.10" a="125.03" fwhm="0.000208" res="788945.6" algo="FTMS"/>
<pk mz="165.019278" i="1577665.1" sn="15.32" a="229.32" fwhm="0.000165" res="998677.3" algo="FTMS"/>
<pk mz="165.055665" i="1148308.5" sn="10.47" a="184.40" fwhm="0.000201" res="820607.3" algo="FTMS"/>
<pk mz="166.368567" i="895586.1" sn="7.61" a="101.76" fwhm="0.000155" res="1072606.2" algo="FTMS"/>
<pk mz="167.034958" i="1055529.0" sn="9.42" a="144.01" fwhm="0.000174" res="961786.5" algo="FTMS"/>
<pk mz="167.356158" i="886264.6" sn="7.51" a="122.25" fwhm="0.000199" res="842209.8" algo="FTMS"/>
<pk mz="167.440020" i="858285.8" sn="7.19" a="115.26" fwhm="0.000196" res="855276.2" algo="FTMS"/>
<pk mz="167.530338" i="861075.2" sn="7.22" a="131.80" fwhm="0.000257" res="652032.1" algo="FTMS"/>
<pk mz="168.030202" i="1236521.0" sn="11.46" a="154.96" fwhm="0.000157" res="1072668.7" algo="FTMS"/>
<pk mz="168.589640" i="982024.6" sn="8.59" a="128.58" fwhm="0.000173" res="971967.5" algo="FTMS"/>
<pk mz="169.207675" i="866211.5" sn="7.28" a="125.03" fwhm="0.000246" res="687877.5" algo="FTMS"/>
<pk mz="169.414933" i="916874.6" sn="7.85" a="173.19" fwhm="0.000265" res="638152.9" algo="FTMS"/>
<pk mz="169.530526" i="913202.0" sn="7.81" a="109.53" fwhm="0.000184" res="921532.6" algo="FTMS"/>
<pk mz="169.599946" i="1209153.4" sn="11.16" a="191.31" fwhm="0.000201" res="842740.2" algo="FTMS"/>
<pk mz="169.601685" i="1129809.5" sn="10.26" a="153.89" fwhm="0.000164" res="1036622.5" algo="FTMS"/>
<pk mz="169.657074" i="844780.2" sn="7.04" a="128.95" fwhm="0.000263" res="645817.8" algo="FTMS"/>
<pk mz="169.802230" i="854687.6" sn="7.15" a="112.78" fwhm="0.000184" res="924939.1" algo="FTMS"/>
<pk mz="170.434502" i="876412.3" sn="7.40" a="130.38" fwhm="0.000212" res="804227.3" algo="FTMS"/>
<pk mz="170.518711" i="1046021.8" sn="9.31" a="150.06" fwhm="0.000189" res="900579.3" algo="FTMS"/>
<pk mz="170.701432" i="883562.0" sn="7.48" a="100.49" fwhm="0.000176" res="967361.4" algo="FTMS"/>
<pk mz="171.066247" i="1600244.4" sn="15.57" a="228.41" fwhm="0.000171" res="999195.2" algo="FTMS"/>
<pk mz="171.084941" i="940105.8" sn="8.12" a="126.27" fwhm="0.000198" res="862402.6" algo="FTMS"/>
<pk mz="171.130391" i="847937.3" sn="7.07" a="125.30" fwhm="0.000223" res="767190.7" algo="FTMS"/>
<pk mz="171.210967" i="844611.5" sn="7.04" a="125.05" fwhm="0.000210" res="816888.7" algo="FTMS"/>
<pk mz="171.390269" i="949717.9" sn="8.22" a="127.16" fwhm="0.000182" res="941014.2" algo="FTMS"/>
<pk mz="171.434086" i="921193.5" sn="7.90" a="125.38" fwhm="0.000207" res="826472.5" algo="FTMS"/>
<pk mz="171.914995" i="868691.7" sn="7.31" a="91.81" fwhm="0.000169" res="1019729.2" algo="FTMS"/>
<pk mz="172.061492" i="981673.5" sn="8.58" a="165.55" fwhm="0.000200" res="860799.2" algo="FTMS"/>
<pk mz="172.911746" i="904506.4" sn="7.71" a="101.81" fwhm="0.000172" res="1002470.8" algo="FTMS"/>
<pk mz="173.045490" i="921341.8" sn="7.90" a="135.95" fwhm="0.000210" res="822109.0" algo="FTMS"/>
<pk mz="173.081904" i="1281974.0" sn="11.97" a="153.33" fwhm="0.000204" res="849599.8" algo="FTMS"/>
<pk mz="173.393628" i="841907.7" sn="7.00" a="156.11" fwhm="0.000277" res="625927.9" algo="FTMS"/>
<pk mz="173.953733" i="871000.8" sn="7.33" a="130.32" fwhm="0.000208" res="837082.1" algo="FTMS"/>
<pk mz="173.987192" i="859785.4" sn="7.20" a="110.05" fwhm="0.000183" res="949118.1" algo="FTMS"/>
<pk mz="174.740878" i="904048.1" sn="7.69" a="134.28" fwhm="0.000209" res="835350.8" algo="FTMS"/>
<pk mz="174.947076" i="856864.7" sn="7.16" a="123.71" fwhm="0.000204" res="858714.9" algo="FTMS"/>
<pk mz="175.060806" i="943499.1" sn="8.13" a="105.47" fwhm="0.000158" res="1109681.3" algo="FTMS"/>
<pk mz="175.061163" i="4343403.0" sn="46.47" a="819.76" fwhm="0.000188" res="931576.0" algo="FTMS"/>
<pk mz="175.097233" i="1437649.1" sn="13.70" a="170.77" fwhm="0.000140" res="1247142.2" algo="FTMS"/>
<pk mz="175.097550" i="4322609.0" sn="46.23" a="786.09" fwhm="0.000182" res="962716.3" algo="FTMS"/>
<pk mz="175.519234" i="881656.8" sn="7.44" a="161.74" fwhm="0.000243" res="723462.4" algo="FTMS"/>
<pk mz="175.860731" i="849306.1" sn="7.07" a="143.35" fwhm="0.000244" res="720203.4" algo="FTMS"/>
<pk mz="176.216664" i="923857.1" sn="7.88" a="157.02" fwhm="0.000231" res="764096.5" algo="FTMS"/>
<pk mz="177.408327" i="867344.9" sn="7.25" a="110.44" fwhm="0.000192" res="923753.0" algo="FTMS"/>
<pk mz="177.464956" i="902021.6" sn="7.63" a="137.38" fwhm="0.000215" res="825237.8" algo="FTMS"/>
<pk mz="177.842825" i="909572.0" sn="7.69" a="148.97" fwhm="0.000211" res="843677.0" algo="FTMS"/>
<pk mz="178.180713" i="919060.3" sn="7.80" a="139.24" fwhm="0.000208" res="855301.3" algo="FTMS"/>
<pk mz="178.306776" i="873922.9" sn="7.29" a="119.20" fwhm="0.000200" res="890882.7" algo="FTMS"/>
<pk mz="178.526524" i="1085785.3" sn="9.66" a="220.10" fwhm="0.000255" res="698829.6" algo="FTMS"/>
<pk mz="178.706996" i="945278.7" sn="8.09" a="139.61" fwhm="0.000210" res="850400.8" algo="FTMS"/>
<pk mz="178.845385" i="867130.1" sn="7.21" a="123.29" fwhm="0.000207" res="865107.6" algo="FTMS"/>
<pk mz="178.880653" i="866051.2" sn="7.20" a="121.27" fwhm="0.000248" res="720975.3" algo="FTMS"/>
<pk mz="179.260682" i="942175.0" sn="8.05" a="143.35" fwhm="0.000210" res="854220.9" algo="FTMS"/>
<pk mz="179.920358" i="879004.1" sn="7.32" a="148.86" fwhm="0.000230" res="782004.4" algo="FTMS"/>
<pk mz="180.178487" i="964997.8" sn="8.28" a="202.39" fwhm="0.000257" res="702080.8" algo="FTMS"/>
<pk mz="181.013851" i="1172222.1" sn="10.59" a="184.79" fwhm="0.000198" res="915174.4" algo="FTMS"/>
<pk mz="181.014210" i="4071598.3" sn="42.94" a="800.34" fwhm="0.000204" res="885661.6" algo="FTMS"/>
<pk mz="181.050623" i="1174329.4" sn="10.61" a="160.44" fwhm="0.000180" res="1004558.2" algo="FTMS"/>
<pk mz="181.692143" i="905042.9" sn="7.58" a="126.96" fwhm="0.000206" res="882713.4" algo="FTMS"/>
<pk mz="181.980123" i="860144.3" sn="7.08" a="103.15" fwhm="0.000196" res="928920.1" algo="FTMS"/>
<pk mz="182.009461" i="1579113.9" sn="15.07" a="287.26" fwhm="0.000210" res="868631.3" algo="FTMS"/>
<pk mz="182.199482" i="868056.6" sn="7.16" a="119.13" fwhm="0.000213" res="856434.3" algo="FTMS"/>
<pk mz="182.326026" i="870674.8" sn="7.19" a="157.11" fwhm="0.000311" res="587160.0" algo="FTMS"/>
<pk mz="182.443707" i="891886.3" sn="7.43" a="231.61" fwhm="0.000367" res="496529.8" algo="FTMS"/>
<pk mz="182.445057" i="869554.8" sn="7.18" a="143.31" fwhm="0.000273" res="668779.6" algo="FTMS"/>
<pk mz="182.548485" i="891365.8" sn="7.42" a="187.63" fwhm="0.000275" res="664253.1" algo="FTMS"/>
<pk mz="183.305879" i="854708.5" sn="7.01" a="154.64" fwhm="0.000239" res="766807.6" algo="FTMS"/>
<pk mz="183.854438" i="868386.0" sn="7.13" a="159.80" fwhm="0.000282" res="652770.8" algo="FTMS"/>
<pk mz="183.898813" i="877178.3" sn="7.23" a="134.22" fwhm="0.000226" res="814760.0" algo="FTMS"/>
<pk mz="184.105602" i="873126.4" sn="7.19" a="136.37" fwhm="0.000218" res="842669.1" algo="FTMS"/>
<pk mz="184.481437" i="896451.1" sn="7.44" a="144.76" fwhm="0.000248" res="743455.9" algo="FTMS"/>
<pk mz="185.081869" i="1452729.4" sn="13.60" a="246.32" fwhm="0.000215" res="861912.0" algo="FTMS"/>
<pk mz="185.507200" i="996928.6" sn="8.52" a="163.48" fwhm="0.000229" res="808649.5" algo="FTMS"/>
<pk mz="186.077138" i="1244005.9" sn="11.24" a="241.10" fwhm="0.000231" res="806508.5" algo="FTMS"/>
<pk mz="186.320971" i="1122281.8" sn="9.90" a="224.11" fwhm="0.000260" res="715461.5" algo="FTMS"/>
<pk mz="186.426917" i="872061.4" sn="7.14" a="185.16" fwhm="0.000331" res="563876.6" algo="FTMS"/>
<pk mz="187.005619" i="872679.8" sn="7.14" a="144.56" fwhm="0.000220" res="849497.2" algo="FTMS"/>
<pk mz="187.061164" i="2162111.5" sn="21.37" a="416.96" fwhm="0.000211" res="884964.2" algo="FTMS"/>
<pk mz="187.097546" i="2935599.0" sn="29.91" a="631.65" fwhm="0.000221" res="845701.4" algo="FTMS"/>
<pk mz="187.104183" i="888337.7" sn="7.31" a="134.75" fwhm="0.000209" res="894958.9" algo="FTMS"/>
<pk mz="187.436518" i="877400.1" sn="7.16" a="149.78" fwhm="0.000244" res="766709.5" algo="FTMS"/>
<pk mz="188.072845" i="871917.9" sn="7.10" a="179.63" fwhm="0.000286" res="657886.7" algo="FTMS"/>
<pk mz="188.251365" i="867317.1" sn="7.05" a="139.43" fwhm="0.000232" res="811425.6" algo="FTMS"/>
<pk mz="188.412717" i="872637.1" sn="7.11" a="133.02" fwhm="0.000214" res="879940.0" algo="FTMS"/>
<pk mz="188.436998" i="863832.0" sn="7.01" a="168.06" fwhm="0.000281" res="669981.4" algo="FTMS"/>
<pk mz="188.731407" i="865964.6" sn="7.03" a="173.33" fwhm="0.000258" res="731260.5" algo="FTMS"/>
<pk mz="189.076838" i="1489177.9" sn="13.88" a="241.88" fwhm="0.000201" res="939494.0" algo="FTMS"/>
<pk mz="189.418326" i="946567.2" sn="7.89" a="201.39" fwhm="0.000310" res="610742.3" algo="FTMS"/>
<pk mz="189.794342" i="882070.6" sn="7.18" a="184.84" fwhm="0.000311" res="610385.1" algo="FTMS"/>
<pk mz="189.847284" i="1088799.5" sn="9.44" a="228.89" fwhm="0.000251" res="755155.8" algo="FTMS"/>
<pk mz="191.277696" i="898391.0" sn="7.35" a="209.48" fwhm="0.000323" res="592320.9" algo="FTMS"/>
<pk mz="191.997985" i="955268.3" sn="7.94" a="200.28" fwhm="0.000266" res="722582.0" algo="FTMS"/>
<pk mz="193.050597" i="1094442.9" sn="9.45" a="202.71" fwhm="0.000225" res="857237.7" algo="FTMS"/>
<pk mz="193.086979" i="880125.7" sn="7.11" a="97.82" fwhm="0.000174" res="1107296.1" algo="FTMS"/>
<pk mz="193.643121" i="887942.2" sn="7.16" a="249.69" fwhm="0.000404" res="479815.0" algo="FTMS"/>
<pk mz="194.082204" i="1314788.6" sn="11.80" a="241.69" fwhm="0.000241" res="806341.9" algo="FTMS"/>
<pk mz="194.224625" i="967631.9" sn="8.03" a="192.66" fwhm="0.000280" res="694033.0" algo="FTMS"/>
<pk mz="195.029861" i="2799805.8" sn="27.94" a="677.61" fwhm="0.000243" res="804180.3" algo="FTMS"/>
<pk mz="195.066258" i="1382641.4" sn="12.53" a="305.41" fwhm="0.000272" res="716589.6" algo="FTMS"/>
<pk mz="195.111022" i="945705.6" sn="7.78" a="218.93" fwhm="0.000298" res="654053.9" algo="FTMS"/>
<pk mz="195.139029" i="966008.7" sn="8.00" a="161.17" fwhm="0.000247" res="788841.6" algo="FTMS"/>
<pk mz="195.712418" i="894944.0" sn="7.23" a="148.45" fwhm="0.000244" res="802864.9" algo="FTMS"/>
<pk mz="195.916778" i="962911.8" sn="7.93" a="200.47" fwhm="0.000289" res="678464.4" algo="FTMS"/>
<pk mz="196.025085" i="1630299.3" sn="15.16" a="296.16" fwhm="0.000219" res="895627.8" algo="FTMS"/>
<pk mz="196.113658" i="883659.9" sn="7.07" a="140.19" fwhm="0.000221" res="886155.7" algo="FTMS"/>
<pk mz="197.009141" i="916700.8" sn="7.43" a="114.51" fwhm="0.000184" res="1072211.9" algo="FTMS"/>
<pk mz="197.045519" i="4196817.0" sn="42.94" a="1014.08" fwhm="0.000245" res="804571.0" algo="FTMS"/>
<pk mz="197.081870" i="1813797.5" sn="17.14" a="496.89" fwhm="0.000284" res="694575.0" algo="FTMS"/>
<pk mz="198.004377" i="2089582.3" sn="20.12" a="489.50" fwhm="0.000257" res="769046.0" algo="FTMS"/>
<pk mz="198.040753" i="1072674.9" sn="9.07" a="177.93" fwhm="0.000229" res="865736.5" algo="FTMS"/>
<pk mz="198.988383" i="1475618.0" sn="13.41" a="244.12" fwhm="0.000214" res="930422.4" algo="FTMS"/>
<pk mz="199.024745" i="1330487.0" sn="11.84" a="219.63" fwhm="0.000216" res="920600.9" algo="FTMS"/>
<pk mz="199.061163" i="2319756.0" sn="22.51" a="526.18" fwhm="0.000249" res="799637.6" algo="FTMS"/>
<pk mz="199.094638" i="894015.4" sn="7.14" a="167.70" fwhm="0.000248" res="803560.8" algo="FTMS"/>
<pk mz="199.097560" i="3346657.0" sn="33.58" a="761.67" fwhm="0.000244" res="816566.3" algo="FTMS"/>
<pk mz="199.613554" i="891964.4" sn="7.11" a="151.72" fwhm="0.000248" res="805952.8" algo="FTMS"/>
<pk mz="199.732036" i="913281.4" sn="7.34" a="168.03" fwhm="0.000275" res="727244.9" algo="FTMS"/>
<pk mz="200.100021" i="901112.6" sn="7.21" a="156.11" fwhm="0.000253" res="790719.8" algo="FTMS"/>
<pk mz="201.040449" i="2100306.8" sn="20.05" a="561.43" fwhm="0.000286" res="702377.4" algo="FTMS"/>
<pk mz="201.076819" i="3186152.3" sn="31.71" a="778.47" fwhm="0.000261" res="771656.6" algo="FTMS"/>
<pk mz="201.113187" i="1838717.8" sn="17.24" a="444.61" fwhm="0.000268" res="749075.9" algo="FTMS"/>
<pk mz="201.191494" i="940940.3" sn="7.60" a="194.15" fwhm="0.000287" res="699811.9" algo="FTMS"/>
<pk mz="201.391024" i="937794.8" sn="7.56" a="170.71" fwhm="0.000253" res="795236.6" algo="FTMS"/>
<pk mz="202.072066" i="1221465.4" sn="10.61" a="205.70" fwhm="0.000217" res="932193.0" algo="FTMS"/>
<pk mz="203.056080" i="2496137.5" sn="24.18" a="490.71" fwhm="0.000223" res="909989.4" algo="FTMS"/>
<pk mz="203.092513" i="1324127.5" sn="11.65" a="225.32" fwhm="0.000224" res="907303.5" algo="FTMS"/>
<pk mz="203.178100" i="986387.3" sn="8.04" a="259.02" fwhm="0.000350" res="580532.8" algo="FTMS"/>
<pk mz="203.951195" i="927272.6" sn="7.40" a="149.21" fwhm="0.000239" res="854049.5" algo="FTMS"/>
<pk mz="204.132906" i="892191.3" sn="7.03" a="200.80" fwhm="0.000368" res="555164.4" algo="FTMS"/>
<pk mz="204.333556" i="919761.8" sn="7.32" a="144.41" fwhm="0.000245" res="834087.8" algo="FTMS"/>
<pk mz="204.794071" i="1059435.3" sn="8.81" a="252.09" fwhm="0.000299" res="684147.9" algo="FTMS"/>
<pk mz="204.915543" i="926293.7" sn="7.39" a="267.13" fwhm="0.000448" res="457411.5" algo="FTMS"/>
<pk mz="204.924989" i="928411.5" sn="7.41" a="184.69" fwhm="0.000269" res="761342.9" algo="FTMS"/>
<pk mz="205.014209" i="1797938.3" sn="16.70" a="344.81" fwhm="0.000234" res="875358.6" algo="FTMS"/>
<pk mz="205.050611" i="990504.5" sn="8.07" a="160.00" fwhm="0.000216" res="949992.7" algo="FTMS"/>
<pk mz="205.159771" i="2814091.5" sn="27.45" a="590.62" fwhm="0.000235" res="873419.2" algo="FTMS"/>
<pk mz="206.294856" i="935110.2" sn="7.44" a="206.52" fwhm="0.000311" res="663382.7" algo="FTMS"/>
<pk mz="206.432353" i="975483.1" sn="7.87" a="207.05" fwhm="0.000283" res="729887.5" algo="FTMS"/>
<pk mz="206.930509" i="928815.1" sn="7.37" a="220.05" fwhm="0.000298" res="694621.6" algo="FTMS"/>
<pk mz="207.029870" i="1969868.6" sn="18.45" a="520.33" fwhm="0.000287" res="722582.4" algo="FTMS"/>
<pk mz="207.066243" i="1244739.1" sn="10.73" a="227.65" fwhm="0.000241" res="857924.7" algo="FTMS"/>
<pk mz="207.792778" i="952869.5" sn="7.58" a="166.38" fwhm="0.000250" res="830162.5" algo="FTMS"/>
<pk mz="208.025096" i="1049141.8" sn="8.60" a="224.09" fwhm="0.000283" res="735182.5" algo="FTMS"/>
<pk mz="209.008721" i="1043737.0" sn="8.54" a="157.51" fwhm="0.000211" res="992267.2" algo="FTMS"/>
<pk mz="209.009146" i="5394009.5" sn="54.64" a="1427.87" fwhm="0.000274" res="761477.3" algo="FTMS"/>
<pk mz="209.045540" i="1657263.9" sn="15.04" a="394.49" fwhm="0.000282" res="741729.5" algo="FTMS"/>
<pk mz="209.154234" i="1049939.5" sn="8.60" a="232.72" fwhm="0.000285" res="734571.0" algo="FTMS"/>
<pk mz="209.204836" i="963635.0" sn="7.69" a="201.53" fwhm="0.000304" res="687299.4" algo="FTMS"/>
<pk mz="209.632371" i="1144477.0" sn="9.60" a="279.73" fwhm="0.000334" res="626761.1" algo="FTMS"/>
<pk mz="209.759829" i="936988.3" sn="7.40" a="207.38" fwhm="0.000311" res="674034.8" algo="FTMS"/>
<pk mz="210.040797" i="1017595.1" sn="8.26" a="201.26" fwhm="0.000271" res="774133.3" algo="FTMS"/>
<pk mz="211.024347" i="976446.9" sn="7.78" a="103.17" fwhm="0.000168" res="1255113.1" algo="FTMS"/>
<pk mz="211.024766" i="4245439.0" sn="42.26" a="1173.38" fwhm="0.000294" res="717699.3" algo="FTMS"/>
<pk mz="211.061146" i="1889749.8" sn="17.41" a="459.57" fwhm="0.000285" res="739394.7" algo="FTMS"/>
<pk mz="211.756266" i="941925.7" sn="7.41" a="156.26" fwhm="0.000282" res="749840.7" algo="FTMS"/>
<pk mz="212.019619" i="1627433.1" sn="14.64" a="273.71" fwhm="0.000209" res="1013602.7" algo="FTMS"/>
<pk mz="212.020047" i="6399401.5" sn="64.98" a="1728.88" fwhm="0.000277" res="765303.3" algo="FTMS"/>
<pk mz="212.988442" i="938945.4" sn="7.33" a="178.56" fwhm="0.000268" res="794575.8" algo="FTMS"/>
<pk mz="213.004047" i="1225611.1" sn="10.34" a="213.91" fwhm="0.000244" res="873669.8" algo="FTMS"/>
<pk mz="213.014826" i="2143121.8" sn="19.98" a="434.69" fwhm="0.000226" res="942771.9" algo="FTMS"/>
<pk mz="213.015301" i="9964306.0" sn="102.10" a="2830.79" fwhm="0.000280" res="761845.4" algo="FTMS"/>
<pk mz="213.040401" i="1106113.6" sn="9.09" a="194.29" fwhm="0.000258" res="825682.1" algo="FTMS"/>
<pk mz="213.076807" i="1748216.1" sn="15.83" a="412.79" fwhm="0.000273" res="780431.0" algo="FTMS"/>
<pk mz="213.113199" i="1155598.6" sn="9.61" a="248.69" fwhm="0.000284" res="749345.1" algo="FTMS"/>
<pk mz="214.159071" i="911763.8" sn="7.04" a="156.49" fwhm="0.000272" res="788383.0" algo="FTMS"/>
<pk mz="214.563094" i="954124.2" sn="7.48" a="178.37" fwhm="0.000297" res="723205.7" algo="FTMS"/>
<pk mz="215.056080" i="2818298.5" sn="27.05" a="739.48" fwhm="0.000294" res="731595.8" algo="FTMS"/>
<pk mz="215.092470" i="3006480.8" sn="29.03" a="943.90" fwhm="0.000354" res="607099.4" algo="FTMS"/>
<pk mz="215.128896" i="1370983.0" sn="11.86" a="251.45" fwhm="0.000246" res="874712.5" algo="FTMS"/>
<pk mz="216.087747" i="1895215.8" sn="17.27" a="524.17" fwhm="0.000315" res="686547.5" algo="FTMS"/>
<pk mz="216.504569" i="937100.6" sn="7.26" a="235.05" fwhm="0.000334" res="648798.1" algo="FTMS"/>
<pk mz="216.764363" i="953545.8" sn="7.43" a="223.98" fwhm="0.000304" res="713006.5" algo="FTMS"/>
<pk mz="216.969629" i="1091813.8" sn="8.87" a="238.03" fwhm="0.000298" res="727169.2" algo="FTMS"/>
<pk mz="217.071720" i="2665283.3" sn="25.31" a="653.54" fwhm="0.000262" res="828291.6" algo="FTMS"/>
<pk mz="217.108180" i="2297049.3" sn="21.47" a="581.12" fwhm="0.000282" res="769021.8" algo="FTMS"/>
<pk mz="217.606697" i="1040869.0" sn="8.34" a="239.84" fwhm="0.000322" res="675157.1" algo="FTMS"/>
<pk mz="218.103374" i="2231982.3" sn="20.68" a="559.77" fwhm="0.000289" res="755794.5" algo="FTMS"/>
<pk mz="219.087376" i="937974.3" sn="7.22" a="181.67" fwhm="0.000284" res="771693.8" algo="FTMS"/>
<pk mz="219.840496" i="942192.8" sn="7.26" a="203.59" fwhm="0.000304" res="722247.9" algo="FTMS"/>
<pk mz="221.009107" i="1125974.9" sn="9.11" a="273.88" fwhm="0.000319" res="691880.3" algo="FTMS"/>
<pk mz="221.045502" i="1239019.9" sn="10.28" a="317.71" fwhm="0.000307" res="720209.6" algo="FTMS"/>
<pk mz="221.154653" i="1188394.6" sn="9.76" a="266.14" fwhm="0.000275" res="804112.1" algo="FTMS"/>
<pk mz="221.430350" i="984520.6" sn="7.65" a="196.34" fwhm="0.000314" res="705004.0" algo="FTMS"/>
<pk mz="221.843175" i="923060.0" sn="7.01" a="194.78" fwhm="0.000334" res="664381.0" algo="FTMS"/>
<pk mz="222.040664" i="974436.0" sn="7.54" a="253.50" fwhm="0.000358" res="620299.3" algo="FTMS"/>
<pk mz="223.024804" i="2332493.0" sn="21.59" a="566.00" fwhm="0.000279" res="798967.6" algo="FTMS"/>
<pk mz="223.061149" i="2759777.3" sn="26.01" a="850.91" fwhm="0.000347" res="643248.2" algo="FTMS"/>
<pk mz="225.004051" i="3142791.0" sn="29.81" a="1002.87" fwhm="0.000340" res="661434.7" algo="FTMS"/>
<pk mz="225.039898" i="1054010.3" sn="8.31" a="257.56" fwhm="0.000359" res="626568.3" algo="FTMS"/>
<pk mz="225.040459" i="3281562.5" sn="31.24" a="859.45" fwhm="0.000296" res="761196.0" algo="FTMS"/>
<pk mz="225.076842" i="1669806.0" sn="14.65" a="412.95" fwhm="0.000294" res="764317.0" algo="FTMS"/>
<pk mz="226.035722" i="1393705.8" sn="11.80" a="386.50" fwhm="0.000352" res="642702.8" algo="FTMS"/>
<pk mz="227.019667" i="1053127.0" sn="8.24" a="265.81" fwhm="0.000359" res="632213.0" algo="FTMS"/>
<pk mz="227.056084" i="1770873.6" sn="15.60" a="466.64" fwhm="0.000315" res="719675.4" algo="FTMS"/>
<pk mz="227.067370" i="947887.4" sn="7.16" a="255.76" fwhm="0.000405" res="560278.2" algo="FTMS"/>
<pk mz="227.092471" i="2709836.3" sn="25.21" a="800.38" fwhm="0.000328" res="692604.7" algo="FTMS"/>
<pk mz="227.103707" i="1206034.0" sn="9.81" a="255.26" fwhm="0.000297" res="764541.6" algo="FTMS"/>
<pk mz="227.128898" i="1561438.9" sn="13.45" a="301.10" fwhm="0.000248" res="915046.3" algo="FTMS"/>
<pk mz="227.140010" i="1264996.5" sn="10.41" a="375.11" fwhm="0.000388" res="585671.6" algo="FTMS"/>
<pk mz="227.592729" i="954761.9" sn="7.23" a="318.91" fwhm="0.000442" res="514986.0" algo="FTMS"/>
<pk mz="228.051185" i="1051407.5" sn="8.22" a="298.59" fwhm="0.000415" res="549710.2" algo="FTMS"/>
<pk mz="228.124140" i="1305939.8" sn="10.83" a="256.27" fwhm="0.000267" res="854588.8" algo="FTMS"/>
<pk mz="228.213071" i="941631.9" sn="7.09" a="251.10" fwhm="0.000375" res="607841.1" algo="FTMS"/>
<pk mz="228.791546" i="941660.1" sn="7.09" a="198.87" fwhm="0.000312" res="732875.6" algo="FTMS"/>
<pk mz="228.927610" i="958302.3" sn="7.26" a="238.43" fwhm="0.000359" res="637061.7" algo="FTMS"/>
<pk mz="229.071204" i="1031075.8" sn="8.01" a="192.82" fwhm="0.000250" res="914921.2" algo="FTMS"/>
<pk mz="229.071726" i="3286692.0" sn="31.11" a="949.27" fwhm="0.000312" res="734577.8" algo="FTMS"/>
<pk mz="229.108114" i="2372405.5" sn="21.75" a="583.23" fwhm="0.000291" res="788277.4" algo="FTMS"/>
<pk mz="229.144542" i="1124231.1" sn="8.96" a="169.67" fwhm="0.000244" res="937670.2" algo="FTMS"/>
<pk mz="230.103359" i="1499598.6" sn="12.75" a="352.44" fwhm="0.000297" res="773525.8" algo="FTMS"/>
<pk mz="231.051000" i="1546307.0" sn="13.22" a="462.38" fwhm="0.000353" res="653883.8" algo="FTMS"/>
<pk mz="231.087382" i="4291667.5" sn="41.23" a="1480.04" fwhm="0.000350" res="660980.3" algo="FTMS"/>
<pk mz="231.123761" i="1589027.9" sn="13.66" a="511.76" fwhm="0.000363" res="636955.7" algo="FTMS"/>
<pk mz="231.177491" i="1047708.2" sn="8.13" a="317.43" fwhm="0.000369" res="626565.0" algo="FTMS"/>
<pk mz="233.009234" i="1394010.5" sn="11.62" a="448.14" fwhm="0.000406" res="573868.2" algo="FTMS"/>
<pk mz="233.045547" i="968041.7" sn="7.29" a="195.57" fwhm="0.000278" res="837083.0" algo="FTMS"/>
<pk mz="233.103023" i="1100993.8" sn="8.64" a="243.30" fwhm="0.000277" res="841514.4" algo="FTMS"/>
<pk mz="233.154730" i="3327447.5" sn="31.29" a="1009.66" fwhm="0.000324" res="718825.4" algo="FTMS"/>
<pk mz="233.743082" i="992650.3" sn="7.54" a="290.65" fwhm="0.000383" res="610834.0" algo="FTMS"/>
<pk mz="234.133682" i="1052296.4" sn="8.14" a="375.31" fwhm="0.000481" res="486518.0" algo="FTMS"/>
<pk mz="234.349486" i="980894.5" sn="7.41" a="263.67" fwhm="0.000386" res="606793.2" algo="FTMS"/>
<pk mz="235.024799" i="3142343.5" sn="29.40" a="964.75" fwhm="0.000336" res="698828.9" algo="FTMS"/>
<pk mz="235.061173" i="1342677.5" sn="11.09" a="361.86" fwhm="0.000336" res="700115.6" algo="FTMS"/>
<pk mz="235.118767" i="963243.6" sn="7.23" a="279.87" fwhm="0.000391" res="600834.0" algo="FTMS"/>
<pk mz="236.020056" i="1098112.3" sn="8.57" a="330.50" fwhm="0.000373" res="632473.5" algo="FTMS"/>
<pk mz="236.105382" i="1577439.8" sn="13.43" a="421.69" fwhm="0.000353" res="668881.4" algo="FTMS"/>
<pk mz="236.113470" i="968674.8" sn="7.26" a="278.07" fwhm="0.000388" res="608813.4" algo="FTMS"/>
<pk mz="236.856909" i="954608.9" sn="7.12" a="247.10" fwhm="0.000381" res="620922.3" algo="FTMS"/>
<pk mz="237.004064" i="1206053.4" sn="9.66" a="266.18" fwhm="0.000308" res="768423.5" algo="FTMS"/>
<pk mz="237.040453" i="2862258.3" sn="26.45" a="876.33" fwhm="0.000348" res="681876.2" algo="FTMS"/>
<pk mz="237.076843" i="998751.3" sn="7.56" a="252.87" fwhm="0.000390" res="608382.8" algo="FTMS"/>
<pk mz="237.261773" i="960640.5" sn="7.17" a="215.72" fwhm="0.000337" res="703300.0" algo="FTMS"/>
<pk mz="238.035708" i="1346635.9" sn="11.09" a="334.41" fwhm="0.000315" res="754859.0" algo="FTMS"/>
<pk mz="238.130189" i="955275.9" sn="7.12" a="269.36" fwhm="0.000389" res="611550.6" algo="FTMS"/>
<pk mz="239.019742" i="3140434.8" sn="29.27" a="922.76" fwhm="0.000330" res="724440.6" algo="FTMS"/>
<pk mz="239.056104" i="3545694.8" sn="33.38" a="1238.81" fwhm="0.000372" res="642936.4" algo="FTMS"/>
<pk mz="239.092510" i="1332586.5" sn="10.94" a="301.18" fwhm="0.000302" res="790714.0" algo="FTMS"/>
<pk mz="239.128885" i="4261750.0" sn="40.64" a="1353.39" fwhm="0.000337" res="709542.3" algo="FTMS"/>
<pk mz="240.014940" i="3446671.3" sn="32.26" a="1147.32" fwhm="0.000363" res="661268.3" algo="FTMS"/>
<pk mz="240.051269" i="1002074.4" sn="7.56" a="228.74" fwhm="0.000337" res="711347.2" algo="FTMS"/>
<pk mz="241.035332" i="1677637.0" sn="14.38" a="480.58" fwhm="0.000347" res="694543.0" algo="FTMS"/>
<pk mz="241.046077" i="1237192.1" sn="9.93" a="181.05" fwhm="0.000195" res="1237836.1" algo="FTMS"/>
<pk mz="241.046591" i="8213192.5" sn="80.43" a="3068.29" fwhm="0.000384" res="627671.8" algo="FTMS"/>
<pk mz="241.071711" i="2909519.8" sn="26.83" a="992.00" fwhm="0.000373" res="646218.6" algo="FTMS"/>
<pk mz="241.083004" i="3674579.0" sn="34.56" a="1192.86" fwhm="0.000349" res="689862.9" algo="FTMS"/>
<pk mz="241.108123" i="1968218.5" sn="17.32" a="655.15" fwhm="0.000368" res="655847.1" algo="FTMS"/>
<pk mz="241.136471" i="1437282.9" sn="11.96" a="320.59" fwhm="0.000296" res="813776.2" algo="FTMS"/>
<pk mz="241.144569" i="1528677.3" sn="12.88" a="405.68" fwhm="0.000333" res="723654.4" algo="FTMS"/>
<pk mz="241.499093" i="956077.0" sn="7.09" a="238.57" fwhm="0.000387" res="623283.6" algo="FTMS"/>
<pk mz="242.066987" i="1237615.6" sn="9.94" a="227.41" fwhm="0.000265" res="912965.6" algo="FTMS"/>
<pk mz="243.050973" i="4385791.0" sn="41.61" a="1707.90" fwhm="0.000409" res="594323.8" algo="FTMS"/>
<pk mz="243.087393" i="4339721.0" sn="41.14" a="1635.27" fwhm="0.000395" res="616154.1" algo="FTMS"/>
<pk mz="243.098685" i="1097612.0" sn="8.49" a="286.59" fwhm="0.000360" res="675989.9" algo="FTMS"/>
<pk mz="243.123808" i="2885138.8" sn="26.49" a="911.02" fwhm="0.000355" res="685225.3" algo="FTMS"/>
<pk mz="243.133478" i="1011093.4" sn="7.62" a="223.86" fwhm="0.000307" res="792236.7" algo="FTMS"/>
<pk mz="243.160160" i="991324.6" sn="7.42" a="223.57" fwhm="0.000315" res="771308.3" algo="FTMS"/>
<pk mz="244.082655" i="2393358.5" sn="21.54" a="904.00" fwhm="0.000406" res="601263.3" algo="FTMS"/>
<pk mz="244.090767" i="1256208.6" sn="10.08" a="369.67" fwhm="0.000379" res="643230.2" algo="FTMS"/>
<pk mz="245.048924" i="2111104.5" sn="18.69" a="617.40" fwhm="0.000348" res="703627.8" algo="FTMS"/>
<pk mz="245.066666" i="3992581.0" sn="37.64" a="1562.77" fwhm="0.000403" res="607670.4" algo="FTMS"/>
<pk mz="245.102469" i="1085581.8" sn="8.36" a="180.21" fwhm="0.000234" res="1048200.5" algo="FTMS"/>
<pk mz="245.103046" i="6676750.0" sn="64.67" a="2450.09" fwhm="0.000379" res="647005.7" algo="FTMS"/>
<pk mz="245.114253" i="1668176.6" sn="14.23" a="565.89" fwhm="0.000413" res="592860.9" algo="FTMS"/>
<pk mz="245.139442" i="2230038.8" sn="19.89" a="895.62" fwhm="0.000448" res="546836.7" algo="FTMS"/>
<pk mz="245.806477" i="1044342.5" sn="7.95" a="380.06" fwhm="0.000550" res="446954.4" algo="FTMS"/>
<pk mz="247.024845" i="1658444.9" sn="14.08" a="469.18" fwhm="0.000343" res="719163.1" algo="FTMS"/>
<pk mz="247.045851" i="1424337.5" sn="11.73" a="411.08" fwhm="0.000357" res="692042.5" algo="FTMS"/>
<pk mz="247.061170" i="1139220.9" sn="8.87" a="324.86" fwhm="0.000397" res="622731.5" algo="FTMS"/>
<pk mz="247.082324" i="2469977.5" sn="22.22" a="907.80" fwhm="0.000405" res="610501.3" algo="FTMS"/>
<pk mz="247.110591" i="1401823.9" sn="11.50" a="455.65" fwhm="0.000427" res="578952.5" algo="FTMS"/>
<pk mz="247.118684" i="2703073.8" sn="24.56" a="877.60" fwhm="0.000367" res="673584.7" algo="FTMS"/>
<pk mz="247.429723" i="994661.7" sn="7.42" a="261.50" fwhm="0.000380" res="651952.5" algo="FTMS"/>
<pk mz="248.040309" i="1532072.1" sn="12.81" a="409.93" fwhm="0.000333" res="744280.2" algo="FTMS"/>
<pk mz="248.079983" i="8711600.0" sn="84.87" a="3560.81" fwhm="0.000416" res="596615.2" algo="FTMS"/>
<pk mz="248.113982" i="1238391.6" sn="9.86" a="388.27" fwhm="0.000369" res="671959.4" algo="FTMS"/>
<pk mz="248.581667" i="2298008.5" sn="20.50" a="747.62" fwhm="0.000379" res="656517.3" algo="FTMS"/>
<pk mz="249.004098" i="2659693.8" sn="24.12" a="878.35" fwhm="0.000373" res="667629.1" algo="FTMS"/>
<pk mz="249.040485" i="2408437.3" sn="21.60" a="794.99" fwhm="0.000375" res="664035.2" algo="FTMS"/>
<pk mz="249.076806" i="1023740.4" sn="7.70" a="220.09" fwhm="0.000331" res="751903.4" algo="FTMS"/>
<pk mz="249.116493" i="998340.3" sn="7.45" a="215.96" fwhm="0.000346" res="719074.3" algo="FTMS"/>
<pk mz="249.411455" i="963262.5" sn="7.10" a="399.13" fwhm="0.000568" res="439218.3" algo="FTMS"/>
<pk mz="250.035669" i="1078966.8" sn="8.23" a="219.76" fwhm="0.000314" res="797230.6" algo="FTMS"/>
<pk mz="250.144881" i="1206731.4" sn="9.51" a="355.97" fwhm="0.000375" res="667859.3" algo="FTMS"/>
<pk mz="250.638187" i="997287.1" sn="7.41" a="268.03" fwhm="0.000373" res="672124.0" algo="FTMS"/>
<pk mz="251.019714" i="2881516.5" sn="26.25" a="958.65" fwhm="0.000371" res="676751.2" algo="FTMS"/>
<pk mz="251.056086" i="1864947.0" sn="16.09" a="608.51" fwhm="0.000387" res="648964.5" algo="FTMS"/>
<pk mz="251.078558" i="1219575.0" sn="9.63" a="320.12" fwhm="0.000357" res="702643.4" algo="FTMS"/>
<pk mz="251.092465" i="1068729.5" sn="8.12" a="263.83" fwhm="0.000346" res="726100.5" algo="FTMS"/>
<pk mz="252.051338" i="1061472.9" sn="8.05" a="305.04" fwhm="0.000373" res="676132.7" algo="FTMS"/>
<pk mz="252.087758" i="1049703.1" sn="7.93" a="289.68" fwhm="0.000345" res="731440.4" algo="FTMS"/>
<pk mz="252.125857" i="1088365.6" sn="8.32" a="334.98" fwhm="0.000444" res="568414.4" algo="FTMS"/>
<pk mz="252.999016" i="2002238.1" sn="17.46" a="643.29" fwhm="0.000380" res="665810.6" algo="FTMS"/>
<pk mz="253.035347" i="3051588.0" sn="27.95" a="1141.63" fwhm="0.000411" res="616099.6" algo="FTMS"/>
<pk mz="253.071734" i="4139081.8" sn="38.83" a="1608.17" fwhm="0.000390" res="648629.0" algo="FTMS"/>
<pk mz="253.108165" i="1717135.8" sn="14.61" a="686.81" fwhm="0.000467" res="541409.3" algo="FTMS"/>
<pk mz="253.144512" i="7114581.5" sn="68.34" a="2794.06" fwhm="0.000403" res="627419.2" algo="FTMS"/>
<pk mz="254.030698" i="1689440.3" sn="14.28" a="554.98" fwhm="0.000355" res="714761.1" algo="FTMS"/>
<pk mz="254.066961" i="1045925.8" sn="7.86" a="258.19" fwhm="0.000390" res="650831.3" algo="FTMS"/>
<pk mz="254.147904" i="1270514.1" sn="10.10" a="441.32" fwhm="0.000415" res="613088.6" algo="FTMS"/>
<pk mz="254.380895" i="1057749.3" sn="7.98" a="337.79" fwhm="0.000446" res="569875.6" algo="FTMS"/>
<pk mz="254.772252" i="1033295.3" sn="7.74" a="339.24" fwhm="0.000425" res="599373.2" algo="FTMS"/>
<pk mz="255.050412" i="2620023.8" sn="23.55" a="618.69" fwhm="0.000275" res="927166.9" algo="FTMS"/>
<pk mz="255.051022" i="20794488.0" z="-1" sn="204.67" a="8863.97" fwhm="0.000424" res="601698.0" algo="FTMS" component_name="d" deconvoluted_molecular_mass="255.051253" deconvoluted_isotopic_mass="255.051252"/>
<pk mz="255.061656" i="3537529.5" sn="32.69" a="940.50" fwhm="0.000299" res="853248.7" algo="FTMS"/>
<pk mz="255.062247" i="27065466.0" z="-1" sn="267.16" a="11603.67" fwhm="0.000423" res="602435.7" algo="FTMS" component_name="P" deconvoluted_molecular_mass="255.062481" deconvoluted_isotopic_mass="255.062477"/>
<pk mz="255.087420" i="3793533.3" sn="35.24" a="1758.84" fwhm="0.000508" res="502341.9" algo="FTMS"/>
<pk mz="255.123835" i="2130946.5" sn="18.67" a="804.68" fwhm="0.000416" res="612873.0" algo="FTMS"/>
<pk mz="255.160128" i="1674119.6" sn="14.12" a="607.58" fwhm="0.000426" res="598449.5" algo="FTMS"/>
<pk mz="255.232967" i="2571922.0" sn="23.07" a="980.32" fwhm="0.000417" res="611824.1" algo="FTMS"/>
<pk mz="256.046298" i="2619907.8" sn="23.55" a="823.28" fwhm="0.000362" res="708278.8" algo="FTMS"/>
<pk mz="256.054370" i="2674437.0" z="-1" sn="24.09" a="950.39" fwhm="0.000405" res="631951.3" algo="FTMS" component_name="d" deconvoluted_molecular_mass="255.051253" deconvoluted_isotopic_mass="256.054603"/>
<pk mz="256.065620" i="3297542.5" z="-1" sn="30.30" a="1229.19" fwhm="0.000405" res="633028.7" algo="FTMS" component_name="P" deconvoluted_molecular_mass="255.062481" deconvoluted_isotopic_mass="256.065852"/>
<pk mz="256.082667" i="1074440.8" sn="8.14" a="429.23" fwhm="0.000568" res="451105.7" algo="FTMS"/>
<pk mz="257.030312" i="2230150.8" sn="19.59" a="726.54" fwhm="0.000408" res="629869.6" algo="FTMS"/>
<pk mz="257.041517" i="2609288.3" sn="23.35" a="960.29" fwhm="0.000399" res="643875.5" algo="FTMS"/>
<pk mz="257.048894" i="1062409.3" sn="7.99" a="277.38" fwhm="0.000373" res="688847.4" algo="FTMS"/>
<pk mz="257.066689" i="4177547.5" sn="38.92" a="1546.08" fwhm="0.000405" res="635045.8" algo="FTMS"/>
<pk mz="257.102355" i="1098896.1" sn="8.35" a="231.89" fwhm="0.000298" res="863062.0" algo="FTMS"/>
<pk mz="257.103055" i="6848400.0" sn="65.44" a="2803.54" fwhm="0.000415" res="619911.4" algo="FTMS"/>
<pk mz="257.139462" i="4182421.0" sn="38.97" a="1491.01" fwhm="0.000393" res="654960.1" algo="FTMS"/>
<pk mz="258.098269" i="4604173.0" sn="43.16" a="1818.59" fwhm="0.000428" res="602926.1" algo="FTMS"/>
<pk mz="258.106417" i="1046318.3" sn="7.83" a="330.11" fwhm="0.000501" res="515198.9" algo="FTMS"/>
<pk mz="258.637875" i="973518.3" sn="7.11" a="359.84" fwhm="0.000540" res="478880.9" algo="FTMS"/>
<pk mz="259.024841" i="1035963.7" sn="7.73" a="290.40" fwhm="0.000433" res="598149.8" algo="FTMS"/>
<pk mz="259.028098" i="1179068.1" sn="9.15" a="367.93" fwhm="0.000388" res="668438.0" algo="FTMS"/>
<pk mz="259.045951" i="2035454.1" sn="17.65" a="751.87" fwhm="0.000384" res="673846.3" algo="FTMS"/>
<pk mz="259.082303" i="6279298.5" sn="59.79" a="2710.46" fwhm="0.000451" res="574995.0" algo="FTMS"/>
<pk mz="259.118712" i="6861446.5" sn="65.57" a="2970.79" fwhm="0.000446" res="580480.0" algo="FTMS"/>
<pk mz="259.129917" i="8211080.0" sn="78.97" a="3639.81" fwhm="0.000450" res="576176.3" algo="FTMS"/>
<pk mz="259.155101" i="2430346.8" sn="21.57" a="871.64" fwhm="0.000403" res="642783.3" algo="FTMS"/>
<pk mz="259.525604" i="989557.1" sn="7.27" a="342.81" fwhm="0.000488" res="532155.2" algo="FTMS"/>
<pk mz="260.113982" i="1038646.6" sn="7.75" a="334.43" fwhm="0.000424" res="613448.3" algo="FTMS"/>
<pk mz="260.121990" i="1145975.5" sn="8.82" a="325.92" fwhm="0.000390" res="667327.2" algo="FTMS"/>
<pk mz="260.133269" i="1283064.8" sn="10.18" a="501.41" fwhm="0.000519" res="500752.0" algo="FTMS"/>
<pk mz="260.976756" i="1003475.1" sn="7.37" a="299.31" fwhm="0.000395" res="660293.1" algo="FTMS"/>
<pk mz="261.040472" i="1755865.8" sn="14.82" a="723.87" fwhm="0.000489" res="534095.4" algo="FTMS"/>
<pk mz="261.061553" i="2052572.0" sn="17.75" a="773.77" fwhm="0.000441" res="591531.5" algo="FTMS"/>
<pk mz="261.076830" i="1238237.5" sn="9.70" a="361.58" fwhm="0.000399" res="654205.0" algo="FTMS"/>
<pk mz="261.088117" i="1004510.7" sn="7.38" a="255.15" fwhm="0.000358" res="729701.3" algo="FTMS"/>
<pk mz="261.097950" i="3796063.8" sn="35.00" a="1569.57" fwhm="0.000449" res="581364.0" algo="FTMS"/>
<pk mz="261.134356" i="2728803.5" sn="24.44" a="1086.32" fwhm="0.000455" res="573821.1" algo="FTMS"/>
<pk mz="262.035708" i="967359.0" sn="7.02" a="176.87" fwhm="0.000324" res="809343.3" algo="FTMS"/>
<pk mz="262.093230" i="1197124.8" sn="9.29" a="348.16" fwhm="0.000402" res="652222.4" algo="FTMS"/>
<pk mz="262.095660" i="1125189.0" sn="8.58" a="276.25" fwhm="0.000380" res="690481.7" algo="FTMS"/>
<pk mz="263.019749" i="2889502.3" sn="26.03" a="954.40" fwhm="0.000378" res="696287.2" algo="FTMS"/>
<pk mz="263.043366" i="1514272.5" sn="12.42" a="367.51" fwhm="0.000290" res="905758.0" algo="FTMS"/>
<pk mz="263.044030" i="16917536.0" z="-1" sn="164.78" a="7722.97" fwhm="0.000452" res="582019.4" algo="FTMS" component_name="AL" deconvoluted_molecular_mass="263.044273" deconvoluted_isotopic_mass="263.044275"/>
<pk mz="263.056087" i="2472993.8" sn="21.91" a="904.35" fwhm="0.000443" res="593240.2" algo="FTMS"/>
<pk mz="263.113589" i="992103.1" sn="7.26" a="273.95" fwhm="0.000440" res="598337.1" algo="FTMS"/>
<pk mz="263.935494" i="1080370.9" sn="8.13" a="379.22" fwhm="0.000444" res="594914.5" algo="FTMS"/>
<pk mz="264.047342" i="1485308.9" z="-1" sn="12.14" a="490.52" fwhm="0.000426" res="619146.6" algo="FTMS" component_name="AL" deconvoluted_molecular_mass="263.044273" deconvoluted_isotopic_mass="264.047589"/>
<pk mz="264.051242" i="1226877.3" sn="9.58" a="514.81" fwhm="0.000540" res="488687.6" algo="FTMS"/>
<pk mz="264.160504" i="1266567.0" sn="9.97" a="459.75" fwhm="0.000457" res="578052.7" algo="FTMS"/>
<pk mz="264.999024" i="2157776.5" sn="18.71" a="788.70" fwhm="0.000429" res="617054.1" algo="FTMS"/>
<pk mz="265.035375" i="3770323.8" sn="34.60" a="1614.26" fwhm="0.000440" res="602709.1" algo="FTMS"/>
<pk mz="265.041048" i="4930260.0" sn="46.03" a="2170.74" fwhm="0.000459" res="577598.1" algo="FTMS"/>
<pk mz="265.057870" i="1935573.6" sn="16.53" a="632.24" fwhm="0.000393" res="674588.9" algo="FTMS"/>
<pk mz="265.071721" i="2319190.8" sn="20.30" a="957.62" fwhm="0.000467" res="567298.9" algo="FTMS"/>
<pk mz="265.084823" i="1147992.0" sn="8.77" a="379.08" fwhm="0.000436" res="608287.2" algo="FTMS"/>
<pk mz="265.108145" i="1188506.0" sn="9.17" a="422.33" fwhm="0.000449" res="590482.4" algo="FTMS"/>
<pk mz="265.147889" i="6533341.5" sn="61.82" a="2952.33" fwhm="0.000470" res="564550.6" algo="FTMS"/>
<pk mz="266.030669" i="1483559.5" sn="12.07" a="502.18" fwhm="0.000385" res="690265.7" algo="FTMS"/>
<pk mz="266.067003" i="1093226.5" sn="8.23" a="337.95" fwhm="0.000457" res="582727.5" algo="FTMS"/>
<pk mz="266.089495" i="4703788.5" sn="43.80" a="2190.26" fwhm="0.000481" res="553326.9" algo="FTMS"/>
<pk mz="266.848506" i="1272041.8" sn="9.99" a="366.99" fwhm="0.000385" res="692893.2" algo="FTMS"/>
<pk mz="267.014583" i="4726903.0" sn="44.02" a="2198.37" fwhm="0.000481" res="555064.7" algo="FTMS"/>
<pk mz="267.051002" i="4154489.8" sn="38.39" a="1848.04" fwhm="0.000488" res="547614.5" algo="FTMS"/>
<pk mz="267.073453" i="5755259.5" sn="54.16" a="2514.12" fwhm="0.000463" res="577241.7" algo="FTMS"/>
<pk mz="267.081906" i="1032764.3" sn="7.63" a="303.29" fwhm="0.000413" res="647170.5" algo="FTMS"/>
<pk mz="267.087414" i="4099452.8" sn="37.84" a="1756.16" fwhm="0.000453" res="590179.2" algo="FTMS"/>
<pk mz="267.123791" i="1987327.6" sn="17.03" a="804.58" fwhm="0.000433" res="617394.3" algo="FTMS"/>
<pk mz="268.046238" i="1519815.3" sn="12.43" a="513.89" fwhm="0.000405" res="661338.9" algo="FTMS"/>
<pk mz="268.993912" i="1310734.6" sn="10.32" a="444.06" fwhm="0.000461" res="584066.7" algo="FTMS"/>
<pk mz="269.030293" i="3703825.3" sn="33.81" a="1646.12" fwhm="0.000471" res="571323.3" algo="FTMS"/>
<pk mz="269.066633" i="5563412.0" sn="52.06" a="2656.61" fwhm="0.000471" res="571526.5" algo="FTMS"/>
<pk mz="269.103093" i="4710422.5" sn="43.68" a="1998.70" fwhm="0.000448" res="600684.6" algo="FTMS"/>
<pk mz="269.131198" i="3107096.8" sn="27.95" a="1241.59" fwhm="0.000458" res="587659.6" algo="FTMS"/>
<pk mz="269.139432" i="4543513.5" sn="42.05" a="2012.97" fwhm="0.000454" res="592377.0" algo="FTMS"/>
<pk mz="269.175810" i="1292508.0" sn="10.15" a="524.90" fwhm="0.000542" res="496785.9" algo="FTMS"/>
<pk mz="269.212226" i="1753886.8" sn="14.67" a="546.14" fwhm="0.000394" res="683696.7" algo="FTMS"/>
<pk mz="269.774936" i="1123079.9" sn="8.48" a="486.19" fwhm="0.000588" res="458415.6" algo="FTMS"/>
<pk mz="270.025640" i="1141530.0" sn="8.66" a="438.15" fwhm="0.000503" res="536451.3" algo="FTMS"/>
<pk mz="270.061875" i="1416668.6" sn="11.36" a="438.91" fwhm="0.000387" res="698228.5" algo="FTMS"/>
<pk mz="270.142699" i="1266978.5" sn="9.89" a="533.93" fwhm="0.000582" res="464238.9" algo="FTMS"/>
<pk mz="271.009583" i="1100064.4" sn="8.26" a="275.69" fwhm="0.000401" res="675285.7" algo="FTMS"/>
<pk mz="271.045913" i="3446947.0" sn="31.29" a="1498.96" fwhm="0.000458" res="591634.4" algo="FTMS"/>
<pk mz="271.061171" i="1174052.0" sn="8.98" a="345.10" fwhm="0.000392" res="690720.9" algo="FTMS"/>
<pk mz="271.064564" i="2528932.3" sn="22.28" a="1204.34" fwhm="0.000482" res="561833.7" algo="FTMS"/>
<pk mz="271.082334" i="5916325.5" sn="55.52" a="2692.52" fwhm="0.000471" res="575421.8" algo="FTMS"/>
<pk mz="271.093555" i="1553062.3" sn="12.70" a="644.27" fwhm="0.000497" res="545108.0" algo="FTMS"/>
<pk mz="271.118728" i="8777384.0" sn="83.59" a="4020.05" fwhm="0.000468" res="579855.3" algo="FTMS"/>
<pk mz="271.155061" i="2617002.5" sn="23.14" a="972.45" fwhm="0.000425" res="637875.9" algo="FTMS"/>
<pk mz="271.191452" i="1932589.1" sn="16.43" a="742.21" fwhm="0.000467" res="581094.6" algo="FTMS"/>
<pk mz="272.041177" i="1469288.6" sn="11.88" a="576.35" fwhm="0.000503" res="540766.9" algo="FTMS"/>
<pk mz="272.077597" i="1205611.3" sn="9.29" a="342.60" fwhm="0.000406" res="669910.3" algo="FTMS"/>
<pk mz="272.113990" i="2579949.8" sn="22.78" a="1271.89" fwhm="0.000548" res="496747.0" algo="FTMS"/>
<pk mz="272.122043" i="989742.3" sn="7.17" a="313.94" fwhm="0.000437" res="622333.3" algo="FTMS"/>
<pk mz="272.426691" i="1011235.4" sn="7.38" a="402.04" fwhm="0.000597" res="456015.0" algo="FTMS"/>
<pk mz="273.025181" i="1544492.8" sn="12.62" a="598.27" fwhm="0.000459" res="595314.6" algo="FTMS"/>
<pk mz="273.040529" i="1904173.9" sn="16.15" a="875.64" fwhm="0.000524" res="520752.6" algo="FTMS"/>
<pk mz="273.061607" i="4153135.3" sn="38.21" a="1793.21" fwhm="0.000445" res="613989.7" algo="FTMS"/>
<pk mz="273.097980" i="10852146.0" sn="103.95" a="5257.44" fwhm="0.000490" res="557711.7" algo="FTMS"/>
<pk mz="273.109190" i="1667250.6" sn="13.82" a="648.86" fwhm="0.000456" res="599165.9" algo="FTMS"/>
<pk mz="273.133658" i="1386292.3" sn="11.06" a="330.87" fwhm="0.000292" res="934711.8" algo="FTMS"/>
<pk mz="273.134313" i="12518196.0" sn="120.30" a="6145.22" fwhm="0.000498" res="548255.6" algo="FTMS"/>
<pk mz="273.170751" i="2224566.8" sn="19.21" a="991.34" fwhm="0.000526" res="519131.8" algo="FTMS"/>
<pk mz="273.207056" i="1212601.4" sn="9.32" a="420.65" fwhm="0.000456" res="599077.1" algo="FTMS"/>
<pk mz="274.035718" i="1650290.3" sn="13.60" a="671.87" fwhm="0.000484" res="566244.7" algo="FTMS"/>
<pk mz="274.093211" i="5035382.0" sn="46.68" a="2346.28" fwhm="0.000490" res="559854.1" algo="FTMS"/>
<pk mz="274.101303" i="1109686.8" sn="8.31" a="312.51" fwhm="0.000453" res="604931.1" algo="FTMS"/>
<pk mz="274.137747" i="2002809.3" sn="17.04" a="718.00" fwhm="0.000444" res="618053.6" algo="FTMS"/>
<pk mz="275.019691" i="2024373.9" sn="17.25" a="720.96" fwhm="0.000440" res="625436.5" algo="FTMS"/>
<pk mz="275.036289" i="1013879.1" sn="7.38" a="327.67" fwhm="0.000520" res="528757.7" algo="FTMS"/>
<pk mz="275.056109" i="1805240.4" sn="15.11" a="785.43" fwhm="0.000497" res="553591.3" algo="FTMS"/>
<pk mz="275.067218" i="988473.2" sn="7.13" a="431.81" fwhm="0.000613" res="448582.2" algo="FTMS"/>
<pk mz="275.069185" i="1070009.3" sn="7.93" a="428.27" fwhm="0.000610" res="451111.4" algo="FTMS"/>
<pk mz="275.077229" i="4205498.0" sn="38.57" a="1853.86" fwhm="0.000472" res="582755.9" algo="FTMS"/>
<pk mz="275.092437" i="1228282.9" sn="9.47" a="438.40" fwhm="0.000491" res="560006.1" algo="FTMS"/>
<pk mz="275.103762" i="1019707.7" sn="7.43" a="331.27" fwhm="0.000429" res="641125.1" algo="FTMS"/>
<pk mz="275.105559" i="1000123.8" sn="7.24" a="263.36" fwhm="0.000382" res="720047.5" algo="FTMS"/>
<pk mz="275.113632" i="7642044.5" sn="72.15" a="3533.17" fwhm="0.000482" res="571284.0" algo="FTMS"/>
<pk mz="275.149970" i="2996414.8" sn="26.75" a="1396.19" fwhm="0.000509" res="540793.0" algo="FTMS"/>
<pk mz="276.014913" i="1207162.6" sn="9.27" a="353.79" fwhm="0.000377" res="731256.3" algo="FTMS"/>
<pk mz="276.051272" i="1030525.1" sn="7.54" a="351.02" fwhm="0.000445" res="621013.5" algo="FTMS"/>
<pk mz="276.998993" i="2014655.4" sn="17.16" a="929.68" fwhm="0.000513" res="540432.5" algo="FTMS"/>
<pk mz="277.035351" i="3874114.0" sn="35.33" a="1801.48" fwhm="0.000506" res="547189.6" algo="FTMS"/>
<pk mz="277.058976" i="9859140.0" sn="93.81" a="3444.61" fwhm="0.000417" res="664047.2" algo="FTMS"/>
<pk mz="277.059656" i="133510208.0" z="-1" sn="1302.17" a="67176.62" fwhm="0.000490" res="565321.1" algo="FTMS" component_name="E" deconvoluted_molecular_mass="277.059929" deconvoluted_isotopic_mass="277.059927"/>
<pk mz="277.064302" i="1474244.0" sn="11.87" a="530.82" fwhm="0.000497" res="556975.9" algo="FTMS"/>
<pk mz="277.071661" i="2419012.5" sn="21.11" a="1053.33" fwhm="0.000498" res="556239.0" algo="FTMS"/>
<pk mz="277.084756" i="1749189.4" sn="14.56" a="806.43" fwhm="0.000543" res="509870.9" algo="FTMS"/>
<pk mz="277.092902" i="1360070.0" sn="10.76" a="435.70" fwhm="0.000430" res="643662.9" algo="FTMS"/>
<pk mz="277.108106" i="1879879.0" sn="15.84" a="856.66" fwhm="0.000511" res="542416.9" algo="FTMS"/>
<pk mz="277.129172" i="1004808.5" sn="7.29" a="338.01" fwhm="0.000490" res="565398.2" algo="FTMS"/>
<pk mz="277.144557" i="1415241.6" sn="11.30" a="471.45" fwhm="0.000432" res="641241.6" algo="FTMS"/>
<pk mz="277.180914" i="1386316.1" sn="11.02" a="499.07" fwhm="0.000455" res="609382.5" algo="FTMS"/>
<pk mz="278.030614" i="1948424.6" sn="16.44" a="818.91" fwhm="0.000482" res="577012.8" algo="FTMS"/>
<pk mz="278.063038" i="12028043.0" z="-1" sn="114.52" a="6141.83" fwhm="0.000504" res="551842.6" algo="FTMS" component_name="E" deconvoluted_molecular_mass="277.059929" deconvoluted_isotopic_mass="278.063311"/>
<pk mz="278.067012" i="1177227.3" sn="8.93" a="348.08" fwhm="0.000393" res="707003.6" algo="FTMS"/>
<pk mz="279.014659" i="8154320.0" sn="76.83" a="4180.28" fwhm="0.000529" res="527846.5" algo="FTMS"/>
<pk mz="279.038928" i="4143313.8" sn="37.79" a="1924.87" fwhm="0.000493" res="566332.5" algo="FTMS"/>
<pk mz="279.051024" i="4360915.0" sn="39.91" a="2078.59" fwhm="0.000512" res="545306.0" algo="FTMS"/>
<pk mz="279.056702" i="35353812.0" z="-1" sn="341.50" a="18313.60" fwhm="0.000507" res="549921.8" algo="FTMS" component_name="N" deconvoluted_molecular_mass="279.056978" deconvoluted_isotopic_mass="279.056977"/>
<pk mz="279.064019" i="1558803.8" sn="12.65" a="651.48" fwhm="0.000550" res="507475.8" algo="FTMS"/>
<pk mz="279.066161" i="1001363.9" z="-1" sn="7.22" a="304.75" fwhm="0.000443" res="629276.9" algo="FTMS" component_name="E" deconvoluted_molecular_mass="277.059929" deconvoluted_isotopic_mass="279.066436"/>
<pk mz="279.087414" i="2893781.5" sn="25.64" a="1257.05" fwhm="0.000476" res="586468.0" algo="FTMS"/>
<pk mz="279.098668" i="1129046.3" sn="8.46" a="437.60" fwhm="0.000524" res="532207.1" algo="FTMS"/>
<pk mz="279.100477" i="2050006.4" sn="17.43" a="726.24" fwhm="0.000415" res="673246.1" algo="FTMS"/>
<pk mz="279.123678" i="1354840.1" sn="10.66" a="447.96" fwhm="0.000420" res="664788.9" algo="FTMS"/>
<pk mz="279.148098" i="989913.9" sn="7.11" a="418.02" fwhm="0.000605" res="461757.6" algo="FTMS"/>
<pk mz="279.160143" i="980698.8" sn="7.02" a="273.59" fwhm="0.000403" res="693305.6" algo="FTMS"/>
<pk mz="279.163564" i="2907099.0" sn="25.77" a="1151.43" fwhm="0.000446" res="626622.0" algo="FTMS"/>
<pk mz="280.009911" i="1024346.4" sn="7.44" a="333.21" fwhm="0.000514" res="544980.1" algo="FTMS"/>
<pk mz="280.017953" i="1205403.0" sn="9.21" a="457.62" fwhm="0.000498" res="562227.6" algo="FTMS"/>
<pk mz="280.042267" i="1045404.8" sn="7.65" a="456.03" fwhm="0.000624" res="448442.6" algo="FTMS"/>
<pk mz="280.046242" i="2728733.0" sn="24.03" a="1171.58" fwhm="0.000487" res="575457.0" algo="FTMS"/>
<pk mz="280.060052" i="3744542.3" z="-1" sn="33.91" a="1615.76" fwhm="0.000478" res="586243.8" algo="FTMS" component_name="N" deconvoluted_molecular_mass="279.056978" deconvoluted_isotopic_mass="280.060329"/>
<pk mz="280.068718" i="1308062.9" sn="10.20" a="546.33" fwhm="0.000520" res="538431.8" algo="FTMS"/>
<pk mz="280.082609" i="1766559.9" sn="14.67" a="712.67" fwhm="0.000499" res="561674.8" algo="FTMS"/>
<pk mz="281.030251" i="5842281.0" sn="54.33" a="2756.57" fwhm="0.000494" res="568956.1" algo="FTMS"/>
<pk mz="281.035923" i="1714025.5" sn="14.15" a="586.39" fwhm="0.000437" res="642422.5" algo="FTMS"/>
<pk mz="281.066609" i="10858860.0" sn="103.14" a="5455.91" fwhm="0.000515" res="546249.2" algo="FTMS"/>
<pk mz="281.079706" i="1352172.9" sn="10.63" a="493.10" fwhm="0.000457" res="615008.4" algo="FTMS"/>
<pk mz="281.103080" i="2451822.8" sn="21.33" a="1159.60" fwhm="0.000532" res="528877.6" algo="FTMS"/>
<pk mz="281.116107" i="1692143.8" sn="13.94" a="803.39" fwhm="0.000550" res="511163.5" algo="FTMS"/>
<pk mz="281.139477" i="1922417.6" sn="16.18" a="787.74" fwhm="0.000499" res="563011.9" algo="FTMS"/>
<pk mz="282.025524" i="1588792.6" sn="12.93" a="641.27" fwhm="0.000498" res="565849.7" algo="FTMS"/>
<pk mz="282.061892" i="1916091.5" sn="16.12" a="790.69" fwhm="0.000506" res="557685.4" algo="FTMS"/>
<pk mz="282.069989" i="1512764.3" sn="12.20" a="559.88" fwhm="0.000478" res="589933.9" algo="FTMS"/>
<pk mz="282.084297" i="2178749.5" sn="18.68" a="1059.08" fwhm="0.000550" res="512808.4" algo="FTMS"/>
<pk mz="282.098323" i="1092670.5" sn="8.07" a="366.41" fwhm="0.000467" res="604148.4" algo="FTMS"/>
<pk mz="283.009553" i="1782666.5" sn="14.76" a="728.86" fwhm="0.000502" res="563832.1" algo="FTMS"/>
<pk mz="283.045908" i="5707277.5" sn="52.78" a="3019.29" fwhm="0.000552" res="512490.2" algo="FTMS"/>
<pk mz="283.068405" i="1053711.5" sn="7.69" a="312.74" fwhm="0.000460" res="614751.2" algo="FTMS"/>
<pk mz="283.082297" i="10022417.0" sn="94.59" a="5388.83" fwhm="0.000540" res="524555.9" algo="FTMS"/>
<pk mz="283.095439" i="1035921.8" sn="7.52" a="298.28" fwhm="0.000418" res="677655.5" algo="FTMS"/>
<pk mz="283.118707" i="4749843.5" sn="43.50" a="2273.49" fwhm="0.000514" res="550961.4" algo="FTMS"/>
<pk mz="283.137315" i="1412885.4" sn="11.17" a="503.95" fwhm="0.000474" res="596962.9" algo="FTMS"/>
<pk mz="283.155060" i="1999638.9" sn="16.86" a="859.74" fwhm="0.000499" res="567861.0" algo="FTMS"/>
<pk mz="283.191434" i="1722522.0" sn="14.17" a="809.53" fwhm="0.000573" res="494285.6" algo="FTMS"/>
<pk mz="283.264208" i="2737184.3" sn="24.00" a="1153.21" fwhm="0.000480" res="590466.9" algo="FTMS"/>
<pk mz="284.041176" i="1711332.1" sn="14.06" a="718.24" fwhm="0.000499" res="569019.0" algo="FTMS"/>
<pk mz="284.049221" i="1376740.9" sn="10.82" a="623.32" fwhm="0.000529" res="536978.2" algo="FTMS"/>
<pk mz="284.077648" i="1443303.4" sn="11.47" a="720.01" fwhm="0.000703" res="404111.7" algo="FTMS"/>
<pk mz="284.085641" i="1293288.1" sn="10.01" a="357.69" fwhm="0.000428" res="663048.2" algo="FTMS"/>
<pk mz="285.025221" i="2521021.8" sn="21.91" a="1115.08" fwhm="0.000501" res="568350.1" algo="FTMS"/>
<pk mz="285.061578" i="25904834.0" z="-1" sn="248.46" a="14140.46" fwhm="0.000532" res="535461.3" algo="FTMS" component_name="Q" deconvoluted_molecular_mass="285.061864" deconvoluted_isotopic_mass="285.061865"/>
<pk mz="285.080181" i="1602754.8" sn="13.01" a="719.60" fwhm="0.000531" res="537178.8" algo="FTMS"/>
<pk mz="285.097952" i="8309444.5" sn="77.99" a="4347.30" fwhm="0.000533" res="534988.6" algo="FTMS"/>
<pk mz="285.126110" i="23293640.0" z="-1" sn="223.16" a="12847.80" fwhm="0.000538" res="529890.3" algo="FTMS" component_name="W" deconvoluted_molecular_mass="285.126397" deconvoluted_isotopic_mass="285.126397"/>
<pk mz="285.134293" i="7489224.0" sn="70.04" a="4074.14" fwhm="0.000544" res="524161.2" algo="FTMS"/>
<pk mz="285.145549" i="1451208.9" sn="11.54" a="493.27" fwhm="0.000455" res="626608.5" algo="FTMS"/>
<pk mz="285.170689" i="2196683.3" sn="18.77" a="844.41" fwhm="0.000462" res="617738.9" algo="FTMS"/>
<pk mz="285.207101" i="3666638.8" sn="33.01" a="1746.21" fwhm="0.000527" res="540957.8" algo="FTMS"/>
<pk mz="286.035632" i="1004446.2" sn="7.21" a="379.81" fwhm="0.000528" res="542129.6" algo="FTMS"/>
<pk mz="286.056826" i="2318368.3" sn="19.94" a="912.03" fwhm="0.000472" res="606457.4" algo="FTMS"/>
<pk mz="286.064915" i="3722785.0" z="-1" sn="33.55" a="1875.38" fwhm="0.000521" res="549142.6" algo="FTMS" component_name="Q" deconvoluted_molecular_mass="285.061864" deconvoluted_isotopic_mass="286.065204"/>
<pk mz="286.093167" i="1189923.9" sn="9.01" a="509.99" fwhm="0.000542" res="528229.3" algo="FTMS"/>
<pk mz="286.101253" i="1395364.6" sn="11.00" a="643.98" fwhm="0.000621" res="460350.3" algo="FTMS"/>
<pk mz="286.129451" i="3780391.5" z="-1" sn="34.11" a="2033.16" fwhm="0.000560" res="510512.9" algo="FTMS" component_name="W" deconvoluted_molecular_mass="285.126397" deconvoluted_isotopic_mass="286.129740"/>
<pk mz="286.137624" i="1293864.3" sn="10.02" a="467.14" fwhm="0.000503" res="569137.7" algo="FTMS"/>
<pk mz="286.974209" i="1029308.4" sn="7.41" a="425.86" fwhm="0.000555" res="517311.0" algo="FTMS"/>
<pk mz="287.019714" i="1335553.1" sn="10.36" a="593.39" fwhm="0.000589" res="487466.7" algo="FTMS"/>
<pk mz="287.040800" i="3483779.3" sn="31.04" a="1739.97" fwhm="0.000544" res="527296.5" algo="FTMS"/>
<pk mz="287.056134" i="1376900.9" sn="10.76" a="646.57" fwhm="0.000541" res="530288.1" algo="FTMS"/>
<pk mz="287.077185" i="6080391.0" sn="56.05" a="3073.51" fwhm="0.000527" res="544411.0" algo="FTMS"/>
<pk mz="287.113606" i="13237131.0" sn="124.96" a="7068.83" fwhm="0.000542" res="529775.9" algo="FTMS"/>
<pk mz="287.124938" i="1181323.9" sn="8.87" a="444.05" fwhm="0.000499" res="574852.2" algo="FTMS"/>
<pk mz="287.150010" i="7975822.5" sn="74.30" a="4194.75" fwhm="0.000536" res="535458.2" algo="FTMS"/>
<pk mz="287.186424" i="1861906.3" sn="15.43" a="779.79" fwhm="0.000505" res="569016.3" algo="FTMS"/>
<pk mz="287.222796" i="2608022.0" sn="22.61" a="1329.83" fwhm="0.000562" res="510864.3" algo="FTMS"/>
<pk mz="288.116998" i="1685493.4" sn="13.73" a="680.39" fwhm="0.000470" res="612507.7" algo="FTMS"/>
<pk mz="288.153356" i="1139449.4" sn="8.47" a="349.33" fwhm="0.000522" res="552421.2" algo="FTMS"/>
<pk mz="289.035332" i="1598172.1" sn="12.88" a="727.09" fwhm="0.000555" res="520845.7" algo="FTMS"/>
<pk mz="289.046532" i="1010781.4" sn="7.23" a="357.16" fwhm="0.000531" res="544332.3" algo="FTMS"/>
<pk mz="289.056410" i="2047070.5" sn="17.21" a="834.80" fwhm="0.000492" res="587370.3" algo="FTMS"/>
<pk mz="289.071813" i="1672288.3" sn="13.60" a="687.24" fwhm="0.000484" res="597771.7" algo="FTMS"/>
<pk mz="289.084808" i="1440609.8" sn="11.37" a="575.73" fwhm="0.000481" res="600410.7" algo="FTMS"/>
<pk mz="289.092859" i="6304354.5" sn="58.20" a="3524.54" fwhm="0.000571" res="506665.9" algo="FTMS"/>
<pk mz="289.104140" i="1003876.0" sn="7.16" a="283.74" fwhm="0.000398" res="726283.4" algo="FTMS"/>
<pk mz="289.108189" i="1226340.5" sn="9.30" a="435.31" fwhm="0.000470" res="615389.6" algo="FTMS"/>
<pk mz="289.121176" i="9385062.0" sn="87.87" a="5338.91" fwhm="0.000563" res="513379.7" algo="FTMS"/>
<pk mz="289.129258" i="7253607.0" sn="67.34" a="3974.90" fwhm="0.000566" res="510761.9" algo="FTMS"/>
<pk mz="289.147878" i="1565033.0" sn="12.56" a="584.72" fwhm="0.000476" res="608028.3" algo="FTMS"/>
<pk mz="289.165679" i="2186859.0" sn="18.55" a="1051.06" fwhm="0.000574" res="503877.1" algo="FTMS"/>
<pk mz="289.524414" i="1037588.9" sn="7.49" a="427.65" fwhm="0.000602" res="481258.1" algo="FTMS"/>
<pk mz="290.030549" i="1244625.3" sn="9.48" a="388.66" fwhm="0.000457" res="634582.1" algo="FTMS"/>
<pk mz="290.088140" i="2207192.3" sn="18.75" a="1130.58" fwhm="0.000556" res="522037.3" algo="FTMS"/>
<pk mz="290.124541" i="2136284.8" sn="18.06" a="1019.85" fwhm="0.000548" res="529156.7" algo="FTMS"/>
<pk mz="290.132637" i="1092381.6" sn="8.01" a="426.04" fwhm="0.000548" res="529079.4" algo="FTMS"/>
<pk mz="291.014548" i="3052875.3" sn="26.89" a="1605.12" fwhm="0.000564" res="515633.4" algo="FTMS"/>
<pk mz="291.038872" i="3527246.5" sn="31.46" a="1775.89" fwhm="0.000538" res="541024.3" algo="FTMS"/>
<pk mz="291.051014" i="3080784.0" sn="27.16" a="1397.58" fwhm="0.000496" res="586629.2" algo="FTMS"/>
<pk mz="291.087362" i="1480660.6" sn="11.75" a="631.37" fwhm="0.000547" res="532591.4" algo="FTMS"/>
<pk mz="291.098700" i="1079510.0" sn="7.89" a="364.53" fwhm="0.000479" res="607267.8" algo="FTMS"/>
<pk mz="291.100443" i="1542230.3" sn="12.34" a="739.88" fwhm="0.000601" res="484058.7" algo="FTMS"/>
<pk mz="291.108501" i="1821655.3" sn="15.03" a="815.50" fwhm="0.000556" res="523630.3" algo="FTMS"/>
<pk mz="291.118201" i="2855000.5" sn="24.98" a="1391.58" fwhm="0.000553" res="526797.5" algo="FTMS"/>
<pk mz="291.123840" i="1426393.3" sn="11.23" a="607.01" fwhm="0.000525" res="554886.0" algo="FTMS"/>
<pk mz="291.136984" i="991066.9" sn="7.04" a="318.25" fwhm="0.000481" res="605406.7" algo="FTMS"/>
<pk mz="291.144967" i="1120091.9" sn="8.28" a="386.74" fwhm="0.000482" res="603490.4" algo="FTMS"/>
<pk mz="291.163575" i="6562142.5" sn="60.68" a="3504.01" fwhm="0.000553" res="526680.4" algo="FTMS"/>
<pk mz="291.209616" i="2739300.3" sn="23.87" a="1392.23" fwhm="0.000600" res="485545.9" algo="FTMS"/>
<pk mz="292.009886" i="1141452.8" sn="8.43" a="518.50" fwhm="0.000542" res="538788.9" algo="FTMS"/>
<pk mz="292.046272" i="2616529.8" sn="22.54" a="1213.58" fwhm="0.000525" res="555957.6" algo="FTMS"/>
<pk mz="292.082645" i="1381718.5" sn="10.73" a="621.38" fwhm="0.000602" res="484978.5" algo="FTMS"/>
<pk mz="292.103736" i="4966873.5" sn="45.03" a="2603.60" fwhm="0.000559" res="522419.1" algo="FTMS"/>
<pk mz="292.993892" i="1600850.8" sn="12.82" a="595.63" fwhm="0.000501" res="585280.0" algo="FTMS"/>
<pk mz="293.030273" i="5361240.0" sn="48.80" a="2822.70" fwhm="0.000550" res="533133.5" algo="FTMS"/>
<pk mz="293.035916" i="1540440.5" sn="12.25" a="583.85" fwhm="0.000492" res="595722.6" algo="FTMS"/>
<pk mz="293.066670" i="4524637.0" sn="40.80" a="2250.14" fwhm="0.000536" res="546590.0" algo="FTMS"/>
<pk mz="293.079699" i="2369630.8" sn="20.18" a="1056.86" fwhm="0.000515" res="569525.8" algo="FTMS"/>
<pk mz="293.103001" i="2050913.9" sn="17.13" a="876.91" fwhm="0.000499" res="587917.2" algo="FTMS"/>
<pk mz="293.114302" i="1817955.5" sn="14.90" a="880.38" fwhm="0.000584" res="502075.4" algo="FTMS"/>
<pk mz="293.116079" i="2040931.8" sn="17.03" a="908.23" fwhm="0.000533" res="549432.3" algo="FTMS"/>
<pk mz="293.175790" i="58825324.0" z="-1" sn="560.37" a="33293.01" fwhm="0.000554" res="529329.1" algo="FTMS" component_name="I" deconvoluted_molecular_mass="293.176102" deconvoluted_isotopic_mass="293.176093"/>
<pk mz="293.179156" i="6329452.5" sn="58.07" a="3527.93" fwhm="0.000569" res="514999.3" algo="FTMS"/>
<pk mz="293.189035" i="1373677.9" sn="10.65" a="630.79" fwhm="0.000596" res="491679.6" algo="FTMS"/>
<pk mz="293.206625" i="1270768.4" sn="9.66" a="488.19" fwhm="0.000500" res="586918.8" algo="FTMS"/>
<pk mz="294.025541" i="1935077.3" sn="16.02" a="831.09" fwhm="0.000512" res="573859.1" algo="FTMS"/>
<pk mz="294.061955" i="2658794.5" sn="22.94" a="1269.49" fwhm="0.000534" res="550446.3" algo="FTMS"/>
<pk mz="294.098308" i="1321455.8" sn="10.15" a="583.94" fwhm="0.000556" res="529141.2" algo="FTMS"/>
<pk mz="294.179200" i="9276156.0" z="-1" sn="86.26" a="5039.82" fwhm="0.000556" res="528657.8" algo="FTMS" component_name="I" deconvoluted_molecular_mass="293.176102" deconvoluted_isotopic_mass="294.179504"/>
<pk mz="294.729022" i="1028428.7" sn="7.34" a="362.99" fwhm="0.000575" res="512239.0" algo="FTMS"/>
<pk mz="294.937890" i="1049580.0" sn="7.55" a="432.97" fwhm="0.000575" res="513328.9" algo="FTMS"/>
<pk mz="295.009534" i="3921782.8" sn="35.03" a="2121.96" fwhm="0.000558" res="528840.5" algo="FTMS"/>
<pk mz="295.045913" i="5067644.0" sn="45.99" a="2661.50" fwhm="0.000553" res="533807.3" algo="FTMS"/>
<pk mz="295.082285" i="4674945.5" sn="42.23" a="2458.19" fwhm="0.000561" res="525680.8" algo="FTMS"/>
<pk mz="295.095417" i="2971267.8" sn="25.93" a="1379.73" fwhm="0.000518" res="569307.7" algo="FTMS"/>
<pk mz="295.118687" i="2617735.3" sn="22.55" a="1225.06" fwhm="0.000532" res="554682.9" algo="FTMS"/>
<pk mz="295.131787" i="1735305.3" sn="14.11" a="686.19" fwhm="0.000481" res="613909.9" algo="FTMS"/>
<pk mz="295.155126" i="1160076.8" sn="8.60" a="369.60" fwhm="0.000467" res="632133.9" algo="FTMS"/>
<pk mz="296.041096" i="2535189.3" sn="21.76" a="1279.58" fwhm="0.000559" res="529528.6" algo="FTMS"/>
<pk mz="296.049286" i="1102614.4" sn="8.05" a="398.64" fwhm="0.000473" res="626171.7" algo="FTMS"/>
<pk mz="296.077532" i="1499930.9" sn="11.85" a="545.10" fwhm="0.000451" res="655943.8" algo="FTMS"/>
<pk mz="296.100055" i="1906206.4" sn="15.74" a="847.59" fwhm="0.000528" res="561020.1" algo="FTMS"/>
<pk mz="297.025244" i="3989681.8" sn="35.44" a="2037.85" fwhm="0.000553" res="537564.3" algo="FTMS"/>
<pk mz="297.061616" i="6530743.5" sn="59.60" a="3734.07" fwhm="0.000584" res="508312.9" algo="FTMS"/>
<pk mz="297.098009" i="5871805.5" sn="53.33" a="3253.16" fwhm="0.000569" res="521965.8" algo="FTMS"/>
<pk mz="297.134366" i="4564675.5" sn="40.91" a="2556.11" fwhm="0.000586" res="507280.2" algo="FTMS"/>
<pk mz="297.152249" i="9837766.0" sn="91.03" a="2395.68" fwhm="0.000232" res="1281539.5" algo="FTMS"/>
<pk mz="297.152913" i="132512968.0" z="-1" sn="1257.18" a="75711.07" fwhm="0.000556" res="534145.7" algo="FTMS" component_name="F" deconvoluted_molecular_mass="297.153238" deconvoluted_isotopic_mass="297.153223"/>
<pk mz="297.158220" i="1309383.3" sn="9.96" a="509.37" fwhm="0.000539" res="551821.9" algo="FTMS"/>
<pk mz="297.170780" i="2053065.4" sn="17.03" a="1030.12" fwhm="0.000592" res="502053.8" algo="FTMS"/>
<pk mz="297.243542" i="1407189.1" sn="10.89" a="560.11" fwhm="0.000511" res="581358.5" algo="FTMS"/>
<pk mz="298.056810" i="2172251.5" sn="18.16" a="1216.48" fwhm="0.000617" res="483384.7" algo="FTMS"/>
<pk mz="298.093169" i="1236449.5" sn="9.27" a="561.78" fwhm="0.000558" res="534011.3" algo="FTMS"/>
<pk mz="298.101315" i="1036386.9" sn="7.37" a="457.72" fwhm="0.000621" res="480156.1" algo="FTMS"/>
<pk mz="298.156371" i="16223596.0" z="-1" sn="151.74" a="9484.10" fwhm="0.000575" res="518384.1" algo="FTMS" component_name="F" deconvoluted_molecular_mass="297.153238" deconvoluted_isotopic_mass="298.156684"/>
<pk mz="299.040899" i="5583362.5" sn="50.59" a="3130.32" fwhm="0.000577" res="518226.9" algo="FTMS"/>
<pk mz="299.056161" i="999045.2" sn="7.01" a="288.27" fwhm="0.000485" res="616611.1" algo="FTMS"/>
<pk mz="299.077261" i="9580041.0" sn="88.58" a="5429.47" fwhm="0.000580" res="515772.1" algo="FTMS"/>
<pk mz="299.088569" i="1058506.8" sn="7.57" a="469.73" fwhm="0.000624" res="479388.8" algo="FTMS"/>
<pk mz="299.113656" i="8262159.0" sn="76.05" a="4727.55" fwhm="0.000579" res="516998.6" algo="FTMS"/>
<pk mz="299.148840" i="3903509.3" sn="34.62" a="1955.03" fwhm="0.000541" res="552923.9" algo="FTMS"/>
<pk mz="299.150044" i="5956117.5" sn="54.13" a="3432.39" fwhm="0.000579" res="516748.2" algo="FTMS"/>
<pk mz="299.159779" i="1736855.1" z="-1" sn="14.02" a="878.65" fwhm="0.000591" res="506204.6" algo="FTMS" component_name="F" deconvoluted_molecular_mass="297.153238" deconvoluted_isotopic_mass="299.160094"/>
<pk mz="299.161275" i="1078807.4" sn="7.77" a="388.07" fwhm="0.000541" res="553474.6" algo="FTMS"/>
<pk mz="299.186413" i="2861851.8" sn="24.72" a="1616.06" fwhm="0.000612" res="489006.2" algo="FTMS"/>
<pk mz="299.222769" i="1260322.0" sn="9.49" a="506.97" fwhm="0.000547" res="547191.1" algo="FTMS"/>
<pk mz="300.044291" i="1046386.1" sn="7.46" a="487.72" fwhm="0.000707" res="424640.0" algo="FTMS"/>
<pk mz="300.051435" i="1024819.4" sn="7.25" a="464.57" fwhm="0.000602" res="498234.0" algo="FTMS"/>
<pk mz="300.080622" i="1399480.5" sn="10.81" a="557.49" fwhm="0.000494" res="608001.8" algo="FTMS"/>
<pk mz="300.116992" i="1305535.0" sn="9.92" a="519.96" fwhm="0.000556" res="540116.2" algo="FTMS"/>
<pk mz="300.308166" i="1008353.1" sn="7.10" a="471.76" fwhm="0.000646" res="464535.1" algo="FTMS"/>
<pk mz="300.999007" i="1015133.8" sn="7.16" a="499.30" fwhm="0.000678" res="443903.4" algo="FTMS"/>
<pk mz="301.020106" i="999393.6" sn="7.01" a="258.76" fwhm="0.000443" res="680239.4" algo="FTMS"/>
<pk mz="301.035421" i="1119716.4" sn="8.15" a="538.33" fwhm="0.000671" res="448502.9" algo="FTMS"/>
<pk mz="301.056547" i="3616616.3" sn="31.89" a="1827.72" fwhm="0.000552" res="545558.9" algo="FTMS"/>
<pk mz="301.071713" i="1005739.0" sn="7.07" a="387.42" fwhm="0.000604" res="498338.9" algo="FTMS"/>
<pk mz="301.092910" i="8395631.0" sn="77.32" a="4715.21" fwhm="0.000575" res="523380.0" algo="FTMS"/>
<pk mz="301.104087" i="1406448.9" sn="10.88" a="612.10" fwhm="0.000585" res="514408.0" algo="FTMS"/>
<pk mz="301.129297" i="11609974.0" sn="107.87" a="6794.13" fwhm="0.000590" res="510155.8" algo="FTMS"/>
<pk mz="301.140573" i="1174903.6" sn="8.68" a="677.73" fwhm="0.000674" res="447082.4" algo="FTMS"/>
<pk mz="301.165690" i="5589884.0" sn="50.65" a="3136.40" fwhm="0.000576" res="523081.9" algo="FTMS"/>
<pk mz="301.202066" i="4977027.0" sn="44.82" a="2663.49" fwhm="0.000563" res="534833.6" algo="FTMS"/>
<pk mz="302.030572" i="1167900.1" sn="8.55" a="460.17" fwhm="0.000587" res="514540.8" algo="FTMS"/>
<pk mz="302.066163" i="5542435.0" sn="49.86" a="3060.23" fwhm="0.000574" res="526508.2" algo="FTMS"/>
<pk mz="302.088063" i="1040550.9" sn="7.35" a="336.36" fwhm="0.000489" res="617177.2" algo="FTMS"/>
<pk mz="302.096282" i="1145384.5" sn="8.34" a="371.70" fwhm="0.000467" res="646235.1" algo="FTMS"/>
<pk mz="302.124465" i="1106093.8" sn="7.97" a="479.60" fwhm="0.000562" res="537939.1" algo="FTMS"/>
<pk mz="302.132528" i="1683119.3" sn="13.42" a="829.43" fwhm="0.000570" res="529605.0" algo="FTMS"/>
<pk mz="302.135710" i="1118511.9" sn="8.09" a="517.58" fwhm="0.000626" res="482895.0" algo="FTMS"/>
<pk mz="302.205215" i="1155708.9" sn="8.44" a="601.32" fwhm="0.000731" res="413333.7" algo="FTMS"/>
<pk mz="303.002867" i="2128340.3" sn="17.62" a="1008.61" fwhm="0.000539" res="561878.6" algo="FTMS"/>
<pk mz="303.014607" i="1774550.5" sn="14.28" a="867.41" fwhm="0.000559" res="542269.8" algo="FTMS"/>
<pk mz="303.025956" i="1098840.8" sn="7.90" a="479.00" fwhm="0.000645" res="470029.6" algo="FTMS"/>
<pk mz="303.035753" i="1264218.6" sn="9.46" a="628.14" fwhm="0.000670" res="452516.2" algo="FTMS"/>
<pk mz="303.050135" i="3111645.3" sn="26.90" a="1560.65" fwhm="0.000557" res="544537.4" algo="FTMS"/>
<pk mz="303.050955" i="2298845.5" sn="19.23" a="1206.44" fwhm="0.000614" res="493360.3" algo="FTMS"/>
<pk mz="303.054408" i="1021534.2" sn="7.17" a="422.86" fwhm="0.000596" res="508280.5" algo="FTMS"/>
<pk mz="303.062230" i="1099999.6" sn="7.91" a="495.61" fwhm="0.000584" res="519351.3" algo="FTMS"/>
<pk mz="303.072174" i="3244257.5" sn="28.16" a="1550.60" fwhm="0.000533" res="568692.1" algo="FTMS"/>
<pk mz="303.087454" i="1809124.5" sn="14.60" a="1119.30" fwhm="0.000732" res="414231.3" algo="FTMS"/>
<pk mz="303.100472" i="1138727.0" sn="8.27" a="517.83" fwhm="0.000597" res="507303.8" algo="FTMS"/>
<pk mz="303.108577" i="8486121.0" sn="77.65" a="4953.36" fwhm="0.000595" res="509347.7" algo="FTMS"/>
<pk mz="303.119773" i="1212906.8" sn="8.97" a="597.73" fwhm="0.000673" res="450358.7" algo="FTMS"/>
<pk mz="303.136766" i="1073134.0" sn="7.66" a="455.41" fwhm="0.000629" res="481834.4" algo="FTMS"/>
<pk mz="303.144978" i="7315695.5" sn="66.60" a="4301.65" fwhm="0.000598" res="506890.8" algo="FTMS"/>
<pk mz="303.181355" i="2270198.5" sn="18.96" a="1076.04" fwhm="0.000562" res="539774.7" algo="FTMS"/>
<pk mz="303.217695" i="2342653.5" sn="19.64" a="1281.75" fwhm="0.000619" res="489521.0" algo="FTMS"/>
<pk mz="304.009819" i="1066391.5" sn="7.59" a="464.76" fwhm="0.000582" res="522234.8" algo="FTMS"/>
<pk mz="304.046282" i="2469790.8" sn="20.84" a="1305.54" fwhm="0.000591" res="514230.1" algo="FTMS"/>
<pk mz="304.063175" i="1524898.0" sn="11.92" a="598.28" fwhm="0.000508" res="598752.1" algo="FTMS"/>
<pk mz="304.082656" i="1261221.9" sn="9.43" a="461.12" fwhm="0.000501" res="606797.7" algo="FTMS"/>
<pk mz="304.103805" i="1422762.0" sn="10.95" a="564.97" fwhm="0.000488" res="623280.4" algo="FTMS"/>
<pk mz="304.112036" i="1049131.6" sn="7.43" a="330.74" fwhm="0.000453" res="671800.8" algo="FTMS"/>
<pk mz="304.140218" i="1305649.1" sn="9.85" a="435.13" fwhm="0.000462" res="658167.0" algo="FTMS"/>
<pk mz="304.881737" i="1235908.3" sn="9.19" a="522.94" fwhm="0.000604" res="504923.1" algo="FTMS"/>
<pk mz="305.030256" i="4181602.0" sn="37.00" a="2458.59" fwhm="0.000599" res="508981.6" algo="FTMS"/>
<pk mz="305.041544" i="1369828.3" sn="10.45" a="519.17" fwhm="0.000542" res="563139.2" algo="FTMS"/>
<pk mz="305.047231" i="1012453.4" sn="7.08" a="335.74" fwhm="0.000457" res="667890.7" algo="FTMS"/>
<pk mz="305.052155" i="1612902.4" sn="12.75" a="1038.61" fwhm="0.000732" res="416869.9" algo="FTMS"/>
<pk mz="305.066646" i="3155049.3" sn="27.31" a="1572.78" fwhm="0.000556" res="548602.7" algo="FTMS"/>
<pk mz="305.077919" i="1362795.5" sn="10.39" a="543.55" fwhm="0.000525" res="581486.0" algo="FTMS"/>
<pk mz="305.079764" i="1854059.9" sn="15.03" a="915.27" fwhm="0.000585" res="521653.2" algo="FTMS"/>
<pk mz="305.087807" i="1845869.5" sn="14.95" a="785.24" fwhm="0.000513" res="594397.7" algo="FTMS"/>
<pk mz="305.103049" i="2115184.5" sn="17.49" a="886.02" fwhm="0.000508" res="600860.1" algo="FTMS"/>
<pk mz="305.116083" i="1912947.3" sn="15.58" a="906.18" fwhm="0.000586" res="520237.0" algo="FTMS"/>
<pk mz="305.124220" i="3076212.8" sn="26.56" a="1637.23" fwhm="0.000566" res="539506.7" algo="FTMS"/>
<pk mz="305.139403" i="1277047.9" sn="9.58" a="378.69" fwhm="0.000486" res="627225.3" algo="FTMS"/>
<pk mz="305.142678" i="1403640.5" sn="10.77" a="561.61" fwhm="0.000557" res="547681.1" algo="FTMS"/>
<pk mz="305.160574" i="1718396.1" sn="13.74" a="665.37" fwhm="0.000506" res="602571.0" algo="FTMS"/>
<pk mz="305.188827" i="3589761.8" sn="31.41" a="1892.59" fwhm="0.000581" res="525396.8" algo="FTMS"/>
<pk mz="306.025551" i="1509163.8" sn="11.77" a="801.93" fwhm="0.000644" res="475414.4" algo="FTMS"/>
<pk mz="306.033712" i="1022509.4" sn="7.17" a="267.61" fwhm="0.000420" res="728884.9" algo="FTMS"/>
<pk mz="306.061905" i="2237747.3" sn="18.65" a="1276.65" fwhm="0.000641" res="477228.1" algo="FTMS"/>
<pk mz="306.083019" i="1385783.6" sn="10.60" a="667.80" fwhm="0.000590" res="519201.1" algo="FTMS"/>
<pk mz="306.098237" i="1505466.8" sn="11.73" a="690.33" fwhm="0.000587" res="521473.4" algo="FTMS"/>
<pk mz="306.119513" i="1375679.0" sn="10.51" a="612.71" fwhm="0.000563" res="543636.5" algo="FTMS"/>
<pk mz="306.879758" i="1990876.3" sn="16.31" a="870.60" fwhm="0.000542" res="565999.4" algo="FTMS"/>
<pk mz="306.993465" i="1846260.0" sn="14.95" a="872.56" fwhm="0.000564" res="544088.1" algo="FTMS"/>
<pk mz="307.009525" i="3219447.5" sn="27.91" a="1678.19" fwhm="0.000574" res="535034.6" algo="FTMS"/>
<pk mz="307.045888" i="5188607.0" sn="46.51" a="3046.87" fwhm="0.000607" res="505808.0" algo="FTMS"/>
<pk mz="307.058925" i="1213057.8" sn="8.97" a="579.07" fwhm="0.000704" res="436012.0" algo="FTMS"/>
<pk mz="307.070320" i="1741828.1" sn="13.96" a="743.63" fwhm="0.000530" res="579464.1" algo="FTMS"/>
<pk mz="307.082297" i="4295174.5" sn="38.07" a="2499.89" fwhm="0.000603" res="509341.4" algo="FTMS"/>
<pk mz="307.095323" i="3471881.3" sn="30.30" a="2021.66" fwhm="0.000635" res="483628.8" algo="FTMS"/>
<pk mz="307.118687" i="2555662.3" sn="21.65" a="1370.14" fwhm="0.000623" res="493137.2" algo="FTMS"/>
<pk mz="307.131706" i="1584785.0" sn="12.48" a="855.00" fwhm="0.000659" res="465789.7" algo="FTMS"/>
<pk mz="307.155055" i="1239189.9" sn="9.22" a="518.33" fwhm="0.000527" res="582752.7" algo="FTMS"/>
<pk mz="307.158485" i="1906710.5" sn="15.41" a="848.94" fwhm="0.000551" res="557503.6" algo="FTMS"/>
<pk mz="307.194815" i="1046750.2" sn="7.35" a="370.73" fwhm="0.000585" res="524748.8" algo="FTMS"/>
<pk mz="307.204498" i="1109408.3" sn="7.93" a="477.53" fwhm="0.000554" res="554796.1" algo="FTMS"/>
<pk mz="308.004636" i="1223881.3" sn="9.01" a="528.16" fwhm="0.000650" res="474169.2" algo="FTMS"/>
<pk mz="308.041126" i="2556881.0" sn="21.51" a="1254.56" fwhm="0.000566" res="543892.5" algo="FTMS"/>
<pk mz="308.077614" i="1931736.9" sn="15.64" a="990.78" fwhm="0.000587" res="524411.8" algo="FTMS"/>
<pk mz="308.098690" i="1843293.4" sn="14.81" a="958.20" fwhm="0.000641" res="480680.0" algo="FTMS"/>
<pk mz="308.877645" i="1065092.6" sn="7.52" a="443.25" fwhm="0.000565" res="546336.4" algo="FTMS"/>
<pk mz="308.991389" i="2048413.3" sn="16.74" a="1161.79" fwhm="0.000658" res="469487.1" algo="FTMS"/>
<pk mz="309.025136" i="4801956.5" sn="42.56" a="3032.76" fwhm="0.000655" res="471980.1" algo="FTMS"/>
<pk mz="309.061545" i="6757804.5" sn="60.89" a="4103.92" fwhm="0.000622" res="496952.0" algo="FTMS"/>
<pk mz="309.067296" i="1053485.8" sn="7.41" a="361.92" fwhm="0.000487" res="634314.5" algo="FTMS"/>
<pk mz="309.072760" i="1080238.9" sn="7.66" a="393.02" fwhm="0.000521" res="593028.7" algo="FTMS"/>
<pk mz="309.074671" i="1181743.4" sn="8.61" a="365.93" fwhm="0.000533" res="579421.2" algo="FTMS"/>
<pk mz="309.092462" i="1064883.1" sn="7.51" a="413.15" fwhm="0.000595" res="519257.3" algo="FTMS"/>
<pk mz="309.097981" i="4859828.5" sn="43.10" a="3012.54" fwhm="0.000650" res="475649.0" algo="FTMS"/>
<pk mz="309.101364" i="1142709.1" sn="8.24" a="574.24" fwhm="0.000674" res="458687.1" algo="FTMS"/>
<pk mz="309.110999" i="3802551.3" sn="33.18" a="2095.54" fwhm="0.000599" res="516037.0" algo="FTMS"/>
<pk mz="309.134399" i="3276732.3" sn="28.25" a="1749.57" fwhm="0.000590" res="524207.5" algo="FTMS"/>
<pk mz="309.152940" i="2114752.3" sn="17.36" a="1130.77" fwhm="0.000607" res="509141.4" algo="FTMS"/>
<pk mz="309.170769" i="2883780.3" sn="24.57" a="1657.67" fwhm="0.000640" res="483279.2" algo="FTMS"/>
<pk mz="309.174150" i="7418309.0" sn="67.09" a="4504.31" fwhm="0.000619" res="499220.9" algo="FTMS"/>
<pk mz="309.207141" i="1086284.1" sn="7.71" a="390.96" fwhm="0.000538" res="574364.9" algo="FTMS"/>
<pk mz="310.056840" i="3134598.3" sn="26.92" a="1742.28" fwhm="0.000607" res="511176.0" algo="FTMS"/>
<pk mz="310.064982" i="1059464.1" sn="7.46" a="553.94" fwhm="0.000748" res="414428.0" algo="FTMS"/>
<pk mz="310.069919" i="1074825.1" sn="7.60" a="426.77" fwhm="0.000573" res="541440.1" algo="FTMS"/>
<pk mz="310.093118" i="1680782.4" sn="13.29" a="844.20" fwhm="0.000650" res="476806.6" algo="FTMS"/>
<pk mz="310.101202" i="1175952.1" sn="8.55" a="530.16" fwhm="0.000651" res="476457.4" algo="FTMS"/>
<pk mz="310.177500" i="1431841.0" sn="10.95" a="594.62" fwhm="0.000529" res="586009.1" algo="FTMS"/>
<pk mz="311.004601" i="1102297.1" sn="7.86" a="480.58" fwhm="0.000567" res="548804.1" algo="FTMS"/>
<pk mz="311.040829" i="4918113.0" sn="43.64" a="3019.23" fwhm="0.000649" res="479412.4" algo="FTMS"/>
<pk mz="311.076438" i="1333609.3" sn="10.03" a="439.06" fwhm="0.000442" res="703493.0" algo="FTMS"/>
<pk mz="311.077243" i="8435561.0" sn="76.62" a="5077.25" fwhm="0.000619" res="502533.0" algo="FTMS"/>
<pk mz="311.088465" i="1019883.9" sn="7.09" a="381.72" fwhm="0.000596" res="522244.9" algo="FTMS"/>
<pk mz="311.090355" i="1519724.4" sn="11.77" a="549.51" fwhm="0.000507" res="613096.8" algo="FTMS"/>
<pk mz="311.108130" i="1374960.3" sn="10.42" a="617.08" fwhm="0.000596" res="522179.5" algo="FTMS"/>
<pk mz="311.113656" i="7525233.5" sn="68.09" a="4722.14" fwhm="0.000638" res="487732.1" algo="FTMS"/>
<pk mz="311.126715" i="1167732.5" sn="8.47" a="541.43" fwhm="0.000643" res="483725.7" algo="FTMS"/>
<pk mz="311.150046" i="5409657.5" sn="48.25" a="3162.30" fwhm="0.000623" res="499721.0" algo="FTMS"/>
<pk mz="311.156802" i="4858747.0" sn="43.08" a="3025.65" fwhm="0.000643" res="484035.2" algo="FTMS"/>
<pk mz="311.162697" i="4325244.5" sn="38.08" a="3093.09" fwhm="0.000740" res="420560.7" algo="FTMS"/>
<pk mz="311.168508" i="566036352.0" z="-1" sn="5305.13" a="344022.81" fwhm="0.000610" res="510064.9" algo="FTMS" component_name="A" deconvoluted_molecular_mass="311.168861" deconvoluted_isotopic_mass="311.168848"/>
<pk mz="311.186431" i="2127746.0" sn="17.48" a="1243.94" fwhm="0.000673" res="462263.2" algo="FTMS"/>
<pk mz="311.222827" i="3909514.0" sn="34.18" a="2151.35" fwhm="0.000605" res="514301.4" algo="FTMS"/>
<pk mz="312.036316" i="1092546.1" sn="7.77" a="805.73" fwhm="0.001065" res="293034.8" algo="FTMS"/>
<pk mz="312.044106" i="1074116.0" sn="7.59" a="459.82" fwhm="0.000580" res="537969.9" algo="FTMS"/>
<pk mz="312.072535" i="2714954.5" sn="22.98" a="1560.89" fwhm="0.000631" res="494874.4" algo="FTMS"/>
<pk mz="312.080469" i="1181772.3" sn="8.60" a="524.55" fwhm="0.000574" res="543810.1" algo="FTMS"/>
<pk mz="312.108907" i="1403474.8" sn="10.68" a="599.03" fwhm="0.000593" res="526249.7" algo="FTMS"/>
<pk mz="312.171176" i="5701729.0" sn="50.99" a="2008.66" fwhm="0.000403" res="775205.0" algo="FTMS"/>
<pk mz="312.171959" i="71018592.0" z="-1" sn="663.45" a="45282.20" fwhm="0.000625" res="499655.4" algo="FTMS" component_name="A" deconvoluted_molecular_mass="311.168861" deconvoluted_isotopic_mass="312.172301"/>
<pk mz="313.020115" i="1168419.8" sn="8.42" a="446.98" fwhm="0.000481" res="650276.5" algo="FTMS"/>
<pk mz="313.055667" i="1099308.0" sn="7.77" a="301.18" fwhm="0.000397" res="787811.2" algo="FTMS"/>
<pk mz="313.056469" i="9221420.0" sn="83.39" a="5811.31" fwhm="0.000633" res="494186.2" algo="FTMS"/>
<pk mz="313.071773" i="1019439.8" sn="7.03" a="494.76" fwhm="0.000686" res="456055.1" algo="FTMS"/>
<pk mz="313.092863" i="9733429.0" sn="88.16" a="6303.48" fwhm="0.000652" res="480333.4" algo="FTMS"/>
<pk mz="313.111628" i="1228472.9" sn="8.97" a="658.25" fwhm="0.000675" res="463616.0" algo="FTMS"/>
<pk mz="313.129277" i="13359421.0" sn="121.91" a="8476.41" fwhm="0.000638" res="490939.5" algo="FTMS"/>
<pk mz="313.157661" i="2249795.5" sn="18.48" a="1234.59" fwhm="0.000620" res="505301.2" algo="FTMS"/>
<pk mz="313.164478" i="15276357.0" z="-1" sn="139.76" a="9672.57" fwhm="0.000635" res="492964.2" algo="FTMS" component_name="BD" deconvoluted_molecular_mass="313.164819" deconvoluted_isotopic_mass="313.164823"/>
<pk mz="313.165679" i="5905733.5" sn="52.52" a="3724.79" fwhm="0.000646" res="485147.7" algo="FTMS"/>
<pk mz="313.172941" i="2518855.0" sn="20.99" a="1332.51" fwhm="0.000605" res="517734.8" algo="FTMS"/>
<pk mz="313.175325" i="4830535.5" z="-1" sn="42.51" a="2857.65" fwhm="0.000623" res="502374.2" algo="FTMS" component_name="A" deconvoluted_molecular_mass="311.168861" deconvoluted_isotopic_mass="313.175670"/>
<pk mz="313.202088" i="1703245.9" sn="13.39" a="901.58" fwhm="0.000589" res="531421.1" algo="FTMS"/>
<pk mz="313.238460" i="4322134.5" sn="37.78" a="2548.00" fwhm="0.000625" res="501103.6" algo="FTMS"/>
<pk mz="314.030635" i="1557134.8" sn="12.03" a="801.92" fwhm="0.000632" res="496709.5" algo="FTMS"/>
<pk mz="314.059921" i="1631509.6" sn="12.72" a="726.51" fwhm="0.000575" res="546580.3" algo="FTMS"/>
<pk mz="314.067016" i="1026327.3" sn="7.09" a="426.48" fwhm="0.000618" res="508255.3" algo="FTMS"/>
<pk mz="314.088152" i="1330972.3" sn="9.93" a="500.93" fwhm="0.000528" res="594676.0" algo="FTMS"/>
<pk mz="314.096279" i="1643806.3" sn="12.84" a="735.29" fwhm="0.000561" res="559690.2" algo="FTMS"/>
<pk mz="314.132659" i="2377766.8" sn="19.67" a="1342.49" fwhm="0.000619" res="507178.3" algo="FTMS"/>
<pk mz="314.135826" i="1294247.5" sn="9.58" a="753.78" fwhm="0.000681" res="461104.0" algo="FTMS"/>
<pk mz="314.160881" i="1262125.4" sn="9.29" a="664.58" fwhm="0.000622" res="504966.2" algo="FTMS"/>
<pk mz="314.167791" i="2580527.0" z="-1" sn="21.56" a="1543.61" fwhm="0.000674" res="465939.6" algo="FTMS" component_name="BD" deconvoluted_molecular_mass="313.164819" deconvoluted_isotopic_mass="314.168138"/>
<pk mz="315.014596" i="1710582.8" sn="13.46" a="853.11" fwhm="0.000629" res="501130.2" algo="FTMS"/>
<pk mz="315.035738" i="1782011.8" sn="14.12" a="864.56" fwhm="0.000571" res="551322.2" algo="FTMS"/>
<pk mz="315.051031" i="1620863.4" sn="12.62" a="789.95" fwhm="0.000611" res="515684.7" algo="FTMS"/>
<pk mz="315.072153" i="4757764.5" sn="41.83" a="2922.64" fwhm="0.000647" res="487014.1" algo="FTMS"/>
<pk mz="315.083416" i="1284615.1" sn="9.49" a="576.95" fwhm="0.000599" res="526328.4" algo="FTMS"/>
<pk mz="315.087520" i="1289736.0" sn="9.54" a="612.18" fwhm="0.000612" res="514432.7" algo="FTMS"/>
<pk mz="315.108507" i="10408717.0" sn="94.44" a="6881.51" fwhm="0.000665" res="474081.7" algo="FTMS"/>
<pk mz="315.119739" i="1810191.8" sn="14.39" a="1154.52" fwhm="0.000730" res="431694.4" algo="FTMS"/>
<pk mz="315.144913" i="10365718.0" sn="94.04" a="6694.01" fwhm="0.000655" res="480994.5" algo="FTMS"/>
<pk mz="315.156098" i="1335576.4" sn="9.97" a="750.13" fwhm="0.000671" res="469387.4" algo="FTMS"/>
<pk mz="315.181360" i="5505822.5" sn="48.79" a="3194.98" fwhm="0.000615" res="512574.9" algo="FTMS"/>
<pk mz="315.217681" i="2416167.0" sn="20.03" a="1362.61" fwhm="0.000634" res="497142.6" algo="FTMS"/>
<pk mz="316.046285" i="1572589.0" sn="12.17" a="741.85" fwhm="0.000581" res="543890.9" algo="FTMS"/>
<pk mz="316.067386" i="1027442.1" sn="7.10" a="294.30" fwhm="0.000484" res="653030.5" algo="FTMS"/>
<pk mz="316.111940" i="1337340.9" sn="9.98" a="517.55" fwhm="0.000531" res="594865.7" algo="FTMS"/>
<pk mz="316.140258" i="1122947.6" sn="7.99" a="529.89" fwhm="0.000670" res="472025.6" algo="FTMS"/>
<pk mz="316.148194" i="1692421.5" sn="13.29" a="901.69" fwhm="0.000632" res="500014.5" algo="FTMS"/>
<pk mz="316.151341" i="1679366.3" sn="13.17" a="787.77" fwhm="0.000587" res="538898.7" algo="FTMS"/>
<pk mz="317.030255" i="2830554.8" sn="23.88" a="1672.33" fwhm="0.000665" res="476785.5" algo="FTMS"/>
<pk mz="317.051452" i="1899488.0" sn="15.21" a="1236.19" fwhm="0.000766" res="413913.2" algo="FTMS"/>
<pk mz="317.066656" i="2147299.8" sn="17.52" a="1161.36" fwhm="0.000642" res="493772.3" algo="FTMS"/>
<pk mz="317.077926" i="1182310.4" sn="8.54" a="443.72" fwhm="0.000531" res="597496.7" algo="FTMS"/>
<pk mz="317.087859" i="4103400.8" sn="35.73" a="2681.53" fwhm="0.000672" res="471563.6" algo="FTMS"/>
<pk mz="317.099017" i="1213803.5" sn="8.83" a="673.11" fwhm="0.000722" res="439222.2" algo="FTMS"/>
<pk mz="317.103047" i="1673196.5" sn="13.11" a="921.35" fwhm="0.000676" res="469324.5" algo="FTMS"/>
<pk mz="317.124178" i="9713906.0" sn="87.97" a="6285.65" fwhm="0.000662" res="479234.8" algo="FTMS"/>
<pk mz="317.139554" i="1637109.4" sn="12.77" a="653.43" fwhm="0.000507" res="625558.5" algo="FTMS"/>
<pk mz="317.160527" i="6870266.5" sn="61.49" a="4639.35" fwhm="0.000699" res="453803.1" algo="FTMS"/>
<pk mz="317.196929" i="2802947.3" sn="23.62" a="1688.34" fwhm="0.000673" res="471071.0" algo="FTMS"/>
<pk mz="317.925918" i="1168693.5" sn="8.41" a="608.81" fwhm="0.000720" res="441769.1" algo="FTMS"/>
<pk mz="318.025476" i="1925070.0" sn="15.45" a="1244.90" fwhm="0.000743" res="428272.3" algo="FTMS"/>
<pk mz="318.033510" i="1132752.0" sn="8.07" a="725.95" fwhm="0.000838" res="379740.9" algo="FTMS"/>
<pk mz="318.061939" i="2008022.9" sn="16.22" a="1104.82" fwhm="0.000830" res="383114.6" algo="FTMS"/>
<pk mz="318.083028" i="1283804.1" sn="9.48" a="651.29" fwhm="0.000653" res="487377.9" algo="FTMS"/>
<pk mz="318.098355" i="1223007.9" sn="8.91" a="650.14" fwhm="0.000713" res="446118.4" algo="FTMS"/>
<pk mz="318.119412" i="1785317.0" sn="14.15" a="832.79" fwhm="0.000647" res="491591.7" algo="FTMS"/>
<pk mz="318.127511" i="1630567.0" sn="12.71" a="1023.98" fwhm="0.000779" res="408592.7" algo="FTMS"/>
<pk mz="318.158385" i="1115502.6" sn="7.91" a="652.26" fwhm="0.000697" res="456303.1" algo="FTMS"/>
<pk mz="318.163855" i="1311088.0" sn="9.73" a="588.40" fwhm="0.000579" res="549266.7" algo="FTMS"/>
<pk mz="319.009578" i="2597569.0" sn="21.55" a="1426.36" fwhm="0.000603" res="529418.6" algo="FTMS"/>
<pk mz="319.045960" i="4418762.0" sn="38.38" a="2597.00" fwhm="0.000625" res="510373.1" algo="FTMS"/>
<pk mz="319.057200" i="1233484.8" sn="8.94" a="524.08" fwhm="0.000599" res="532878.7" algo="FTMS"/>
<pk mz="319.067022" i="1441615.3" sn="10.87" a="708.29" fwhm="0.000632" res="504993.8" algo="FTMS"/>
<pk mz="319.082331" i="2399443.0" sn="19.72" a="1433.03" fwhm="0.000661" res="482932.7" algo="FTMS"/>
<pk mz="319.093527" i="1644629.8" sn="12.74" a="1017.29" fwhm="0.000729" res="437802.7" algo="FTMS"/>
<pk mz="319.095509" i="1428182.3" sn="10.74" a="591.42" fwhm="0.000553" res="576898.9" algo="FTMS"/>
<pk mz="319.103414" i="2539992.3" sn="21.02" a="1527.04" fwhm="0.000674" res="473478.4" algo="FTMS"/>
<pk mz="319.118704" i="1828316.0" sn="14.44" a="957.85" fwhm="0.000604" res="528657.5" algo="FTMS"/>
<pk mz="319.131721" i="1739615.3" sn="13.62" a="1019.05" fwhm="0.000699" res="456522.5" algo="FTMS"/>
<pk mz="319.139869" i="3222241.3" sn="27.32" a="1844.34" fwhm="0.000630" res="506606.4" algo="FTMS"/>
<pk mz="319.168050" i="1311976.3" sn="9.67" a="597.42" fwhm="0.000615" res="519323.4" algo="FTMS"/>
<pk mz="319.176272" i="1541738.4" sn="11.79" a="743.04" fwhm="0.000639" res="499355.1" algo="FTMS"/>
<pk mz="319.204475" i="1263985.4" sn="9.22" a="624.86" fwhm="0.000597" res="534785.3" algo="FTMS"/>
<pk mz="319.240882" i="4350714.5" sn="37.75" a="2695.06" fwhm="0.000657" res="486263.0" algo="FTMS"/>
<pk mz="320.041184" i="2699458.3" sn="22.49" a="1446.32" fwhm="0.000609" res="525613.5" algo="FTMS"/>
<pk mz="320.077587" i="1877451.4" sn="14.89" a="1064.44" fwhm="0.000708" res="452295.2" algo="FTMS"/>
<pk mz="320.098716" i="1644368.6" sn="12.74" a="955.88" fwhm="0.000759" res="421935.8" algo="FTMS"/>
<pk mz="320.135124" i="2651609.8" sn="22.05" a="1422.58" fwhm="0.000617" res="519252.9" algo="FTMS"/>
<pk mz="320.244262" i="1048693.3" sn="7.23" a="424.77" fwhm="0.000567" res="564832.6" algo="FTMS"/>
<pk mz="321.009144" i="9988278.0" sn="89.85" a="6742.69" fwhm="0.000692" res="463968.8" algo="FTMS"/>
<pk mz="321.025197" i="4589242.0" sn="39.95" a="2792.39" fwhm="0.000661" res="485814.5" algo="FTMS"/>
<pk mz="321.038144" i="1024573.3" sn="7.01" a="435.19" fwhm="0.000602" res="533144.5" algo="FTMS"/>
<pk mz="321.061525" i="5347011.0" sn="46.95" a="3484.17" fwhm="0.000672" res="478054.6" algo="FTMS"/>
<pk mz="321.072839" i="1486918.0" sn="11.28" a="726.79" fwhm="0.000611" res="525545.6" algo="FTMS"/>
<pk mz="321.074711" i="1392198.5" sn="10.40" a="760.81" fwhm="0.000647" res="496089.7" algo="FTMS"/>
<pk mz="321.097905" i="3246796.5" sn="27.54" a="2082.40" fwhm="0.000683" res="470017.9" algo="FTMS"/>
<pk mz="321.110983" i="3691727.8" sn="31.66" a="2237.25" fwhm="0.000662" res="485194.0" algo="FTMS"/>
<pk mz="321.134400" i="2710997.5" sn="22.59" a="1499.69" fwhm="0.000631" res="509294.8" algo="FTMS"/>
<pk mz="321.147453" i="1048920.9" sn="7.23" a="565.27" fwhm="0.000802" res="400667.8" algo="FTMS"/>
<pk mz="321.183805" i="2746082.0" sn="22.92" a="1625.20" fwhm="0.000619" res="518512.4" algo="FTMS"/>
<pk mz="321.210471" i="1853416.9" sn="14.67" a="996.95" fwhm="0.000672" res="478210.7" algo="FTMS"/>
<pk mz="321.237894" i="1708271.9" sn="13.32" a="960.60" fwhm="0.000687" res="467903.7" algo="FTMS"/>
<pk mz="322.012509" i="1047348.7" sn="7.21" a="580.03" fwhm="0.000715" res="450424.8" algo="FTMS"/>
<pk mz="322.020450" i="1920182.8" sn="15.28" a="946.47" fwhm="0.000620" res="519200.7" algo="FTMS"/>
<pk mz="322.056866" i="2603200.0" sn="21.59" a="1410.91" fwhm="0.000638" res="505168.1" algo="FTMS"/>
<pk mz="322.093255" i="1833929.3" sn="14.48" a="891.40" fwhm="0.000569" res="565826.1" algo="FTMS"/>
<pk mz="322.106293" i="1920716.6" sn="15.29" a="1033.06" fwhm="0.000618" res="521256.2" algo="FTMS"/>
<pk mz="322.114337" i="1376462.6" sn="10.26" a="599.94" fwhm="0.000547" res="588439.1" algo="FTMS"/>
<pk mz="322.129604" i="1211218.6" sn="8.73" a="493.68" fwhm="0.000567" res="567711.0" algo="FTMS"/>
<pk mz="323.004496" i="1956786.6" sn="15.62" a="870.57" fwhm="0.000534" res="605292.7" algo="FTMS"/>
<pk mz="323.007104" i="8967859.0" sn="80.41" a="6228.24" fwhm="0.000689" res="468950.2" algo="FTMS"/>
<pk mz="323.037790" i="1063355.3" sn="7.36" a="493.89" fwhm="0.000714" res="452724.9" algo="FTMS"/>
<pk mz="323.040844" i="6643388.0" sn="58.93" a="4302.76" fwhm="0.000673" res="480354.1" algo="FTMS"/>
<pk mz="323.052088" i="1127102.9" sn="7.95" a="394.22" fwhm="0.000516" res="625789.0" algo="FTMS"/>
<pk mz="323.077258" i="7063237.5" sn="62.81" a="4530.40" fwhm="0.000670" res="481879.4" algo="FTMS"/>
<pk mz="323.088409" i="1506888.3" sn="11.46" a="740.39" fwhm="0.000631" res="511957.9" algo="FTMS"/>
<pk mz="323.090322" i="3148488.8" sn="26.63" a="1986.49" fwhm="0.000679" res="475807.3" algo="FTMS"/>
<pk mz="323.108080" i="1293901.3" sn="9.49" a="504.64" fwhm="0.000593" res="545303.6" algo="FTMS"/>
<pk mz="323.113670" i="5194446.5" sn="45.54" a="3191.07" fwhm="0.000654" res="494051.7" algo="FTMS"/>
<pk mz="323.126718" i="2879954.0" sn="24.15" a="1688.85" fwhm="0.000660" res="489703.1" algo="FTMS"/>
<pk mz="323.150034" i="2368216.0" sn="19.42" a="1338.18" fwhm="0.000651" res="496617.3" algo="FTMS"/>
<pk mz="323.168663" i="3165916.8" sn="26.79" a="1893.53" fwhm="0.000656" res="492373.9" algo="FTMS"/>
<pk mz="323.180987" i="1141600.0" sn="8.08" a="541.21" fwhm="0.000661" res="488728.2" algo="FTMS"/>
<pk mz="323.186459" i="1178593.5" sn="8.42" a="580.90" fwhm="0.000642" res="503557.7" algo="FTMS"/>
<pk mz="323.189761" i="1102050.3" sn="7.72" a="452.42" fwhm="0.000595" res="542786.7" algo="FTMS"/>
<pk mz="323.199466" i="1926884.8" sn="15.34" a="954.64" fwhm="0.000602" res="536965.6" algo="FTMS"/>
<pk mz="324.010490" i="1231286.1" sn="8.91" a="473.89" fwhm="0.000556" res="582711.0" algo="FTMS"/>
<pk mz="324.036041" i="1624764.8" sn="12.55" a="818.65" fwhm="0.000614" res="528101.7" algo="FTMS"/>
<pk mz="324.044219" i="1181758.9" sn="8.45" a="634.98" fwhm="0.000725" res="446847.9" algo="FTMS"/>
<pk mz="324.072455" i="2903494.3" sn="24.36" a="1677.66" fwhm="0.000648" res="499972.7" algo="FTMS"/>
<pk mz="324.080576" i="1165768.3" sn="8.30" a="569.96" fwhm="0.000668" res="485100.0" algo="FTMS"/>
<pk mz="324.085624" i="1115465.6" sn="7.84" a="443.06" fwhm="0.000597" res="542939.1" algo="FTMS"/>
<pk mz="324.108861" i="1881551.6" sn="14.92" a="1025.52" fwhm="0.000624" res="519132.7" algo="FTMS"/>
<pk mz="325.020078" i="4193980.5" sn="36.01" a="2678.62" fwhm="0.000675" res="481704.0" algo="FTMS"/>
<pk mz="325.056468" i="6457542.0" sn="56.77" a="4478.40" fwhm="0.000708" res="459294.3" algo="FTMS"/>
<pk mz="325.087427" i="1617101.9" sn="12.38" a="817.57" fwhm="0.000637" res="510205.6" algo="FTMS"/>
<pk mz="325.092928" i="8712399.0" sn="77.46" a="6081.03" fwhm="0.000691" res="470289.7" algo="FTMS"/>
<pk mz="325.105886" i="2508754.8" sn="20.56" a="1477.73" fwhm="0.000662" res="491263.6" algo="FTMS"/>
<pk mz="325.123745" i="1165143.4" sn="8.23" a="475.20" fwhm="0.000531" res="612152.9" algo="FTMS"/>
<pk mz="325.129316" i="5663449.0" sn="49.49" a="3763.98" fwhm="0.000673" res="483343.5" algo="FTMS"/>
<pk mz="325.147849" i="1545949.8" sn="11.73" a="819.30" fwhm="0.000636" res="510841.0" algo="FTMS"/>
<pk mz="325.165531" i="2514146.3" sn="20.61" a="1204.38" fwhm="0.000538" res="604667.1" algo="FTMS"/>
<pk mz="325.166229" i="1957090.5" sn="15.50" a="701.81" fwhm="0.000441" res="737762.2" algo="FTMS"/>
<pk mz="325.169131" i="1393891.3" sn="10.33" a="672.02" fwhm="0.000625" res="520348.2" algo="FTMS"/>
<pk mz="325.171398" i="3444451.8" sn="29.14" a="2206.00" fwhm="0.000706" res="460450.1" algo="FTMS"/>
<pk mz="325.177915" i="3259109.5" sn="27.44" a="1770.91" fwhm="0.000637" res="510188.7" algo="FTMS"/>
<pk mz="325.184235" i="485233888.0" z="-1" sn="4448.02" a="324339.72" fwhm="0.000671" res="484388.0" algo="FTMS" component_name="B" deconvoluted_molecular_mass="325.184616" deconvoluted_isotopic_mass="325.184606"/>
<pk mz="325.201981" i="1668331.9" sn="12.85" a="771.44" fwhm="0.000598" res="543511.2" algo="FTMS"/>
<pk mz="325.667858" i="1363557.6" sn="10.05" a="764.57" fwhm="0.000700" res="465486.3" algo="FTMS"/>
<pk mz="326.051710" i="2021066.1" sn="16.08" a="1153.18" fwhm="0.000732" res="445378.2" algo="FTMS"/>
<pk mz="326.064813" i="1064141.6" sn="7.30" a="426.10" fwhm="0.000592" res="551197.3" algo="FTMS"/>
<pk mz="326.088123" i="2192851.8" sn="17.66" a="1631.05" fwhm="0.000837" res="389766.0" algo="FTMS"/>
<pk mz="326.096216" i="1076949.8" sn="7.42" a="409.77" fwhm="0.000575" res="566696.4" algo="FTMS"/>
<pk mz="326.107380" i="1067480.8" sn="7.34" a="515.87" fwhm="0.000693" res="470712.6" algo="FTMS"/>
<pk mz="326.124496" i="1497693.3" sn="11.28" a="770.01" fwhm="0.000666" res="489997.0" algo="FTMS"/>
<pk mz="326.132679" i="1265759.4" sn="9.15" a="576.79" fwhm="0.000625" res="521605.9" algo="FTMS"/>
<pk mz="326.187654" i="68834800.0" z="-1" sn="628.88" a="47988.03" fwhm="0.000680" res="479663.2" algo="FTMS" component_name="B" deconvoluted_molecular_mass="325.184616" deconvoluted_isotopic_mass="326.188028"/>
<pk mz="327.014663" i="1377991.4" sn="10.18" a="581.25" fwhm="0.000586" res="558249.5" algo="FTMS"/>
<pk mz="327.035765" i="3569869.0" sn="30.28" a="2199.68" fwhm="0.000676" res="483522.2" algo="FTMS"/>
<pk mz="327.072151" i="8268502.5" sn="73.38" a="5799.08" fwhm="0.000707" res="462846.3" algo="FTMS"/>
<pk mz="327.108571" i="10017504.0" sn="89.42" a="7322.90" fwhm="0.000741" res="441588.5" algo="FTMS"/>
<pk mz="327.119751" i="1355107.1" sn="9.97" a="741.84" fwhm="0.000680" res="480713.7" algo="FTMS"/>
<pk mz="327.144931" i="10068714.0" sn="89.89" a="7409.03" fwhm="0.000746" res="438670.9" algo="FTMS"/>
<pk mz="327.163539" i="4560110.5" sn="39.37" a="2987.69" fwhm="0.000708" res="462138.2" algo="FTMS"/>
<pk mz="327.180036" i="13387507.0" sn="120.33" a="9796.67" fwhm="0.000739" res="442642.3" algo="FTMS"/>
<pk mz="327.181244" i="5062387.5" sn="43.97" a="3340.16" fwhm="0.000709" res="461437.9" algo="FTMS"/>
<pk mz="327.188566" i="1600501.3" sn="12.22" a="647.65" fwhm="0.000540" res="606447.8" algo="FTMS"/>
<pk mz="327.190983" i="5117174.0" z="-1" sn="44.48" a="3903.02" fwhm="0.000802" res="407911.6" algo="FTMS" component_name="B" deconvoluted_molecular_mass="325.184616" deconvoluted_isotopic_mass="327.191358"/>
<pk mz="327.217640" i="5305597.0" sn="46.20" a="3535.69" fwhm="0.000700" res="467226.7" algo="FTMS"/>
<pk mz="328.067478" i="1673949.9" sn="12.89" a="770.41" fwhm="0.000597" res="549398.9" algo="FTMS"/>
<pk mz="328.075561" i="1417184.0" sn="10.54" a="713.88" fwhm="0.000616" res="532869.9" algo="FTMS"/>
<pk mz="328.103734" i="1620711.4" sn="12.40" a="760.69" fwhm="0.000604" res="542840.6" algo="FTMS"/>
<pk mz="328.111911" i="1700329.6" sn="13.13" a="765.70" fwhm="0.000593" res="553176.4" algo="FTMS"/>
<pk mz="328.148304" i="1566707.3" sn="11.91" a="810.46" fwhm="0.000682" res="480877.6" algo="FTMS"/>
<pk mz="328.151284" i="1159924.0" sn="8.18" a="700.46" fwhm="0.000729" res="450142.4" algo="FTMS"/>
<pk mz="328.183401" i="2964732.5" sn="24.73" a="1807.23" fwhm="0.000706" res="464736.5" algo="FTMS"/>
<pk mz="328.221091" i="1330182.6" sn="9.74" a="719.20" fwhm="0.000660" res="497197.6" algo="FTMS"/>
<pk mz="328.825600" i="1052967.1" sn="7.20" a="493.17" fwhm="0.000659" res="498950.9" algo="FTMS"/>
<pk mz="329.030232" i="1908701.6" sn="15.04" a="1223.93" fwhm="0.000754" res="436549.2" algo="FTMS"/>
<pk mz="329.041535" i="1274080.6" sn="9.22" a="987.58" fwhm="0.000880" res="373904.7" algo="FTMS"/>
<pk mz="329.051476" i="5049571.5" sn="43.85" a="3590.64" fwhm="0.000732" res="449520.5" algo="FTMS"/>
<pk mz="329.066614" i="1475431.4" sn="11.07" a="735.75" fwhm="0.000674" res="488403.6" algo="FTMS"/>
<pk mz="329.087812" i="9185517.0" sn="81.79" a="6271.53" fwhm="0.000695" res="473825.7" algo="FTMS"/>
<pk mz="329.103172" i="1128305.1" sn="7.89" a="401.94" fwhm="0.000549" res="599884.2" algo="FTMS"/>
<pk mz="329.124127" i="12562679.0" sn="112.76" a="9343.81" fwhm="0.000732" res="449841.6" algo="FTMS"/>
<pk mz="329.135432" i="2692089.8" sn="22.23" a="1627.84" fwhm="0.000682" res="482521.0" algo="FTMS"/>
<pk mz="329.152541" i="65272064.0" z="-1" sn="596.20" a="46823.89" fwhm="0.000702" res="468553.8" algo="FTMS" component_name="H" deconvoluted_molecular_mass="329.152840" deconvoluted_isotopic_mass="329.152921"/>
<pk mz="329.160578" i="14606592.0" z="-1" sn="131.51" a="10768.71" fwhm="0.000732" res="449455.2" algo="FTMS" component_name="BN" deconvoluted_molecular_mass="329.160955" deconvoluted_isotopic_mass="329.160958"/>
<pk mz="329.175911" i="1089668.5" sn="7.53" a="669.89" fwhm="0.000838" res="392724.4" algo="FTMS"/>
<pk mz="329.197060" i="4584714.0" sn="39.59" a="3012.51" fwhm="0.000679" res="485135.0" algo="FTMS"/>
<pk mz="329.233357" i="13510932.0" sn="121.46" a="9860.89" fwhm="0.000738" res="446091.9" algo="FTMS"/>
<pk mz="330.025560" i="1396967.3" sn="10.35" a="689.49" fwhm="0.000613" res="538025.5" algo="FTMS"/>
<pk mz="330.061997" i="1273329.0" sn="9.21" a="798.93" fwhm="0.000756" res="436351.6" algo="FTMS"/>
<pk mz="330.083080" i="1332342.6" sn="9.75" a="695.86" fwhm="0.000658" res="501698.5" algo="FTMS"/>
<pk mz="330.091261" i="1338104.9" sn="9.81" a="539.14" fwhm="0.000554" res="596358.6" algo="FTMS"/>
<pk mz="330.119330" i="1502976.4" sn="11.32" a="792.17" fwhm="0.000663" res="497705.6" algo="FTMS"/>
<pk mz="330.127571" i="2018050.5" sn="16.04" a="1265.56" fwhm="0.000766" res="431167.4" algo="FTMS"/>
<pk mz="330.155797" i="11210250.0" z="-1" sn="100.35" a="7950.82" fwhm="0.000712" res="463859.4" algo="FTMS" component_name="H" deconvoluted_molecular_mass="329.152840" deconvoluted_isotopic_mass="330.156179"/>
<pk mz="330.163898" i="2512908.3" z="-1" sn="20.58" a="1526.50" fwhm="0.000701" res="470755.1" algo="FTMS" component_name="BN" deconvoluted_molecular_mass="329.160955" deconvoluted_isotopic_mass="330.164280"/>
<pk mz="330.167046" i="1420429.1" sn="10.56" a="764.57" fwhm="0.000668" res="494259.5" algo="FTMS"/>
<pk mz="330.209573" i="1131544.5" sn="7.91" a="531.29" fwhm="0.000672" res="491174.4" algo="FTMS"/>
<pk mz="330.236738" i="2631711.8" sn="21.67" a="1571.79" fwhm="0.000672" res="491119.4" algo="FTMS"/>
<pk mz="331.009553" i="1776366.9" sn="13.72" a="1096.35" fwhm="0.000695" res="476296.6" algo="FTMS"/>
<pk mz="331.045925" i="2765560.5" sn="22.72" a="1630.66" fwhm="0.000666" res="496753.0" algo="FTMS"/>
<pk mz="331.057120" i="1909755.6" sn="14.93" a="1153.63" fwhm="0.000728" res="454886.6" algo="FTMS"/>
<pk mz="331.067082" i="3121918.3" sn="25.96" a="1978.60" fwhm="0.000685" res="483250.7" algo="FTMS"/>
<pk mz="331.082382" i="2550530.5" sn="20.76" a="1592.74" fwhm="0.000697" res="474865.4" algo="FTMS"/>
<pk mz="331.093442" i="1531269.4" sn="11.49" a="1179.28" fwhm="0.000887" res="373300.5" algo="FTMS"/>
<pk mz="331.103415" i="6512392.0" sn="56.82" a="4783.02" fwhm="0.000754" res="438902.1" algo="FTMS"/>
<pk mz="331.114646" i="1564683.0" sn="11.79" a="918.52" fwhm="0.000695" res="476724.2" algo="FTMS"/>
<pk mz="331.118828" i="1668364.1" sn="12.73" a="825.01" fwhm="0.000656" res="504936.1" algo="FTMS"/>
<pk mz="331.138968" i="1321233.6" sn="9.57" a="379.74" fwhm="0.000406" res="815699.6" algo="FTMS"/>
<pk mz="331.139862" i="11260690.0" sn="100.03" a="7780.50" fwhm="0.000705" res="469788.0" algo="FTMS"/>
<pk mz="331.149523" i="17515284.0" z="-1" sn="156.95" a="13296.02" fwhm="0.000733" res="451880.9" algo="FTMS" component_name="AD" deconvoluted_molecular_mass="331.149916" deconvoluted_isotopic_mass="331.149907"/>
<pk mz="331.151067" i="1038484.8" sn="7.00" a="443.59" fwhm="0.000643" res="514851.5" algo="FTMS"/>
<pk mz="331.155083" i="1278229.9" z="-1" sn="9.18" a="515.62" fwhm="0.000544" res="608813.3" algo="FTMS" component_name="H" deconvoluted_molecular_mass="329.152840" deconvoluted_isotopic_mass="331.155467"/>
<pk mz="331.176234" i="7425819.5" sn="65.13" a="5217.85" fwhm="0.000716" res="462411.1" algo="FTMS"/>
<pk mz="331.204435" i="1076771.1" sn="7.35" a="432.51" fwhm="0.000593" res="558274.5" algo="FTMS"/>
<pk mz="331.212555" i="2239013.3" sn="17.93" a="1375.97" fwhm="0.000722" res="458777.9" algo="FTMS"/>
<pk mz="331.248931" i="2055983.1" sn="16.26" a="1234.47" fwhm="0.000665" res="497892.5" algo="FTMS"/>
<pk mz="332.041242" i="2294532.3" sn="18.43" a="1368.91" fwhm="0.000686" res="484058.9" algo="FTMS"/>
<pk mz="332.077582" i="1961997.9" sn="15.40" a="984.81" fwhm="0.000595" res="557690.3" algo="FTMS"/>
<pk mz="332.098708" i="2084371.6" sn="16.52" a="1086.79" fwhm="0.000635" res="522994.6" algo="FTMS"/>
<pk mz="332.106862" i="1406741.8" sn="10.35" a="567.64" fwhm="0.000607" res="546861.7" algo="FTMS"/>
<pk mz="332.135087" i="1888029.4" sn="14.73" a="982.47" fwhm="0.000643" res="516610.0" algo="FTMS"/>
<pk mz="332.143202" i="1224095.6" sn="8.69" a="565.04" fwhm="0.000644" res="515715.5" algo="FTMS"/>
<pk mz="332.152924" i="2844194.3" z="-1" sn="23.43" a="1936.23" fwhm="0.000749" res="443670.1" algo="FTMS" component_name="AD" deconvoluted_molecular_mass="331.149916" deconvoluted_isotopic_mass="332.153311"/>
<pk mz="332.173908" i="5053480.0" sn="43.54" a="3676.71" fwhm="0.000758" res="438503.8" algo="FTMS"/>
<pk mz="332.179729" i="1160233.4" sn="8.11" a="551.04" fwhm="0.000629" res="527688.4" algo="FTMS"/>
<pk mz="332.675552" i="2138543.0" sn="17.01" a="1254.86" fwhm="0.000694" res="479663.9" algo="FTMS"/>
<pk mz="333.025164" i="3346189.3" sn="28.00" a="2158.29" fwhm="0.000718" res="464113.1" algo="FTMS"/>
<pk mz="333.061631" i="4044055.3" sn="34.35" a="2639.37" fwhm="0.000702" res="474218.1" algo="FTMS"/>
<pk mz="333.072835" i="2205466.3" sn="17.62" a="1191.70" fwhm="0.000642" res="518825.0" algo="FTMS"/>
<pk mz="333.082735" i="1668380.9" sn="12.73" a="1044.07" fwhm="0.000698" res="477294.4" algo="FTMS"/>
<pk mz="333.097974" i="3049505.0" sn="25.30" a="2063.14" fwhm="0.000742" res="448716.1" algo="FTMS"/>
<pk mz="333.109242" i="1198116.0" sn="8.45" a="538.44" fwhm="0.000583" res="571150.7" algo="FTMS"/>
<pk mz="333.111026" i="8138020.5" sn="71.60" a="5982.72" fwhm="0.000748" res="445449.0" algo="FTMS"/>
<pk mz="333.119100" i="3404070.8" sn="28.52" a="2102.57" fwhm="0.000689" res="483140.0" algo="FTMS"/>
<pk mz="333.134401" i="1866282.8" sn="14.53" a="935.26" fwhm="0.000626" res="532078.8" algo="FTMS"/>
<pk mz="333.147430" i="1412654.3" sn="10.40" a="732.63" fwhm="0.000704" res="472894.7" algo="FTMS"/>
<pk mz="333.155497" i="3449136.5" sn="28.93" a="2246.89" fwhm="0.000728" res="457426.1" algo="FTMS"/>
<pk mz="333.191848" i="1183802.3" sn="8.32" a="467.68" fwhm="0.000565" res="590121.4" algo="FTMS"/>
<pk mz="333.207213" i="1068862.5" sn="7.27" a="559.99" fwhm="0.000786" res="423727.2" algo="FTMS"/>
<pk mz="333.220205" i="2548034.0" sn="20.73" a="1464.17" fwhm="0.000665" res="500828.7" algo="FTMS"/>
<pk mz="334.020470" i="1955354.1" sn="15.34" a="1134.08" fwhm="0.000700" res="476843.2" algo="FTMS"/>
<pk mz="334.056849" i="5112356.0" sn="44.07" a="3411.30" fwhm="0.000714" res="467968.7" algo="FTMS"/>
<pk mz="334.064919" i="1247142.1" sn="8.89" a="536.11" fwhm="0.000632" res="528698.2" algo="FTMS"/>
<pk mz="334.093203" i="1773613.9" sn="13.68" a="1008.31" fwhm="0.000695" res="480846.5" algo="FTMS"/>
<pk mz="334.114405" i="3602483.5" sn="30.33" a="2406.92" fwhm="0.000710" res="470786.5" algo="FTMS"/>
<pk mz="334.122440" i="1226997.8" sn="8.71" a="1107.62" fwhm="0.001087" res="307282.5" algo="FTMS"/>
<pk mz="334.150793" i="1124541.4" sn="7.78" a="616.15" fwhm="0.000787" res="424724.9" algo="FTMS"/>
<pk mz="334.874697" i="1240193.4" sn="8.83" a="542.46" fwhm="0.000647" res="517449.5" algo="FTMS"/>
<pk mz="334.988399" i="2591520.0" sn="21.13" a="1547.08" fwhm="0.000694" res="482576.9" algo="FTMS"/>
<pk mz="335.004455" i="3192612.5" sn="26.60" a="2063.43" fwhm="0.000732" res="457662.1" algo="FTMS"/>
<pk mz="335.040823" i="5091118.5" sn="43.87" a="3804.71" fwhm="0.000763" res="439236.2" algo="FTMS"/>
<pk mz="335.052025" i="2086961.4" sn="16.53" a="1184.18" fwhm="0.000659" res="508649.3" algo="FTMS"/>
<pk mz="335.077216" i="5769016.0" sn="50.04" a="3970.99" fwhm="0.000737" res="454710.3" algo="FTMS"/>
<pk mz="335.088490" i="1870395.3" sn="14.56" a="1025.20" fwhm="0.000686" res="488615.9" algo="FTMS"/>
<pk mz="335.090324" i="2901819.8" sn="23.95" a="2117.90" fwhm="0.000756" res="443429.0" algo="FTMS"/>
<pk mz="335.108113" i="2521408.5" sn="20.49" a="1512.91" fwhm="0.000699" res="479287.2" algo="FTMS"/>
<pk mz="335.113669" i="4455746.0" sn="38.09" a="3162.26" fwhm="0.000726" res="461868.8" algo="FTMS"/>
<pk mz="335.126691" i="4035397.5" sn="34.26" a="2837.77" fwhm="0.000728" res="460331.7" algo="FTMS"/>
<pk mz="335.150026" i="2246475.8" sn="17.99" a="1307.89" fwhm="0.000674" res="497441.2" algo="FTMS"/>
<pk mz="335.163161" i="1459663.4" sn="10.82" a="793.39" fwhm="0.000728" res="460185.9" algo="FTMS"/>
<pk mz="335.171142" i="1868113.6" sn="14.54" a="1263.15" fwhm="0.000783" res="427900.8" algo="FTMS"/>
<pk mz="335.186274" i="1108949.6" sn="7.63" a="583.41" fwhm="0.000673" res="497990.8" algo="FTMS"/>
<pk mz="335.199416" i="1497177.3" sn="11.17" a="798.46" fwhm="0.000704" res="476291.1" algo="FTMS"/>
<pk mz="335.217294" i="1069790.1" sn="7.28" a="370.92" fwhm="0.000537" res="624781.7" algo="FTMS"/>
<pk mz="335.222707" i="1145567.5" sn="7.97" a="633.45" fwhm="0.000797" res="420716.8" algo="FTMS"/>
<pk mz="336.036042" i="2442044.0" sn="19.76" a="1555.96" fwhm="0.000696" res="483055.5" algo="FTMS"/>
<pk mz="336.044190" i="1076798.1" sn="7.34" a="383.41" fwhm="0.000601" res="558759.6" algo="FTMS"/>
<pk mz="336.072497" i="3481669.8" sn="29.22" a="2094.54" fwhm="0.000665" res="505470.0" algo="FTMS"/>
<pk mz="336.080495" i="1114312.0" sn="7.68" a="520.93" fwhm="0.000629" res="533901.7" algo="FTMS"/>
<pk mz="336.093632" i="1591371.6" sn="12.02" a="1010.43" fwhm="0.000743" res="452091.4" algo="FTMS"/>
<pk mz="336.108857" i="1554767.8" sn="11.69" a="874.07" fwhm="0.000707" res="475711.5" algo="FTMS"/>
<pk mz="336.120059" i="1065554.8" sn="7.24" a="435.56" fwhm="0.000588" res="571471.0" algo="FTMS"/>
<pk mz="336.130031" i="1607381.5" sn="12.17" a="1229.25" fwhm="0.000881" res="381661.2" algo="FTMS"/>
<pk mz="336.158381" i="1147101.1" sn="7.98" a="572.79" fwhm="0.000732" res="459237.0" algo="FTMS"/>
<pk mz="336.986421" i="2838333.8" sn="23.37" a="1701.51" fwhm="0.000688" res="490059.5" algo="FTMS"/>
<pk mz="337.020124" i="4697927.0" sn="40.29" a="3319.61" fwhm="0.000752" res="448449.7" algo="FTMS"/>
<pk mz="337.056534" i="8024400.5" sn="70.56" a="5706.40" fwhm="0.000733" res="460125.5" algo="FTMS"/>
<pk mz="337.067838" i="1523795.8" sn="11.40" a="736.39" fwhm="0.000625" res="539710.9" algo="FTMS"/>
<pk mz="337.092898" i="8203610.5" sn="71.58" a="6276.39" fwhm="0.000752" res="448307.8" algo="FTMS"/>
<pk mz="337.104254" i="1875037.6" sn="14.48" a="1150.71" fwhm="0.000712" res="473442.7" algo="FTMS"/>
<pk mz="337.105976" i="3461982.3" sn="28.80" a="2347.78" fwhm="0.000757" res="445558.7" algo="FTMS"/>
<pk mz="337.123748" i="1242211.0" sn="8.77" a="661.57" fwhm="0.000666" res="505941.8" algo="FTMS"/>
<pk mz="337.129293" i="6258020.5" sn="54.03" a="4470.00" fwhm="0.000747" res="451411.8" algo="FTMS"/>
<pk mz="337.142348" i="3096424.0" sn="25.50" a="1973.39" fwhm="0.000721" res="467816.1" algo="FTMS"/>
<pk mz="337.160335" i="1063148.9" sn="7.15" a="468.28" fwhm="0.000698" res="483013.6" algo="FTMS"/>
<pk mz="337.165659" i="3001198.3" sn="24.64" a="1968.71" fwhm="0.000731" res="461458.9" algo="FTMS"/>
<pk mz="337.178782" i="1393137.9" sn="10.13" a="848.48" fwhm="0.000759" res="444364.1" algo="FTMS"/>
<pk mz="337.184290" i="2157171.5" sn="17.02" a="1423.45" fwhm="0.000754" res="447370.4" algo="FTMS"/>
<pk mz="337.205462" i="3226489.3" sn="26.67" a="2113.74" fwhm="0.000713" res="472691.5" algo="FTMS"/>
<pk mz="338.051764" i="2629982.8" sn="21.29" a="1723.30" fwhm="0.000738" res="457903.2" algo="FTMS"/>
<pk mz="338.059864" i="1448929.0" sn="10.63" a="970.43" fwhm="0.000807" res="418935.1" algo="FTMS"/>
<pk mz="338.088110" i="1618280.6" sn="12.16" a="1075.82" fwhm="0.000864" res="391471.0" algo="FTMS"/>
<pk mz="338.124565" i="1083634.5" sn="7.33" a="422.52" fwhm="0.000600" res="563733.7" algo="FTMS"/>
<pk mz="338.887259" i="2630209.5" sn="21.29" a="1556.39" fwhm="0.000702" res="482970.8" algo="FTMS"/>
<pk mz="339.035794" i="5258089.5" sn="45.00" a="3710.64" fwhm="0.000748" res="453447.9" algo="FTMS"/>
<pk mz="339.072175" i="9418612.0" sn="82.54" a="6898.21" fwhm="0.000753" res="450536.7" algo="FTMS"/>
<pk mz="339.083357" i="1640310.5" sn="12.35" a="833.73" fwhm="0.000631" res="537328.5" algo="FTMS"/>
<pk mz="339.108553" i="8674173.0" sn="75.82" a="6607.47" fwhm="0.000761" res="445629.2" algo="FTMS"/>
<pk mz="339.111849" i="1048190.3" sn="7.01" a="523.19" fwhm="0.000703" res="482114.4" algo="FTMS"/>
<pk mz="339.121623" i="2400641.0" sn="19.21" a="1619.43" fwhm="0.000763" res="444192.2" algo="FTMS"/>
<pk mz="339.144930" i="5970823.5" sn="51.43" a="4173.07" fwhm="0.000735" res="461443.9" algo="FTMS"/>
<pk mz="339.157920" i="1672842.8" sn="12.65" a="1026.90" fwhm="0.000728" res="466067.3" algo="FTMS"/>
<pk mz="339.163509" i="2217612.3" sn="17.56" a="1460.47" fwhm="0.000758" res="447442.4" algo="FTMS"/>
<pk mz="339.181175" i="2328721.0" sn="18.57" a="1574.96" fwhm="0.000797" res="425615.8" algo="FTMS"/>
<pk mz="339.185904" i="1201042.4" sn="8.39" a="600.62" fwhm="0.000645" res="525755.4" algo="FTMS"/>
<pk mz="339.199874" i="237380496.0" z="-1" sn="2139.57" a="172549.03" fwhm="0.000730" res="464383.6" algo="FTMS" component_name="D" deconvoluted_molecular_mass="339.200289" deconvoluted_isotopic_mass="339.200277"/>
<pk mz="339.217786" i="1069275.0" sn="7.20" a="775.81" fwhm="0.001109" res="305946.3" algo="FTMS"/>
<pk mz="340.067393" i="2642305.3" sn="21.39" a="1763.05" fwhm="0.000733" res="463822.3" algo="FTMS"/>
<pk mz="340.075494" i="1284227.5" sn="9.14" a="593.47" fwhm="0.000631" res="538641.4" algo="FTMS"/>
<pk mz="340.080392" i="1128324.9" sn="7.73" a="507.65" fwhm="0.000571" res="595695.9" algo="FTMS"/>
<pk mz="340.103789" i="1957003.1" sn="15.21" a="1284.73" fwhm="0.000747" res="455118.1" algo="FTMS"/>
<pk mz="340.111933" i="1522573.4" sn="11.29" a="819.69" fwhm="0.000747" res="455184.8" algo="FTMS"/>
<pk mz="340.203300" i="37323944.0" z="-1" sn="334.35" a="28805.76" fwhm="0.000759" res="447958.4" algo="FTMS" component_name="D" deconvoluted_molecular_mass="339.200289" deconvoluted_isotopic_mass="340.203705"/>
<pk mz="340.555647" i="1054085.5" sn="7.06" a="618.43" fwhm="0.000790" res="431339.7" algo="FTMS"/>
<pk mz="340.885291" i="4169054.8" sn="35.17" a="2886.30" fwhm="0.000711" res="479547.5" algo="FTMS"/>
<pk mz="341.014943" i="1216001.9" sn="8.52" a="775.34" fwhm="0.000815" res="418522.9" algo="FTMS"/>
<pk mz="341.030349" i="1633286.0" sn="12.29" a="1056.57" fwhm="0.000793" res="430101.9" algo="FTMS"/>
<pk mz="341.051443" i="5721483.5" sn="49.18" a="4174.44" fwhm="0.000762" res="447400.4" algo="FTMS"/>
<pk mz="341.070717" i="1112465.0" sn="7.59" a="800.28" fwhm="0.001028" res="331735.0" algo="FTMS"/>
<pk mz="341.087829" i="9774486.0" sn="85.75" a="7183.62" fwhm="0.000749" res="455423.8" algo="FTMS"/>
<pk mz="341.099093" i="1111448.6" sn="7.58" a="565.01" fwhm="0.000755" res="452071.3" algo="FTMS"/>
<pk mz="341.124169" i="10127775.0" sn="88.94" a="7871.34" fwhm="0.000784" res="434892.6" algo="FTMS"/>
<pk mz="341.137292" i="1679651.0" sn="12.70" a="1148.74" fwhm="0.000852" res="400542.1" algo="FTMS"/>
<pk mz="341.154994" i="1221415.8" sn="8.57" a="787.58" fwhm="0.000837" res="407515.9" algo="FTMS"/>
<pk mz="341.160568" i="8308137.5" sn="72.52" a="5991.63" fwhm="0.000745" res="457850.1" algo="FTMS"/>
<pk mz="341.179192" i="5577646.5" sn="47.88" a="3983.72" fwhm="0.000752" res="453756.2" algo="FTMS"/>
<pk mz="341.195736" i="7177651.0" sn="62.32" a="5553.04" fwhm="0.000802" res="425350.6" algo="FTMS"/>
<pk mz="341.196942" i="4499379.0" sn="38.15" a="3378.31" fwhm="0.000772" res="442182.3" algo="FTMS"/>
<pk mz="341.204094" i="1157173.0" sn="7.99" a="526.61" fwhm="0.000679" res="502704.3" algo="FTMS"/>
<pk mz="341.206628" i="3561909.8" z="-1" sn="29.69" a="2465.10" fwhm="0.000751" res="454600.3" algo="FTMS" component_name="D" deconvoluted_molecular_mass="339.200289" deconvoluted_isotopic_mass="341.207036"/>
<pk mz="342.025579" i="1076371.1" sn="7.26" a="629.07" fwhm="0.000822" res="416240.3" algo="FTMS"/>
<pk mz="342.083060" i="1589666.6" sn="11.89" a="977.48" fwhm="0.000760" res="450273.8" algo="FTMS"/>
<pk mz="342.091163" i="1578148.8" sn="11.79" a="914.21" fwhm="0.000728" res="469627.6" algo="FTMS"/>
<pk mz="342.096141" i="1295270.1" sn="9.23" a="690.58" fwhm="0.000697" res="491064.5" algo="FTMS"/>
<pk mz="342.119505" i="1683884.5" sn="12.74" a="1005.13" fwhm="0.000760" res="450129.2" algo="FTMS"/>
<pk mz="342.127555" i="1736366.6" sn="13.21" a="992.18" fwhm="0.000714" res="479430.7" algo="FTMS"/>
<pk mz="342.130618" i="1060015.4" sn="7.11" a="461.57" fwhm="0.000637" res="537032.9" algo="FTMS"/>
<pk mz="342.155827" i="1084086.3" sn="7.33" a="631.28" fwhm="0.000889" res="384886.7" algo="FTMS"/>
<pk mz="342.163917" i="1472696.4" sn="10.83" a="924.79" fwhm="0.000751" res="455341.2" algo="FTMS"/>
<pk mz="342.167037" i="1961913.3" sn="15.25" a="1358.94" fwhm="0.000784" res="436611.5" algo="FTMS"/>
<pk mz="342.182509" i="1324989.5" sn="9.50" a="798.29" fwhm="0.000742" res="461173.4" algo="FTMS"/>
<pk mz="342.199106" i="1574593.9" sn="11.75" a="793.70" fwhm="0.000621" res="550657.7" algo="FTMS"/>
<pk mz="342.200358" i="1142594.3" sn="7.86" a="535.13" fwhm="0.000667" res="513267.5" algo="FTMS"/>
<pk mz="342.883218" i="2387834.5" sn="19.09" a="1411.06" fwhm="0.000680" res="504375.1" algo="FTMS"/>
<pk mz="343.009521" i="1905564.5" sn="14.74" a="1323.97" fwhm="0.000824" res="416512.4" algo="FTMS"/>
<pk mz="343.030689" i="2510242.3" sn="20.19" a="1955.42" fwhm="0.000892" res="384548.2" algo="FTMS"/>
<pk mz="343.045975" i="1616038.4" sn="12.13" a="769.77" fwhm="0.000565" res="607260.8" algo="FTMS"/>
<pk mz="343.057233" i="1577641.4" sn="11.78" a="893.88" fwhm="0.000720" res="476367.6" algo="FTMS"/>
<pk mz="343.067080" i="6332332.0" sn="54.68" a="4834.60" fwhm="0.000781" res="439196.9" algo="FTMS"/>
<pk mz="343.082287" i="1329072.1" sn="9.54" a="567.98" fwhm="0.000616" res="556500.3" algo="FTMS"/>
<pk mz="343.103438" i="10570678.0" sn="92.93" a="8141.60" fwhm="0.000785" res="436814.8" algo="FTMS"/>
<pk mz="343.114823" i="1417528.9" sn="10.33" a="774.32" fwhm="0.000769" res="445959.4" algo="FTMS"/>
<pk mz="343.118640" i="1323961.9" sn="9.49" a="563.78" fwhm="0.000617" res="556338.2" algo="FTMS"/>
<pk mz="343.139813" i="13004736.0" sn="114.89" a="10221.48" fwhm="0.000781" res="439419.7" algo="FTMS"/>
<pk mz="343.151034" i="2509762.8" sn="20.19" a="1571.37" fwhm="0.000715" res="480063.1" algo="FTMS"/>
<pk mz="343.158503" i="1345348.6" sn="9.68" a="669.27" fwhm="0.000706" res="485892.9" algo="FTMS"/>
<pk mz="343.168142" i="9659335.0" sn="84.70" a="7447.52" fwhm="0.000789" res="434881.0" algo="FTMS"/>
<pk mz="343.176211" i="9964489.0" sn="87.46" a="7944.66" fwhm="0.000803" res="427619.3" algo="FTMS"/>
<pk mz="343.212620" i="4731347.0" sn="40.24" a="3099.59" fwhm="0.000712" res="482294.9" algo="FTMS"/>
<pk mz="343.248958" i="2186973.0" sn="17.28" a="1327.40" fwhm="0.000696" res="493226.2" algo="FTMS"/>
<pk mz="344.004795" i="1424936.4" sn="10.28" a="712.02" fwhm="0.000753" res="456781.5" algo="FTMS"/>
<pk mz="344.041183" i="2111666.0" sn="16.41" a="1369.53" fwhm="0.000765" res="449679.5" algo="FTMS"/>
<pk mz="344.077612" i="1225787.9" sn="8.50" a="627.81" fwhm="0.000734" res="468775.4" algo="FTMS"/>
<pk mz="344.098738" i="1766337.5" sn="13.33" a="1234.22" fwhm="0.000803" res="428561.9" algo="FTMS"/>
<pk mz="344.106906" i="1398979.8" sn="10.05" a="653.96" fwhm="0.000579" res="594411.4" algo="FTMS"/>
<pk mz="344.135090" i="2792651.3" sn="22.48" a="1827.99" fwhm="0.000738" res="466147.1" algo="FTMS"/>
<pk mz="344.143189" i="2087117.5" sn="16.19" a="1391.57" fwhm="0.000812" res="423743.7" algo="FTMS"/>
<pk mz="344.146254" i="1536590.3" sn="11.28" a="1004.76" fwhm="0.000807" res="426371.6" algo="FTMS"/>
<pk mz="344.171573" i="2609621.0" sn="20.85" a="1915.67" fwhm="0.000794" res="433395.8" algo="FTMS"/>
<pk mz="344.179648" i="2185175.3" sn="17.06" a="1525.97" fwhm="0.000800" res="429976.6" algo="FTMS"/>
<pk mz="344.182771" i="2380248.3" sn="18.80" a="1509.58" fwhm="0.000745" res="462224.4" algo="FTMS"/>
<pk mz="344.758984" i="3000690.8" sn="24.34" a="2031.86" fwhm="0.000734" res="469785.6" algo="FTMS"/>
<pk mz="345.025236" i="2527162.0" sn="20.11" a="1586.42" fwhm="0.000723" res="477507.7" algo="FTMS"/>
<pk mz="345.036433" i="1836477.0" sn="13.95" a="1247.29" fwhm="0.000807" res="427613.3" algo="FTMS"/>
<pk mz="345.046323" i="1781183.8" sn="13.46" a="1178.66" fwhm="0.000768" res="449305.0" algo="FTMS"/>
<pk mz="345.061632" i="2998211.8" sn="24.32" a="2038.96" fwhm="0.000732" res="471162.2" algo="FTMS"/>
<pk mz="345.072829" i="2182854.8" sn="17.04" a="1527.49" fwhm="0.000767" res="450110.6" algo="FTMS"/>
<pk mz="345.082737" i="4669897.5" sn="39.23" a="3202.19" fwhm="0.000731" res="471977.8" algo="FTMS"/>
<pk mz="345.097997" i="2159821.5" sn="16.84" a="1186.08" fwhm="0.000669" res="516161.0" algo="FTMS"/>
<pk mz="345.109177" i="1195600.5" sn="8.23" a="668.66" fwhm="0.000776" res="444832.9" algo="FTMS"/>
<pk mz="345.111018" i="1123921.0" sn="7.59" a="526.57" fwhm="0.000734" res="469899.8" algo="FTMS"/>
<pk mz="345.119101" i="8912339.0" sn="77.08" a="6994.76" fwhm="0.000795" res="434106.9" algo="FTMS"/>
<pk mz="345.130346" i="2913238.3" sn="23.56" a="2109.55" fwhm="0.000775" res="445152.0" algo="FTMS"/>
<pk mz="345.134335" i="1739223.3" sn="13.08" a="1073.57" fwhm="0.000792" res="435702.2" algo="FTMS"/>
<pk mz="345.147423" i="3300314.8" sn="27.01" a="2407.02" fwhm="0.000780" res="442221.0" algo="FTMS"/>
<pk mz="345.155473" i="11831773.0" sn="103.13" a="9512.01" fwhm="0.000796" res="433540.1" algo="FTMS"/>
<pk mz="345.165215" i="3200991.5" sn="26.12" a="2422.98" fwhm="0.000819" res="421252.2" algo="FTMS"/>
<pk mz="345.191874" i="5719526.5" sn="48.59" a="4348.54" fwhm="0.000778" res="443408.1" algo="FTMS"/>
<pk mz="345.228278" i="4714480.5" sn="39.63" a="3498.81" fwhm="0.000794" res="435007.0" algo="FTMS"/>
<pk mz="346.020495" i="1440964.0" sn="10.42" a="678.55" fwhm="0.000633" res="546416.6" algo="FTMS"/>
<pk mz="346.056835" i="2805453.8" sn="22.59" a="1839.58" fwhm="0.000716" res="483088.8" algo="FTMS"/>
<pk mz="346.068032" i="1077200.8" sn="7.17" a="406.43" fwhm="0.000586" res="590182.3" algo="FTMS"/>
<pk mz="346.077983" i="1166547.4" sn="7.97" a="516.79" fwhm="0.000650" res="532597.1" algo="FTMS"/>
<pk mz="346.093414" i="1540183.5" sn="11.30" a="1037.73" fwhm="0.000979" res="353632.9" algo="FTMS"/>
<pk mz="346.114318" i="2015453.0" sn="15.55" a="1267.03" fwhm="0.000761" res="455008.4" algo="FTMS"/>
<pk mz="346.122388" i="1614815.3" sn="11.97" a="908.31" fwhm="0.000730" res="474093.9" algo="FTMS"/>
<pk mz="346.150785" i="2421478.8" sn="19.17" a="1560.60" fwhm="0.000757" res="457323.1" algo="FTMS"/>
<pk mz="346.158880" i="2123497.0" sn="16.51" a="1408.94" fwhm="0.000821" res="421478.1" algo="FTMS"/>
<pk mz="346.162025" i="1991913.8" sn="15.33" a="1514.67" fwhm="0.000898" res="385451.4" algo="FTMS"/>
<pk mz="346.195185" i="1296370.6" sn="9.13" a="677.24" fwhm="0.000725" res="477396.7" algo="FTMS"/>
<pk mz="346.756927" i="2383496.3" sn="18.83" a="1909.39" fwhm="0.000812" res="426985.4" algo="FTMS"/>
<pk mz="346.805350" i="2201749.0" sn="17.21" a="1683.83" fwhm="0.000863" res="401726.9" algo="FTMS"/>
<pk mz="347.004481" i="2206666.0" sn="17.25" a="1341.54" fwhm="0.000726" res="477914.5" algo="FTMS"/>
<pk mz="347.040883" i="4839891.5" sn="40.74" a="3621.96" fwhm="0.000802" res="432618.2" algo="FTMS"/>
<pk mz="347.052065" i="2564310.5" sn="20.44" a="1799.51" fwhm="0.000786" res="441318.0" algo="FTMS"/>
<pk mz="347.062007" i="2551257.3" sn="20.32" a="1665.72" fwhm="0.000760" res="456747.7" algo="FTMS"/>
<pk mz="347.077261" i="4635613.5" sn="38.92" a="3496.79" fwhm="0.000777" res="446716.5" algo="FTMS"/>
<pk mz="347.088484" i="2450400.3" sn="19.42" a="1755.68" fwhm="0.000817" res="425042.0" algo="FTMS"/>
<pk mz="347.090289" i="3647456.8" sn="30.10" a="2802.29" fwhm="0.000812" res="427197.3" algo="FTMS"/>
<pk mz="347.098325" i="3123171.0" sn="25.43" a="2068.50" fwhm="0.000728" res="476723.5" algo="FTMS"/>
<pk mz="347.113676" i="3571687.0" sn="29.43" a="2559.85" fwhm="0.000761" res="455854.6" algo="FTMS"/>
<pk mz="347.126670" i="3466218.5" sn="28.49" a="2625.51" fwhm="0.000840" res="413439.7" algo="FTMS"/>
<pk mz="347.134719" i="5750764.5" sn="48.87" a="4882.09" fwhm="0.000819" res="423675.4" algo="FTMS"/>
<pk mz="347.149987" i="2528240.5" sn="20.12" a="1648.20" fwhm="0.000713" res="486757.1" algo="FTMS"/>
<pk mz="347.163148" i="1134452.1" sn="7.68" a="557.28" fwhm="0.000691" res="502466.8" algo="FTMS"/>
<pk mz="347.171129" i="4963318.0" sn="41.84" a="3768.02" fwhm="0.000809" res="429302.7" algo="FTMS"/>
<pk mz="347.199403" i="3610109.8" sn="29.77" a="2786.82" fwhm="0.000824" res="421203.4" algo="FTMS"/>
<pk mz="347.207376" i="1746175.9" sn="13.14" a="1443.46" fwhm="0.000973" res="356855.4" algo="FTMS"/>
<pk mz="348.036057" i="3293403.5" sn="26.94" a="2268.68" fwhm="0.000788" res="441675.8" algo="FTMS"/>
<pk mz="348.072501" i="3270373.0" sn="26.74" a="2308.37" fwhm="0.000779" res="446790.8" algo="FTMS"/>
<pk mz="348.093610" i="2698474.5" sn="21.63" a="2025.44" fwhm="0.000865" res="402263.7" algo="FTMS"/>
<pk mz="348.108858" i="2026990.6" sn="15.64" a="1284.58" fwhm="0.000746" res="466694.1" algo="FTMS"/>
<pk mz="348.130022" i="4262644.5" sn="35.59" a="3206.44" fwhm="0.000819" res="425185.9" algo="FTMS"/>
<pk mz="348.166403" i="1547773.9" sn="11.37" a="839.24" fwhm="0.000697" res="499769.9" algo="FTMS"/>
<pk mz="348.755049" i="1346841.3" sn="9.57" a="791.23" fwhm="0.000777" res="448821.6" algo="FTMS"/>
<pk mz="349.020142" i="4968415.0" sn="41.88" a="3856.78" fwhm="0.000817" res="427137.2" algo="FTMS"/>
<pk mz="349.031415" i="1156194.1" sn="7.87" a="545.04" fwhm="0.000668" res="522160.6" algo="FTMS"/>
<pk mz="349.055202" i="4073960.5" sn="33.90" a="2845.87" fwhm="0.000750" res="465564.8" algo="FTMS"/>
<pk mz="349.056509" i="7308776.5" sn="62.76" a="5731.14" fwhm="0.000823" res="424156.7" algo="FTMS"/>
<pk mz="349.067802" i="3088875.8" sn="25.12" a="2202.25" fwhm="0.000786" res="444205.6" algo="FTMS"/>
<pk mz="349.069699" i="1128812.3" sn="7.63" a="668.60" fwhm="0.000816" res="427718.1" algo="FTMS"/>
<pk mz="349.077495" i="1089902.3" sn="7.28" a="758.91" fwhm="0.000883" res="395127.2" algo="FTMS"/>
<pk mz="349.092906" i="7898610.5" sn="68.03" a="6218.57" fwhm="0.000791" res="441318.0" algo="FTMS"/>
<pk mz="349.105944" i="49368564.0" z="-1" sn="438.02" a="41015.36" fwhm="0.000804" res="434058.4" algo="FTMS" component_name="K" deconvoluted_molecular_mass="349.106372" deconvoluted_isotopic_mass="349.106371"/>
<pk mz="349.129303" i="5219836.0" sn="44.13" a="3908.37" fwhm="0.000793" res="440481.1" algo="FTMS"/>
<pk mz="349.142345" i="5878271.5" sn="50.00" a="4569.64" fwhm="0.000819" res="426558.1" algo="FTMS"/>
<pk mz="349.150428" i="1470977.5" sn="10.68" a="867.40" fwhm="0.000776" res="450100.9" algo="FTMS"/>
<pk mz="349.165660" i="2376453.5" sn="18.76" a="1513.31" fwhm="0.000740" res="471940.9" algo="FTMS"/>
<pk mz="349.178847" i="1348105.0" sn="9.58" a="676.74" fwhm="0.000702" res="497174.9" algo="FTMS"/>
<pk mz="349.196592" i="1616653.6" sn="11.98" a="1258.23" fwhm="0.000926" res="377074.3" algo="FTMS"/>
<pk mz="349.215107" i="4652562.5" sn="39.07" a="3659.94" fwhm="0.000851" res="410310.7" algo="FTMS"/>
<pk mz="350.015446" i="1495780.9" sn="10.90" a="1022.88" fwhm="0.000879" res="398339.3" algo="FTMS"/>
<pk mz="350.051760" i="3929838.5" sn="32.62" a="3269.92" fwhm="0.000857" res="408669.9" algo="FTMS"/>
<pk mz="350.088101" i="3404536.0" sn="27.93" a="2388.94" fwhm="0.000774" res="452512.1" algo="FTMS"/>
<pk mz="350.096262" i="1416186.1" sn="10.19" a="835.71" fwhm="0.000706" res="495925.1" algo="FTMS"/>
<pk mz="350.109294" i="8497917.0" z="-1" sn="73.37" a="6972.74" fwhm="0.000832" res="420767.8" algo="FTMS" component_name="K" deconvoluted_molecular_mass="349.106372" deconvoluted_isotopic_mass="350.109723"/>
<pk mz="350.124514" i="1371009.5" sn="9.79" a="935.08" fwhm="0.000866" res="404282.9" algo="FTMS"/>
<pk mz="350.145619" i="1477895.0" sn="10.74" a="835.46" fwhm="0.000718" res="487876.0" algo="FTMS"/>
<pk mz="350.999359" i="1079270.6" sn="7.10" a="672.70" fwhm="0.000853" res="411653.2" algo="FTMS"/>
<pk mz="351.035785" i="6339568.0" sn="53.49" a="5357.25" fwhm="0.000838" res="418760.7" algo="FTMS"/>
<pk mz="351.046973" i="1435251.0" sn="10.24" a="863.25" fwhm="0.000800" res="438903.5" algo="FTMS"/>
<pk mz="351.052012" i="1224820.4" sn="8.38" a="682.18" fwhm="0.000707" res="496431.0" algo="FTMS"/>
<pk mz="351.072151" i="9226234.0" sn="78.94" a="7529.80" fwhm="0.000835" res="420665.6" algo="FTMS"/>
<pk mz="351.083463" i="2920444.5" sn="23.33" a="2169.07" fwhm="0.000816" res="430206.0" algo="FTMS"/>
<pk mz="351.085135" i="1472765.0" sn="10.57" a="1176.58" fwhm="0.001174" res="299007.1" algo="FTMS"/>
<pk mz="351.103010" i="13473794.0" sn="116.40" a="11161.05" fwhm="0.000815" res="430681.2" algo="FTMS"/>
<pk mz="351.108533" i="10420227.0" sn="89.47" a="8649.92" fwhm="0.000838" res="419080.3" algo="FTMS"/>
<pk mz="351.119811" i="1701382.1" sn="12.58" a="1117.30" fwhm="0.000782" res="448801.8" algo="FTMS"/>
<pk mz="351.121575" i="5884934.5" sn="49.48" a="4800.53" fwhm="0.000831" res="422421.8" algo="FTMS"/>
<pk mz="351.139387" i="2008587.3" sn="15.29" a="1294.52" fwhm="0.000780" res="449937.9" algo="FTMS"/>
<pk mz="351.144956" i="6492172.5" sn="54.83" a="5214.92" fwhm="0.000840" res="418142.8" algo="FTMS"/>
<pk mz="351.158031" i="3648528.0" sn="29.75" a="2747.53" fwhm="0.000806" res="435871.6" algo="FTMS"/>
<pk mz="351.181329" i="1800470.1" sn="13.46" a="1101.60" fwhm="0.000750" res="468002.0" algo="FTMS"/>
<pk mz="351.194452" i="1988121.6" sn="15.11" a="1301.93" fwhm="0.000770" res="456243.9" algo="FTMS"/>
<pk mz="351.212147" i="1724446.3" sn="12.79" a="1018.28" fwhm="0.000749" res="469070.3" algo="FTMS"/>
<pk mz="351.217701" i="1402399.6" sn="9.95" a="770.32" fwhm="0.000705" res="497966.7" algo="FTMS"/>
<pk mz="351.221080" i="2506016.5" sn="19.68" a="1715.15" fwhm="0.000785" res="447238.2" algo="FTMS"/>
<pk mz="352.031085" i="1871603.9" sn="14.08" a="1163.16" fwhm="0.000775" res="454418.7" algo="FTMS"/>
<pk mz="352.039128" i="1252085.9" sn="8.62" a="532.74" fwhm="0.000631" res="557847.3" algo="FTMS"/>
<pk mz="352.067451" i="3411709.3" sn="27.66" a="2324.50" fwhm="0.000754" res="467229.4" algo="FTMS"/>
<pk mz="352.075534" i="1337599.5" sn="9.37" a="752.55" fwhm="0.000761" res="462709.9" algo="FTMS"/>
<pk mz="352.078721" i="1070976.3" sn="7.02" a="471.12" fwhm="0.000690" res="510402.6" algo="FTMS"/>
<pk mz="352.103768" i="2608134.8" sn="20.58" a="1850.16" fwhm="0.000813" res="433130.3" algo="FTMS"/>
<pk mz="352.106354" i="1826311.5" sn="13.68" a="1225.29" fwhm="0.000774" res="455185.8" algo="FTMS"/>
<pk mz="352.111887" i="1588232.9" sn="11.58" a="1033.09" fwhm="0.000777" res="453049.6" algo="FTMS"/>
<pk mz="352.124877" i="1104780.3" sn="7.32" a="466.03" fwhm="0.000632" res="556958.8" algo="FTMS"/>
<pk mz="352.140124" i="1232528.3" sn="8.45" a="587.30" fwhm="0.000687" res="512366.0" algo="FTMS"/>
<pk mz="353.015010" i="1999603.8" sn="15.21" a="1307.40" fwhm="0.000715" res="493674.6" algo="FTMS"/>
<pk mz="353.030230" i="1284343.6" sn="8.90" a="613.11" fwhm="0.000764" res="462194.1" algo="FTMS"/>
<pk mz="353.051410" i="9658877.0" sn="82.75" a="7991.53" fwhm="0.000828" res="426180.1" algo="FTMS"/>
<pk mz="353.062815" i="1091840.1" sn="7.20" a="496.65" fwhm="0.000620" res="569793.5" algo="FTMS"/>
<pk mz="353.087798" i="12493319.0" sn="107.75" a="10411.72" fwhm="0.000819" res="430991.6" algo="FTMS"/>
<pk mz="353.099031" i="1512969.5" sn="10.92" a="885.68" fwhm="0.000766" res="460994.4" algo="FTMS"/>
<pk mz="353.100866" i="1508618.0" sn="10.88" a="986.95" fwhm="0.000833" res="423847.5" algo="FTMS"/>
<pk mz="353.118573" i="1380878.6" sn="9.75" a="755.44" fwhm="0.000714" res="494872.8" algo="FTMS"/>
<pk mz="353.124173" i="9125392.0" sn="78.05" a="7515.89" fwhm="0.000840" res="420370.4" algo="FTMS"/>
<pk mz="353.137246" i="3700755.5" sn="30.21" a="2865.03" fwhm="0.000837" res="421840.2" algo="FTMS"/>
<pk mz="353.154933" i="1204504.0" sn="8.20" a="628.85" fwhm="0.000677" res="521829.1" algo="FTMS"/>
<pk mz="353.160593" i="5623321.5" sn="47.16" a="4526.06" fwhm="0.000839" res="420728.3" algo="FTMS"/>
<pk mz="353.173706" i="1426972.9" sn="10.16" a="745.96" fwhm="0.000681" res="518966.6" algo="FTMS"/>
<pk mz="353.191520" i="1260705.5" sn="8.69" a="703.61" fwhm="0.000779" res="453218.5" algo="FTMS"/>
<pk mz="353.197016" i="2524707.0" sn="19.84" a="1689.06" fwhm="0.000772" res="457733.8" algo="FTMS"/>
<pk mz="353.200362" i="2035747.8" sn="15.53" a="1204.40" fwhm="0.000702" res="503134.0" algo="FTMS"/>
<pk mz="353.210039" i="1321766.3" sn="9.23" a="643.48" fwhm="0.000643" res="549130.3" algo="FTMS"/>
<pk mz="353.215648" i="1564967.8" sn="11.38" a="1123.97" fwhm="0.000849" res="415859.6" algo="FTMS"/>
<pk mz="353.233279" i="2169388.3" sn="16.71" a="1762.40" fwhm="0.000962" res="367108.7" algo="FTMS"/>
<pk mz="354.046678" i="2017023.0" sn="15.36" a="1386.21" fwhm="0.000829" res="427251.0" algo="FTMS"/>
<pk mz="354.054805" i="1825537.1" sn="13.67" a="1283.00" fwhm="0.000836" res="423713.6" algo="FTMS"/>
<pk mz="354.083066" i="3425544.5" sn="27.78" a="2535.32" fwhm="0.000824" res="429517.8" algo="FTMS"/>
<pk mz="354.091201" i="1787402.5" sn="13.34" a="1124.09" fwhm="0.000783" res="451966.0" algo="FTMS"/>
<pk mz="354.119478" i="1722897.9" sn="12.77" a="1234.37" fwhm="0.000851" res="416293.7" algo="FTMS"/>
<pk mz="354.127549" i="2126100.0" sn="16.32" a="1536.82" fwhm="0.000825" res="429108.9" algo="FTMS"/>
<pk mz="354.163893" i="1264669.4" sn="8.73" a="617.95" fwhm="0.000686" res="516394.6" algo="FTMS"/>
<pk mz="355.009462" i="1244535.8" sn="8.55" a="882.68" fwhm="0.000847" res="418944.3" algo="FTMS"/>
<pk mz="355.030724" i="3276797.3" sn="26.47" a="2327.94" fwhm="0.000795" res="446729.7" algo="FTMS"/>
<pk mz="355.045873" i="1120385.1" sn="7.45" a="653.40" fwhm="0.000917" res="387093.2" algo="FTMS"/>
<pk mz="355.067067" i="11826183.0" sn="101.86" a="10048.37" fwhm="0.000843" res="421258.8" algo="FTMS"/>
<pk mz="355.078318" i="1272841.4" sn="8.80" a="858.00" fwhm="0.000824" res="431143.4" algo="FTMS"/>
<pk mz="355.103453" i="12373008.0" sn="106.68" a="10225.30" fwhm="0.000842" res="421835.4" algo="FTMS"/>
<pk mz="355.116508" i="1292563.3" sn="8.97" a="1025.40" fwhm="0.001035" res="343048.6" algo="FTMS"/>
<pk mz="355.134236" i="1335703.9" sn="9.35" a="761.38" fwhm="0.000747" res="475692.6" algo="FTMS"/>
<pk mz="355.139832" i="9596953.0" sn="82.20" a="7783.31" fwhm="0.000826" res="430192.7" algo="FTMS"/>
<pk mz="355.152908" i="2225180.8" sn="17.19" a="1514.63" fwhm="0.000822" res="432036.1" algo="FTMS"/>
<pk mz="355.158442" i="1522846.1" sn="11.00" a="1157.84" fwhm="0.000949" res="374377.3" algo="FTMS"/>
<pk mz="355.176219" i="6923298.5" sn="58.62" a="5851.93" fwhm="0.000849" res="418293.8" algo="FTMS"/>
<pk mz="355.194953" i="2111527.5" sn="16.19" a="1398.68" fwhm="0.000784" res="453090.9" algo="FTMS"/>
<pk mz="355.212631" i="2648620.0" sn="20.93" a="1709.47" fwhm="0.000758" res="468835.0" algo="FTMS"/>
<pk mz="355.249081" i="1102901.5" sn="7.30" a="732.02" fwhm="0.000858" res="414265.2" algo="FTMS"/>
<pk mz="356.062291" i="2020870.8" sn="15.39" a="1220.02" fwhm="0.000721" res="493807.6" algo="FTMS"/>
<pk mz="356.070313" i="1809928.8" sn="13.53" a="1162.76" fwhm="0.000799" res="445455.2" algo="FTMS"/>
<pk mz="356.077524" i="1388938.6" sn="9.82" a="905.59" fwhm="0.000820" res="433989.0" algo="FTMS"/>
<pk mz="356.098742" i="2517776.0" sn="19.77" a="1727.07" fwhm="0.000808" res="440957.6" algo="FTMS"/>
<pk mz="356.106887" i="1742866.3" sn="12.94" a="988.15" fwhm="0.000725" res="491329.5" algo="FTMS"/>
<pk mz="356.109999" i="1228563.0" sn="8.40" a="577.12" fwhm="0.000644" res="552650.9" algo="FTMS"/>
<pk mz="356.111766" i="1695251.5" sn="12.52" a="1108.07" fwhm="0.000807" res="441065.7" algo="FTMS"/>
<pk mz="356.135000" i="1484313.4" sn="10.66" a="834.67" fwhm="0.000786" res="453317.3" algo="FTMS"/>
<pk mz="356.143168" i="2068891.5" sn="15.81" a="1797.81" fwhm="0.001032" res="345124.3" algo="FTMS"/>
<pk mz="356.146357" i="1291036.4" sn="8.95" a="733.77" fwhm="0.000760" res="468859.7" algo="FTMS"/>
<pk mz="356.171470" i="1483426.8" sn="10.65" a="1128.40" fwhm="0.000867" res="410834.6" algo="FTMS"/>
<pk mz="356.179607" i="1553188.9" sn="11.27" a="987.61" fwhm="0.000783" res="454869.0" algo="FTMS"/>
<pk mz="356.182666" i="1387301.6" sn="9.80" a="816.35" fwhm="0.000781" res="456088.2" algo="FTMS"/>
<pk mz="357.025190" i="2373117.8" sn="18.49" a="1752.89" fwhm="0.000850" res="420181.6" algo="FTMS"/>
<pk mz="357.046328" i="3949571.3" sn="32.40" a="3143.83" fwhm="0.000854" res="418203.0" algo="FTMS"/>
<pk mz="357.061514" i="1694471.1" sn="12.51" a="941.32" fwhm="0.000722" res="494636.9" algo="FTMS"/>
<pk mz="357.082746" i="8560141.0" sn="73.05" a="7036.63" fwhm="0.000816" res="437742.4" algo="FTMS"/>
<pk mz="357.097822" i="1369616.5" sn="9.64" a="795.74" fwhm="0.000808" res="442031.6" algo="FTMS"/>
<pk mz="357.119134" i="9721366.0" sn="83.29" a="8012.21" fwhm="0.000832" res="429240.5" algo="FTMS"/>
<pk mz="357.130349" i="4744729.0" sn="39.41" a="3930.29" fwhm="0.000871" res="409863.8" algo="FTMS"/>
<pk mz="357.134338" i="1265561.9" sn="8.73" a="789.52" fwhm="0.000863" res="413604.4" algo="FTMS"/>
<pk mz="357.137749" i="1146522.8" sn="7.68" a="611.79" fwhm="0.000704" res="506978.8" algo="FTMS"/>
<pk mz="357.155508" i="11484703.0" sn="98.84" a="9725.77" fwhm="0.000859" res="415995.2" algo="FTMS"/>
<pk mz="357.166722" i="1633186.1" sn="11.97" a="1322.20" fwhm="0.000995" res="358987.8" algo="FTMS"/>
<pk mz="357.173996" i="1103140.0" sn="7.29" a="558.71" fwhm="0.000719" res="497086.8" algo="FTMS"/>
<pk mz="357.191893" i="7795240.5" sn="66.31" a="6521.18" fwhm="0.000845" res="422821.0" algo="FTMS"/>
<pk mz="357.228290" i="2367282.0" sn="18.44" a="1922.12" fwhm="0.000836" res="427478.5" algo="FTMS"/>
<pk mz="358.020472" i="1545468.5" sn="11.06" a="907.25" fwhm="0.000734" res="487730.7" algo="FTMS"/>
<pk mz="358.056843" i="1731333.9" sn="12.68" a="1398.37" fwhm="0.000941" res="380542.0" algo="FTMS"/>
<pk mz="358.077863" i="1362443.3" sn="9.46" a="932.53" fwhm="0.000934" res="383474.9" algo="FTMS"/>
<pk mz="358.086066" i="1394957.4" sn="9.75" a="1029.53" fwhm="0.000932" res="384256.3" algo="FTMS"/>
<pk mz="358.114366" i="1717012.6" sn="12.55" a="1159.52" fwhm="0.000803" res="445872.3" algo="FTMS"/>
<pk mz="358.122539" i="1316886.6" sn="9.07" a="708.42" fwhm="0.000927" res="386370.6" algo="FTMS"/>
<pk mz="358.125596" i="1618455.4" sn="11.69" a="967.38" fwhm="0.000715" res="501052.1" algo="FTMS"/>
<pk mz="358.133750" i="1170329.5" sn="7.79" a="832.37" fwhm="0.000873" res="410461.8" algo="FTMS"/>
<pk mz="358.158840" i="1546527.9" sn="11.07" a="827.35" fwhm="0.000711" res="503631.6" algo="FTMS"/>
<pk mz="358.161985" i="1147936.8" sn="7.60" a="486.50" fwhm="0.000658" res="544672.7" algo="FTMS"/>
<pk mz="358.198359" i="3458858.0" sn="27.73" a="2598.31" fwhm="0.000813" res="440807.5" algo="FTMS"/>
<pk mz="359.004566" i="1750519.8" sn="12.84" a="1349.72" fwhm="0.000892" res="402375.9" algo="FTMS"/>
<pk mz="359.040771" i="3160577.0" sn="25.13" a="2290.62" fwhm="0.000804" res="446764.6" algo="FTMS"/>
<pk mz="359.044117" i="1122305.8" sn="7.37" a="696.56" fwhm="0.000813" res="441688.9" algo="FTMS"/>
<pk mz="359.052167" i="2105859.8" sn="15.94" a="1479.49" fwhm="0.000850" res="422320.4" algo="FTMS"/>
<pk mz="359.061967" i="3564038.3" sn="28.64" a="2732.06" fwhm="0.000832" res="431394.7" algo="FTMS"/>
<pk mz="359.077213" i="3336714.3" sn="26.66" a="2615.70" fwhm="0.000857" res="419171.7" algo="FTMS"/>
<pk mz="359.088378" i="1359373.1" sn="9.44" a="741.74" fwhm="0.000686" res="523622.6" algo="FTMS"/>
<pk mz="359.098353" i="6376463.5" sn="53.15" a="5258.88" fwhm="0.000840" res="427541.4" algo="FTMS"/>
<pk mz="359.113603" i="2219539.5" sn="16.93" a="1594.68" fwhm="0.000854" res="420423.4" algo="FTMS"/>
<pk mz="359.134752" i="9062425.0" sn="76.55" a="7981.29" fwhm="0.000844" res="425693.9" algo="FTMS"/>
<pk mz="359.146015" i="2120219.8" sn="16.06" a="1455.57" fwhm="0.000790" res="454839.6" algo="FTMS"/>
<pk mz="359.150017" i="1225244.8" sn="8.27" a="704.08" fwhm="0.000692" res="518706.6" algo="FTMS"/>
<pk mz="359.163092" i="1081376.1" sn="7.01" a="721.37" fwhm="0.000925" res="388116.7" algo="FTMS"/>
<pk mz="359.171149" i="10114082.0" sn="85.72" a="8966.39" fwhm="0.000870" res="412701.1" algo="FTMS"/>
<pk mz="359.207506" i="5186603.5" sn="42.78" a="4217.99" fwhm="0.000858" res="418563.5" algo="FTMS"/>
<pk mz="359.243885" i="2065204.8" sn="15.58" a="1373.64" fwhm="0.000772" res="465461.5" algo="FTMS"/>
<pk mz="360.036160" i="2064382.3" sn="15.58" a="1426.77" fwhm="0.000822" res="437919.5" algo="FTMS"/>
<pk mz="360.072528" i="2763015.5" sn="21.66" a="1820.38" fwhm="0.000757" res="475347.5" algo="FTMS"/>
<pk mz="360.093664" i="1352588.9" sn="9.37" a="921.83" fwhm="0.000870" res="413826.3" algo="FTMS"/>
<pk mz="360.101536" i="1080334.9" sn="7.00" a="525.36" fwhm="0.000699" res="515059.1" algo="FTMS"/>
<pk mz="360.108963" i="1218064.8" sn="8.20" a="540.93" fwhm="0.000722" res="498895.5" algo="FTMS"/>
<pk mz="360.130095" i="2445078.3" sn="18.89" a="1676.33" fwhm="0.000765" res="470661.0" algo="FTMS"/>
<pk mz="360.138160" i="1382680.3" sn="9.64" a="789.25" fwhm="0.000707" res="509709.5" algo="FTMS"/>
<pk mz="360.141295" i="1223001.0" sn="8.24" a="896.12" fwhm="0.000987" res="365009.9" algo="FTMS"/>
<pk mz="360.166569" i="1416479.5" sn="9.93" a="877.39" fwhm="0.000805" res="447273.2" algo="FTMS"/>
<pk mz="360.174519" i="2188577.5" sn="16.66" a="1449.96" fwhm="0.000804" res="448166.7" algo="FTMS"/>
<pk mz="361.020164" i="3993592.3" sn="32.38" a="3376.23" fwhm="0.000895" res="403410.2" algo="FTMS"/>
<pk mz="361.031376" i="2364155.0" sn="18.19" a="1764.27" fwhm="0.000844" res="427707.6" algo="FTMS"/>
<pk mz="361.056558" i="5502465.5" sn="45.53" a="4591.28" fwhm="0.000860" res="419618.8" algo="FTMS"/>
<pk mz="361.067789" i="3053572.3" sn="24.19" a="2110.52" fwhm="0.000771" res="468231.4" algo="FTMS"/>
<pk mz="361.077665" i="2450438.8" sn="18.94" a="1796.23" fwhm="0.000856" res="421754.8" algo="FTMS"/>
<pk mz="361.092924" i="5713418.5" sn="47.37" a="4560.10" fwhm="0.000832" res="434235.8" algo="FTMS"/>
<pk mz="361.096301" i="1208075.5" sn="8.11" a="563.85" fwhm="0.000657" res="549590.7" algo="FTMS"/>
<pk mz="361.104152" i="2213389.5" sn="16.87" a="1462.97" fwhm="0.000753" res="479607.1" algo="FTMS"/>
<pk mz="361.105975" i="1966349.9" sn="14.72" a="1474.38" fwhm="0.000828" res="436013.4" algo="FTMS"/>
<pk mz="361.114053" i="4529168.0" sn="37.05" a="3699.12" fwhm="0.000847" res="426322.6" algo="FTMS"/>
<pk mz="361.125245" i="1413010.8" sn="9.90" a="938.00" fwhm="0.000839" res="430282.1" algo="FTMS"/>
<pk mz="361.129292" i="3466771.8" sn="27.79" a="2825.92" fwhm="0.000882" res="409343.4" algo="FTMS"/>
<pk mz="361.142309" i="2602007.0" sn="20.26" a="1851.00" fwhm="0.000827" res="436765.1" algo="FTMS"/>
<pk mz="361.150385" i="6318617.0" sn="52.64" a="5505.17" fwhm="0.000871" res="414612.4" algo="FTMS"/>
<pk mz="361.165698" i="1820701.0" sn="13.45" a="1124.67" fwhm="0.000739" res="489022.6" algo="FTMS"/>
<pk mz="361.186764" i="3453474.5" sn="27.68" a="2656.52" fwhm="0.000854" res="423005.4" algo="FTMS"/>
<pk mz="361.223125" i="1676331.6" sn="12.19" a="976.86" fwhm="0.000771" res="468508.7" algo="FTMS"/>
<pk mz="362.015417" i="1933812.3" sn="14.43" a="1333.88" fwhm="0.000852" res="424791.9" algo="FTMS"/>
<pk mz="362.051743" i="4341501.5" sn="35.41" a="3662.70" fwhm="0.000890" res="406744.4" algo="FTMS"/>
<pk mz="362.062989" i="1118592.3" sn="7.33" a="519.60" fwhm="0.000703" res="514969.8" algo="FTMS"/>
<pk mz="362.088140" i="3372806.8" sn="26.97" a="2915.43" fwhm="0.000898" res="403021.3" algo="FTMS"/>
<pk mz="362.099490" i="1120521.5" sn="7.35" a="725.36" fwhm="0.001047" res="345807.2" algo="FTMS"/>
<pk mz="362.109309" i="2112268.0" sn="15.99" a="1917.99" fwhm="0.001039" res="348543.2" algo="FTMS"/>
<pk mz="362.117373" i="1188622.0" sn="7.94" a="662.73" fwhm="0.000815" res="444382.6" algo="FTMS"/>
<pk mz="362.124476" i="1491727.8" sn="10.58" a="810.50" fwhm="0.000721" res="502585.5" algo="FTMS"/>
<pk mz="362.145655" i="4542229.0" sn="37.16" a="3833.06" fwhm="0.000884" res="409782.6" algo="FTMS"/>
<pk mz="362.153831" i="1246487.3" sn="8.44" a="890.96" fwhm="0.000968" res="374155.0" algo="FTMS"/>
<pk mz="362.182056" i="1521438.4" sn="10.84" a="939.60" fwhm="0.000763" res="474556.3" algo="FTMS"/>
<pk mz="362.969646" i="1138917.4" sn="7.51" a="645.95" fwhm="0.000806" res="450355.6" algo="FTMS"/>
<pk mz="363.035767" i="5608438.0" sn="46.45" a="4687.30" fwhm="0.000863" res="420830.0" algo="FTMS"/>
<pk mz="363.047015" i="2061561.0" sn="15.54" a="1534.87" fwhm="0.000807" res="450015.4" algo="FTMS"/>
<pk mz="363.072128" i="8258559.5" sn="69.54" a="7209.84" fwhm="0.000893" res="406381.0" algo="FTMS"/>
<pk mz="363.083408" i="3439106.0" sn="27.55" a="2853.48" fwhm="0.000907" res="400409.5" algo="FTMS"/>
<pk mz="363.085131" i="2286082.5" sn="17.50" a="1574.75" fwhm="0.000788" res="460722.0" algo="FTMS"/>
<pk mz="363.093420" i="1090692.6" sn="7.09" a="527.04" fwhm="0.000704" res="516082.8" algo="FTMS"/>
<pk mz="363.108552" i="7049224.5" sn="59.00" a="5544.21" fwhm="0.000812" res="447001.3" algo="FTMS"/>
<pk mz="363.111700" i="1361033.3" sn="9.44" a="1004.60" fwhm="0.001141" res="318288.3" algo="FTMS"/>
<pk mz="363.119705" i="2371083.3" sn="18.24" a="1720.28" fwhm="0.000796" res="456117.0" algo="FTMS"/>
<pk mz="363.121597" i="4492812.0" sn="36.73" a="3586.79" fwhm="0.000860" res="422331.8" algo="FTMS"/>
<pk mz="363.129600" i="1547021.8" sn="11.06" a="1102.60" fwhm="0.000863" res="420836.0" algo="FTMS"/>
<pk mz="363.140832" i="1394832.6" sn="9.74" a="955.06" fwhm="0.000853" res="425898.8" algo="FTMS"/>
<pk mz="363.144920" i="4332049.5" sn="35.33" a="3606.91" fwhm="0.000890" res="408196.4" algo="FTMS"/>
<pk mz="363.157952" i="3811349.0" sn="30.79" a="3072.88" fwhm="0.000870" res="417468.5" algo="FTMS"/>
<pk mz="363.166080" i="2009367.0" sn="15.09" a="1487.69" fwhm="0.000838" res="433385.3" algo="FTMS"/>
<pk mz="363.181354" i="1673498.9" sn="12.16" a="938.81" fwhm="0.000709" res="512405.9" algo="FTMS"/>
<pk mz="363.194435" i="2293022.3" sn="17.56" a="1459.21" fwhm="0.000829" res="438230.0" algo="FTMS"/>
<pk mz="364.030992" i="2450417.0" sn="18.93" a="1992.24" fwhm="0.000932" res="390747.8" algo="FTMS"/>
<pk mz="364.039032" i="1092979.1" sn="7.10" a="658.82" fwhm="0.000814" res="446970.8" algo="FTMS"/>
<pk mz="364.067392" i="5853434.5" sn="48.58" a="5008.82" fwhm="0.000878" res="414868.8" algo="FTMS"/>
<pk mz="364.075569" i="1535996.4" sn="10.96" a="993.69" fwhm="0.000818" res="445189.8" algo="FTMS"/>
<pk mz="364.088463" i="1253631.6" sn="8.50" a="869.51" fwhm="0.000893" res="407926.8" algo="FTMS"/>
<pk mz="364.103772" i="2691075.5" sn="21.03" a="2200.57" fwhm="0.000902" res="403468.5" algo="FTMS"/>
<pk mz="364.111965" i="1641221.5" sn="11.88" a="1215.37" fwhm="0.000902" res="403611.8" algo="FTMS"/>
<pk mz="364.124950" i="1991944.8" sn="14.94" a="1472.73" fwhm="0.000867" res="420175.9" algo="FTMS"/>
<pk mz="364.140012" i="1131020.6" sn="7.43" a="579.24" fwhm="0.000695" res="524169.7" algo="FTMS"/>
<pk mz="364.161370" i="1721618.0" sn="12.58" a="1090.53" fwhm="0.000789" res="461255.8" algo="FTMS"/>
<pk mz="365.015117" i="2621416.8" sn="20.42" a="2219.12" fwhm="0.000941" res="388014.9" algo="FTMS"/>
<pk mz="365.051426" i="8668658.0" sn="73.11" a="7968.02" fwhm="0.000918" res="397535.0" algo="FTMS"/>
<pk mz="365.062695" i="2345972.8" sn="18.02" a="1724.65" fwhm="0.000865" res="422068.5" algo="FTMS"/>
<pk mz="365.087812" i="11939323.0" sn="101.61" a="10524.89" fwhm="0.000886" res="412252.0" algo="FTMS"/>
<pk mz="365.099035" i="2884094.0" sn="22.71" a="2044.23" fwhm="0.000815" res="447777.5" algo="FTMS"/>
<pk mz="365.100864" i="4513278.5" sn="36.90" a="3923.86" fwhm="0.000944" res="386719.5" algo="FTMS"/>
<pk mz="365.118593" i="1148034.9" sn="7.58" a="683.68" fwhm="0.000824" res="442885.3" algo="FTMS"/>
<pk mz="365.124221" i="9977348.0" sn="84.51" a="8656.39" fwhm="0.000865" res="422049.3" algo="FTMS"/>
<pk mz="365.137286" i="5756423.5" sn="47.73" a="5078.59" fwhm="0.000923" res="395475.0" algo="FTMS"/>
<pk mz="365.155028" i="1263500.0" sn="8.59" a="845.05" fwhm="0.000909" res="401503.5" algo="FTMS"/>
<pk mz="365.160600" i="5197325.5" sn="42.86" a="4307.15" fwhm="0.000876" res="417085.0" algo="FTMS"/>
<pk mz="365.173693" i="2422800.8" sn="18.69" a="1605.57" fwhm="0.000776" res="470319.4" algo="FTMS"/>
<pk mz="365.191258" i="1114133.1" sn="7.28" a="579.17" fwhm="0.000740" res="493589.6" algo="FTMS"/>
<pk mz="365.196994" i="2039062.5" sn="15.34" a="1396.52" fwhm="0.000795" res="459559.8" algo="FTMS"/>
<pk mz="365.200365" i="1170199.4" sn="7.77" a="602.00" fwhm="0.000704" res="519105.9" algo="FTMS"/>
<pk mz="365.210065" i="5064218.0" sn="41.70" a="4232.95" fwhm="0.000868" res="420615.6" algo="FTMS"/>
<pk mz="365.246512" i="1743139.0" sn="12.77" a="1188.22" fwhm="0.000815" res="447952.0" algo="FTMS"/>
<pk mz="366.046694" i="3741932.0" sn="29.81" a="3112.54" fwhm="0.000923" res="396421.9" algo="FTMS"/>
<pk mz="366.054885" i="2040302.1" sn="15.16" a="1463.20" fwhm="0.000842" res="434806.7" algo="FTMS"/>
<pk mz="366.083102" i="4241141.0" sn="34.10" a="3640.60" fwhm="0.000891" res="411055.6" algo="FTMS"/>
<pk mz="366.091151" i="2350583.3" sn="17.83" a="1874.50" fwhm="0.000871" res="420116.1" algo="FTMS"/>
<pk mz="366.119411" i="2195198.3" sn="16.50" a="1727.86" fwhm="0.000826" res="443427.5" algo="FTMS"/>
<pk mz="366.127473" i="2086400.3" sn="15.56" a="1438.27" fwhm="0.000821" res="445977.7" algo="FTMS"/>
<pk mz="366.140647" i="1353987.6" sn="9.26" a="743.84" fwhm="0.000787" res="465227.7" algo="FTMS"/>
<pk mz="366.155857" i="1281031.4" sn="8.63" a="604.20" fwhm="0.000781" res="468965.0" algo="FTMS"/>
<pk mz="367.030656" i="5118435.0" sn="41.65" a="4636.18" fwhm="0.000937" res="391815.2" algo="FTMS"/>
<pk mz="367.067071" i="12629996.0" sn="106.29" a="11003.49" fwhm="0.000889" res="412789.8" algo="FTMS"/>
<pk mz="367.078307" i="2558958.8" sn="19.63" a="1862.63" fwhm="0.000832" res="441116.7" algo="FTMS"/>
<pk mz="367.097512" i="1302515.6" sn="8.81" a="1365.14" fwhm="0.001383" res="265499.8" algo="FTMS"/>
<pk mz="367.103427" i="17182710.0" z="-1" sn="145.47" a="15580.15" fwhm="0.000904" res="405864.3" algo="FTMS" component_name="AJ" deconvoluted_molecular_mass="367.104103" deconvoluted_isotopic_mass="367.103898"/>
<pk mz="367.114628" i="1710327.9" sn="12.32" a="1021.26" fwhm="0.000785" res="467532.4" algo="FTMS"/>
<pk mz="367.116567" i="2645752.3" sn="20.37" a="2243.39" fwhm="0.001097" res="334507.2" algo="FTMS"/>
<pk mz="367.134372" i="1842428.9" sn="13.46" a="1229.16" fwhm="0.000794" res="462662.6" algo="FTMS"/>
<pk mz="367.139846" i="10721278.0" sn="89.87" a="9370.19" fwhm="0.000874" res="419978.9" algo="FTMS"/>
<pk mz="367.152892" i="4201985.5" sn="33.76" a="3195.83" fwhm="0.000833" res="440896.5" algo="FTMS"/>
<pk mz="367.176225" i="4743687.5" sn="38.43" a="4328.57" fwhm="0.000966" res="380161.1" algo="FTMS"/>
<pk mz="367.189181" i="1222794.5" sn="8.13" a="762.79" fwhm="0.000842" res="436185.0" algo="FTMS"/>
<pk mz="367.207149" i="1808143.0" sn="13.16" a="1216.58" fwhm="0.000792" res="463750.1" algo="FTMS"/>
<pk mz="367.212507" i="2011920.4" sn="14.92" a="1526.29" fwhm="0.000935" res="392810.2" algo="FTMS"/>
<pk mz="367.225652" i="2180115.8" sn="16.36" a="1645.12" fwhm="0.000876" res="419145.9" algo="FTMS"/>
<pk mz="367.243327" i="1161880.1" sn="7.60" a="814.87" fwhm="0.000961" res="382173.1" algo="FTMS"/>
<pk mz="368.025932" i="1113180.1" sn="7.18" a="706.45" fwhm="0.000898" res="410028.9" algo="FTMS"/>
<pk mz="368.041282" i="1245536.0" sn="8.32" a="886.34" fwhm="0.001139" res="323099.6" algo="FTMS"/>
<pk mz="368.062328" i="3069669.3" sn="24.02" a="2611.55" fwhm="0.000929" res="396378.4" algo="FTMS"/>
<pk mz="368.070458" i="1854951.3" sn="13.56" a="1266.81" fwhm="0.000835" res="440608.8" algo="FTMS"/>
<pk mz="368.077626" i="1207273.0" sn="7.99" a="827.10" fwhm="0.000893" res="412228.9" algo="FTMS"/>
<pk mz="368.098654" i="3422958.3" sn="27.06" a="2658.38" fwhm="0.000845" res="435575.0" algo="FTMS"/>
<pk mz="368.106837" i="2934512.3" z="-1" sn="22.85" a="2279.96" fwhm="0.000856" res="429991.9" algo="FTMS" component_name="AJ" deconvoluted_molecular_mass="367.104103" deconvoluted_isotopic_mass="368.107310"/>
<pk mz="368.111881" i="1349489.6" sn="9.21" a="893.75" fwhm="0.000850" res="433213.2" algo="FTMS"/>
<pk mz="368.135027" i="1451255.4" sn="10.09" a="746.02" fwhm="0.000715" res="514525.6" algo="FTMS"/>
<pk mz="368.143271" i="2182393.5" sn="16.38" a="1574.55" fwhm="0.000850" res="433101.3" algo="FTMS"/>
<pk mz="368.148009" i="1103354.6" sn="7.10" a="603.13" fwhm="0.000773" res="476515.8" algo="FTMS"/>
<pk mz="369.025243" i="1858774.0" sn="13.60" a="1177.06" fwhm="0.000784" res="470496.4" algo="FTMS"/>
<pk mz="369.046335" i="8355291.5" sn="69.50" a="7583.67" fwhm="0.000928" res="397780.8" algo="FTMS"/>
<pk mz="369.082721" i="17220068.0" z="-1" sn="145.79" a="16266.30" fwhm="0.000937" res="393701.9" algo="FTMS" component_name="AI" deconvoluted_molecular_mass="369.083154" deconvoluted_isotopic_mass="369.083197"/>
<pk mz="369.093982" i="1950951.3" sn="14.39" a="1324.16" fwhm="0.000817" res="451560.4" algo="FTMS"/>
<pk mz="369.113590" i="1200876.1" z="-1" sn="7.93" a="544.27" fwhm="0.000705" res="523464.2" algo="FTMS" component_name="AJ" deconvoluted_molecular_mass="367.104103" deconvoluted_isotopic_mass="369.114065"/>
<pk mz="369.119116" i="14418414.0" z="-1" sn="121.68" a="13069.51" fwhm="0.000910" res="405568.2" algo="FTMS" component_name="BP" deconvoluted_molecular_mass="369.119833" deconvoluted_isotopic_mass="369.119592"/>
<pk mz="369.132181" i="1754608.8" sn="12.70" a="1270.39" fwhm="0.000885" res="417247.9" algo="FTMS"/>
<pk mz="369.150029" i="1359861.3" sn="9.30" a="703.49" fwhm="0.000821" res="449898.9" algo="FTMS"/>
<pk mz="369.155529" i="9406967.0" sn="78.55" a="8672.95" fwhm="0.000928" res="397893.3" algo="FTMS"/>
<pk mz="369.168558" i="1353849.9" sn="9.25" a="874.18" fwhm="0.000889" res="415480.0" algo="FTMS"/>
<pk mz="369.191884" i="6322687.5" sn="52.01" a="5535.69" fwhm="0.000907" res="406848.1" algo="FTMS"/>
<pk mz="369.207246" i="1195395.5" sn="7.89" a="887.72" fwhm="0.001119" res="329893.6" algo="FTMS"/>
<pk mz="369.228263" i="2664968.8" sn="20.53" a="1894.08" fwhm="0.000796" res="463901.6" algo="FTMS"/>
<pk mz="370.049821" i="1340630.0" sn="9.13" a="927.29" fwhm="0.000918" res="402962.7" algo="FTMS"/>
<pk mz="370.056849" i="1272023.8" sn="8.54" a="849.35" fwhm="0.001017" res="363777.3" algo="FTMS"/>
<pk mz="370.068099" i="1100378.6" sn="7.07" a="800.68" fwhm="0.000999" res="370261.2" algo="FTMS"/>
<pk mz="370.078028" i="3048157.0" sn="23.83" a="2682.93" fwhm="0.000963" res="384235.5" algo="FTMS"/>
<pk mz="370.086137" i="2857695.0" z="-1" sn="22.19" a="2459.75" fwhm="0.000970" res="381557.6" algo="FTMS" component_name="AI" deconvoluted_molecular_mass="369.083154" deconvoluted_isotopic_mass="370.086616"/>
<pk mz="370.093243" i="1215456.9" sn="8.06" a="660.20" fwhm="0.000799" res="463371.8" algo="FTMS"/>
<pk mz="370.114314" i="2444774.0" sn="18.64" a="2016.08" fwhm="0.000947" res="391018.1" algo="FTMS"/>
<pk mz="370.122528" i="2484200.3" z="-1" sn="18.98" a="2192.76" fwhm="0.000908" res="407484.4" algo="FTMS" component_name="BP" deconvoluted_molecular_mass="369.119833" deconvoluted_isotopic_mass="370.123006"/>
<pk mz="370.125600" i="3213545.0" sn="25.25" a="2762.33" fwhm="0.000921" res="402084.0" algo="FTMS"/>
<pk mz="370.127453" i="3216617.5" sn="25.28" a="2484.87" fwhm="0.000860" res="430202.1" algo="FTMS"/>
<pk mz="370.150677" i="1182959.1" sn="7.78" a="656.08" fwhm="0.000756" res="489856.0" algo="FTMS"/>
<pk mz="370.158793" i="2259185.3" sn="17.04" a="1651.51" fwhm="0.000859" res="430855.5" algo="FTMS"/>
<pk mz="370.162062" i="1433074.0" sn="9.93" a="936.18" fwhm="0.000837" res="442387.1" algo="FTMS"/>
<pk mz="370.195096" i="1414138.3" sn="9.77" a="1114.26" fwhm="0.001033" res="358413.4" algo="FTMS"/>
<pk mz="371.004493" i="1811908.3" sn="13.19" a="1257.43" fwhm="0.000914" res="406021.8" algo="FTMS"/>
<pk mz="371.005800" i="3841988.5" sn="30.66" a="3320.43" fwhm="0.000931" res="398491.4" algo="FTMS"/>
<pk mz="371.025558" i="2134729.5" sn="15.97" a="1661.65" fwhm="0.000906" res="409618.4" algo="FTMS"/>
<pk mz="371.040801" i="2572237.3" sn="19.73" a="1884.89" fwhm="0.000830" res="446935.4" algo="FTMS"/>
<pk mz="371.052267" i="1404112.1" sn="9.68" a="1025.10" fwhm="0.000940" res="394674.1" algo="FTMS"/>
<pk mz="371.061971" i="8564691.0" sn="71.30" a="8060.28" fwhm="0.000948" res="391617.6" algo="FTMS"/>
<pk mz="371.077291" i="1840342.4" sn="13.43" a="1418.25" fwhm="0.000939" res="395204.4" algo="FTMS"/>
<pk mz="371.080561" i="1137751.3" sn="7.39" a="808.59" fwhm="0.000974" res="381100.7" algo="FTMS"/>
<pk mz="371.088524" i="1275609.3" z="-1" sn="8.57" a="757.50" fwhm="0.000798" res="465239.8" algo="FTMS" component_name="AI" deconvoluted_molecular_mass="369.083154" deconvoluted_isotopic_mass="371.089004"/>
<pk mz="371.098402" i="13933532.0" sn="117.50" a="12885.75" fwhm="0.000910" res="407855.8" algo="FTMS"/>
<pk mz="371.109538" i="1786590.5" sn="12.97" a="1417.18" fwhm="0.000908" res="408884.1" algo="FTMS"/>
<pk mz="371.113709" i="1280223.5" sn="8.61" a="722.76" fwhm="0.000791" res="469264.5" algo="FTMS"/>
<pk mz="371.129261" i="1209443.4" z="-1" sn="8.00" a="890.26" fwhm="0.000923" res="402252.7" algo="FTMS" component_name="BP" deconvoluted_molecular_mass="369.119833" deconvoluted_isotopic_mass="371.129742"/>
<pk mz="371.134752" i="12434405.0" sn="104.60" a="11549.05" fwhm="0.000923" res="402229.0" algo="FTMS"/>
<pk mz="371.146002" i="11934696.0" sn="100.30" a="10853.00" fwhm="0.000917" res="404865.1" algo="FTMS"/>
<pk mz="371.147855" i="1533928.0" sn="10.80" a="1114.92" fwhm="0.000884" res="419746.6" algo="FTMS"/>
<pk mz="371.171150" i="11973614.0" sn="100.64" a="11041.80" fwhm="0.000937" res="396281.9" algo="FTMS"/>
<pk mz="371.182210" i="1380720.6" sn="9.48" a="1035.35" fwhm="0.000928" res="399902.2" algo="FTMS"/>
<pk mz="371.207516" i="7402487.0" sn="61.30" a="6806.60" fwhm="0.000936" res="396553.8" algo="FTMS"/>
<pk mz="371.243931" i="2014720.0" sn="14.93" a="1465.77" fwhm="0.000859" res="432139.0" algo="FTMS"/>
<pk mz="372.036098" i="1506757.5" sn="10.56" a="1077.26" fwhm="0.000901" res="412829.2" algo="FTMS"/>
<pk mz="372.057233" i="1206218.8" sn="7.97" a="588.64" fwhm="0.000792" res="469607.8" algo="FTMS"/>
<pk mz="372.065300" i="1505996.8" sn="10.55" a="1210.85" fwhm="0.000992" res="374878.6" algo="FTMS"/>
<pk mz="372.072477" i="1579982.5" sn="11.19" a="1049.88" fwhm="0.000817" res="455259.7" algo="FTMS"/>
<pk mz="372.093671" i="1838035.8" sn="13.41" a="1451.99" fwhm="0.000875" res="425415.6" algo="FTMS"/>
<pk mz="372.101778" i="2340053.8" sn="17.73" a="1726.69" fwhm="0.000847" res="439187.0" algo="FTMS"/>
<pk mz="372.106765" i="1100375.0" sn="7.06" a="718.70" fwhm="0.000901" res="412866.9" algo="FTMS"/>
<pk mz="372.108841" i="1141975.6" sn="7.42" a="761.38" fwhm="0.001008" res="369200.9" algo="FTMS"/>
<pk mz="372.124456" i="1232347.5" sn="8.20" a="639.18" fwhm="0.000750" res="496474.7" algo="FTMS"/>
<pk mz="372.130055" i="1974748.9" sn="14.59" a="1254.52" fwhm="0.000785" res="473965.0" algo="FTMS"/>
<pk mz="372.138087" i="1384414.9" sn="9.51" a="646.30" fwhm="0.000829" res="448664.7" algo="FTMS"/>
<pk mz="372.141302" i="1918687.6" sn="14.10" a="1204.03" fwhm="0.000784" res="474480.3" algo="FTMS"/>
<pk mz="372.149263" i="1844193.6" sn="13.46" a="1367.68" fwhm="0.000900" res="413549.3" algo="FTMS"/>
<pk mz="372.166282" i="1267173.9" sn="8.50" a="697.17" fwhm="0.000793" res="469223.1" algo="FTMS"/>
<pk mz="372.174416" i="2012647.9" sn="14.91" a="1675.99" fwhm="0.000943" res="394790.5" algo="FTMS"/>
<pk mz="372.177716" i="1500648.8" sn="10.51" a="1169.90" fwhm="0.000974" res="381923.2" algo="FTMS"/>
<pk mz="372.210964" i="1117809.0" sn="7.21" a="707.50" fwhm="0.000866" res="429688.4" algo="FTMS"/>
<pk mz="372.213998" i="2287089.8" sn="17.27" a="2095.69" fwhm="0.001054" res="353103.3" algo="FTMS"/>
<pk mz="372.303891" i="3324168.3" sn="26.20" a="2671.52" fwhm="0.000895" res="415798.1" algo="FTMS"/>
<pk mz="373.002939" i="1634742.4" sn="11.66" a="1270.87" fwhm="0.000907" res="411259.3" algo="FTMS"/>
<pk mz="373.020126" i="3255738.5" sn="25.61" a="2794.46" fwhm="0.000938" res="397884.3" algo="FTMS"/>
<pk mz="373.031393" i="1519805.4" sn="10.67" a="846.79" fwhm="0.000761" res="489867.8" algo="FTMS"/>
<pk mz="373.041246" i="2436031.8" sn="18.55" a="1893.40" fwhm="0.000878" res="424982.3" algo="FTMS"/>
<pk mz="373.056516" i="3743171.8" sn="29.80" a="3305.45" fwhm="0.000938" res="397612.5" algo="FTMS"/>
<pk mz="373.067696" i="2201542.5" sn="16.54" a="1511.00" fwhm="0.000813" res="458710.7" algo="FTMS"/>
<pk mz="373.077637" i="7943625.0" sn="65.95" a="7540.04" fwhm="0.000953" res="391405.2" algo="FTMS"/>
<pk mz="373.092919" i="3852748.8" sn="30.75" a="3118.04" fwhm="0.000883" res="422314.9" algo="FTMS"/>
<pk mz="373.101983" i="7778767.0" sn="64.53" a="6761.43" fwhm="0.000898" res="415412.8" algo="FTMS"/>
<pk mz="373.104152" i="1513551.5" sn="10.62" a="1480.57" fwhm="0.001308" res="285312.4" algo="FTMS"/>
<pk mz="373.105996" i="1437136.0" sn="9.96" a="1031.80" fwhm="0.000854" res="436750.9" algo="FTMS"/>
<pk mz="373.113999" i="8052178.0" sn="66.89" a="7814.05" fwhm="0.000970" res="384850.6" algo="FTMS"/>
<pk mz="373.125220" i="2147796.8" sn="16.07" a="1442.33" fwhm="0.000814" res="458443.8" algo="FTMS"/>
<pk mz="373.129301" i="2240981.8" sn="16.88" a="1625.58" fwhm="0.000862" res="433041.0" algo="FTMS"/>
<pk mz="373.142294" i="1610457.0" sn="11.45" a="1049.14" fwhm="0.000828" res="450421.5" algo="FTMS"/>
<pk mz="373.150387" i="10827227.0" sn="90.77" a="10374.95" fwhm="0.000967" res="385858.9" algo="FTMS"/>
<pk mz="373.172947" i="1201888.6" sn="7.93" a="716.26" fwhm="0.000843" res="442577.4" algo="FTMS"/>
<pk mz="373.186780" i="10038756.0" sn="83.98" a="9441.72" fwhm="0.000933" res="400164.7" algo="FTMS"/>
<pk mz="373.223143" i="5115373.0" sn="41.61" a="4507.94" fwhm="0.000928" res="402241.9" algo="FTMS"/>
<pk mz="373.259592" i="1392630.3" sn="9.57" a="1230.83" fwhm="0.001084" res="344492.5" algo="FTMS"/>
<pk mz="374.015448" i="1337778.4" sn="8.99" a="874.29" fwhm="0.000898" res="416706.5" algo="FTMS"/>
<pk mz="374.027805" i="1140149.5" sn="7.31" a="666.31" fwhm="0.000914" res="409086.1" algo="FTMS"/>
<pk mz="374.051770" i="3316411.5" sn="25.80" a="2804.51" fwhm="0.000932" res="401470.6" algo="FTMS"/>
<pk mz="374.080992" i="1242178.8" sn="8.17" a="796.78" fwhm="0.000970" res="385506.4" algo="FTMS"/>
<pk mz="374.088085" i="1778116.5" sn="12.73" a="1382.55" fwhm="0.000979" res="382276.5" algo="FTMS"/>
<pk mz="374.105260" i="1756872.8" sn="12.55" a="1113.21" fwhm="0.000797" res="469159.0" algo="FTMS"/>
<pk mz="374.109319" i="1947337.8" sn="14.16" a="1426.16" fwhm="0.000865" res="432508.9" algo="FTMS"/>
<pk mz="374.117501" i="1498059.8" sn="10.35" a="1126.16" fwhm="0.000907" res="412614.1" algo="FTMS"/>
<pk mz="374.124437" i="1305933.5" sn="8.71" a="959.18" fwhm="0.000926" res="403845.3" algo="FTMS"/>
<pk mz="374.145661" i="2843858.8" sn="21.78" a="2550.55" fwhm="0.000975" res="383697.6" algo="FTMS"/>
<pk mz="374.153759" i="2042324.9" sn="14.97" a="1407.68" fwhm="0.000870" res="429838.1" algo="FTMS"/>
<pk mz="374.156911" i="1923285.6" sn="13.96" a="1371.41" fwhm="0.000840" res="445289.2" algo="FTMS"/>
<pk mz="374.181983" i="1116891.9" sn="7.11" a="570.30" fwhm="0.000832" res="449757.9" algo="FTMS"/>
<pk mz="374.190169" i="1663453.9" sn="11.75" a="1163.89" fwhm="0.000871" res="429643.6" algo="FTMS"/>
<pk mz="374.226735" i="1204327.0" sn="7.85" a="873.26" fwhm="0.001167" res="320663.1" algo="FTMS"/>
<pk mz="374.244922" i="2452203.5" sn="18.45" a="1777.98" fwhm="0.000848" res="441084.4" algo="FTMS"/>
<pk mz="374.999399" i="1223591.3" sn="8.01" a="618.03" fwhm="0.000718" res="521980.3" algo="FTMS"/>
<pk mz="375.035766" i="4831664.5" sn="38.67" a="4482.84" fwhm="0.000951" res="394289.5" algo="FTMS"/>
<pk mz="375.046967" i="2699187.0" sn="20.55" a="1992.92" fwhm="0.000834" res="449561.8" algo="FTMS"/>
<pk mz="375.056934" i="2823605.5" sn="21.61" a="2099.99" fwhm="0.000861" res="435691.4" algo="FTMS"/>
<pk mz="375.072158" i="6371257.5" sn="51.75" a="6321.61" fwhm="0.000991" res="378526.8" algo="FTMS"/>
<pk mz="375.083371" i="3658684.0" sn="28.70" a="3240.38" fwhm="0.000974" res="384999.6" algo="FTMS"/>
<pk mz="375.085141" i="1888956.6" sn="13.67" a="1426.04" fwhm="0.000951" res="394326.0" algo="FTMS"/>
<pk mz="375.093228" i="3780030.5" sn="29.73" a="3356.42" fwhm="0.000936" res="400746.6" algo="FTMS"/>
<pk mz="375.099904" i="8568768.0" sn="70.42" a="8039.19" fwhm="0.000937" res="400380.6" algo="FTMS"/>
<pk mz="375.108523" i="5763010.5" sn="46.58" a="5378.79" fwhm="0.000951" res="394620.3" algo="FTMS"/>
<pk mz="375.119822" i="1302981.3" sn="8.69" a="788.24" fwhm="0.000787" res="476944.2" algo="FTMS"/>
<pk mz="375.121535" i="2500037.8" sn="18.86" a="2015.08" fwhm="0.000935" res="401181.5" algo="FTMS"/>
<pk mz="375.129676" i="5665735.5" sn="45.76" a="5125.22" fwhm="0.000911" res="411739.0" algo="FTMS"/>
<pk mz="375.144908" i="3982283.5" sn="31.45" a="3247.98" fwhm="0.000905" res="414712.4" algo="FTMS"/>
<pk mz="375.157939" i="4571598.5" sn="36.46" a="4235.64" fwhm="0.000981" res="382351.6" algo="FTMS"/>
<pk mz="375.163492" i="2330576.0" sn="17.42" a="1663.89" fwhm="0.000821" res="457172.4" algo="FTMS"/>
<pk mz="375.166031" i="7942096.5" sn="65.10" a="7126.46" fwhm="0.000927" res="404649.1" algo="FTMS"/>
<pk mz="375.181349" i="1161428.5" sn="7.48" a="863.08" fwhm="0.001093" res="343189.0" algo="FTMS"/>
<pk mz="375.194391" i="1418327.8" sn="9.67" a="1066.95" fwhm="0.000948" res="395966.9" algo="FTMS"/>
<pk mz="375.202456" i="3962841.8" sn="31.29" a="3267.52" fwhm="0.000904" res="414947.5" algo="FTMS"/>
<pk mz="376.031008" i="3147943.8" sn="24.36" a="2598.60" fwhm="0.000911" res="412757.5" algo="FTMS"/>
<pk mz="376.067406" i="3779249.0" sn="29.72" a="3615.08" fwhm="0.001021" res="368512.6" algo="FTMS"/>
<pk mz="376.075565" i="1236018.9" sn="8.12" a="763.81" fwhm="0.000859" res="437757.5" algo="FTMS"/>
<pk mz="376.078715" i="1561075.8" sn="10.88" a="1503.63" fwhm="0.001250" res="300922.4" algo="FTMS"/>
<pk mz="376.088463" i="1321782.1" sn="8.85" a="909.39" fwhm="0.000891" res="422286.4" algo="FTMS"/>
<pk mz="376.103915" i="2141882.0" sn="15.81" a="1630.80" fwhm="0.000847" res="443800.5" algo="FTMS"/>
<pk mz="376.111956" i="1359036.0" sn="9.16" a="784.21" fwhm="0.000792" res="475096.6" algo="FTMS"/>
<pk mz="376.124931" i="3190975.3" sn="24.73" a="2736.35" fwhm="0.000933" res="403110.0" algo="FTMS"/>
<pk mz="376.140199" i="1550787.0" sn="10.79" a="1124.93" fwhm="0.000921" res="408503.5" algo="FTMS"/>
<pk mz="376.148131" i="1155269.0" sn="7.43" a="655.97" fwhm="0.000901" res="417467.8" algo="FTMS"/>
<pk mz="376.161332" i="4377288.5" sn="34.81" a="3604.48" fwhm="0.000885" res="424858.4" algo="FTMS"/>
<pk mz="376.169339" i="1311946.3" sn="8.76" a="685.15" fwhm="0.000835" res="450421.4" algo="FTMS"/>
<pk mz="376.205912" i="1289171.4" sn="8.57" a="823.57" fwhm="0.000872" res="431513.5" algo="FTMS"/>
<pk mz="377.015010" i="4555676.5" sn="36.32" a="4343.50" fwhm="0.001010" res="373129.0" algo="FTMS"/>
<pk mz="377.051396" i="8738214.0" sn="71.86" a="8488.15" fwhm="0.000976" res="386492.3" algo="FTMS"/>
<pk mz="377.062612" i="3722664.5" sn="29.24" a="2891.28" fwhm="0.000831" res="453657.9" algo="FTMS"/>
<pk mz="377.072532" i="1135658.9" sn="7.26" a="947.13" fwhm="0.001203" res="313402.3" algo="FTMS"/>
<pk mz="377.085631" i="4325806.0" sn="34.37" a="3735.95" fwhm="0.000934" res="403869.0" algo="FTMS"/>
<pk mz="377.087811" i="10590639.0" sn="87.60" a="9984.67" fwhm="0.000942" res="400116.4" algo="FTMS"/>
<pk mz="377.099016" i="3095473.5" sn="23.91" a="2487.87" fwhm="0.000908" res="415354.2" algo="FTMS"/>
<pk mz="377.100916" i="2651058.0" sn="20.14" a="2349.32" fwhm="0.000974" res="387065.7" algo="FTMS"/>
<pk mz="377.108953" i="1589684.0" sn="11.12" a="1212.04" fwhm="0.000897" res="420440.4" algo="FTMS"/>
<pk mz="377.124169" i="9586104.0" sn="79.06" a="9226.45" fwhm="0.000951" res="396696.2" algo="FTMS"/>
<pk mz="377.135562" i="2290618.5" sn="17.07" a="1755.85" fwhm="0.000904" res="417134.2" algo="FTMS"/>
<pk mz="377.137229" i="5093819.0" sn="40.89" a="4196.92" fwhm="0.000883" res="427139.6" algo="FTMS"/>
<pk mz="377.145296" i="2646461.0" sn="20.10" a="2218.37" fwhm="0.000869" res="434179.7" algo="FTMS"/>
<pk mz="377.155117" i="1502399.4" sn="10.38" a="1072.98" fwhm="0.000913" res="413005.2" algo="FTMS"/>
<pk mz="377.160591" i="4582849.0" sn="36.55" a="4130.54" fwhm="0.000907" res="415945.4" algo="FTMS"/>
<pk mz="377.173591" i="3597252.0" sn="28.18" a="3118.52" fwhm="0.000961" res="392379.3" algo="FTMS"/>
<pk mz="377.181667" i="1982150.0" sn="14.45" a="1488.06" fwhm="0.000913" res="413105.8" algo="FTMS"/>
<pk mz="377.197031" i="1458377.9" sn="10.00" a="769.95" fwhm="0.000757" res="498305.8" algo="FTMS"/>
<pk mz="377.210065" i="2176973.0" sn="16.11" a="1616.36" fwhm="0.000869" res="433966.0" algo="FTMS"/>
<pk mz="378.010190" i="1108884.1" sn="7.03" a="924.00" fwhm="0.001082" res="349514.0" algo="FTMS"/>
<pk mz="378.046667" i="4153501.3" sn="32.90" a="3733.86" fwhm="0.000978" res="386355.6" algo="FTMS"/>
<pk mz="378.054720" i="1607839.3" sn="11.27" a="1489.25" fwhm="0.001175" res="321840.6" algo="FTMS"/>
<pk mz="378.083024" i="5142694.0" sn="41.31" a="4852.93" fwhm="0.000982" res="384853.2" algo="FTMS"/>
<pk mz="378.091037" i="1785256.3" sn="12.78" a="1584.78" fwhm="0.001124" res="336420.0" algo="FTMS"/>
<pk mz="378.094196" i="1412521.0" sn="9.61" a="798.82" fwhm="0.000789" res="479004.8" algo="FTMS"/>
<pk mz="378.104106" i="1628843.5" sn="11.45" a="1079.47" fwhm="0.000847" res="446572.9" algo="FTMS"/>
<pk mz="378.119461" i="2911919.3" sn="22.35" a="2698.69" fwhm="0.000997" res="379206.7" algo="FTMS"/>
<pk mz="378.127542" i="1824433.3" sn="13.11" a="1496.62" fwhm="0.000961" res="393424.0" algo="FTMS"/>
<pk mz="378.130836" i="1239602.1" sn="8.14" a="732.19" fwhm="0.000873" res="433244.0" algo="FTMS"/>
<pk mz="378.140600" i="5132468.5" sn="41.22" a="4753.24" fwhm="0.000972" res="389216.9" algo="FTMS"/>
<pk mz="378.155985" i="1256120.4" sn="8.28" a="710.83" fwhm="0.000796" res="475172.3" algo="FTMS"/>
<pk mz="378.164222" i="1260474.4" sn="8.32" a="1026.98" fwhm="0.000974" res="388319.4" algo="FTMS"/>
<pk mz="378.176934" i="2266813.5" sn="16.87" a="1732.92" fwhm="0.000902" res="419469.2" algo="FTMS"/>
<pk mz="379.030698" i="6403986.0" sn="52.02" a="6231.99" fwhm="0.000962" res="394015.3" algo="FTMS"/>
<pk mz="379.041925" i="1760788.8" sn="12.57" a="1394.90" fwhm="0.001023" res="370659.8" algo="FTMS"/>
<pk mz="379.067078" i="13106075.0" sn="108.96" a="13144.68" fwhm="0.000978" res="387470.4" algo="FTMS"/>
<pk mz="379.078320" i="4149661.8" sn="32.87" a="3751.59" fwhm="0.000969" res="391315.8" algo="FTMS"/>
<pk mz="379.079852" i="1425182.1" sn="9.72" a="884.22" fwhm="0.000951" res="398732.9" algo="FTMS"/>
<pk mz="379.082719" i="1555614.9" sn="10.83" a="1120.32" fwhm="0.000911" res="416296.4" algo="FTMS"/>
<pk mz="379.103488" i="15700900.0" z="-1" sn="131.01" a="14861.38" fwhm="0.000952" res="398421.4" algo="FTMS" component_name="AY" deconvoluted_molecular_mass="379.103983" deconvoluted_isotopic_mass="379.103989"/>
<pk mz="379.106746" i="1306020.9" sn="8.70" a="850.28" fwhm="0.000846" res="448159.0" algo="FTMS"/>
<pk mz="379.114739" i="2822566.8" sn="21.59" a="2166.46" fwhm="0.000854" res="443762.3" algo="FTMS"/>
<pk mz="379.116497" i="4863911.5" sn="38.93" a="4117.55" fwhm="0.000916" res="414082.1" algo="FTMS"/>
<pk mz="379.134423" i="1594539.8" sn="11.16" a="1051.51" fwhm="0.000852" res="444887.1" algo="FTMS"/>
<pk mz="379.139854" i="10927021.0" sn="90.45" a="10707.53" fwhm="0.000961" res="394371.5" algo="FTMS"/>
<pk mz="379.152890" i="6391728.5" sn="51.92" a="5748.05" fwhm="0.000930" res="407642.0" algo="FTMS"/>
<pk mz="379.170714" i="1589428.8" sn="11.11" a="984.02" fwhm="0.000821" res="461864.0" algo="FTMS"/>
<pk mz="379.176268" i="4585398.0" sn="36.57" a="4234.59" fwhm="0.000968" res="391885.2" algo="FTMS"/>
<pk mz="379.189307" i="3192761.5" sn="24.74" a="2514.01" fwhm="0.000878" res="431954.3" algo="FTMS"/>
<pk mz="379.212714" i="1458623.3" sn="10.00" a="996.22" fwhm="0.000841" res="451104.9" algo="FTMS"/>
<pk mz="379.225659" i="5024706.5" sn="40.30" a="4674.17" fwhm="0.000970" res="390918.2" algo="FTMS"/>
<pk mz="380.025898" i="1533321.5" sn="10.63" a="1102.61" fwhm="0.000963" res="394473.9" algo="FTMS"/>
<pk mz="380.034166" i="1447051.6" sn="9.90" a="1031.59" fwhm="0.000843" res="450684.2" algo="FTMS"/>
<pk mz="380.062346" i="4774546.5" sn="38.17" a="4354.02" fwhm="0.000947" res="401336.1" algo="FTMS"/>
<pk mz="380.070430" i="2020756.6" sn="14.78" a="1752.39" fwhm="0.000978" res="388475.2" algo="FTMS"/>
<pk mz="380.098679" i="4275355.5" sn="33.93" a="4074.21" fwhm="0.001016" res="374192.3" algo="FTMS"/>
<pk mz="380.106793" i="2867357.8" z="-1" sn="21.97" a="2147.77" fwhm="0.000838" res="453349.9" algo="FTMS" component_name="AY" deconvoluted_molecular_mass="379.103983" deconvoluted_isotopic_mass="380.107297"/>
<pk mz="380.109965" i="1267102.5" sn="8.37" a="892.58" fwhm="0.000964" res="394483.9" algo="FTMS"/>
<pk mz="380.119887" i="1357856.9" sn="9.14" a="1374.78" fwhm="0.001251" res="303917.5" algo="FTMS"/>
<pk mz="380.135131" i="2103204.8" sn="15.48" a="1469.75" fwhm="0.000843" res="450900.5" algo="FTMS"/>
<pk mz="380.143197" i="2777766.8" sn="21.21" a="2520.42" fwhm="0.001013" res="375229.4" algo="FTMS"/>
<pk mz="380.146316" i="1137575.5" sn="7.27" a="551.61" fwhm="0.000732" res="519130.7" algo="FTMS"/>
<pk mz="380.156351" i="1724842.0" sn="12.26" a="993.45" fwhm="0.000737" res="515531.0" algo="FTMS"/>
<pk mz="380.179498" i="1326511.8" sn="8.88" a="737.76" fwhm="0.000797" res="476857.1" algo="FTMS"/>
<pk mz="380.229085" i="1193916.1" sn="7.75" a="797.55" fwhm="0.000889" res="427665.3" algo="FTMS"/>
<pk mz="381.009982" i="1430142.5" sn="9.76" a="965.52" fwhm="0.000898" res="424491.5" algo="FTMS"/>
<pk mz="381.024999" i="1278594.3" sn="8.47" a="901.89" fwhm="0.000989" res="385123.1" algo="FTMS"/>
<pk mz="381.046343" i="11019656.0" sn="91.23" a="10737.48" fwhm="0.000981" res="388383.2" algo="FTMS"/>
<pk mz="381.057553" i="2161546.3" sn="15.97" a="1566.58" fwhm="0.000860" res="443019.8" algo="FTMS"/>
<pk mz="381.082715" i="19193232.0" z="-1" sn="160.68" a="18931.53" fwhm="0.000978" res="389751.9" algo="FTMS" component_name="n" deconvoluted_molecular_mass="381.083121" deconvoluted_isotopic_mass="381.083222"/>
<pk mz="381.093944" i="3455891.5" sn="26.97" a="3221.97" fwhm="0.001010" res="377150.8" algo="FTMS"/>
<pk mz="381.095725" i="1692307.9" sn="11.98" a="1070.75" fwhm="0.000804" res="473837.4" algo="FTMS"/>
<pk mz="381.113591" i="1882008.3" sn="13.59" a="1440.58" fwhm="0.000905" res="420936.8" algo="FTMS"/>
<pk mz="381.119127" i="19598746.0" z="-1" sn="164.12" a="19412.03" fwhm="0.000980" res="389037.7" algo="FTMS" component_name="h" deconvoluted_molecular_mass="381.119835" deconvoluted_isotopic_mass="381.119634"/>
<pk mz="381.130400" i="2031772.5" sn="14.87" a="1645.99" fwhm="0.000949" res="401643.9" algo="FTMS"/>
<pk mz="381.132190" i="4599709.0" sn="36.69" a="4236.92" fwhm="0.000981" res="388470.9" algo="FTMS"/>
<pk mz="381.149948" i="2525089.3" sn="19.06" a="1948.91" fwhm="0.000904" res="421657.0" algo="FTMS"/>
<pk mz="381.155540" i="10372515.0" sn="85.73" a="9885.08" fwhm="0.000946" res="402803.4" algo="FTMS"/>
<pk mz="381.168570" i="3623846.0" sn="28.39" a="3177.02" fwhm="0.000946" res="403000.2" algo="FTMS"/>
<pk mz="381.191876" i="4658603.5" sn="37.19" a="4110.22" fwhm="0.000928" res="410633.2" algo="FTMS"/>
<pk mz="381.204934" i="1654959.0" sn="11.67" a="1220.76" fwhm="0.000857" res="445039.8" algo="FTMS"/>
<pk mz="381.222736" i="1974707.4" sn="14.38" a="1364.92" fwhm="0.000866" res="440115.8" algo="FTMS"/>
<pk mz="381.228284" i="1843892.8" sn="13.27" a="1333.81" fwhm="0.000890" res="428467.1" algo="FTMS"/>
<pk mz="381.231611" i="2177973.8" sn="16.11" a="1530.03" fwhm="0.000914" res="416940.6" algo="FTMS"/>
<pk mz="381.241289" i="1721272.0" sn="12.23" a="1197.52" fwhm="0.000924" res="412779.1" algo="FTMS"/>
<pk mz="382.041664" i="2232191.5" sn="16.35" a="1743.83" fwhm="0.000911" res="419533.6" algo="FTMS"/>
<pk mz="382.049775" i="1645441.4" sn="11.43" a="1135.17" fwhm="0.000808" res="472813.9" algo="FTMS"/>
<pk mz="382.077992" i="5082760.5" sn="40.25" a="4749.53" fwhm="0.000978" res="390483.6" algo="FTMS"/>
<pk mz="382.086113" i="3607690.5" z="-1" sn="27.88" a="3139.77" fwhm="0.000941" res="406011.5" algo="FTMS" component_name="n" deconvoluted_molecular_mass="381.083121" deconvoluted_isotopic_mass="382.086622"/>
<pk mz="382.100556" i="1344270.0" sn="8.91" a="1057.56" fwhm="0.001008" res="378925.4" algo="FTMS"/>
<pk mz="382.114341" i="4219537.5" sn="33.01" a="3866.08" fwhm="0.000955" res="400049.7" algo="FTMS"/>
<pk mz="382.122475" i="3639443.5" z="-1" sn="28.15" a="3111.93" fwhm="0.000890" res="429235.8" algo="FTMS" component_name="h" deconvoluted_molecular_mass="381.119835" deconvoluted_isotopic_mass="382.122984"/>
<pk mz="382.127386" i="1797780.8" sn="12.71" a="1258.56" fwhm="0.000813" res="469834.5" algo="FTMS"/>
<pk mz="382.150737" i="1941914.5" sn="13.92" a="1534.72" fwhm="0.000915" res="417740.1" algo="FTMS"/>
<pk mz="382.158950" i="2187164.5" sn="15.97" a="1891.81" fwhm="0.001018" res="375379.8" algo="FTMS"/>
<pk mz="382.195293" i="1501861.6" sn="10.23" a="1117.00" fwhm="0.000925" res="413208.5" algo="FTMS"/>
<pk mz="383.004406" i="1159919.4" sn="7.36" a="661.10" fwhm="0.000895" res="428049.7" algo="FTMS"/>
<pk mz="383.025622" i="2718068.5" sn="20.42" a="2351.12" fwhm="0.000956" res="400489.9" algo="FTMS"/>
<pk mz="383.040876" i="1747320.4" sn="12.28" a="1293.29" fwhm="0.000953" res="401916.8" algo="FTMS"/>
<pk mz="383.052124" i="1403003.3" sn="9.40" a="1074.02" fwhm="0.001038" res="369047.5" algo="FTMS"/>
<pk mz="383.061998" i="14968702.0" z="-1" sn="123.14" a="14633.08" fwhm="0.000974" res="393326.2" algo="FTMS" component_name="BG" deconvoluted_molecular_mass="383.062512" deconvoluted_isotopic_mass="383.062510"/>
<pk mz="383.073145" i="2128512.5" sn="15.48" a="1670.25" fwhm="0.000897" res="427062.8" algo="FTMS"/>
<pk mz="383.098379" i="23977862.0" z="-1" sn="198.69" a="24445.09" fwhm="0.000991" res="386677.1" algo="FTMS" component_name="T" deconvoluted_molecular_mass="383.098861" deconvoluted_isotopic_mass="383.098891"/>
<pk mz="383.109658" i="2295689.5" sn="16.88" a="1720.92" fwhm="0.000886" res="432489.9" algo="FTMS"/>
<pk mz="383.111473" i="1158282.0" sn="7.34" a="826.44" fwhm="0.000954" res="401530.1" algo="FTMS"/>
<pk mz="383.129159" i="1475726.4" z="-1" sn="10.01" a="1179.25" fwhm="0.001075" res="356433.9" algo="FTMS" component_name="h" deconvoluted_molecular_mass="381.119835" deconvoluted_isotopic_mass="383.129671"/>
<pk mz="383.134774" i="17653648.0" z="-1" sn="145.66" a="17896.56" fwhm="0.000987" res="388277.1" algo="FTMS" component_name="AA" deconvoluted_molecular_mass="383.135285" deconvoluted_isotopic_mass="383.135285"/>
<pk mz="383.147876" i="2573971.0" sn="19.21" a="2415.81" fwhm="0.001075" res="356523.1" algo="FTMS"/>
<pk mz="383.165600" i="1409431.5" sn="9.45" a="819.01" fwhm="0.000788" res="486081.5" algo="FTMS"/>
<pk mz="383.171144" i="10569625.0" sn="86.26" a="10560.98" fwhm="0.001016" res="377293.3" algo="FTMS"/>
<pk mz="383.174526" i="8001433.5" sn="64.72" a="8070.47" fwhm="0.000986" res="388755.9" algo="FTMS"/>
<pk mz="383.184260" i="1520540.1" sn="10.38" a="927.12" fwhm="0.000801" res="478316.6" algo="FTMS"/>
<pk mz="383.207565" i="7345058.0" sn="59.22" a="7597.12" fwhm="0.000997" res="384360.7" algo="FTMS"/>
<pk mz="383.243948" i="2202539.0" sn="16.10" a="2029.59" fwhm="0.001014" res="378097.5" algo="FTMS"/>
<pk mz="384.036118" i="1957488.6" sn="14.04" a="1423.46" fwhm="0.000879" res="436672.5" algo="FTMS"/>
<pk mz="384.057283" i="2315638.0" sn="17.05" a="1824.69" fwhm="0.000913" res="420615.9" algo="FTMS"/>
<pk mz="384.065353" i="2569848.0" z="-1" sn="19.18" a="1988.12" fwhm="0.000893" res="430313.5" algo="FTMS" component_name="BG" deconvoluted_molecular_mass="383.062512" deconvoluted_isotopic_mass="384.065867"/>
<pk mz="384.072470" i="1514105.8" sn="10.33" a="1058.51" fwhm="0.000936" res="410138.9" algo="FTMS"/>
<pk mz="384.093620" i="4133503.0" z="-1" sn="32.29" a="3700.75" fwhm="0.000962" res="399177.8" algo="FTMS" component_name="n" deconvoluted_molecular_mass="381.083121" deconvoluted_isotopic_mass="384.094134"/>
<pk mz="384.101758" i="4279937.0" z="-1" sn="33.52" a="4016.52" fwhm="0.001004" res="382588.6" algo="FTMS" component_name="T" deconvoluted_molecular_mass="383.098861" deconvoluted_isotopic_mass="384.102272"/>
<pk mz="384.106715" i="1396098.3" sn="9.34" a="972.19" fwhm="0.000895" res="429037.0" algo="FTMS"/>
<pk mz="384.130081" i="2453640.0" sn="18.20" a="1889.82" fwhm="0.000864" res="444417.8" algo="FTMS"/>
<pk mz="384.138114" i="2944138.0" z="-1" sn="22.32" a="2629.25" fwhm="0.001002" res="383442.0" algo="FTMS" component_name="AA" deconvoluted_molecular_mass="383.135285" deconvoluted_isotopic_mass="384.138628"/>
<pk mz="384.143112" i="1330571.4" sn="8.79" a="921.96" fwhm="0.000889" res="432254.1" algo="FTMS"/>
<pk mz="384.166474" i="1344017.1" sn="8.90" a="942.07" fwhm="0.000981" res="391486.1" algo="FTMS"/>
<pk mz="384.174505" i="2095763.1" sn="15.20" a="1464.13" fwhm="0.000845" res="454741.9" algo="FTMS"/>
<pk mz="384.177736" i="2246548.0" sn="16.47" a="1831.51" fwhm="0.000967" res="397465.8" algo="FTMS"/>
<pk mz="384.210991" i="2036892.3" sn="14.71" a="1578.05" fwhm="0.000943" res="407492.8" algo="FTMS"/>
<pk mz="385.020063" i="2863462.3" sn="21.64" a="2583.81" fwhm="0.000944" res="407806.9" algo="FTMS"/>
<pk mz="385.031399" i="1666409.1" sn="11.60" a="1181.89" fwhm="0.000887" res="433847.1" algo="FTMS"/>
<pk mz="385.041221" i="5073259.5" sn="40.17" a="4967.48" fwhm="0.000968" res="397709.4" algo="FTMS"/>
<pk mz="385.056540" i="2577263.5" sn="19.24" a="2049.84" fwhm="0.000947" res="406709.8" algo="FTMS"/>
<pk mz="385.067931" i="2109298.3" sn="15.31" a="1545.49" fwhm="0.000957" res="402468.1" algo="FTMS"/>
<pk mz="385.077657" i="16877940.0" z="-1" sn="139.15" a="17560.19" fwhm="0.001000" res="385073.1" algo="FTMS" component_name="AN" deconvoluted_molecular_mass="385.078105" deconvoluted_isotopic_mass="385.078174"/>
<pk mz="385.088866" i="1474935.5" sn="9.99" a="1177.34" fwhm="0.000984" res="391163.5" algo="FTMS"/>
<pk mz="385.092852" i="2161784.5" z="-1" sn="15.75" a="1964.73" fwhm="0.001116" res="345029.1" algo="FTMS" component_name="n" deconvoluted_molecular_mass="381.083121" deconvoluted_isotopic_mass="385.093369"/>
<pk mz="385.104221" i="1236603.3" z="-1" sn="8.00" a="740.96" fwhm="0.000809" res="475820.3" algo="FTMS" component_name="T" deconvoluted_molecular_mass="383.098861" deconvoluted_isotopic_mass="385.104738"/>
<pk mz="385.106146" i="1153147.8" sn="7.30" a="554.24" fwhm="0.000739" res="521118.6" algo="FTMS"/>
<pk mz="385.114014" i="17500542.0" z="-1" sn="144.37" a="17685.52" fwhm="0.000993" res="387740.9" algo="FTMS" component_name="AE" deconvoluted_molecular_mass="385.114534" deconvoluted_isotopic_mass="385.114531"/>
<pk mz="385.125228" i="2662784.5" sn="19.95" a="1990.14" fwhm="0.000866" res="444959.3" algo="FTMS"/>
<pk mz="385.129402" i="1424769.6" sn="9.57" a="868.34" fwhm="0.000837" res="460348.3" algo="FTMS"/>
<pk mz="385.150436" i="14662023.0" z="-1" sn="120.57" a="14648.76" fwhm="0.000998" res="386081.4" algo="FTMS" component_name="BK" deconvoluted_molecular_mass="385.150959" deconvoluted_isotopic_mass="385.150953"/>
<pk mz="385.163347" i="1152522.1" sn="7.29" a="660.48" fwhm="0.000837" res="459899.6" algo="FTMS"/>
<pk mz="385.169293" i="1142155.6" sn="7.20" a="859.32" fwhm="0.000977" res="394134.1" algo="FTMS"/>
<pk mz="385.186799" i="13054352.0" sn="107.09" a="13143.55" fwhm="0.000988" res="389798.5" algo="FTMS"/>
<pk mz="385.223188" i="6907289.0" sn="55.54" a="6513.44" fwhm="0.000969" res="397601.4" algo="FTMS"/>
<pk mz="385.259552" i="1792418.1" sn="12.66" a="1234.55" fwhm="0.000826" res="466599.8" algo="FTMS"/>
<pk mz="386.015294" i="2132063.0" sn="15.50" a="1824.42" fwhm="0.001034" res="373400.0" algo="FTMS"/>
<pk mz="386.026724" i="1122401.9" sn="7.04" a="581.85" fwhm="0.000929" res="415382.2" algo="FTMS"/>
<pk mz="386.051777" i="2859112.3" sn="21.60" a="2318.49" fwhm="0.000931" res="414461.0" algo="FTMS"/>
<pk mz="386.072972" i="1935981.5" sn="13.86" a="1446.16" fwhm="0.000910" res="424188.2" algo="FTMS"/>
<pk mz="386.081011" i="3011183.5" z="-1" sn="22.87" a="2764.07" fwhm="0.001012" res="381316.6" algo="FTMS" component_name="AN" deconvoluted_molecular_mass="385.078105" deconvoluted_isotopic_mass="386.081530"/>
<pk mz="386.088166" i="2183281.3" sn="15.93" a="1642.52" fwhm="0.000940" res="410840.3" algo="FTMS"/>
<pk mz="386.099508" i="1136884.1" z="-1" sn="7.16" a="702.53" fwhm="0.000851" res="453469.4" algo="FTMS" component_name="n" deconvoluted_molecular_mass="381.083121" deconvoluted_isotopic_mass="386.100028"/>
<pk mz="386.109322" i="2670710.5" sn="20.02" a="2286.10" fwhm="0.000976" res="395443.8" algo="FTMS"/>
<pk mz="386.117374" i="2564216.5" z="-1" sn="19.13" a="2147.82" fwhm="0.000937" res="412190.2" algo="FTMS" component_name="AE" deconvoluted_molecular_mass="385.114534" deconvoluted_isotopic_mass="386.117894"/>
<pk mz="386.122334" i="1440121.8" sn="9.70" a="1008.96" fwhm="0.000921" res="419060.0" algo="FTMS"/>
<pk mz="386.145653" i="1981055.6" sn="14.24" a="1328.25" fwhm="0.000868" res="445101.2" algo="FTMS"/>
<pk mz="386.153815" i="2731649.8" z="-1" sn="20.53" a="2212.06" fwhm="0.000920" res="419545.0" algo="FTMS" component_name="BK" deconvoluted_molecular_mass="385.150959" deconvoluted_isotopic_mass="386.154334"/>
<pk mz="386.156855" i="1728898.5" sn="12.12" a="1351.08" fwhm="0.000916" res="421782.9" algo="FTMS"/>
<pk mz="386.182117" i="1139080.8" sn="7.18" a="653.83" fwhm="0.000801" res="482031.1" algo="FTMS"/>
<pk mz="386.190182" i="2726538.8" sn="20.49" a="2524.04" fwhm="0.001021" res="378244.2" algo="FTMS"/>
<pk mz="386.226533" i="1963411.9" sn="14.09" a="1601.69" fwhm="0.001013" res="381410.3" algo="FTMS"/>
<pk mz="386.999321" i="1811029.3" sn="12.81" a="1393.17" fwhm="0.000977" res="396084.1" algo="FTMS"/>
<pk mz="387.020633" i="1130970.6" sn="7.11" a="804.09" fwhm="0.001148" res="337259.2" algo="FTMS"/>
<pk mz="387.035765" i="3849054.5" sn="29.90" a="3267.62" fwhm="0.000927" res="417615.4" algo="FTMS"/>
<pk mz="387.047063" i="2400097.3" sn="17.75" a="1799.39" fwhm="0.000879" res="440268.2" algo="FTMS"/>
<pk mz="387.056933" i="5947235.5" sn="47.49" a="5736.87" fwhm="0.000987" res="392335.9" algo="FTMS"/>
<pk mz="387.072170" i="3965287.5" sn="30.87" a="3615.88" fwhm="0.000982" res="394145.3" algo="FTMS"/>
<pk mz="387.083371" i="3064170.3" z="-1" sn="23.32" a="2522.66" fwhm="0.000920" res="420858.3" algo="FTMS" component_name="AN" deconvoluted_molecular_mass="385.078105" deconvoluted_isotopic_mass="387.083893"/>
<pk mz="387.093293" i="10302317.0" sn="84.01" a="10700.83" fwhm="0.001038" res="373031.9" algo="FTMS"/>
<pk mz="387.108580" i="3484016.8" sn="26.84" a="3111.31" fwhm="0.000954" res="405887.8" algo="FTMS"/>
<pk mz="387.121603" i="1652595.9" sn="11.48" a="1396.37" fwhm="0.001029" res="376266.7" algo="FTMS"/>
<pk mz="387.129705" i="10234742.0" sn="83.44" a="10301.49" fwhm="0.000993" res="389833.4" algo="FTMS"/>
<pk mz="387.140888" i="1900920.8" sn="13.56" a="1272.04" fwhm="0.000806" res="480613.5" algo="FTMS"/>
<pk mz="387.145104" i="1795961.9" sn="12.68" a="1362.16" fwhm="0.000917" res="422076.3" algo="FTMS"/>
<pk mz="387.156241" i="1763708.6" sn="12.41" a="1347.25" fwhm="0.000940" res="412049.4" algo="FTMS"/>
<pk mz="387.157998" i="1612157.0" sn="11.14" a="1060.24" fwhm="0.000891" res="434355.5" algo="FTMS"/>
<pk mz="387.166076" i="13095807.0" sn="107.43" a="12956.42" fwhm="0.000993" res="389971.8" algo="FTMS"/>
<pk mz="387.188623" i="1427588.8" sn="9.59" a="824.68" fwhm="0.000800" res="484041.7" algo="FTMS"/>
<pk mz="387.202470" i="10525576.0" sn="85.88" a="10734.03" fwhm="0.001004" res="385597.0" algo="FTMS"/>
<pk mz="387.238832" i="3530129.3" sn="27.22" a="3365.09" fwhm="0.001037" res="373342.0" algo="FTMS"/>
<pk mz="388.030948" i="3194455.8" sn="24.41" a="3279.18" fwhm="0.001135" res="342004.9" algo="FTMS"/>
<pk mz="388.042449" i="1246234.8" sn="8.07" a="934.38" fwhm="0.001194" res="325069.4" algo="FTMS"/>
<pk mz="388.067392" i="3043937.0" sn="23.14" a="2615.97" fwhm="0.000941" res="412397.4" algo="FTMS"/>
<pk mz="388.078796" i="1190883.9" sn="7.61" a="967.09" fwhm="0.001177" res="329669.7" algo="FTMS"/>
<pk mz="388.088500" i="1527398.3" z="-1" sn="10.43" a="990.03" fwhm="0.000854" res="454457.9" algo="FTMS" component_name="AN" deconvoluted_molecular_mass="385.078105" deconvoluted_isotopic_mass="388.089025"/>
<pk mz="388.096721" i="1909864.4" sn="13.64" a="1426.92" fwhm="0.000890" res="436204.9" algo="FTMS"/>
<pk mz="388.103863" i="2156394.3" sn="15.70" a="1809.29" fwhm="0.000932" res="416401.8" algo="FTMS"/>
<pk mz="388.124981" i="2321519.5" sn="17.09" a="1777.86" fwhm="0.000864" res="448992.0" algo="FTMS"/>
<pk mz="388.133051" i="1576561.5" sn="10.84" a="1160.77" fwhm="0.000926" res="419231.7" algo="FTMS"/>
<pk mz="388.161365" i="2201976.5" sn="16.08" a="1986.19" fwhm="0.001075" res="361179.2" algo="FTMS"/>
<pk mz="388.169400" i="2206586.5" sn="16.12" a="1587.72" fwhm="0.000909" res="426926.3" algo="FTMS"/>
<pk mz="388.172732" i="1568891.4" sn="10.78" a="1333.24" fwhm="0.001104" res="351719.8" algo="FTMS"/>
<pk mz="388.197698" i="1388161.6" sn="9.26" a="826.35" fwhm="0.000871" res="445889.0" algo="FTMS"/>
<pk mz="388.205736" i="2115459.8" sn="15.36" a="1850.15" fwhm="0.001041" res="372803.7" algo="FTMS"/>
<pk mz="389.015024" i="3391311.0" sn="26.06" a="3067.40" fwhm="0.001009" res="385616.3" algo="FTMS"/>
<pk mz="389.026357" i="1276241.8" sn="8.32" a="844.10" fwhm="0.000813" res="478707.0" algo="FTMS"/>
<pk mz="389.051440" i="5700952.0" sn="45.42" a="5624.05" fwhm="0.001047" res="371508.8" algo="FTMS"/>
<pk mz="389.062631" i="3199322.8" sn="24.45" a="2847.64" fwhm="0.000946" res="411276.4" algo="FTMS"/>
<pk mz="389.072568" i="3682141.3" sn="28.49" a="3266.34" fwhm="0.000973" res="399925.2" algo="FTMS"/>
<pk mz="389.087782" i="7876961.0" sn="63.67" a="7832.19" fwhm="0.001022" res="380526.5" algo="FTMS"/>
<pk mz="389.091224" i="1222242.0" sn="7.87" a="623.64" fwhm="0.000894" res="435288.4" algo="FTMS"/>
<pk mz="389.099176" i="2626660.0" sn="19.64" a="2254.07" fwhm="0.001014" res="383653.9" algo="FTMS"/>
<pk mz="389.100879" i="2014820.5" sn="14.51" a="1567.88" fwhm="0.000952" res="408806.7" algo="FTMS"/>
<pk mz="389.108890" i="5056870.5" sn="40.02" a="4705.10" fwhm="0.000968" res="401783.4" algo="FTMS"/>
<pk mz="389.124214" i="5566826.5" sn="44.30" a="5136.87" fwhm="0.000968" res="402050.8" algo="FTMS"/>
<pk mz="389.137325" i="2882413.5" sn="21.79" a="2393.07" fwhm="0.000951" res="409221.7" algo="FTMS"/>
<pk mz="389.145328" i="8101231.5" sn="65.55" a="7995.53" fwhm="0.001006" res="386648.9" algo="FTMS"/>
<pk mz="389.156430" i="1166962.4" sn="7.40" a="778.89" fwhm="0.000993" res="391942.3" algo="FTMS"/>
<pk mz="389.160608" i="2920307.5" sn="22.11" a="2516.66" fwhm="0.000985" res="395150.4" algo="FTMS"/>
<pk mz="389.173658" i="1669238.8" sn="11.62" a="1181.96" fwhm="0.000875" res="444845.6" algo="FTMS"/>
<pk mz="389.179232" i="12762488.0" sn="104.63" a="13136.86" fwhm="0.001024" res="380096.5" algo="FTMS"/>
<pk mz="389.181715" i="7043449.0" sn="56.68" a="7221.88" fwhm="0.001019" res="382096.4" algo="FTMS"/>
<pk mz="389.197001" i="1119612.6" sn="7.01" a="829.38" fwhm="0.001015" res="383339.6" algo="FTMS"/>
<pk mz="389.210107" i="1172607.9" sn="7.45" a="748.16" fwhm="0.000857" res="454337.0" algo="FTMS"/>
<pk mz="389.218147" i="4085122.0" sn="31.87" a="3686.90" fwhm="0.000954" res="407774.5" algo="FTMS"/>
<pk mz="389.254483" i="1614475.1" sn="11.16" a="1274.73" fwhm="0.000954" res="408069.0" algo="FTMS"/>
<pk mz="390.010246" i="1174601.1" sn="7.47" a="620.94" fwhm="0.000744" res="524128.1" algo="FTMS"/>
<pk mz="390.046672" i="3725906.3" sn="28.86" a="3441.61" fwhm="0.001015" res="384111.5" algo="FTMS"/>
<pk mz="390.054679" i="1489492.4" sn="10.11" a="1161.21" fwhm="0.000961" res="406003.3" algo="FTMS"/>
<pk mz="390.083020" i="3964507.5" sn="30.86" a="3960.30" fwhm="0.000991" res="393469.6" algo="FTMS"/>
<pk mz="390.091109" i="1915485.5" sn="13.68" a="1376.61" fwhm="0.000900" res="433478.4" algo="FTMS"/>
<pk mz="390.094219" i="1663070.3" sn="11.56" a="1477.84" fwhm="0.001132" res="344545.2" algo="FTMS"/>
<pk mz="390.104162" i="1412960.8" sn="9.46" a="959.65" fwhm="0.000918" res="425119.9" algo="FTMS"/>
<pk mz="390.119468" i="2947684.5" sn="22.33" a="2399.31" fwhm="0.000939" res="415252.8" algo="FTMS"/>
<pk mz="390.140603" i="3752554.0" sn="29.08" a="3499.17" fwhm="0.001021" res="382146.2" algo="FTMS"/>
<pk mz="390.148834" i="1369964.0" sn="9.10" a="1037.80" fwhm="0.001023" res="381300.0" algo="FTMS"/>
<pk mz="390.155883" i="1263085.8" sn="8.21" a="981.87" fwhm="0.001002" res="389344.8" algo="FTMS"/>
<pk mz="390.163835" i="1151087.8" sn="7.27" a="895.01" fwhm="0.001145" res="340867.9" algo="FTMS"/>
<pk mz="390.176980" i="2939507.0" sn="22.26" a="2533.07" fwhm="0.000984" res="396497.1" algo="FTMS"/>
<pk mz="390.182531" i="2816628.5" sn="21.23" a="2476.10" fwhm="0.000978" res="398938.8" algo="FTMS"/>
<pk mz="390.185038" i="1234293.1" sn="7.97" a="698.45" fwhm="0.000800" res="487857.4" algo="FTMS"/>
<pk mz="390.213363" i="1277820.3" sn="8.33" a="639.73" fwhm="0.000701" res="556783.2" algo="FTMS"/>
<pk mz="390.221505" i="1263742.3" sn="8.21" a="810.47" fwhm="0.000850" res="458989.9" algo="FTMS"/>
<pk mz="391.030669" i="6191946.0" sn="48.87" a="6460.50" fwhm="0.001079" res="362492.8" algo="FTMS"/>
<pk mz="391.041873" i="2366285.0" sn="17.22" a="1758.63" fwhm="0.000857" res="456527.3" algo="FTMS"/>
<pk mz="391.067037" i="9306963.0" sn="74.63" a="9657.01" fwhm="0.001053" res="371476.4" algo="FTMS"/>
<pk mz="391.078265" i="3991894.3" sn="30.67" a="3952.51" fwhm="0.001083" res="361015.2" algo="FTMS"/>
<pk mz="391.080047" i="1225686.6" sn="7.79" a="732.94" fwhm="0.000882" res="443573.2" algo="FTMS"/>
<pk mz="391.088189" i="1381080.8" sn="9.07" a="1292.51" fwhm="0.001257" res="311058.2" algo="FTMS"/>
<pk mz="391.103448" i="12126045.0" sn="97.95" a="12671.01" fwhm="0.001028" res="380276.1" algo="FTMS"/>
<pk mz="391.114753" i="2738015.5" sn="20.30" a="2526.65" fwhm="0.001032" res="379121.1" algo="FTMS"/>
<pk mz="391.116524" i="3577183.8" sn="27.24" a="3276.09" fwhm="0.000991" res="394716.3" algo="FTMS"/>
<pk mz="391.124648" i="1740129.9" sn="12.04" a="1641.44" fwhm="0.001297" res="301660.2" algo="FTMS"/>
<pk mz="391.134378" i="1248612.4" sn="7.98" a="930.51" fwhm="0.001050" res="372518.4" algo="FTMS"/>
<pk mz="391.139855" i="8395622.0" sn="67.10" a="8511.57" fwhm="0.001036" res="377626.9" algo="FTMS"/>
<pk mz="391.143057" i="1221606.5" sn="7.75" a="960.98" fwhm="0.001300" res="300823.2" algo="FTMS"/>
<pk mz="391.151171" i="1372392.6" sn="9.00" a="1167.53" fwhm="0.001125" res="347550.6" algo="FTMS"/>
<pk mz="391.152952" i="5138281.0" sn="40.15" a="4927.80" fwhm="0.001017" res="384657.4" algo="FTMS"/>
<pk mz="391.160988" i="3619179.0" sn="27.58" a="3669.13" fwhm="0.001070" res="365727.8" algo="FTMS"/>
<pk mz="391.176149" i="3188591.0" sn="24.02" a="3285.03" fwhm="0.001072" res="365015.9" algo="FTMS"/>
<pk mz="391.189303" i="2894706.3" sn="21.59" a="2386.68" fwhm="0.000962" res="406488.4" algo="FTMS"/>
<pk mz="391.197381" i="2708852.3" sn="20.05" a="2317.73" fwhm="0.000937" res="417301.8" algo="FTMS"/>
<pk mz="391.225706" i="1134715.4" sn="7.03" a="637.26" fwhm="0.000861" res="454488.8" algo="FTMS"/>
<pk mz="392.025959" i="2266693.5" sn="16.39" a="1897.04" fwhm="0.000959" res="408631.1" algo="FTMS"/>
<pk mz="392.034105" i="1227591.5" sn="7.80" a="635.67" fwhm="0.000750" res="522879.5" algo="FTMS"/>
<pk mz="392.062319" i="6865998.5" sn="54.44" a="7215.37" fwhm="0.001071" res="365977.7" algo="FTMS"/>
<pk mz="392.070398" i="1710928.6" sn="11.80" a="1043.33" fwhm="0.000818" res="479298.0" algo="FTMS"/>
<pk mz="392.073478" i="1383249.5" sn="9.09" a="1192.10" fwhm="0.001132" res="346467.8" algo="FTMS"/>
<pk mz="392.081526" i="1293011.5" sn="8.34" a="1194.90" fwhm="0.001247" res="314490.3" algo="FTMS"/>
<pk mz="392.098688" i="4800088.0" sn="37.35" a="5006.52" fwhm="0.001092" res="359031.1" algo="FTMS"/>
<pk mz="392.106906" i="2199130.0" sn="15.84" a="1789.08" fwhm="0.000964" res="406552.6" algo="FTMS"/>
<pk mz="392.109804" i="1295450.6" sn="8.36" a="851.41" fwhm="0.000828" res="473789.7" algo="FTMS"/>
<pk mz="392.119825" i="2540381.3" sn="18.66" a="2405.89" fwhm="0.001090" res="359699.2" algo="FTMS"/>
<pk mz="392.135046" i="2119521.0" sn="15.18" a="2077.77" fwhm="0.001159" res="338451.3" algo="FTMS"/>
<pk mz="392.143246" i="1695843.1" sn="11.67" a="1304.67" fwhm="0.000987" res="397192.0" algo="FTMS"/>
<pk mz="392.156238" i="4747366.5" sn="36.91" a="4585.44" fwhm="0.001029" res="381082.1" algo="FTMS"/>
<pk mz="392.192745" i="2290799.5" sn="16.59" a="2006.44" fwhm="0.001014" res="386958.7" algo="FTMS"/>
<pk mz="393.009963" i="2288958.5" sn="16.58" a="1877.77" fwhm="0.000948" res="414783.4" algo="FTMS"/>
<pk mz="393.046320" i="9945416.0" sn="79.91" a="10508.77" fwhm="0.001051" res="374001.4" algo="FTMS"/>
<pk mz="393.055474" i="3114314.0" sn="23.40" a="3056.41" fwhm="0.001059" res="371140.1" algo="FTMS"/>
<pk mz="393.057485" i="3082570.5" sn="23.14" a="2829.90" fwhm="0.000995" res="395021.6" algo="FTMS"/>
<pk mz="393.082679" i="16095569.0" z="-1" sn="130.79" a="17168.63" fwhm="0.001058" res="371593.9" algo="FTMS" component_name="AT" deconvoluted_molecular_mass="393.083213" deconvoluted_isotopic_mass="393.083217"/>
<pk mz="393.093917" i="3910995.8" sn="29.99" a="3779.32" fwhm="0.001067" res="368472.4" algo="FTMS"/>
<pk mz="393.095647" i="1848916.1" sn="12.94" a="1706.52" fwhm="0.001154" res="340501.9" algo="FTMS"/>
<pk mz="393.113688" i="1263192.6" sn="8.09" a="927.75" fwhm="0.000933" res="421182.4" algo="FTMS"/>
<pk mz="393.119114" i="15368538.0" z="-1" sn="124.77" a="16502.74" fwhm="0.001047" res="375356.0" algo="FTMS" component_name="BC" deconvoluted_molecular_mass="393.119946" deconvoluted_isotopic_mass="393.119653"/>
<pk mz="393.130354" i="2541916.8" sn="18.67" a="2198.63" fwhm="0.001021" res="384923.2" algo="FTMS"/>
<pk mz="393.132093" i="5643613.5" sn="44.33" a="5922.30" fwhm="0.001082" res="363221.8" algo="FTMS"/>
<pk mz="393.149821" i="1795169.8" sn="12.49" a="1699.33" fwhm="0.001141" res="344496.5" algo="FTMS"/>
<pk mz="393.155480" i="9154915.0" sn="73.37" a="9944.88" fwhm="0.001058" res="371673.2" algo="FTMS"/>
<pk mz="393.168446" i="6006118.5" sn="47.32" a="6009.37" fwhm="0.001052" res="373725.1" algo="FTMS"/>
<pk mz="393.186303" i="1354219.0" sn="8.84" a="1198.96" fwhm="0.001129" res="348384.5" algo="FTMS"/>
<pk mz="393.191927" i="2370924.5" sn="17.25" a="2057.72" fwhm="0.001015" res="387438.1" algo="FTMS"/>
<pk mz="393.204870" i="2862447.8" sn="21.32" a="2701.73" fwhm="0.001040" res="378007.9" algo="FTMS"/>
<pk mz="393.231590" i="1147766.5" sn="7.14" a="813.45" fwhm="0.000937" res="419735.6" algo="FTMS"/>
<pk mz="393.241329" i="1187193.0" sn="7.46" a="889.25" fwhm="0.000992" res="396370.9" algo="FTMS"/>
<pk mz="393.277713" i="10824066.0" sn="87.18" a="11268.51" fwhm="0.001046" res="375923.7" algo="FTMS"/>
<pk mz="394.041488" i="2438724.0" sn="17.81" a="2386.87" fwhm="0.001104" res="356986.9" algo="FTMS"/>
<pk mz="394.049619" i="1654086.0" sn="11.32" a="1439.74" fwhm="0.001126" res="349825.6" algo="FTMS"/>
<pk mz="394.077954" i="6040141.0" sn="47.60" a="6035.55" fwhm="0.001039" res="379282.9" algo="FTMS"/>
<pk mz="394.085996" i="3203151.3" z="-1" sn="24.14" a="2821.98" fwhm="0.000995" res="396164.4" algo="FTMS" component_name="AT" deconvoluted_molecular_mass="393.083213" deconvoluted_isotopic_mass="394.086537"/>
<pk mz="394.089293" i="1706832.0" sn="11.76" a="1326.91" fwhm="0.001019" res="386684.4" algo="FTMS"/>
<pk mz="394.097361" i="1147090.1" sn="7.13" a="763.01" fwhm="0.000956" res="412168.5" algo="FTMS"/>
<pk mz="394.114362" i="3776598.5" sn="28.88" a="3476.16" fwhm="0.001029" res="382989.9" algo="FTMS"/>
<pk mz="394.122493" i="3014744.5" z="-1" sn="22.58" a="2620.04" fwhm="0.000980" res="402057.1" algo="FTMS" component_name="BC" deconvoluted_molecular_mass="393.119946" deconvoluted_isotopic_mass="394.123035"/>
<pk mz="394.135531" i="1563227.9" sn="10.57" a="1270.38" fwhm="0.001065" res="369963.4" algo="FTMS"/>
<pk mz="394.150780" i="1567327.6" sn="10.61" a="1410.88" fwhm="0.001124" res="350672.0" algo="FTMS"/>
<pk mz="394.158926" i="2011489.8" sn="14.28" a="1504.91" fwhm="0.000961" res="410165.0" algo="FTMS"/>
<pk mz="394.171989" i="2045797.1" sn="14.56" a="2320.86" fwhm="0.001296" res="304171.5" algo="FTMS"/>
<pk mz="394.281097" i="2701440.8" sn="19.99" a="2438.52" fwhm="0.001029" res="383171.5" algo="FTMS"/>
<pk mz="395.025700" i="4266302.0" sn="32.93" a="4011.73" fwhm="0.001026" res="385157.5" algo="FTMS"/>
<pk mz="395.040964" i="1249858.0" z="-12" sn="7.98" a="766.46" fwhm="0.000848" res="465991.3" algo="FTMS" component_name="Z" deconvoluted_molecular_mass="4751.573686" deconvoluted_isotopic_mass="4751.584163"/>
<pk mz="395.053374" i="2490693.3" sn="18.24" a="2266.17" fwhm="0.000992" res="398166.5" algo="FTMS"/>
<pk mz="395.061973" i="14789447.0" z="-1" sn="119.98" a="15898.74" fwhm="0.001056" res="373951.3" algo="FTMS" component_name="BH" deconvoluted_molecular_mass="395.062479" deconvoluted_isotopic_mass="395.062517"/>
<pk mz="395.073271" i="2992970.3" sn="22.40" a="3192.49" fwhm="0.001149" res="343983.8" algo="FTMS"/>
<pk mz="395.081512" i="1137740.3" sn="7.05" a="558.26" fwhm="0.000681" res="579768.4" algo="FTMS"/>
<pk mz="395.098352" i="19823440.0" z="-1" sn="161.62" a="20913.38" fwhm="0.001047" res="377359.1" algo="FTMS" component_name="g" deconvoluted_molecular_mass="395.099057" deconvoluted_isotopic_mass="395.098896"/>
<pk mz="395.109608" i="3088723.5" sn="23.19" a="2863.59" fwhm="0.001017" res="388686.1" algo="FTMS"/>
<pk mz="395.111343" i="1781075.9" sn="12.37" a="1440.33" fwhm="0.001024" res="385808.1" algo="FTMS"/>
<pk mz="395.129281" i="1651800.4" z="-12" sn="11.30" a="1169.71" fwhm="0.000893" res="442709.6" algo="FTMS" component_name="Z, BC" deconvoluted_molecular_mass="4751.573686" deconvoluted_isotopic_mass="4752.643972"/>
<pk mz="395.134725" i="15831898.0" z="-1" sn="128.60" a="17277.52" fwhm="0.001068" res="369970.8" algo="FTMS" component_name="AW" deconvoluted_molecular_mass="395.135530" deconvoluted_isotopic_mass="395.135268"/>
<pk mz="395.147804" i="4622173.0" sn="35.87" a="4411.25" fwhm="0.001016" res="389107.9" algo="FTMS"/>
<pk mz="395.165526" i="1744225.8" sn="12.07" a="1421.66" fwhm="0.001100" res="359119.7" algo="FTMS"/>
<pk mz="395.171146" i="7819107.0" sn="62.32" a="8296.76" fwhm="0.001081" res="365525.2" algo="FTMS"/>
<pk mz="395.184274" i="3668326.5" sn="27.98" a="3485.47" fwhm="0.001053" res="375365.0" algo="FTMS"/>
<pk mz="395.207512" i="3381100.3" z="-12" sn="25.61" a="2894.44" fwhm="0.000971" res="407074.7" algo="FTMS" component_name="Z" deconvoluted_molecular_mass="4751.573686" deconvoluted_isotopic_mass="4753.582745"/>
<pk mz="395.220467" i="2318447.8" sn="16.82" a="2310.99" fwhm="0.001064" res="371535.8" algo="FTMS"/>
<pk mz="395.274744" i="3405181.5" sn="25.81" a="3150.75" fwhm="0.001008" res="392009.5" algo="FTMS"/>
<pk mz="396.057159" i="3044421.0" sn="22.82" a="2892.57" fwhm="0.001049" res="377526.1" algo="FTMS"/>
<pk mz="396.065364" i="2249543.0" z="-1" sn="16.24" a="2094.67" fwhm="0.001038" res="381740.5" algo="FTMS" component_name="BH" deconvoluted_molecular_mass="395.062479" deconvoluted_isotopic_mass="396.065910"/>
<pk mz="396.093572" i="5257294.0" sn="41.12" a="5620.52" fwhm="0.001087" res="364329.4" algo="FTMS"/>
<pk mz="396.101767" i="3939408.3" z="-1" sn="30.22" a="3700.42" fwhm="0.001030" res="384512.4" algo="FTMS" component_name="g" deconvoluted_molecular_mass="395.099057" deconvoluted_isotopic_mass="396.102314"/>
<pk mz="396.106782" i="1343825.6" sn="8.75" a="1021.59" fwhm="0.000988" res="400775.4" algo="FTMS"/>
<pk mz="396.129967" i="2759255.5" sn="20.46" a="2193.35" fwhm="0.000942" res="420480.2" algo="FTMS"/>
<pk mz="396.138108" i="3020889.5" z="-1" sn="22.62" a="2653.73" fwhm="0.001011" res="391712.0" algo="FTMS" component_name="AW" deconvoluted_molecular_mass="395.135530" deconvoluted_isotopic_mass="396.138654"/>
<pk mz="396.143164" i="1267290.9" sn="8.12" a="1014.34" fwhm="0.001109" res="357307.2" algo="FTMS"/>
<pk mz="396.151242" i="1134557.0" sn="7.02" a="704.24" fwhm="0.001021" res="388147.0" algo="FTMS"/>
<pk mz="396.166371" i="1492320.8" sn="9.98" a="1395.92" fwhm="0.001154" res="343436.0" algo="FTMS"/>
<pk mz="396.174537" i="1519458.9" sn="10.20" a="1132.10" fwhm="0.000982" res="403601.1" algo="FTMS"/>
<pk mz="397.020095" i="1492923.0" sn="9.98" a="1558.96" fwhm="0.001234" res="321646.6" algo="FTMS"/>
<pk mz="397.041267" i="6952256.5" sn="55.14" a="7342.88" fwhm="0.001071" res="370824.7" algo="FTMS"/>
<pk mz="397.056747" i="1186372.4" sn="7.45" a="587.75" fwhm="0.000739" res="537254.0" algo="FTMS"/>
<pk mz="397.068011" i="1237319.3" z="-1" sn="7.87" a="1186.23" fwhm="0.001308" res="303487.3" algo="FTMS" component_name="BH" deconvoluted_molecular_mass="395.062479" deconvoluted_isotopic_mass="397.068560"/>
<pk mz="397.077663" i="18177354.0" z="-1" sn="148.00" a="19220.18" fwhm="0.001059" res="375128.0" algo="FTMS" component_name="t" deconvoluted_molecular_mass="397.078149" deconvoluted_isotopic_mass="397.078212"/>
<pk mz="397.088885" i="2869580.5" sn="21.37" a="2617.79" fwhm="0.001039" res="382047.0" algo="FTMS"/>
<pk mz="397.108267" i="1152849.5" z="-1" sn="7.17" a="628.07" fwhm="0.000860" res="461854.5" algo="FTMS" component_name="g" deconvoluted_molecular_mass="395.099057" deconvoluted_isotopic_mass="397.108816"/>
<pk mz="397.114035" i="21441876.0" z="-1" sn="175.00" a="23376.40" fwhm="0.001052" res="377653.0" algo="FTMS" component_name="a" deconvoluted_molecular_mass="397.114651" deconvoluted_isotopic_mass="397.114585"/>
<pk mz="397.125356" i="1624661.9" sn="11.07" a="1289.15" fwhm="0.000974" res="407865.8" algo="FTMS"/>
<pk mz="397.127265" i="1690198.4" sn="11.62" a="1403.98" fwhm="0.000972" res="408659.6" algo="FTMS"/>
<pk mz="397.144815" i="1525594.9" z="-1" sn="10.25" a="1338.84" fwhm="0.001088" res="364955.5" algo="FTMS" component_name="AW" deconvoluted_molecular_mass="395.135530" deconvoluted_isotopic_mass="397.145365"/>
<pk mz="397.150419" i="13151580.0" sn="106.42" a="13888.74" fwhm="0.001061" res="374317.6" algo="FTMS"/>
<pk mz="397.163470" i="2754399.8" sn="20.42" a="2343.54" fwhm="0.000971" res="408891.1" algo="FTMS"/>
<pk mz="397.186780" i="7720293.5" sn="61.50" a="8127.87" fwhm="0.001040" res="381758.5" algo="FTMS"/>
<pk mz="397.199772" i="1446505.0" sn="9.60" a="1035.46" fwhm="0.000966" res="411305.7" algo="FTMS"/>
<pk mz="397.223158" i="3623791.0" sn="27.61" a="3694.05" fwhm="0.001100" res="361249.1" algo="FTMS"/>
<pk mz="397.226420" i="1741679.8" sn="12.04" a="1164.06" fwhm="0.000879" res="452154.9" algo="FTMS"/>
<pk mz="397.259696" i="1167992.4" sn="7.30" a="763.20" fwhm="0.000948" res="418870.8" algo="FTMS"/>
<pk mz="398.044793" i="1308481.6" sn="8.46" a="1012.11" fwhm="0.001114" res="357223.0" algo="FTMS"/>
<pk mz="398.051704" i="1523139.4" sn="10.23" a="1368.51" fwhm="0.001188" res="335168.4" algo="FTMS"/>
<pk mz="398.072858" i="3778632.8" sn="28.89" a="3624.07" fwhm="0.001047" res="380180.3" algo="FTMS"/>
<pk mz="398.080884" i="2829386.8" z="-1" sn="21.04" a="2534.88" fwhm="0.001031" res="385966.9" algo="FTMS" component_name="t" deconvoluted_molecular_mass="397.078149" deconvoluted_isotopic_mass="398.081436"/>
<pk mz="398.088343" i="1211084.8" sn="7.65" a="864.39" fwhm="0.001119" res="355688.0" algo="FTMS"/>
<pk mz="398.109305" i="3253842.3" sn="24.55" a="3394.92" fwhm="0.001112" res="357979.7" algo="FTMS"/>
<pk mz="398.117460" i="3979860.3" z="-1" sn="30.55" a="4038.45" fwhm="0.001091" res="364956.8" algo="FTMS" component_name="a" deconvoluted_molecular_mass="397.114651" deconvoluted_isotopic_mass="398.118012"/>
<pk mz="398.122403" i="2149461.5" sn="15.41" a="1923.92" fwhm="0.001041" res="382332.4" algo="FTMS"/>
<pk mz="398.145605" i="1915995.5" sn="13.48" a="1650.54" fwhm="0.001061" res="375221.7" algo="FTMS"/>
<pk mz="398.153896" i="2083677.6" sn="14.87" a="1672.13" fwhm="0.000943" res="422320.0" algo="FTMS"/>
<pk mz="398.190064" i="1452646.9" sn="9.65" a="991.18" fwhm="0.000847" res="470264.3" algo="FTMS"/>
<pk mz="399.020472" i="1392700.4" sn="9.15" a="752.24" fwhm="0.000840" res="475071.8" algo="FTMS"/>
<pk mz="399.035878" i="2249792.3" sn="16.24" a="2062.27" fwhm="0.001068" res="373657.5" algo="FTMS"/>
<pk mz="399.047032" i="1681475.3" sn="11.54" a="1433.54" fwhm="0.001038" res="384439.1" algo="FTMS"/>
<pk mz="399.056887" i="10157894.0" sn="81.66" a="11408.83" fwhm="0.001122" res="355606.1" algo="FTMS"/>
<pk mz="399.072056" i="1705161.6" sn="11.73" a="1674.44" fwhm="0.001188" res="335906.0" algo="FTMS"/>
<pk mz="399.083465" i="1210956.5" z="-1" sn="7.65" a="1268.36" fwhm="0.001393" res="286524.6" algo="FTMS" component_name="t" deconvoluted_molecular_mass="397.078149" deconvoluted_isotopic_mass="399.084020"/>
<pk mz="399.093328" i="17622864.0" z="-1" sn="143.41" a="18919.53" fwhm="0.001057" res="377431.0" algo="FTMS" component_name="AB" deconvoluted_molecular_mass="399.093874" deconvoluted_isotopic_mass="399.093882"/>
<pk mz="399.104503" i="1819730.0" sn="12.68" a="1565.59" fwhm="0.001039" res="383974.9" algo="FTMS"/>
<pk mz="399.108609" i="1556051.0" sn="10.50" a="1122.38" fwhm="0.000932" res="428218.2" algo="FTMS"/>
<pk mz="399.121756" i="1403990.4" z="-1" sn="9.24" a="1192.94" fwhm="0.001069" res="373268.4" algo="FTMS" component_name="a" deconvoluted_molecular_mass="397.114651" deconvoluted_isotopic_mass="399.122311"/>
<pk mz="399.129666" i="14620504.0" z="-1" sn="118.57" a="16283.39" fwhm="0.001097" res="363947.4" algo="FTMS" component_name="BM" deconvoluted_molecular_mass="399.130301" deconvoluted_isotopic_mass="399.130221"/>
<pk mz="399.144860" i="1615836.4" sn="11.00" a="1528.46" fwhm="0.001176" res="339361.0" algo="FTMS"/>
<pk mz="399.166062" i="11237218.0" sn="90.58" a="12069.49" fwhm="0.001083" res="368715.6" algo="FTMS"/>
<pk mz="399.188614" i="1192807.6" sn="7.50" a="919.06" fwhm="0.001021" res="391079.6" algo="FTMS"/>
<pk mz="399.202466" i="9262955.0" sn="74.25" a="10195.55" fwhm="0.001061" res="376119.1" algo="FTMS"/>
<pk mz="399.238800" i="4689780.5" sn="36.42" a="4645.06" fwhm="0.001050" res="380149.3" algo="FTMS"/>
<pk mz="399.275288" i="1307518.0" sn="8.33" a="968.33" fwhm="0.000917" res="435243.9" algo="FTMS"/>
<pk mz="400.030974" i="2098240.8" sn="14.78" a="1541.84" fwhm="0.000919" res="435135.7" algo="FTMS"/>
<pk mz="400.052001" i="1300550.3" sn="8.27" a="1130.71" fwhm="0.001059" res="377700.6" algo="FTMS"/>
<pk mz="400.060201" i="1792584.4" sn="12.29" a="1521.88" fwhm="0.001029" res="388635.3" algo="FTMS"/>
<pk mz="400.067388" i="2336330.3" sn="16.73" a="1926.82" fwhm="0.000981" res="407640.9" algo="FTMS"/>
<pk mz="400.088547" i="2502223.8" sn="18.08" a="2035.64" fwhm="0.000960" res="416675.6" algo="FTMS"/>
<pk mz="400.096608" i="2727505.8" z="-1" sn="19.92" a="2553.52" fwhm="0.001102" res="363196.7" algo="FTMS" component_name="AB" deconvoluted_molecular_mass="399.093874" deconvoluted_isotopic_mass="400.097165"/>
<pk mz="400.103851" i="1408339.6" sn="9.15" a="1223.68" fwhm="0.001205" res="331938.6" algo="FTMS"/>
<pk mz="400.124928" i="2361945.3" sn="16.94" a="2334.22" fwhm="0.001168" res="342478.7" algo="FTMS"/>
<pk mz="400.133074" i="3012699.3" z="-1" sn="22.25" a="2632.86" fwhm="0.000982" res="407285.0" algo="FTMS" component_name="BM" deconvoluted_molecular_mass="399.130301" deconvoluted_isotopic_mass="400.133632"/>
<pk mz="400.137915" i="1844060.5" sn="12.71" a="1553.96" fwhm="0.001061" res="377196.3" algo="FTMS"/>
<pk mz="400.161352" i="1865570.5" sn="12.88" a="1360.00" fwhm="0.000936" res="427522.6" algo="FTMS"/>
<pk mz="400.169436" i="2428004.5" sn="17.47" a="2260.34" fwhm="0.001029" res="388894.6" algo="FTMS"/>
<pk mz="400.197746" i="1281643.9" sn="8.12" a="765.75" fwhm="0.000923" res="433389.7" algo="FTMS"/>
<pk mz="400.205827" i="2118766.0" sn="14.95" a="1895.20" fwhm="0.001017" res="393600.2" algo="FTMS"/>
<pk mz="400.242298" i="1645175.5" sn="11.09" a="1500.46" fwhm="0.001165" res="343559.8" algo="FTMS"/>
<pk mz="401.015077" i="3210559.5" sn="23.86" a="2759.28" fwhm="0.000987" res="406181.3" algo="FTMS"/>
<pk mz="401.026360" i="1238338.4" sn="7.76" a="673.23" fwhm="0.000886" res="452825.4" algo="FTMS"/>
<pk mz="401.036131" i="2808644.8" sn="20.58" a="2536.64" fwhm="0.001039" res="385954.5" algo="FTMS"/>
<pk mz="401.051431" i="3123528.8" sn="23.15" a="3773.92" fwhm="0.001174" res="341496.6" algo="FTMS"/>
<pk mz="401.062699" i="2328651.8" sn="16.66" a="2090.20" fwhm="0.001063" res="377145.2" algo="FTMS"/>
<pk mz="401.072545" i="8324430.5" sn="65.59" a="9494.67" fwhm="0.001142" res="351209.5" algo="FTMS"/>
<pk mz="401.087784" i="3710802.3" sn="27.94" a="3585.45" fwhm="0.001061" res="378120.2" algo="FTMS"/>
<pk mz="401.098939" i="1653589.1" sn="11.15" a="1542.37" fwhm="0.001109" res="361819.3" algo="FTMS"/>
<pk mz="401.100939" i="1299797.6" sn="8.27" a="904.50" fwhm="0.000925" res="433437.8" algo="FTMS"/>
<pk mz="401.108933" i="10164568.0" sn="80.61" a="10980.94" fwhm="0.001105" res="363056.3" algo="FTMS"/>
<pk mz="401.120147" i="1254874.6" sn="7.90" a="1341.21" fwhm="0.001522" res="263522.8" algo="FTMS"/>
<pk mz="401.124237" i="2761563.8" sn="20.19" a="2641.02" fwhm="0.001023" res="392034.3" algo="FTMS"/>
<pk mz="401.137214" i="1557343.0" z="-1" sn="10.37" a="1223.18" fwhm="0.000947" res="423703.1" algo="FTMS" component_name="BM" deconvoluted_molecular_mass="399.130301" deconvoluted_isotopic_mass="401.137775"/>
<pk mz="401.145315" i="9693537.0" sn="76.77" a="10335.88" fwhm="0.001084" res="369957.1" algo="FTMS"/>
<pk mz="401.160756" i="1357285.1" sn="8.73" a="1356.00" fwhm="0.001371" res="292695.9" algo="FTMS"/>
<pk mz="401.167871" i="1236839.0" sn="7.75" a="1024.29" fwhm="0.001095" res="366274.7" algo="FTMS"/>
<pk mz="401.173614" i="1993832.5" sn="13.93" a="1661.76" fwhm="0.000983" res="408251.8" algo="FTMS"/>
<pk mz="401.179282" i="1769834.0" sn="12.10" a="1660.33" fwhm="0.001158" res="346369.5" algo="FTMS"/>
<pk mz="401.181659" i="11268459.0" sn="89.62" a="12457.27" fwhm="0.001102" res="364001.8" algo="FTMS"/>
<pk mz="401.204109" i="1682032.4" sn="11.38" a="1281.63" fwhm="0.001010" res="397265.0" algo="FTMS"/>
<pk mz="401.218078" i="7056756.0" sn="55.25" a="7530.78" fwhm="0.001109" res="361897.2" algo="FTMS"/>
<pk mz="401.254471" i="2524029.5" sn="18.26" a="2244.83" fwhm="0.000997" res="402422.4" algo="FTMS"/>
<pk mz="402.046664" i="3041867.0" sn="22.48" a="2957.46" fwhm="0.001012" res="397428.8" algo="FTMS"/>
<pk mz="402.057893" i="1421902.0" sn="9.26" a="1261.22" fwhm="0.001366" res="294383.3" algo="FTMS"/>
<pk mz="402.067818" i="1400144.6" sn="9.08" a="1347.92" fwhm="0.001151" res="349331.1" algo="FTMS"/>
<pk mz="402.075576" i="1231826.6" sn="7.71" a="1157.15" fwhm="0.001264" res="318093.6" algo="FTMS"/>
<pk mz="402.083024" i="3190356.5" sn="23.69" a="3335.34" fwhm="0.001117" res="360007.5" algo="FTMS"/>
<pk mz="402.091082" i="1180502.6" sn="7.29" a="795.72" fwhm="0.000918" res="438216.7" algo="FTMS"/>
<pk mz="402.104249" i="1714266.1" sn="11.65" a="1395.48" fwhm="0.000986" res="407946.4" algo="FTMS"/>
<pk mz="402.112267" i="1879132.1" sn="12.99" a="1333.82" fwhm="0.000905" res="444324.7" algo="FTMS"/>
<pk mz="402.119202" i="1459806.0" sn="9.57" a="1360.22" fwhm="0.001195" res="336485.4" algo="FTMS"/>
<pk mz="402.140555" i="2504291.5" sn="18.09" a="2230.40" fwhm="0.001029" res="390886.9" algo="FTMS"/>
<pk mz="402.148678" i="1878885.6" sn="12.99" a="1625.70" fwhm="0.001065" res="377671.7" algo="FTMS"/>
<pk mz="402.151923" i="1174246.5" sn="7.24" a="693.54" fwhm="0.000942" res="426693.4" algo="FTMS"/>
<pk mz="402.176917" i="2906733.0" sn="21.38" a="3156.27" fwhm="0.001123" res="358247.1" algo="FTMS"/>
<pk mz="402.185139" i="2283119.0" sn="16.29" a="2039.93" fwhm="0.001078" res="373085.9" algo="FTMS"/>
<pk mz="402.213221" i="1415286.4" sn="9.21" a="1098.48" fwhm="0.001020" res="394226.9" algo="FTMS"/>
<pk mz="402.221402" i="1247864.5" sn="7.84" a="887.71" fwhm="0.000929" res="432813.1" algo="FTMS"/>
<pk mz="402.994414" i="1358146.0" sn="8.74" a="822.92" fwhm="0.000854" res="471836.7" algo="FTMS"/>
<pk mz="403.030747" i="5367627.5" sn="41.46" a="5866.07" fwhm="0.001122" res="359316.3" algo="FTMS"/>
<pk mz="403.041970" i="2202702.3" sn="15.63" a="2128.12" fwhm="0.001138" res="354261.4" algo="FTMS"/>
<pk mz="403.051876" i="2805073.0" sn="20.55" a="2618.33" fwhm="0.001054" res="382482.6" algo="FTMS"/>
<pk mz="403.067089" i="6614869.0" sn="51.64" a="7345.43" fwhm="0.001132" res="355972.1" algo="FTMS"/>
<pk mz="403.078362" i="3422039.8" sn="25.58" a="3254.50" fwhm="0.001053" res="382848.8" algo="FTMS"/>
<pk mz="403.088188" i="4663642.5" sn="35.71" a="4937.32" fwhm="0.001104" res="365251.2" algo="FTMS"/>
<pk mz="403.103459" i="7101278.5" sn="55.61" a="7590.52" fwhm="0.001089" res="370280.5" algo="FTMS"/>
<pk mz="403.114707" i="2319201.3" sn="16.58" a="1891.90" fwhm="0.000947" res="425843.3" algo="FTMS"/>
<pk mz="403.116373" i="1915489.8" sn="13.29" a="1998.04" fwhm="0.001256" res="321002.1" algo="FTMS"/>
<pk mz="403.124613" i="5707620.0" sn="44.23" a="5890.77" fwhm="0.001079" res="373461.7" algo="FTMS"/>
<pk mz="403.139933" i="4022632.0" sn="30.48" a="4020.66" fwhm="0.001086" res="371159.3" algo="FTMS"/>
<pk mz="403.152919" i="2650987.3" sn="19.29" a="2366.61" fwhm="0.001044" res="386236.1" algo="FTMS"/>
<pk mz="403.160987" i="7092077.5" sn="55.53" a="7597.60" fwhm="0.001099" res="366912.3" algo="FTMS"/>
<pk mz="403.172325" i="1706864.4" sn="11.58" a="1286.43" fwhm="0.000973" res="414534.2" algo="FTMS"/>
<pk mz="403.176020" i="2016881.4" sn="14.11" a="1732.40" fwhm="0.001041" res="387381.0" algo="FTMS"/>
<pk mz="403.183525" i="1355379.3" sn="8.71" a="1109.02" fwhm="0.001006" res="400906.5" algo="FTMS"/>
<pk mz="403.189241" i="5088117.0" sn="39.18" a="5190.15" fwhm="0.001080" res="373385.5" algo="FTMS"/>
<pk mz="403.194816" i="58532728.0" z="-1" sn="475.35" a="65143.45" fwhm="0.001066" res="378232.5" algo="FTMS" component_name="J" deconvoluted_molecular_mass="403.195459" deconvoluted_isotopic_mass="403.195382"/>
<pk mz="403.197286" i="7208823.0" sn="56.49" a="7594.25" fwhm="0.001086" res="371278.3" algo="FTMS"/>
<pk mz="403.233722" i="3312000.5" sn="24.68" a="3114.59" fwhm="0.001045" res="385942.5" algo="FTMS"/>
<pk mz="404.025969" i="2362447.5" sn="16.93" a="1742.70" fwhm="0.000871" res="463899.9" algo="FTMS"/>
<pk mz="404.062395" i="4215897.0" sn="32.06" a="3999.66" fwhm="0.001043" res="387438.8" algo="FTMS"/>
<pk mz="404.073576" i="2148956.0" sn="15.19" a="1676.77" fwhm="0.000951" res="424867.6" algo="FTMS"/>
<pk mz="404.098639" i="3362402.5" sn="25.09" a="3368.68" fwhm="0.001118" res="361355.2" algo="FTMS"/>
<pk mz="404.110008" i="1753957.6" sn="11.97" a="1445.70" fwhm="0.001034" res="390691.7" algo="FTMS"/>
<pk mz="404.119954" i="2107496.3" sn="14.85" a="1804.96" fwhm="0.001005" res="402146.8" algo="FTMS"/>
<pk mz="404.127868" i="1199466.3" sn="7.44" a="816.30" fwhm="0.000875" res="461982.1" algo="FTMS"/>
<pk mz="404.135202" i="1685868.1" sn="11.41" a="1053.93" fwhm="0.000864" res="467940.0" algo="FTMS"/>
<pk mz="404.143197" i="1393518.3" sn="9.02" a="1067.79" fwhm="0.000957" res="422302.4" algo="FTMS"/>
<pk mz="404.156212" i="3858545.8" sn="29.14" a="3891.48" fwhm="0.001075" res="375790.6" algo="FTMS"/>
<pk mz="404.164348" i="1227763.8" sn="7.67" a="1086.82" fwhm="0.001175" res="343983.2" algo="FTMS"/>
<pk mz="404.192627" i="3071099.3" sn="22.71" a="3028.29" fwhm="0.001027" res="393532.3" algo="FTMS"/>
<pk mz="404.198216" i="13194365.0" z="-1" sn="105.33" a="14772.38" fwhm="0.001109" res="364568.8" algo="FTMS" component_name="J" deconvoluted_molecular_mass="403.195459" deconvoluted_isotopic_mass="404.198784"/>
<pk mz="404.200705" i="1509501.4" sn="9.97" a="1299.65" fwhm="0.001075" res="375882.9" algo="FTMS"/>
<pk mz="405.010023" i="3054417.8" sn="22.58" a="2958.44" fwhm="0.001069" res="378785.0" algo="FTMS"/>
<pk mz="405.046319" i="7005531.0" sn="54.82" a="7858.11" fwhm="0.001161" res="348821.1" algo="FTMS"/>
<pk mz="405.057541" i="3714398.3" sn="27.96" a="3535.63" fwhm="0.001056" res="383589.1" algo="FTMS"/>
<pk mz="405.067498" i="1421152.8" sn="9.25" a="1204.88" fwhm="0.001062" res="381385.6" algo="FTMS"/>
<pk mz="405.082708" i="11763045.0" sn="93.65" a="12981.82" fwhm="0.001122" res="361156.0" algo="FTMS"/>
<pk mz="405.086160" i="1212261.8" sn="7.54" a="651.52" fwhm="0.000846" res="478763.6" algo="FTMS"/>
<pk mz="405.093892" i="4078951.8" sn="30.94" a="4556.33" fwhm="0.001136" res="356547.7" algo="FTMS"/>
<pk mz="405.103855" i="2145130.3" sn="15.16" a="1840.07" fwhm="0.001027" res="394367.6" algo="FTMS"/>
<pk mz="405.119111" i="10882414.0" sn="86.46" a="11772.74" fwhm="0.001107" res="365934.1" algo="FTMS"/>
<pk mz="405.130405" i="2136433.3" sn="15.08" a="1851.72" fwhm="0.000999" res="405382.2" algo="FTMS"/>
<pk mz="405.132138" i="3607921.8" sn="27.09" a="4106.44" fwhm="0.001218" res="332600.1" algo="FTMS"/>
<pk mz="405.140255" i="2427764.0" sn="17.46" a="2198.32" fwhm="0.001000" res="405269.9" algo="FTMS"/>
<pk mz="405.155509" i="6192504.0" sn="48.19" a="6757.63" fwhm="0.001137" res="356227.9" algo="FTMS"/>
<pk mz="405.168565" i="3789691.3" sn="28.58" a="3766.04" fwhm="0.001098" res="369033.8" algo="FTMS"/>
<pk mz="405.176684" i="3566461.5" sn="26.75" a="3383.07" fwhm="0.001077" res="376260.3" algo="FTMS"/>
<pk mz="405.186562" i="1926528.1" sn="13.37" a="1828.59" fwhm="0.001067" res="379743.5" algo="FTMS"/>
<pk mz="405.191933" i="2404993.5" sn="17.28" a="2395.97" fwhm="0.001375" res="294728.4" algo="FTMS"/>
<pk mz="405.201737" i="1267332.1" z="-1" sn="7.99" a="1280.84" fwhm="0.001374" res="294873.0" algo="FTMS" component_name="J" deconvoluted_molecular_mass="403.195459" deconvoluted_isotopic_mass="405.202308"/>
<pk mz="405.205039" i="2096261.0" sn="14.76" a="1696.87" fwhm="0.001002" res="404497.5" algo="FTMS"/>
<pk mz="405.213008" i="2307463.0" sn="16.48" a="2018.93" fwhm="0.001005" res="403203.9" algo="FTMS"/>
<pk mz="406.041594" i="4020321.3" sn="30.46" a="4288.82" fwhm="0.001135" res="357605.4" algo="FTMS"/>
<pk mz="406.049622" i="1343971.4" sn="8.62" a="1245.25" fwhm="0.001264" res="321160.2" algo="FTMS"/>
<pk mz="406.077954" i="6609515.0" sn="51.59" a="7112.33" fwhm="0.001119" res="362770.5" algo="FTMS"/>
<pk mz="406.086159" i="2095725.0" sn="14.75" a="1834.28" fwhm="0.001011" res="401506.3" algo="FTMS"/>
<pk mz="406.089138" i="1871725.9" sn="12.92" a="1627.20" fwhm="0.001048" res="387504.2" algo="FTMS"/>
<pk mz="406.098982" i="1526896.4" sn="10.11" a="1387.32" fwhm="0.001145" res="354661.6" algo="FTMS"/>
<pk mz="406.114418" i="3358324.5" sn="25.05" a="3741.81" fwhm="0.001228" res="330691.6" algo="FTMS"/>
<pk mz="406.122396" i="2025590.6" sn="14.18" a="1909.62" fwhm="0.001136" res="357370.8" algo="FTMS"/>
<pk mz="406.135506" i="3540090.0" sn="26.54" a="3492.32" fwhm="0.001060" res="383250.2" algo="FTMS"/>
<pk mz="406.150758" i="1669502.1" sn="11.27" a="1386.31" fwhm="0.001025" res="396126.4" algo="FTMS"/>
<pk mz="406.158806" i="1364352.3" sn="8.78" a="1186.50" fwhm="0.001187" res="342170.1" algo="FTMS"/>
<pk mz="406.161986" i="2370177.0" sn="16.99" a="2293.05" fwhm="0.001148" res="353843.0" algo="FTMS"/>
<pk mz="406.171855" i="3276931.8" sn="24.39" a="3258.18" fwhm="0.001115" res="364196.3" algo="FTMS"/>
<pk mz="406.208356" i="1335181.3" z="-1" sn="8.54" a="954.08" fwhm="0.001048" res="387604.2" algo="FTMS" component_name="J" deconvoluted_molecular_mass="403.195459" deconvoluted_isotopic_mass="406.208930"/>
<pk mz="407.025658" i="4993893.5" sn="38.40" a="4972.33" fwhm="0.001048" res="388537.2" algo="FTMS"/>
<pk mz="407.036903" i="1239656.3" sn="7.76" a="721.79" fwhm="0.000834" res="488051.0" algo="FTMS"/>
<pk mz="407.061968" i="13174639.0" sn="105.16" a="15403.23" fwhm="0.001145" res="355571.1" algo="FTMS"/>
<pk mz="407.073281" i="4501362.0" sn="34.38" a="4605.34" fwhm="0.001067" res="381350.6" algo="FTMS"/>
<pk mz="407.098349" i="17287032.0" z="-1" sn="138.73" a="19830.81" fwhm="0.001118" res="363996.8" algo="FTMS" component_name="AG" deconvoluted_molecular_mass="407.098945" deconvoluted_isotopic_mass="407.098926"/>
<pk mz="407.109550" i="5197691.5" sn="40.06" a="5263.12" fwhm="0.001077" res="378026.4" algo="FTMS"/>
<pk mz="407.111392" i="2505852.0" sn="18.10" a="2680.36" fwhm="0.001285" res="316842.0" algo="FTMS"/>
<pk mz="407.119589" i="1297022.1" sn="8.23" a="1046.79" fwhm="0.001087" res="374479.1" algo="FTMS"/>
<pk mz="407.129056" i="1297536.6" sn="8.23" a="1010.66" fwhm="0.001259" res="323267.4" algo="FTMS"/>
<pk mz="407.134761" i="13793154.0" sn="110.21" a="15771.63" fwhm="0.001124" res="362240.8" algo="FTMS"/>
<pk mz="407.137858" i="1237379.0" sn="7.74" a="878.25" fwhm="0.000942" res="432373.1" algo="FTMS"/>
<pk mz="407.147875" i="5605253.5" sn="43.39" a="6022.75" fwhm="0.001089" res="373740.2" algo="FTMS"/>
<pk mz="407.165602" i="1633930.4" sn="10.98" a="1414.45" fwhm="0.001142" res="356626.4" algo="FTMS"/>
<pk mz="407.171190" i="6483852.0" sn="50.56" a="7291.34" fwhm="0.001115" res="365118.4" algo="FTMS"/>
<pk mz="407.184234" i="4844431.5" sn="37.18" a="4915.40" fwhm="0.001053" res="386776.1" algo="FTMS"/>
<pk mz="407.192297" i="1243665.4" sn="7.79" a="848.63" fwhm="0.001133" res="359338.3" algo="FTMS"/>
<pk mz="407.207598" i="2235797.5" sn="15.89" a="2019.14" fwhm="0.001109" res="367127.4" algo="FTMS"/>
<pk mz="407.220434" i="1569944.9" sn="10.46" a="1278.81" fwhm="0.001094" res="372118.8" algo="FTMS"/>
<pk mz="408.029094" i="1198959.3" sn="7.43" a="808.78" fwhm="0.001044" res="390986.9" algo="FTMS"/>
<pk mz="408.057257" i="5895287.0" sn="45.75" a="6279.09" fwhm="0.001117" res="365194.6" algo="FTMS"/>
<pk mz="408.065446" i="2497145.0" sn="18.02" a="2448.93" fwhm="0.001187" res="343913.2" algo="FTMS"/>
<pk mz="408.093692" i="6761600.5" sn="52.82" a="7467.99" fwhm="0.001113" res="366685.9" algo="FTMS"/>
<pk mz="408.101802" i="3670146.5" z="-1" sn="27.59" a="3503.63" fwhm="0.001036" res="393934.0" algo="FTMS" component_name="AG" deconvoluted_molecular_mass="407.098945" deconvoluted_isotopic_mass="408.102381"/>
<pk mz="408.130009" i="3424906.0" sn="25.59" a="3385.49" fwhm="0.001049" res="389031.4" algo="FTMS"/>
<pk mz="408.138133" i="2290828.3" sn="16.34" a="2167.56" fwhm="0.001137" res="358900.2" algo="FTMS"/>
<pk mz="408.141208" i="1676173.1" sn="11.32" a="1283.08" fwhm="0.000987" res="413463.8" algo="FTMS"/>
<pk mz="408.151200" i="2940047.8" sn="21.64" a="2870.53" fwhm="0.001117" res="365465.2" algo="FTMS"/>
<pk mz="408.166383" i="1376403.8" sn="8.88" a="800.40" fwhm="0.000823" res="495838.3" algo="FTMS"/>
<pk mz="408.174412" i="1556885.9" sn="10.35" a="1218.44" fwhm="0.001036" res="394124.4" algo="FTMS"/>
<pk mz="408.187373" i="2414233.3" sn="17.34" a="2235.56" fwhm="0.001087" res="375558.1" algo="FTMS"/>
<pk mz="409.011534" i="2995572.8" sn="21.78" a="2763.32" fwhm="0.001017" res="402015.3" algo="FTMS"/>
<pk mz="409.041244" i="9314685.0" sn="72.64" a="10934.15" fwhm="0.001152" res="355192.9" algo="FTMS"/>
<pk mz="409.052523" i="1934207.6" sn="13.24" a="1964.48" fwhm="0.001196" res="342113.3" algo="FTMS"/>
<pk mz="409.077667" i="19487110.0" z="-1" sn="154.50" a="23017.09" fwhm="0.001137" res="359877.8" algo="FTMS" component_name="j" deconvoluted_molecular_mass="409.078190" deconvoluted_isotopic_mass="409.078249"/>
<pk mz="409.088897" i="4403593.5" sn="33.11" a="4723.87" fwhm="0.001162" res="352143.9" algo="FTMS"/>
<pk mz="409.114002" i="23734672.0" z="-1" sn="188.69" a="26702.25" fwhm="0.001107" res="369449.7" algo="FTMS" component_name="U" deconvoluted_molecular_mass="409.114595" deconvoluted_isotopic_mass="409.114584"/>
<pk mz="409.125268" i="2709395.0" sn="19.48" a="2563.39" fwhm="0.001072" res="381608.4" algo="FTMS"/>
<pk mz="409.127098" i="4291987.5" sn="32.21" a="4221.60" fwhm="0.001070" res="382470.1" algo="FTMS"/>
<pk mz="409.144920" i="2274968.3" sn="15.98" a="2364.89" fwhm="0.001123" res="364279.2" algo="FTMS"/>
<pk mz="409.150430" i="15698330.0" z="-1" sn="124.01" a="18137.08" fwhm="0.001132" res="361348.6" algo="FTMS" component_name="AZ" deconvoluted_molecular_mass="409.151330" deconvoluted_isotopic_mass="409.151012"/>
<pk mz="409.163528" i="6348189.0" sn="48.76" a="6930.71" fwhm="0.001138" res="359621.2" algo="FTMS"/>
<pk mz="409.181123" i="1801121.9" sn="12.17" a="1827.44" fwhm="0.001331" res="307358.5" algo="FTMS"/>
<pk mz="409.186840" i="6587811.5" sn="50.69" a="7315.26" fwhm="0.001129" res="362586.8" algo="FTMS"/>
<pk mz="409.190068" i="1162148.3" sn="7.03" a="759.88" fwhm="0.000923" res="443475.5" algo="FTMS"/>
<pk mz="409.199867" i="3752870.8" sn="27.88" a="3712.37" fwhm="0.001084" res="377374.2" algo="FTMS"/>
<pk mz="409.223152" i="3035565.0" sn="22.10" a="3320.90" fwhm="0.001179" res="347223.1" algo="FTMS"/>
<pk mz="409.236199" i="1605552.5" sn="10.59" a="1498.04" fwhm="0.001161" res="352485.0" algo="FTMS"/>
<pk mz="409.311227" i="2012612.5" sn="13.87" a="1916.62" fwhm="0.001110" res="368878.7" algo="FTMS"/>
<pk mz="410.036446" i="1674758.3" sn="11.15" a="1668.35" fwhm="0.001260" res="325373.1" algo="FTMS"/>
<pk mz="410.044647" i="1746824.5" sn="11.73" a="1517.60" fwhm="0.001066" res="384580.5" algo="FTMS"/>
<pk mz="410.072826" i="5143184.0" sn="39.06" a="5740.65" fwhm="0.001173" res="349537.3" algo="FTMS"/>
<pk mz="410.080914" i="4007570.3" z="-1" sn="29.92" a="4217.35" fwhm="0.001146" res="357834.6" algo="FTMS" component_name="j" deconvoluted_molecular_mass="409.078190" deconvoluted_isotopic_mass="410.081499"/>
<pk mz="410.084270" i="1264531.0" sn="7.85" a="910.00" fwhm="0.000971" res="422508.5" algo="FTMS"/>
<pk mz="410.109235" i="4888217.5" sn="37.01" a="5328.04" fwhm="0.001145" res="358241.7" algo="FTMS"/>
<pk mz="410.117404" i="5017244.0" z="-1" sn="38.05" a="5177.63" fwhm="0.001105" res="371053.8" algo="FTMS" component_name="U" deconvoluted_molecular_mass="409.114595" deconvoluted_isotopic_mass="410.117989"/>
<pk mz="410.122285" i="1638557.3" sn="10.86" a="1789.82" fwhm="0.001156" res="354894.2" algo="FTMS"/>
<pk mz="410.145612" i="2437795.5" sn="17.29" a="2164.83" fwhm="0.001041" res="394058.8" algo="FTMS"/>
<pk mz="410.153771" i="3438757.5" z="-1" sn="25.35" a="3428.72" fwhm="0.001101" res="372657.0" algo="FTMS" component_name="AZ" deconvoluted_molecular_mass="409.151330" deconvoluted_isotopic_mass="410.154356"/>
<pk mz="410.166818" i="1846185.1" sn="12.53" a="1517.82" fwhm="0.000995" res="412098.9" algo="FTMS"/>
<pk mz="410.190130" i="1833391.4" sn="12.43" a="1515.78" fwhm="0.000955" res="429358.0" algo="FTMS"/>
<pk mz="410.221605" i="47622840.0" z="-1" sn="380.94" a="53633.04" fwhm="0.001108" res="370219.6" algo="FTMS" component_name="L" deconvoluted_molecular_mass="410.222189" deconvoluted_isotopic_mass="410.222190"/>
<pk mz="411.020580" i="2534797.8" sn="18.07" a="2353.23" fwhm="0.001025" res="400847.3" algo="FTMS"/>
<pk mz="411.035646" i="2138258.0" sn="14.88" a="2393.47" fwhm="0.001325" res="310237.3" algo="FTMS"/>
<pk mz="411.046999" i="1199508.9" sn="7.32" a="916.24" fwhm="0.001076" res="382043.5" algo="FTMS"/>
<pk mz="411.056871" i="12592024.0" sn="99.01" a="14961.18" fwhm="0.001167" res="352333.5" algo="FTMS"/>
<pk mz="411.068117" i="2002842.6" sn="13.79" a="1838.83" fwhm="0.001111" res="369885.2" algo="FTMS"/>
<pk mz="411.083612" i="1478814.8" z="-1" sn="9.57" a="1368.41" fwhm="0.001210" res="339706.7" algo="FTMS" component_name="j" deconvoluted_molecular_mass="409.078190" deconvoluted_isotopic_mass="411.084200"/>
<pk mz="411.093296" i="24578978.0" z="-1" sn="195.48" a="29036.57" fwhm="0.001150" res="357474.2" algo="FTMS" component_name="S" deconvoluted_molecular_mass="411.093933" deconvoluted_isotopic_mass="411.093884"/>
<pk mz="411.104591" i="3312548.5" sn="24.33" a="3625.68" fwhm="0.001210" res="339842.3" algo="FTMS"/>
<pk mz="411.114440" i="19495848.0" z="-1" sn="154.57" a="22806.49" fwhm="0.001153" res="356549.2" algo="FTMS" component_name="i" deconvoluted_molecular_mass="411.115033" deconvoluted_isotopic_mass="411.115028"/>
<pk mz="411.129645" i="21351340.0" z="-1" sn="169.50" a="25239.96" fwhm="0.001168" res="352135.7" algo="FTMS" component_name="b" deconvoluted_molecular_mass="411.130287" deconvoluted_isotopic_mass="411.130233"/>
<pk mz="411.142666" i="2516910.5" sn="17.92" a="2502.51" fwhm="0.001198" res="343149.9" algo="FTMS"/>
<pk mz="411.160398" i="2047155.4" z="-1" sn="14.14" a="1943.92" fwhm="0.001151" res="357304.7" algo="FTMS" component_name="AZ" deconvoluted_molecular_mass="409.151330" deconvoluted_isotopic_mass="411.160986"/>
<pk mz="411.166001" i="11705269.0" sn="91.87" a="13446.39" fwhm="0.001151" res="357133.2" algo="FTMS"/>
<pk mz="411.179123" i="3630520.5" sn="26.89" a="3821.79" fwhm="0.001117" res="367998.9" algo="FTMS"/>
<pk mz="411.196949" i="1172413.1" sn="7.10" a="792.39" fwhm="0.000939" res="437785.1" algo="FTMS"/>
<pk mz="411.202411" i="7249854.5" sn="56.02" a="8462.23" fwhm="0.001145" res="359125.9" algo="FTMS"/>
<pk mz="411.215491" i="1617346.1" sn="10.68" a="1188.45" fwhm="0.000937" res="438645.3" algo="FTMS"/>
<pk mz="411.224940" i="9438149.0" z="-1" sn="73.63" a="10175.06" fwhm="0.001109" res="370801.2" algo="FTMS" component_name="L" deconvoluted_molecular_mass="410.222189" deconvoluted_isotopic_mass="411.225528"/>
<pk mz="411.238786" i="3750856.5" sn="27.86" a="3910.60" fwhm="0.001098" res="374371.1" algo="FTMS"/>
<pk mz="412.031090" i="1917853.4" sn="13.10" a="1758.84" fwhm="0.001210" res="340438.2" algo="FTMS"/>
<pk mz="412.052109" i="2718883.0" sn="19.55" a="2640.69" fwhm="0.001130" res="364707.5" algo="FTMS"/>
<pk mz="412.060352" i="2498725.3" sn="17.78" a="2476.06" fwhm="0.001145" res="359853.1" algo="FTMS"/>
<pk mz="412.067529" i="1331367.3" sn="8.38" a="965.68" fwhm="0.000957" res="430467.4" algo="FTMS"/>
<pk mz="412.078751" i="1485226.3" sn="9.62" a="1341.94" fwhm="0.001154" res="357115.5" algo="FTMS"/>
<pk mz="412.088662" i="4487853.0" sn="33.78" a="4683.04" fwhm="0.001123" res="366885.1" algo="FTMS"/>
<pk mz="412.096652" i="4082351.0" z="-1" sn="30.52" a="4081.80" fwhm="0.001066" res="386549.8" algo="FTMS" component_name="S" deconvoluted_molecular_mass="411.093933" deconvoluted_isotopic_mass="412.097243"/>
<pk mz="412.101729" i="1292208.4" sn="8.07" a="1134.63" fwhm="0.001145" res="359970.7" algo="FTMS"/>
<pk mz="412.117827" i="2265268.8" z="-1" sn="15.90" a="1806.59" fwhm="0.000944" res="436504.0" algo="FTMS" component_name="i" deconvoluted_molecular_mass="411.115033" deconvoluted_isotopic_mass="412.118418"/>
<pk mz="412.119376" i="1187765.1" sn="7.23" a="748.71" fwhm="0.000971" res="424587.1" algo="FTMS"/>
<pk mz="412.125017" i="3327670.8" sn="24.45" a="3439.83" fwhm="0.001144" res="360256.7" algo="FTMS"/>
<pk mz="412.132988" i="4053176.8" z="-1" sn="30.29" a="4674.62" fwhm="0.001255" res="328280.9" algo="FTMS" component_name="b" deconvoluted_molecular_mass="411.130287" deconvoluted_isotopic_mass="412.133579"/>
<pk mz="412.138013" i="2018490.1" sn="13.91" a="1764.55" fwhm="0.001022" res="403086.8" algo="FTMS"/>
<pk mz="412.161405" i="1642432.5" sn="10.88" a="1406.43" fwhm="0.001030" res="400343.7" algo="FTMS"/>
<pk mz="412.169426" i="2568898.8" sn="18.34" a="2279.58" fwhm="0.000977" res="422003.2" algo="FTMS"/>
<pk mz="412.218651" i="13915344.0" sn="109.66" a="16059.43" fwhm="0.001154" res="357319.0" algo="FTMS"/>
<pk mz="413.014983" i="2679206.8" sn="19.23" a="2431.03" fwhm="0.001090" res="378860.3" algo="FTMS"/>
<pk mz="413.036159" i="3533740.5" sn="26.10" a="3943.70" fwhm="0.001114" res="370864.6" algo="FTMS"/>
<pk mz="413.051437" i="2670512.5" sn="19.16" a="2689.15" fwhm="0.001163" res="355115.9" algo="FTMS"/>
<pk mz="413.062680" i="2109875.5" sn="14.64" a="2350.64" fwhm="0.001281" res="322566.2" algo="FTMS"/>
<pk mz="413.072551" i="15457718.0" z="-1" sn="122.07" a="18716.72" fwhm="0.001192" res="346566.8" algo="FTMS" component_name="BB" deconvoluted_molecular_mass="413.073141" deconvoluted_isotopic_mass="413.073145"/>
<pk mz="413.083841" i="1429177.3" sn="9.17" a="953.88" fwhm="0.000857" res="482112.2" algo="FTMS"/>
<pk mz="413.087668" i="2052794.3" sn="14.19" a="1911.36" fwhm="0.001088" res="379689.9" algo="FTMS"/>
<pk mz="413.101047" i="1326781.9" z="-1" sn="8.34" a="1215.05" fwhm="0.001201" res="343844.1" algo="FTMS" component_name="S" deconvoluted_molecular_mass="411.093933" deconvoluted_isotopic_mass="413.101640"/>
<pk mz="413.108949" i="19316160.0" z="-1" sn="153.12" a="22390.38" fwhm="0.001150" res="359127.2" algo="FTMS" component_name="l" deconvoluted_molecular_mass="413.109597" deconvoluted_isotopic_mass="413.109542"/>
<pk mz="413.120086" i="1729475.0" sn="11.58" a="1365.28" fwhm="0.000989" res="417823.4" algo="FTMS"/>
<pk mz="413.124193" i="1447876.1" sn="9.32" a="1008.68" fwhm="0.000931" res="443712.1" algo="FTMS"/>
<pk mz="413.137230" i="1618631.6" z="-1" sn="10.69" a="1609.96" fwhm="0.001212" res="340807.4" algo="FTMS" component_name="b" deconvoluted_molecular_mass="411.130287" deconvoluted_isotopic_mass="413.137824"/>
<pk mz="413.145340" i="14753226.0" z="-1" sn="116.40" a="17514.25" fwhm="0.001157" res="357014.0" algo="FTMS" component_name="BJ" deconvoluted_molecular_mass="413.145924" deconvoluted_isotopic_mass="413.145933"/>
<pk mz="413.156706" i="1402060.9" sn="8.95" a="1220.49" fwhm="0.001063" res="388555.8" algo="FTMS"/>
<pk mz="413.160631" i="1200334.0" sn="7.32" a="864.22" fwhm="0.001042" res="396641.9" algo="FTMS"/>
<pk mz="413.176267" i="1252050.3" sn="7.74" a="897.11" fwhm="0.000980" res="421652.8" algo="FTMS"/>
<pk mz="413.181738" i="11138516.0" sn="87.31" a="12981.72" fwhm="0.001172" res="352425.8" algo="FTMS"/>
<pk mz="413.194800" i="1272535.3" sn="7.91" a="1047.29" fwhm="0.001191" res="346892.9" algo="FTMS"/>
<pk mz="413.218109" i="8255965.5" sn="64.11" a="9314.54" fwhm="0.001167" res="354078.1" algo="FTMS"/>
<pk mz="413.222123" i="2358750.5" sn="16.65" a="2148.67" fwhm="0.001006" res="410959.9" algo="FTMS"/>
<pk mz="413.254495" i="3694567.5" sn="27.40" a="3754.16" fwhm="0.001122" res="368191.6" algo="FTMS"/>
<pk mz="414.046734" i="2151613.8" sn="14.98" a="2222.35" fwhm="0.001377" res="300754.1" algo="FTMS"/>
<pk mz="414.058026" i="1552576.9" sn="10.16" a="1486.32" fwhm="0.001252" res="330838.9" algo="FTMS"/>
<pk mz="414.067880" i="1931715.5" sn="13.21" a="1661.59" fwhm="0.001051" res="393919.2" algo="FTMS"/>
<pk mz="414.075865" i="2712261.8" z="-1" sn="19.49" a="2889.39" fwhm="0.001205" res="343547.4" algo="FTMS" component_name="BB" deconvoluted_molecular_mass="413.073141" deconvoluted_isotopic_mass="414.076462"/>
<pk mz="414.083204" i="2019527.6" sn="13.92" a="1879.89" fwhm="0.001133" res="365461.0" algo="FTMS"/>
<pk mz="414.104195" i="3080397.3" sn="22.45" a="2916.60" fwhm="0.001060" res="390815.1" algo="FTMS"/>
<pk mz="414.112217" i="4109007.5" z="-1" sn="30.73" a="4406.96" fwhm="0.001166" res="355190.6" algo="FTMS" component_name="l" deconvoluted_molecular_mass="413.109597" deconvoluted_isotopic_mass="414.112813"/>
<pk mz="414.119316" i="1407697.4" sn="8.99" a="1130.05" fwhm="0.001038" res="398886.3" algo="FTMS"/>
<pk mz="414.140559" i="2998487.3" sn="21.79" a="2991.07" fwhm="0.001133" res="365636.1" algo="FTMS"/>
<pk mz="414.148612" i="2333145.3" z="-1" sn="16.44" a="2535.04" fwhm="0.001303" res="317846.3" algo="FTMS" component_name="BJ" deconvoluted_molecular_mass="413.145924" deconvoluted_isotopic_mass="414.149208"/>
<pk mz="414.177141" i="1328993.1" sn="8.36" a="1455.16" fwhm="0.001425" res="290704.2" algo="FTMS"/>
<pk mz="414.185266" i="1400291.3" sn="8.93" a="1194.47" fwhm="0.001330" res="311315.6" algo="FTMS"/>
<pk mz="414.188206" i="1374436.1" sn="8.72" a="987.44" fwhm="0.001026" res="403507.4" algo="FTMS"/>
<pk mz="414.221322" i="1653485.0" sn="10.97" a="1288.84" fwhm="0.000990" res="418476.3" algo="FTMS"/>
<pk mz="415.030691" i="3817928.8" sn="28.39" a="4231.00" fwhm="0.001192" res="348298.1" algo="FTMS"/>
<pk mz="415.041984" i="1748427.9" sn="11.73" a="1403.78" fwhm="0.001012" res="409992.3" algo="FTMS"/>
<pk mz="415.051829" i="5671886.5" sn="43.31" a="6406.87" fwhm="0.001160" res="357670.6" algo="FTMS"/>
<pk mz="415.067072" i="4361170.5" sn="32.76" a="4605.34" fwhm="0.001122" res="369890.5" algo="FTMS"/>
<pk mz="415.078405" i="2295253.8" sn="16.13" a="2207.11" fwhm="0.001116" res="371932.3" algo="FTMS"/>
<pk mz="415.088223" i="11456472.0" sn="89.86" a="13469.12" fwhm="0.001180" res="351910.9" algo="FTMS"/>
<pk mz="415.103458" i="4744156.5" sn="35.84" a="5117.64" fwhm="0.001150" res="360904.7" algo="FTMS"/>
<pk mz="415.116546" i="1851360.1" z="-1" sn="12.56" a="1357.20" fwhm="0.000905" res="458887.8" algo="FTMS" component_name="l" deconvoluted_molecular_mass="413.109597" deconvoluted_isotopic_mass="415.117145"/>
<pk mz="415.124575" i="11882466.0" sn="93.29" a="14379.38" fwhm="0.001202" res="345493.1" algo="FTMS"/>
<pk mz="415.139789" i="2504678.5" sn="17.82" a="2744.13" fwhm="0.001248" res="332621.2" algo="FTMS"/>
<pk mz="415.153005" i="1858282.0" sn="12.62" a="1486.25" fwhm="0.000972" res="427102.7" algo="FTMS"/>
<pk mz="415.160970" i="10031084.0" sn="78.39" a="11528.84" fwhm="0.001183" res="350878.2" algo="FTMS"/>
<pk mz="415.189084" i="2490611.8" sn="17.70" a="2648.94" fwhm="0.001215" res="341796.4" algo="FTMS"/>
<pk mz="415.194845" i="5463029.5" sn="41.63" a="5906.75" fwhm="0.001120" res="370636.6" algo="FTMS"/>
<pk mz="415.197341" i="11155446.0" sn="87.44" a="13085.40" fwhm="0.001188" res="349366.5" algo="FTMS"/>
<pk mz="415.219841" i="2022396.1" sn="13.94" a="1941.36" fwhm="0.001110" res="373945.9" algo="FTMS"/>
<pk mz="415.233698" i="6793216.0" sn="52.33" a="8009.96" fwhm="0.001207" res="344068.0" algo="FTMS"/>
<pk mz="415.270123" i="2629641.8" sn="18.82" a="2373.66" fwhm="0.001062" res="391204.3" algo="FTMS"/>
<pk mz="416.025838" i="2527959.8" sn="18.00" a="2315.44" fwhm="0.001097" res="379395.1" algo="FTMS"/>
<pk mz="416.062327" i="3241697.5" sn="23.75" a="3966.98" fwhm="0.001226" res="339385.8" algo="FTMS"/>
<pk mz="416.073791" i="1559012.8" sn="10.20" a="1476.98" fwhm="0.001209" res="344161.1" algo="FTMS"/>
<pk mz="416.083618" i="1508071.4" sn="9.79" a="1097.44" fwhm="0.000922" res="451060.8" algo="FTMS"/>
<pk mz="416.091602" i="2192105.5" sn="15.30" a="1919.93" fwhm="0.001056" res="394118.9" algo="FTMS"/>
<pk mz="416.098837" i="2371819.5" sn="16.75" a="2130.52" fwhm="0.001057" res="393682.1" algo="FTMS"/>
<pk mz="416.119746" i="2357489.3" sn="16.63" a="2147.15" fwhm="0.001082" res="384447.8" algo="FTMS"/>
<pk mz="416.128013" i="2437875.5" sn="17.28" a="2028.37" fwhm="0.001029" res="404237.1" algo="FTMS"/>
<pk mz="416.135122" i="1451765.5" sn="9.34" a="1211.88" fwhm="0.001178" res="353250.5" algo="FTMS"/>
<pk mz="416.156268" i="2516731.3" sn="17.91" a="2410.05" fwhm="0.001134" res="367016.8" algo="FTMS"/>
<pk mz="416.164329" i="2181373.5" sn="15.21" a="2006.83" fwhm="0.001034" res="402294.5" algo="FTMS"/>
<pk mz="416.167327" i="1695742.3" sn="11.30" a="1492.57" fwhm="0.001122" res="370912.2" algo="FTMS"/>
<pk mz="416.192734" i="2206981.3" sn="15.42" a="1811.36" fwhm="0.001031" res="403852.5" algo="FTMS"/>
<pk mz="416.200673" i="2208263.3" sn="15.43" a="2394.05" fwhm="0.001244" res="334629.8" algo="FTMS"/>
<pk mz="416.237031" i="1720849.3" sn="11.51" a="1563.35" fwhm="0.001143" res="364203.5" algo="FTMS"/>
<pk mz="416.880057" i="1325248.9" sn="8.32" a="1659.84" fwhm="0.001740" res="239552.9" algo="FTMS"/>
<pk mz="417.009963" i="2758628.3" sn="19.86" a="2708.09" fwhm="0.001129" res="369416.2" algo="FTMS"/>
<pk mz="417.031128" i="1627114.1" sn="10.75" a="1400.15" fwhm="0.001059" res="393795.2" algo="FTMS"/>
<pk mz="417.046285" i="5688814.5" sn="43.44" a="6596.25" fwhm="0.001175" res="354946.8" algo="FTMS"/>
<pk mz="417.057488" i="2499569.3" sn="17.77" a="2693.62" fwhm="0.001189" res="350639.5" algo="FTMS"/>
<pk mz="417.067464" i="4874740.0" sn="36.89" a="5895.63" fwhm="0.001198" res="348198.3" algo="FTMS"/>
<pk mz="417.082659" i="6304248.0" sn="48.39" a="7429.84" fwhm="0.001224" res="340691.5" algo="FTMS"/>
<pk mz="417.094022" i="3501051.3" sn="25.83" a="3875.87" fwhm="0.001206" res="345792.9" algo="FTMS"/>
<pk mz="417.095751" i="1727739.9" sn="11.56" a="1366.64" fwhm="0.000952" res="438200.3" algo="FTMS"/>
<pk mz="417.103851" i="6491646.0" sn="49.90" a="7886.46" fwhm="0.001233" res="338389.5" algo="FTMS"/>
<pk mz="417.119095" i="6547970.0" sn="50.35" a="7702.88" fwhm="0.001192" res="349971.3" algo="FTMS"/>
<pk mz="417.130440" i="1761541.4" sn="11.83" a="1686.41" fwhm="0.001205" res="346226.0" algo="FTMS"/>
<pk mz="417.132236" i="2395653.8" sn="16.94" a="2225.18" fwhm="0.001105" res="377543.4" algo="FTMS"/>
<pk mz="417.140253" i="6496776.0" sn="49.94" a="7495.25" fwhm="0.001199" res="347776.6" algo="FTMS"/>
<pk mz="417.151416" i="1269003.0" sn="7.87" a="877.53" fwhm="0.000913" res="456784.0" algo="FTMS"/>
<pk mz="417.155495" i="3546636.3" sn="26.20" a="3448.09" fwhm="0.001102" res="378663.6" algo="FTMS"/>
<pk mz="417.168625" i="2813967.8" sn="20.30" a="2636.21" fwhm="0.001057" res="394834.6" algo="FTMS"/>
<pk mz="417.176624" i="7650834.0" sn="59.23" a="9029.65" fwhm="0.001183" res="352727.3" algo="FTMS"/>
<pk mz="417.189422" i="1741077.5" sn="11.67" a="1455.44" fwhm="0.000997" res="418289.4" algo="FTMS"/>
<pk mz="417.191990" i="1914390.1" sn="13.06" a="1854.58" fwhm="0.001172" res="355830.9" algo="FTMS"/>
<pk mz="417.199794" i="2639384.3" sn="18.90" a="3205.85" fwhm="0.001370" res="304542.4" algo="FTMS"/>
<pk mz="417.205013" i="1473049.8" sn="9.51" a="1027.13" fwhm="0.000869" res="480105.1" algo="FTMS"/>
<pk mz="417.210435" i="372339232.0" z="-1" sn="2994.24" a="404644.84" fwhm="0.001109" res="376243.7" algo="FTMS" component_name="C" deconvoluted_molecular_mass="417.211045" deconvoluted_isotopic_mass="417.211040"/>
<pk mz="417.249481" i="2908197.8" sn="21.06" a="2779.56" fwhm="0.001101" res="378821.2" algo="FTMS"/>
<pk mz="417.285879" i="1254703.9" sn="7.75" a="806.78" fwhm="0.000889" res="469537.4" algo="FTMS"/>
<pk mz="418.041664" i="3704063.0" sn="27.46" a="4019.59" fwhm="0.001136" res="368113.1" algo="FTMS"/>
<pk mz="418.052554" i="1412353.9" sn="9.02" a="1522.08" fwhm="0.001222" res="342215.3" algo="FTMS"/>
<pk mz="418.077942" i="3862793.0" sn="28.74" a="4181.73" fwhm="0.001166" res="358704.9" algo="FTMS"/>
<pk mz="418.089157" i="1451020.0" sn="9.33" a="1206.71" fwhm="0.001190" res="351211.8" algo="FTMS"/>
<pk mz="418.114290" i="2938130.8" sn="21.30" a="3141.30" fwhm="0.001204" res="347229.9" algo="FTMS"/>
<pk mz="418.135414" i="2523416.8" sn="17.96" a="2500.57" fwhm="0.001136" res="368092.1" algo="FTMS"/>
<pk mz="418.143586" i="1349146.9" sn="8.51" a="1016.13" fwhm="0.001061" res="394111.5" algo="FTMS"/>
<pk mz="418.150701" i="1486364.9" sn="9.62" a="1056.31" fwhm="0.000983" res="425313.7" algo="FTMS"/>
<pk mz="418.171930" i="3636002.8" sn="26.92" a="3944.17" fwhm="0.001184" res="353054.3" algo="FTMS"/>
<pk mz="418.179977" i="1514020.9" sn="9.84" a="1483.70" fwhm="0.001217" res="343594.9" algo="FTMS"/>
<pk mz="418.213803" i="67613488.0" z="-1" sn="541.81" a="81155.38" fwhm="0.001149" res="363827.2" algo="FTMS" component_name="C" deconvoluted_molecular_mass="417.211045" deconvoluted_isotopic_mass="418.214411"/>
<pk mz="419.025625" i="5205005.5" sn="38.97" a="5747.19" fwhm="0.001162" res="360738.7" algo="FTMS"/>
<pk mz="419.036817" i="1429776.4" sn="9.03" a="1445.29" fwhm="0.001285" res="326099.2" algo="FTMS"/>
<pk mz="419.062009" i="9198615.0" sn="70.65" a="11057.02" fwhm="0.001208" res="346947.2" algo="FTMS"/>
<pk mz="419.073332" i="3900954.5" sn="28.63" a="4261.74" fwhm="0.001150" res="364512.5" algo="FTMS"/>
<pk mz="419.083198" i="2619933.0" sn="18.47" a="2490.59" fwhm="0.001092" res="383728.0" algo="FTMS"/>
<pk mz="419.098404" i="11746337.0" sn="90.86" a="14061.19" fwhm="0.001189" res="352524.7" algo="FTMS"/>
<pk mz="419.109691" i="3206180.5" sn="23.12" a="3473.24" fwhm="0.001148" res="365214.5" algo="FTMS"/>
<pk mz="419.111522" i="2128165.0" sn="14.57" a="1903.61" fwhm="0.001084" res="386656.5" algo="FTMS"/>
<pk mz="419.119368" i="2401319.0" sn="16.73" a="2508.18" fwhm="0.001189" res="352413.8" algo="FTMS"/>
<pk mz="419.134762" i="8557611.0" sn="65.57" a="10131.35" fwhm="0.001188" res="352749.2" algo="FTMS"/>
<pk mz="419.147870" i="3985967.0" sn="29.30" a="4335.44" fwhm="0.001195" res="350862.1" algo="FTMS"/>
<pk mz="419.155868" i="2587441.0" sn="18.21" a="3025.61" fwhm="0.001331" res="314944.8" algo="FTMS"/>
<pk mz="419.171166" i="4167733.3" sn="30.74" a="4569.76" fwhm="0.001186" res="353547.6" algo="FTMS"/>
<pk mz="419.184304" i="3661881.0" sn="26.73" a="3987.03" fwhm="0.001123" res="373354.1" algo="FTMS"/>
<pk mz="419.192348" i="3471419.3" sn="25.22" a="4055.16" fwhm="0.001160" res="361314.3" algo="FTMS"/>
<pk mz="419.206348" i="9358399.0" sn="71.92" a="12275.55" fwhm="0.001260" res="332775.8" algo="FTMS"/>
<pk mz="419.214852" i="1684033.4" sn="11.04" a="1394.86" fwhm="0.000974" res="430339.5" algo="FTMS"/>
<pk mz="419.217199" i="6763586.0" z="-1" sn="51.34" a="7679.32" fwhm="0.001146" res="365760.3" algo="FTMS" component_name="C" deconvoluted_molecular_mass="417.211045" deconvoluted_isotopic_mass="419.217810"/>
<pk mz="419.220592" i="2234691.0" sn="15.41" a="2055.74" fwhm="0.001134" res="369800.7" algo="FTMS"/>
<pk mz="419.228691" i="1914437.1" sn="12.87" a="1782.01" fwhm="0.001129" res="371317.8" algo="FTMS"/>
<pk mz="420.020945" i="2142239.5" sn="14.68" a="2444.69" fwhm="0.001341" res="313310.0" algo="FTMS"/>
<pk mz="420.057205" i="4291881.5" sn="31.73" a="5319.02" fwhm="0.001291" res="325415.3" algo="FTMS"/>
<pk mz="420.068468" i="1422380.6" sn="8.97" a="1169.77" fwhm="0.001079" res="389359.0" algo="FTMS"/>
<pk mz="420.093648" i="5008691.5" sn="37.41" a="5450.29" fwhm="0.001166" res="360242.8" algo="FTMS"/>
<pk mz="420.101699" i="2216501.8" sn="15.26" a="2159.10" fwhm="0.001197" res="350929.7" algo="FTMS"/>
<pk mz="420.105003" i="2298934.8" sn="15.92" a="2295.83" fwhm="0.001171" res="358736.1" algo="FTMS"/>
<pk mz="420.114734" i="1891897.4" sn="12.69" a="2080.72" fwhm="0.001288" res="326180.8" algo="FTMS"/>
<pk mz="420.130021" i="3086141.8" sn="22.16" a="3098.32" fwhm="0.001122" res="374427.7" algo="FTMS"/>
<pk mz="420.138075" i="1935935.9" sn="13.04" a="1656.68" fwhm="0.001042" res="403114.2" algo="FTMS"/>
<pk mz="420.151196" i="2813251.5" sn="20.00" a="3049.37" fwhm="0.001190" res="353073.8" algo="FTMS"/>
<pk mz="420.166385" i="1229255.6" sn="7.43" a="1011.75" fwhm="0.001152" res="364789.8" algo="FTMS"/>
<pk mz="420.174485" i="1221449.9" sn="7.37" a="798.94" fwhm="0.000987" res="425668.5" algo="FTMS"/>
<pk mz="420.187490" i="3109197.5" sn="22.35" a="2855.88" fwhm="0.001062" res="395487.0" algo="FTMS"/>
<pk mz="420.209589" i="1664083.6" sn="10.88" a="1861.97" fwhm="0.001547" res="271576.2" algo="FTMS"/>
<pk mz="421.004693" i="1334063.4" sn="8.26" a="892.45" fwhm="0.000935" res="450506.6" algo="FTMS"/>
<pk mz="421.041195" i="7943737.5" sn="60.69" a="9334.60" fwhm="0.001218" res="345799.8" algo="FTMS"/>
<pk mz="421.052541" i="2227004.5" sn="15.35" a="2682.53" fwhm="0.001391" res="302725.9" algo="FTMS"/>
<pk mz="421.077667" i="15169092.0" z="-1" sn="118.01" a="18970.67" fwhm="0.001222" res="344618.2" algo="FTMS" component_name="BE" deconvoluted_molecular_mass="421.078293" deconvoluted_isotopic_mass="421.078283"/>
<pk mz="421.088974" i="5098054.5" sn="38.12" a="6495.17" fwhm="0.001308" res="321966.3" algo="FTMS"/>
<pk mz="421.114022" i="14980686.0" z="-1" sn="116.51" a="18519.77" fwhm="0.001202" res="350262.7" algo="FTMS" component_name="BF" deconvoluted_molecular_mass="421.114785" deconvoluted_isotopic_mass="421.114638"/>
<pk mz="421.125310" i="2795088.8" sn="19.85" a="3053.10" fwhm="0.001255" res="335643.0" algo="FTMS"/>
<pk mz="421.127026" i="2673745.3" sn="18.89" a="2774.64" fwhm="0.001191" res="353677.9" algo="FTMS"/>
<pk mz="421.150404" i="10163800.0" sn="78.30" a="12404.83" fwhm="0.001227" res="343332.9" algo="FTMS"/>
<pk mz="421.155224" i="2591321.0" sn="18.24" a="2883.87" fwhm="0.001229" res="342549.7" algo="FTMS"/>
<pk mz="421.163470" i="4884059.5" sn="36.42" a="5188.17" fwhm="0.001144" res="368025.8" algo="FTMS"/>
<pk mz="421.181227" i="1397856.3" sn="8.77" a="1262.45" fwhm="0.001173" res="359198.8" algo="FTMS"/>
<pk mz="421.186804" i="4161121.8" sn="30.69" a="4299.47" fwhm="0.001121" res="375727.8" algo="FTMS"/>
<pk mz="421.199822" i="3969125.5" sn="29.17" a="4296.71" fwhm="0.001151" res="365936.0" algo="FTMS"/>
<pk mz="421.226533" i="14755437.0" z="-1" sn="114.73" a="18658.66" fwhm="0.001216" res="346317.4" algo="FTMS" component_name="BI" deconvoluted_molecular_mass="421.227148" deconvoluted_isotopic_mass="421.227150"/>
<pk mz="421.236100" i="1177455.4" sn="7.02" a="687.78" fwhm="0.000896" res="470325.7" algo="FTMS"/>
<pk mz="422.036623" i="2488653.5" sn="17.42" a="2768.81" fwhm="0.001259" res="335096.9" algo="FTMS"/>
<pk mz="422.044769" i="1761103.6" sn="11.65" a="1742.46" fwhm="0.001233" res="342187.8" algo="FTMS"/>
<pk mz="422.072897" i="5561175.5" sn="41.79" a="6288.19" fwhm="0.001203" res="350821.5" algo="FTMS"/>
<pk mz="422.081065" i="3002713.8" z="-1" sn="21.50" a="2876.54" fwhm="0.001121" res="376581.6" algo="FTMS" component_name="BE" deconvoluted_molecular_mass="421.078293" deconvoluted_isotopic_mass="422.081685"/>
<pk mz="422.084322" i="1692506.6" sn="11.10" a="1482.51" fwhm="0.001099" res="384110.0" algo="FTMS"/>
<pk mz="422.109313" i="4246369.5" sn="31.36" a="4482.94" fwhm="0.001162" res="363362.2" algo="FTMS"/>
<pk mz="422.117420" i="3448163.8" z="-1" sn="25.03" a="3951.95" fwhm="0.001225" res="344471.1" algo="FTMS" component_name="BF" deconvoluted_molecular_mass="421.114785" deconvoluted_isotopic_mass="422.118039"/>
<pk mz="422.120682" i="1294948.8" sn="7.95" a="983.07" fwhm="0.001111" res="379953.4" algo="FTMS"/>
<pk mz="422.130426" i="1609319.5" sn="10.44" a="1145.29" fwhm="0.000906" res="466148.6" algo="FTMS"/>
<pk mz="422.145702" i="3041643.8" sn="21.81" a="3378.20" fwhm="0.001183" res="356947.3" algo="FTMS"/>
<pk mz="422.153816" i="1726061.9" sn="11.37" a="1379.02" fwhm="0.001031" res="409392.2" algo="FTMS"/>
<pk mz="422.166866" i="2755441.5" sn="19.54" a="2775.70" fwhm="0.001112" res="379609.9" algo="FTMS"/>
<pk mz="422.203317" i="1583483.8" sn="10.24" a="1390.39" fwhm="0.001119" res="377435.6" algo="FTMS"/>
<pk mz="422.229860" i="2917763.0" z="-1" sn="20.82" a="3267.69" fwhm="0.001269" res="332661.2" algo="FTMS" component_name="BI" deconvoluted_molecular_mass="421.227148" deconvoluted_isotopic_mass="422.230480"/>
<pk mz="423.020497" i="3120223.0" sn="22.43" a="3373.01" fwhm="0.001235" res="342393.4" algo="FTMS"/>
<pk mz="423.056901" i="11821161.0" sn="91.45" a="14677.52" fwhm="0.001240" res="341131.8" algo="FTMS"/>
<pk mz="423.068182" i="2900076.3" sn="20.68" a="3426.31" fwhm="0.001370" res="308782.4" algo="FTMS"/>
<pk mz="423.073928" i="7981166.0" sn="60.99" a="10844.13" fwhm="0.001267" res="334013.2" algo="FTMS"/>
<pk mz="423.093301" i="19363956.0" z="-1" sn="151.28" a="24097.60" fwhm="0.001217" res="347541.5" algo="FTMS" component_name="k" deconvoluted_molecular_mass="423.093925" deconvoluted_isotopic_mass="423.093923"/>
<pk mz="423.104549" i="4110966.3" sn="30.29" a="4911.66" fwhm="0.001234" res="342763.4" algo="FTMS"/>
<pk mz="423.129707" i="18057342.0" z="-1" sn="140.92" a="21575.94" fwhm="0.001193" res="354529.3" algo="FTMS" component_name="w" deconvoluted_molecular_mass="423.130516" deconvoluted_isotopic_mass="423.130329"/>
<pk mz="423.142724" i="3126913.0" sn="22.48" a="3427.80" fwhm="0.001207" res="350558.7" algo="FTMS"/>
<pk mz="423.160571" i="1518213.9" sn="9.72" a="1123.59" fwhm="0.000951" res="445057.2" algo="FTMS"/>
<pk mz="423.166064" i="9470087.0" sn="72.80" a="11073.43" fwhm="0.001203" res="351876.5" algo="FTMS"/>
<pk mz="423.179051" i="5077131.0" sn="37.95" a="5921.97" fwhm="0.001212" res="349300.5" algo="FTMS"/>
<pk mz="423.196810" i="1299088.0" sn="7.98" a="918.36" fwhm="0.001114" res="379918.8" algo="FTMS"/>
<pk mz="423.202479" i="4134033.5" sn="30.47" a="4288.26" fwhm="0.001109" res="381448.6" algo="FTMS"/>
<pk mz="423.215468" i="2196117.3" sn="15.10" a="2367.13" fwhm="0.001260" res="335913.2" algo="FTMS"/>
<pk mz="423.238913" i="5361819.5" sn="40.21" a="5912.48" fwhm="0.001165" res="363201.8" algo="FTMS"/>
<pk mz="424.030804" i="1287416.5" sn="7.89" a="1315.05" fwhm="0.001292" res="328087.3" algo="FTMS"/>
<pk mz="424.052156" i="3915646.5" sn="28.73" a="4510.47" fwhm="0.001273" res="333108.8" algo="FTMS"/>
<pk mz="424.060278" i="2133888.8" sn="14.60" a="2056.85" fwhm="0.001088" res="389686.5" algo="FTMS"/>
<pk mz="424.073517" i="2027140.4" sn="13.75" a="1873.59" fwhm="0.001109" res="382251.9" algo="FTMS"/>
<pk mz="424.088600" i="5210504.5" sn="39.01" a="5963.42" fwhm="0.001195" res="355017.0" algo="FTMS"/>
<pk mz="424.096655" i="3556235.0" z="-1" sn="25.88" a="3876.23" fwhm="0.001188" res="357040.2" algo="FTMS" component_name="k" deconvoluted_molecular_mass="423.093925" deconvoluted_isotopic_mass="424.097280"/>
<pk mz="424.099732" i="1555339.8" sn="10.01" a="1158.92" fwhm="0.000993" res="426902.5" algo="FTMS"/>
<pk mz="424.124895" i="3558802.8" z="-1" sn="25.90" a="4147.45" fwhm="0.001205" res="352067.9" algo="FTMS" component_name="BF" deconvoluted_molecular_mass="421.114785" deconvoluted_isotopic_mass="424.125520"/>
<pk mz="424.133015" i="4310421.0" z="-1" sn="31.87" a="5395.69" fwhm="0.001281" res="331017.4" algo="FTMS" component_name="w" deconvoluted_molecular_mass="423.130516" deconvoluted_isotopic_mass="424.133640"/>
<pk mz="424.138050" i="1222422.5" sn="7.37" a="1092.67" fwhm="0.001284" res="330447.6" algo="FTMS"/>
<pk mz="424.161252" i="2133149.0" sn="14.59" a="2122.19" fwhm="0.001196" res="354777.6" algo="FTMS"/>
<pk mz="424.169417" i="2381727.3" sn="16.57" a="2357.70" fwhm="0.001138" res="372822.7" algo="FTMS"/>
<pk mz="424.182588" i="1620898.9" sn="10.53" a="1493.34" fwhm="0.001174" res="361437.4" algo="FTMS"/>
<pk mz="424.205676" i="1433769.4" sn="9.05" a="1253.04" fwhm="0.001151" res="368431.0" algo="FTMS"/>
<pk mz="425.015157" i="1421707.6" sn="8.95" a="1242.40" fwhm="0.001069" res="397673.1" algo="FTMS"/>
<pk mz="425.036184" i="6070929.5" sn="45.83" a="7757.41" fwhm="0.001287" res="330135.4" algo="FTMS"/>
<pk mz="425.072615" i="16571036.0" z="-1" sn="129.12" a="20600.98" fwhm="0.001260" res="337256.4" algo="FTMS" component_name="AQ" deconvoluted_molecular_mass="425.073234" deconvoluted_isotopic_mass="425.073243"/>
<pk mz="425.083891" i="1971358.9" sn="13.31" a="1690.58" fwhm="0.001030" res="412709.1" algo="FTMS"/>
<pk mz="425.093720" i="2580129.8" sn="18.14" a="2625.83" fwhm="0.001167" res="364390.4" algo="FTMS"/>
<pk mz="425.108988" i="21719718.0" z="-1" sn="169.96" a="27408.51" fwhm="0.001232" res="345137.8" algo="FTMS" component_name="Y" deconvoluted_molecular_mass="425.109655" deconvoluted_isotopic_mass="425.109616"/>
<pk mz="425.120253" i="2265769.0" sn="15.64" a="2296.28" fwhm="0.001175" res="361839.5" algo="FTMS"/>
<pk mz="425.139660" i="1402926.5" z="-1" sn="8.80" a="1462.03" fwhm="0.001344" res="316419.6" algo="FTMS" component_name="w" deconvoluted_molecular_mass="423.130516" deconvoluted_isotopic_mass="425.140288"/>
<pk mz="425.145386" i="15880880.0" z="-1" sn="123.65" a="19710.99" fwhm="0.001214" res="350330.6" algo="FTMS" component_name="AV" deconvoluted_molecular_mass="425.146004" deconvoluted_isotopic_mass="425.146014"/>
<pk mz="425.158393" i="2842291.8" sn="20.22" a="2870.38" fwhm="0.001151" res="369305.2" algo="FTMS"/>
<pk mz="425.176188" i="2048696.8" sn="13.92" a="2235.32" fwhm="0.001262" res="336883.4" algo="FTMS"/>
<pk mz="425.181770" i="8235706.5" sn="63.00" a="9947.82" fwhm="0.001220" res="348405.5" algo="FTMS"/>
<pk mz="425.194861" i="2728638.0" sn="19.32" a="2757.35" fwhm="0.001188" res="357852.4" algo="FTMS"/>
<pk mz="425.218045" i="5140164.5" sn="38.45" a="5669.28" fwhm="0.001194" res="356170.4" algo="FTMS"/>
<pk mz="425.254524" i="1719246.8" sn="11.31" a="1559.81" fwhm="0.001164" res="365395.6" algo="FTMS"/>
<pk mz="425.257842" i="1321679.6" sn="8.16" a="932.62" fwhm="0.001027" res="414164.4" algo="FTMS"/>
<pk mz="426.046732" i="1711788.9" sn="11.25" a="1421.04" fwhm="0.001063" res="400807.8" algo="FTMS"/>
<pk mz="426.058105" i="1203120.0" sn="7.21" a="1059.97" fwhm="0.001205" res="353654.9" algo="FTMS"/>
<pk mz="426.067775" i="3127730.8" sn="22.48" a="3756.08" fwhm="0.001277" res="333668.2" algo="FTMS"/>
<pk mz="426.075895" i="2680757.0" z="-1" sn="18.93" a="3546.98" fwhm="0.001396" res="305201.7" algo="FTMS" component_name="AQ" deconvoluted_molecular_mass="425.073234" deconvoluted_isotopic_mass="426.076526"/>
<pk mz="426.104183" i="4222909.0" sn="31.17" a="4750.34" fwhm="0.001202" res="354619.9" algo="FTMS"/>
<pk mz="426.112294" i="4538303.5" z="-1" sn="33.67" a="5043.20" fwhm="0.001208" res="352737.8" algo="FTMS" component_name="Y" deconvoluted_molecular_mass="425.109655" deconvoluted_isotopic_mass="426.112924"/>
<pk mz="426.115388" i="1261248.1" sn="7.67" a="916.29" fwhm="0.001154" res="369196.9" algo="FTMS"/>
<pk mz="426.117242" i="1362624.6" sn="8.48" a="967.54" fwhm="0.000973" res="437784.9" algo="FTMS"/>
<pk mz="426.140566" i="2883015.3" sn="20.54" a="2918.65" fwhm="0.001178" res="361858.1" algo="FTMS"/>
<pk mz="426.148660" i="2779593.5" z="-1" sn="19.72" a="3002.10" fwhm="0.001188" res="358581.7" algo="FTMS" component_name="AV" deconvoluted_molecular_mass="425.146004" deconvoluted_isotopic_mass="426.149291"/>
<pk mz="426.153776" i="1500618.9" sn="9.57" a="1312.68" fwhm="0.001155" res="369112.4" algo="FTMS"/>
<pk mz="426.177007" i="1920977.4" sn="12.91" a="1704.97" fwhm="0.001112" res="383103.0" algo="FTMS"/>
<pk mz="426.185072" i="1609683.6" sn="10.44" a="1343.58" fwhm="0.001115" res="382391.4" algo="FTMS"/>
<pk mz="426.994249" i="1197751.1" sn="7.17" a="1219.09" fwhm="0.001445" res="295463.1" algo="FTMS"/>
<pk mz="427.015480" i="1272765.1" sn="7.76" a="1139.57" fwhm="0.001159" res="368571.2" algo="FTMS"/>
<pk mz="427.030792" i="2975937.5" sn="21.27" a="3246.10" fwhm="0.001240" res="344514.9" algo="FTMS"/>
<pk mz="427.042073" i="1441476.6" sn="9.10" a="1215.35" fwhm="0.001099" res="388565.2" algo="FTMS"/>
<pk mz="427.051891" i="8587463.0" sn="65.79" a="10457.49" fwhm="0.001246" res="342767.4" algo="FTMS"/>
<pk mz="427.067155" i="1845707.6" sn="12.31" a="1696.22" fwhm="0.001115" res="382850.1" algo="FTMS"/>
<pk mz="427.078383" i="1652430.9" sn="10.77" a="1452.17" fwhm="0.001111" res="384502.5" algo="FTMS"/>
<pk mz="427.088233" i="18283730.0" z="-1" sn="142.70" a="22619.44" fwhm="0.001233" res="346266.9" algo="FTMS" component_name="r" deconvoluted_molecular_mass="427.088867" deconvoluted_isotopic_mass="427.088867"/>
<pk mz="427.099420" i="1654484.8" sn="10.79" a="1636.57" fwhm="0.001228" res="347737.9" algo="FTMS"/>
<pk mz="427.103561" i="1643221.9" sn="10.70" a="1444.77" fwhm="0.001188" res="359626.7" algo="FTMS"/>
<pk mz="427.116603" i="1343449.6" z="-1" sn="8.32" a="1057.69" fwhm="0.001238" res="345094.5" algo="FTMS" component_name="Y" deconvoluted_molecular_mass="425.109655" deconvoluted_isotopic_mass="427.117237"/>
<pk mz="427.124610" i="17755356.0" z="-1" sn="138.51" a="23075.93" fwhm="0.001239" res="344729.6" algo="FTMS" component_name="z" deconvoluted_molecular_mass="427.125317" deconvoluted_isotopic_mass="427.125244"/>
<pk mz="427.135930" i="1656287.0" sn="10.81" a="1498.51" fwhm="0.001098" res="388923.7" algo="FTMS"/>
<pk mz="427.161006" i="10818790.0" sn="83.49" a="13741.41" fwhm="0.001281" res="333399.3" algo="FTMS"/>
<pk mz="427.174170" i="1676521.9" sn="10.97" a="1679.56" fwhm="0.001173" res="364189.3" algo="FTMS"/>
<pk mz="427.197365" i="9620720.0" sn="73.98" a="11620.36" fwhm="0.001209" res="353398.0" algo="FTMS"/>
<pk mz="427.233742" i="7208186.5" sn="54.85" a="8800.28" fwhm="0.001235" res="345802.2" algo="FTMS"/>
<pk mz="427.270246" i="2014980.9" sn="13.65" a="1744.00" fwhm="0.001074" res="397916.5" algo="FTMS"/>
<pk mz="428.025989" i="1654234.0" sn="10.79" a="1515.17" fwhm="0.001100" res="389014.4" algo="FTMS"/>
<pk mz="428.047136" i="1328607.9" sn="8.20" a="1085.37" fwhm="0.001067" res="401046.5" algo="FTMS"/>
<pk mz="428.055212" i="1358050.1" sn="8.44" a="954.95" fwhm="0.001067" res="401111.8" algo="FTMS"/>
<pk mz="428.062418" i="2046948.3" sn="13.90" a="1938.53" fwhm="0.001098" res="389869.8" algo="FTMS"/>
<pk mz="428.073636" i="1257447.4" sn="7.64" a="873.63" fwhm="0.001005" res="426047.7" algo="FTMS"/>
<pk mz="428.083485" i="3147242.3" sn="22.63" a="3288.61" fwhm="0.001137" res="376465.3" algo="FTMS"/>
<pk mz="428.091572" i="3458028.5" z="-1" sn="25.10" a="3724.34" fwhm="0.001204" res="355559.4" algo="FTMS" component_name="r" deconvoluted_molecular_mass="427.088867" deconvoluted_isotopic_mass="428.092208"/>
<pk mz="428.098714" i="1509102.4" sn="9.64" a="1141.25" fwhm="0.001012" res="422970.2" algo="FTMS"/>
<pk mz="428.119920" i="2790900.5" sn="19.80" a="3040.47" fwhm="0.001225" res="349494.0" algo="FTMS"/>
<pk mz="428.127951" i="4028406.8" z="-1" sn="29.62" a="4550.52" fwhm="0.001207" res="354679.6" algo="FTMS" component_name="z" deconvoluted_molecular_mass="427.125317" deconvoluted_isotopic_mass="428.128587"/>
<pk mz="428.156342" i="2430462.8" sn="16.94" a="2309.12" fwhm="0.001126" res="380256.3" algo="FTMS"/>
<pk mz="428.164453" i="2596865.0" sn="18.26" a="2534.33" fwhm="0.001144" res="374379.3" algo="FTMS"/>
<pk mz="428.167617" i="1210369.9" sn="7.27" a="1172.69" fwhm="0.001289" res="332161.1" algo="FTMS"/>
<pk mz="428.192633" i="1309193.0" sn="8.05" a="924.32" fwhm="0.001215" res="352301.4" algo="FTMS"/>
<pk mz="428.200763" i="2479115.3" sn="17.33" a="2522.77" fwhm="0.001192" res="359108.4" algo="FTMS"/>
<pk mz="428.237051" i="1938965.5" sn="13.05" a="1438.62" fwhm="0.001033" res="414536.5" algo="FTMS"/>
<pk mz="429.010030" i="2369520.0" sn="16.46" a="2515.23" fwhm="0.001255" res="341741.0" algo="FTMS"/>
<pk mz="429.021267" i="1238771.1" sn="7.49" a="854.67" fwhm="0.001089" res="393976.3" algo="FTMS"/>
<pk mz="429.031028" i="1853430.0" sn="12.37" a="1915.87" fwhm="0.001277" res="335840.1" algo="FTMS"/>
<pk mz="429.046437" i="3413754.3" sn="24.74" a="3406.29" fwhm="0.001050" res="408620.9" algo="FTMS"/>
<pk mz="429.057674" i="2800381.5" sn="19.88" a="2855.45" fwhm="0.001170" res="366576.2" algo="FTMS"/>
<pk mz="429.067525" i="9404160.0" sn="72.26" a="11733.86" fwhm="0.001223" res="350765.2" algo="FTMS"/>
<pk mz="429.082724" i="3511556.5" sn="25.52" a="3876.49" fwhm="0.001232" res="348253.3" algo="FTMS"/>
<pk mz="429.094048" i="2081287.8" sn="14.17" a="2575.01" fwhm="0.001450" res="295920.6" algo="FTMS"/>
<pk mz="429.096104" i="1390344.4" sn="8.69" a="1097.46" fwhm="0.001058" res="405652.2" algo="FTMS"/>
<pk mz="429.103863" i="12908299.0" sn="100.06" a="17423.24" fwhm="0.001296" res="331226.0" algo="FTMS"/>
<pk mz="429.115219" i="1192717.8" sn="7.12" a="929.73" fwhm="0.001086" res="395075.7" algo="FTMS"/>
<pk mz="429.119097" i="3377934.8" sn="24.46" a="3853.57" fwhm="0.001202" res="356980.3" algo="FTMS"/>
<pk mz="429.132275" i="1733906.6" z="-1" sn="11.25" a="2183.82" fwhm="0.001428" res="300505.5" algo="FTMS" component_name="z" deconvoluted_molecular_mass="427.125317" deconvoluted_isotopic_mass="429.132914"/>
<pk mz="429.140234" i="11988757.0" sn="91.38" a="15179.32" fwhm="0.001246" res="344508.6" algo="FTMS"/>
<pk mz="429.155544" i="1807641.1" sn="11.82" a="1493.25" fwhm="0.001268" res="338380.5" algo="FTMS"/>
<pk mz="429.168592" i="1230108.9" sn="7.31" a="783.72" fwhm="0.000916" res="468701.5" algo="FTMS"/>
<pk mz="429.176675" i="10123039.0" sn="76.80" a="12370.74" fwhm="0.001250" res="343367.9" algo="FTMS"/>
<pk mz="429.191910" i="1270819.5" sn="7.63" a="1107.82" fwhm="0.001129" res="380184.3" algo="FTMS"/>
<pk mz="429.210542" i="1697320.8" sn="10.96" a="1551.63" fwhm="0.001162" res="369287.2" algo="FTMS"/>
<pk mz="429.213025" i="10442537.0" sn="79.30" a="13205.01" fwhm="0.001268" res="338622.6" algo="FTMS"/>
<pk mz="429.235554" i="2133807.8" sn="14.37" a="2073.29" fwhm="0.001146" res="374696.1" algo="FTMS"/>
<pk mz="429.249346" i="5935923.5" sn="44.08" a="7117.57" fwhm="0.001255" res="342157.1" algo="FTMS"/>
<pk mz="429.285953" i="1681214.1" sn="10.83" a="1510.07" fwhm="0.001096" res="391582.2" algo="FTMS"/>
<pk mz="430.041505" i="3259412.3" sn="23.17" a="3808.57" fwhm="0.001247" res="344799.8" algo="FTMS"/>
<pk mz="430.052960" i="1513239.5" sn="9.52" a="1451.35" fwhm="0.001321" res="325455.5" algo="FTMS"/>
<pk mz="430.062637" i="1265178.3" sn="7.58" a="925.98" fwhm="0.001096" res="392255.2" algo="FTMS"/>
<pk mz="430.070939" i="1492764.6" sn="9.36" a="1656.93" fwhm="0.001373" res="313197.8" algo="FTMS"/>
<pk mz="430.077979" i="3185182.5" sn="22.59" a="3503.80" fwhm="0.001221" res="352243.4" algo="FTMS"/>
<pk mz="430.089347" i="1701921.8" sn="10.99" a="1676.01" fwhm="0.001237" res="347632.0" algo="FTMS"/>
<pk mz="430.099186" i="2115108.5" sn="14.22" a="1904.34" fwhm="0.001064" res="404142.0" algo="FTMS"/>
<pk mz="430.107278" i="2499111.0" sn="17.22" a="2384.89" fwhm="0.001089" res="394869.2" algo="FTMS"/>
<pk mz="430.114386" i="1899816.9" sn="12.54" a="1715.28" fwhm="0.001120" res="383967.4" algo="FTMS"/>
<pk mz="430.135509" i="2389807.0" sn="16.37" a="2761.02" fwhm="0.001328" res="323887.3" algo="FTMS"/>
<pk mz="430.143618" i="2683441.3" sn="18.66" a="2677.26" fwhm="0.001151" res="373694.5" algo="FTMS"/>
<pk mz="430.150536" i="1270579.1" sn="7.62" a="853.08" fwhm="0.000984" res="437349.0" algo="FTMS"/>
<pk mz="430.171900" i="2815033.3" sn="19.69" a="2828.09" fwhm="0.001133" res="379772.3" algo="FTMS"/>
<pk mz="430.180185" i="1953851.6" sn="12.96" a="1656.47" fwhm="0.001015" res="423704.8" algo="FTMS"/>
<pk mz="430.183178" i="1320252.4" sn="8.01" a="1063.16" fwhm="0.001132" res="380020.9" algo="FTMS"/>
<pk mz="430.208269" i="2115651.5" sn="14.23" a="1780.64" fwhm="0.001004" res="428388.5" algo="FTMS"/>
<pk mz="430.216345" i="2413637.8" sn="16.56" a="2655.16" fwhm="0.001251" res="344003.6" algo="FTMS"/>
<pk mz="430.972637" i="1844252.8" sn="12.11" a="1538.94" fwhm="0.001084" res="397661.8" algo="FTMS"/>
<pk mz="431.025589" i="5313836.0" sn="39.22" a="6275.44" fwhm="0.001245" res="346071.7" algo="FTMS"/>
<pk mz="431.036964" i="1733423.0" sn="11.24" a="1501.55" fwhm="0.001002" res="430053.6" algo="FTMS"/>
<pk mz="431.046757" i="2467121.8" z="-11" sn="16.97" a="2666.59" fwhm="0.001248" res="345389.9" algo="FTMS" component_name="Z" deconvoluted_molecular_mass="4751.573686" deconvoluted_isotopic_mass="4751.599674"/>
<pk mz="431.062002" i="6030646.0" sn="44.82" a="6857.18" fwhm="0.001211" res="356094.9" algo="FTMS"/>
<pk mz="431.073262" i="4045113.3" sn="29.30" a="4824.95" fwhm="0.001257" res="342892.0" algo="FTMS"/>
<pk mz="431.083116" i="7340348.0" sn="55.05" a="9319.08" fwhm="0.001299" res="331866.0" algo="FTMS"/>
<pk mz="431.098404" i="7061824.5" sn="52.88" a="8829.06" fwhm="0.001224" res="352280.2" algo="FTMS"/>
<pk mz="431.101583" i="1925953.4" sn="12.74" a="2038.10" fwhm="0.001275" res="338112.9" algo="FTMS"/>
<pk mz="431.109708" i="2722115.8" sn="18.96" a="2840.53" fwhm="0.001193" res="361249.9" algo="FTMS"/>
<pk mz="431.111422" i="1728324.3" sn="11.20" a="1480.54" fwhm="0.001040" res="414462.6" algo="FTMS"/>
<pk mz="431.119550" i="7494982.5" sn="56.26" a="10232.28" fwhm="0.001344" res="320800.1" algo="FTMS"/>
<pk mz="431.134795" i="5643595.0" z="-11" sn="41.79" a="6884.43" fwhm="0.001272" res="338928.4" algo="FTMS" component_name="Z" deconvoluted_molecular_mass="4751.573686" deconvoluted_isotopic_mass="4752.568093"/>
<pk mz="431.138108" i="1201483.8" sn="7.08" a="656.69" fwhm="0.000808" res="533709.7" algo="FTMS"/>
<pk mz="431.147837" i="2950990.5" sn="20.75" a="3383.94" fwhm="0.001257" res="342924.9" algo="FTMS"/>
<pk mz="431.155913" i="6560081.0" sn="48.96" a="8294.46" fwhm="0.001287" res="335072.8" algo="FTMS"/>
<pk mz="431.171130" i="3289429.3" sn="23.40" a="3768.86" fwhm="0.001245" res="346354.0" algo="FTMS"/>
<pk mz="431.178353" i="1537623.3" sn="9.71" a="1330.20" fwhm="0.001116" res="386322.7" algo="FTMS"/>
<pk mz="431.184291" i="1917785.0" sn="12.68" a="2152.02" fwhm="0.001412" res="305336.7" algo="FTMS"/>
<pk mz="431.192271" i="9314651.0" sn="70.48" a="11697.14" fwhm="0.001266" res="340725.4" algo="FTMS"/>
<pk mz="431.207459" i="1197151.5" sn="7.05" a="1021.91" fwhm="0.001265" res="340851.1" algo="FTMS"/>
<pk mz="431.226209" i="21623140.0" z="-11" sn="166.67" a="27661.67" fwhm="0.001259" res="342502.7" algo="FTMS" component_name="Z" deconvoluted_molecular_mass="4751.573686" deconvoluted_isotopic_mass="4753.573651"/>
<pk mz="431.228674" i="6351205.5" sn="47.32" a="7670.57" fwhm="0.001256" res="343248.6" algo="FTMS"/>
<pk mz="431.265118" i="3015536.0" sn="21.26" a="3508.45" fwhm="0.001268" res="340099.6" algo="FTMS"/>
<pk mz="432.020899" i="1898055.3" sn="12.52" a="1600.42" fwhm="0.001076" res="401384.0" algo="FTMS"/>
<pk mz="432.057303" i="5157457.5" sn="37.99" a="6626.38" fwhm="0.001363" res="317081.6" algo="FTMS"/>
<pk mz="432.065445" i="1234771.9" sn="7.34" a="1032.56" fwhm="0.001123" res="384762.3" algo="FTMS"/>
<pk mz="432.068610" i="1861460.8" sn="12.24" a="1864.71" fwhm="0.001199" res="360327.8" algo="FTMS"/>
<pk mz="432.086308" i="1522009.9" sn="9.58" a="1442.19" fwhm="0.001152" res="375039.8" algo="FTMS"/>
<pk mz="432.093576" i="4411996.0" sn="32.17" a="4721.18" fwhm="0.001170" res="369189.6" algo="FTMS"/>
<pk mz="432.101636" i="2054238.3" sn="13.74" a="2119.69" fwhm="0.001201" res="359666.1" algo="FTMS"/>
<pk mz="432.105040" i="2106207.3" sn="14.15" a="2401.91" fwhm="0.001315" res="328618.8" algo="FTMS"/>
<pk mz="432.114642" i="1305185.9" sn="7.89" a="1174.60" fwhm="0.001235" res="349776.0" algo="FTMS"/>
<pk mz="432.122997" i="1492068.4" sn="9.35" a="1060.22" fwhm="0.000961" res="449634.2" algo="FTMS"/>
<pk mz="432.125996" i="1218661.3" sn="7.21" a="982.79" fwhm="0.001110" res="389471.2" algo="FTMS"/>
<pk mz="432.129928" i="2219622.3" sn="15.04" a="2145.54" fwhm="0.001099" res="393273.0" algo="FTMS"/>
<pk mz="432.151190" i="2711148.3" sn="18.88" a="3314.88" fwhm="0.001287" res="335877.8" algo="FTMS"/>
<pk mz="432.159252" i="1756270.6" sn="11.41" a="1657.97" fwhm="0.001209" res="357531.1" algo="FTMS"/>
<pk mz="432.166580" i="1275248.8" sn="7.66" a="916.49" fwhm="0.001093" res="395304.3" algo="FTMS"/>
<pk mz="432.187530" i="4098166.8" sn="29.72" a="4884.39" fwhm="0.001266" res="341355.8" algo="FTMS"/>
<pk mz="432.195515" i="1735033.0" sn="11.25" a="1803.83" fwhm="0.001267" res="341126.3" algo="FTMS"/>
<pk mz="432.223817" i="1607553.1" sn="10.25" a="1589.00" fwhm="0.001222" res="353589.9" algo="FTMS"/>
<pk mz="432.229541" i="5461634.5" sn="40.37" a="6857.93" fwhm="0.001280" res="337714.0" algo="FTMS"/>
<pk mz="432.231916" i="1423747.4" sn="8.82" a="1381.22" fwhm="0.001250" res="345799.0" algo="FTMS"/>
<pk mz="432.260296" i="1203595.5" sn="7.10" a="897.96" fwhm="0.001094" res="394981.8" algo="FTMS"/>
<pk mz="432.969614" i="1205078.0" sn="7.11" a="1413.79" fwhm="0.001618" res="267514.9" algo="FTMS"/>
<pk mz="433.004886" i="1843552.1" sn="12.10" a="1807.98" fwhm="0.001230" res="352084.4" algo="FTMS"/>
<pk mz="433.041276" i="7709546.5" sn="57.94" a="9503.25" fwhm="0.001261" res="343404.9" algo="FTMS"/>
<pk mz="433.052546" i="3692909.8" sn="26.55" a="4527.99" fwhm="0.001321" res="327794.8" algo="FTMS"/>
<pk mz="433.062372" i="2251120.5" sn="15.28" a="2764.22" fwhm="0.001433" res="302144.4" algo="FTMS"/>
<pk mz="433.077678" i="11242357.0" sn="85.54" a="14798.50" fwhm="0.001286" res="336834.7" algo="FTMS"/>
<pk mz="433.080979" i="1201013.9" sn="7.07" a="761.78" fwhm="0.000976" res="443536.7" algo="FTMS"/>
<pk mz="433.088932" i="5241720.0" sn="38.65" a="6383.33" fwhm="0.001267" res="341732.8" algo="FTMS"/>
<pk mz="433.090724" i="1951864.6" sn="12.94" a="1838.07" fwhm="0.001208" res="358646.8" algo="FTMS"/>
<pk mz="433.098864" i="3513211.0" sn="25.14" a="4232.86" fwhm="0.001305" res="331876.7" algo="FTMS"/>
<pk mz="433.114044" i="12067711.0" sn="91.99" a="15684.08" fwhm="0.001295" res="334518.9" algo="FTMS"/>
<pk mz="433.125343" i="2364290.5" sn="16.16" a="2491.41" fwhm="0.001254" res="345398.1" algo="FTMS"/>
<pk mz="433.127080" i="2830211.0" sn="19.81" a="2937.05" fwhm="0.001157" res="374258.2" algo="FTMS"/>
<pk mz="433.135197" i="3558277.3" sn="25.49" a="4168.19" fwhm="0.001248" res="347089.2" algo="FTMS"/>
<pk mz="433.144789" i="1208968.1" sn="7.14" a="871.68" fwhm="0.001034" res="418916.7" algo="FTMS"/>
<pk mz="433.150449" i="7723914.0" sn="58.05" a="9770.06" fwhm="0.001240" res="349366.7" algo="FTMS"/>
<pk mz="433.163514" i="4385677.5" sn="31.96" a="5222.01" fwhm="0.001246" res="347541.7" algo="FTMS"/>
<pk mz="433.171558" i="4594576.0" sn="33.59" a="5649.62" fwhm="0.001327" res="326546.6" algo="FTMS"/>
<pk mz="433.186892" i="3250580.3" sn="23.09" a="3735.77" fwhm="0.001299" res="333373.7" algo="FTMS"/>
<pk mz="433.191045" i="1198229.4" sn="7.05" a="1114.39" fwhm="0.001231" res="351918.7" algo="FTMS"/>
<pk mz="433.199893" i="4133784.0" sn="29.99" a="4736.98" fwhm="0.001258" res="344346.8" algo="FTMS"/>
<pk mz="433.205549" i="2699673.5" sn="18.78" a="2665.63" fwhm="0.001154" res="375270.0" algo="FTMS"/>
<pk mz="433.208036" i="4325786.0" sn="31.49" a="5555.77" fwhm="0.001355" res="319624.3" algo="FTMS"/>
<pk mz="433.236420" i="1255074.4" sn="7.50" a="865.40" fwhm="0.001051" res="412273.5" algo="FTMS"/>
<pk mz="433.244291" i="2332068.5" sn="15.91" a="2481.04" fwhm="0.001199" res="361272.0" algo="FTMS"/>
<pk mz="433.610743" i="1317773.4" sn="7.99" a="1580.57" fwhm="0.001766" res="245550.3" algo="FTMS"/>
<pk mz="434.036546" i="3831431.5" sn="27.63" a="4738.24" fwhm="0.001276" res="340070.4" algo="FTMS"/>
<pk mz="434.044466" i="1409929.6" sn="8.70" a="1274.48" fwhm="0.001174" res="369579.2" algo="FTMS"/>
<pk mz="434.047897" i="1712266.6" sn="11.07" a="1769.38" fwhm="0.001302" res="333368.0" algo="FTMS"/>
<pk mz="434.072849" i="6312082.0" sn="47.01" a="8019.74" fwhm="0.001327" res="327213.8" algo="FTMS"/>
<pk mz="434.081035" i="2715796.0" sn="18.91" a="2913.10" fwhm="0.001198" res="362202.8" algo="FTMS"/>
<pk mz="434.084192" i="2330261.0" sn="15.90" a="2359.86" fwhm="0.001211" res="358567.7" algo="FTMS"/>
<pk mz="434.109264" i="5719196.0" sn="42.38" a="6819.45" fwhm="0.001232" res="352430.9" algo="FTMS"/>
<pk mz="434.117383" i="2211998.5" sn="14.97" a="2103.69" fwhm="0.001172" res="370517.6" algo="FTMS"/>
<pk mz="434.120542" i="1861023.4" sn="12.23" a="1774.37" fwhm="0.001187" res="365609.8" algo="FTMS"/>
<pk mz="434.130542" i="2055586.4" sn="13.75" a="2667.62" fwhm="0.001431" res="303307.0" algo="FTMS"/>
<pk mz="434.145777" i="2346662.8" sn="16.02" a="2175.31" fwhm="0.001122" res="386881.1" algo="FTMS"/>
<pk mz="434.153671" i="1972905.0" sn="13.10" a="1903.20" fwhm="0.001185" res="366366.6" algo="FTMS"/>
<pk mz="434.166838" i="4386988.5" sn="31.97" a="5246.42" fwhm="0.001280" res="339117.9" algo="FTMS"/>
<pk mz="434.182132" i="1233329.1" sn="7.32" a="887.11" fwhm="0.001044" res="415827.5" algo="FTMS"/>
<pk mz="434.203212" i="3254455.3" sn="23.12" a="3984.13" fwhm="0.001309" res="331655.8" algo="FTMS"/>
<pk mz="435.020559" i="4435361.5" sn="32.34" a="5262.50" fwhm="0.001289" res="337387.0" algo="FTMS"/>
<pk mz="435.056947" i="12932524.0" sn="98.75" a="16552.71" fwhm="0.001279" res="340214.1" algo="FTMS"/>
<pk mz="435.068212" i="4836783.5" sn="35.48" a="5942.23" fwhm="0.001276" res="340834.5" algo="FTMS"/>
<pk mz="435.076455" i="1741489.8" sn="11.29" a="1754.71" fwhm="0.001193" res="364661.2" algo="FTMS"/>
<pk mz="435.093320" i="18048438.0" z="-1" sn="138.72" a="23485.86" fwhm="0.001261" res="344965.9" algo="FTMS" component_name="x" deconvoluted_molecular_mass="435.093978" deconvoluted_isotopic_mass="435.093978"/>
<pk mz="435.104584" i="5768634.0" sn="42.76" a="7314.71" fwhm="0.001297" res="335525.4" algo="FTMS"/>
<pk mz="435.106351" i="2041786.4" sn="13.64" a="1796.95" fwhm="0.001117" res="389368.1" algo="FTMS"/>
<pk mz="435.129698" i="18122178.0" z="-1" sn="139.30" a="23203.48" fwhm="0.001274" res="341552.9" algo="FTMS" component_name="v" deconvoluted_molecular_mass="435.130617" deconvoluted_isotopic_mass="435.130355"/>
<pk mz="435.140993" i="2456004.3" sn="16.88" a="2493.29" fwhm="0.001191" res="365458.9" algo="FTMS"/>
<pk mz="435.142745" i="4010436.8" sn="29.02" a="5070.15" fwhm="0.001327" res="327872.3" algo="FTMS"/>
<pk mz="435.150824" i="1575623.1" sn="10.00" a="1654.31" fwhm="0.001247" res="349068.5" algo="FTMS"/>
<pk mz="435.160655" i="1637834.0" sn="10.48" a="2003.05" fwhm="0.001419" res="306766.1" algo="FTMS"/>
<pk mz="435.166068" i="10433995.0" sn="79.22" a="13682.20" fwhm="0.001323" res="329047.8" algo="FTMS"/>
<pk mz="435.179210" i="6776271.5" sn="50.64" a="8694.17" fwhm="0.001310" res="332083.8" algo="FTMS"/>
<pk mz="435.186976" i="1839313.5" sn="12.06" a="2526.27" fwhm="0.001641" res="265196.1" algo="FTMS"/>
<pk mz="435.197092" i="1286356.4" sn="7.74" a="1109.77" fwhm="0.001245" res="349695.7" algo="FTMS"/>
<pk mz="435.202508" i="3920854.0" sn="28.32" a="4475.61" fwhm="0.001240" res="350997.0" algo="FTMS"/>
<pk mz="435.215623" i="4703705.5" sn="34.44" a="5839.99" fwhm="0.001308" res="332708.8" algo="FTMS"/>
<pk mz="436.052229" i="5459658.5" sn="40.35" a="6985.69" fwhm="0.001283" res="339877.9" algo="FTMS"/>
<pk mz="436.060235" i="2519244.8" sn="17.37" a="2703.87" fwhm="0.001186" res="367618.1" algo="FTMS"/>
<pk mz="436.063477" i="1535693.6" sn="9.68" a="1627.42" fwhm="0.001425" res="306054.3" algo="FTMS"/>
<pk mz="436.088528" i="7647957.0" sn="57.45" a="9025.18" fwhm="0.001217" res="358350.0" algo="FTMS"/>
<pk mz="436.096666" i="3320535.3" z="-1" sn="23.63" a="3949.18" fwhm="0.001324" res="329288.0" algo="FTMS" component_name="x" deconvoluted_molecular_mass="435.093978" deconvoluted_isotopic_mass="436.097326"/>
<pk mz="436.099731" i="1795544.1" sn="11.71" a="2347.91" fwhm="0.001539" res="283433.9" algo="FTMS"/>
<pk mz="436.124957" i="5108447.5" sn="37.60" a="6658.71" fwhm="0.001323" res="329650.4" algo="FTMS"/>
<pk mz="436.133032" i="3653345.8" z="-1" sn="26.23" a="4167.23" fwhm="0.001221" res="357255.7" algo="FTMS" component_name="v" deconvoluted_molecular_mass="435.130617" deconvoluted_isotopic_mass="436.133692"/>
<pk mz="436.136377" i="1474530.6" sn="9.20" a="1514.58" fwhm="0.001313" res="332057.6" algo="FTMS"/>
<pk mz="436.146045" i="2424549.5" sn="16.63" a="2793.90" fwhm="0.001246" res="349954.5" algo="FTMS"/>
<pk mz="436.161296" i="2797801.8" sn="19.55" a="2892.03" fwhm="0.001191" res="366362.8" algo="FTMS"/>
<pk mz="436.169482" i="2132204.3" sn="14.34" a="2012.36" fwhm="0.001139" res="382960.4" algo="FTMS"/>
<pk mz="436.182542" i="2881264.0" sn="20.20" a="3160.98" fwhm="0.001239" res="351937.1" algo="FTMS"/>
<pk mz="436.218901" i="1904122.4" sn="12.56" a="1837.31" fwhm="0.001140" res="382563.8" algo="FTMS"/>
<pk mz="437.036177" i="8556518.0" sn="64.54" a="11175.60" fwhm="0.001308" res="334204.5" algo="FTMS"/>
<pk mz="437.047408" i="1397737.3" sn="8.60" a="1492.90" fwhm="0.001396" res="313149.6" algo="FTMS"/>
<pk mz="437.051648" i="1497834.5" sn="9.38" a="1121.31" fwhm="0.001038" res="421066.1" algo="FTMS"/>
<pk mz="437.072620" i="18212848.0" z="-1" sn="140.00" a="24735.58" fwhm="0.001331" res="328283.5" algo="FTMS" component_name="s" deconvoluted_molecular_mass="437.073282" deconvoluted_isotopic_mass="437.073283"/>
<pk mz="437.083843" i="5001204.0" sn="36.76" a="6028.83" fwhm="0.001208" res="361878.3" algo="FTMS"/>
<pk mz="437.089609" i="4706293.5" sn="34.46" a="5881.61" fwhm="0.001299" res="336508.3" algo="FTMS"/>
<pk mz="437.108991" i="25323516.0" z="-1" sn="195.57" a="33926.10" fwhm="0.001295" res="337431.8" algo="FTMS" component_name="R" deconvoluted_molecular_mass="437.109317" deconvoluted_isotopic_mass="437.109654"/>
<pk mz="437.120236" i="4652030.5" sn="34.03" a="5655.46" fwhm="0.001288" res="339409.3" algo="FTMS"/>
<pk mz="437.139783" i="1823748.0" z="-1" sn="11.93" a="2042.20" fwhm="0.001313" res="332867.8" algo="FTMS" component_name="v" deconvoluted_molecular_mass="435.130617" deconvoluted_isotopic_mass="437.140447"/>
<pk mz="437.145341" i="18589702.0" z="-1" sn="142.95" a="24824.18" fwhm="0.001324" res="330166.6" algo="FTMS" component_name="q" deconvoluted_molecular_mass="437.146245" deconvoluted_isotopic_mass="437.146005"/>
<pk mz="437.158432" i="4903945.5" sn="36.00" a="6613.80" fwhm="0.001383" res="316015.3" algo="FTMS"/>
<pk mz="437.176339" i="2152718.5" sn="14.50" a="2514.63" fwhm="0.001414" res="309258.1" algo="FTMS"/>
<pk mz="437.181769" i="8400912.0" sn="63.33" a="10239.12" fwhm="0.001269" res="344496.4" algo="FTMS"/>
<pk mz="437.194783" i="5697556.0" sn="42.20" a="7042.82" fwhm="0.001300" res="336304.1" algo="FTMS"/>
<pk mz="437.218186" i="3265050.5" sn="23.19" a="3529.26" fwhm="0.001227" res="356198.1" algo="FTMS"/>
<pk mz="437.231208" i="2314270.3" sn="15.76" a="2417.63" fwhm="0.001220" res="358303.7" algo="FTMS"/>
<pk mz="437.254532" i="1893669.1" sn="12.48" a="1837.16" fwhm="0.001160" res="376912.1" algo="FTMS"/>
<pk mz="438.031492" i="1971461.6" sn="13.08" a="2281.83" fwhm="0.001369" res="319984.2" algo="FTMS"/>
<pk mz="438.039692" i="1402376.0" sn="8.64" a="1547.35" fwhm="0.001347" res="325274.7" algo="FTMS"/>
<pk mz="438.046433" i="1220874.0" sn="7.22" a="872.04" fwhm="0.001025" res="427275.4" algo="FTMS"/>
<pk mz="438.067819" i="5332240.0" sn="39.35" a="7092.81" fwhm="0.001366" res="320748.5" algo="FTMS"/>
<pk mz="438.075954" i="3112722.5" z="-1" sn="22.00" a="3593.86" fwhm="0.001290" res="339490.0" algo="FTMS" component_name="s" deconvoluted_molecular_mass="437.073282" deconvoluted_isotopic_mass="438.076620"/>
<pk mz="438.078960" i="1361299.4" sn="8.32" a="1504.42" fwhm="0.001642" res="266741.7" algo="FTMS"/>
<pk mz="438.104170" i="5725466.5" sn="42.42" a="7025.70" fwhm="0.001284" res="341176.4" algo="FTMS"/>
<pk mz="438.112339" i="4761885.0" z="-1" sn="34.89" a="5616.64" fwhm="0.001256" res="348771.5" algo="FTMS" component_name="R" deconvoluted_molecular_mass="437.109317" deconvoluted_isotopic_mass="438.113005"/>
<pk mz="438.115415" i="1919517.9" sn="12.68" a="2169.00" fwhm="0.001359" res="322394.9" algo="FTMS"/>
<pk mz="438.140595" i="3605797.3" sn="25.85" a="4171.64" fwhm="0.001237" res="354144.5" algo="FTMS"/>
<pk mz="438.148677" i="3725607.5" z="-1" sn="26.79" a="3922.80" fwhm="0.001166" res="375841.5" algo="FTMS" component_name="q" deconvoluted_molecular_mass="437.146245" deconvoluted_isotopic_mass="438.149343"/>
<pk mz="438.151804" i="1548840.5" sn="9.78" a="1782.19" fwhm="0.001350" res="324622.9" algo="FTMS"/>
<pk mz="438.153647" i="2196265.0" sn="14.84" a="2122.32" fwhm="0.001116" res="392600.3" algo="FTMS"/>
<pk mz="438.161794" i="1261355.4" sn="7.53" a="1277.28" fwhm="0.001473" res="297484.2" algo="FTMS"/>
<pk mz="438.176982" i="1402159.8" sn="8.63" a="1606.94" fwhm="0.001551" res="282598.5" algo="FTMS"/>
<pk mz="438.185105" i="1699122.1" sn="10.95" a="1624.74" fwhm="0.001308" res="334912.7" algo="FTMS"/>
<pk mz="438.198188" i="1489717.9" sn="9.32" a="1076.98" fwhm="0.001069" res="409997.3" algo="FTMS"/>
<pk mz="439.015545" i="2462242.8" sn="16.92" a="2546.31" fwhm="0.001231" res="356701.6" algo="FTMS"/>
<pk mz="439.025885" i="1237541.6" sn="7.35" a="1339.12" fwhm="0.001523" res="288230.6" algo="FTMS"/>
<pk mz="439.030903" i="1676839.1" sn="10.78" a="1688.37" fwhm="0.001188" res="369505.0" algo="FTMS"/>
<pk mz="439.051872" i="11831853.0" sn="90.14" a="15613.00" fwhm="0.001256" res="349680.4" algo="FTMS"/>
<pk mz="439.063150" i="1763888.4" sn="11.46" a="1823.30" fwhm="0.001335" res="328843.0" algo="FTMS"/>
<pk mz="439.067306" i="1266225.6" sn="7.57" a="986.27" fwhm="0.001195" res="367423.0" algo="FTMS"/>
<pk mz="439.088192" i="21277240.0" z="-1" sn="163.95" a="30838.28" fwhm="0.001352" res="324814.5" algo="FTMS" component_name="c" deconvoluted_molecular_mass="439.088811" deconvoluted_isotopic_mass="439.088862"/>
<pk mz="439.099479" i="3416123.0" sn="24.37" a="4106.44" fwhm="0.001279" res="343427.1" algo="FTMS"/>
<pk mz="439.103538" i="1685820.1" sn="10.85" a="1507.31" fwhm="0.001181" res="371924.8" algo="FTMS"/>
<pk mz="439.109402" i="1717565.9" z="-1" sn="11.10" a="2036.56" fwhm="0.001448" res="303253.1" algo="FTMS" component_name="R" deconvoluted_molecular_mass="437.109317" deconvoluted_isotopic_mass="439.110072"/>
<pk mz="439.124645" i="23386690.0" z="-1" sn="180.43" a="31758.05" fwhm="0.001314" res="334111.1" algo="FTMS" component_name="V" deconvoluted_molecular_mass="439.125316" deconvoluted_isotopic_mass="439.125314"/>
<pk mz="439.135830" i="2498629.5" sn="17.20" a="2837.62" fwhm="0.001202" res="365318.1" algo="FTMS"/>
<pk mz="439.155541" i="1640267.3" z="-1" sn="10.49" a="1924.39" fwhm="0.001265" res="347135.6" algo="FTMS" component_name="q" deconvoluted_molecular_mass="437.146245" deconvoluted_isotopic_mass="439.156210"/>
<pk mz="439.161019" i="14654029.0" z="-1" sn="112.19" a="19953.68" fwhm="0.001310" res="335243.6" algo="FTMS" component_name="BL" deconvoluted_molecular_mass="439.161765" deconvoluted_isotopic_mass="439.161689"/>
<pk mz="439.174059" i="3734608.5" sn="26.86" a="4492.19" fwhm="0.001312" res="334721.5" algo="FTMS"/>
<pk mz="439.189315" i="1805397.0" sn="11.78" a="1850.43" fwhm="0.001185" res="370618.6" algo="FTMS"/>
<pk mz="439.191678" i="1872469.8" sn="12.31" a="2301.76" fwhm="0.001404" res="312783.4" algo="FTMS"/>
<pk mz="439.197349" i="7726679.5" sn="58.06" a="9657.97" fwhm="0.001276" res="344269.5" algo="FTMS"/>
<pk mz="439.210320" i="2917979.3" sn="20.48" a="3627.66" fwhm="0.001389" res="316268.4" algo="FTMS"/>
<pk mz="439.228219" i="1262688.3" sn="7.54" a="1266.35" fwhm="0.001261" res="348206.8" algo="FTMS"/>
<pk mz="439.233773" i="4494946.0" sn="32.80" a="5409.11" fwhm="0.001284" res="342072.1" algo="FTMS"/>
<pk mz="439.246689" i="1408101.6" sn="8.68" a="1227.18" fwhm="0.001145" res="383476.1" algo="FTMS"/>
<pk mz="439.270094" i="1893484.5" sn="12.47" a="1677.19" fwhm="0.001117" res="393186.7" algo="FTMS"/>
<pk mz="440.025945" i="1413959.9" sn="8.72" a="1173.51" fwhm="0.001139" res="386447.9" algo="FTMS"/>
<pk mz="440.047110" i="2067534.1" sn="13.83" a="2089.77" fwhm="0.001225" res="359204.3" algo="FTMS"/>
<pk mz="440.055020" i="1471824.4" sn="9.03" a="1146.69" fwhm="0.001006" res="437281.2" algo="FTMS"/>
<pk mz="440.062258" i="1806930.5" sn="11.61" a="1883.37" fwhm="0.001297" res="339195.9" algo="FTMS"/>
<pk mz="440.083472" i="4507480.5" sn="32.39" a="5379.76" fwhm="0.001241" res="354568.7" algo="FTMS"/>
<pk mz="440.091473" i="3750747.0" z="-1" sn="26.57" a="4891.99" fwhm="0.001391" res="316438.5" algo="FTMS" component_name="c" deconvoluted_molecular_mass="439.088811" deconvoluted_isotopic_mass="440.092146"/>
<pk mz="440.119851" i="4539235.0" sn="32.63" a="5560.17" fwhm="0.001301" res="338350.3" algo="FTMS"/>
<pk mz="440.127996" i="4334437.5" z="-1" sn="31.06" a="5175.78" fwhm="0.001302" res="338070.9" algo="FTMS" component_name="V" deconvoluted_molecular_mass="439.125316" deconvoluted_isotopic_mass="440.128668"/>
<pk mz="440.132884" i="1601383.0" sn="10.03" a="1618.87" fwhm="0.001427" res="308337.5" algo="FTMS"/>
<pk mz="440.156356" i="2300525.8" sn="15.41" a="2982.05" fwhm="0.001448" res="304076.0" algo="FTMS"/>
<pk mz="440.164395" i="2702704.3" z="-1" sn="18.50" a="2765.90" fwhm="0.001137" res="387161.8" algo="FTMS" component_name="BL" deconvoluted_molecular_mass="439.161765" deconvoluted_isotopic_mass="440.165067"/>
<pk mz="440.169176" i="2212209.5" sn="14.73" a="2288.66" fwhm="0.001185" res="371566.9" algo="FTMS"/>
<pk mz="440.192662" i="1661560.4" sn="10.49" a="1400.45" fwhm="0.001166" res="377400.0" algo="FTMS"/>
<pk mz="440.200700" i="1690746.8" sn="10.72" a="1393.30" fwhm="0.001107" res="397799.2" algo="FTMS"/>
<pk mz="441.010059" i="1832806.3" sn="11.81" a="2137.43" fwhm="0.001445" res="305268.1" algo="FTMS"/>
<pk mz="441.031114" i="3546220.3" sn="24.99" a="4508.71" fwhm="0.001314" res="335613.9" algo="FTMS"/>
<pk mz="441.046361" i="3600496.8" sn="25.41" a="4806.36" fwhm="0.001428" res="308938.5" algo="FTMS"/>
<pk mz="441.057787" i="1784948.1" sn="11.44" a="1779.22" fwhm="0.001415" res="311601.0" algo="FTMS"/>
<pk mz="441.067498" i="13358199.0" sn="100.49" a="18877.06" fwhm="0.001389" res="317429.1" algo="FTMS"/>
<pk mz="441.078638" i="1595002.1" sn="9.98" a="1839.40" fwhm="0.001590" res="277321.7" algo="FTMS"/>
<pk mz="441.082628" i="1640571.4" sn="10.33" a="1470.19" fwhm="0.001148" res="384316.4" algo="FTMS"/>
<pk mz="441.094104" i="1459710.6" z="-1" sn="8.94" a="1811.04" fwhm="0.001956" res="225478.3" algo="FTMS" component_name="c" deconvoluted_molecular_mass="439.088811" deconvoluted_isotopic_mass="441.094780"/>
<pk mz="441.103903" i="22187138.0" z="-1" sn="168.42" a="30212.91" fwhm="0.001320" res="334282.4" algo="FTMS" component_name="X" deconvoluted_molecular_mass="441.104512" deconvoluted_isotopic_mass="441.104578"/>
<pk mz="441.115078" i="2004868.8" sn="13.13" a="2317.88" fwhm="0.001353" res="326145.8" algo="FTMS"/>
<pk mz="441.119074" i="1836934.0" sn="11.84" a="1922.74" fwhm="0.001392" res="316818.9" algo="FTMS"/>
<pk mz="441.140275" i="16897164.0" z="-1" sn="127.71" a="23328.88" fwhm="0.001381" res="319401.2" algo="FTMS" component_name="AM" deconvoluted_molecular_mass="441.141051" deconvoluted_isotopic_mass="441.140950"/>
<pk mz="441.151603" i="1351695.4" sn="8.11" a="1451.91" fwhm="0.001695" res="260264.0" algo="FTMS"/>
<pk mz="441.168706" i="1322132.4" z="-1" sn="7.88" a="1137.55" fwhm="0.001219" res="362052.3" algo="FTMS" component_name="BL" deconvoluted_molecular_mass="439.161765" deconvoluted_isotopic_mass="441.169382"/>
<pk mz="441.176626" i="11676823.0" sn="87.55" a="15118.87" fwhm="0.001309" res="337114.8" algo="FTMS"/>
<pk mz="441.189660" i="1869722.5" sn="12.09" a="2076.57" fwhm="0.001293" res="341325.1" algo="FTMS"/>
<pk mz="441.203074" i="2210462.5" sn="14.71" a="2970.09" fwhm="0.001456" res="303011.2" algo="FTMS"/>
<pk mz="441.207611" i="1322271.8" sn="7.88" a="1317.85" fwhm="0.001324" res="333339.7" algo="FTMS"/>
<pk mz="441.213027" i="8700065.0" sn="64.64" a="11767.49" fwhm="0.001356" res="325438.4" algo="FTMS"/>
<pk mz="441.249511" i="5177516.0" sn="37.54" a="6640.13" fwhm="0.001294" res="341000.5" algo="FTMS"/>
<pk mz="441.252755" i="1607596.9" sn="10.07" a="1411.81" fwhm="0.001147" res="384777.3" algo="FTMS"/>
<pk mz="441.285819" i="2932918.5" sn="20.27" a="3290.16" fwhm="0.001280" res="344860.9" algo="FTMS"/>
<pk mz="442.041485" i="2306963.0" sn="15.45" a="2862.65" fwhm="0.001497" res="295288.2" algo="FTMS"/>
<pk mz="442.062815" i="2813849.3" sn="19.35" a="3311.05" fwhm="0.001270" res="347999.5" algo="FTMS"/>
<pk mz="442.070895" i="2382747.5" sn="16.04" a="2744.49" fwhm="0.001289" res="342869.0" algo="FTMS"/>
<pk mz="442.077937" i="2635165.5" sn="17.98" a="2871.68" fwhm="0.001253" res="352835.2" algo="FTMS"/>
<pk mz="442.089355" i="1757344.9" sn="11.23" a="1952.48" fwhm="0.001310" res="337441.0" algo="FTMS"/>
<pk mz="442.099125" i="3247011.8" sn="22.69" a="3596.20" fwhm="0.001265" res="349415.3" algo="FTMS"/>
<pk mz="442.107154" i="4344742.0" z="-1" sn="31.13" a="5833.87" fwhm="0.001418" res="311719.6" algo="FTMS" component_name="X" deconvoluted_molecular_mass="441.104512" deconvoluted_isotopic_mass="442.107832"/>
<pk mz="442.135493" i="3103662.3" sn="21.58" a="3375.68" fwhm="0.001219" res="362677.2" algo="FTMS"/>
<pk mz="442.143655" i="4160944.8" z="-1" sn="29.72" a="5030.68" fwhm="0.001248" res="354167.1" algo="FTMS" component_name="AM" deconvoluted_molecular_mass="441.141051" deconvoluted_isotopic_mass="442.144334"/>
<pk mz="442.148636" i="1519794.3" sn="9.40" a="1399.98" fwhm="0.001143" res="386923.2" algo="FTMS"/>
<pk mz="442.171883" i="2488249.0" sn="16.85" a="2417.15" fwhm="0.001136" res="389182.8" algo="FTMS"/>
<pk mz="442.179918" i="2409403.3" sn="16.24" a="2869.80" fwhm="0.001332" res="332028.9" algo="FTMS"/>
<pk mz="442.208362" i="1549507.6" sn="9.63" a="1396.95" fwhm="0.001176" res="375881.8" algo="FTMS"/>
<pk mz="442.216471" i="1704902.0" sn="10.82" a="1383.73" fwhm="0.001074" res="411657.0" algo="FTMS"/>
<pk mz="442.252810" i="1615824.6" sn="10.14" a="1592.13" fwhm="0.001212" res="364891.1" algo="FTMS"/>
<pk mz="443.025654" i="4333234.5" sn="31.04" a="5581.58" fwhm="0.001372" res="322988.8" algo="FTMS"/>
<pk mz="443.036840" i="1868725.8" sn="12.08" a="1757.38" fwhm="0.001175" res="377103.2" algo="FTMS"/>
<pk mz="443.046749" i="5743288.5" sn="41.89" a="7648.83" fwhm="0.001376" res="322064.0" algo="FTMS"/>
<pk mz="443.062087" i="3333821.3" sn="23.35" a="3934.58" fwhm="0.001397" res="317190.6" algo="FTMS"/>
<pk mz="443.065402" i="1357758.1" sn="8.15" a="1182.70" fwhm="0.001137" res="389713.0" algo="FTMS"/>
<pk mz="443.073299" i="2173120.5" sn="14.42" a="2865.09" fwhm="0.001503" res="294803.9" algo="FTMS"/>
<pk mz="443.083130" i="14063299.0" sn="105.91" a="19073.14" fwhm="0.001343" res="329911.4" algo="FTMS"/>
<pk mz="443.094379" i="1384134.6" sn="8.35" a="1247.82" fwhm="0.001109" res="399716.2" algo="FTMS"/>
<pk mz="443.098392" i="3762375.8" sn="26.65" a="4389.82" fwhm="0.001277" res="346998.6" algo="FTMS"/>
<pk mz="443.109749" i="1770955.1" z="-1" sn="11.33" a="1933.98" fwhm="0.001254" res="353312.5" algo="FTMS" component_name="X" deconvoluted_molecular_mass="441.104512" deconvoluted_isotopic_mass="443.110431"/>
<pk mz="443.111629" i="1287627.6" sn="7.61" a="1015.54" fwhm="0.001089" res="406835.6" algo="FTMS"/>
<pk mz="443.119533" i="14124750.0" sn="106.38" a="19436.31" fwhm="0.001350" res="328163.2" algo="FTMS"/>
<pk mz="443.134733" i="2652370.5" sn="18.11" a="3098.05" fwhm="0.001341" res="330474.0" algo="FTMS"/>
<pk mz="443.147970" i="2150614.3" z="-1" sn="14.25" a="2198.15" fwhm="0.001154" res="384008.2" algo="FTMS" component_name="AM" deconvoluted_molecular_mass="441.141051" deconvoluted_isotopic_mass="443.148652"/>
<pk mz="443.155867" i="10469081.0" sn="78.25" a="14127.24" fwhm="0.001368" res="323901.5" algo="FTMS"/>
<pk mz="443.171193" i="2185693.0" sn="14.52" a="2353.87" fwhm="0.001313" res="337586.3" algo="FTMS"/>
<pk mz="443.192269" i="12799715.0" sn="96.18" a="17112.51" fwhm="0.001310" res="338361.7" algo="FTMS"/>
<pk mz="443.228684" i="9361134.0" sn="69.73" a="12712.17" fwhm="0.001355" res="327037.6" algo="FTMS"/>
<pk mz="443.251271" i="1229812.5" sn="7.16" a="965.41" fwhm="0.001339" res="331007.5" algo="FTMS"/>
<pk mz="443.265064" i="4319992.5" sn="30.94" a="5122.81" fwhm="0.001290" res="343518.1" algo="FTMS"/>
<pk mz="443.301319" i="1675011.1" sn="10.59" a="1321.66" fwhm="0.000987" res="449334.4" algo="FTMS"/>
<pk mz="444.020766" i="2197205.8" sn="14.61" a="2690.47" fwhm="0.001475" res="301044.8" algo="FTMS"/>
<pk mz="444.049939" i="1661150.4" sn="10.48" a="1680.90" fwhm="0.001330" res="333906.2" algo="FTMS"/>
<pk mz="444.057180" i="3408352.5" sn="23.92" a="4074.73" fwhm="0.001350" res="328914.5" algo="FTMS"/>
<pk mz="444.068432" i="1714659.9" sn="10.89" a="2032.27" fwhm="0.001439" res="308574.2" algo="FTMS"/>
<pk mz="444.078635" i="1391590.9" sn="8.41" a="949.01" fwhm="0.001043" res="425896.4" algo="FTMS"/>
<pk mz="444.086416" i="2284265.0" sn="15.27" a="2526.73" fwhm="0.001316" res="337387.8" algo="FTMS"/>
<pk mz="444.093545" i="2757867.3" sn="18.92" a="3502.36" fwhm="0.001485" res="299139.0" algo="FTMS"/>
<pk mz="444.104978" i="1470958.5" sn="9.02" a="1420.96" fwhm="0.001410" res="314930.1" algo="FTMS"/>
<pk mz="444.114722" i="2998769.5" sn="20.77" a="3316.15" fwhm="0.001279" res="347302.7" algo="FTMS"/>
<pk mz="444.122827" i="2930675.8" sn="20.25" a="3067.85" fwhm="0.001233" res="360051.4" algo="FTMS"/>
<pk mz="444.130077" i="1593845.9" sn="9.96" a="1746.34" fwhm="0.001406" res="315824.3" algo="FTMS"/>
<pk mz="444.151062" i="2728444.0" sn="18.69" a="2910.40" fwhm="0.001207" res="368087.9" algo="FTMS"/>
<pk mz="444.159222" i="2209790.5" sn="14.70" a="2476.56" fwhm="0.001326" res="335039.5" algo="FTMS"/>
<pk mz="444.187584" i="2209798.8" sn="14.70" a="2413.20" fwhm="0.001250" res="355379.4" algo="FTMS"/>
<pk mz="444.195677" i="2672137.0" sn="18.26" a="3216.85" fwhm="0.001389" res="319872.5" algo="FTMS"/>
<pk mz="444.223923" i="1785873.4" sn="11.44" a="1670.15" fwhm="0.001126" res="394625.5" algo="FTMS"/>
<pk mz="444.232140" i="2381331.8" sn="16.02" a="2707.47" fwhm="0.001274" res="348625.2" algo="FTMS"/>
<pk mz="444.988294" i="1257969.8" sn="7.38" a="1013.09" fwhm="0.001225" res="363242.5" algo="FTMS"/>
<pk mz="445.005064" i="2306294.8" sn="15.44" a="2265.17" fwhm="0.001232" res="361103.6" algo="FTMS"/>
<pk mz="445.041236" i="6349057.5" sn="46.55" a="7927.98" fwhm="0.001300" res="342460.3" algo="FTMS"/>
<pk mz="445.052587" i="2168836.8" sn="14.38" a="2406.51" fwhm="0.001347" res="330406.8" algo="FTMS"/>
<pk mz="445.062365" i="4850951.5" sn="35.02" a="6291.61" fwhm="0.001359" res="327442.5" algo="FTMS"/>
<pk mz="445.077636" i="6224140.0" sn="45.59" a="7844.71" fwhm="0.001312" res="339147.1" algo="FTMS"/>
<pk mz="445.081089" i="1412749.0" sn="8.57" a="1564.38" fwhm="0.001389" res="320491.7" algo="FTMS"/>
<pk mz="445.088870" i="3900687.3" sn="27.71" a="4938.68" fwhm="0.001356" res="328321.1" algo="FTMS"/>
<pk mz="445.098823" i="7843090.0" sn="58.04" a="10728.82" fwhm="0.001351" res="329552.9" algo="FTMS"/>
<pk mz="445.114009" i="6518038.5" sn="47.85" a="8528.07" fwhm="0.001384" res="321706.4" algo="FTMS"/>
<pk mz="445.127093" i="1920282.5" sn="12.47" a="2052.97" fwhm="0.001261" res="352883.8" algo="FTMS"/>
<pk mz="445.135199" i="6861085.0" sn="50.49" a="8980.38" fwhm="0.001311" res="339587.3" algo="FTMS"/>
<pk mz="445.150400" i="3782945.3" sn="26.80" a="4724.83" fwhm="0.001352" res="329146.9" algo="FTMS"/>
<pk mz="445.163638" i="2542885.3" sn="17.26" a="2539.36" fwhm="0.001193" res="373070.8" algo="FTMS"/>
<pk mz="445.171527" i="7089447.5" sn="52.24" a="9400.81" fwhm="0.001378" res="322957.7" algo="FTMS"/>
<pk mz="445.186789" i="9969964.0" sn="74.41" a="13094.39" fwhm="0.001317" res="338122.3" algo="FTMS"/>
<pk mz="445.194011" i="1565230.1" sn="9.74" a="1709.30" fwhm="0.001416" res="314397.9" algo="FTMS"/>
<pk mz="445.199617" i="1688879.8" sn="10.69" a="1557.88" fwhm="0.001143" res="389495.3" algo="FTMS"/>
<pk mz="445.207869" i="8035634.0" sn="59.52" a="11424.88" fwhm="0.001439" res="309282.9" algo="FTMS"/>
<pk mz="445.230383" i="1794360.9" sn="11.50" a="1797.39" fwhm="0.001198" res="371705.4" algo="FTMS"/>
<pk mz="445.241810" i="4793660.0" sn="34.58" a="6003.57" fwhm="0.001364" res="326518.7" algo="FTMS"/>
<pk mz="445.244314" i="5315901.0" sn="38.60" a="6988.73" fwhm="0.001387" res="321027.7" algo="FTMS"/>
<pk mz="445.280827" i="1911879.6" sn="12.41" a="2188.98" fwhm="0.001525" res="291933.9" algo="FTMS"/>
<pk mz="445.316976" i="1255250.3" sn="7.35" a="1052.07" fwhm="0.001273" res="349879.3" algo="FTMS"/>
<pk mz="446.036493" i="3471910.0" sn="24.41" a="4216.56" fwhm="0.001334" res="334460.5" algo="FTMS"/>
<pk mz="446.065473" i="1525550.5" sn="9.43" a="1795.21" fwhm="0.001415" res="315248.3" algo="FTMS"/>
<pk mz="446.072843" i="4725296.5" sn="34.05" a="5847.76" fwhm="0.001348" res="330966.0" algo="FTMS"/>
<pk mz="446.084097" i="1976884.0" sn="12.91" a="2521.52" fwhm="0.001561" res="285750.4" algo="FTMS"/>
<pk mz="446.109236" i="3359291.3" sn="23.54" a="3970.13" fwhm="0.001319" res="338219.5" algo="FTMS"/>
<pk mz="446.117240" i="1216701.8" sn="7.06" a="1215.56" fwhm="0.001399" res="318904.4" algo="FTMS"/>
<pk mz="446.120554" i="1613630.6" sn="10.11" a="1766.77" fwhm="0.001381" res="323154.3" algo="FTMS"/>
<pk mz="446.130522" i="1860673.6" sn="12.01" a="1745.70" fwhm="0.001250" res="356917.0" algo="FTMS"/>
<pk mz="446.138515" i="1305156.0" sn="7.74" a="1426.37" fwhm="0.001411" res="316252.8" algo="FTMS"/>
<pk mz="446.141536" i="1267268.9" sn="7.45" a="1301.12" fwhm="0.001374" res="324660.4" algo="FTMS"/>
<pk mz="446.166846" i="3200076.3" sn="22.32" a="4042.97" fwhm="0.001365" res="326791.1" algo="FTMS"/>
<pk mz="446.174936" i="1903694.6" sn="12.34" a="1695.80" fwhm="0.001123" res="397369.6" algo="FTMS"/>
<pk mz="446.190150" i="2576467.3" sn="17.52" a="3035.06" fwhm="0.001360" res="328158.1" algo="FTMS"/>
<pk mz="446.203232" i="3012695.0" sn="20.87" a="3635.52" fwhm="0.001367" res="326411.7" algo="FTMS"/>
<pk mz="446.211432" i="1999449.4" sn="13.08" a="2123.56" fwhm="0.001145" res="389737.7" algo="FTMS"/>
<pk mz="446.239500" i="1278049.6" sn="7.53" a="1249.55" fwhm="0.001354" res="329654.8" algo="FTMS"/>
<pk mz="446.245378" i="1420899.5" sn="8.63" a="1475.94" fwhm="0.001340" res="332934.4" algo="FTMS"/>
<pk mz="446.247534" i="1514084.0" sn="9.34" a="1257.84" fwhm="0.001146" res="389266.4" algo="FTMS"/>
<pk mz="447.020555" i="4256584.0" sn="30.44" a="5124.42" fwhm="0.001311" res="341066.1" algo="FTMS"/>
<pk mz="447.031901" i="1394507.3" sn="8.42" a="1148.80" fwhm="0.001150" res="388559.6" algo="FTMS"/>
<pk mz="447.041815" i="1316174.1" sn="7.82" a="1444.83" fwhm="0.001380" res="323886.2" algo="FTMS"/>
<pk mz="447.056949" i="8756051.0" sn="65.06" a="11499.59" fwhm="0.001349" res="331352.1" algo="FTMS"/>
<pk mz="447.068232" i="3922262.0" sn="27.87" a="5095.23" fwhm="0.001301" res="343572.4" algo="FTMS"/>
<pk mz="447.078073" i="2832216.8" sn="19.48" a="3466.62" fwhm="0.001336" res="334624.3" algo="FTMS"/>
<pk mz="447.091198" i="6225756.5" sn="45.59" a="8153.35" fwhm="0.001426" res="313541.8" algo="FTMS"/>
<pk mz="447.093293" i="10117981.0" sn="75.54" a="13766.26" fwhm="0.001356" res="329643.9" algo="FTMS"/>
<pk mz="447.104530" i="4421472.5" sn="31.71" a="5949.71" fwhm="0.001349" res="331450.9" algo="FTMS"/>
<pk mz="447.114417" i="2982243.5" sn="20.64" a="4082.73" fwhm="0.001445" res="309350.1" algo="FTMS"/>
<pk mz="447.129696" i="9175912.0" sn="68.29" a="12794.27" fwhm="0.001375" res="325160.8" algo="FTMS"/>
<pk mz="447.134053" i="1484009.4" sn="9.11" a="1517.45" fwhm="0.001536" res="291145.5" algo="FTMS"/>
<pk mz="447.141163" i="1957995.4" sn="12.76" a="2108.61" fwhm="0.001306" res="342463.2" algo="FTMS"/>
<pk mz="447.142759" i="2252140.0" sn="15.02" a="2126.94" fwhm="0.001117" res="400170.3" algo="FTMS"/>
<pk mz="447.150824" i="3725166.3" sn="26.35" a="5214.45" fwhm="0.001413" res="316389.6" algo="FTMS"/>
<pk mz="447.166091" i="5418867.0" sn="39.39" a="7144.87" fwhm="0.001390" res="321768.9" algo="FTMS"/>
<pk mz="447.179161" i="3481974.8" sn="24.48" a="4775.66" fwhm="0.001398" res="319920.4" algo="FTMS"/>
<pk mz="447.187190" i="3463033.0" sn="24.34" a="4578.46" fwhm="0.001453" res="307777.9" algo="FTMS"/>
<pk mz="447.202550" i="2155133.5" sn="14.27" a="2265.89" fwhm="0.001294" res="345654.8" algo="FTMS"/>
<pk mz="447.215449" i="3416449.3" sn="23.98" a="4325.04" fwhm="0.001395" res="320657.7" algo="FTMS"/>
<pk mz="447.223588" i="3983235.8" sn="28.34" a="4615.74" fwhm="0.001272" res="351691.6" algo="FTMS"/>
<pk mz="447.259835" i="2181006.5" sn="14.47" a="2234.44" fwhm="0.001257" res="355719.0" algo="FTMS"/>
<pk mz="448.052145" i="4639864.5" sn="33.39" a="5791.25" fwhm="0.001346" res="332810.9" algo="FTMS"/>
<pk mz="448.060249" i="2258042.8" sn="15.06" a="2403.87" fwhm="0.001223" res="366230.5" algo="FTMS"/>
<pk mz="448.063270" i="1287931.8" sn="7.60" a="2054.97" fwhm="0.001892" res="236841.2" algo="FTMS"/>
<pk mz="448.088551" i="5379203.0" sn="39.08" a="7000.46" fwhm="0.001363" res="328704.3" algo="FTMS"/>
<pk mz="448.094616" i="1382533.0" sn="8.33" a="1241.89" fwhm="0.001186" res="377948.7" algo="FTMS"/>
<pk mz="448.096543" i="1690501.5" sn="10.70" a="1546.32" fwhm="0.001120" res="400070.5" algo="FTMS"/>
<pk mz="448.099753" i="2335622.5" sn="15.66" a="2675.49" fwhm="0.001339" res="334674.6" algo="FTMS"/>
<pk mz="448.124960" i="3774606.0" sn="26.73" a="4492.77" fwhm="0.001309" res="342313.6" algo="FTMS"/>
<pk mz="448.133037" i="2643088.3" sn="18.03" a="2721.25" fwhm="0.001183" res="378807.1" algo="FTMS"/>
<pk mz="448.135979" i="1231121.3" sn="7.16" a="1400.71" fwhm="0.001545" res="290093.4" algo="FTMS"/>
<pk mz="448.146026" i="2178196.3" sn="14.45" a="2971.69" fwhm="0.001556" res="287942.5" algo="FTMS"/>
<pk mz="448.161238" i="2122648.8" sn="14.02" a="2385.36" fwhm="0.001305" res="343547.2" algo="FTMS"/>
<pk mz="448.182399" i="3909791.0" sn="27.77" a="5102.86" fwhm="0.001361" res="329418.1" algo="FTMS"/>
<pk mz="448.218890" i="2812073.8" sn="19.33" a="3303.59" fwhm="0.001378" res="325268.0" algo="FTMS"/>
<pk mz="448.227047" i="1251500.1" sn="7.32" a="1253.66" fwhm="0.001286" res="348535.5" algo="FTMS"/>
<pk mz="449.036229" i="6991259.5" sn="51.48" a="9471.61" fwhm="0.001405" res="319545.6" algo="FTMS"/>
<pk mz="449.047570" i="2337182.8" sn="15.67" a="2857.85" fwhm="0.001371" res="327457.0" algo="FTMS"/>
<pk mz="449.072565" i="12391846.0" sn="93.03" a="17005.07" fwhm="0.001374" res="326809.2" algo="FTMS"/>
<pk mz="449.083749" i="4877737.5" sn="35.22" a="6619.43" fwhm="0.001418" res="316799.8" algo="FTMS"/>
<pk mz="449.088225" i="1546666.9" sn="9.59" a="1491.05" fwhm="0.001179" res="380888.7" algo="FTMS"/>
<pk mz="449.093696" i="1726252.5" sn="10.97" a="2674.82" fwhm="0.001916" res="234421.4" algo="FTMS"/>
<pk mz="449.108983" i="18949554.0" z="-1" sn="143.49" a="27219.11" fwhm="0.001379" res="325692.9" algo="FTMS" component_name="p" deconvoluted_molecular_mass="449.109801" deconvoluted_isotopic_mass="449.109683"/>
<pk mz="449.112007" i="1438642.0" sn="8.76" a="1410.02" fwhm="0.001331" res="337316.3" algo="FTMS"/>
<pk mz="449.120215" i="4105652.5" sn="29.28" a="6077.64" fwhm="0.001429" res="314270.7" algo="FTMS"/>
<pk mz="449.145356" i="12029372.0" sn="90.24" a="16112.84" fwhm="0.001359" res="330393.5" algo="FTMS"/>
<pk mz="449.150274" i="1492669.3" sn="9.17" a="2032.41" fwhm="0.001661" res="270450.7" algo="FTMS"/>
<pk mz="449.158505" i="3626943.8" sn="25.59" a="4474.83" fwhm="0.001329" res="337865.7" algo="FTMS"/>
<pk mz="449.166604" i="1338306.1" sn="7.99" a="914.75" fwhm="0.000956" res="469934.4" algo="FTMS"/>
<pk mz="449.173801" i="1899972.3" sn="12.31" a="2153.61" fwhm="0.001191" res="377053.3" algo="FTMS"/>
<pk mz="449.176393" i="1537733.0" sn="9.52" a="1572.20" fwhm="0.001266" res="354912.1" algo="FTMS"/>
<pk mz="449.181788" i="5776838.5" sn="42.14" a="7797.24" fwhm="0.001432" res="313650.4" algo="FTMS"/>
<pk mz="449.194790" i="5158346.5" sn="37.38" a="6938.01" fwhm="0.001373" res="327176.1" algo="FTMS"/>
<pk mz="449.202863" i="1338956.9" sn="7.99" a="1477.59" fwhm="0.001617" res="277880.2" algo="FTMS"/>
<pk mz="449.218144" i="1959889.4" sn="12.77" a="1755.94" fwhm="0.001114" res="403420.5" algo="FTMS"/>
<pk mz="449.231159" i="2406357.3" sn="16.20" a="2648.56" fwhm="0.001292" res="347805.1" algo="FTMS"/>
<pk mz="449.239111" i="1294551.6" sn="7.65" a="1084.71" fwhm="0.001084" res="414467.0" algo="FTMS"/>
<pk mz="450.031412" i="2153922.5" sn="14.26" a="3185.40" fwhm="0.001661" res="270880.0" algo="FTMS"/>
<pk mz="450.039612" i="1524420.9" sn="9.42" a="1427.87" fwhm="0.001257" res="358062.5" algo="FTMS"/>
<pk mz="450.067832" i="5225165.5" sn="37.89" a="6952.43" fwhm="0.001388" res="324196.0" algo="FTMS"/>
<pk mz="450.075912" i="1775055.8" sn="11.34" a="2046.72" fwhm="0.001450" res="310488.9" algo="FTMS"/>
<pk mz="450.078953" i="1477584.6" sn="9.05" a="1781.53" fwhm="0.001734" res="259628.3" algo="FTMS"/>
<pk mz="450.104120" i="6073048.0" sn="44.41" a="9115.65" fwhm="0.001492" res="301697.0" algo="FTMS"/>
<pk mz="450.112252" i="3976410.5" z="-1" sn="28.28" a="5125.73" fwhm="0.001397" res="322197.1" algo="FTMS" component_name="p" deconvoluted_molecular_mass="449.109801" deconvoluted_isotopic_mass="450.112955"/>
<pk mz="450.115533" i="2707163.5" sn="18.52" a="3150.64" fwhm="0.001323" res="340271.7" algo="FTMS"/>
<pk mz="450.140619" i="2732259.0" sn="18.71" a="3522.50" fwhm="0.001462" res="307845.0" algo="FTMS"/>
<pk mz="450.148664" i="2480869.3" sn="16.77" a="3006.02" fwhm="0.001396" res="322467.6" algo="FTMS"/>
<pk mz="450.161631" i="2056169.1" sn="13.51" a="2784.96" fwhm="0.001650" res="272785.6" algo="FTMS"/>
<pk mz="450.177004" i="1373165.6" sn="8.25" a="1374.17" fwhm="0.001343" res="335246.4" algo="FTMS"/>
<pk mz="450.197957" i="2989299.8" sn="20.69" a="3370.80" fwhm="0.001302" res="345720.7" algo="FTMS"/>
<pk mz="450.234788" i="1576446.8" sn="9.81" a="1421.12" fwhm="0.001073" res="419730.4" algo="FTMS"/>
<pk mz="451.015483" i="2298342.8" sn="15.37" a="2311.33" fwhm="0.001165" res="387232.5" algo="FTMS"/>
<pk mz="451.051829" i="10479601.0" sn="78.31" a="14711.29" fwhm="0.001401" res="321869.2" algo="FTMS"/>
<pk mz="451.063034" i="3360756.8" sn="23.54" a="4163.70" fwhm="0.001398" res="322594.8" algo="FTMS"/>
<pk mz="451.088242" i="17303548.0" z="-1" sn="130.82" a="24722.36" fwhm="0.001396" res="323080.4" algo="FTMS" component_name="AF" deconvoluted_molecular_mass="451.088950" deconvoluted_isotopic_mass="451.088948"/>
<pk mz="451.099543" i="4276223.5" sn="30.59" a="5585.18" fwhm="0.001346" res="335134.0" algo="FTMS"/>
<pk mz="451.124635" i="19228680.0" z="-1" sn="145.63" a="27233.93" fwhm="0.001402" res="321839.3" algo="FTMS" component_name="m" deconvoluted_molecular_mass="451.125326" deconvoluted_isotopic_mass="451.125341"/>
<pk mz="451.136025" i="2370058.5" sn="15.92" a="3056.71" fwhm="0.001521" res="296612.6" algo="FTMS"/>
<pk mz="451.161018" i="11980818.0" sn="89.86" a="16740.62" fwhm="0.001378" res="327377.3" algo="FTMS"/>
<pk mz="451.174062" i="3897365.8" sn="27.67" a="5431.30" fwhm="0.001523" res="296262.8" algo="FTMS"/>
<pk mz="451.191734" i="1734427.0" sn="11.03" a="1856.02" fwhm="0.001706" res="264503.0" algo="FTMS"/>
<pk mz="451.197383" i="4791325.0" sn="34.55" a="6315.47" fwhm="0.001317" res="342687.8" algo="FTMS"/>
<pk mz="451.210404" i="4676640.5" sn="33.67" a="6623.55" fwhm="0.001509" res="299069.1" algo="FTMS"/>
<pk mz="451.233692" i="2287143.5" sn="15.28" a="2304.84" fwhm="0.001238" res="364456.2" algo="FTMS"/>
<pk mz="451.247098" i="1460523.5" sn="8.92" a="1148.47" fwhm="0.001464" res="308202.0" algo="FTMS"/>
<pk mz="451.270095" i="1471538.4" sn="9.01" a="1570.16" fwhm="0.001345" res="335471.9" algo="FTMS"/>
<pk mz="452.047165" i="2614041.5" sn="17.55" a="3178.54" fwhm="0.001346" res="335928.2" algo="FTMS"/>
<pk mz="452.055153" i="1865500.0" sn="11.87" a="1946.12" fwhm="0.001311" res="344785.9" algo="FTMS"/>
<pk mz="452.083480" i="5512484.5" sn="39.53" a="7491.18" fwhm="0.001437" res="314576.0" algo="FTMS"/>
<pk mz="452.091597" i="2922790.8" z="-1" sn="19.89" a="3736.19" fwhm="0.001412" res="320137.6" algo="FTMS" component_name="AF" deconvoluted_molecular_mass="451.088950" deconvoluted_isotopic_mass="452.092306"/>
<pk mz="452.119785" i="4503343.0" z="-1" sn="31.88" a="5902.95" fwhm="0.001417" res="319120.8" algo="FTMS" component_name="p" deconvoluted_molecular_mass="449.109801" deconvoluted_isotopic_mass="452.120494"/>
<pk mz="452.127898" i="4369713.5" z="-1" sn="30.86" a="5520.83" fwhm="0.001319" res="342734.4" algo="FTMS" component_name="m" deconvoluted_molecular_mass="451.125326" deconvoluted_isotopic_mass="452.128607"/>
<pk mz="452.130969" i="1549874.5" sn="9.47" a="1526.50" fwhm="0.001241" res="364256.9" algo="FTMS"/>
<pk mz="452.156188" i="2773306.0" sn="18.75" a="3148.11" fwhm="0.001324" res="341538.1" algo="FTMS"/>
<pk mz="452.164329" i="2938684.5" sn="20.01" a="4038.47" fwhm="0.001524" res="296710.8" algo="FTMS"/>
<pk mz="452.169295" i="1804606.0" sn="11.40" a="1703.12" fwhm="0.001203" res="376017.1" algo="FTMS"/>
<pk mz="452.177461" i="1471808.4" sn="8.88" a="1219.22" fwhm="0.001111" res="407003.6" algo="FTMS"/>
<pk mz="452.200866" i="1337415.4" sn="7.86" a="1356.21" fwhm="0.001364" res="331420.3" algo="FTMS"/>
<pk mz="452.213871" i="1437259.3" sn="8.62" a="1125.91" fwhm="0.001086" res="416391.7" algo="FTMS"/>
<pk mz="453.009846" i="1431096.5" sn="8.57" a="1257.23" fwhm="0.001169" res="387410.7" algo="FTMS"/>
<pk mz="453.031100" i="3881534.8" sn="27.16" a="5111.35" fwhm="0.001448" res="312856.0" algo="FTMS"/>
<pk mz="453.046383" i="1450051.4" sn="8.71" a="1374.93" fwhm="0.001267" res="357609.5" algo="FTMS"/>
<pk mz="453.057676" i="1233862.8" sn="7.07" a="1204.44" fwhm="0.001716" res="264071.3" algo="FTMS"/>
<pk mz="453.067444" i="13367882.0" sn="99.13" a="19505.11" fwhm="0.001416" res="319859.8" algo="FTMS"/>
<pk mz="453.078626" i="2405197.0" sn="15.96" a="3326.15" fwhm="0.001469" res="308335.8" algo="FTMS"/>
<pk mz="453.103859" i="17521236.0" z="-1" sn="130.64" a="25734.23" fwhm="0.001423" res="318374.4" algo="FTMS" component_name="AC" deconvoluted_molecular_mass="453.104709" deconvoluted_isotopic_mass="453.104571"/>
<pk mz="453.115215" i="2504536.0" sn="16.71" a="3777.52" fwhm="0.001543" res="293653.2" algo="FTMS"/>
<pk mz="453.140261" i="16114271.0" z="-1" sn="119.96" a="23460.71" fwhm="0.001435" res="315747.5" algo="FTMS" component_name="AS" deconvoluted_molecular_mass="453.141043" deconvoluted_isotopic_mass="453.140973"/>
<pk mz="453.153274" i="1967715.3" sn="12.64" a="2025.39" fwhm="0.001358" res="333602.2" algo="FTMS"/>
<pk mz="453.171230" i="1499240.6" sn="9.09" a="1696.11" fwhm="0.001801" res="251661.0" algo="FTMS"/>
<pk mz="453.176667" i="8204906.5" sn="59.96" a="11832.64" fwhm="0.001413" res="320695.7" algo="FTMS"/>
<pk mz="453.189633" i="2550382.3" sn="17.06" a="3162.70" fwhm="0.001405" res="322492.6" algo="FTMS"/>
<pk mz="453.207367" i="1436275.5" sn="8.61" a="1453.93" fwhm="0.001278" res="354724.0" algo="FTMS"/>
<pk mz="453.212976" i="4506229.0" sn="31.90" a="5842.64" fwhm="0.001379" res="328765.4" algo="FTMS"/>
<pk mz="453.226171" i="2243449.0" sn="14.73" a="2867.20" fwhm="0.001536" res="295140.6" algo="FTMS"/>
<pk mz="453.249379" i="3286656.0" sn="22.65" a="3584.90" fwhm="0.001262" res="359253.6" algo="FTMS"/>
<pk mz="453.285649" i="1307914.8" sn="7.63" a="1543.78" fwhm="0.001670" res="271420.4" algo="FTMS"/>
<pk mz="454.041496" i="1633388.6" sn="10.10" a="1546.06" fwhm="0.001284" res="353662.1" algo="FTMS"/>
<pk mz="454.062767" i="3494771.0" sn="24.22" a="4147.12" fwhm="0.001325" res="342656.1" algo="FTMS"/>
<pk mz="454.070843" i="2616693.3" sn="17.56" a="2844.12" fwhm="0.001287" res="352715.1" algo="FTMS"/>
<pk mz="454.077971" i="1690231.4" sn="10.53" a="1649.66" fwhm="0.001273" res="356788.7" algo="FTMS"/>
<pk mz="454.089395" i="1236858.9" sn="7.09" a="1148.48" fwhm="0.001286" res="353163.8" algo="FTMS"/>
<pk mz="454.099118" i="4628350.0" sn="32.82" a="6210.29" fwhm="0.001370" res="331473.9" algo="FTMS"/>
<pk mz="454.107236" i="3395456.3" z="-1" sn="23.47" a="4289.87" fwhm="0.001362" res="333323.3" algo="FTMS" component_name="AC" deconvoluted_molecular_mass="453.104709" deconvoluted_isotopic_mass="454.107951"/>
<pk mz="454.110470" i="1966209.1" sn="12.63" a="2398.98" fwhm="0.001335" res="340091.5" algo="FTMS"/>
<pk mz="454.135472" i="3022728.8" sn="20.64" a="4057.21" fwhm="0.001418" res="320263.2" algo="FTMS"/>
<pk mz="454.143604" i="3400587.0" z="-1" sn="23.51" a="4767.46" fwhm="0.001440" res="315483.4" algo="FTMS" component_name="AS" deconvoluted_molecular_mass="453.141043" deconvoluted_isotopic_mass="454.144319"/>
<pk mz="454.148614" i="1734284.6" sn="10.87" a="2178.71" fwhm="0.001751" res="259380.8" algo="FTMS"/>
<pk mz="454.171993" i="1364627.5" sn="8.06" a="1242.15" fwhm="0.001168" res="388801.2" algo="FTMS"/>
<pk mz="454.179792" i="2206102.0" sn="14.45" a="2283.41" fwhm="0.001241" res="365933.0" algo="FTMS"/>
<pk mz="455.025572" i="2634387.0" sn="17.69" a="2968.09" fwhm="0.001347" res="337911.7" algo="FTMS"/>
<pk mz="455.036869" i="1304726.3" sn="7.61" a="1455.90" fwhm="0.001544" res="294725.7" algo="FTMS"/>
<pk mz="455.046752" i="6624409.0" sn="47.96" a="9618.04" fwhm="0.001471" res="309375.1" algo="FTMS"/>
<pk mz="455.061858" i="2423453.8" sn="16.09" a="3488.09" fwhm="0.001548" res="293909.9" algo="FTMS"/>
<pk mz="455.073225" i="1438369.3" sn="8.62" a="1893.82" fwhm="0.001572" res="289502.8" algo="FTMS"/>
<pk mz="455.083116" i="13999268.0" sn="103.91" a="20440.30" fwhm="0.001438" res="316540.3" algo="FTMS"/>
<pk mz="455.094339" i="2363559.5" sn="15.64" a="2959.30" fwhm="0.001445" res="314970.2" algo="FTMS"/>
<pk mz="455.098236" i="1927848.6" sn="12.33" a="2386.87" fwhm="0.001455" res="312763.3" algo="FTMS"/>
<pk mz="455.119449" i="16997550.0" z="-1" sn="126.66" a="24646.91" fwhm="0.001424" res="319590.9" algo="FTMS" component_name="AK" deconvoluted_molecular_mass="455.120273" deconvoluted_isotopic_mass="455.120167"/>
<pk mz="455.130747" i="1921714.4" sn="12.29" a="2003.82" fwhm="0.001234" res="368850.3" algo="FTMS"/>
<pk mz="455.148013" i="1358263.6" z="-1" sn="8.01" a="1287.21" fwhm="0.001259" res="361402.3" algo="FTMS" component_name="AS" deconvoluted_molecular_mass="453.141043" deconvoluted_isotopic_mass="455.148731"/>
<pk mz="455.155883" i="11279546.0" sn="83.28" a="15250.88" fwhm="0.001376" res="330825.8" algo="FTMS"/>
<pk mz="455.192283" i="7646405.0" sn="55.72" a="10852.46" fwhm="0.001441" res="315884.5" algo="FTMS"/>
<pk mz="455.205027" i="1230024.6" sn="7.04" a="1160.68" fwhm="0.001343" res="338997.4" algo="FTMS"/>
<pk mz="455.228646" i="6195407.5" sn="44.71" a="8174.29" fwhm="0.001384" res="329033.4" algo="FTMS"/>
<pk mz="455.265131" i="4252890.5" sn="29.97" a="5241.04" fwhm="0.001342" res="339287.8" algo="FTMS"/>
<pk mz="455.301482" i="1237477.5" sn="7.09" a="884.61" fwhm="0.001148" res="396516.5" algo="FTMS"/>
<pk mz="456.020919" i="1361853.1" sn="8.04" a="1208.86" fwhm="0.001231" res="370407.0" algo="FTMS"/>
<pk mz="456.042057" i="1380803.5" sn="8.18" a="1424.71" fwhm="0.001272" res="358388.3" algo="FTMS"/>
<pk mz="456.050075" i="1279685.9" sn="7.41" a="1112.39" fwhm="0.001279" res="356448.0" algo="FTMS"/>
<pk mz="456.057189" i="2442696.0" sn="16.24" a="2526.02" fwhm="0.001216" res="375047.6" algo="FTMS"/>
<pk mz="456.068887" i="1245899.5" sn="7.16" a="1698.51" fwhm="0.001737" res="262623.4" algo="FTMS"/>
<pk mz="456.078357" i="2428366.3" sn="16.13" a="2577.42" fwhm="0.001281" res="355955.5" algo="FTMS"/>
<pk mz="456.086453" i="2277328.8" sn="14.98" a="3111.79" fwhm="0.001404" res="324853.0" algo="FTMS"/>
<pk mz="456.093814" i="1474771.0" sn="8.89" a="1372.95" fwhm="0.001280" res="356423.4" algo="FTMS"/>
<pk mz="456.104753" i="1284054.3" sn="7.45" a="1119.11" fwhm="0.001311" res="347809.3" algo="FTMS"/>
<pk mz="456.114785" i="3623897.3" z="-1" sn="25.20" a="4395.54" fwhm="0.001341" res="340219.5" algo="FTMS" component_name="AC" deconvoluted_molecular_mass="453.104709" deconvoluted_isotopic_mass="456.115507"/>
<pk mz="456.122949" i="3205083.8" z="-1" sn="22.02" a="3731.95" fwhm="0.001294" res="352431.8" algo="FTMS" component_name="AK" deconvoluted_molecular_mass="455.120273" deconvoluted_isotopic_mass="456.123670"/>
<pk mz="456.151083" i="2668516.3" sn="17.95" a="2944.87" fwhm="0.001251" res="364547.0" algo="FTMS"/>
<pk mz="456.159303" i="2715622.8" sn="18.31" a="3016.97" fwhm="0.001276" res="357401.1" algo="FTMS"/>
<pk mz="456.164344" i="1292776.1" sn="7.51" a="1378.45" fwhm="0.001356" res="336281.3" algo="FTMS"/>
<pk mz="456.168980" i="1574889.6" sn="9.65" a="1591.25" fwhm="0.001199" res="380375.9" algo="FTMS"/>
<pk mz="456.187773" i="1747439.3" sn="10.96" a="1723.03" fwhm="0.001298" res="351452.1" algo="FTMS"/>
<pk mz="456.195543" i="2078705.5" sn="13.47" a="2202.60" fwhm="0.001278" res="357038.3" algo="FTMS"/>
<pk mz="456.232023" i="1837820.5" sn="11.65" a="1909.16" fwhm="0.001308" res="348769.0" algo="FTMS"/>
<pk mz="457.004921" i="1488100.5" sn="8.99" a="1673.41" fwhm="0.001529" res="298987.2" algo="FTMS"/>
<pk mz="457.041288" i="3885807.5" sn="27.18" a="5266.95" fwhm="0.001447" res="315843.4" algo="FTMS"/>
<pk mz="457.052371" i="2059250.8" sn="13.33" a="2350.10" fwhm="0.001412" res="323682.2" algo="FTMS"/>
<pk mz="457.062382" i="7353078.0" sn="53.49" a="11207.86" fwhm="0.001518" res="301165.0" algo="FTMS"/>
<pk mz="457.077651" i="3361018.3" sn="23.20" a="4916.86" fwhm="0.001576" res="290081.9" algo="FTMS"/>
<pk mz="457.088899" i="2412797.8" sn="16.01" a="2968.94" fwhm="0.001399" res="326803.2" algo="FTMS"/>
<pk mz="457.098750" i="12252929.0" sn="90.66" a="17659.63" fwhm="0.001438" res="317786.4" algo="FTMS"/>
<pk mz="457.114062" i="2779397.3" sn="18.79" a="3464.58" fwhm="0.001436" res="318337.0" algo="FTMS"/>
<pk mz="457.127201" i="1700873.3" z="-1" sn="10.61" a="2171.58" fwhm="0.001474" res="310104.9" algo="FTMS" component_name="AK" deconvoluted_molecular_mass="455.120273" deconvoluted_isotopic_mass="457.127926"/>
<pk mz="457.135162" i="10393356.0" sn="76.55" a="14167.16" fwhm="0.001411" res="323963.3" algo="FTMS"/>
<pk mz="457.150433" i="2183952.3" sn="14.27" a="2684.16" fwhm="0.001470" res="311022.9" algo="FTMS"/>
<pk mz="457.163549" i="1499284.1" sn="9.08" a="1634.22" fwhm="0.001490" res="306896.5" algo="FTMS"/>
<pk mz="457.171527" i="6822678.5" sn="49.46" a="9685.90" fwhm="0.001428" res="320103.3" algo="FTMS"/>
<pk mz="457.207883" i="8648481.0" sn="63.31" a="12488.91" fwhm="0.001473" res="310309.6" algo="FTMS"/>
<pk mz="457.244350" i="6566700.5" sn="47.52" a="9182.31" fwhm="0.001416" res="322868.0" algo="FTMS"/>
<pk mz="457.280763" i="3053367.5" sn="20.87" a="3911.65" fwhm="0.001409" res="324589.9" algo="FTMS"/>
<pk mz="458.036571" i="2578458.8" sn="17.26" a="3397.99" fwhm="0.001447" res="316568.7" algo="FTMS"/>
<pk mz="458.065930" i="1571107.5" sn="9.62" a="1725.43" fwhm="0.001404" res="326284.0" algo="FTMS"/>
<pk mz="458.072898" i="2821157.5" sn="19.10" a="3352.19" fwhm="0.001359" res="336998.1" algo="FTMS"/>
<pk mz="458.084115" i="2127401.0" sn="13.84" a="2608.69" fwhm="0.001530" res="299468.7" algo="FTMS"/>
<pk mz="458.094169" i="2036780.0" sn="13.15" a="2347.09" fwhm="0.001322" res="346476.7" algo="FTMS"/>
<pk mz="458.102105" i="2389550.5" sn="15.83" a="2927.06" fwhm="0.001371" res="334103.5" algo="FTMS"/>
<pk mz="458.109609" i="1338928.6" sn="7.86" a="1290.57" fwhm="0.001437" res="318762.8" algo="FTMS"/>
<pk mz="458.130498" i="2116663.0" sn="13.76" a="2266.68" fwhm="0.001275" res="359310.2" algo="FTMS"/>
<pk mz="458.138463" i="2036537.4" sn="13.15" a="2318.81" fwhm="0.001432" res="319954.3" algo="FTMS"/>
<pk mz="458.166724" i="1649985.9" sn="10.22" a="2144.95" fwhm="0.001622" res="282528.9" algo="FTMS"/>
<pk mz="458.174886" i="1457988.3" sn="8.76" a="1427.56" fwhm="0.001296" res="353418.0" algo="FTMS"/>
<pk mz="458.203156" i="2374732.8" sn="15.72" a="2615.14" fwhm="0.001318" res="347573.2" algo="FTMS"/>
<pk mz="458.211403" i="1748559.3" sn="10.97" a="1831.61" fwhm="0.001339" res="342238.1" algo="FTMS"/>
<pk mz="458.239463" i="1266775.8" sn="7.31" a="1099.12" fwhm="0.001241" res="369241.4" algo="FTMS"/>
<pk mz="458.247649" i="1644890.3" sn="10.18" a="2015.98" fwhm="0.001480" res="309650.6" algo="FTMS"/>
<pk mz="458.284270" i="1254757.3" sn="7.22" a="909.57" fwhm="0.001118" res="410015.1" algo="FTMS"/>
<pk mz="459.020546" i="3411267.0" sn="23.58" a="3833.72" fwhm="0.001256" res="365459.2" algo="FTMS"/>
<pk mz="459.031784" i="1717574.4" sn="10.73" a="1477.98" fwhm="0.001138" res="403432.6" algo="FTMS"/>
<pk mz="459.041659" i="2354249.3" sn="15.56" a="3316.42" fwhm="0.001510" res="303960.1" algo="FTMS"/>
<pk mz="459.056901" i="4966734.0" sn="35.38" a="6370.81" fwhm="0.001350" res="340043.8" algo="FTMS"/>
<pk mz="459.068160" i="2549073.3" sn="17.04" a="2834.81" fwhm="0.001235" res="371824.9" algo="FTMS"/>
<pk mz="459.078102" i="5846356.5" sn="42.05" a="8393.40" fwhm="0.001434" res="320142.1" algo="FTMS"/>
<pk mz="459.093299" i="5169497.0" sn="36.92" a="7257.09" fwhm="0.001422" res="322748.1" algo="FTMS"/>
<pk mz="459.104544" i="2497372.3" sn="16.64" a="3370.28" fwhm="0.001591" res="288532.2" algo="FTMS"/>
<pk mz="459.114414" i="7647583.5" sn="55.72" a="11069.52" fwhm="0.001435" res="320007.8" algo="FTMS"/>
<pk mz="459.129631" i="4443492.0" sn="31.41" a="5985.34" fwhm="0.001393" res="329659.2" algo="FTMS"/>
<pk mz="459.132976" i="1424740.9" sn="8.51" a="1681.88" fwhm="0.001587" res="289234.8" algo="FTMS"/>
<pk mz="459.142957" i="1697127.9" sn="10.57" a="1721.41" fwhm="0.001311" res="350321.1" algo="FTMS"/>
<pk mz="459.150743" i="5771626.0" sn="41.48" a="7925.09" fwhm="0.001435" res="319901.5" algo="FTMS"/>
<pk mz="459.165989" i="5030255.0" sn="35.86" a="6837.86" fwhm="0.001418" res="323925.0" algo="FTMS"/>
<pk mz="459.178994" i="1234546.8" sn="7.06" a="1303.26" fwhm="0.001478" res="310614.1" algo="FTMS"/>
<pk mz="459.187153" i="6505845.0" sn="47.05" a="9018.92" fwhm="0.001400" res="327940.0" algo="FTMS"/>
<pk mz="459.202485" i="1483897.9" sn="8.96" a="1225.78" fwhm="0.001104" res="415848.0" algo="FTMS"/>
<pk mz="459.209832" i="1387132.1" sn="8.22" a="1185.11" fwhm="0.001203" res="381610.0" algo="FTMS"/>
<pk mz="459.223570" i="7801216.0" sn="56.88" a="10295.60" fwhm="0.001359" res="338024.9" algo="FTMS"/>
<pk mz="459.259965" i="4340107.0" sn="30.62" a="5864.68" fwhm="0.001453" res="316042.1" algo="FTMS"/>
<pk mz="459.296162" i="1489046.1" sn="8.99" a="1361.07" fwhm="0.001190" res="386048.5" algo="FTMS"/>
<pk mz="460.015884" i="1574767.3" sn="9.64" a="1569.36" fwhm="0.001276" res="360597.8" algo="FTMS"/>
<pk mz="460.052205" i="3343994.3" sn="23.07" a="4345.96" fwhm="0.001394" res="329933.5" algo="FTMS"/>
<pk mz="460.063538" i="1561725.6" sn="9.54" a="1960.33" fwhm="0.001640" res="280549.7" algo="FTMS"/>
<pk mz="460.088553" i="2947717.3" sn="20.06" a="3571.18" fwhm="0.001341" res="343038.0" algo="FTMS"/>
<pk mz="460.099737" i="2029704.6" sn="13.09" a="2344.25" fwhm="0.001371" res="335610.1" algo="FTMS"/>
<pk mz="460.109523" i="1449611.5" sn="8.69" a="1470.99" fwhm="0.001327" res="346652.8" algo="FTMS"/>
<pk mz="460.117718" i="1325966.0" sn="7.76" a="1359.32" fwhm="0.001430" res="321671.6" algo="FTMS"/>
<pk mz="460.124884" i="2433168.3" sn="16.15" a="2651.75" fwhm="0.001280" res="359512.9" algo="FTMS"/>
<pk mz="460.136059" i="1641107.5" sn="10.15" a="1596.63" fwhm="0.001280" res="359506.4" algo="FTMS"/>
<pk mz="460.146078" i="1714326.5" sn="10.70" a="1785.58" fwhm="0.001331" res="345739.9" algo="FTMS"/>
<pk mz="460.154091" i="1421465.0" sn="8.48" a="1264.95" fwhm="0.001230" res="374076.2" algo="FTMS"/>
<pk mz="460.182458" i="2836129.5" sn="19.21" a="3969.72" fwhm="0.001580" res="291178.6" algo="FTMS"/>
<pk mz="460.190618" i="1427108.0" sn="8.52" a="1667.06" fwhm="0.001454" res="316500.3" algo="FTMS"/>
<pk mz="460.218892" i="3247276.5" sn="22.33" a="4023.63" fwhm="0.001384" res="332492.1" algo="FTMS"/>
<pk mz="460.227154" i="2046127.1" sn="13.22" a="2578.03" fwhm="0.001437" res="320374.7" algo="FTMS"/>
<pk mz="460.255175" i="1350327.5" sn="7.94" a="1126.67" fwhm="0.001160" res="396732.7" algo="FTMS"/>
<pk mz="460.263592" i="1255098.0" sn="7.22" a="987.43" fwhm="0.001102" res="417742.0" algo="FTMS"/>
<pk mz="461.000052" i="1354648.6" sn="7.97" a="1355.90" fwhm="0.001358" res="339560.5" algo="FTMS"/>
<pk mz="461.036268" i="5929891.5" sn="42.68" a="7734.87" fwhm="0.001386" res="332651.6" algo="FTMS"/>
<pk mz="461.047499" i="2552743.0" sn="17.06" a="3690.45" fwhm="0.001557" res="296065.9" algo="FTMS"/>
<pk mz="461.057356" i="2279850.0" sn="14.99" a="2657.48" fwhm="0.001264" res="364845.9" algo="FTMS"/>
<pk mz="461.072633" i="7542702.5" sn="54.92" a="11095.87" fwhm="0.001506" res="306171.5" algo="FTMS"/>
<pk mz="461.083852" i="3897778.0" sn="27.26" a="5450.56" fwhm="0.001488" res="309888.8" algo="FTMS"/>
<pk mz="461.093722" i="3425205.0" sn="23.68" a="5150.89" fwhm="0.001653" res="279003.7" algo="FTMS"/>
<pk mz="461.109009" i="8651706.0" sn="63.33" a="11993.36" fwhm="0.001403" res="328737.5" algo="FTMS"/>
<pk mz="461.112298" i="1317562.5" sn="7.69" a="1129.06" fwhm="0.001184" res="389538.7" algo="FTMS"/>
<pk mz="461.120216" i="3441085.0" sn="23.80" a="4851.11" fwhm="0.001487" res="310023.5" algo="FTMS"/>
<pk mz="461.130136" i="3176384.0" sn="21.79" a="4140.00" fwhm="0.001447" res="318671.6" algo="FTMS"/>
<pk mz="461.145280" i="6927300.5" sn="50.25" a="9947.14" fwhm="0.001487" res="310097.5" algo="FTMS"/>
<pk mz="461.158459" i="2291656.5" sn="15.08" a="3143.58" fwhm="0.001820" res="253437.7" algo="FTMS"/>
<pk mz="461.166379" i="3572683.0" sn="24.80" a="5292.75" fwhm="0.001538" res="299844.7" algo="FTMS"/>
<pk mz="461.181752" i="4824015.5" sn="34.29" a="6548.62" fwhm="0.001472" res="313383.1" algo="FTMS"/>
<pk mz="461.194860" i="2813395.5" sn="19.04" a="3548.63" fwhm="0.001483" res="310923.0" algo="FTMS"/>
<pk mz="461.202838" i="4215766.0" sn="29.68" a="5906.72" fwhm="0.001471" res="313497.1" algo="FTMS"/>
<pk mz="461.218159" i="1723098.5" sn="10.77" a="2006.95" fwhm="0.001470" res="313734.3" algo="FTMS"/>
<pk mz="461.231121" i="1585374.5" sn="9.72" a="1827.11" fwhm="0.001327" res="347584.5" algo="FTMS"/>
<pk mz="461.239166" i="3416033.0" sn="23.61" a="4146.30" fwhm="0.001357" res="339978.4" algo="FTMS"/>
<pk mz="461.275538" i="1322219.9" sn="7.72" a="1277.99" fwhm="0.001514" res="304597.2" algo="FTMS"/>
<pk mz="462.031453" i="2470608.8" sn="16.43" a="3053.78" fwhm="0.001399" res="330340.7" algo="FTMS"/>
<pk mz="462.067857" i="4893915.5" sn="34.82" a="6198.41" fwhm="0.001379" res="335064.3" algo="FTMS"/>
<pk mz="462.075896" i="1491678.1" sn="9.01" a="1326.82" fwhm="0.001207" res="382709.1" algo="FTMS"/>
<pk mz="462.079216" i="1632991.1" sn="10.08" a="1753.32" fwhm="0.001405" res="328927.0" algo="FTMS"/>
<pk mz="462.104240" i="4324582.5" sn="30.50" a="5157.11" fwhm="0.001284" res="359912.4" algo="FTMS"/>
<pk mz="462.112314" i="1996009.1" sn="12.83" a="2206.29" fwhm="0.001257" res="367522.5" algo="FTMS"/>
<pk mz="462.115574" i="1863146.1" sn="11.83" a="2033.37" fwhm="0.001349" res="342646.5" algo="FTMS"/>
<pk mz="462.140533" i="2593521.8" sn="17.37" a="2987.52" fwhm="0.001367" res="338063.2" algo="FTMS"/>
<pk mz="462.148705" i="1470452.1" sn="8.85" a="1265.98" fwhm="0.001406" res="328714.2" algo="FTMS"/>
<pk mz="462.161683" i="3070200.0" sn="20.98" a="4055.14" fwhm="0.001451" res="318470.4" algo="FTMS"/>
<pk mz="462.176924" i="1498876.8" sn="9.06" a="1389.03" fwhm="0.001309" res="353142.0" algo="FTMS"/>
<pk mz="462.185293" i="1643519.3" sn="10.16" a="1804.22" fwhm="0.001554" res="297442.7" algo="FTMS"/>
<pk mz="462.197995" i="3876099.0" sn="27.10" a="4695.50" fwhm="0.001336" res="345846.6" algo="FTMS"/>
<pk mz="462.234468" i="2204430.0" sn="14.41" a="2251.03" fwhm="0.001252" res="369212.6" algo="FTMS"/>
<pk mz="463.015437" i="3179002.8" sn="21.81" a="3942.83" fwhm="0.001356" res="341391.0" algo="FTMS"/>
<pk mz="463.051839" i="8709638.0" sn="63.76" a="12898.27" fwhm="0.001506" res="307453.3" algo="FTMS"/>
<pk mz="463.063081" i="3269129.3" sn="22.49" a="4684.51" fwhm="0.001539" res="300861.2" algo="FTMS"/>
<pk mz="463.088225" i="12254737.0" sn="90.66" a="18180.33" fwhm="0.001463" res="316463.7" algo="FTMS"/>
<pk mz="463.099410" i="4801044.0" sn="34.11" a="6764.38" fwhm="0.001454" res="318474.2" algo="FTMS"/>
<pk mz="463.109359" i="1442071.3" sn="8.63" a="1296.52" fwhm="0.001246" res="371805.6" algo="FTMS"/>
<pk mz="463.119112" i="1374490.1" sn="8.12" a="1324.41" fwhm="0.001310" res="353654.9" algo="FTMS"/>
<pk mz="463.124616" i="12867100.0" sn="95.31" a="18811.29" fwhm="0.001446" res="320289.5" algo="FTMS"/>
<pk mz="463.135751" i="2410527.3" sn="15.98" a="3242.58" fwhm="0.001636" res="283088.4" algo="FTMS"/>
<pk mz="463.145442" i="1426210.1" sn="8.51" a="1788.82" fwhm="0.001793" res="258268.9" algo="FTMS"/>
<pk mz="463.160974" i="8412711.0" sn="61.51" a="11712.69" fwhm="0.001427" res="324674.8" algo="FTMS"/>
<pk mz="463.174047" i="4122666.8" sn="28.97" a="6015.33" fwhm="0.001587" res="291841.2" algo="FTMS"/>
<pk mz="463.181905" i="1642029.1" sn="10.15" a="1840.22" fwhm="0.001398" res="331206.5" algo="FTMS"/>
<pk mz="463.197377" i="4212274.0" sn="29.65" a="6317.04" fwhm="0.001608" res="287997.6" algo="FTMS"/>
<pk mz="463.210406" i="3831861.8" sn="26.76" a="5506.80" fwhm="0.001528" res="303105.1" algo="FTMS"/>
<pk mz="463.218565" i="1889080.4" sn="12.02" a="1999.77" fwhm="0.001351" res="342797.3" algo="FTMS"/>
<pk mz="463.246851" i="1970752.9" sn="12.64" a="1911.99" fwhm="0.001222" res="379164.0" algo="FTMS"/>
<pk mz="464.047071" i="3157299.5" sn="21.34" a="3961.89" fwhm="0.001369" res="338923.1" algo="FTMS"/>
<pk mz="464.055176" i="2625334.0" sn="17.36" a="3143.17" fwhm="0.001372" res="338232.1" algo="FTMS"/>
<pk mz="464.083426" i="6023998.5" sn="42.78" a="8395.90" fwhm="0.001431" res="324304.1" algo="FTMS"/>
<pk mz="464.091596" i="2479937.3" sn="16.27" a="2779.83" fwhm="0.001343" res="345557.1" algo="FTMS"/>
<pk mz="464.094793" i="1807426.1" sn="11.24" a="2487.14" fwhm="0.001787" res="259769.7" algo="FTMS"/>
<pk mz="464.102774" i="1341508.5" sn="7.75" a="1367.27" fwhm="0.001551" res="299260.4" algo="FTMS"/>
<pk mz="464.119853" i="4462409.5" sn="31.10" a="5742.34" fwhm="0.001397" res="332336.4" algo="FTMS"/>
<pk mz="464.127953" i="2871116.0" sn="19.20" a="4045.21" fwhm="0.001519" res="305499.6" algo="FTMS"/>
<pk mz="464.130955" i="1827661.1" sn="11.39" a="2080.29" fwhm="0.001442" res="321908.8" algo="FTMS"/>
<pk mz="464.156223" i="2359124.8" sn="15.37" a="2805.76" fwhm="0.001402" res="330950.1" algo="FTMS"/>
<pk mz="464.164199" i="2191703.3" sn="14.11" a="3134.84" fwhm="0.001646" res="282068.6" algo="FTMS"/>
<pk mz="464.167290" i="1253464.1" sn="7.09" a="1047.45" fwhm="0.001107" res="419208.0" algo="FTMS"/>
<pk mz="464.177430" i="2234715.3" sn="14.43" a="2979.10" fwhm="0.001498" res="309925.6" algo="FTMS"/>
<pk mz="464.213812" i="2298214.3" sn="14.91" a="2847.35" fwhm="0.001364" res="340262.2" algo="FTMS"/>
<pk mz="465.031058" i="6029406.5" sn="42.82" a="9841.77" fwhm="0.001736" res="267907.7" algo="FTMS"/>
<pk mz="465.042331" i="1554785.8" sn="9.35" a="1674.54" fwhm="0.001338" res="347497.8" algo="FTMS"/>
<pk mz="465.046249" i="1362786.9" sn="7.91" a="1341.21" fwhm="0.001269" res="366363.4" algo="FTMS"/>
<pk mz="465.067374" i="13099113.0" sn="95.70" a="19408.06" fwhm="0.001490" res="312202.8" algo="FTMS"/>
<pk mz="465.078677" i="3699820.8" sn="25.39" a="5132.58" fwhm="0.001508" res="308438.4" algo="FTMS"/>
<pk mz="465.103838" i="18999412.0" z="-1" sn="139.84" a="28524.65" fwhm="0.001469" res="316636.0" algo="FTMS" component_name="o" deconvoluted_molecular_mass="465.104594" deconvoluted_isotopic_mass="465.104587"/>
<pk mz="465.115035" i="3979383.8" sn="27.48" a="5750.49" fwhm="0.001456" res="319474.4" algo="FTMS"/>
<pk mz="465.140261" i="15937663.0" z="-1" sn="116.93" a="23931.80" fwhm="0.001494" res="311314.7" algo="FTMS" component_name="AU" deconvoluted_molecular_mass="465.141309" deconvoluted_isotopic_mass="465.141011"/>
<pk mz="465.153287" i="2048387.5" sn="13.04" a="2504.56" fwhm="0.001838" res="253087.3" algo="FTMS"/>
<pk mz="465.168568" i="20478088.0" z="-1" sn="150.90" a="31035.06" fwhm="0.001470" res="316495.9" algo="FTMS" component_name="e" deconvoluted_molecular_mass="465.169325" deconvoluted_isotopic_mass="465.169318"/>
<pk mz="465.176636" i="9410699.0" sn="68.11" a="13271.54" fwhm="0.001456" res="319462.1" algo="FTMS"/>
<pk mz="465.189668" i="5538958.5" sn="39.15" a="7809.08" fwhm="0.001407" res="330593.1" algo="FTMS"/>
<pk mz="465.207482" i="2255507.8" sn="14.59" a="2432.45" fwhm="0.001330" res="349723.7" algo="FTMS"/>
<pk mz="465.213029" i="4108437.5" sn="28.45" a="5749.85" fwhm="0.001461" res="318518.8" algo="FTMS"/>
<pk mz="465.226157" i="3672729.5" sn="25.19" a="4957.17" fwhm="0.001449" res="320999.7" algo="FTMS"/>
<pk mz="465.249361" i="2362016.8" sn="15.38" a="2744.59" fwhm="0.001357" res="342808.1" algo="FTMS"/>
<pk mz="466.034406" i="1356431.1" sn="7.86" a="1076.71" fwhm="0.001150" res="405326.9" algo="FTMS"/>
<pk mz="466.041643" i="1840529.3" sn="11.48" a="1908.27" fwhm="0.001380" res="337717.1" algo="FTMS"/>
<pk mz="466.062718" i="4901271.5" sn="34.38" a="7450.37" fwhm="0.001587" res="293689.0" algo="FTMS"/>
<pk mz="466.070839" i="2643866.3" sn="17.49" a="2989.47" fwhm="0.001338" res="348411.5" algo="FTMS"/>
<pk mz="466.073757" i="1266587.1" sn="7.19" a="1376.46" fwhm="0.001556" res="299567.4" algo="FTMS"/>
<pk mz="466.099061" i="5586339.0" sn="39.50" a="7962.41" fwhm="0.001458" res="319669.0" algo="FTMS"/>
<pk mz="466.107221" i="3477925.3" z="-1" sn="23.73" a="5109.79" fwhm="0.001541" res="302393.8" algo="FTMS" component_name="o" deconvoluted_molecular_mass="465.104594" deconvoluted_isotopic_mass="466.107974"/>
<pk mz="466.135537" i="4122029.8" sn="28.55" a="5324.63" fwhm="0.001402" res="332378.4" algo="FTMS"/>
<pk mz="466.143718" i="3237296.3" z="-1" sn="21.93" a="3939.31" fwhm="0.001345" res="346591.6" algo="FTMS" component_name="AU" deconvoluted_molecular_mass="465.141309" deconvoluted_isotopic_mass="466.144471"/>
<pk mz="466.148592" i="1521585.9" sn="9.10" a="1624.63" fwhm="0.001617" res="288214.5" algo="FTMS"/>
<pk mz="466.171958" i="7266745.0" z="-1" sn="52.07" a="10752.34" fwhm="0.001459" res="319582.9" algo="FTMS" component_name="e" deconvoluted_molecular_mass="465.169325" deconvoluted_isotopic_mass="466.172711"/>
<pk mz="466.179915" i="1940667.4" sn="12.23" a="2319.44" fwhm="0.001384" res="336929.6" algo="FTMS"/>
<pk mz="466.184919" i="1358012.9" sn="7.87" a="1386.99" fwhm="0.001424" res="327327.5" algo="FTMS"/>
<pk mz="466.193083" i="2323391.3" sn="15.09" a="2358.59" fwhm="0.001246" res="374003.0" algo="FTMS"/>
<pk mz="467.025716" i="1982908.4" sn="12.54" a="2660.62" fwhm="0.001562" res="299013.8" algo="FTMS"/>
<pk mz="467.046786" i="8633027.0" sn="62.29" a="13682.42" fwhm="0.001546" res="302132.5" algo="FTMS"/>
<pk mz="467.058124" i="1584070.3" sn="9.56" a="1756.99" fwhm="0.001372" res="340329.0" algo="FTMS"/>
<pk mz="467.062146" i="1682119.5" sn="10.29" a="1922.66" fwhm="0.001527" res="305811.1" algo="FTMS"/>
<pk mz="467.083155" i="15702734.0" z="-1" sn="115.17" a="24607.61" fwhm="0.001542" res="302829.3" algo="FTMS" component_name="AX" deconvoluted_molecular_mass="467.083908" deconvoluted_isotopic_mass="467.083911"/>
<pk mz="467.094472" i="3888849.3" sn="26.80" a="6457.70" fwhm="0.001608" res="290471.1" algo="FTMS"/>
<pk mz="467.102850" i="1585107.9" sn="9.57" a="1803.89" fwhm="0.001432" res="326185.6" algo="FTMS"/>
<pk mz="467.119502" i="19978968.0" z="-1" sn="147.16" a="29843.77" fwhm="0.001484" res="314692.3" algo="FTMS" component_name="f" deconvoluted_molecular_mass="467.120291" deconvoluted_isotopic_mass="467.120258"/>
<pk mz="467.130862" i="3117788.5" sn="21.03" a="4761.95" fwhm="0.001605" res="290999.0" algo="FTMS"/>
<pk mz="467.150757" i="1518690.5" z="-1" sn="9.07" a="2574.01" fwhm="0.002133" res="219054.0" algo="FTMS" component_name="AU" deconvoluted_molecular_mass="465.141309" deconvoluted_isotopic_mass="467.151513"/>
<pk mz="467.155876" i="14007012.0" sn="102.49" a="20960.97" fwhm="0.001500" res="311479.3" algo="FTMS"/>
<pk mz="467.165643" i="6843111.0" sn="48.90" a="10504.29" fwhm="0.001507" res="310036.2" algo="FTMS"/>
<pk mz="467.168817" i="2192104.0" sn="14.11" a="2826.93" fwhm="0.001483" res="315054.9" algo="FTMS"/>
<pk mz="467.175124" i="1279209.9" z="-1" sn="7.28" a="1385.23" fwhm="0.001553" res="300846.7" algo="FTMS" component_name="e" deconvoluted_molecular_mass="465.169325" deconvoluted_isotopic_mass="467.175881"/>
<pk mz="467.186922" i="1723629.5" sn="10.60" a="2209.40" fwhm="0.001761" res="265278.9" algo="FTMS"/>
<pk mz="467.192338" i="7701231.0" sn="55.32" a="11429.28" fwhm="0.001507" res="309959.5" algo="FTMS"/>
<pk mz="467.205351" i="3904243.0" sn="26.92" a="5178.73" fwhm="0.001411" res="331213.2" algo="FTMS"/>
<pk mz="467.228760" i="4254458.0" sn="29.54" a="5735.66" fwhm="0.001443" res="323805.7" algo="FTMS"/>
<pk mz="467.241737" i="2150654.0" sn="13.80" a="2535.46" fwhm="0.001357" res="344296.0" algo="FTMS"/>
<pk mz="467.265044" i="2777349.3" sn="18.49" a="3119.31" fwhm="0.001293" res="361490.2" algo="FTMS"/>
<pk mz="467.301257" i="1443344.3" sn="8.51" a="1368.32" fwhm="0.001194" res="391426.0" algo="FTMS"/>
<pk mz="468.020820" i="1322475.0" sn="7.60" a="1502.81" fwhm="0.001649" res="283761.1" algo="FTMS"/>
<pk mz="468.041886" i="1976561.5" sn="12.50" a="2534.99" fwhm="0.001550" res="301878.0" algo="FTMS"/>
<pk mz="468.050215" i="1850356.0" sn="11.55" a="2505.44" fwhm="0.001526" res="306621.3" algo="FTMS"/>
<pk mz="468.057338" i="1449718.1" sn="8.55" a="1280.77" fwhm="0.001166" res="401563.0" algo="FTMS"/>
<pk mz="468.078391" i="4512764.5" sn="31.47" a="6224.63" fwhm="0.001404" res="333399.8" algo="FTMS"/>
<pk mz="468.086478" i="2766847.0" z="-1" sn="18.41" a="2996.70" fwhm="0.001334" res="350853.3" algo="FTMS" component_name="AX" deconvoluted_molecular_mass="467.083908" deconvoluted_isotopic_mass="468.087237"/>
<pk mz="468.114860" i="4004359.8" sn="27.66" a="6008.42" fwhm="0.001566" res="298872.0" algo="FTMS"/>
<pk mz="468.122833" i="4613130.0" z="-1" sn="32.22" a="6207.02" fwhm="0.001445" res="324071.2" algo="FTMS" component_name="f" deconvoluted_molecular_mass="467.120291" deconvoluted_isotopic_mass="468.123592"/>
<pk mz="468.151121" i="3038738.8" sn="20.44" a="4332.71" fwhm="0.001522" res="307562.4" algo="FTMS"/>
<pk mz="468.159162" i="3497493.3" sn="23.87" a="4132.38" fwhm="0.001337" res="350128.1" algo="FTMS"/>
<pk mz="468.164154" i="2269718.8" sn="14.69" a="2880.82" fwhm="0.001500" res="312161.8" algo="FTMS"/>
<pk mz="468.168923" i="1904664.1" sn="11.96" a="1856.89" fwhm="0.001255" res="373145.0" algo="FTMS"/>
<pk mz="468.195770" i="1822752.3" sn="11.34" a="2385.99" fwhm="0.001581" res="296147.6" algo="FTMS"/>
<pk mz="468.232144" i="1385003.4" sn="8.07" a="1223.76" fwhm="0.001251" res="374364.5" algo="FTMS"/>
<pk mz="468.978335" i="2584334.3" sn="17.04" a="2850.10" fwhm="0.001319" res="355599.2" algo="FTMS"/>
<pk mz="469.005185" i="1540630.5" sn="9.23" a="2122.91" fwhm="0.001906" res="246024.7" algo="FTMS"/>
<pk mz="469.026075" i="2424092.8" sn="15.84" a="2970.81" fwhm="0.001456" res="322102.8" algo="FTMS"/>
<pk mz="469.041323" i="3175201.5" sn="21.46" a="4010.38" fwhm="0.001425" res="329052.2" algo="FTMS"/>
<pk mz="469.052607" i="1737252.9" sn="10.70" a="2002.21" fwhm="0.001497" res="313423.4" algo="FTMS"/>
<pk mz="469.062440" i="10683688.0" sn="77.62" a="16275.56" fwhm="0.001530" res="306662.3" algo="FTMS"/>
<pk mz="469.073560" i="1667883.3" sn="10.18" a="1984.59" fwhm="0.001533" res="305942.1" algo="FTMS"/>
<pk mz="469.077790" i="1890092.6" sn="11.85" a="2454.85" fwhm="0.001532" res="306225.1" algo="FTMS"/>
<pk mz="469.088869" i="1910576.0" sn="12.00" a="2040.15" fwhm="0.001249" res="375476.3" algo="FTMS"/>
<pk mz="469.098762" i="18156850.0" z="-1" sn="133.53" a="28173.91" fwhm="0.001525" res="307595.4" algo="FTMS" component_name="u" deconvoluted_molecular_mass="469.099563" deconvoluted_isotopic_mass="469.099524"/>
<pk mz="469.110169" i="2305590.5" sn="14.95" a="3144.00" fwhm="0.001776" res="264189.5" algo="FTMS"/>
<pk mz="469.114020" i="1614391.6" sn="9.78" a="1750.11" fwhm="0.001387" res="338268.4" algo="FTMS"/>
<pk mz="469.126867" i="1320251.5" z="-1" sn="7.58" a="1488.83" fwhm="0.001490" res="314918.5" algo="FTMS" component_name="f" deconvoluted_molecular_mass="467.120291" deconvoluted_isotopic_mass="469.127630"/>
<pk mz="469.135164" i="17235262.0" z="-1" sn="126.63" a="26643.46" fwhm="0.001525" res="307662.7" algo="FTMS" component_name="AH" deconvoluted_molecular_mass="469.136013" deconvoluted_isotopic_mass="469.135927"/>
<pk mz="469.146430" i="1520705.4" sn="9.08" a="2495.56" fwhm="0.002018" res="232499.2" algo="FTMS"/>
<pk mz="469.171585" i="11248969.0" sn="81.85" a="16989.76" fwhm="0.001503" res="312103.1" algo="FTMS"/>
<pk mz="469.184514" i="1606477.0" sn="9.72" a="2733.74" fwhm="0.002315" res="202643.2" algo="FTMS"/>
<pk mz="469.202557" i="1334354.5" sn="7.69" a="1117.23" fwhm="0.001138" res="412324.1" algo="FTMS"/>
<pk mz="469.207998" i="7333204.0" sn="52.56" a="10836.87" fwhm="0.001513" res="310016.0" algo="FTMS"/>
<pk mz="469.220918" i="2446168.0" sn="16.01" a="3253.97" fwhm="0.001544" res="303838.6" algo="FTMS"/>
<pk mz="469.244349" i="5786975.0" sn="41.00" a="8936.27" fwhm="0.001593" res="294587.2" algo="FTMS"/>
<pk mz="469.280676" i="3539818.3" sn="24.19" a="4551.89" fwhm="0.001450" res="323564.5" algo="FTMS"/>
<pk mz="469.317120" i="1868149.4" sn="11.68" a="2326.99" fwhm="0.001489" res="315289.2" algo="FTMS"/>
<pk mz="470.036598" i="2484304.3" sn="16.29" a="3211.53" fwhm="0.001464" res="321157.8" algo="FTMS"/>
<pk mz="470.047983" i="1254227.8" sn="7.09" a="1272.72" fwhm="0.001386" res="339167.7" algo="FTMS"/>
<pk mz="470.057782" i="2086742.8" sn="13.31" a="3245.49" fwhm="0.001984" res="236917.3" algo="FTMS"/>
<pk mz="470.065656" i="2119257.0" sn="13.56" a="2486.84" fwhm="0.001385" res="339465.5" algo="FTMS"/>
<pk mz="470.072979" i="2419803.3" sn="15.81" a="2635.59" fwhm="0.001308" res="359417.1" algo="FTMS"/>
<pk mz="470.084330" i="1627230.8" sn="9.88" a="1349.05" fwhm="0.001213" res="387381.7" algo="FTMS"/>
<pk mz="470.094047" i="3929697.8" sn="27.10" a="5435.22" fwhm="0.001503" res="312866.6" algo="FTMS"/>
<pk mz="470.102177" i="3339876.3" z="-1" sn="22.69" a="4262.14" fwhm="0.001461" res="321736.4" algo="FTMS" component_name="u" deconvoluted_molecular_mass="469.099563" deconvoluted_isotopic_mass="470.102943"/>
<pk mz="470.109404" i="1341798.4" sn="7.74" a="1141.81" fwhm="0.001119" res="419957.3" algo="FTMS"/>
<pk mz="470.120618" i="1372265.9" sn="7.97" a="1579.20" fwhm="0.001523" res="308705.8" algo="FTMS"/>
<pk mz="470.130521" i="3235948.8" sn="21.91" a="4459.45" fwhm="0.001497" res="313980.8" algo="FTMS"/>
<pk mz="470.138574" i="3623535.3" z="-1" sn="24.81" a="4692.83" fwhm="0.001427" res="329464.9" algo="FTMS" component_name="AH" deconvoluted_molecular_mass="469.136013" deconvoluted_isotopic_mass="470.139340"/>
<pk mz="470.143431" i="1535600.8" sn="9.19" a="1761.68" fwhm="0.001460" res="321933.5" algo="FTMS"/>
<pk mz="470.166667" i="2557559.8" sn="16.84" a="2903.87" fwhm="0.001358" res="346250.7" algo="FTMS"/>
<pk mz="470.174901" i="1966458.4" sn="12.41" a="2679.65" fwhm="0.001641" res="286447.1" algo="FTMS"/>
<pk mz="470.179885" i="1697915.9" sn="10.41" a="1926.42" fwhm="0.001488" res="316082.9" algo="FTMS"/>
<pk mz="470.203206" i="1588611.0" sn="9.59" a="1745.30" fwhm="0.001475" res="318884.4" algo="FTMS"/>
<pk mz="470.211332" i="1994117.4" sn="12.62" a="2148.41" fwhm="0.001368" res="343617.6" algo="FTMS"/>
<pk mz="471.020591" i="3531131.5" sn="24.12" a="4904.88" fwhm="0.001466" res="321273.5" algo="FTMS"/>
<pk mz="471.041534" i="3872130.0" sn="26.67" a="5411.70" fwhm="0.001515" res="310939.0" algo="FTMS"/>
<pk mz="471.056832" i="4312966.5" sn="29.97" a="5925.89" fwhm="0.001499" res="314221.7" algo="FTMS"/>
<pk mz="471.068078" i="2228106.0" sn="14.37" a="2742.35" fwhm="0.001378" res="341888.4" algo="FTMS"/>
<pk mz="471.078029" i="11593613.0" sn="84.43" a="18230.95" fwhm="0.001545" res="304811.0" algo="FTMS"/>
<pk mz="471.089779" i="1255312.6" sn="7.09" a="1283.18" fwhm="0.001428" res="329791.1" algo="FTMS"/>
<pk mz="471.093207" i="2893201.8" sn="19.34" a="3834.55" fwhm="0.001399" res="336675.3" algo="FTMS"/>
<pk mz="471.104632" i="1989525.1" z="-1" sn="12.59" a="3069.72" fwhm="0.002107" res="223540.7" algo="FTMS" component_name="u" deconvoluted_molecular_mass="469.099563" deconvoluted_isotopic_mass="471.105401"/>
<pk mz="471.114379" i="13789080.0" sn="100.85" a="21349.94" fwhm="0.001544" res="305059.3" algo="FTMS"/>
<pk mz="471.125650" i="1686427.5" sn="10.32" a="1880.94" fwhm="0.001533" res="307270.9" algo="FTMS"/>
<pk mz="471.129632" i="3142044.8" sn="21.21" a="4134.81" fwhm="0.001493" res="315497.5" algo="FTMS"/>
<pk mz="471.142885" i="1615008.8" z="-1" sn="9.78" a="1313.15" fwhm="0.001248" res="377396.7" algo="FTMS" component_name="AH" deconvoluted_molecular_mass="469.136013" deconvoluted_isotopic_mass="471.143654"/>
<pk mz="471.150799" i="10297251.0" sn="74.73" a="15598.43" fwhm="0.001538" res="306407.9" algo="FTMS"/>
<pk mz="471.166083" i="1504679.9" sn="8.96" a="1537.83" fwhm="0.001380" res="341415.4" algo="FTMS"/>
<pk mz="471.179264" i="1597867.9" sn="9.66" a="1432.50" fwhm="0.001147" res="410713.3" algo="FTMS"/>
<pk mz="471.187237" i="8503214.0" sn="61.31" a="12356.30" fwhm="0.001497" res="314696.9" algo="FTMS"/>
<pk mz="471.202268" i="1357234.9" sn="7.86" a="1268.71" fwhm="0.001225" res="384612.4" algo="FTMS"/>
<pk mz="471.223576" i="8966073.0" sn="64.77" a="13757.56" fwhm="0.001569" res="300423.3" algo="FTMS"/>
<pk mz="471.259897" i="6324164.5" sn="45.01" a="9331.60" fwhm="0.001528" res="308436.1" algo="FTMS"/>
<pk mz="471.282199" i="1345227.1" sn="7.77" a="1695.39" fwhm="0.001565" res="301160.0" algo="FTMS"/>
<pk mz="471.296501" i="2585551.5" sn="17.04" a="3487.43" fwhm="0.001467" res="321235.0" algo="FTMS"/>
<pk mz="472.015860" i="1285034.3" sn="7.31" a="1715.11" fwhm="0.001795" res="262985.1" algo="FTMS"/>
<pk mz="472.052222" i="3746485.3" sn="25.73" a="4859.96" fwhm="0.001469" res="321273.0" algo="FTMS"/>
<pk mz="472.063645" i="1587896.8" sn="9.58" a="1701.29" fwhm="0.001410" res="334849.2" algo="FTMS"/>
<pk mz="472.073626" i="1972411.9" sn="12.45" a="2824.32" fwhm="0.001777" res="265673.9" algo="FTMS"/>
<pk mz="472.081394" i="2567870.3" sn="16.91" a="3641.00" fwhm="0.001583" res="298165.1" algo="FTMS"/>
<pk mz="472.088593" i="2762432.5" sn="18.36" a="3731.57" fwhm="0.001368" res="344982.5" algo="FTMS"/>
<pk mz="472.100006" i="1901507.9" sn="11.92" a="2366.61" fwhm="0.001439" res="328025.4" algo="FTMS"/>
<pk mz="472.109798" i="2336966.8" z="-1" sn="15.18" a="2812.22" fwhm="0.001484" res="318049.6" algo="FTMS" component_name="u" deconvoluted_molecular_mass="469.099563" deconvoluted_isotopic_mass="472.110570"/>
<pk mz="472.117901" i="2896585.3" sn="19.37" a="4684.86" fwhm="0.001763" res="267842.3" algo="FTMS"/>
<pk mz="472.124908" i="1993163.4" sn="12.61" a="2575.73" fwhm="0.001551" res="304331.6" algo="FTMS"/>
<pk mz="472.145978" i="2096081.9" sn="13.38" a="2817.03" fwhm="0.001615" res="292408.9" algo="FTMS"/>
<pk mz="472.154069" i="2147284.3" sn="13.76" a="2721.05" fwhm="0.001518" res="311008.0" algo="FTMS"/>
<pk mz="472.182496" i="2454749.0" sn="16.06" a="3085.86" fwhm="0.001478" res="319481.0" algo="FTMS"/>
<pk mz="472.190447" i="1618655.4" sn="9.81" a="2583.30" fwhm="0.002033" res="232299.7" algo="FTMS"/>
<pk mz="472.218831" i="2597096.0" sn="17.13" a="4153.35" fwhm="0.001683" res="280622.0" algo="FTMS"/>
<pk mz="472.226961" i="2385642.5" sn="15.55" a="2898.36" fwhm="0.001381" res="341953.7" algo="FTMS"/>
<pk mz="472.263318" i="1789941.5" sn="11.09" a="2049.25" fwhm="0.001514" res="311985.4" algo="FTMS"/>
<pk mz="473.036236" i="5439968.5" sn="38.39" a="8286.93" fwhm="0.001554" res="304353.0" algo="FTMS"/>
<pk mz="473.047326" i="2251492.0" sn="14.54" a="2736.65" fwhm="0.001579" res="299660.9" algo="FTMS"/>
<pk mz="473.057351" i="4825575.0" sn="33.79" a="7401.79" fwhm="0.001570" res="301325.3" algo="FTMS"/>
<pk mz="473.072493" i="5400043.5" sn="38.09" a="8132.10" fwhm="0.001538" res="307644.2" algo="FTMS"/>
<pk mz="473.083778" i="3585007.0" sn="24.52" a="4792.07" fwhm="0.001422" res="332625.7" algo="FTMS"/>
<pk mz="473.093699" i="7895538.0" sn="56.76" a="12402.70" fwhm="0.001525" res="310182.5" algo="FTMS"/>
<pk mz="473.104981" i="1367925.4" sn="7.93" a="1690.24" fwhm="0.001582" res="298984.7" algo="FTMS"/>
<pk mz="473.108910" i="5292534.5" sn="37.29" a="7785.80" fwhm="0.001577" res="299986.9" algo="FTMS"/>
<pk mz="473.112045" i="1561079.5" sn="9.38" a="1453.47" fwhm="0.001315" res="359765.5" algo="FTMS"/>
<pk mz="473.120340" i="1918714.0" sn="12.05" a="3143.60" fwhm="0.002484" res="190450.7" algo="FTMS"/>
<pk mz="473.130077" i="7504381.0" sn="53.83" a="11480.69" fwhm="0.001550" res="305216.5" algo="FTMS"/>
<pk mz="473.145352" i="4817409.5" sn="33.73" a="7104.97" fwhm="0.001549" res="305385.3" algo="FTMS"/>
<pk mz="473.166489" i="6254088.0" sn="44.48" a="9366.94" fwhm="0.001568" res="301855.8" algo="FTMS"/>
<pk mz="473.181722" i="3243020.8" sn="21.96" a="4435.89" fwhm="0.001520" res="311275.8" algo="FTMS"/>
<pk mz="473.194810" i="1503248.6" sn="8.94" a="1343.11" fwhm="0.001179" res="401226.2" algo="FTMS"/>
<pk mz="473.202882" i="6993427.0" sn="50.01" a="9997.43" fwhm="0.001480" res="319827.3" algo="FTMS"/>
<pk mz="473.239254" i="7477790.0" sn="53.63" a="10891.12" fwhm="0.001517" res="311951.1" algo="FTMS"/>
<pk mz="473.275545" i="3677225.3" sn="25.20" a="4822.89" fwhm="0.001395" res="339379.3" algo="FTMS"/>
<pk mz="473.282588" i="41644588.0" z="-1" sn="309.21" a="64166.26" fwhm="0.001479" res="320047.5" algo="FTMS" component_name="M" deconvoluted_molecular_mass="473.283382" deconvoluted_isotopic_mass="473.283364"/>
<pk mz="473.311960" i="1785908.3" sn="11.06" a="1986.29" fwhm="0.001428" res="331432.8" algo="FTMS"/>
<pk mz="474.031330" i="2721550.8" sn="18.05" a="3204.47" fwhm="0.001372" res="345572.9" algo="FTMS"/>
<pk mz="474.042347" i="1341586.3" sn="7.73" a="1837.60" fwhm="0.001727" res="274445.2" algo="FTMS"/>
<pk mz="474.067754" i="4199194.0" sn="29.11" a="5878.58" fwhm="0.001485" res="319309.9" algo="FTMS"/>
<pk mz="474.076024" i="1290268.4" sn="7.35" a="1019.35" fwhm="0.001162" res="407812.6" algo="FTMS"/>
<pk mz="474.079006" i="1271581.4" sn="7.21" a="1130.51" fwhm="0.001237" res="383370.0" algo="FTMS"/>
<pk mz="474.096995" i="1953826.9" sn="12.31" a="2244.61" fwhm="0.001422" res="333440.6" algo="FTMS"/>
<pk mz="474.104275" i="3320613.0" sn="22.54" a="4442.64" fwhm="0.001482" res="319879.5" algo="FTMS"/>
<pk mz="474.115650" i="1576232.5" sn="9.49" a="1867.19" fwhm="0.001656" res="286376.4" algo="FTMS"/>
<pk mz="474.125508" i="1641771.5" sn="9.98" a="1791.98" fwhm="0.001322" res="358731.1" algo="FTMS"/>
<pk mz="474.133408" i="1750573.9" sn="10.79" a="1920.16" fwhm="0.001397" res="339295.7" algo="FTMS"/>
<pk mz="474.140609" i="2219312.0" sn="14.30" a="2566.12" fwhm="0.001382" res="342961.5" algo="FTMS"/>
<pk mz="474.161750" i="1979190.5" sn="12.50" a="2278.36" fwhm="0.001372" res="345500.7" algo="FTMS"/>
<pk mz="474.170033" i="1273145.0" sn="7.22" a="1075.99" fwhm="0.001161" res="408311.0" algo="FTMS"/>
<pk mz="474.172854" i="2231097.8" sn="14.39" a="2898.12" fwhm="0.001446" res="327817.0" algo="FTMS"/>
<pk mz="474.198057" i="4076353.5" sn="28.19" a="5669.82" fwhm="0.001499" res="316244.5" algo="FTMS"/>
<pk mz="474.206251" i="1451844.0" sn="8.56" a="1410.17" fwhm="0.001347" res="351927.8" algo="FTMS"/>
<pk mz="474.234530" i="1835596.6" sn="11.43" a="2080.32" fwhm="0.001428" res="332167.3" algo="FTMS"/>
<pk mz="474.242685" i="1750863.1" sn="10.79" a="1924.42" fwhm="0.001434" res="330813.8" algo="FTMS"/>
<pk mz="474.285994" i="11504476.0" z="-1" sn="83.75" a="17377.91" fwhm="0.001547" res="306502.2" algo="FTMS" component_name="M" deconvoluted_molecular_mass="473.283382" deconvoluted_isotopic_mass="474.286774"/>
<pk mz="475.015480" i="3106873.8" sn="20.93" a="3842.41" fwhm="0.001444" res="329055.8" algo="FTMS"/>
<pk mz="475.051862" i="7014468.5" sn="50.16" a="10469.99" fwhm="0.001553" res="305906.5" algo="FTMS"/>
<pk mz="475.063133" i="3548744.3" sn="24.24" a="5380.34" fwhm="0.001539" res="308731.5" algo="FTMS"/>
<pk mz="475.073011" i="3160139.3" sn="21.33" a="4483.29" fwhm="0.001566" res="303347.0" algo="FTMS"/>
<pk mz="475.088273" i="8328272.0" sn="59.99" a="12890.39" fwhm="0.001528" res="310951.3" algo="FTMS"/>
<pk mz="475.091313" i="1297616.8" sn="7.40" a="1539.94" fwhm="0.001556" res="305303.2" algo="FTMS"/>
<pk mz="475.099454" i="4112467.3" sn="28.46" a="6044.17" fwhm="0.001500" res="316702.2" algo="FTMS"/>
<pk mz="475.109421" i="3779158.3" sn="25.96" a="5570.06" fwhm="0.001572" res="302234.0" algo="FTMS"/>
<pk mz="475.124633" i="7169115.0" sn="51.32" a="10212.60" fwhm="0.001483" res="320465.0" algo="FTMS"/>
<pk mz="475.135757" i="2212958.3" sn="14.25" a="3166.79" fwhm="0.001741" res="272868.4" algo="FTMS"/>
<pk mz="475.145792" i="3378273.3" sn="22.96" a="4372.63" fwhm="0.001495" res="317795.3" algo="FTMS"/>
<pk mz="475.160941" i="10777702.0" sn="78.31" a="16950.09" fwhm="0.001569" res="302827.5" algo="FTMS"/>
<pk mz="475.174113" i="2065513.9" sn="13.14" a="2747.99" fwhm="0.001621" res="293175.0" algo="FTMS"/>
<pk mz="475.182042" i="3667052.3" sn="25.12" a="4891.16" fwhm="0.001444" res="329060.0" algo="FTMS"/>
<pk mz="475.197372" i="3665008.8" sn="25.11" a="4792.41" fwhm="0.001462" res="324981.7" algo="FTMS"/>
<pk mz="475.210550" i="2652277.0" sn="17.53" a="3035.58" fwhm="0.001339" res="354981.0" algo="FTMS"/>
<pk mz="475.218590" i="4969591.5" sn="34.87" a="7112.22" fwhm="0.001474" res="322291.4" algo="FTMS"/>
<pk mz="475.233768" i="1590908.0" sn="9.59" a="2038.37" fwhm="0.001734" res="274072.3" algo="FTMS"/>
<pk mz="475.246941" i="2105472.0" sn="13.44" a="2380.76" fwhm="0.001366" res="348026.5" algo="FTMS"/>
<pk mz="475.254946" i="3689602.3" sn="25.29" a="4854.09" fwhm="0.001472" res="322810.8" algo="FTMS"/>
<pk mz="475.289418" i="1648268.8" z="-1" sn="10.02" a="1887.13" fwhm="0.001510" res="314749.1" algo="FTMS" component_name="M" deconvoluted_molecular_mass="473.283382" deconvoluted_isotopic_mass="475.290200"/>
<pk mz="475.298286" i="1297295.5" sn="7.40" a="1868.64" fwhm="0.001939" res="245171.5" algo="FTMS"/>
<pk mz="476.047091" i="4152690.5" sn="28.75" a="5472.22" fwhm="0.001441" res="330399.6" algo="FTMS"/>
<pk mz="476.055062" i="1774965.0" sn="10.97" a="2414.66" fwhm="0.001810" res="263031.5" algo="FTMS"/>
<pk mz="476.083368" i="4430205.5" sn="30.83" a="6416.40" fwhm="0.001583" res="300683.6" algo="FTMS"/>
<pk mz="476.091570" i="1507456.1" sn="8.97" a="1653.72" fwhm="0.001411" res="337484.3" algo="FTMS"/>
<pk mz="476.094688" i="2116481.0" sn="13.52" a="3055.33" fwhm="0.001659" res="286893.9" algo="FTMS"/>
<pk mz="476.119858" i="3864456.8" sn="26.60" a="5327.00" fwhm="0.001527" res="311754.0" algo="FTMS"/>
<pk mz="476.127924" i="1763723.1" sn="10.88" a="1781.15" fwhm="0.001314" res="362457.6" algo="FTMS"/>
<pk mz="476.131100" i="1565580.1" sn="9.40" a="2054.53" fwhm="0.001724" res="276158.4" algo="FTMS"/>
<pk mz="476.156216" i="2271635.8" sn="14.68" a="2840.57" fwhm="0.001513" res="314638.4" algo="FTMS"/>
<pk mz="476.164301" i="3107734.3" sn="20.94" a="3879.10" fwhm="0.001438" res="331131.5" algo="FTMS"/>
<pk mz="476.177322" i="2586010.3" sn="17.04" a="3859.94" fwhm="0.001671" res="285029.0" algo="FTMS"/>
<pk mz="476.213824" i="3351461.3" sn="22.76" a="4392.73" fwhm="0.001477" res="322431.2" algo="FTMS"/>
<pk mz="476.250145" i="1602992.3" sn="9.68" a="1588.50" fwhm="0.001342" res="354880.7" algo="FTMS"/>
<pk mz="476.258397" i="1336242.8" sn="7.57" a="1594.46" fwhm="0.001527" res="311915.4" algo="FTMS"/>
<pk mz="477.014393" i="2861719.8" sn="18.82" a="4168.82" fwhm="0.001526" res="312557.2" algo="FTMS"/>
<pk mz="477.031020" i="5671581.0" sn="39.53" a="8140.38" fwhm="0.001531" res="311604.0" algo="FTMS"/>
<pk mz="477.042348" i="2242208.3" sn="14.25" a="3451.65" fwhm="0.001567" res="304348.6" algo="FTMS"/>
<pk mz="477.067451" i="9217704.0" sn="65.67" a="13896.23" fwhm="0.001525" res="312770.3" algo="FTMS"/>
<pk mz="477.078643" i="4118699.3" sn="28.08" a="6162.37" fwhm="0.001592" res="299723.4" algo="FTMS"/>
<pk mz="477.088275" i="1532846.1" sn="9.02" a="2182.57" fwhm="0.001892" res="252204.5" algo="FTMS"/>
<pk mz="477.103855" i="12230323.0" sn="87.87" a="18566.17" fwhm="0.001527" res="312360.3" algo="FTMS"/>
<pk mz="477.115076" i="4256438.5" sn="29.10" a="6596.76" fwhm="0.001586" res="300855.9" algo="FTMS"/>
<pk mz="477.125345" i="1607097.4" sn="9.57" a="2179.62" fwhm="0.001821" res="261982.3" algo="FTMS"/>
<pk mz="477.140278" i="10233534.0" sn="73.15" a="15575.46" fwhm="0.001552" res="307376.8" algo="FTMS"/>
<pk mz="477.153215" i="2023105.8" sn="12.64" a="2853.80" fwhm="0.002015" res="236745.2" algo="FTMS"/>
<pk mz="477.161420" i="2059716.4" sn="12.91" a="2960.91" fwhm="0.001668" res="286060.0" algo="FTMS"/>
<pk mz="477.172595" i="7609031.5" sn="53.81" a="12249.88" fwhm="0.001613" res="295919.3" algo="FTMS"/>
<pk mz="477.176615" i="6718153.0" sn="47.24" a="9927.06" fwhm="0.001521" res="313682.4" algo="FTMS"/>
<pk mz="477.189802" i="3267277.0" sn="21.81" a="4114.65" fwhm="0.001438" res="331924.5" algo="FTMS"/>
<pk mz="477.197603" i="1753551.3" sn="10.65" a="2733.84" fwhm="0.001978" res="241210.5" algo="FTMS"/>
<pk mz="477.212936" i="3253972.0" sn="21.71" a="4394.08" fwhm="0.001537" res="310476.7" algo="FTMS"/>
<pk mz="477.226041" i="2719960.0" sn="17.77" a="3564.30" fwhm="0.001549" res="308015.4" algo="FTMS"/>
<pk mz="477.249444" i="1450463.0" sn="8.41" a="1614.00" fwhm="0.001455" res="328095.1" algo="FTMS"/>
<pk mz="477.270787" i="1419749.5" sn="8.19" a="1836.63" fwhm="0.002006" res="237939.6" algo="FTMS"/>
<pk mz="478.026190" i="1384906.0" sn="7.93" a="1358.49" fwhm="0.001390" res="343938.5" algo="FTMS"/>
<pk mz="478.034258" i="1539788.5" sn="9.07" a="1761.24" fwhm="0.001406" res="339982.3" algo="FTMS"/>
<pk mz="478.062714" i="4536277.0" sn="31.16" a="6656.42" fwhm="0.001531" res="312200.0" algo="FTMS"/>
<pk mz="478.070883" i="2110935.5" sn="13.28" a="2881.43" fwhm="0.001633" res="292770.4" algo="FTMS"/>
<pk mz="478.074002" i="1726168.5" sn="10.44" a="2091.84" fwhm="0.001524" res="313644.1" algo="FTMS"/>
<pk mz="478.099186" i="4485088.0" sn="30.78" a="6655.84" fwhm="0.001614" res="296232.6" algo="FTMS"/>
<pk mz="478.107319" i="2783202.5" sn="18.24" a="3747.77" fwhm="0.001626" res="294039.9" algo="FTMS"/>
<pk mz="478.110443" i="2138083.5" sn="13.48" a="2751.77" fwhm="0.001476" res="323995.7" algo="FTMS"/>
<pk mz="478.135516" i="3332075.3" sn="22.28" a="4501.71" fwhm="0.001554" res="307600.1" algo="FTMS"/>
<pk mz="478.143695" i="2152941.5" sn="13.59" a="2516.76" fwhm="0.001363" res="350702.3" algo="FTMS"/>
<pk mz="478.146405" i="1556206.4" sn="9.19" a="1842.85" fwhm="0.001518" res="315043.0" algo="FTMS"/>
<pk mz="478.156638" i="2008817.5" sn="12.53" a="2451.27" fwhm="0.001517" res="315150.9" algo="FTMS"/>
<pk mz="478.171974" i="1875958.1" sn="11.55" a="1854.55" fwhm="0.001242" res="385072.5" algo="FTMS"/>
<pk mz="478.176002" i="1451511.4" sn="8.42" a="1601.71" fwhm="0.001380" res="346596.0" algo="FTMS"/>
<pk mz="478.179936" i="1825784.5" sn="11.18" a="2087.95" fwhm="0.001342" res="356400.7" algo="FTMS"/>
<pk mz="478.192999" i="2988028.5" sn="19.75" a="3725.26" fwhm="0.001454" res="328787.3" algo="FTMS"/>
<pk mz="478.216371" i="1501187.5" sn="8.79" a="1793.51" fwhm="0.001505" res="317765.6" algo="FTMS"/>
<pk mz="478.229407" i="2752519.5" sn="18.01" a="3869.14" fwhm="0.001674" res="285733.3" algo="FTMS"/>
<pk mz="479.011586" i="1606899.9" sn="9.56" a="1429.32" fwhm="0.001168" res="410268.3" algo="FTMS"/>
<pk mz="479.046840" i="8165630.5" sn="57.91" a="12235.27" fwhm="0.001535" res="312183.9" algo="FTMS"/>
<pk mz="479.058075" i="2807554.0" sn="18.41" a="3988.62" fwhm="0.001495" res="320477.5" algo="FTMS"/>
<pk mz="479.083198" i="13101322.0" sn="94.29" a="21465.46" fwhm="0.001616" res="296474.1" algo="FTMS"/>
<pk mz="479.094383" i="3886349.0" sn="26.36" a="5775.71" fwhm="0.001554" res="308297.6" algo="FTMS"/>
<pk mz="479.119493" i="16730388.0" z="-1" sn="121.04" a="27482.06" fwhm="0.001622" res="295463.8" algo="FTMS" component_name="AP" deconvoluted_molecular_mass="479.120286" deconvoluted_isotopic_mass="479.120288"/>
<pk mz="479.130740" i="2416664.0" sn="15.53" a="3821.98" fwhm="0.002352" res="203746.3" algo="FTMS"/>
<pk mz="479.147912" i="2253085.0" sn="14.33" a="2634.39" fwhm="0.001420" res="337449.1" algo="FTMS"/>
<pk mz="479.155886" i="12071199.0" sn="86.70" a="19044.19" fwhm="0.001580" res="303235.7" algo="FTMS"/>
<pk mz="479.168906" i="2822435.5" sn="18.52" a="3760.40" fwhm="0.001530" res="313167.0" algo="FTMS"/>
<pk mz="479.192266" i="6471978.5" sn="45.42" a="9546.07" fwhm="0.001544" res="310392.4" algo="FTMS"/>
<pk mz="479.205355" i="4377902.5" sn="29.99" a="6758.16" fwhm="0.001643" res="291702.9" algo="FTMS"/>
<pk mz="479.228767" i="2221365.5" sn="14.09" a="2683.31" fwhm="0.001347" res="355650.2" algo="FTMS"/>
<pk mz="479.241883" i="2755385.5" sn="18.03" a="3310.17" fwhm="0.001388" res="345356.3" algo="FTMS"/>
<pk mz="479.265007" i="1284416.4" sn="7.19" a="1142.89" fwhm="0.001226" res="390805.4" algo="FTMS"/>
<pk mz="480.042162" i="2634283.0" sn="17.13" a="3637.15" fwhm="0.001590" res="301829.5" algo="FTMS"/>
<pk mz="480.050128" i="1926701.4" sn="11.92" a="1883.81" fwhm="0.001251" res="383617.8" algo="FTMS"/>
<pk mz="480.078439" i="5069366.0" sn="35.08" a="7634.81" fwhm="0.001520" res="315779.6" algo="FTMS"/>
<pk mz="480.086470" i="2871352.3" sn="18.88" a="3868.17" fwhm="0.001508" res="318312.2" algo="FTMS"/>
<pk mz="480.114744" i="4784705.0" sn="32.98" a="7128.19" fwhm="0.001614" res="297534.6" algo="FTMS"/>
<pk mz="480.122826" i="3797059.3" z="-1" sn="25.70" a="5506.67" fwhm="0.001537" res="312346.4" algo="FTMS" component_name="AP" deconvoluted_molecular_mass="479.120286" deconvoluted_isotopic_mass="480.123624"/>
<pk mz="480.125941" i="1706820.3" sn="10.30" a="1977.26" fwhm="0.001427" res="336384.7" algo="FTMS"/>
<pk mz="480.151066" i="3484235.8" sn="23.40" a="4803.97" fwhm="0.001520" res="315911.3" algo="FTMS"/>
<pk mz="480.159287" i="2769998.3" sn="18.13" a="3230.23" fwhm="0.001375" res="349132.9" algo="FTMS"/>
<pk mz="480.163611" i="1384015.6" sn="7.92" a="2839.74" fwhm="0.002893" res="165985.1" algo="FTMS"/>
<pk mz="480.195702" i="1828441.3" sn="11.19" a="2158.43" fwhm="0.001574" res="304992.7" algo="FTMS"/>
<pk mz="480.200665" i="1515098.8" sn="8.88" a="1474.72" fwhm="0.001396" res="343992.3" algo="FTMS"/>
<pk mz="480.208652" i="1687133.1" sn="10.15" a="2099.24" fwhm="0.001615" res="297330.6" algo="FTMS"/>
<pk mz="481.026066" i="3830099.3" sn="25.95" a="5419.89" fwhm="0.001574" res="305595.0" algo="FTMS"/>
<pk mz="481.041268" i="1550936.0" sn="9.15" a="1659.74" fwhm="0.001467" res="327816.1" algo="FTMS"/>
<pk mz="481.052699" i="1437787.4" sn="8.31" a="1288.60" fwhm="0.001314" res="365990.8" algo="FTMS"/>
<pk mz="481.062405" i="11303774.0" sn="81.03" a="18191.71" fwhm="0.001609" res="298979.4" algo="FTMS"/>
<pk mz="481.073769" i="2588513.8" sn="16.79" a="3564.46" fwhm="0.001459" res="329679.7" algo="FTMS"/>
<pk mz="481.098756" i="16739177.0" z="-1" sn="121.10" a="27085.09" fwhm="0.001586" res="303415.3" algo="FTMS" component_name="AO" deconvoluted_molecular_mass="481.099458" deconvoluted_isotopic_mass="481.099557"/>
<pk mz="481.110047" i="3590508.8" sn="24.18" a="5258.44" fwhm="0.001580" res="304556.5" algo="FTMS"/>
<pk mz="481.119867" i="6214511.5" sn="43.52" a="10691.59" fwhm="0.001735" res="277254.1" algo="FTMS"/>
<pk mz="481.135127" i="17763188.0" z="-1" sn="128.65" a="28713.34" fwhm="0.001610" res="298919.7" algo="FTMS" component_name="y" deconvoluted_molecular_mass="481.135656" deconvoluted_isotopic_mass="481.135929"/>
<pk mz="481.146380" i="2293623.5" sn="14.62" a="4084.96" fwhm="0.002041" res="235733.3" algo="FTMS"/>
<pk mz="481.163434" i="109591424.0" z="-1" sn="805.52" a="171768.09" fwhm="0.001505" res="319806.9" algo="FTMS" component_name="G" deconvoluted_molecular_mass="481.164257" deconvoluted_isotopic_mass="481.164236"/>
<pk mz="481.171541" i="9876351.0" sn="70.51" a="15743.81" fwhm="0.001598" res="301148.7" algo="FTMS"/>
<pk mz="481.184607" i="2527619.0" sn="16.35" a="3716.96" fwhm="0.001660" res="289956.6" algo="FTMS"/>
<pk mz="481.202321" i="1646472.4" sn="9.85" a="1891.61" fwhm="0.001409" res="341459.3" algo="FTMS"/>
<pk mz="481.207970" i="5786506.0" sn="40.37" a="8284.20" fwhm="0.001498" res="321265.2" algo="FTMS"/>
<pk mz="481.221058" i="2970510.0" sn="19.61" a="4747.60" fwhm="0.001689" res="284838.5" algo="FTMS"/>
<pk mz="481.244285" i="3544981.0" sn="23.84" a="4868.73" fwhm="0.001501" res="320694.1" algo="FTMS"/>
<pk mz="481.257415" i="1546393.0" sn="9.11" a="1910.23" fwhm="0.001619" res="297286.3" algo="FTMS"/>
<pk mz="481.280719" i="2171808.0" sn="13.72" a="2567.55" fwhm="0.001426" res="337576.0" algo="FTMS"/>
<pk mz="482.036382" i="2224259.3" sn="14.11" a="3029.38" fwhm="0.001549" res="311225.0" algo="FTMS"/>
<pk mz="482.057635" i="2706569.5" sn="17.66" a="3897.92" fwhm="0.001656" res="291018.0" algo="FTMS"/>
<pk mz="482.065733" i="2145420.0" sn="13.53" a="2942.78" fwhm="0.001598" res="301585.0" algo="FTMS"/>
<pk mz="482.072772" i="1859982.1" sn="11.42" a="3041.33" fwhm="0.001722" res="279870.4" algo="FTMS"/>
<pk mz="482.094123" i="4316308.5" sn="29.53" a="5799.57" fwhm="0.001473" res="327263.1" algo="FTMS"/>
<pk mz="482.102080" i="2772119.0" z="-1" sn="18.15" a="3126.70" fwhm="0.001303" res="369929.5" algo="FTMS" component_name="AO" deconvoluted_molecular_mass="481.099458" deconvoluted_isotopic_mass="482.102884"/>
<pk mz="482.105233" i="1368471.9" sn="7.80" a="1211.53" fwhm="0.001228" res="392717.7" algo="FTMS"/>
<pk mz="482.123239" i="1280157.3" sn="7.15" a="1080.18" fwhm="0.001272" res="378974.0" algo="FTMS"/>
<pk mz="482.130386" i="4051103.5" sn="27.57" a="6146.95" fwhm="0.001621" res="297374.5" algo="FTMS"/>
<pk mz="482.138521" i="4356258.0" z="-1" sn="29.82" a="6434.52" fwhm="0.001608" res="299788.9" algo="FTMS" component_name="y" deconvoluted_molecular_mass="481.135656" deconvoluted_isotopic_mass="482.139325"/>
<pk mz="482.166869" i="26004650.0" z="-1" sn="189.39" a="42013.75" fwhm="0.001564" res="308292.8" algo="FTMS" component_name="G" deconvoluted_molecular_mass="481.164257" deconvoluted_isotopic_mass="482.167674"/>
<pk mz="482.174953" i="2920620.8" sn="19.24" a="4020.34" fwhm="0.001560" res="309085.6" algo="FTMS"/>
<pk mz="482.179814" i="1909422.3" sn="11.79" a="2893.81" fwhm="0.001956" res="246475.9" algo="FTMS"/>
<pk mz="482.203242" i="1694389.3" sn="10.20" a="1974.96" fwhm="0.001479" res="326001.1" algo="FTMS"/>
<pk mz="482.211427" i="1281207.8" sn="7.16" a="1315.13" fwhm="0.001476" res="326726.8" algo="FTMS"/>
<pk mz="483.020662" i="2628010.5" sn="17.08" a="3364.23" fwhm="0.001412" res="341989.5" algo="FTMS"/>
<pk mz="483.031987" i="1462190.0" sn="8.49" a="2099.70" fwhm="0.001776" res="272010.0" algo="FTMS"/>
<pk mz="483.041726" i="4804017.0" sn="33.12" a="7463.38" fwhm="0.001627" res="296957.5" algo="FTMS"/>
<pk mz="483.056933" i="2573237.5" sn="16.68" a="3667.08" fwhm="0.001606" res="300821.5" algo="FTMS"/>
<pk mz="483.068391" i="1794232.9" sn="10.94" a="1892.47" fwhm="0.001673" res="288707.6" algo="FTMS"/>
<pk mz="483.078022" i="12621244.0" sn="90.74" a="20919.05" fwhm="0.001635" res="295489.8" algo="FTMS"/>
<pk mz="483.089236" i="1937855.1" sn="11.99" a="2186.15" fwhm="0.001371" res="352309.7" algo="FTMS"/>
<pk mz="483.093333" i="1447104.4" sn="8.38" a="1647.41" fwhm="0.001538" res="314078.0" algo="FTMS"/>
<pk mz="483.104155" i="1590467.6" z="-1" sn="9.43" a="2504.85" fwhm="0.002263" res="213523.0" algo="FTMS" component_name="AO" deconvoluted_molecular_mass="481.099458" deconvoluted_isotopic_mass="483.104963"/>
<pk mz="483.114370" i="15558087.0" z="-1" sn="112.39" a="25613.46" fwhm="0.001648" res="293121.1" algo="FTMS" component_name="BA" deconvoluted_molecular_mass="483.115157" deconvoluted_isotopic_mass="483.115178"/>
<pk mz="483.125612" i="2809802.0" sn="18.42" a="3489.87" fwhm="0.001441" res="335384.9" algo="FTMS"/>
<pk mz="483.129540" i="1727947.3" sn="10.45" a="2306.71" fwhm="0.001709" res="282693.5" algo="FTMS"/>
<pk mz="483.136701" i="1293773.4" z="-1" sn="7.25" a="1530.98" fwhm="0.001566" res="308496.1" algo="FTMS" component_name="y" deconvoluted_molecular_mass="481.135656" deconvoluted_isotopic_mass="483.137509"/>
<pk mz="483.150793" i="11929042.0" sn="85.64" a="18676.84" fwhm="0.001593" res="303278.8" algo="FTMS"/>
<pk mz="483.160527" i="27094484.0" z="-1" sn="197.42" a="45208.55" fwhm="0.001621" res="298142.9" algo="FTMS" component_name="O" deconvoluted_molecular_mass="483.161162" deconvoluted_isotopic_mass="483.161335"/>
<pk mz="483.170289" i="2751959.5" z="-1" sn="17.99" a="3997.16" fwhm="0.001573" res="307246.9" algo="FTMS" component_name="G" deconvoluted_molecular_mass="481.164257" deconvoluted_isotopic_mass="483.171097"/>
<pk mz="483.187236" i="8467933.0" sn="60.13" a="13495.60" fwhm="0.001644" res="293858.2" algo="FTMS"/>
<pk mz="483.200363" i="2002912.4" sn="12.47" a="2853.91" fwhm="0.001663" res="290619.1" algo="FTMS"/>
<pk mz="483.218177" i="1347557.8" sn="7.64" a="1759.31" fwhm="0.001727" res="279875.6" algo="FTMS"/>
<pk mz="483.223589" i="6205927.5" sn="43.45" a="9730.00" fwhm="0.001630" res="296517.5" algo="FTMS"/>
<pk mz="483.236522" i="1532779.3" sn="9.01" a="2391.50" fwhm="0.002069" res="233557.4" algo="FTMS"/>
<pk mz="483.260003" i="4989426.5" sn="34.49" a="7043.63" fwhm="0.001508" res="320444.3" algo="FTMS"/>
<pk mz="483.296464" i="2555389.3" sn="16.55" a="3073.95" fwhm="0.001447" res="333936.6" algo="FTMS"/>
<pk mz="484.052173" i="1961183.5" sn="12.16" a="2082.12" fwhm="0.001290" res="375216.6" algo="FTMS"/>
<pk mz="484.063233" i="1499618.8" sn="8.76" a="1494.40" fwhm="0.001293" res="374459.8" algo="FTMS"/>
<pk mz="484.073334" i="2695397.8" sn="17.58" a="4212.18" fwhm="0.001555" res="311380.1" algo="FTMS"/>
<pk mz="484.081266" i="2630376.0" sn="17.10" a="2984.62" fwhm="0.001318" res="367312.5" algo="FTMS"/>
<pk mz="484.088555" i="2296554.3" sn="14.64" a="3166.61" fwhm="0.001604" res="301826.3" algo="FTMS"/>
<pk mz="484.099952" i="1491949.8" sn="8.70" a="1716.57" fwhm="0.001704" res="284160.6" algo="FTMS"/>
<pk mz="484.109686" i="3455216.5" sn="23.18" a="4962.71" fwhm="0.001513" res="320069.2" algo="FTMS"/>
<pk mz="484.117587" i="3230451.0" z="-1" sn="21.52" a="4531.09" fwhm="0.001512" res="320123.8" algo="FTMS" component_name="BA" deconvoluted_molecular_mass="483.115157" deconvoluted_isotopic_mass="484.118399"/>
<pk mz="484.124806" i="1326325.1" sn="7.48" a="1184.46" fwhm="0.001247" res="388322.8" algo="FTMS"/>
<pk mz="484.145970" i="2531067.5" sn="16.36" a="3107.82" fwhm="0.001477" res="327751.7" algo="FTMS"/>
<pk mz="484.154085" i="3332862.0" sn="22.27" a="4511.75" fwhm="0.001493" res="324260.5" algo="FTMS"/>
<pk mz="484.159113" i="1663999.4" sn="9.97" a="2122.99" fwhm="0.001554" res="311515.1" algo="FTMS"/>
<pk mz="484.163846" i="6418177.0" z="-1" sn="45.02" a="9844.57" fwhm="0.001616" res="299614.4" algo="FTMS" component_name="O" deconvoluted_molecular_mass="483.161162" deconvoluted_isotopic_mass="484.164658"/>
<pk mz="484.182586" i="2112262.5" sn="13.28" a="2639.30" fwhm="0.001560" res="310388.5" algo="FTMS"/>
<pk mz="484.190550" i="2217224.8" sn="14.05" a="2691.48" fwhm="0.001416" res="341825.4" algo="FTMS"/>
<pk mz="484.219110" i="1337873.4" sn="7.57" a="1676.62" fwhm="0.001642" res="294806.7" algo="FTMS"/>
<pk mz="484.227018" i="1982483.8" sn="12.32" a="2676.14" fwhm="0.001595" res="303632.8" algo="FTMS"/>
<pk mz="484.999868" i="1524218.5" sn="8.94" a="1352.60" fwhm="0.001259" res="385118.6" algo="FTMS"/>
<pk mz="485.036224" i="3929605.5" sn="26.67" a="6041.39" fwhm="0.001652" res="293568.8" algo="FTMS"/>
<pk mz="485.047453" i="1842696.8" sn="11.29" a="2026.65" fwhm="0.001326" res="365896.9" algo="FTMS"/>
<pk mz="485.057313" i="6840331.5" sn="48.13" a="11658.32" fwhm="0.001674" res="289836.9" algo="FTMS"/>
<pk mz="485.072627" i="3863568.3" sn="26.18" a="5842.07" fwhm="0.001574" res="308229.7" algo="FTMS"/>
<pk mz="485.083768" i="2677779.5" sn="17.44" a="4331.43" fwhm="0.001770" res="274125.6" algo="FTMS"/>
<pk mz="485.093635" i="11241495.0" sn="80.57" a="18060.27" fwhm="0.001607" res="301857.2" algo="FTMS"/>
<pk mz="485.104896" i="1622553.9" sn="9.67" a="2318.95" fwhm="0.002131" res="227681.2" algo="FTMS"/>
<pk mz="485.108968" i="2701339.0" sn="17.62" a="3424.43" fwhm="0.001463" res="331527.9" algo="FTMS"/>
<pk mz="485.120081" i="2029854.4" sn="12.67" a="3778.21" fwhm="0.002213" res="219183.9" algo="FTMS"/>
<pk mz="485.130071" i="11630625.0" sn="83.43" a="18251.51" fwhm="0.001593" res="304606.0" algo="FTMS"/>
<pk mz="485.141088" i="1575716.6" sn="9.32" a="2059.93" fwhm="0.001610" res="301311.7" algo="FTMS"/>
<pk mz="485.145357" i="2255398.0" sn="14.33" a="3302.79" fwhm="0.001640" res="295771.2" algo="FTMS"/>
<pk mz="485.166417" i="7212076.0" z="-1" sn="50.87" a="11751.27" fwhm="0.001661" res="292032.2" algo="FTMS" component_name="O" deconvoluted_molecular_mass="483.161162" deconvoluted_isotopic_mass="485.167232"/>
<pk mz="485.177637" i="1264175.6" sn="7.02" a="1192.98" fwhm="0.001309" res="370747.0" algo="FTMS"/>
<pk mz="485.181820" i="1362352.9" sn="7.75" a="1711.23" fwhm="0.001744" res="278247.2" algo="FTMS"/>
<pk mz="485.202916" i="6249527.0" sn="43.77" a="9452.96" fwhm="0.001571" res="308821.0" algo="FTMS"/>
<pk mz="485.239271" i="7880770.0" sn="55.79" a="11969.08" fwhm="0.001562" res="310664.0" algo="FTMS"/>
<pk mz="485.275637" i="5558349.0" sn="38.68" a="7884.84" fwhm="0.001525" res="318199.9" algo="FTMS"/>
<pk mz="485.312053" i="2169943.8" sn="13.70" a="2790.65" fwhm="0.001583" res="306571.1" algo="FTMS"/>
<pk mz="486.031409" i="2738990.0" sn="17.89" a="4039.73" fwhm="0.001646" res="295318.6" algo="FTMS"/>
<pk mz="486.067867" i="3074872.8" sn="20.37" a="3941.36" fwhm="0.001468" res="331042.0" algo="FTMS"/>
<pk mz="486.079191" i="1407804.1" sn="8.08" a="1464.34" fwhm="0.001408" res="345139.8" algo="FTMS"/>
<pk mz="486.088970" i="1505855.0" sn="8.80" a="1780.54" fwhm="0.001540" res="315661.8" algo="FTMS"/>
<pk mz="486.097038" i="2405185.5" sn="15.43" a="3075.70" fwhm="0.001505" res="323017.4" algo="FTMS"/>
<pk mz="486.104152" i="2721603.5" sn="17.76" a="3719.21" fwhm="0.001544" res="314898.9" algo="FTMS"/>
<pk mz="486.115559" i="1541447.0" sn="9.07" a="1553.51" fwhm="0.001354" res="358977.3" algo="FTMS"/>
<pk mz="486.125454" i="2639177.8" sn="17.16" a="4051.99" fwhm="0.001750" res="277792.1" algo="FTMS"/>
<pk mz="486.133510" i="2615628.3" sn="16.98" a="4432.77" fwhm="0.001703" res="285416.8" algo="FTMS"/>
<pk mz="486.161953" i="2305364.8" sn="14.70" a="2667.66" fwhm="0.001424" res="341331.4" algo="FTMS"/>
<pk mz="486.169863" i="2310487.0" z="-1" sn="14.73" a="2555.76" fwhm="0.001378" res="352862.4" algo="FTMS" component_name="O" deconvoluted_molecular_mass="483.161162" deconvoluted_isotopic_mass="486.170681"/>
<pk mz="486.198208" i="2034783.5" sn="12.70" a="2885.64" fwhm="0.001831" res="265541.3" algo="FTMS"/>
<pk mz="486.206114" i="1974369.9" sn="12.26" a="2921.84" fwhm="0.001805" res="269374.0" algo="FTMS"/>
<pk mz="486.234680" i="1863018.4" sn="11.44" a="1823.50" fwhm="0.001327" res="366322.9" algo="FTMS"/>
<pk mz="486.242446" i="1987948.6" sn="12.36" a="2431.71" fwhm="0.001414" res="343766.5" algo="FTMS"/>
<pk mz="486.279087" i="1437303.6" sn="8.30" a="1899.14" fwhm="0.001691" res="287611.4" algo="FTMS"/>
<pk mz="487.015515" i="2739282.3" sn="17.89" a="3937.90" fwhm="0.001665" res="292506.6" algo="FTMS"/>
<pk mz="487.036777" i="1415256.6" sn="8.13" a="1869.84" fwhm="0.001789" res="272276.4" algo="FTMS"/>
<pk mz="487.051861" i="5065309.0" sn="35.04" a="7284.87" fwhm="0.001554" res="313461.5" algo="FTMS"/>
<pk mz="487.063165" i="2501728.5" sn="16.14" a="3187.83" fwhm="0.001549" res="314415.7" algo="FTMS"/>
<pk mz="487.073043" i="6159971.5" sn="43.11" a="10132.26" fwhm="0.001692" res="287831.8" algo="FTMS"/>
<pk mz="487.088280" i="5468776.0" sn="38.01" a="8037.42" fwhm="0.001542" res="315883.5" algo="FTMS"/>
<pk mz="487.099499" i="2924139.3" sn="19.25" a="4806.79" fwhm="0.002133" res="228360.5" algo="FTMS"/>
<pk mz="487.109346" i="7249518.0" sn="51.14" a="11818.91" fwhm="0.001674" res="290981.1" algo="FTMS"/>
<pk mz="487.124682" i="4327026.5" sn="29.60" a="6505.73" fwhm="0.001620" res="300729.1" algo="FTMS"/>
<pk mz="487.135641" i="2083958.0" sn="13.06" a="3490.43" fwhm="0.001917" res="254169.7" algo="FTMS"/>
<pk mz="487.145718" i="6569593.0" sn="46.13" a="10792.78" fwhm="0.001689" res="288395.1" algo="FTMS"/>
<pk mz="487.160899" i="2897533.5" sn="19.06" a="4474.99" fwhm="0.001763" res="276354.3" algo="FTMS"/>
<pk mz="487.182135" i="5180036.0" sn="35.88" a="8187.76" fwhm="0.001642" res="296706.8" algo="FTMS"/>
<pk mz="487.197383" i="2256008.3" sn="14.33" a="3072.41" fwhm="0.001554" res="313520.5" algo="FTMS"/>
<pk mz="487.210346" i="1639820.1" sn="9.79" a="1734.98" fwhm="0.001372" res="355091.9" algo="FTMS"/>
<pk mz="487.218474" i="6684302.5" sn="46.97" a="10254.23" fwhm="0.001614" res="301887.5" algo="FTMS"/>
<pk mz="487.233862" i="1481619.1" sn="8.62" a="1403.99" fwhm="0.001386" res="351596.0" algo="FTMS"/>
<pk mz="487.240868" i="1572501.1" sn="9.29" a="2476.93" fwhm="0.002028" res="240276.5" algo="FTMS"/>
<pk mz="487.254913" i="5754521.5" sn="40.12" a="9060.28" fwhm="0.001652" res="295037.2" algo="FTMS"/>
<pk mz="487.291330" i="2973860.3" sn="19.62" a="3625.78" fwhm="0.001415" res="344295.7" algo="FTMS"/>
<pk mz="488.047014" i="3325316.0" sn="22.21" a="5014.12" fwhm="0.001742" res="280190.3" algo="FTMS"/>
<pk mz="488.055308" i="1409286.4" sn="8.09" a="2089.59" fwhm="0.002012" res="242585.3" algo="FTMS"/>
<pk mz="488.058042" i="1405575.1" sn="8.06" a="1228.90" fwhm="0.001270" res="384250.5" algo="FTMS"/>
<pk mz="488.068420" i="1274506.3" sn="7.09" a="1694.02" fwhm="0.002036" res="239730.9" algo="FTMS"/>
<pk mz="488.083550" i="4088718.8" sn="27.84" a="5914.94" fwhm="0.001563" res="312238.2" algo="FTMS"/>
<pk mz="488.094767" i="2259858.0" sn="14.36" a="3135.99" fwhm="0.001616" res="302132.3" algo="FTMS"/>
<pk mz="488.104588" i="1433237.0" sn="8.26" a="2238.59" fwhm="0.001889" res="258457.3" algo="FTMS"/>
<pk mz="488.112822" i="1809047.4" sn="11.03" a="2054.32" fwhm="0.001497" res="326092.3" algo="FTMS"/>
<pk mz="488.119800" i="2304409.5" sn="14.68" a="2679.96" fwhm="0.001360" res="358996.8" algo="FTMS"/>
<pk mz="488.131031" i="2188188.8" sn="13.83" a="2891.53" fwhm="0.001560" res="312925.4" algo="FTMS"/>
<pk mz="488.149159" i="1469090.1" sn="8.53" a="1938.06" fwhm="0.001677" res="291136.2" algo="FTMS"/>
<pk mz="488.156386" i="1472420.3" sn="8.55" a="1467.95" fwhm="0.001338" res="364867.3" algo="FTMS"/>
<pk mz="488.177307" i="2239914.5" sn="14.21" a="3109.30" fwhm="0.001588" res="307491.4" algo="FTMS"/>
<pk mz="488.213908" i="2658229.3" sn="17.29" a="4288.94" fwhm="0.001751" res="278867.9" algo="FTMS"/>
<pk mz="488.221687" i="1759159.6" sn="10.67" a="1941.33" fwhm="0.001420" res="343834.9" algo="FTMS"/>
<pk mz="488.249975" i="1855935.9" sn="11.38" a="2389.68" fwhm="0.001500" res="325590.9" algo="FTMS"/>
<pk mz="488.258269" i="1929666.4" sn="11.92" a="2473.89" fwhm="0.001550" res="315092.3" algo="FTMS"/>
<pk mz="489.031096" i="5341350.5" sn="37.07" a="7906.16" fwhm="0.001565" res="312416.3" algo="FTMS"/>
<pk mz="489.042341" i="1801385.9" sn="10.97" a="1835.59" fwhm="0.001279" res="382462.8" algo="FTMS"/>
<pk mz="489.052242" i="2038956.8" sn="12.73" a="3220.36" fwhm="0.001902" res="257130.4" algo="FTMS"/>
<pk mz="489.067443" i="7108785.5" sn="50.10" a="11765.58" fwhm="0.001693" res="288914.8" algo="FTMS"/>
<pk mz="489.078714" i="4031156.5" sn="27.41" a="6215.61" fwhm="0.001649" res="296581.3" algo="FTMS"/>
<pk mz="489.088552" i="3705015.5" sn="25.01" a="5471.41" fwhm="0.001651" res="296243.0" algo="FTMS"/>
<pk mz="489.103842" i="6941884.0" sn="48.87" a="11723.03" fwhm="0.001728" res="283031.1" algo="FTMS"/>
<pk mz="489.115114" i="3481279.3" sn="23.36" a="5705.52" fwhm="0.001794" res="272656.4" algo="FTMS"/>
<pk mz="489.124984" i="4026562.3" sn="27.38" a="6200.09" fwhm="0.001566" res="312360.6" algo="FTMS"/>
<pk mz="489.140263" i="9170119.0" sn="65.29" a="14852.13" fwhm="0.001601" res="305472.3" algo="FTMS"/>
<pk mz="489.153083" i="1632970.5" sn="9.73" a="2364.79" fwhm="0.002016" res="242602.1" algo="FTMS"/>
<pk mz="489.161487" i="3352269.0" sn="22.41" a="5099.44" fwhm="0.001702" res="287397.9" algo="FTMS"/>
<pk mz="489.176662" i="4964561.5" sn="34.29" a="7601.22" fwhm="0.001640" res="298305.5" algo="FTMS"/>
<pk mz="489.189770" i="2415829.3" sn="15.50" a="4854.42" fwhm="0.002381" res="205438.3" algo="FTMS"/>
<pk mz="489.197815" i="4155607.8" sn="28.33" a="6376.87" fwhm="0.001615" res="302835.7" algo="FTMS"/>
<pk mz="489.212886" i="2547420.3" sn="16.47" a="3266.06" fwhm="0.001506" res="324789.0" algo="FTMS"/>
<pk mz="489.226174" i="2483936.0" sn="16.01" a="3269.54" fwhm="0.001603" res="305100.1" algo="FTMS"/>
<pk mz="489.234176" i="4795618.5" sn="33.04" a="7624.57" fwhm="0.001699" res="288034.4" algo="FTMS"/>
<pk mz="489.270513" i="3198701.3" sn="21.27" a="4278.47" fwhm="0.001503" res="325600.7" algo="FTMS"/>
<pk mz="489.277354" i="2109679.3" sn="13.25" a="2625.78" fwhm="0.001593" res="307117.6" algo="FTMS"/>
<pk mz="490.026449" i="2062283.6" sn="12.70" a="3004.57" fwhm="0.001742" res="281333.2" algo="FTMS"/>
<pk mz="490.062697" i="4889046.5" sn="33.22" a="7606.15" fwhm="0.001659" res="295414.2" algo="FTMS"/>
<pk mz="490.070877" i="1818328.6" sn="10.93" a="2394.55" fwhm="0.001749" res="280205.4" algo="FTMS"/>
<pk mz="490.074163" i="1750745.6" sn="10.44" a="2198.42" fwhm="0.001687" res="290462.8" algo="FTMS"/>
<pk mz="490.083095" i="1331164.3" sn="7.39" a="2122.46" fwhm="0.002164" res="226493.6" algo="FTMS"/>
<pk mz="490.099085" i="3889633.0" sn="25.96" a="5790.74" fwhm="0.001595" res="307245.4" algo="FTMS"/>
<pk mz="490.107037" i="1990115.3" sn="12.18" a="2503.17" fwhm="0.001510" res="324526.8" algo="FTMS"/>
<pk mz="490.110449" i="2237924.3" sn="13.97" a="3738.57" fwhm="0.001942" res="252318.5" algo="FTMS"/>
<pk mz="490.135739" i="2204395.8" sn="13.73" a="3178.76" fwhm="0.001657" res="295780.7" algo="FTMS"/>
<pk mz="490.143714" i="2751982.0" sn="17.71" a="3845.73" fwhm="0.001553" res="315703.6" algo="FTMS"/>
<pk mz="490.146539" i="1620462.9" sn="9.49" a="2265.22" fwhm="0.001766" res="277524.9" algo="FTMS"/>
<pk mz="490.156573" i="1430065.9" sn="8.11" a="2410.53" fwhm="0.002197" res="223131.3" algo="FTMS"/>
<pk mz="490.171859" i="1689590.4" sn="9.99" a="1703.88" fwhm="0.001310" res="374082.3" algo="FTMS"/>
[truncated: 241,219 more chars]
