# Supplementary material for: Drought re-routes soil microbial carbon metabolism towards emission of volatile metabolites in an artificial tropical rainforest
Source: Nat Microbiol. 2023 Jul 31;8(8):1480–94. doi: 10.1038/s41564-023-01432-9 (PMC10390333; doi:10.1038/s41564-023-01432-9)
Supplement: Supplementary file 3 — Folder containing all raw XML data for FTICR. [file 41564_2023_1432_MOESM3_ESM.zip › FTICR-XML-Honeker/P26-09-b.xml]

<?xml version="1.0" encoding="utf-8"?>
<root>
<fileinfo appname="Bruker Compass DataAnalysis" appversion="5.0.203" app_platform="64-bit" date="2021-02-04T12:15:03" type="DataAnalysis Results" typeversion="1.1" subtype="MS Spectrum" />
<generalinfo organisation="" user="" hostname="WE35157" os="Windows 8" architecture="64-bit"/>
<analysis name="C:\Users\toyo995\OneDrive - PNNL\Desktop\Data Malak Feb\Tfaily_50971_P26-09-b_29Jan21_Alder_Inf_144SA_IATp1_1_01_58631.d\analysis.baf">
<info><DateTime>2021-01-29T20:57:19-08:00</DateTime><method>FY21_Q1_144SA_p1_neg_58631</method><sample></sample><comment></comment><operator></operator><instrument>solariX</instrument><instrument_serial_number>000000.00000</instrument_serial_number><manufacturer>Bruker</manufacturer></info>
<DataAnalysis version="DataAnalysis 5.0.203" DataAnalysisResults="">
<DataAnalysis_processing_parameters><find_compounds_chromatogram detect_version="2" detect_areamode="1" detect_areathresholdabs="0.00000000" detect_areathresholdrel="10.00000000" detect_intensitymode="1" detect_intensitythresholdabs="0.00000000" detect_intensitythresholdrel="10.00000000" detect_sensitivity="0.20000000" add_uv_or_ms_spectra="0" spectrum_load_mode="2" background_subtraction_mode="0" MS_peaksensmode2="1" MS_pc12="0.40000000" MS_pc22="4.00000000" MS_peaksens12="99.00000000" MS_peaksens22="99.00000000" MS_areamode2="2" MS_areathresholdabs2="1000.00000000" MS_areathresholdrel2="10.00000000" MS_intensitymode2="0" MS_intensitythresholdabs2="1000.00000000" MS_intensitythresholdrel2="10.00000000" MS_basesmoothmode2="1" MS_basesmoothpts2="8" MS_basesmoothmin2="12.00000000" MS_basesmoothforce2="0.10000000" MS_startendslope2="10.00000000" MS_valleyfilterused2="1" MS_valleyfilter2="10.00000000" MS_noisecorr2="0" UV_peaksensmode2="1" UV_pc12="0.40000000" UV_pc22="4.00000000" UV_peaksens12="99.90000000" UV_peaksens22="100.00000000" UV_areamode2="0" UV_areathresholdabs2="5.00000000" UV_areathresholdrel2="1.00000000" UV_intensitymode2="1" UV_intensitythresholdabs2="1.00000000" UV_intensitythresholdrel2="0.01000000" UV_basesmoothmode2="1" UV_basesmoothpts2="8" UV_basesmoothmin2="12.00000000" UV_basesmoothforce2="1.00000000" UV_startendslope2="10.00000000" UV_valleyfilterused2="1" UV_valleyfilter2="10.00000000" UV_noisecorr2="0" detect_delcmpdsinrng="1" />
<find_compounds_mobilogram detect_areamode="1" detect_areathresholdabs="1000.00000000" detect_areathresholdrel="5.00000000" detect_intensitymode="0" detect_intensitythresholdabs="100.00000000" detect_intensitythresholdrel="5.00000000" detect_sensitivity="99.00000000" detect_resolution="250.00000000" spectrum_load_mode="2" detect_delcmpdsinrng="1" />
<auto_ms_n use_retention_time_window="1" retention_time_window="0.75000000" rt_unit="min" minimum_intensity_positive="10000.00000000" minimum_intensity_negative="1000.00000000" apply_max_number_compounds="1" max_number_compounds="300" spectrum_load_mode="2" background_type="0" create_auto_ms_n_traces="0" create_detailed_traces="0" merge_positive_negative_compounds="0" detect_delcmpdsinrng="1" detect_keep_cmpds_detectedneutralloss="0" add_uv_spectra="0" advanced_precursor_determination="0" determine_alternate_precursor="0" />
<dissect_params dissect_addsmoothing="0" dissect_allow_wider_peaks="0" dissect_resolving_power="1.00000000" dissect_set_expected_width="0" dissect_expected_width="3" dissect_deletepeaksinrange="1" dissect_fullrange="1" dissect_cutoff="0.05000000" dissect_sensitivity="10.00000000" dissect_maxoverlap="5" dissect_smoothwidth="1" spectrum_load_mode="0" add_uv_spectra="1" />
<find_all_compounds min_time_points="10" min_correlation="0.70000000" background_type="0" load_spec_type="3" additional_smoothing="0" proteomics="0" chrom_sn_threshold="5.00000000" chrom_smoothingwidth="1" detect_delcmpdsinrng="1" add_MSMS_spectra="1" adducts_positive_mode="" adducts_negative_mode="" />
<ms_peak_finder ms_peak_finder_type="FTMS" ms_manually_use_peak_finder="1" ms_peak_finder_filter_exclusion_masses="0" ><ms_peak_finder_apex minimum_intensity="100.00000000" peak_width="0.00200000" peak_width_msms="0.00200000" relative_threshold_base_peak="0.05000000" signal_to_noise="1.00000000" />
<ms_peak_finder_centroid peak_width="0.00200000" peak_width_msms="0.00200000" signal_to_noise="1.00000000" relative_threshold_base_peak="0.05000000" minimum_intensity="100.00000000" centroid_percentage="80.00000000" />
<ms_peak_finder_snap minimum_intensity="0.00000000" relative_threshold_base_peak="0.01000000" signal_to_noise="2.00000000" maximum_charge="20" quality_factor_threshold="0.90000000" number_of_patterns="500000" building_block_1="C 4.9384 N 1.3577 O 1.4773 S 0.0417 H 7.7583" building_block_2="" use_snap_2="1" add_detailed_results="0" />
<ms_peak_finder_snap minimum_intensity="100.00000000" peak_width="1.00000000" use_datapoints="1" sum_width="1" relative_threshold_base_peak="0.05000000" signal_to_noise="1.00000000" baseline_type="1" baseline_flatness="1.00000000" same_sumwidth_as_acquisition="0" use_resolution="0" res="10000" instrument_sum_width="5" use_sum_of_intensities="0" />
<ms_peak_finder_ftms signal_to_noise="7.00000000" relative_threshold_base_peak="0.01000000" minimum_intensity="100.00000000" centroid_percentage="80.00000000" use_centroid="0" />
<ms_peak_finder_line_spectra apply_line_spectra_threshold="0" line_spectra_threshold="10.00000000" />
</ms_peak_finder>
<deconvolution clear_prev_results="1" create_neutral_spectrum="0" incl_shifted_spectra="0" ret_residuals="0" incl_comp_details="0" show_comp_details="0" substance_class="1" extend_evelope="0" extend_before="1.00000000" extend_after="1.00000000" auto_apply="1" ><deconvolution_detailed_full perf_deconv="1" rel_isotop_deconv="0" resolve_isotop="1" exclude_reporter_ions="0" reporter_ions="0" abund_cutoff="2.50000000" envelope_cutoff="75.00000000" high_mass="4000.00000000" low_mass="250.00000000" mw_agreement="0.00000000" maximum_charge="4" max_charge_isotop="0" min_charge="4" min_peaks="3" precursor_deconv="0" max_components="10" adduct_ion_name_neg="-H" adduct_ion_mass_neg="-1.00782504" adduct_ion_name_pos="+H" adduct_ion_mass_pos="1.00727600" apply_min_max_mass_boundaries="0" />
<deconvolution_detailed_max_res perf_deconv="1" rel_isotop_deconv="0" resolve_isotop="1" exclude_reporter_ions="0" reporter_ions="0" abund_cutoff="2.00000000" envelope_cutoff="75.00000000" high_mass="4000.00000000" low_mass="250.00000000" mw_agreement="5.00000000" maximum_charge="3" max_charge_isotop="0" min_charge="3" min_peaks="3" precursor_deconv="0" max_components="10" adduct_ion_name_neg="-H" adduct_ion_mass_neg="-1.00782504" adduct_ion_name_pos="+H" adduct_ion_mass_pos="1.00727600" apply_min_max_mass_boundaries="0" />
<deconvolution_detailed_ms_n perf_deconv="1" rel_isotop_deconv="0" resolve_isotop="1" exclude_reporter_ions="0" reporter_ions="0" abund_cutoff="1.00000000" envelope_cutoff="75.00000000" high_mass="3000.00000000" low_mass="100.00000000" mw_agreement="5.00000000" maximum_charge="3" max_charge_isotop="0" min_charge="3" min_peaks="3" precursor_deconv="0" max_components="10" adduct_ion_name_neg="-H" adduct_ion_mass_neg="-1.00782504" adduct_ion_name_pos="+H" adduct_ion_mass_pos="1.00727600" apply_min_max_mass_boundaries="0" />
<deconvolution_detailed_protein perf_deconv="1" rel_isotop_deconv="1" resolve_isotop="1" exclude_reporter_ions="0" reporter_ions="0" abund_cutoff="2.50000000" envelope_cutoff="75.00000000" high_mass="100000.00000000" low_mass="1000.00000000" mw_agreement="0.00000000" maximum_charge="75" max_charge_isotop="0" min_charge="75" min_peaks="3" precursor_deconv="0" max_components="20" adduct_ion_name_neg="-H" adduct_ion_mass_neg="-1.00782504" adduct_ion_name_pos="+H" adduct_ion_mass_pos="1.00727600" apply_min_max_mass_boundaries="1" />
<max_entropy_deconvolution adduct_ion_name_pos="+H" adduct_ion_mass_pos="1.00727600" adduct_ion_name_neg="-H" adduct_ion_mass_neg="-1.00782504" low_mass="1000.00000000" high_mass="100000.00000000" spacint_out="0.00000000" resolving_power="1000.00000000" peak_width="0.00200000" width="0" maxentx="0" res="0" />
</deconvolution><mascot_export globalchargelimit_apply="1" globalchargelimit="1+, 2+ and 3+" prefer_fullscan_deconvolution_results="1" deconvolution_export_type="1" msmssignals="100" threshold="100.00000000" mssignals_deconv="2" mssignals_non_deconv="0" normalize_msms="0" single_charged="0" />
<process_parameters_chrom baseline_flatness="0.80000000"	baseline_addchild="1"	baseline_disableoriginal="1" baseline_usesamecolor="1" smoothing_algorithm="1" smoothing_width="0.20000000" smoothing_cycles="1" smoothing_addchild="1" smoothing_disableoriginal="1"	smoothing_usesamecolor="1" />
<process_parameters_mobil baseline_flatness="0.80000000"	baseline_addchild="1"	baseline_disableoriginal="1" baseline_usesamecolor="1" smoothing_algorithm="1" smoothing_width="0.10000000" smoothing_cycles="1" smoothing_addchild="1" smoothing_disableoriginal="1"	smoothing_usesamecolor="1" />
<process_parameters_ms baseline_flatness="0.80000000"	baseline_addchild="1"	baseline_disableoriginal="1" baseline_usesamecolor="1" smoothing_algorithm="1" smoothing_width="0.20000000" smoothing_cycles="1" smoothing_addchild="1" smoothing_disableoriginal="1"	smoothing_usesamecolor="1" />
<display_params mass_precision="-1" time_precision="2" structure_size="30" chrom_peak_label="Index" />
<calibration_params calibration_range="0.00500000" calibration_listname="neg_pip_McKeeFA_DSmith_verified" calibration_listgroupname="ESI" calibration_fit_mode="0" calibration_intensitythreshold="1000000.00000000" />
<calibration_lockmass_params calibration_range="0.50000000" calibration_listname="" calibration_listgroupname="" calibration_intensitythreshold="0.00000000" calibration_lockmassmode="0" />
<mobility_calibration_params calibration_range="0.10000000" calibration_listname="&lt;not set&gt;" calibration_listgroupname="ESI" calibration_intensitythreshold="0.00000000" />
<library_search_params del_prev_res="1" ><library_search_basic_params accept_score="50" allowmasses_above="0" allowmasses_below="0" desired_score="900" increasedepth="0" maxnr_spectra="10" cross_match="0" sort_by="1" include_precursor_spectra="1" exclude_precursor_signals="0" skip_low_frgamnet_spectra="1" min_effective_score="500" minmatch_score="250" min_score="400" />
<library_search_advanced_params add_int_range="5.00000000" extended="1" locnorm="0" root="0" hwfstp="50" hwscdp="7" intrangefac="1.89999998" locnormeqfac="1.00000000" locnormfac="2.00000000" locnormwin="25" masdisint="20" minsrcint="100" minspepresrc="15" threshfstp="40" maskadducts="0" maskprecursor="0" />
<library_search_libraries_params add_unid="0" parallel="0" libraries="" librariey_unidentified="" />
<library_search_match_params chrgdeconv="0" collenerg="0" fragampl="1" instrtp="2" ionmeth="3" isolwidth="0" msmsstg="2" ms_vs_msms="4" pkwidth="0" polarity="4" psd="0" lastprecion="0" precions="0" prodion="0" rgtgaspress="0" rgtion="0" refl="0" collgas="0" collgaspress="0" trapdrv="1" />
<library_search_add_params add_confirm_mode="0" />
<library_search_rt_params accepted_deviation="1.00000000" apply_rt_match="0" match_columnname="1" max_deviation="5.00000000" />
</library_search_params><masslist_layout layout_columntypes="2 12 3 6 " layout_columnwidth="66 20 63 57 " />
<cmpdlist_layout layout_columntypes="14 20 31 1 40 26 " layout_columnwidth="20 53 134 65 46 50 " />
<molecular_formula_layout layout_columntypes="24 1 2 40 3 5 6 18 7 9 8 " layout_columnwidth="-1 -1 -1 -1 -1 -1 -1 -1 -1 -1 -1 " />
<general_unknown_layout layout_columntypes="6 0 5 3 4 2 12 14 10 11 " layout_columnwidth="-1 -1 -1 -1 -1 -1 -1 -1 -1 -1 " />
<target_screening_layout layout_columntypes="15 14 6 5 43 11 1 2 17 7 8 9 10 4 3 39 40 41 42 16 18 19 25 20 21 22 23 24 31 26 27 28 29 30 37 32 33 34 35 36 " layout_columnwidth="-1 -1 -1 -1 -1 -1 -1 -1 -1 -1 -1 -1 -1 -1 -1 -1 -1 -1 -1 -1 -1 -1 -1 -1 -1 -1 -1 -1 -1 -1 -1 -1 -1 -1 -1 -1 -1 -1 -1 -1 " />
<exclusion_masses></exclusion_masses>
<xml_export_parameters export_detailed_information="0" export_peptide_database_query_information="1" export_full_peptide_database_query_information="1" protein_analysis_export_mgf="1" protein_analysis_export_xml="1" />
<smf1D_params max_nr_formulae="50" z="1" rdb_min="0.00000000" rdb_max="80.00000000" tolerance_ppm="5.00000000" tolerance_abs="1.00000000" tolerance_ppm_MSn="5.00000000" tolerance_abs_MSn="2.00000000" use_rel_tolerance="0" use_rel_tolerance_MSn="0" lower_bound_formula="" upper_bound_formula="" electron_configuration="2" electron_configuration_MSn="0" sigma_limit="0.02000000" sigma_limit_MSn="0.05000000" HC_Ratio_min="0.00000000" HC_Ratio_max="3.00000000" filtering="1" patternsearch="0" filter_by_elementratio="1" estimate_carbon_count="1" relative_threshold_base_peak="1.00000000" delete_previous_results="1" filter_criteriy="0" adducts_positive_mode="M+H  M+NH4  M+Na  M+K " adducts_negative_mode="M-H  M+Na-H2  M+K-H2  M+Cl " collect_adducts="0" />
<smf3D_params tolerance_neutralloss="5.00000000" intensitythresholdabs2="0.00000000" intensity_threshold_abs_msms="0.00000000" auto_filter="0" nr_explained_peaks="5" highlight_unexplained_peaks="0" />
<uv_parameters rt_offset="0.00000000" />
<target_screening delta_rt="1.50000000" threshold_sigma="0.05000000" detection_tolerance="0.00500000" identification_tolerance="10.00000000" detection_tolerance_ppm="5.00000000" identification_tolerance_ppm="5.00000000" use_tolerance_ppm="0" compound_database="C:\BDALSystemData\BuildingBlocks\TargetScreeningDataBase.csv" use_sampleinfo_xml="0" rt_range_start="0.00000000" rt_range_end="0.00000000" additional_smoothing="0" create_chromatogram_time_slices="1" rt_window_halfwidth="45.00000000" enable_BPC="1" evaluate_qualifier_ions="1" qualifier_ion_intensity_threshold="0.00000000" group_id=": " lc_method_id=":" ms_method_id=":" matrix_id=":" useDB="0" sortanalytes="4" />
<automatic_calibration use_calibration_segment="0" automatic_calibration="0.00000000/0.00000000" automatic_calibration_use_spectrum_type="0" automatic_calibration_retain_data="0" automatic_calibration_perform_lockmass="0" />
<target_screening_scoring threshold1_qualityfactor="0.02000000" threshold2_qualityfactor="0.05000000" threshold1_massaccuracy="3.00000000" threshold2_massaccuracy="10.00000000" threshold1_retentiontime="20.00000000" threshold2_retentiontime="40.00000000" use_tolerance_ppm="0" />
</DataAnalysis_processing_parameters>
<ms_spectrum info="-MS" msmsinfo="All MS" polarity="-" scanmode="fullscan" seq_nr_start="1"  rt="4.84696667" rt_unit="min">
<ms_peaks><pk mz="149.024103" i="848791.9" sn="7.08" a="67.70" fwhm="0.000121" res="1230672.6" algo="FTMS"/>
<pk mz="149.024392" i="1230491.4" sn="11.40" a="126.36" fwhm="0.000127" res="1175902.1" algo="FTMS"/>
<pk mz="156.386782" i="924230.6" sn="7.94" a="124.53" fwhm="0.000171" res="913267.3" algo="FTMS"/>
<pk mz="157.486246" i="846908.9" sn="7.06" a="118.10" fwhm="0.000169" res="932004.5" algo="FTMS"/>
<pk mz="158.542512" i="867323.6" sn="7.30" a="126.63" fwhm="0.000194" res="818890.5" algo="FTMS"/>
<pk mz="159.018632" i="865182.7" sn="7.27" a="69.64" fwhm="0.000128" res="1245780.2" algo="FTMS"/>
<pk mz="159.844839" i="1118757.5" sn="10.14" a="174.58" fwhm="0.000194" res="824331.2" algo="FTMS"/>
<pk mz="160.841717" i="7917696.5" sn="87.02" a="1311.21" fwhm="0.000169" res="953837.6" algo="FTMS"/>
<pk mz="160.842005" i="14228289.0" sn="158.38" a="2218.12" fwhm="0.000158" res="1020877.7" algo="FTMS"/>
<pk mz="160.843534" i="968186.6" sn="8.44" a="118.17" fwhm="0.000175" res="917610.8" algo="FTMS"/>
<pk mz="161.459656" i="857854.6" sn="7.19" a="133.67" fwhm="0.000232" res="696768.5" algo="FTMS"/>
<pk mz="161.842155" i="1835538.8" sn="18.25" a="273.07" fwhm="0.000167" res="966863.0" algo="FTMS"/>
<pk mz="162.075490" i="847789.0" sn="7.08" a="78.42" fwhm="0.000145" res="1120081.2" algo="FTMS"/>
<pk mz="162.835763" i="1040971.7" sn="9.26" a="153.46" fwhm="0.000184" res="883435.0" algo="FTMS"/>
<pk mz="162.837297" i="1570475.6" sn="15.25" a="199.14" fwhm="0.000155" res="1047342.6" algo="FTMS"/>
<pk mz="162.838772" i="6330443.5" sn="69.07" a="995.61" fwhm="0.000160" res="1017151.6" algo="FTMS"/>
<pk mz="162.839067" i="12727404.0" sn="141.41" a="2083.60" fwhm="0.000162" res="1005111.8" algo="FTMS"/>
<pk mz="162.842149" i="1172531.5" sn="10.75" a="127.54" fwhm="0.000133" res="1226637.1" algo="FTMS"/>
<pk mz="162.842410" i="1857675.5" sn="18.50" a="242.08" fwhm="0.000143" res="1138209.3" algo="FTMS"/>
<pk mz="162.852171" i="895197.1" sn="7.61" a="102.00" fwhm="0.000160" res="1015595.3" algo="FTMS"/>
<pk mz="162.886627" i="929921.9" sn="8.01" a="87.54" fwhm="0.000145" res="1126050.9" algo="FTMS"/>
<pk mz="163.040005" i="1825300.6" sn="18.13" a="246.93" fwhm="0.000153" res="1063481.3" algo="FTMS"/>
<pk mz="163.121177" i="919129.8" sn="7.88" a="125.98" fwhm="0.000190" res="859653.1" algo="FTMS"/>
<pk mz="164.071653" i="1795926.0" sn="17.80" a="240.28" fwhm="0.000150" res="1091079.4" algo="FTMS"/>
<pk mz="164.146551" i="871412.1" sn="7.35" a="114.77" fwhm="0.000177" res="926210.8" algo="FTMS"/>
<pk mz="164.190512" i="880537.1" sn="7.45" a="199.72" fwhm="0.000314" res="522516.8" algo="FTMS"/>
<pk mz="164.374466" i="869208.8" sn="7.32" a="121.07" fwhm="0.000190" res="863473.4" algo="FTMS"/>
<pk mz="164.777962" i="932350.8" sn="8.03" a="134.10" fwhm="0.000219" res="751604.9" algo="FTMS"/>
<pk mz="164.835793" i="1511845.8" sn="14.59" a="158.04" fwhm="0.000132" res="1248213.4" algo="FTMS"/>
<pk mz="164.836122" i="3188997.8" sn="33.55" a="460.47" fwhm="0.000150" res="1095480.7" algo="FTMS"/>
<pk mz="164.839188" i="1134125.6" sn="10.32" a="100.98" fwhm="0.000117" res="1403150.1" algo="FTMS"/>
<pk mz="164.839464" i="1625605.6" sn="15.87" a="187.49" fwhm="0.000146" res="1131132.4" algo="FTMS"/>
<pk mz="165.019270" i="1253130.6" sn="11.66" a="200.23" fwhm="0.000178" res="929038.6" algo="FTMS"/>
<pk mz="165.304194" i="884546.7" sn="7.49" a="98.20" fwhm="0.000187" res="881669.0" algo="FTMS"/>
<pk mz="165.342091" i="841954.3" sn="7.01" a="136.49" fwhm="0.000216" res="764893.7" algo="FTMS"/>
<pk mz="165.662395" i="871326.9" sn="7.34" a="94.22" fwhm="0.000171" res="969800.3" algo="FTMS"/>
<pk mz="166.472347" i="890896.1" sn="7.57" a="145.39" fwhm="0.000241" res="691211.2" algo="FTMS"/>
<pk mz="166.834907" i="1064529.4" sn="9.53" a="143.31" fwhm="0.000167" res="999253.5" algo="FTMS"/>
<pk mz="167.323191" i="902069.9" sn="7.69" a="132.49" fwhm="0.000206" res="810353.3" algo="FTMS"/>
<pk mz="167.853979" i="915234.6" sn="7.84" a="101.66" fwhm="0.000166" res="1014062.8" algo="FTMS"/>
<pk mz="168.029868" i="895370.4" sn="7.62" a="83.74" fwhm="0.000143" res="1175703.6" algo="FTMS"/>
<pk mz="168.030207" i="3337850.3" sn="35.23" a="484.39" fwhm="0.000156" res="1073950.9" algo="FTMS"/>
<pk mz="168.588057" i="923297.3" sn="7.93" a="111.89" fwhm="0.000184" res="918221.9" algo="FTMS"/>
<pk mz="168.836219" i="1244225.5" sn="11.56" a="169.81" fwhm="0.000166" res="1018378.4" algo="FTMS"/>
<pk mz="168.983128" i="888766.8" sn="7.54" a="92.66" fwhm="0.000152" res="1110050.9" algo="FTMS"/>
<pk mz="169.719751" i="877202.5" sn="7.41" a="96.00" fwhm="0.000181" res="937739.0" algo="FTMS"/>
<pk mz="169.720511" i="937578.5" sn="8.09" a="127.71" fwhm="0.000181" res="938721.1" algo="FTMS"/>
<pk mz="169.743488" i="854939.6" sn="7.16" a="152.39" fwhm="0.000231" res="733750.6" algo="FTMS"/>
<pk mz="170.412834" i="903164.7" sn="7.70" a="135.12" fwhm="0.000240" res="711445.8" algo="FTMS"/>
<pk mz="170.833224" i="1001159.0" sn="8.81" a="202.68" fwhm="0.000276" res="618527.3" algo="FTMS"/>
<pk mz="171.093537" i="843594.6" sn="7.03" a="111.18" fwhm="0.000177" res="964185.8" algo="FTMS"/>
<pk mz="171.132475" i="920045.4" sn="7.89" a="127.28" fwhm="0.000202" res="847618.2" algo="FTMS"/>
<pk mz="171.559121" i="856774.8" sn="7.18" a="154.86" fwhm="0.000264" res="649694.5" algo="FTMS"/>
<pk mz="171.883696" i="871406.6" sn="7.34" a="151.65" fwhm="0.000243" res="707305.2" algo="FTMS"/>
<pk mz="172.097915" i="1211358.1" sn="11.19" a="137.02" fwhm="0.000150" res="1146074.6" algo="FTMS"/>
<pk mz="172.492215" i="860768.3" sn="7.22" a="142.40" fwhm="0.000265" res="651023.5" algo="FTMS"/>
<pk mz="172.597047" i="924683.0" sn="7.94" a="143.36" fwhm="0.000220" res="785288.2" algo="FTMS"/>
<pk mz="172.829983" i="929215.6" sn="8.00" a="170.57" fwhm="0.000249" res="692753.3" algo="FTMS"/>
<pk mz="172.831906" i="1092647.8" sn="9.84" a="130.21" fwhm="0.000176" res="983792.7" algo="FTMS"/>
<pk mz="172.986252" i="841280.7" sn="7.00" a="106.93" fwhm="0.000215" res="805957.0" algo="FTMS"/>
<pk mz="173.016012" i="870336.0" sn="7.33" a="112.34" fwhm="0.000195" res="889152.2" algo="FTMS"/>
<pk mz="174.051414" i="843915.4" sn="7.03" a="100.22" fwhm="0.000163" res="1067194.2" algo="FTMS"/>
<pk mz="174.298863" i="899865.4" sn="7.65" a="132.12" fwhm="0.000262" res="664422.2" algo="FTMS"/>
<pk mz="174.374854" i="870788.1" sn="7.32" a="189.29" fwhm="0.000334" res="522338.1" algo="FTMS"/>
<pk mz="174.553002" i="878569.8" sn="7.41" a="109.50" fwhm="0.000176" res="989427.3" algo="FTMS"/>
<pk mz="174.721811" i="846626.8" sn="7.05" a="100.36" fwhm="0.000181" res="963823.9" algo="FTMS"/>
<pk mz="174.806696" i="863455.6" sn="7.24" a="143.32" fwhm="0.000224" res="778692.8" algo="FTMS"/>
<pk mz="175.043903" i="860876.3" sn="7.21" a="163.38" fwhm="0.000269" res="650980.4" algo="FTMS"/>
<pk mz="175.060835" i="1604047.0" sn="15.59" a="190.29" fwhm="0.000134" res="1305149.4" algo="FTMS"/>
<pk mz="175.061165" i="5671375.0" sn="61.50" a="1119.50" fwhm="0.000185" res="944430.2" algo="FTMS"/>
<pk mz="175.097556" i="2041236.8" sn="20.53" a="320.74" fwhm="0.000177" res="990572.2" algo="FTMS"/>
<pk mz="175.201127" i="844421.3" sn="7.02" a="103.96" fwhm="0.000186" res="941302.7" algo="FTMS"/>
<pk mz="175.534236" i="862176.4" sn="7.22" a="146.29" fwhm="0.000238" res="737438.6" algo="FTMS"/>
<pk mz="175.604388" i="852216.4" sn="7.11" a="121.80" fwhm="0.000206" res="850773.2" algo="FTMS"/>
<pk mz="175.661670" i="933602.2" sn="8.03" a="153.28" fwhm="0.000215" res="818783.9" algo="FTMS"/>
<pk mz="175.747489" i="923761.1" sn="7.91" a="133.91" fwhm="0.000198" res="888000.4" algo="FTMS"/>
<pk mz="175.930914" i="858109.6" sn="7.15" a="167.21" fwhm="0.000280" res="628606.7" algo="FTMS"/>
<pk mz="176.291242" i="887331.7" sn="7.48" a="143.86" fwhm="0.000230" res="765074.3" algo="FTMS"/>
<pk mz="176.398997" i="1006888.1" sn="8.82" a="177.54" fwhm="0.000233" res="757945.4" algo="FTMS"/>
<pk mz="177.125839" i="848293.1" sn="7.04" a="169.56" fwhm="0.000256" res="692787.3" algo="FTMS"/>
<pk mz="177.539507" i="948089.4" sn="8.16" a="158.80" fwhm="0.000230" res="772796.9" algo="FTMS"/>
<pk mz="177.875470" i="915644.0" sn="7.77" a="144.82" fwhm="0.000205" res="865578.6" algo="FTMS"/>
<pk mz="179.034953" i="1982433.6" sn="19.72" a="358.03" fwhm="0.000204" res="877256.1" algo="FTMS"/>
<pk mz="179.346148" i="865737.3" sn="7.20" a="125.46" fwhm="0.000227" res="791003.0" algo="FTMS"/>
<pk mz="180.177520" i="864116.9" sn="7.16" a="197.09" fwhm="0.000323" res="557009.7" algo="FTMS"/>
<pk mz="180.685698" i="917616.9" sn="7.75" a="153.82" fwhm="0.000255" res="709923.6" algo="FTMS"/>
<pk mz="181.013873" i="1161584.9" sn="10.48" a="158.92" fwhm="0.000185" res="978371.3" algo="FTMS"/>
<pk mz="181.014229" i="3578657.0" sn="37.48" a="702.40" fwhm="0.000206" res="878318.9" algo="FTMS"/>
<pk mz="181.050262" i="875387.6" sn="7.28" a="89.97" fwhm="0.000155" res="1167002.7" algo="FTMS"/>
<pk mz="181.050621" i="1666667.8" sn="16.12" a="277.85" fwhm="0.000200" res="904347.0" algo="FTMS"/>
<pk mz="181.059597" i="899774.4" sn="7.55" a="90.93" fwhm="0.000182" res="995865.8" algo="FTMS"/>
<pk mz="181.305093" i="930535.9" sn="7.89" a="147.19" fwhm="0.000217" res="835952.6" algo="FTMS"/>
<pk mz="181.341855" i="885171.1" sn="7.39" a="123.53" fwhm="0.000199" res="911737.4" algo="FTMS"/>
<pk mz="181.444574" i="917042.3" sn="7.72" a="132.80" fwhm="0.000214" res="845986.1" algo="FTMS"/>
<pk mz="182.009465" i="3495569.8" sn="36.41" a="713.66" fwhm="0.000208" res="875083.2" algo="FTMS"/>
<pk mz="182.294537" i="863100.8" sn="7.11" a="149.92" fwhm="0.000252" res="723361.0" algo="FTMS"/>
<pk mz="183.662696" i="904040.4" sn="7.53" a="198.53" fwhm="0.000319" res="575982.5" algo="FTMS"/>
<pk mz="183.766815" i="1016332.9" sn="8.78" a="179.80" fwhm="0.000246" res="746031.4" algo="FTMS"/>
<pk mz="184.061523" i="945877.2" sn="8.00" a="166.98" fwhm="0.000226" res="815982.8" algo="FTMS"/>
<pk mz="184.880190" i="938807.6" sn="7.92" a="181.31" fwhm="0.000255" res="724807.9" algo="FTMS"/>
<pk mz="185.081911" i="1020907.0" sn="8.83" a="139.72" fwhm="0.000187" res="990016.0" algo="FTMS"/>
<pk mz="185.215314" i="898557.3" sn="7.47" a="135.28" fwhm="0.000214" res="864890.3" algo="FTMS"/>
<pk mz="186.390935" i="871918.1" sn="7.14" a="180.36" fwhm="0.000309" res="603551.6" algo="FTMS"/>
<pk mz="186.588225" i="861205.1" sn="7.02" a="185.18" fwhm="0.000384" res="486444.7" algo="FTMS"/>
<pk mz="186.787982" i="967077.8" sn="8.19" a="225.48" fwhm="0.000327" res="570737.6" algo="FTMS"/>
<pk mz="187.006985" i="885791.1" sn="7.29" a="115.42" fwhm="0.000213" res="879606.4" algo="FTMS"/>
<pk mz="187.013950" i="1262577.9" sn="11.45" a="214.94" fwhm="0.000216" res="867707.8" algo="FTMS"/>
<pk mz="187.014312" i="3647794.0" sn="37.81" a="710.55" fwhm="0.000203" res="920391.0" algo="FTMS"/>
<pk mz="187.061156" i="1432837.3" sn="13.34" a="337.40" fwhm="0.000262" res="712968.6" algo="FTMS"/>
<pk mz="187.097566" i="1239172.3" sn="11.20" a="237.27" fwhm="0.000232" res="806993.8" algo="FTMS"/>
<pk mz="187.108805" i="972040.8" sn="8.24" a="132.04" fwhm="0.000203" res="921184.1" algo="FTMS"/>
<pk mz="187.599319" i="878508.4" sn="7.18" a="181.41" fwhm="0.000286" res="656445.4" algo="FTMS"/>
<pk mz="188.563647" i="891840.1" sn="7.32" a="140.44" fwhm="0.000224" res="840733.0" algo="FTMS"/>
<pk mz="188.908594" i="872054.9" sn="7.10" a="126.81" fwhm="0.000198" res="954630.7" algo="FTMS"/>
<pk mz="189.011378" i="2259076.3" sn="22.37" a="444.95" fwhm="0.000220" res="859446.1" algo="FTMS"/>
<pk mz="189.076843" i="1305473.1" sn="11.87" a="225.83" fwhm="0.000214" res="884828.4" algo="FTMS"/>
<pk mz="189.103424" i="913844.8" sn="7.56" a="234.54" fwhm="0.000344" res="548952.0" algo="FTMS"/>
<pk mz="189.783910" i="867597.6" sn="7.02" a="105.18" fwhm="0.000189" res="1001544.2" algo="FTMS"/>
<pk mz="190.264334" i="882808.9" sn="7.19" a="152.96" fwhm="0.000264" res="720120.5" algo="FTMS"/>
<pk mz="191.141403" i="903681.8" sn="7.41" a="156.89" fwhm="0.000248" res="770696.4" algo="FTMS"/>
<pk mz="191.668492" i="928876.7" sn="7.66" a="146.03" fwhm="0.000228" res="840861.1" algo="FTMS"/>
<pk mz="191.860425" i="2410665.0" sn="23.84" a="463.24" fwhm="0.000215" res="892099.8" algo="FTMS"/>
<pk mz="192.436852" i="1039297.0" sn="8.86" a="160.94" fwhm="0.000225" res="854982.8" algo="FTMS"/>
<pk mz="193.050598" i="987311.8" sn="8.29" a="140.60" fwhm="0.000189" res="1022541.4" algo="FTMS"/>
<pk mz="193.228952" i="901112.6" sn="7.34" a="185.48" fwhm="0.000293" res="659774.5" algo="FTMS"/>
<pk mz="193.237097" i="881660.8" sn="7.13" a="139.98" fwhm="0.000234" res="825431.4" algo="FTMS"/>
<pk mz="193.451180" i="928951.9" sn="7.65" a="117.33" fwhm="0.000194" res="999725.3" algo="FTMS"/>
<pk mz="193.815173" i="1831855.5" sn="17.44" a="323.50" fwhm="0.000239" res="812024.2" algo="FTMS"/>
<pk mz="193.815529" i="9208240.0" sn="97.69" a="2185.13" fwhm="0.000235" res="823547.4" algo="FTMS"/>
<pk mz="193.857448" i="1735940.9" sn="16.39" a="306.98" fwhm="0.000212" res="914482.0" algo="FTMS"/>
<pk mz="194.082218" i="900087.1" sn="7.30" a="121.36" fwhm="0.000219" res="886172.4" algo="FTMS"/>
<pk mz="195.029899" i="2330399.3" sn="22.85" a="464.68" fwhm="0.000227" res="857933.1" algo="FTMS"/>
<pk mz="195.066258" i="1139026.0" sn="9.89" a="197.98" fwhm="0.000213" res="913734.0" algo="FTMS"/>
<pk mz="195.178668" i="933236.6" sn="7.65" a="258.46" fwhm="0.000405" res="481355.4" algo="FTMS"/>
<pk mz="195.381840" i="900502.9" sn="7.30" a="190.60" fwhm="0.000289" res="676584.2" algo="FTMS"/>
<pk mz="195.806094" i="4907318.0" sn="50.89" a="1074.11" fwhm="0.000227" res="862312.7" algo="FTMS"/>
<pk mz="195.808330" i="6116023.5" sn="64.04" a="1341.91" fwhm="0.000227" res="862701.9" algo="FTMS"/>
<pk mz="195.810502" i="39585464.0" z="-1" sn="428.16" a="8096.58" fwhm="0.000243" res="807162.5" algo="FTMS" component_name="a" deconvoluted_molecular_mass="195.810386" deconvoluted_isotopic_mass="195.810645"/>
<pk mz="195.810859" i="246358720.0" sn="2677.74" a="60551.40" fwhm="0.000240" res="815680.4" algo="FTMS"/>
<pk mz="195.812603" i="16393914.0" sn="175.85" a="3876.71" fwhm="0.000234" res="837390.3" algo="FTMS"/>
<pk mz="195.813152" i="3549946.0" sn="35.97" a="855.36" fwhm="0.000258" res="760280.1" algo="FTMS"/>
<pk mz="196.025133" i="1270794.1" sn="11.28" a="217.54" fwhm="0.000218" res="898652.2" algo="FTMS"/>
<pk mz="196.810910" i="1257678.3" sn="11.13" a="180.19" fwhm="0.000180" res="1090523.8" algo="FTMS"/>
<pk mz="196.811326" i="4542286.5" z="-1" sn="46.72" a="1013.78" fwhm="0.000229" res="858110.5" algo="FTMS" component_name="a" deconvoluted_molecular_mass="195.810386" deconvoluted_isotopic_mass="196.811471"/>
<pk mz="197.022177" i="930496.3" sn="7.58" a="137.66" fwhm="0.000206" res="955479.1" algo="FTMS"/>
<pk mz="197.045532" i="2957836.8" sn="29.55" a="638.81" fwhm="0.000234" res="841504.2" algo="FTMS"/>
<pk mz="197.081913" i="980256.5" sn="8.12" a="162.48" fwhm="0.000244" res="806374.4" algo="FTMS"/>
<pk mz="197.807554" i="44390124.0" z="-1" sn="478.48" a="7527.94" fwhm="0.000259" res="765142.7" algo="FTMS" component_name="X" deconvoluted_molecular_mass="197.807424" deconvoluted_isotopic_mass="197.807701"/>
<pk mz="197.807876" i="383846112.0" sn="4156.61" a="97273.70" fwhm="0.000245" res="806005.9" algo="FTMS"/>
<pk mz="197.809646" i="7613676.5" sn="79.99" a="1925.37" fwhm="0.000252" res="784281.6" algo="FTMS"/>
<pk mz="197.810218" i="5451245.0" sn="56.56" a="1419.46" fwhm="0.000264" res="750346.1" algo="FTMS"/>
<pk mz="198.004403" i="1267543.5" sn="11.23" a="258.86" fwhm="0.000260" res="761360.0" algo="FTMS"/>
<pk mz="198.040774" i="1696491.5" sn="15.88" a="367.27" fwhm="0.000241" res="820442.1" algo="FTMS"/>
<pk mz="198.808365" i="5453204.0" z="-1" sn="56.34" a="1382.98" fwhm="0.000257" res="772409.9" algo="FTMS" component_name="X" deconvoluted_molecular_mass="197.807424" deconvoluted_isotopic_mass="198.808513"/>
<pk mz="199.061187" i="1320832.9" sn="11.75" a="259.83" fwhm="0.000239" res="834055.9" algo="FTMS"/>
<pk mz="199.097552" i="1449781.3" sn="13.14" a="262.17" fwhm="0.000211" res="942564.0" algo="FTMS"/>
<pk mz="199.133919" i="1029481.6" sn="8.61" a="194.23" fwhm="0.000250" res="797120.2" algo="FTMS"/>
<pk mz="199.300795" i="909606.9" sn="7.31" a="147.51" fwhm="0.000246" res="810410.7" algo="FTMS"/>
<pk mz="199.804557" i="19493698.0" sn="207.84" a="4212.65" fwhm="0.000222" res="899766.0" algo="FTMS"/>
<pk mz="199.804959" i="136506176.0" sn="1470.48" a="34507.57" fwhm="0.000244" res="819533.6" algo="FTMS"/>
<pk mz="199.806691" i="1336803.3" sn="11.92" a="258.25" fwhm="0.000241" res="830667.5" algo="FTMS"/>
<pk mz="199.807358" i="1888195.6" sn="17.87" a="436.92" fwhm="0.000261" res="766518.8" algo="FTMS"/>
<pk mz="200.612041" i="986075.8" sn="8.10" a="195.20" fwhm="0.000288" res="695555.1" algo="FTMS"/>
<pk mz="200.805013" i="1272953.9" sn="11.18" a="251.59" fwhm="0.000240" res="837223.8" algo="FTMS"/>
<pk mz="200.805427" i="2613178.0" sn="25.58" a="602.62" fwhm="0.000251" res="799114.9" algo="FTMS"/>
<pk mz="201.040436" i="1057792.5" sn="8.86" a="132.58" fwhm="0.000191" res="1050249.1" algo="FTMS"/>
<pk mz="201.076825" i="2177301.3" sn="20.89" a="447.87" fwhm="0.000230" res="874412.5" algo="FTMS"/>
<pk mz="201.113216" i="1140938.1" sn="9.76" a="171.58" fwhm="0.000209" res="960229.7" algo="FTMS"/>
<pk mz="201.120310" i="944382.3" sn="7.64" a="156.54" fwhm="0.000274" res="733169.6" algo="FTMS"/>
<pk mz="201.124406" i="1625392.6" sn="14.96" a="318.28" fwhm="0.000234" res="860832.2" algo="FTMS"/>
<pk mz="201.801576" i="3677366.3" sn="37.01" a="633.86" fwhm="0.000185" res="1088278.0" algo="FTMS"/>
<pk mz="201.802007" i="21709750.0" sn="230.77" a="5751.68" fwhm="0.000256" res="786765.5" algo="FTMS"/>
<pk mz="201.940393" i="893750.4" sn="7.09" a="182.01" fwhm="0.000274" res="736129.2" algo="FTMS"/>
<pk mz="202.050919" i="1754822.3" sn="16.35" a="384.64" fwhm="0.000245" res="823298.5" algo="FTMS"/>
<pk mz="202.072087" i="2529362.5" sn="24.67" a="537.35" fwhm="0.000237" res="853271.5" algo="FTMS"/>
<pk mz="202.108470" i="936583.6" sn="7.55" a="177.23" fwhm="0.000264" res="765984.4" algo="FTMS"/>
<pk mz="202.311047" i="894829.1" sn="7.10" a="213.27" fwhm="0.000321" res="629303.0" algo="FTMS"/>
<pk mz="203.003774" i="890320.3" sn="7.02" a="213.45" fwhm="0.000351" res="577992.1" algo="FTMS"/>
<pk mz="203.056095" i="1561486.9" sn="14.20" a="298.29" fwhm="0.000237" res="857851.1" algo="FTMS"/>
<pk mz="203.092489" i="1528100.1" sn="13.84" a="335.51" fwhm="0.000256" res="792034.1" algo="FTMS"/>
<pk mz="203.108971" i="925533.8" sn="7.40" a="289.84" fwhm="0.000389" res="522198.9" algo="FTMS"/>
<pk mz="203.413918" i="923904.3" sn="7.38" a="205.69" fwhm="0.000316" res="643014.4" algo="FTMS"/>
<pk mz="203.799085" i="2373506.3" sn="22.88" a="534.13" fwhm="0.000251" res="811662.0" algo="FTMS"/>
<pk mz="203.830474" i="1017268.8" sn="8.37" a="234.72" fwhm="0.000320" res="636463.3" algo="FTMS"/>
<pk mz="203.906372" i="890241.4" sn="7.01" a="133.36" fwhm="0.000237" res="860004.7" algo="FTMS"/>
<pk mz="204.066572" i="1104319.8" sn="9.30" a="214.80" fwhm="0.000238" res="857807.2" algo="FTMS"/>
<pk mz="204.791521" i="1887179.9" sn="17.68" a="396.12" fwhm="0.000251" res="815574.0" algo="FTMS"/>
<pk mz="204.825385" i="935839.9" sn="7.50" a="145.70" fwhm="0.000236" res="868946.9" algo="FTMS"/>
<pk mz="205.050647" i="986213.4" sn="8.03" a="207.54" fwhm="0.000286" res="718155.0" algo="FTMS"/>
<pk mz="205.110800" i="1076201.0" sn="9.00" a="244.22" fwhm="0.000294" res="696535.6" algo="FTMS"/>
<pk mz="206.393773" i="972948.7" sn="7.85" a="205.41" fwhm="0.000296" res="696352.8" algo="FTMS"/>
<pk mz="206.789460" i="1203025.1" sn="10.30" a="226.88" fwhm="0.000255" res="810636.6" algo="FTMS"/>
<pk mz="206.983033" i="916932.9" sn="7.25" a="139.00" fwhm="0.000243" res="850470.8" algo="FTMS"/>
<pk mz="207.012095" i="1400246.4" sn="12.40" a="246.18" fwhm="0.000216" res="958101.0" algo="FTMS"/>
<pk mz="209.009168" i="2264869.0" sn="21.50" a="525.61" fwhm="0.000268" res="780207.9" algo="FTMS"/>
<pk mz="209.045542" i="1429627.0" sn="12.64" a="292.93" fwhm="0.000243" res="861627.5" algo="FTMS"/>
<pk mz="211.024772" i="4311714.0" sn="42.99" a="1270.92" fwhm="0.000298" res="709047.3" algo="FTMS"/>
<pk mz="211.061180" i="1840695.9" sn="16.91" a="416.79" fwhm="0.000253" res="835452.6" algo="FTMS"/>
<pk mz="212.019613" i="2985079.8" sn="28.98" a="574.70" fwhm="0.000214" res="991476.1" algo="FTMS"/>
<pk mz="212.020054" i="13088632.0" sn="135.64" a="3790.88" fwhm="0.000288" res="735937.1" algo="FTMS"/>
<pk mz="213.014819" i="7680972.5" sn="78.18" a="1584.52" fwhm="0.000210" res="1016046.4" algo="FTMS"/>
<pk mz="213.015298" i="38715852.0" z="-1" sn="404.28" a="11950.98" fwhm="0.000293" res="727371.5" algo="FTMS" component_name="b" deconvoluted_molecular_mass="213.015469" deconvoluted_isotopic_mass="213.015469"/>
<pk mz="213.076802" i="1613233.5" sn="14.43" a="342.91" fwhm="0.000258" res="827337.6" algo="FTMS"/>
<pk mz="213.124486" i="1253454.1" sn="10.65" a="198.74" fwhm="0.000210" res="1015621.4" algo="FTMS"/>
<pk mz="214.018636" i="2470884.0" z="-1" sn="23.43" a="659.36" fwhm="0.000340" res="629345.4" algo="FTMS" component_name="b" deconvoluted_molecular_mass="213.015469" deconvoluted_isotopic_mass="214.018809"/>
<pk mz="215.056111" i="1440588.6" sn="12.60" a="333.52" fwhm="0.000256" res="838688.3" algo="FTMS"/>
<pk mz="215.092488" i="2534050.3" sn="24.09" a="692.83" fwhm="0.000301" res="713564.6" algo="FTMS"/>
<pk mz="215.128882" i="1644791.8" sn="14.75" a="368.76" fwhm="0.000264" res="814911.2" algo="FTMS"/>
<pk mz="216.087246" i="923629.5" sn="7.13" a="151.06" fwhm="0.000217" res="997699.7" algo="FTMS"/>
<pk mz="216.087718" i="2186093.8" sn="20.33" a="515.01" fwhm="0.000262" res="825836.3" algo="FTMS"/>
<pk mz="217.048442" i="1591008.9" sn="14.10" a="308.62" fwhm="0.000260" res="835531.9" algo="FTMS"/>
<pk mz="217.071758" i="1998894.5" sn="18.37" a="544.10" fwhm="0.000292" res="743878.0" algo="FTMS"/>
<pk mz="217.108148" i="1553411.8" sn="13.71" a="364.11" fwhm="0.000292" res="742829.1" algo="FTMS"/>
<pk mz="217.144517" i="1069913.0" sn="8.65" a="201.06" fwhm="0.000238" res="910801.1" algo="FTMS"/>
<pk mz="217.539059" i="927678.7" sn="7.16" a="179.97" fwhm="0.000296" res="733944.1" algo="FTMS"/>
<pk mz="218.103415" i="1934725.8" sn="17.61" a="496.93" fwhm="0.000282" res="773529.7" algo="FTMS"/>
<pk mz="218.788837" i="1016624.4" sn="8.05" a="294.80" fwhm="0.000372" res="588013.7" algo="FTMS"/>
<pk mz="219.077496" i="1133589.8" sn="9.26" a="270.26" fwhm="0.000303" res="722932.7" algo="FTMS"/>
<pk mz="219.206260" i="917727.4" sn="7.01" a="167.46" fwhm="0.000266" res="822687.4" algo="FTMS"/>
<pk mz="219.901802" i="924746.9" sn="7.08" a="228.26" fwhm="0.000395" res="556827.3" algo="FTMS"/>
<pk mz="220.509098" i="965265.4" sn="7.50" a="279.55" fwhm="0.000410" res="538385.2" algo="FTMS"/>
<pk mz="220.776944" i="942871.5" sn="7.27" a="195.29" fwhm="0.000325" res="679658.4" algo="FTMS"/>
<pk mz="220.850874" i="1083072.9" sn="8.68" a="243.34" fwhm="0.000325" res="679635.5" algo="FTMS"/>
<pk mz="223.024788" i="1312652.1" sn="11.05" a="286.75" fwhm="0.000306" res="728860.8" algo="FTMS"/>
<pk mz="223.061170" i="2357343.8" sn="21.87" a="682.31" fwhm="0.000327" res="683113.8" algo="FTMS"/>
<pk mz="224.020048" i="974144.9" sn="7.50" a="206.55" fwhm="0.000300" res="747461.2" algo="FTMS"/>
<pk mz="225.004074" i="3465829.8" sn="33.17" a="1107.48" fwhm="0.000321" res="701342.5" algo="FTMS"/>
<pk mz="225.040462" i="2188280.5" sn="20.00" a="580.14" fwhm="0.000285" res="788462.7" algo="FTMS"/>
<pk mz="225.051646" i="1705470.4" sn="15.03" a="495.71" fwhm="0.000324" res="694550.7" algo="FTMS"/>
<pk mz="225.088071" i="1102353.3" sn="8.81" a="221.53" fwhm="0.000268" res="841123.4" algo="FTMS"/>
<pk mz="225.113209" i="1103358.4" sn="8.82" a="265.77" fwhm="0.000321" res="702177.1" algo="FTMS"/>
<pk mz="225.149622" i="1544049.3" sn="13.36" a="356.33" fwhm="0.000290" res="776499.5" algo="FTMS"/>
<pk mz="226.035677" i="2466808.0" sn="22.87" a="651.55" fwhm="0.000299" res="756760.2" algo="FTMS"/>
<pk mz="226.108455" i="2614045.0" sn="24.38" a="763.20" fwhm="0.000323" res="700840.6" algo="FTMS"/>
<pk mz="226.671377" i="958328.8" sn="7.28" a="269.46" fwhm="0.000429" res="527762.4" algo="FTMS"/>
<pk mz="227.067370" i="975550.1" sn="7.46" a="160.10" fwhm="0.000275" res="826981.4" algo="FTMS"/>
<pk mz="227.092483" i="1973514.5" sn="17.69" a="566.80" fwhm="0.000321" res="708245.0" algo="FTMS"/>
<pk mz="227.103734" i="1931728.1" sn="17.26" a="610.11" fwhm="0.000362" res="628130.3" algo="FTMS"/>
<pk mz="227.128879" i="1849372.5" sn="16.41" a="459.49" fwhm="0.000311" res="731419.8" algo="FTMS"/>
<pk mz="227.140082" i="5890722.0" sn="57.84" a="1927.50" fwhm="0.000338" res="671197.7" algo="FTMS"/>
<pk mz="227.316642" i="955193.3" sn="7.25" a="185.88" fwhm="0.000358" res="634271.3" algo="FTMS"/>
<pk mz="228.051373" i="1116767.9" sn="8.90" a="231.94" fwhm="0.000286" res="797612.7" algo="FTMS"/>
<pk mz="228.124146" i="1045507.0" sn="8.17" a="197.45" fwhm="0.000294" res="775480.1" algo="FTMS"/>
<pk mz="228.689164" i="965201.3" sn="7.34" a="177.43" fwhm="0.000286" res="800973.6" algo="FTMS"/>
<pk mz="229.071721" i="2241478.0" sn="20.42" a="756.35" fwhm="0.000400" res="573028.5" algo="FTMS"/>
<pk mz="229.108125" i="2569943.0" sn="23.79" a="864.61" fwhm="0.000361" res="635034.7" algo="FTMS"/>
<pk mz="229.144507" i="1007496.1" sn="7.78" a="236.43" fwhm="0.000331" res="692802.8" algo="FTMS"/>
<pk mz="229.155750" i="3820397.3" sn="36.61" a="1224.83" fwhm="0.000332" res="690916.6" algo="FTMS"/>
<pk mz="229.640885" i="942766.9" sn="7.11" a="243.55" fwhm="0.000377" res="609869.0" algo="FTMS"/>
<pk mz="229.686164" i="948419.8" sn="7.14" a="222.02" fwhm="0.000346" res="662942.8" algo="FTMS"/>
<pk mz="230.096617" i="955103.7" sn="7.20" a="212.50" fwhm="0.000328" res="700721.0" algo="FTMS"/>
<pk mz="230.103401" i="1557410.8" sn="13.35" a="378.81" fwhm="0.000290" res="793266.0" algo="FTMS"/>
<pk mz="231.087389" i="3504347.0" sn="33.22" a="1023.68" fwhm="0.000312" res="740125.6" algo="FTMS"/>
<pk mz="231.123766" i="1272363.0" sn="10.44" a="360.05" fwhm="0.000366" res="631241.9" algo="FTMS"/>
<pk mz="231.135049" i="1503536.0" sn="12.80" a="391.18" fwhm="0.000339" res="681744.3" algo="FTMS"/>
<pk mz="231.824649" i="959995.2" sn="7.25" a="346.05" fwhm="0.000473" res="490239.0" algo="FTMS"/>
<pk mz="232.165307" i="1069772.3" sn="8.36" a="299.03" fwhm="0.000407" res="570887.5" algo="FTMS"/>
<pk mz="233.103058" i="1362289.8" sn="11.31" a="320.46" fwhm="0.000307" res="759525.0" algo="FTMS"/>
<pk mz="233.154166" i="1236038.5" sn="10.02" a="253.30" fwhm="0.000270" res="864061.1" algo="FTMS"/>
<pk mz="233.154720" i="5275462.5" sn="51.12" a="1700.98" fwhm="0.000338" res="690445.6" algo="FTMS"/>
<pk mz="234.158057" i="960790.8" sn="7.22" a="186.44" fwhm="0.000261" res="898003.2" algo="FTMS"/>
<pk mz="235.024809" i="1738915.5" sn="15.13" a="482.69" fwhm="0.000353" res="665887.2" algo="FTMS"/>
<pk mz="235.072449" i="1008373.4" sn="7.70" a="182.17" fwhm="0.000252" res="932301.7" algo="FTMS"/>
<pk mz="235.249548" i="977367.8" sn="7.38" a="259.24" fwhm="0.000363" res="648775.5" algo="FTMS"/>
<pk mz="237.040454" i="1633148.3" sn="14.00" a="413.27" fwhm="0.000311" res="761893.0" algo="FTMS"/>
<pk mz="237.076840" i="1275208.9" sn="10.37" a="335.36" fwhm="0.000327" res="724489.7" algo="FTMS"/>
<pk mz="237.765052" i="950899.4" sn="7.08" a="280.93" fwhm="0.000400" res="593800.3" algo="FTMS"/>
<pk mz="238.035716" i="1500109.8" sn="12.65" a="383.41" fwhm="0.000340" res="700433.6" algo="FTMS"/>
<pk mz="238.955994" i="3035897.0" sn="28.22" a="1128.20" fwhm="0.000394" res="606924.9" algo="FTMS"/>
<pk mz="239.019733" i="2025741.4" sn="17.97" a="642.35" fwhm="0.000351" res="681543.2" algo="FTMS"/>
<pk mz="239.056118" i="2978329.0" sn="27.63" a="960.22" fwhm="0.000364" res="657055.5" algo="FTMS"/>
<pk mz="239.092464" i="1232740.5" sn="9.93" a="320.49" fwhm="0.000330" res="724800.9" algo="FTMS"/>
<pk mz="239.128874" i="6407088.0" sn="62.39" a="2325.69" fwhm="0.000375" res="637801.3" algo="FTMS"/>
<pk mz="239.760398" i="4561013.0" sn="43.52" a="1519.19" fwhm="0.000348" res="689256.9" algo="FTMS"/>
<pk mz="239.987658" i="1784762.6" sn="15.47" a="455.46" fwhm="0.000314" res="763746.7" algo="FTMS"/>
<pk mz="240.014925" i="3458498.8" sn="32.38" a="1133.89" fwhm="0.000360" res="666224.4" algo="FTMS"/>
<pk mz="240.051341" i="1052749.9" sn="8.08" a="275.04" fwhm="0.000367" res="654402.4" algo="FTMS"/>
<pk mz="240.062630" i="1155665.4" sn="9.12" a="268.69" fwhm="0.000315" res="761601.0" algo="FTMS"/>
<pk mz="240.100871" i="1138525.0" sn="8.94" a="232.51" fwhm="0.000282" res="851678.2" algo="FTMS"/>
<pk mz="240.581780" i="1973741.1" sn="17.38" a="587.95" fwhm="0.000354" res="680079.6" algo="FTMS"/>
<pk mz="240.585250" i="1249646.1" sn="10.07" a="393.53" fwhm="0.000419" res="573891.0" algo="FTMS"/>
<pk mz="240.953036" i="1878106.3" sn="16.41" a="618.48" fwhm="0.000377" res="638330.3" algo="FTMS"/>
<pk mz="241.035338" i="1627762.3" sn="13.88" a="468.97" fwhm="0.000354" res="681243.2" algo="FTMS"/>
<pk mz="241.046049" i="9431541.0" sn="92.72" a="2471.33" fwhm="0.000274" res="878991.4" algo="FTMS"/>
<pk mz="241.046600" i="70721016.0" z="-1" sn="711.89" a="26866.24" fwhm="0.000373" res="646970.8" algo="FTMS" component_name="P" deconvoluted_molecular_mass="241.046778" deconvoluted_isotopic_mass="241.046821"/>
<pk mz="241.071757" i="2539516.8" sn="23.09" a="845.55" fwhm="0.000375" res="643062.5" algo="FTMS"/>
<pk mz="241.083008" i="1541696.0" sn="13.01" a="496.83" fwhm="0.000388" res="621686.3" algo="FTMS"/>
<pk mz="241.108142" i="1680519.4" sn="14.42" a="405.13" fwhm="0.000298" res="808468.6" algo="FTMS"/>
<pk mz="241.119408" i="1300874.6" sn="10.58" a="421.66" fwhm="0.000415" res="580982.9" algo="FTMS"/>
<pk mz="241.135880" i="1371663.4" sn="11.30" a="258.33" fwhm="0.000231" res="1043240.8" algo="FTMS"/>
<pk mz="241.136476" i="9565200.0" sn="94.07" a="3680.83" fwhm="0.000377" res="639580.6" algo="FTMS"/>
<pk mz="241.144552" i="2736657.8" sn="25.09" a="848.33" fwhm="0.000350" res="689524.7" algo="FTMS"/>
<pk mz="241.180949" i="1339932.4" sn="10.98" a="365.98" fwhm="0.000363" res="664637.3" algo="FTMS"/>
<pk mz="241.757427" i="4457152.5" sn="42.47" a="1611.18" fwhm="0.000365" res="662767.4" algo="FTMS"/>
<pk mz="241.758342" i="4169408.8" sn="39.56" a="1482.15" fwhm="0.000384" res="629891.5" algo="FTMS"/>
<pk mz="241.984713" i="1047200.1" sn="8.02" a="322.04" fwhm="0.000454" res="533088.5" algo="FTMS"/>
<pk mz="242.049944" i="5117714.0" z="-1" sn="49.14" a="2090.15" fwhm="0.000418" res="579151.4" algo="FTMS" component_name="P" deconvoluted_molecular_mass="241.046778" deconvoluted_isotopic_mass="242.050167"/>
<pk mz="242.067033" i="1620374.9" sn="13.81" a="424.59" fwhm="0.000390" res="619967.0" algo="FTMS"/>
<pk mz="242.139826" i="1711915.0" sn="14.73" a="529.28" fwhm="0.000373" res="648816.5" algo="FTMS"/>
<pk mz="243.011076" i="995830.8" sn="7.47" a="273.73" fwhm="0.000421" res="577297.7" algo="FTMS"/>
<pk mz="243.033267" i="2250908.8" sn="20.10" a="732.96" fwhm="0.000372" res="654050.4" algo="FTMS"/>
<pk mz="243.050991" i="1467297.4" z="-1" sn="12.21" a="380.37" fwhm="0.000313" res="775992.0" algo="FTMS" component_name="P" deconvoluted_molecular_mass="241.046778" deconvoluted_isotopic_mass="243.051215"/>
<pk mz="243.062284" i="1873700.4" sn="16.30" a="585.03" fwhm="0.000376" res="647029.0" algo="FTMS"/>
<pk mz="243.087421" i="3476011.0" sn="32.43" a="1222.68" fwhm="0.000372" res="654322.4" algo="FTMS"/>
<pk mz="243.098674" i="1215662.0" sn="9.68" a="271.77" fwhm="0.000314" res="773676.1" algo="FTMS"/>
<pk mz="243.123818" i="3068212.5" sn="28.33" a="1071.23" fwhm="0.000369" res="658875.7" algo="FTMS"/>
<pk mz="243.133484" i="3278903.3" sn="30.45" a="1171.27" fwhm="0.000398" res="611505.9" algo="FTMS"/>
<pk mz="243.171376" i="3929665.0" sn="37.00" a="1495.76" fwhm="0.000408" res="596085.3" algo="FTMS"/>
<pk mz="243.754501" i="2081368.5" sn="18.39" a="575.79" fwhm="0.000324" res="751673.8" algo="FTMS"/>
<pk mz="243.755410" i="4609240.5" sn="43.84" a="1601.76" fwhm="0.000377" res="645728.1" algo="FTMS"/>
<pk mz="244.082679" i="982187.8" sn="7.33" a="211.46" fwhm="0.000384" res="635223.9" algo="FTMS"/>
<pk mz="245.066704" i="2027870.0" sn="17.85" a="911.40" fwhm="0.000523" res="468159.3" algo="FTMS"/>
<pk mz="245.102471" i="1024806.6" sn="7.75" a="172.66" fwhm="0.000241" res="1016152.0" algo="FTMS"/>
<pk mz="245.103078" i="5815847.0" sn="55.98" a="2211.11" fwhm="0.000393" res="623894.9" algo="FTMS"/>
<pk mz="245.114292" i="4152105.5" sn="39.23" a="1446.66" fwhm="0.000366" res="670202.2" algo="FTMS"/>
<pk mz="245.139417" i="1910063.5" sn="16.66" a="538.82" fwhm="0.000346" res="709098.5" algo="FTMS"/>
<pk mz="245.709720" i="971574.3" sn="7.22" a="312.00" fwhm="0.000469" res="523689.6" algo="FTMS"/>
<pk mz="245.752430" i="1553088.1" sn="13.07" a="414.93" fwhm="0.000398" res="617765.2" algo="FTMS"/>
<pk mz="247.024820" i="1559134.9" sn="13.08" a="407.53" fwhm="0.000349" res="708548.8" algo="FTMS"/>
<pk mz="247.082361" i="1890027.5" sn="16.40" a="594.48" fwhm="0.000377" res="654815.4" algo="FTMS"/>
<pk mz="247.110647" i="2209649.8" sn="19.60" a="649.47" fwhm="0.000355" res="696938.4" algo="FTMS"/>
<pk mz="247.118719" i="2212467.5" sn="19.63" a="753.53" fwhm="0.000396" res="624003.3" algo="FTMS"/>
<pk mz="248.036783" i="1003958.4" sn="7.51" a="242.43" fwhm="0.000355" res="698798.9" algo="FTMS"/>
<pk mz="248.040341" i="1974199.1" sn="17.24" a="671.59" fwhm="0.000417" res="595318.4" algo="FTMS"/>
<pk mz="249.040456" i="1584513.5" sn="13.33" a="426.03" fwhm="0.000336" res="741265.9" algo="FTMS"/>
<pk mz="249.149649" i="1137047.0" sn="8.84" a="311.43" fwhm="0.000342" res="729208.6" algo="FTMS"/>
<pk mz="250.144907" i="1569493.4" sn="13.13" a="447.78" fwhm="0.000366" res="683120.6" algo="FTMS"/>
<pk mz="250.948485" i="1065384.1" sn="8.09" a="280.72" fwhm="0.000374" res="671122.4" algo="FTMS"/>
<pk mz="250.981550" i="1155374.0" sn="8.99" a="304.76" fwhm="0.000369" res="680638.4" algo="FTMS"/>
<pk mz="251.019717" i="1592756.8" sn="13.36" a="563.81" fwhm="0.000443" res="566319.2" algo="FTMS"/>
<pk mz="251.056110" i="1773307.3" sn="15.16" a="645.67" fwhm="0.000424" res="592649.6" algo="FTMS"/>
<pk mz="251.078568" i="2357375.3" sn="21.00" a="857.73" fwhm="0.000395" res="635894.1" algo="FTMS"/>
<pk mz="251.103738" i="1396355.8" sn="11.40" a="386.85" fwhm="0.000374" res="670671.1" algo="FTMS"/>
<pk mz="251.879170" i="965898.5" sn="7.09" a="283.15" fwhm="0.000455" res="553279.4" algo="FTMS"/>
<pk mz="252.999006" i="2087363.6" sn="18.30" a="659.21" fwhm="0.000363" res="697483.3" algo="FTMS"/>
<pk mz="253.035383" i="2081993.5" sn="18.24" a="621.08" fwhm="0.000380" res="665550.6" algo="FTMS"/>
<pk mz="253.071726" i="3805263.3" sn="35.46" a="1644.41" fwhm="0.000410" res="616894.1" algo="FTMS"/>
<pk mz="253.144504" i="6205019.0" sn="59.44" a="2423.81" fwhm="0.000404" res="626877.7" algo="FTMS"/>
<pk mz="254.030659" i="2332132.8" sn="20.66" a="838.30" fwhm="0.000392" res="647549.7" algo="FTMS"/>
<pk mz="254.066967" i="1233258.3" sn="9.72" a="286.56" fwhm="0.000317" res="801068.8" algo="FTMS"/>
<pk mz="254.147896" i="984502.6" sn="7.25" a="231.58" fwhm="0.000350" res="725563.6" algo="FTMS"/>
<pk mz="254.928355" i="1275626.0" sn="10.14" a="369.85" fwhm="0.000399" res="638228.9" algo="FTMS"/>
<pk mz="255.033985" i="1011961.3" sn="7.52" a="335.26" fwhm="0.000424" res="601909.1" algo="FTMS"/>
<pk mz="255.050363" i="1812859.6" sn="15.49" a="437.07" fwhm="0.000297" res="857612.1" algo="FTMS"/>
<pk mz="255.051025" i="14502268.0" sn="141.78" a="6376.31" fwhm="0.000433" res="588933.8" algo="FTMS"/>
<pk mz="255.054216" i="1859964.1" sn="15.96" a="667.84" fwhm="0.000396" res="643350.1" algo="FTMS"/>
<pk mz="255.057935" i="1685116.6" sn="14.22" a="373.11" fwhm="0.000261" res="977793.4" algo="FTMS"/>
<pk mz="255.058350" i="2209916.8" sn="19.44" a="565.91" fwhm="0.000302" res="844589.7" algo="FTMS"/>
<pk mz="255.062217" i="224094592.0" z="-1" sn="2227.66" a="93939.62" fwhm="0.000411" res="620488.1" algo="FTMS" component_name="H" deconvoluted_molecular_mass="255.062469" deconvoluted_isotopic_mass="255.062465"/>
<pk mz="255.084734" i="976576.5" sn="7.17" a="282.13" fwhm="0.000431" res="592372.9" algo="FTMS"/>
<pk mz="255.087401" i="2303233.0" sn="20.37" a="835.55" fwhm="0.000413" res="617302.9" algo="FTMS"/>
<pk mz="255.123817" i="2374278.3" sn="21.08" a="840.98" fwhm="0.000389" res="655473.1" algo="FTMS"/>
<pk mz="255.160178" i="1942411.4" sn="16.78" a="684.88" fwhm="0.000406" res="628984.4" algo="FTMS"/>
<pk mz="256.046305" i="5452295.0" sn="51.71" a="2130.25" fwhm="0.000408" res="627920.2" algo="FTMS"/>
<pk mz="256.054350" i="2064008.3" sn="17.99" a="704.48" fwhm="0.000401" res="638951.7" algo="FTMS"/>
<pk mz="256.064968" i="1401609.6" sn="11.40" a="281.16" fwhm="0.000256" res="999688.6" algo="FTMS"/>
<pk mz="256.065617" i="18983434.0" z="-1" sn="186.37" a="8189.64" fwhm="0.000428" res="598428.1" algo="FTMS" component_name="H" deconvoluted_molecular_mass="255.062469" deconvoluted_isotopic_mass="256.065867"/>
<pk mz="256.082552" i="1086732.1" sn="8.26" a="279.90" fwhm="0.000359" res="712481.6" algo="FTMS"/>
<pk mz="256.788949" i="989290.4" sn="7.29" a="290.45" fwhm="0.000447" res="574006.3" algo="FTMS"/>
<pk mz="256.928794" i="1524348.8" sn="12.57" a="435.49" fwhm="0.000363" res="708151.8" algo="FTMS"/>
<pk mz="256.993901" i="1068357.1" sn="8.05" a="376.82" fwhm="0.000434" res="591497.6" algo="FTMS"/>
<pk mz="257.041489" i="6098571.5" sn="57.91" a="2580.65" fwhm="0.000435" res="590902.6" algo="FTMS"/>
<pk mz="257.048947" i="6363276.5" sn="60.53" a="2714.79" fwhm="0.000432" res="594611.6" algo="FTMS"/>
<pk mz="257.066556" i="2040142.6" sn="17.68" a="1085.12" fwhm="0.000640" res="401358.0" algo="FTMS"/>
<pk mz="257.068882" i="1016014.9" z="-1" sn="7.53" a="330.79" fwhm="0.000428" res="600094.6" algo="FTMS" component_name="H" deconvoluted_molecular_mass="255.062469" deconvoluted_isotopic_mass="257.069134"/>
<pk mz="257.103077" i="5414547.5" sn="51.13" a="2168.02" fwhm="0.000413" res="623205.6" algo="FTMS"/>
<pk mz="257.114284" i="1119636.8" sn="8.55" a="298.52" fwhm="0.000334" res="769601.6" algo="FTMS"/>
<pk mz="257.139459" i="4357784.0" sn="40.65" a="1749.58" fwhm="0.000429" res="598763.2" algo="FTMS"/>
<pk mz="257.175833" i="1987996.6" sn="17.16" a="543.85" fwhm="0.000361" res="711904.4" algo="FTMS"/>
<pk mz="257.212198" i="1301153.3" sn="10.35" a="378.72" fwhm="0.000371" res="693223.5" algo="FTMS"/>
<pk mz="258.098291" i="1671696.3" sn="14.03" a="530.98" fwhm="0.000387" res="666851.5" algo="FTMS"/>
<pk mz="258.106393" i="1029521.2" sn="7.66" a="314.94" fwhm="0.000414" res="622924.2" algo="FTMS"/>
<pk mz="258.145896" i="1256534.0" sn="9.91" a="451.97" fwhm="0.000442" res="583482.5" algo="FTMS"/>
<pk mz="259.024780" i="1129342.8" sn="8.65" a="420.70" fwhm="0.000464" res="558098.4" algo="FTMS"/>
<pk mz="259.045972" i="1008993.2" sn="7.46" a="367.54" fwhm="0.000564" res="459331.5" algo="FTMS"/>
<pk mz="259.082307" i="4518789.5" sn="42.25" a="1779.89" fwhm="0.000410" res="631620.5" algo="FTMS"/>
<pk mz="259.118743" i="6990217.5" sn="66.74" a="2893.74" fwhm="0.000427" res="606219.0" algo="FTMS"/>
<pk mz="259.129943" i="8682379.0" sn="83.52" a="4005.56" fwhm="0.000462" res="561061.3" algo="FTMS"/>
<pk mz="259.155113" i="2385549.8" sn="21.10" a="932.16" fwhm="0.000429" res="604697.7" algo="FTMS"/>
<pk mz="259.191510" i="1737490.1" sn="14.68" a="600.96" fwhm="0.000424" res="611389.2" algo="FTMS"/>
<pk mz="260.113894" i="964281.9" sn="7.01" a="231.23" fwhm="0.000345" res="754601.9" algo="FTMS"/>
<pk mz="260.122068" i="1283450.9" sn="10.17" a="385.81" fwhm="0.000375" res="692772.9" algo="FTMS"/>
<pk mz="260.133282" i="1923452.1" sn="16.52" a="680.00" fwhm="0.000430" res="604660.4" algo="FTMS"/>
<pk mz="260.976874" i="1225942.8" sn="9.56" a="334.39" fwhm="0.000366" res="712124.7" algo="FTMS"/>
<pk mz="261.004061" i="973273.6" sn="7.07" a="300.95" fwhm="0.000405" res="644939.3" algo="FTMS"/>
<pk mz="261.040501" i="1330909.4" sn="10.60" a="389.21" fwhm="0.000387" res="674891.2" algo="FTMS"/>
<pk mz="261.061554" i="1818719.6" sn="15.42" a="660.75" fwhm="0.000428" res="610413.1" algo="FTMS"/>
<pk mz="261.088091" i="1089058.4" sn="8.21" a="281.98" fwhm="0.000387" res="675015.0" algo="FTMS"/>
<pk mz="261.097950" i="3206243.5" sn="29.11" a="1401.82" fwhm="0.000465" res="560968.6" algo="FTMS"/>
<pk mz="261.124461" i="3152998.3" sn="28.59" a="1245.22" fwhm="0.000421" res="619847.4" algo="FTMS"/>
<pk mz="261.134369" i="2121959.3" sn="18.41" a="926.00" fwhm="0.000509" res="512618.5" algo="FTMS"/>
<pk mz="262.060004" i="1543109.6" sn="12.69" a="566.97" fwhm="0.000472" res="555540.2" algo="FTMS"/>
<pk mz="262.783992" i="1348556.4" sn="10.77" a="460.20" fwhm="0.000442" res="594461.1" algo="FTMS"/>
<pk mz="263.019762" i="2248739.0" sn="19.66" a="882.67" fwhm="0.000438" res="600637.9" algo="FTMS"/>
<pk mz="263.035490" i="2875684.5" sn="25.85" a="1178.12" fwhm="0.000441" res="596919.2" algo="FTMS"/>
<pk mz="263.043443" i="21404966.0" sn="208.77" a="8549.86" fwhm="0.000458" res="573857.4" algo="FTMS"/>
<pk mz="263.043983" i="354839840.0" z="-1" sn="3500.38" a="155583.16" fwhm="0.000440" res="597765.2" algo="FTMS" component_name="C" deconvoluted_molecular_mass="263.044250" deconvoluted_isotopic_mass="263.044247"/>
<pk mz="263.056103" i="1225830.4" sn="9.56" a="372.63" fwhm="0.000420" res="626928.1" algo="FTMS"/>
<pk mz="263.069211" i="1189863.6" sn="9.21" a="374.35" fwhm="0.000542" res="485565.7" algo="FTMS"/>
<pk mz="263.105611" i="1653291.1" sn="13.78" a="500.11" fwhm="0.000378" res="696561.1" algo="FTMS"/>
<pk mz="263.140123" i="1839406.4" sn="15.62" a="761.45" fwhm="0.000469" res="560808.0" algo="FTMS"/>
<pk mz="264.041095" i="1912833.6" sn="16.34" a="653.77" fwhm="0.000402" res="656964.0" algo="FTMS"/>
<pk mz="264.046658" i="1780866.1" sn="15.04" a="433.84" fwhm="0.000278" res="950517.1" algo="FTMS"/>
<pk mz="264.047368" i="22267266.0" z="-1" sn="217.28" a="10349.67" fwhm="0.000457" res="578231.1" algo="FTMS" component_name="C" deconvoluted_molecular_mass="263.044250" deconvoluted_isotopic_mass="264.047634"/>
<pk mz="264.160522" i="3612300.5" sn="33.12" a="1531.10" fwhm="0.000446" res="592233.0" algo="FTMS"/>
<pk mz="264.781014" i="1602755.5" sn="13.28" a="553.35" fwhm="0.000434" res="609713.4" algo="FTMS"/>
<pk mz="264.997260" i="1054614.4" sn="7.84" a="308.38" fwhm="0.000446" res="594425.8" algo="FTMS"/>
<pk mz="265.040340" i="5251546.0" sn="49.09" a="1447.19" fwhm="0.000299" res="885684.9" algo="FTMS"/>
<pk mz="265.041024" i="90975704.0" z="-1" sn="891.79" a="41907.66" fwhm="0.000451" res="587346.3" algo="FTMS" component_name="M" deconvoluted_molecular_mass="265.041367" deconvoluted_isotopic_mass="265.041292"/>
<pk mz="265.048303" i="2042714.9" sn="17.55" a="784.35" fwhm="0.000431" res="615471.8" algo="FTMS"/>
<pk mz="265.050642" i="1065563.0" z="-1" sn="7.94" a="306.73" fwhm="0.000385" res="689232.7" algo="FTMS" component_name="C" deconvoluted_molecular_mass="263.044250" deconvoluted_isotopic_mass="265.050911"/>
<pk mz="265.057131" i="1542875.6" sn="12.64" a="342.94" fwhm="0.000285" res="929543.2" algo="FTMS"/>
<pk mz="265.057852" i="10741212.0" sn="103.06" a="4991.65" fwhm="0.000458" res="578149.2" algo="FTMS"/>
<pk mz="265.071789" i="2222300.8" sn="19.31" a="737.73" fwhm="0.000389" res="680751.6" algo="FTMS"/>
<pk mz="265.084876" i="1013854.0" sn="7.44" a="199.52" fwhm="0.000305" res="869934.9" algo="FTMS"/>
<pk mz="265.119280" i="1762529.0" sn="14.79" a="611.48" fwhm="0.000438" res="604667.9" algo="FTMS"/>
<pk mz="265.121203" i="991777.1" sn="7.22" a="364.80" fwhm="0.000466" res="569247.9" algo="FTMS"/>
<pk mz="265.132473" i="2144482.0" sn="18.55" a="719.48" fwhm="0.000379" res="699722.9" algo="FTMS"/>
<pk mz="265.147862" i="5624291.5" sn="52.76" a="2545.99" fwhm="0.000466" res="568689.3" algo="FTMS"/>
<pk mz="266.030600" i="1252910.1" sn="9.78" a="314.95" fwhm="0.000351" res="757680.2" algo="FTMS"/>
<pk mz="266.043782" i="995759.2" sn="7.26" a="176.24" fwhm="0.000261" res="1017670.2" algo="FTMS"/>
<pk mz="266.044405" i="7868975.5" z="-1" sn="74.82" a="3498.73" fwhm="0.000463" res="574584.5" algo="FTMS" component_name="M" deconvoluted_molecular_mass="265.041367" deconvoluted_isotopic_mass="266.044675"/>
<pk mz="266.089489" i="26983988.0" sn="262.73" a="12628.44" fwhm="0.000459" res="579395.2" algo="FTMS"/>
<pk mz="266.151271" i="1130680.1" sn="8.58" a="378.80" fwhm="0.000420" res="633339.8" algo="FTMS"/>
<pk mz="266.790799" i="1094060.3" sn="8.22" a="418.04" fwhm="0.000533" res="500844.6" algo="FTMS"/>
<pk mz="266.803822" i="1187437.4" sn="9.14" a="371.84" fwhm="0.000417" res="639820.3" algo="FTMS"/>
<pk mz="267.014609" i="2268286.3" sn="19.77" a="1042.96" fwhm="0.000496" res="538554.7" algo="FTMS"/>
<pk mz="267.051051" i="2186113.3" z="-1" sn="18.96" a="817.35" fwhm="0.000432" res="618242.4" algo="FTMS" component_name="M" deconvoluted_molecular_mass="265.041367" deconvoluted_isotopic_mass="267.051324"/>
<pk mz="267.072812" i="1659778.9" sn="13.78" a="377.18" fwhm="0.000282" res="948398.1" algo="FTMS"/>
<pk mz="267.073470" i="26103426.0" sn="254.07" a="12487.33" fwhm="0.000468" res="570697.9" algo="FTMS"/>
<pk mz="267.087414" i="2182788.0" sn="18.92" a="807.14" fwhm="0.000426" res="627626.8" algo="FTMS"/>
<pk mz="267.092808" i="2963588.5" sn="26.60" a="1156.44" fwhm="0.000442" res="604854.8" algo="FTMS"/>
<pk mz="267.123745" i="1425159.0" sn="11.48" a="456.27" fwhm="0.000411" res="649177.8" algo="FTMS"/>
<pk mz="267.160207" i="2907530.0" sn="26.05" a="1235.01" fwhm="0.000459" res="581714.6" algo="FTMS"/>
<pk mz="267.703948" i="1099828.6" sn="8.28" a="434.07" fwhm="0.000579" res="462289.0" algo="FTMS"/>
<pk mz="268.046274" i="1188687.3" sn="9.15" a="390.27" fwhm="0.000429" res="624097.9" algo="FTMS"/>
<pk mz="268.076828" i="2515409.5" sn="22.19" a="976.44" fwhm="0.000446" res="601055.2" algo="FTMS"/>
<pk mz="268.082612" i="1021714.0" sn="7.51" a="324.48" fwhm="0.000421" res="637094.1" algo="FTMS"/>
<pk mz="268.095698" i="3856595.0" sn="35.38" a="1679.29" fwhm="0.000475" res="564710.8" algo="FTMS"/>
<pk mz="268.800903" i="1393416.6" sn="11.16" a="496.96" fwhm="0.000473" res="567801.5" algo="FTMS"/>
<pk mz="268.993797" i="1011735.1" sn="7.38" a="218.11" fwhm="0.000364" res="739144.0" algo="FTMS"/>
<pk mz="269.030264" i="3233817.8" sn="29.13" a="1421.05" fwhm="0.000486" res="553635.4" algo="FTMS"/>
<pk mz="269.066658" i="3921180.5" sn="35.86" a="1631.87" fwhm="0.000457" res="589407.6" algo="FTMS"/>
<pk mz="269.103084" i="2752287.3" sn="24.42" a="1228.99" fwhm="0.000484" res="555803.6" algo="FTMS"/>
<pk mz="269.131253" i="1391777.4" sn="11.10" a="547.85" fwhm="0.000487" res="552333.0" algo="FTMS"/>
<pk mz="269.139442" i="4374562.0" sn="40.29" a="1995.41" fwhm="0.000477" res="563972.6" algo="FTMS"/>
<pk mz="269.175781" i="1680292.6" sn="13.92" a="692.43" fwhm="0.000505" res="533227.9" algo="FTMS"/>
<pk mz="269.212201" i="1328039.4" sn="10.48" a="460.89" fwhm="0.000434" res="620712.5" algo="FTMS"/>
<pk mz="270.092752" i="1450984.0" sn="11.68" a="540.41" fwhm="0.000454" res="594736.2" algo="FTMS"/>
<pk mz="270.797944" i="1383194.8" sn="11.01" a="497.24" fwhm="0.000464" res="584173.8" algo="FTMS"/>
<pk mz="271.045924" i="2069932.5" sn="17.74" a="736.49" fwhm="0.000423" res="641343.5" algo="FTMS"/>
<pk mz="271.057201" i="1302061.3" sn="10.22" a="387.59" fwhm="0.000396" res="685277.5" algo="FTMS"/>
<pk mz="271.064590" i="7054254.0" sn="66.52" a="3196.69" fwhm="0.000471" res="575236.5" algo="FTMS"/>
<pk mz="271.082343" i="3728559.0" sn="33.97" a="1696.02" fwhm="0.000479" res="566302.7" algo="FTMS"/>
<pk mz="271.093598" i="1113519.9" sn="8.37" a="502.20" fwhm="0.000556" res="487810.7" algo="FTMS"/>
<pk mz="271.118735" i="7447985.5" sn="70.38" a="3458.02" fwhm="0.000476" res="569973.8" algo="FTMS"/>
<pk mz="271.155079" i="3615156.3" sn="32.86" a="1520.89" fwhm="0.000464" res="584592.8" algo="FTMS"/>
<pk mz="271.191447" i="3397814.8" sn="30.73" a="1650.07" fwhm="0.000528" res="513972.9" algo="FTMS"/>
<pk mz="271.931056" i="2047338.9" sn="17.51" a="738.75" fwhm="0.000444" res="612072.0" algo="FTMS"/>
<pk mz="272.041120" i="993266.6" sn="7.20" a="337.57" fwhm="0.000540" res="503878.3" algo="FTMS"/>
<pk mz="272.068035" i="1153396.4" sn="8.76" a="325.73" fwhm="0.000402" res="676125.8" algo="FTMS"/>
<pk mz="272.077598" i="1335925.1" sn="10.55" a="439.13" fwhm="0.000446" res="609381.2" algo="FTMS"/>
<pk mz="272.114002" i="1271799.6" sn="9.92" a="351.79" fwhm="0.000338" res="803884.5" algo="FTMS"/>
<pk mz="272.121979" i="1342456.3" sn="10.61" a="400.42" fwhm="0.000429" res="633678.1" algo="FTMS"/>
<pk mz="272.158279" i="1221498.8" sn="9.43" a="572.50" fwhm="0.000553" res="492187.7" algo="FTMS"/>
<pk mz="273.061602" i="2222137.3" sn="19.22" a="977.53" fwhm="0.000509" res="536019.0" algo="FTMS"/>
<pk mz="273.097988" i="7246396.0" sn="68.40" a="3468.78" fwhm="0.000476" res="573722.5" algo="FTMS"/>
<pk mz="273.109247" i="1494460.6" sn="12.10" a="484.51" fwhm="0.000451" res="605052.5" algo="FTMS"/>
<pk mz="273.133634" i="1303614.4" sn="10.23" a="319.89" fwhm="0.000326" res="838122.2" algo="FTMS"/>
<pk mz="273.134319" i="11083838.0" sn="105.96" a="5309.79" fwhm="0.000489" res="559105.2" algo="FTMS"/>
<pk mz="273.145597" i="1145919.1" sn="8.69" a="442.33" fwhm="0.000518" res="527765.6" algo="FTMS"/>
<pk mz="273.170752" i="2652993.0" sn="23.44" a="1159.25" fwhm="0.000481" res="568082.1" algo="FTMS"/>
<pk mz="273.207151" i="1370435.4" sn="10.84" a="445.03" fwhm="0.000429" res="636220.0" algo="FTMS"/>
<pk mz="273.928217" i="1218997.0" sn="9.36" a="498.52" fwhm="0.000551" res="496961.0" algo="FTMS"/>
<pk mz="273.972020" i="4222072.0" sn="38.63" a="1905.61" fwhm="0.000480" res="571032.6" algo="FTMS"/>
<pk mz="274.035731" i="1124604.4" sn="8.44" a="285.58" fwhm="0.000349" res="785370.9" algo="FTMS"/>
<pk mz="274.093220" i="2610560.3" sn="22.92" a="1188.35" fwhm="0.000509" res="538193.1" algo="FTMS"/>
<pk mz="274.129580" i="1027714.8" sn="7.50" a="269.92" fwhm="0.000427" res="641365.6" algo="FTMS"/>
<pk mz="274.137685" i="1508995.4" sn="12.19" a="677.13" fwhm="0.000529" res="517774.7" algo="FTMS"/>
<pk mz="274.971688" i="1647804.5" sn="13.54" a="529.54" fwhm="0.000416" res="660881.4" algo="FTMS"/>
<pk mz="275.019737" i="1270335.9" sn="9.86" a="366.33" fwhm="0.000420" res="655435.3" algo="FTMS"/>
<pk mz="275.077244" i="2060227.8" sn="17.56" a="820.08" fwhm="0.000474" res="579877.1" algo="FTMS"/>
<pk mz="275.105628" i="1524165.8" sn="12.34" a="527.12" fwhm="0.000440" res="625740.8" algo="FTMS"/>
<pk mz="275.113649" i="5520070.5" sn="51.27" a="2895.45" fwhm="0.000520" res="529201.0" algo="FTMS"/>
<pk mz="275.149981" i="3466696.8" sn="31.26" a="1579.66" fwhm="0.000506" res="544208.8" algo="FTMS"/>
<pk mz="275.969020" i="3138305.0" sn="28.06" a="1402.20" fwhm="0.000494" res="558496.6" algo="FTMS"/>
<pk mz="276.998943" i="1499848.4" sn="12.10" a="615.29" fwhm="0.000520" res="533178.9" algo="FTMS"/>
<pk mz="277.022503" i="1070538.0" sn="7.91" a="251.21" fwhm="0.000326" res="850548.8" algo="FTMS"/>
<pk mz="277.023269" i="14803274.0" sn="141.73" a="7817.76" fwhm="0.000523" res="529214.7" algo="FTMS"/>
<pk mz="277.035383" i="2173003.0" sn="18.66" a="848.10" fwhm="0.000512" res="540972.7" algo="FTMS"/>
<pk mz="277.050251" i="16954700.0" sn="162.70" a="8942.01" fwhm="0.000528" res="524306.5" algo="FTMS"/>
<pk mz="277.054923" i="10896716.0" sn="103.66" a="7203.66" fwhm="0.000697" res="397277.7" algo="FTMS"/>
<pk mz="277.059537" i="1303114112.0" z="-1" sn="12695.60" a="620763.94" fwhm="0.000485" res="571593.8" algo="FTMS" component_name="A" deconvoluted_molecular_mass="277.059841" deconvoluted_isotopic_mass="277.059831"/>
<pk mz="277.064141" i="12612941.0" sn="120.39" a="6105.59" fwhm="0.000483" res="573795.7" algo="FTMS"/>
<pk mz="277.068736" i="1621581.3" sn="13.28" a="569.40" fwhm="0.000467" res="592996.7" algo="FTMS"/>
<pk mz="277.071705" i="1650125.5" sn="13.56" a="566.96" fwhm="0.000424" res="654225.0" algo="FTMS"/>
<pk mz="277.084839" i="2046158.4" sn="17.42" a="937.46" fwhm="0.000522" res="530937.9" algo="FTMS"/>
<pk mz="277.089409" i="1070094.8" sn="7.91" a="387.81" fwhm="0.000533" res="520102.2" algo="FTMS"/>
<pk mz="277.092975" i="1036046.9" sn="7.58" a="371.37" fwhm="0.000438" res="632050.0" algo="FTMS"/>
<pk mz="277.108090" i="1084496.0" sn="8.05" a="340.95" fwhm="0.000455" res="608800.4" algo="FTMS"/>
<pk mz="277.119429" i="1465424.9" sn="11.76" a="448.16" fwhm="0.000419" res="661335.2" algo="FTMS"/>
<pk mz="277.121238" i="1240785.0" sn="9.57" a="462.30" fwhm="0.000466" res="594306.9" algo="FTMS"/>
<pk mz="277.144562" i="1293522.6" sn="10.09" a="485.91" fwhm="0.000480" res="577849.5" algo="FTMS"/>
<pk mz="277.155739" i="2505299.3" sn="21.89" a="1093.84" fwhm="0.000508" res="546096.4" algo="FTMS"/>
<pk mz="277.157581" i="2659411.5" sn="23.40" a="1196.98" fwhm="0.000524" res="528612.3" algo="FTMS"/>
<pk mz="278.056712" i="5519762.5" sn="51.03" a="2683.13" fwhm="0.000519" res="535377.7" algo="FTMS"/>
<pk mz="278.062288" i="5827987.0" sn="54.02" a="1794.20" fwhm="0.000346" res="804059.0" algo="FTMS"/>
<pk mz="278.063024" i="95949200.0" z="-1" sn="928.20" a="49340.52" fwhm="0.000499" res="556715.1" algo="FTMS" component_name="A" deconvoluted_molecular_mass="277.059841" deconvoluted_isotopic_mass="278.063320"/>
<pk mz="278.065942" i="2314131.3" sn="19.94" a="1035.85" fwhm="0.000504" res="551386.7" algo="FTMS"/>
<pk mz="278.066990" i="1373203.4" sn="10.81" a="585.60" fwhm="0.000518" res="537006.9" algo="FTMS"/>
<pk mz="278.088097" i="1140628.9" sn="8.56" a="339.18" fwhm="0.000418" res="665083.9" algo="FTMS"/>
<pk mz="278.848477" i="1246795.3" sn="9.59" a="426.24" fwhm="0.000443" res="629300.4" algo="FTMS"/>
<pk mz="279.014667" i="4105175.3" sn="37.31" a="1795.36" fwhm="0.000477" res="584808.5" algo="FTMS"/>
<pk mz="279.020373" i="5173207.5" sn="47.67" a="2441.42" fwhm="0.000493" res="566519.7" algo="FTMS"/>
<pk mz="279.038927" i="54436312.0" z="-1" sn="525.52" a="28306.53" fwhm="0.000510" res="547350.6" algo="FTMS" component_name="T" deconvoluted_molecular_mass="279.039229" deconvoluted_isotopic_mass="279.039225"/>
<pk mz="279.047220" i="2803929.8" sn="24.69" a="1340.62" fwhm="0.000526" res="530871.0" algo="FTMS"/>
<pk mz="279.051086" i="2612954.0" sn="22.84" a="1547.29" fwhm="0.000712" res="391653.5" algo="FTMS"/>
<pk mz="279.052012" i="3413978.0" sn="30.61" a="1413.89" fwhm="0.000435" res="641898.1" algo="FTMS"/>
<pk mz="279.056651" i="381415904.0" z="-1" sn="3697.21" a="188959.78" fwhm="0.000497" res="561093.8" algo="FTMS" component_name="B" deconvoluted_molecular_mass="279.056953" deconvoluted_isotopic_mass="279.056949"/>
<pk mz="279.063885" i="7363035.0" sn="68.91" a="3922.69" fwhm="0.000538" res="518468.9" algo="FTMS"/>
<pk mz="279.066377" i="3850715.0" z="-1" sn="34.84" a="1713.77" fwhm="0.000474" res="588637.9" algo="FTMS" component_name="A" deconvoluted_molecular_mass="277.059841" deconvoluted_isotopic_mass="279.066675"/>
<pk mz="279.073502" i="3881435.5" sn="35.14" a="1796.38" fwhm="0.000494" res="565302.1" algo="FTMS"/>
<pk mz="279.087367" i="1232604.5" sn="9.45" a="371.01" fwhm="0.000431" res="647687.2" algo="FTMS"/>
<pk mz="279.098659" i="2573789.3" sn="22.46" a="1073.83" fwhm="0.000472" res="591289.4" algo="FTMS"/>
<pk mz="279.100423" i="3272925.5" sn="29.24" a="1575.34" fwhm="0.000511" res="545718.8" algo="FTMS"/>
<pk mz="279.136861" i="989664.1" sn="7.09" a="230.94" fwhm="0.000343" res="814613.7" algo="FTMS"/>
<pk mz="279.139243" i="994400.3" sn="7.14" a="388.78" fwhm="0.000572" res="487944.5" algo="FTMS"/>
<pk mz="279.148060" i="2193121.0" sn="18.77" a="859.01" fwhm="0.000475" res="588187.0" algo="FTMS"/>
<pk mz="279.160287" i="1343969.9" sn="10.53" a="564.95" fwhm="0.000630" res="443246.5" algo="FTMS"/>
<pk mz="279.163562" i="6120930.0" sn="56.87" a="2965.50" fwhm="0.000507" res="551114.6" algo="FTMS"/>
<pk mz="279.173222" i="1347938.8" sn="10.57" a="543.34" fwhm="0.000544" res="512779.6" algo="FTMS"/>
<pk mz="279.592907" i="1019905.4" sn="7.39" a="363.47" fwhm="0.000500" res="559540.1" algo="FTMS"/>
<pk mz="280.042308" i="5188642.5" z="-1" sn="47.82" a="2569.67" fwhm="0.000510" res="549429.0" algo="FTMS" component_name="T" deconvoluted_molecular_mass="279.039229" deconvoluted_isotopic_mass="280.042608"/>
<pk mz="280.046309" i="1699362.9" sn="13.98" a="649.92" fwhm="0.000468" res="598374.8" algo="FTMS"/>
<pk mz="280.053667" i="1168867.5" sn="8.83" a="599.37" fwhm="0.000744" res="376509.4" algo="FTMS"/>
<pk mz="280.060050" i="25147940.0" z="-1" sn="241.43" a="13459.75" fwhm="0.000519" res="540113.3" algo="FTMS" component_name="B" deconvoluted_molecular_mass="279.056953" deconvoluted_isotopic_mass="280.060350"/>
<pk mz="280.067194" i="993380.5" sn="7.13" a="333.46" fwhm="0.000552" res="507289.0" algo="FTMS"/>
<pk mz="280.068763" i="12033573.0" sn="114.22" a="6355.08" fwhm="0.000520" res="538925.1" algo="FTMS"/>
<pk mz="281.030247" i="2897261.3" sn="25.59" a="1269.73" fwhm="0.000516" res="545097.9" algo="FTMS"/>
<pk mz="281.035934" i="15045230.0" sn="143.43" a="8129.67" fwhm="0.000543" res="517471.4" algo="FTMS"/>
<pk mz="281.052766" i="4852335.0" sn="44.56" a="2477.13" fwhm="0.000527" res="533458.7" algo="FTMS"/>
<pk mz="281.060918" i="2283631.5" sn="19.64" a="1097.66" fwhm="0.000534" res="526217.5" algo="FTMS"/>
<pk mz="281.063345" i="1006111.7" z="-1" sn="7.25" a="589.22" fwhm="0.000792" res="355000.8" algo="FTMS" component_name="B" deconvoluted_molecular_mass="279.056953" deconvoluted_isotopic_mass="281.063647"/>
<pk mz="281.066632" i="12902000.0" sn="122.64" a="6993.68" fwhm="0.000538" res="522208.8" algo="FTMS"/>
<pk mz="281.072077" i="1130864.4" sn="8.46" a="299.92" fwhm="0.000361" res="778541.4" algo="FTMS"/>
<pk mz="281.079738" i="2242161.0" sn="19.24" a="884.57" fwhm="0.000459" res="612513.5" algo="FTMS"/>
<pk mz="281.097355" i="1027058.3" sn="7.45" a="342.30" fwhm="0.000420" res="669852.5" algo="FTMS"/>
<pk mz="281.103041" i="1848818.8" sn="15.42" a="708.08" fwhm="0.000466" res="602902.0" algo="FTMS"/>
<pk mz="281.116113" i="2294899.8" sn="19.75" a="1157.57" fwhm="0.000576" res="487842.0" algo="FTMS"/>
<pk mz="281.139444" i="1380981.5" sn="10.89" a="486.58" fwhm="0.000455" res="617864.2" algo="FTMS"/>
<pk mz="281.175869" i="1318776.4" sn="10.28" a="459.45" fwhm="0.000438" res="641519.4" algo="FTMS"/>
<pk mz="281.871020" i="1780526.5" sn="14.76" a="687.95" fwhm="0.000465" res="606408.5" algo="FTMS"/>
<pk mz="282.025558" i="1859386.8" sn="15.53" a="759.25" fwhm="0.000488" res="577712.5" algo="FTMS"/>
<pk mz="282.039338" i="1374459.9" sn="10.82" a="616.95" fwhm="0.000569" res="495276.6" algo="FTMS"/>
<pk mz="282.061939" i="1774781.6" sn="14.71" a="719.66" fwhm="0.000478" res="590558.2" algo="FTMS"/>
<pk mz="282.069969" i="1433278.3" sn="11.39" a="536.50" fwhm="0.000502" res="562417.9" algo="FTMS"/>
<pk mz="282.084342" i="11166399.0" sn="105.31" a="6005.33" fwhm="0.000537" res="524960.2" algo="FTMS"/>
<pk mz="282.792610" i="988056.5" sn="7.04" a="479.32" fwhm="0.000673" res="420375.4" algo="FTMS"/>
<pk mz="283.009561" i="1427466.4" sn="11.28" a="643.22" fwhm="0.000583" res="485476.4" algo="FTMS"/>
<pk mz="283.045904" i="3506957.3" sn="31.36" a="1807.67" fwhm="0.000534" res="530078.4" algo="FTMS"/>
<pk mz="283.068435" i="5205775.0" sn="47.76" a="2789.95" fwhm="0.000544" res="520388.5" algo="FTMS"/>
<pk mz="283.082326" i="5570320.5" sn="51.28" a="2777.94" fwhm="0.000517" res="547553.9" algo="FTMS"/>
<pk mz="283.087773" i="1357840.8" sn="10.61" a="491.79" fwhm="0.000498" res="568194.2" algo="FTMS"/>
<pk mz="283.095409" i="1180305.4" sn="8.90" a="372.90" fwhm="0.000458" res="618389.7" algo="FTMS"/>
<pk mz="283.118743" i="3116819.3" sn="27.59" a="1354.88" fwhm="0.000467" res="606226.9" algo="FTMS"/>
<pk mz="283.137356" i="1758484.9" sn="14.48" a="687.03" fwhm="0.000478" res="592091.0" algo="FTMS"/>
<pk mz="283.155121" i="2799894.3" sn="24.53" a="1164.97" fwhm="0.000481" res="588337.6" algo="FTMS"/>
<pk mz="283.191500" i="2664729.3" sn="23.23" a="1142.37" fwhm="0.000495" res="572046.7" algo="FTMS"/>
<pk mz="283.227827" i="1064988.4" sn="7.78" a="622.78" fwhm="0.000832" res="340567.1" algo="FTMS"/>
<pk mz="283.868017" i="2874194.3" sn="25.25" a="1251.47" fwhm="0.000486" res="584625.5" algo="FTMS"/>
<pk mz="284.041196" i="1610465.1" sn="13.05" a="586.29" fwhm="0.000450" res="630583.7" algo="FTMS"/>
<pk mz="284.077530" i="1469284.3" sn="11.69" a="543.02" fwhm="0.000462" res="614630.9" algo="FTMS"/>
<pk mz="284.125230" i="987048.4" sn="7.03" a="386.00" fwhm="0.000555" res="511906.4" algo="FTMS"/>
<pk mz="284.161641" i="1495915.5" sn="11.94" a="630.02" fwhm="0.000486" res="584500.8" algo="FTMS"/>
<pk mz="285.061593" i="22209466.0" sn="211.92" a="12145.59" fwhm="0.000538" res="529636.0" algo="FTMS"/>
<pk mz="285.080192" i="4701628.5" sn="42.89" a="2508.75" fwhm="0.000561" res="507876.8" algo="FTMS"/>
<pk mz="285.097974" i="6399934.0" sn="59.29" a="3620.06" fwhm="0.000561" res="508641.7" algo="FTMS"/>
<pk mz="285.109074" i="1378879.3" sn="10.81" a="445.05" fwhm="0.000420" res="679626.6" algo="FTMS"/>
<pk mz="285.126127" i="9141185.0" sn="85.75" a="4900.19" fwhm="0.000534" res="534431.1" algo="FTMS"/>
<pk mz="285.134332" i="6349761.5" sn="58.80" a="3337.83" fwhm="0.000543" res="524913.7" algo="FTMS"/>
<pk mz="285.170715" i="2968516.8" sn="26.16" a="1481.42" fwhm="0.000539" res="529387.6" algo="FTMS"/>
<pk mz="285.207149" i="4563912.0" sn="41.56" a="2396.09" fwhm="0.000538" res="530607.9" algo="FTMS"/>
<pk mz="285.946750" i="3093772.3" sn="27.37" a="1582.23" fwhm="0.000547" res="522830.8" algo="FTMS"/>
<pk mz="286.056848" i="2485270.8" sn="21.49" a="1126.19" fwhm="0.000499" res="573613.3" algo="FTMS"/>
<pk mz="286.064938" i="3316503.5" sn="29.52" a="1636.78" fwhm="0.000540" res="529512.8" algo="FTMS"/>
<pk mz="286.129463" i="2197917.5" sn="18.72" a="1145.15" fwhm="0.000585" res="489045.6" algo="FTMS"/>
<pk mz="286.137662" i="1208478.3" sn="9.17" a="426.60" fwhm="0.000428" res="668955.7" algo="FTMS"/>
<pk mz="286.177214" i="1785506.0" sn="14.74" a="745.09" fwhm="0.000502" res="570109.1" algo="FTMS"/>
<pk mz="286.925220" i="1879146.3" sn="15.55" a="786.97" fwhm="0.000492" res="582688.6" algo="FTMS"/>
<pk mz="287.040803" i="2082933.6" sn="17.51" a="885.83" fwhm="0.000486" res="590752.8" algo="FTMS"/>
<pk mz="287.055306" i="1754999.1" sn="14.36" a="684.26" fwhm="0.000473" res="606799.9" algo="FTMS"/>
<pk mz="287.077228" i="2576505.3" sn="22.25" a="1213.88" fwhm="0.000507" res="565931.4" algo="FTMS"/>
<pk mz="287.113611" i="9668733.0" sn="90.34" a="5430.78" fwhm="0.000553" res="519189.1" algo="FTMS"/>
<pk mz="287.124920" i="1091198.0" sn="7.99" a="357.45" fwhm="0.000477" res="601324.8" algo="FTMS"/>
<pk mz="287.150033" i="8209536.5" sn="76.33" a="4167.84" fwhm="0.000519" res="553671.7" algo="FTMS"/>
<pk mz="287.186419" i="2569092.0" sn="22.18" a="1144.82" fwhm="0.000501" res="573265.8" algo="FTMS"/>
<pk mz="287.222805" i="1912839.8" sn="15.88" a="1066.40" fwhm="0.000606" res="474251.5" algo="FTMS"/>
<pk mz="287.904895" i="3704013.0" sn="33.07" a="1856.04" fwhm="0.000531" res="542227.9" algo="FTMS"/>
<pk mz="287.943860" i="2232017.0" sn="18.94" a="967.63" fwhm="0.000503" res="572810.5" algo="FTMS"/>
<pk mz="288.072592" i="1131102.4" sn="8.37" a="382.48" fwhm="0.000484" res="595099.9" algo="FTMS"/>
<pk mz="288.116927" i="1678947.0" sn="13.63" a="708.85" fwhm="0.000515" res="559141.3" algo="FTMS"/>
<pk mz="288.156518" i="1719527.1" sn="14.02" a="665.92" fwhm="0.000460" res="625752.8" algo="FTMS"/>
<pk mz="288.876857" i="1643060.0" sn="13.28" a="623.07" fwhm="0.000474" res="609750.6" algo="FTMS"/>
<pk mz="288.922184" i="2376760.8" sn="20.33" a="1189.42" fwhm="0.000570" res="507124.3" algo="FTMS"/>
<pk mz="288.936517" i="1069370.4" sn="7.78" a="494.38" fwhm="0.000530" res="545144.1" algo="FTMS"/>
<pk mz="288.987226" i="5732160.0" sn="52.54" a="3263.75" fwhm="0.000571" res="506275.9" algo="FTMS"/>
<pk mz="289.035452" i="1385029.3" sn="10.81" a="430.52" fwhm="0.000419" res="689888.3" algo="FTMS"/>
<pk mz="289.092871" i="3529035.5" sn="31.39" a="1864.66" fwhm="0.000545" res="530709.8" algo="FTMS"/>
<pk mz="289.121185" i="12762447.0" sn="120.03" a="7253.58" fwhm="0.000552" res="523324.2" algo="FTMS"/>
<pk mz="289.129269" i="6451535.5" sn="59.45" a="3495.93" fwhm="0.000555" res="521389.7" algo="FTMS"/>
<pk mz="289.165699" i="2580307.5" sn="22.28" a="1064.15" fwhm="0.000458" res="631699.8" algo="FTMS"/>
<pk mz="289.511269" i="1029753.9" sn="7.40" a="357.97" fwhm="0.000502" res="576867.2" algo="FTMS"/>
<pk mz="289.897160" i="4694437.5" sn="42.58" a="2437.39" fwhm="0.000552" res="525318.6" algo="FTMS"/>
<pk mz="289.901931" i="2514086.3" sn="21.65" a="1120.16" fwhm="0.000522" res="555733.1" algo="FTMS"/>
<pk mz="290.088141" i="1470523.6" sn="11.63" a="609.77" fwhm="0.000503" res="577244.1" algo="FTMS"/>
<pk mz="290.124544" i="2114751.8" sn="17.81" a="1024.97" fwhm="0.000565" res="513041.8" algo="FTMS"/>
<pk mz="290.873914" i="1499160.3" sn="11.90" a="734.22" fwhm="0.000608" res="478211.0" algo="FTMS"/>
<pk mz="290.879383" i="8021529.0" sn="74.52" a="4377.38" fwhm="0.000561" res="518715.8" algo="FTMS"/>
<pk mz="291.038162" i="3762732.0" sn="33.63" a="1098.85" fwhm="0.000396" res="734259.2" algo="FTMS"/>
<pk mz="291.038886" i="50660908.0" z="-1" sn="483.88" a="28901.59" fwhm="0.000553" res="526092.7" algo="FTMS" component_name="U" deconvoluted_molecular_mass="291.039216" deconvoluted_isotopic_mass="291.039211"/>
<pk mz="291.050998" i="1745453.6" sn="14.26" a="784.38" fwhm="0.000549" res="530043.5" algo="FTMS"/>
<pk mz="291.100516" i="2029491.6" sn="16.99" a="1102.54" fwhm="0.000661" res="440656.0" algo="FTMS"/>
<pk mz="291.108482" i="1608756.6" sn="12.95" a="574.75" fwhm="0.000451" res="645079.6" algo="FTMS"/>
<pk mz="291.118272" i="4201014.0" sn="37.84" a="2062.33" fwhm="0.000538" res="541087.7" algo="FTMS"/>
<pk mz="291.136880" i="2618680.0" sn="22.65" a="1312.60" fwhm="0.000562" res="517942.2" algo="FTMS"/>
<pk mz="291.144876" i="1185849.0" sn="8.89" a="420.03" fwhm="0.000489" res="595335.1" algo="FTMS"/>
<pk mz="291.173274" i="1701436.5" sn="13.84" a="774.07" fwhm="0.000558" res="521529.5" algo="FTMS"/>
<pk mz="291.209597" i="4520001.0" sn="40.90" a="2384.74" fwhm="0.000562" res="517859.2" algo="FTMS"/>
<pk mz="291.894208" i="5099157.5" sn="46.19" a="2624.09" fwhm="0.000551" res="529493.3" algo="FTMS"/>
<pk mz="291.898927" i="1147158.4" sn="8.47" a="356.00" fwhm="0.000470" res="620439.9" algo="FTMS"/>
<pk mz="291.944789" i="1514140.1" sn="11.97" a="586.63" fwhm="0.000516" res="566293.5" algo="FTMS"/>
<pk mz="292.042280" i="4718760.5" z="-1" sn="42.56" a="2407.99" fwhm="0.000526" res="555654.9" algo="FTMS" component_name="U" deconvoluted_molecular_mass="291.039216" deconvoluted_isotopic_mass="292.042608"/>
<pk mz="292.103745" i="15926960.0" sn="149.54" a="9441.82" fwhm="0.000571" res="511330.0" algo="FTMS"/>
<pk mz="292.876470" i="5756692.0" sn="52.47" a="3002.97" fwhm="0.000543" res="539221.6" algo="FTMS"/>
<pk mz="292.925860" i="1661594.5" sn="13.38" a="720.93" fwhm="0.000540" res="542912.0" algo="FTMS"/>
<pk mz="292.993883" i="1233187.5" sn="9.29" a="436.61" fwhm="0.000459" res="638138.7" algo="FTMS"/>
<pk mz="293.030311" i="2872872.3" sn="24.94" a="1248.17" fwhm="0.000482" res="607686.3" algo="FTMS"/>
<pk mz="293.035948" i="16357161.0" sn="153.64" a="9340.89" fwhm="0.000569" res="514676.6" algo="FTMS"/>
<pk mz="293.054611" i="9076524.0" sn="84.15" a="4896.23" fwhm="0.000546" res="536438.0" algo="FTMS"/>
<pk mz="293.066673" i="2276397.0" sn="19.25" a="1020.29" fwhm="0.000520" res="563126.0" algo="FTMS"/>
<pk mz="293.079723" i="3199790.8" sn="28.06" a="1868.32" fwhm="0.000602" res="486483.0" algo="FTMS"/>
<pk mz="293.097420" i="1061361.1" sn="7.65" a="524.39" fwhm="0.000636" res="460787.8" algo="FTMS"/>
<pk mz="293.103042" i="1102897.9" sn="8.05" a="340.44" fwhm="0.000501" res="584533.6" algo="FTMS"/>
<pk mz="293.107164" i="2088882.5" sn="17.46" a="1086.19" fwhm="0.000593" res="494265.2" algo="FTMS"/>
<pk mz="293.114284" i="2414131.5" sn="20.56" a="1099.30" fwhm="0.000500" res="586604.3" algo="FTMS"/>
<pk mz="293.116142" i="4846899.5" sn="43.78" a="2577.69" fwhm="0.000550" res="533130.7" algo="FTMS"/>
<pk mz="293.133926" i="1243958.0" sn="9.39" a="487.15" fwhm="0.000496" res="591491.7" algo="FTMS"/>
<pk mz="293.150670" i="2321208.3" sn="19.67" a="1012.59" fwhm="0.000514" res="569949.3" algo="FTMS"/>
<pk mz="293.152540" i="2092856.5" sn="17.50" a="956.55" fwhm="0.000530" res="553562.5" algo="FTMS"/>
<pk mz="293.175797" i="24207164.0" sn="228.57" a="13824.35" fwhm="0.000570" res="514397.8" algo="FTMS"/>
<pk mz="293.179171" i="4907324.0" sn="44.36" a="2640.22" fwhm="0.000565" res="518458.3" algo="FTMS"/>
<pk mz="293.188909" i="2420029.3" sn="20.62" a="1031.58" fwhm="0.000501" res="584875.0" algo="FTMS"/>
<pk mz="293.206665" i="2297919.8" sn="19.45" a="1066.12" fwhm="0.000520" res="564000.1" algo="FTMS"/>
<pk mz="293.635349" i="1015161.3" sn="7.21" a="329.86" fwhm="0.000484" res="606943.2" algo="FTMS"/>
<pk mz="293.856466" i="1017047.3" sn="7.23" a="459.55" fwhm="0.000604" res="486679.9" algo="FTMS"/>
<pk mz="293.891285" i="1428892.1" sn="11.16" a="544.25" fwhm="0.000494" res="595458.8" algo="FTMS"/>
<pk mz="294.025565" i="1718318.5" sn="13.92" a="763.64" fwhm="0.000560" res="524899.7" algo="FTMS"/>
<pk mz="294.039358" i="1145776.4" sn="8.45" a="348.96" fwhm="0.000421" res="699200.3" algo="FTMS"/>
<pk mz="294.062018" i="1942323.5" sn="16.06" a="933.98" fwhm="0.000576" res="510838.3" algo="FTMS"/>
<pk mz="294.098344" i="1073336.5" sn="7.76" a="311.44" fwhm="0.000429" res="685763.5" algo="FTMS"/>
<pk mz="294.154130" i="1203648.3" sn="9.01" a="668.08" fwhm="0.000762" res="386007.9" algo="FTMS"/>
<pk mz="294.179199" i="4702147.5" sn="42.40" a="2519.94" fwhm="0.000566" res="519995.2" algo="FTMS"/>
<pk mz="294.873447" i="1009317.0" sn="7.15" a="358.91" fwhm="0.000499" res="591490.2" algo="FTMS"/>
<pk mz="295.009547" i="1560376.4" sn="12.41" a="646.85" fwhm="0.000502" res="587102.0" algo="FTMS"/>
<pk mz="295.045884" i="3569981.5" sn="31.59" a="1912.53" fwhm="0.000579" res="509673.2" algo="FTMS"/>
<pk mz="295.051666" i="3017278.5" sn="26.32" a="1375.90" fwhm="0.000502" res="587716.6" algo="FTMS"/>
<pk mz="295.058993" i="1323327.5" sn="10.15" a="583.99" fwhm="0.000580" res="508777.1" algo="FTMS"/>
<pk mz="295.068384" i="2026048.8" sn="16.85" a="763.44" fwhm="0.000461" res="640381.8" algo="FTMS"/>
<pk mz="295.082303" i="3121474.8" sn="27.31" a="1644.67" fwhm="0.000567" res="520433.9" algo="FTMS"/>
<pk mz="295.095405" i="4306500.5" sn="38.62" a="2040.97" fwhm="0.000521" res="566923.6" algo="FTMS"/>
<pk mz="295.113131" i="1220679.3" sn="9.17" a="586.54" fwhm="0.000660" res="446819.5" algo="FTMS"/>
<pk mz="295.118691" i="1748552.0" sn="14.21" a="695.26" fwhm="0.000499" res="591392.8" algo="FTMS"/>
<pk mz="295.131753" i="3483210.0" sn="30.76" a="1952.05" fwhm="0.000602" res="490509.5" algo="FTMS"/>
<pk mz="295.137282" i="1156106.6" sn="8.55" a="495.87" fwhm="0.000717" res="411529.1" algo="FTMS"/>
<pk mz="295.155120" i="1505869.3" sn="11.89" a="590.41" fwhm="0.000503" res="587013.1" algo="FTMS"/>
<pk mz="295.168239" i="1207247.1" sn="9.04" a="417.72" fwhm="0.000500" res="589870.2" algo="FTMS"/>
<pk mz="295.191439" i="1384018.5" sn="10.73" a="612.77" fwhm="0.000576" res="512594.5" algo="FTMS"/>
<pk mz="296.041142" i="1365326.5" sn="10.55" a="478.16" fwhm="0.000467" res="633630.6" algo="FTMS"/>
<pk mz="296.077648" i="1390675.9" sn="10.79" a="626.05" fwhm="0.000542" res="545847.9" algo="FTMS"/>
<pk mz="296.100050" i="4950743.0" sn="44.77" a="2788.69" fwhm="0.000589" res="502689.7" algo="FTMS"/>
<pk mz="296.914642" i="1627089.8" sn="12.97" a="701.76" fwhm="0.000524" res="566925.7" algo="FTMS"/>
<pk mz="297.025219" i="1855074.6" sn="15.13" a="931.72" fwhm="0.000592" res="501878.3" algo="FTMS"/>
<pk mz="297.061635" i="4018024.3" sn="35.65" a="2187.76" fwhm="0.000575" res="516930.8" algo="FTMS"/>
<pk mz="297.066380" i="1519081.0" sn="11.94" a="617.95" fwhm="0.000498" res="596387.8" algo="FTMS"/>
<pk mz="297.074579" i="1224938.3" sn="9.15" a="482.92" fwhm="0.000514" res="577728.1" algo="FTMS"/>
<pk mz="297.092469" i="1294829.0" sn="9.81" a="441.15" fwhm="0.000570" res="521563.3" algo="FTMS"/>
<pk mz="297.098014" i="3676525.8" sn="32.41" a="1879.54" fwhm="0.000556" res="534632.3" algo="FTMS"/>
<pk mz="297.134388" i="3103859.5" sn="26.98" a="1542.12" fwhm="0.000557" res="533223.7" algo="FTMS"/>
<pk mz="297.152205" i="4458870.0" sn="39.83" a="1352.48" fwhm="0.000397" res="748728.7" algo="FTMS"/>
<pk mz="297.152928" i="71809400.0" z="-1" sn="678.83" a="42112.63" fwhm="0.000568" res="523271.0" algo="FTMS" component_name="O" deconvoluted_molecular_mass="297.153281" deconvoluted_isotopic_mass="297.153267"/>
<pk mz="297.170799" i="1884281.0" sn="15.41" a="862.40" fwhm="0.000544" res="545787.9" algo="FTMS"/>
<pk mz="297.207132" i="1142270.6" sn="8.37" a="358.43" fwhm="0.000471" res="630932.5" algo="FTMS"/>
<pk mz="297.983417" i="1033271.7" sn="7.33" a="454.07" fwhm="0.000612" res="486592.7" algo="FTMS"/>
<pk mz="298.056806" i="1102339.3" sn="7.99" a="378.74" fwhm="0.000496" res="601512.2" algo="FTMS"/>
<pk mz="298.140721" i="1509904.6" sn="11.85" a="720.52" fwhm="0.000571" res="522415.1" algo="FTMS"/>
<pk mz="298.152408" i="1015570.4" sn="7.16" a="525.22" fwhm="0.000801" res="372452.2" algo="FTMS"/>
<pk mz="298.156387" i="9937427.0" z="-1" sn="91.81" a="5717.32" fwhm="0.000583" res="511495.0" algo="FTMS" component_name="O" deconvoluted_molecular_mass="297.153281" deconvoluted_isotopic_mass="298.156729"/>
<pk mz="298.177244" i="1044374.4" sn="7.44" a="331.61" fwhm="0.000473" res="630335.2" algo="FTMS"/>
<pk mz="298.911696" i="1480588.4" sn="11.57" a="699.83" fwhm="0.000576" res="518526.8" algo="FTMS"/>
<pk mz="299.005282" i="2504091.5" sn="21.28" a="1221.09" fwhm="0.000576" res="518766.6" algo="FTMS"/>
<pk mz="299.019409" i="1015197.9" sn="7.16" a="446.59" fwhm="0.000566" res="528455.4" algo="FTMS"/>
<pk mz="299.040877" i="3494561.5" sn="30.68" a="1805.14" fwhm="0.000560" res="534059.6" algo="FTMS"/>
<pk mz="299.077280" i="8818343.0" sn="81.19" a="5036.03" fwhm="0.000572" res="523251.1" algo="FTMS"/>
<pk mz="299.095868" i="1374378.4" sn="10.57" a="560.82" fwhm="0.000550" res="544104.1" algo="FTMS"/>
<pk mz="299.113670" i="6298285.5" sn="57.28" a="3397.67" fwhm="0.000566" res="528299.4" algo="FTMS"/>
<pk mz="299.124802" i="1029743.1" sn="7.30" a="396.86" fwhm="0.000562" res="532429.3" algo="FTMS"/>
<pk mz="299.148866" i="2635955.0" sn="22.53" a="1434.37" fwhm="0.000616" res="485797.7" algo="FTMS"/>
<pk mz="299.150053" i="5249203.0" sn="47.33" a="2871.21" fwhm="0.000567" res="527861.8" algo="FTMS"/>
<pk mz="299.186407" i="3777721.3" sn="33.37" a="2108.31" fwhm="0.000584" res="512571.1" algo="FTMS"/>
<pk mz="299.222798" i="1740223.1" sn="14.04" a="768.10" fwhm="0.000501" res="596988.0" algo="FTMS"/>
<pk mz="300.080635" i="1845325.5" sn="15.03" a="898.70" fwhm="0.000553" res="543065.8" algo="FTMS"/>
<pk mz="300.116967" i="1005395.6" sn="7.06" a="298.31" fwhm="0.000411" res="729978.4" algo="FTMS"/>
<pk mz="300.120164" i="1551060.1" sn="12.24" a="607.06" fwhm="0.000502" res="598323.4" algo="FTMS"/>
<pk mz="300.192924" i="1920352.4" sn="15.74" a="942.84" fwhm="0.000585" res="513209.5" algo="FTMS"/>
<pk mz="301.002462" i="1218666.4" sn="9.09" a="434.24" fwhm="0.000522" res="576422.9" algo="FTMS"/>
<pk mz="301.034532" i="1935087.9" sn="15.88" a="1199.52" fwhm="0.000678" res="443760.8" algo="FTMS"/>
<pk mz="301.056574" i="2299891.8" sn="19.34" a="1340.95" fwhm="0.000648" res="464489.2" algo="FTMS"/>
<pk mz="301.071810" i="1087094.3" sn="7.84" a="535.64" fwhm="0.000819" res="367662.5" algo="FTMS"/>
<pk mz="301.092934" i="5275642.0" sn="47.58" a="3016.60" fwhm="0.000598" res="503232.5" algo="FTMS"/>
<pk mz="301.121242" i="1136766.9" sn="8.31" a="387.14" fwhm="0.000472" res="637831.3" algo="FTMS"/>
<pk mz="301.129318" i="10309632.0" sn="95.34" a="6101.06" fwhm="0.000587" res="513125.2" algo="FTMS"/>
<pk mz="301.165715" i="5761030.5" sn="52.18" a="3231.44" fwhm="0.000564" res="533540.8" algo="FTMS"/>
<pk mz="301.202075" i="4635661.0" sn="41.50" a="2597.23" fwhm="0.000580" res="518914.6" algo="FTMS"/>
<pk mz="301.238426" i="1017875.1" sn="7.18" a="366.95" fwhm="0.000525" res="574085.3" algo="FTMS"/>
<pk mz="302.066135" i="98385064.0" z="-1" sn="925.24" a="59181.79" fwhm="0.000585" res="516485.9" algo="FTMS" component_name="K" deconvoluted_molecular_mass="302.066514" deconvoluted_isotopic_mass="302.066486"/>
<pk mz="302.132542" i="1675183.9" sn="13.33" a="676.30" fwhm="0.000525" res="576017.6" algo="FTMS"/>
<pk mz="302.135735" i="3759792.5" sn="32.99" a="2283.30" fwhm="0.000624" res="483937.9" algo="FTMS"/>
<pk mz="302.172126" i="1047990.9" sn="7.42" a="549.67" fwhm="0.000725" res="416895.9" algo="FTMS"/>
<pk mz="303.002895" i="3427148.0" sn="29.85" a="1866.54" fwhm="0.000628" res="482181.7" algo="FTMS"/>
<pk mz="303.049340" i="1862996.4" sn="15.10" a="539.86" fwhm="0.000381" res="795914.4" algo="FTMS"/>
<pk mz="303.050138" i="26672468.0" sn="249.04" a="16128.22" fwhm="0.000602" res="503084.5" algo="FTMS"/>
<pk mz="303.063198" i="1387734.9" sn="10.62" a="635.65" fwhm="0.000581" res="521342.6" algo="FTMS"/>
<pk mz="303.069559" i="8921432.0" z="-1" sn="81.66" a="5155.70" fwhm="0.000592" res="512002.2" algo="FTMS" component_name="K" deconvoluted_molecular_mass="302.066514" deconvoluted_isotopic_mass="303.069912"/>
<pk mz="303.072157" i="1994072.5" sn="16.34" a="986.70" fwhm="0.000577" res="525041.8" algo="FTMS"/>
<pk mz="303.087451" i="1362267.3" sn="10.38" a="580.09" fwhm="0.000561" res="540458.2" algo="FTMS"/>
<pk mz="303.100493" i="1411293.6" sn="10.84" a="647.71" fwhm="0.000550" res="550826.9" algo="FTMS"/>
<pk mz="303.108554" i="6290271.0" sn="56.85" a="3578.33" fwhm="0.000595" res="509112.0" algo="FTMS"/>
<pk mz="303.119776" i="1374177.1" sn="10.49" a="570.83" fwhm="0.000570" res="531373.7" algo="FTMS"/>
<pk mz="303.136843" i="2514020.3" sn="21.24" a="1363.68" fwhm="0.000617" res="491226.0" algo="FTMS"/>
<pk mz="303.144959" i="6433125.5" sn="58.19" a="3708.40" fwhm="0.000594" res="510023.4" algo="FTMS"/>
<pk mz="303.173170" i="1151082.9" sn="8.39" a="445.26" fwhm="0.000539" res="562153.1" algo="FTMS"/>
<pk mz="303.181352" i="2626924.3" sn="22.30" a="1200.38" fwhm="0.000530" res="572329.9" algo="FTMS"/>
<pk mz="303.217747" i="2414195.0" sn="20.30" a="1466.31" fwhm="0.000656" res="462516.8" algo="FTMS"/>
<pk mz="304.046261" i="2711307.5" sn="23.10" a="1399.24" fwhm="0.000559" res="543811.1" algo="FTMS"/>
<pk mz="304.053538" i="2444044.8" sn="20.58" a="1412.34" fwhm="0.000628" res="483934.4" algo="FTMS"/>
<pk mz="304.063207" i="28327438.0" sn="264.64" a="17766.29" fwhm="0.000608" res="500087.8" algo="FTMS"/>
<pk mz="304.103828" i="1184150.1" sn="8.70" a="391.83" fwhm="0.000442" res="687920.7" algo="FTMS"/>
<pk mz="304.111914" i="1102231.6" sn="7.93" a="383.02" fwhm="0.000500" res="607794.4" algo="FTMS"/>
<pk mz="304.140234" i="1097884.9" sn="7.88" a="409.73" fwhm="0.000636" res="477996.8" algo="FTMS"/>
<pk mz="304.881755" i="1563432.0" sn="12.27" a="675.98" fwhm="0.000566" res="538617.2" algo="FTMS"/>
<pk mz="305.030255" i="2406340.3" sn="20.22" a="1258.99" fwhm="0.000590" res="517296.2" algo="FTMS"/>
<pk mz="305.047276" i="8786631.0" sn="80.38" a="5233.49" fwhm="0.000591" res="516253.9" algo="FTMS"/>
<pk mz="305.053764" i="2256072.8" sn="18.80" a="778.52" fwhm="0.000417" res="731357.4" algo="FTMS"/>
<pk mz="305.054620" i="25505480.0" sn="238.03" a="15560.66" fwhm="0.000600" res="508493.1" algo="FTMS"/>
<pk mz="305.066564" i="4001739.0" sn="35.26" a="2468.96" fwhm="0.000664" res="459180.0" algo="FTMS"/>
<pk mz="305.077901" i="1321549.3" z="-1" sn="9.99" a="511.50" fwhm="0.000518" res="588970.6" algo="FTMS" component_name="K" deconvoluted_molecular_mass="302.066514" deconvoluted_isotopic_mass="305.078259"/>
<pk mz="305.079761" i="1871053.6" sn="15.17" a="983.43" fwhm="0.000632" res="482540.4" algo="FTMS"/>
<pk mz="305.087915" i="1075151.1" sn="7.67" a="310.50" fwhm="0.000434" res="703316.6" algo="FTMS"/>
<pk mz="305.116097" i="3196116.5" sn="27.67" a="1714.26" fwhm="0.000585" res="521143.5" algo="FTMS"/>
<pk mz="305.124214" i="2295254.0" sn="19.17" a="1172.82" fwhm="0.000612" res="498483.0" algo="FTMS"/>
<pk mz="305.133937" i="1200343.9" sn="8.85" a="447.14" fwhm="0.000480" res="635321.9" algo="FTMS"/>
<pk mz="305.152478" i="1936859.4" sn="15.79" a="1004.57" fwhm="0.000592" res="515553.7" algo="FTMS"/>
<pk mz="305.188842" i="3782370.3" sn="33.20" a="2077.23" fwhm="0.000594" res="514142.4" algo="FTMS"/>
<pk mz="306.025509" i="1015043.2" sn="7.10" a="366.90" fwhm="0.000553" res="553643.1" algo="FTMS"/>
<pk mz="306.057891" i="3118729.5" sn="26.94" a="1785.17" fwhm="0.000614" res="498139.9" algo="FTMS"/>
<pk mz="306.062012" i="1439754.3" sn="11.11" a="700.07" fwhm="0.000604" res="506765.6" algo="FTMS"/>
<pk mz="306.119512" i="1185557.4" sn="8.71" a="521.27" fwhm="0.000591" res="517909.9" algo="FTMS"/>
<pk mz="306.192243" i="1171235.6" sn="8.57" a="512.38" fwhm="0.000616" res="497172.2" algo="FTMS"/>
<pk mz="306.360555" i="1016132.4" sn="7.11" a="453.97" fwhm="0.000714" res="428865.2" algo="FTMS"/>
<pk mz="306.404744" i="1027181.0" sn="7.21" a="437.75" fwhm="0.000665" res="460506.0" algo="FTMS"/>
<pk mz="306.879797" i="2488618.3" sn="20.99" a="1286.84" fwhm="0.000601" res="510974.6" algo="FTMS"/>
<pk mz="306.993541" i="8603713.0" sn="78.65" a="5264.50" fwhm="0.000622" res="493355.5" algo="FTMS"/>
<pk mz="307.009564" i="1385796.0" sn="10.59" a="592.54" fwhm="0.000633" res="484964.7" algo="FTMS"/>
<pk mz="307.033859" i="3304008.8" sn="28.68" a="1707.82" fwhm="0.000567" res="541847.2" algo="FTMS"/>
<pk mz="307.045900" i="3422283.3" sn="29.80" a="1907.11" fwhm="0.000594" res="516750.0" algo="FTMS"/>
<pk mz="307.051593" i="7740492.5" sn="70.51" a="4946.92" fwhm="0.000649" res="472793.5" algo="FTMS"/>
<pk mz="307.058985" i="1559757.8" sn="12.23" a="696.76" fwhm="0.000586" res="523626.4" algo="FTMS"/>
<pk mz="307.069379" i="1189967.8" sn="8.75" a="339.20" fwhm="0.000385" res="798042.3" algo="FTMS"/>
<pk mz="307.070256" i="14800976.0" sn="137.09" a="9129.31" fwhm="0.000617" res="497847.1" algo="FTMS"/>
<pk mz="307.082318" i="2433618.3" sn="20.47" a="1217.24" fwhm="0.000589" res="521393.3" algo="FTMS"/>
<pk mz="307.095367" i="6119509.0" sn="55.23" a="3704.62" fwhm="0.000634" res="484310.5" algo="FTMS"/>
<pk mz="307.131716" i="3760732.3" sn="32.99" a="2232.61" fwhm="0.000628" res="489102.2" algo="FTMS"/>
<pk mz="307.168141" i="2567523.3" sn="21.60" a="1407.05" fwhm="0.000583" res="527020.7" algo="FTMS"/>
<pk mz="307.186059" i="1725030.9" sn="13.71" a="786.63" fwhm="0.000547" res="561325.5" algo="FTMS"/>
<pk mz="307.204503" i="1252586.6" sn="9.28" a="558.85" fwhm="0.000625" res="491868.9" algo="FTMS"/>
<pk mz="307.997002" i="1096969.3" sn="7.82" a="537.42" fwhm="0.000620" res="496393.3" algo="FTMS"/>
<pk mz="308.041118" i="1941522.1" sn="15.73" a="1035.51" fwhm="0.000619" res="497926.9" algo="FTMS"/>
<pk mz="308.073625" i="1548312.6" sn="12.05" a="701.91" fwhm="0.000561" res="549362.8" algo="FTMS"/>
<pk mz="308.077664" i="1377945.5" sn="10.45" a="607.58" fwhm="0.000624" res="493613.0" algo="FTMS"/>
<pk mz="308.098657" i="1259421.8" sn="9.34" a="553.11" fwhm="0.000559" res="551160.8" algo="FTMS"/>
<pk mz="308.134982" i="1134373.1" sn="8.17" a="460.75" fwhm="0.000569" res="541282.5" algo="FTMS"/>
<pk mz="308.877825" i="1297596.3" sn="9.70" a="794.20" fwhm="0.000820" res="376669.4" algo="FTMS"/>
<pk mz="308.991440" i="8174035.5" sn="74.13" a="5071.36" fwhm="0.000632" res="489245.6" algo="FTMS"/>
<pk mz="309.025173" i="2897882.5" sn="24.69" a="1533.53" fwhm="0.000592" res="521930.8" algo="FTMS"/>
<pk mz="309.030836" i="1323739.8" sn="9.94" a="608.48" fwhm="0.000607" res="508919.8" algo="FTMS"/>
<pk mz="309.049588" i="1237727.6" sn="9.14" a="497.03" fwhm="0.000545" res="567017.5" algo="FTMS"/>
<pk mz="309.061563" i="4541410.0" sn="40.09" a="2608.06" fwhm="0.000601" res="514206.1" algo="FTMS"/>
<pk mz="309.067242" i="4429795.0" sn="39.04" a="2606.90" fwhm="0.000625" res="494345.8" algo="FTMS"/>
<pk mz="309.072806" i="1063524.4" sn="7.50" a="351.91" fwhm="0.000543" res="569296.5" algo="FTMS"/>
<pk mz="309.074631" i="2469092.8" sn="20.67" a="1301.01" fwhm="0.000579" res="534051.2" algo="FTMS"/>
<pk mz="309.092486" i="2183656.5" sn="18.00" a="1106.03" fwhm="0.000594" res="520214.6" algo="FTMS"/>
<pk mz="309.097976" i="2439913.5" sn="20.40" a="1205.97" fwhm="0.000582" res="531172.4" algo="FTMS"/>
<pk mz="309.109187" i="1428971.9" sn="10.93" a="683.51" fwhm="0.000630" res="490731.3" algo="FTMS"/>
<pk mz="309.111004" i="5979628.0" sn="53.57" a="3834.09" fwhm="0.000656" res="471422.6" algo="FTMS"/>
<pk mz="309.128903" i="1217519.9" sn="8.95" a="506.55" fwhm="0.000565" res="546749.1" algo="FTMS"/>
<pk mz="309.134447" i="1627249.0" sn="12.79" a="832.31" fwhm="0.000618" res="500220.4" algo="FTMS"/>
<pk mz="309.137714" i="1267953.8" sn="9.42" a="539.90" fwhm="0.000544" res="568338.3" algo="FTMS"/>
<pk mz="309.147428" i="2279923.8" sn="18.90" a="1135.29" fwhm="0.000590" res="524133.7" algo="FTMS"/>
<pk mz="309.152913" i="1650804.9" sn="13.01" a="882.67" fwhm="0.000657" res="470340.6" algo="FTMS"/>
<pk mz="309.165308" i="1024631.4" sn="7.14" a="298.48" fwhm="0.000453" res="682864.9" algo="FTMS"/>
<pk mz="309.170796" i="1861880.5" sn="14.98" a="895.94" fwhm="0.000566" res="546405.7" algo="FTMS"/>
<pk mz="309.174167" i="2672121.3" sn="22.58" a="1340.43" fwhm="0.000557" res="554598.5" algo="FTMS"/>
<pk mz="309.183779" i="1449595.3" sn="11.12" a="698.18" fwhm="0.000614" res="503805.2" algo="FTMS"/>
<pk mz="309.207209" i="1707392.0" sn="13.54" a="973.85" fwhm="0.000657" res="470661.3" algo="FTMS"/>
<pk mz="310.020337" i="1021864.9" sn="7.11" a="330.34" fwhm="0.000507" res="611226.7" algo="FTMS"/>
<pk mz="310.056814" i="2275248.5" sn="18.86" a="1291.99" fwhm="0.000630" res="492267.4" algo="FTMS"/>
<pk mz="310.069942" i="5786803.5" sn="51.76" a="3531.90" fwhm="0.000637" res="486671.2" algo="FTMS"/>
<pk mz="310.881611" i="1303518.4" sn="9.75" a="490.64" fwhm="0.000517" res="600762.6" algo="FTMS"/>
<pk mz="311.040845" i="2797952.3" sn="23.75" a="1449.19" fwhm="0.000585" res="531479.8" algo="FTMS"/>
<pk mz="311.071774" i="1011590.8" sn="7.01" a="325.24" fwhm="0.000492" res="631732.8" algo="FTMS"/>
<pk mz="311.077220" i="7357320.0" sn="66.47" a="4743.45" fwhm="0.000656" res="474437.6" algo="FTMS"/>
<pk mz="311.090319" i="2461322.8" sn="20.60" a="1291.69" fwhm="0.000590" res="527310.3" algo="FTMS"/>
<pk mz="311.108132" i="2817934.5" sn="23.94" a="1471.10" fwhm="0.000579" res="537306.9" algo="FTMS"/>
<pk mz="311.113657" i="5863823.5" sn="52.48" a="3624.80" fwhm="0.000633" res="491159.7" algo="FTMS"/>
<pk mz="311.126642" i="2622098.5" sn="22.10" a="1329.29" fwhm="0.000602" res="517070.8" algo="FTMS"/>
<pk mz="311.132253" i="1933971.6" sn="15.66" a="906.93" fwhm="0.000548" res="567383.5" algo="FTMS"/>
<pk mz="311.142005" i="1264789.8" sn="9.39" a="558.71" fwhm="0.000605" res="514478.5" algo="FTMS"/>
<pk mz="311.150047" i="4110231.5" sn="36.05" a="2359.66" fwhm="0.000622" res="500588.4" algo="FTMS"/>
<pk mz="311.156821" i="1816856.9" sn="14.56" a="1045.11" fwhm="0.000713" res="436316.8" algo="FTMS"/>
<pk mz="311.168564" i="243729312.0" z="-1" sn="2281.16" a="146975.13" fwhm="0.000615" res="505896.7" algo="FTMS" component_name="G" deconvoluted_molecular_mass="311.168946" deconvoluted_isotopic_mass="311.168936"/>
<pk mz="311.186437" i="2527903.3" sn="21.22" a="1333.28" fwhm="0.000604" res="515152.1" algo="FTMS"/>
<pk mz="311.222774" i="2317479.0" sn="19.25" a="1230.59" fwhm="0.000597" res="521387.7" algo="FTMS"/>
<pk mz="312.036054" i="1363157.6" sn="10.31" a="674.46" fwhm="0.000629" res="495835.8" algo="FTMS"/>
<pk mz="312.067035" i="1679708.4" sn="13.27" a="776.73" fwhm="0.000561" res="556064.2" algo="FTMS"/>
<pk mz="312.072575" i="1304157.6" sn="9.75" a="605.76" fwhm="0.000654" res="477312.3" algo="FTMS"/>
<pk mz="312.168031" i="1426546.3" sn="10.90" a="651.03" fwhm="0.000601" res="519384.1" algo="FTMS"/>
<pk mz="312.171979" i="31712372.0" z="-1" sn="294.66" a="21462.81" fwhm="0.000656" res="475556.1" algo="FTMS" component_name="G" deconvoluted_molecular_mass="311.168946" deconvoluted_isotopic_mass="312.172354"/>
<pk mz="312.878635" i="1036557.0" sn="7.20" a="389.29" fwhm="0.000567" res="551517.8" algo="FTMS"/>
<pk mz="312.883793" i="1556238.1" sn="12.03" a="763.29" fwhm="0.000608" res="514575.4" algo="FTMS"/>
<pk mz="313.009613" i="1228585.8" sn="8.98" a="455.35" fwhm="0.000547" res="572521.1" algo="FTMS"/>
<pk mz="313.020910" i="3143212.3" sn="26.81" a="2411.35" fwhm="0.000810" res="386345.4" algo="FTMS"/>
<pk mz="313.056476" i="5858612.0" sn="52.08" a="3777.80" fwhm="0.000651" res="480997.1" algo="FTMS"/>
<pk mz="313.092888" i="5705020.0" sn="50.65" a="3339.66" fwhm="0.000617" res="507266.6" algo="FTMS"/>
<pk mz="313.096068" i="1070780.8" sn="7.51" a="376.58" fwhm="0.000563" res="556609.3" algo="FTMS"/>
<pk mz="313.105976" i="1057982.9" sn="7.40" a="485.78" fwhm="0.000610" res="513497.6" algo="FTMS"/>
<pk mz="313.111623" i="1744960.1" sn="13.79" a="872.33" fwhm="0.000633" res="494591.6" algo="FTMS"/>
<pk mz="313.123729" i="1443650.8" sn="10.99" a="783.78" fwhm="0.000663" res="472265.6" algo="FTMS"/>
<pk mz="313.129281" i="7110980.0" sn="63.74" a="4497.00" fwhm="0.000643" res="486758.1" algo="FTMS"/>
<pk mz="313.140435" i="1820998.5" sn="14.50" a="803.68" fwhm="0.000561" res="558254.9" algo="FTMS"/>
<pk mz="313.157728" i="1523402.3" sn="11.73" a="805.59" fwhm="0.000827" res="378776.6" algo="FTMS"/>
<pk mz="313.164470" i="7040331.5" sn="63.08" a="4418.76" fwhm="0.000653" res="479616.3" algo="FTMS"/>
<pk mz="313.165687" i="6275404.0" sn="55.96" a="3902.34" fwhm="0.000640" res="489248.8" algo="FTMS"/>
<pk mz="313.172731" i="1456717.6" sn="11.11" a="714.39" fwhm="0.000640" res="489201.7" algo="FTMS"/>
<pk mz="313.175336" i="2512718.3" z="-1" sn="20.94" a="1353.90" fwhm="0.000629" res="497849.6" algo="FTMS" component_name="G" deconvoluted_molecular_mass="311.168946" deconvoluted_isotopic_mass="313.175714"/>
<pk mz="313.202076" i="3841876.0" sn="33.31" a="2242.96" fwhm="0.000630" res="497254.1" algo="FTMS"/>
<pk mz="313.238458" i="3893596.0" sn="33.79" a="2253.85" fwhm="0.000630" res="496867.3" algo="FTMS"/>
<pk mz="314.051745" i="1036432.1" sn="7.19" a="480.67" fwhm="0.000622" res="505172.1" algo="FTMS"/>
<pk mz="314.088124" i="1176856.3" sn="8.50" a="500.23" fwhm="0.000628" res="500210.8" algo="FTMS"/>
<pk mz="314.096375" i="1173018.1" sn="8.46" a="381.93" fwhm="0.000501" res="626800.9" algo="FTMS"/>
<pk mz="314.132739" i="1172258.3" sn="8.46" a="506.44" fwhm="0.000536" res="586051.0" algo="FTMS"/>
<pk mz="314.135859" i="1991970.9" sn="16.09" a="1127.95" fwhm="0.000639" res="491262.2" algo="FTMS"/>
<pk mz="314.167732" i="1217962.0" sn="8.88" a="575.49" fwhm="0.000610" res="515390.5" algo="FTMS"/>
<pk mz="314.168936" i="1131050.3" sn="8.07" a="511.98" fwhm="0.000630" res="499016.6" algo="FTMS"/>
<pk mz="314.172161" i="2222123.0" sn="18.23" a="1236.84" fwhm="0.000634" res="495151.5" algo="FTMS"/>
<pk mz="314.880781" i="1322441.9" sn="9.85" a="695.97" fwhm="0.000567" res="555580.3" algo="FTMS"/>
<pk mz="315.017976" i="1461992.9" sn="11.15" a="588.35" fwhm="0.000557" res="565905.9" algo="FTMS"/>
<pk mz="315.035795" i="1468396.9" sn="11.21" a="642.89" fwhm="0.000532" res="591893.0" algo="FTMS"/>
<pk mz="315.050152" i="2860784.0" sn="24.17" a="2157.91" fwhm="0.000782" res="403116.8" algo="FTMS"/>
<pk mz="315.072166" i="2678261.0" sn="22.47" a="1701.92" fwhm="0.000676" res="466275.4" algo="FTMS"/>
<pk mz="315.108520" i="6619901.5" sn="59.16" a="4593.50" fwhm="0.000697" res="451778.8" algo="FTMS"/>
<pk mz="315.119766" i="2024703.9" sn="16.39" a="911.52" fwhm="0.000582" res="541465.6" algo="FTMS"/>
<pk mz="315.144943" i="8775430.0" sn="79.23" a="5729.22" fwhm="0.000637" res="494526.8" algo="FTMS"/>
<pk mz="315.181338" i="6431502.0" sn="57.41" a="4275.62" fwhm="0.000675" res="467003.0" algo="FTMS"/>
<pk mz="315.217743" i="5620502.0" sn="49.86" a="3647.57" fwhm="0.000671" res="469425.2" algo="FTMS"/>
<pk mz="316.045471" i="1165522.4" sn="8.39" a="631.60" fwhm="0.000846" res="373509.3" algo="FTMS"/>
<pk mz="316.103677" i="1141343.8" sn="8.17" a="587.09" fwhm="0.000688" res="459231.6" algo="FTMS"/>
<pk mz="316.148305" i="1524841.9" sn="11.73" a="781.80" fwhm="0.000660" res="478929.8" algo="FTMS"/>
<pk mz="316.151399" i="6544362.5" sn="58.46" a="3957.43" fwhm="0.000619" res="511072.9" algo="FTMS"/>
<pk mz="316.184692" i="1049586.3" sn="7.31" a="400.56" fwhm="0.000584" res="541704.8" algo="FTMS"/>
<pk mz="316.187782" i="1254387.0" sn="9.22" a="411.43" fwhm="0.000478" res="660975.7" algo="FTMS"/>
<pk mz="317.030257" i="1406645.1" sn="10.63" a="751.46" fwhm="0.000615" res="515628.1" algo="FTMS"/>
<pk mz="317.047216" i="1046713.1" sn="7.28" a="390.10" fwhm="0.000529" res="599527.5" algo="FTMS"/>
<pk mz="317.051503" i="1586618.0" sn="12.31" a="673.20" fwhm="0.000566" res="560496.2" algo="FTMS"/>
<pk mz="317.079729" i="1196096.6" sn="8.67" a="508.04" fwhm="0.000581" res="545776.4" algo="FTMS"/>
<pk mz="317.087876" i="2943426.5" sn="24.94" a="1871.11" fwhm="0.000727" res="436398.5" algo="FTMS"/>
<pk mz="317.099108" i="1284421.1" sn="9.49" a="685.95" fwhm="0.000661" res="479589.0" algo="FTMS"/>
<pk mz="317.103070" i="1067846.0" sn="7.48" a="509.74" fwhm="0.000600" res="528855.9" algo="FTMS"/>
<pk mz="317.116163" i="1317961.0" sn="9.81" a="568.14" fwhm="0.000580" res="547180.0" algo="FTMS"/>
<pk mz="317.124182" i="7022795.0" sn="62.91" a="4935.40" fwhm="0.000685" res="462879.5" algo="FTMS"/>
<pk mz="317.139413" i="1485262.4" sn="11.36" a="822.84" fwhm="0.000716" res="443096.5" algo="FTMS"/>
<pk mz="317.152504" i="1944785.5" sn="15.64" a="919.96" fwhm="0.000578" res="548487.5" algo="FTMS"/>
<pk mz="317.160550" i="6123731.5" sn="54.54" a="3906.06" fwhm="0.000657" res="482420.0" algo="FTMS"/>
<pk mz="317.189030" i="1198170.0" sn="8.69" a="408.55" fwhm="0.000499" res="635727.1" algo="FTMS"/>
<pk mz="317.196943" i="2961115.8" sn="25.10" a="1783.17" fwhm="0.000675" res="470015.2" algo="FTMS"/>
<pk mz="317.225317" i="1062050.4" sn="7.42" a="560.33" fwhm="0.000777" res="408485.0" algo="FTMS"/>
<pk mz="317.233374" i="1544932.3" sn="11.92" a="885.13" fwhm="0.000719" res="440914.2" algo="FTMS"/>
<pk mz="318.025588" i="1679389.1" sn="13.17" a="927.71" fwhm="0.000678" res="469158.9" algo="FTMS"/>
<pk mz="318.061084" i="28694950.0" sn="264.64" a="20009.21" fwhm="0.000679" res="468522.1" algo="FTMS"/>
<pk mz="318.082949" i="1182506.5" sn="8.54" a="450.72" fwhm="0.000571" res="556625.2" algo="FTMS"/>
<pk mz="318.109560" i="1631408.8" sn="12.72" a="783.94" fwhm="0.000572" res="556469.4" algo="FTMS"/>
<pk mz="318.119445" i="1698739.1" sn="13.35" a="821.93" fwhm="0.000584" res="544404.5" algo="FTMS"/>
<pk mz="318.127696" i="1388853.0" sn="10.46" a="630.46" fwhm="0.000621" res="512335.2" algo="FTMS"/>
<pk mz="318.163930" i="1262141.5" sn="9.29" a="613.96" fwhm="0.000608" res="523596.8" algo="FTMS"/>
<pk mz="319.009538" i="1662597.0" sn="12.92" a="744.50" fwhm="0.000545" res="584954.0" algo="FTMS"/>
<pk mz="319.045976" i="2448013.8" sn="20.18" a="1346.25" fwhm="0.000613" res="520741.4" algo="FTMS"/>
<pk mz="319.064377" i="2791314.0" sn="23.36" a="1628.04" fwhm="0.000636" res="501402.6" algo="FTMS"/>
<pk mz="319.082286" i="1883670.3" sn="14.97" a="1275.40" fwhm="0.000778" res="410302.2" algo="FTMS"/>
<pk mz="319.095420" i="2143641.3" sn="17.37" a="1150.15" fwhm="0.000625" res="510949.7" algo="FTMS"/>
<pk mz="319.103445" i="1474715.3" sn="11.19" a="639.76" fwhm="0.000559" res="570498.8" algo="FTMS"/>
<pk mz="319.131831" i="2625442.0" sn="21.83" a="1714.52" fwhm="0.000691" res="461660.6" algo="FTMS"/>
<pk mz="319.139860" i="2887332.0" sn="24.25" a="1663.38" fwhm="0.000627" res="509097.5" algo="FTMS"/>
<pk mz="319.168161" i="2250154.8" sn="18.36" a="1369.36" fwhm="0.000687" res="464694.0" algo="FTMS"/>
<pk mz="319.176285" i="1158956.6" sn="8.27" a="494.80" fwhm="0.000572" res="557970.6" algo="FTMS"/>
<pk mz="319.204510" i="2777779.3" sn="23.23" a="1928.79" fwhm="0.000684" res="466412.8" algo="FTMS"/>
<pk mz="319.240910" i="6468284.0" sn="57.35" a="4419.75" fwhm="0.000693" res="460511.3" algo="FTMS"/>
<pk mz="320.041248" i="1473786.9" sn="11.18" a="776.72" fwhm="0.000663" res="482578.6" algo="FTMS"/>
<pk mz="320.058096" i="8169343.0" sn="73.08" a="5510.06" fwhm="0.000677" res="472985.8" algo="FTMS"/>
<pk mz="320.098699" i="2467464.8" sn="20.36" a="1568.89" fwhm="0.000751" res="426368.5" algo="FTMS"/>
<pk mz="320.135064" i="2587025.5" sn="21.47" a="1542.01" fwhm="0.000723" res="442835.7" algo="FTMS"/>
<pk mz="320.244273" i="1689771.6" sn="13.17" a="931.52" fwhm="0.000666" res="480562.7" algo="FTMS"/>
<pk mz="320.972739" i="2634587.3" sn="21.91" a="1650.77" fwhm="0.000706" res="454541.9" algo="FTMS"/>
<pk mz="321.009139" i="18959460.0" sn="172.84" a="13241.27" fwhm="0.000693" res="463521.1" algo="FTMS"/>
<pk mz="321.025187" i="2369127.8" sn="19.45" a="1378.99" fwhm="0.000658" res="487769.2" algo="FTMS"/>
<pk mz="321.061503" i="3312240.8" sn="28.17" a="2072.60" fwhm="0.000669" res="479694.5" algo="FTMS"/>
<pk mz="321.072814" i="1225587.4" sn="8.88" a="604.12" fwhm="0.000630" res="509622.6" algo="FTMS"/>
<pk mz="321.074648" i="2238579.8" sn="18.24" a="1145.13" fwhm="0.000604" res="531768.6" algo="FTMS"/>
<pk mz="321.098007" i="1817081.5" sn="14.35" a="1316.32" fwhm="0.000846" res="379749.7" algo="FTMS"/>
<pk mz="321.111004" i="5177980.5" sn="45.42" a="3343.08" fwhm="0.000670" res="479518.4" algo="FTMS"/>
<pk mz="321.128875" i="1065985.0" sn="7.40" a="347.50" fwhm="0.000491" res="654532.8" algo="FTMS"/>
<pk mz="321.134467" i="1350658.4" sn="10.03" a="593.33" fwhm="0.000569" res="564634.8" algo="FTMS"/>
<pk mz="321.147385" i="3938437.5" sn="33.96" a="2504.15" fwhm="0.000678" res="473376.6" algo="FTMS"/>
<pk mz="321.183842" i="6753422.5" sn="59.99" a="4358.43" fwhm="0.000674" res="476458.5" algo="FTMS"/>
<pk mz="321.201351" i="1082258.5" sn="7.55" a="463.75" fwhm="0.000644" res="498380.1" algo="FTMS"/>
<pk mz="321.210480" i="1813140.8" sn="14.31" a="821.21" fwhm="0.000596" res="538633.0" algo="FTMS"/>
<pk mz="321.237967" i="2373275.5" sn="19.49" a="1590.51" fwhm="0.000750" res="428560.8" algo="FTMS"/>
<pk mz="322.012575" i="2109528.0" sn="17.05" a="1168.91" fwhm="0.000643" res="501066.0" algo="FTMS"/>
<pk mz="322.056848" i="1345762.8" sn="9.99" a="643.65" fwhm="0.000624" res="516089.6" algo="FTMS"/>
<pk mz="322.077808" i="1040039.9" sn="7.16" a="520.25" fwhm="0.000769" res="418656.9" algo="FTMS"/>
<pk mz="322.106209" i="1763822.9" sn="13.85" a="1090.65" fwhm="0.000755" res="426366.0" algo="FTMS"/>
<pk mz="322.114249" i="1726192.9" sn="13.50" a="1003.25" fwhm="0.000728" res="442694.7" algo="FTMS"/>
<pk mz="322.150852" i="1051513.8" sn="7.27" a="392.96" fwhm="0.000583" res="552858.7" algo="FTMS"/>
<pk mz="322.153896" i="1903226.5" sn="15.14" a="960.72" fwhm="0.000622" res="518040.4" algo="FTMS"/>
<pk mz="322.192598" i="1059076.0" sn="7.34" a="602.22" fwhm="0.000731" res="440455.5" algo="FTMS"/>
<pk mz="322.970748" i="2459715.0" sn="20.28" a="1524.09" fwhm="0.000691" res="467345.4" algo="FTMS"/>
<pk mz="323.007117" i="19338828.0" sn="176.34" a="13306.24" fwhm="0.000683" res="472969.8" algo="FTMS"/>
<pk mz="323.040853" i="3997780.5" sn="34.50" a="2470.13" fwhm="0.000677" res="477496.0" algo="FTMS"/>
<pk mz="323.077282" i="3702365.5" sn="31.77" a="2738.27" fwhm="0.000767" res="421451.3" algo="FTMS"/>
<pk mz="323.088426" i="1089632.1" sn="7.62" a="448.77" fwhm="0.000627" res="515120.2" algo="FTMS"/>
<pk mz="323.090293" i="4608608.5" sn="40.15" a="3229.53" fwhm="0.000724" res="446096.4" algo="FTMS"/>
<pk mz="323.108120" i="1963365.0" sn="15.69" a="1127.02" fwhm="0.000657" res="491661.0" algo="FTMS"/>
<pk mz="323.113658" i="2426726.3" sn="19.98" a="1404.74" fwhm="0.000669" res="483330.0" algo="FTMS"/>
<pk mz="323.126700" i="6468201.5" sn="57.35" a="4269.94" fwhm="0.000685" res="471487.6" algo="FTMS"/>
<pk mz="323.144333" i="1148525.9" sn="8.16" a="495.95" fwhm="0.000600" res="538926.8" algo="FTMS"/>
<pk mz="323.149974" i="1982831.4" sn="15.87" a="997.05" fwhm="0.000589" res="548452.7" algo="FTMS"/>
<pk mz="323.163134" i="3559026.5" sn="30.45" a="2114.74" fwhm="0.000639" res="505493.8" algo="FTMS"/>
<pk mz="323.168683" i="1728116.0" sn="13.52" a="889.14" fwhm="0.000652" res="495923.2" algo="FTMS"/>
<pk mz="323.180836" i="2305399.0" sn="18.86" a="1540.59" fwhm="0.000726" res="444997.6" algo="FTMS"/>
<pk mz="323.186394" i="1341816.3" sn="9.95" a="532.37" fwhm="0.000574" res="562602.9" algo="FTMS"/>
<pk mz="323.199452" i="3294843.5" sn="28.01" a="2028.06" fwhm="0.000667" res="484357.1" algo="FTMS"/>
<pk mz="324.010504" i="2110276.5" sn="17.05" a="1341.53" fwhm="0.000698" res="464250.3" algo="FTMS"/>
<pk mz="324.036082" i="2031178.9" sn="16.32" a="1148.31" fwhm="0.000668" res="485189.9" algo="FTMS"/>
<pk mz="324.072386" i="1713747.9" sn="13.38" a="885.30" fwhm="0.000632" res="512852.8" algo="FTMS"/>
<pk mz="324.085565" i="5716823.0" sn="50.40" a="3787.94" fwhm="0.000690" res="469554.2" algo="FTMS"/>
<pk mz="324.108831" i="1092317.0" sn="7.64" a="404.29" fwhm="0.000592" res="547686.3" algo="FTMS"/>
<pk mz="324.130146" i="1219810.3" sn="8.82" a="526.91" fwhm="0.000606" res="535113.6" algo="FTMS"/>
<pk mz="324.913168" i="1866021.8" sn="14.69" a="1076.94" fwhm="0.000656" res="495649.2" algo="FTMS"/>
<pk mz="324.986469" i="1231928.1" sn="8.87" a="478.64" fwhm="0.000529" res="614209.2" algo="FTMS"/>
<pk mz="325.020062" i="1642944.5" sn="12.64" a="978.68" fwhm="0.000744" res="436902.9" algo="FTMS"/>
<pk mz="325.056475" i="3913801.8" sn="33.49" a="2525.53" fwhm="0.000694" res="468404.0" algo="FTMS"/>
<pk mz="325.087369" i="1899857.4" sn="15.00" a="951.47" fwhm="0.000602" res="540062.9" algo="FTMS"/>
<pk mz="325.092909" i="4888659.0" sn="42.44" a="3168.68" fwhm="0.000678" res="479234.5" algo="FTMS"/>
<pk mz="325.105942" i="3558998.0" sn="30.23" a="2126.68" fwhm="0.000651" res="499666.0" algo="FTMS"/>
<pk mz="325.123780" i="2440538.5" sn="19.96" a="1253.29" fwhm="0.000618" res="525717.8" algo="FTMS"/>
<pk mz="325.129314" i="3517788.0" sn="29.85" a="2364.36" fwhm="0.000747" res="435361.0" algo="FTMS"/>
<pk mz="325.142387" i="1802079.3" sn="14.10" a="1034.59" fwhm="0.000675" res="481857.7" algo="FTMS"/>
<pk mz="325.147870" i="3589216.5" sn="30.51" a="2291.18" fwhm="0.000698" res="465642.3" algo="FTMS"/>
<pk mz="325.160160" i="1365987.8" sn="10.10" a="636.11" fwhm="0.000675" res="481558.7" algo="FTMS"/>
<pk mz="325.165648" i="2644069.0" sn="21.83" a="1499.72" fwhm="0.000645" res="504078.9" algo="FTMS"/>
<pk mz="325.184304" i="172953712.0" z="-1" sn="1585.53" a="115575.49" fwhm="0.000670" res="485350.6" algo="FTMS" component_name="I" deconvoluted_molecular_mass="325.184715" deconvoluted_isotopic_mass="325.184711"/>
<pk mz="325.196635" i="1122796.9" sn="7.86" a="549.73" fwhm="0.000645" res="504208.8" algo="FTMS"/>
<pk mz="325.202023" i="1789806.3" sn="13.99" a="877.15" fwhm="0.000607" res="536144.0" algo="FTMS"/>
<pk mz="326.051833" i="1679172.1" sn="12.97" a="780.70" fwhm="0.000557" res="585133.5" algo="FTMS"/>
<pk mz="326.082530" i="2037579.9" sn="16.26" a="1145.46" fwhm="0.000657" res="496079.0" algo="FTMS"/>
<pk mz="326.088200" i="1076557.4" sn="7.44" a="455.32" fwhm="0.000565" res="577448.3" algo="FTMS"/>
<pk mz="326.183744" i="1039077.5" sn="7.09" a="384.53" fwhm="0.000595" res="548040.9" algo="FTMS"/>
<pk mz="326.187670" i="25092454.0" z="-1" sn="227.94" a="17989.59" fwhm="0.000708" res="460853.7" algo="FTMS" component_name="I" deconvoluted_molecular_mass="325.184715" deconvoluted_isotopic_mass="326.188080"/>
<pk mz="326.208524" i="1344491.8" sn="9.90" a="576.85" fwhm="0.000595" res="547932.6" algo="FTMS"/>
<pk mz="326.910319" i="2200349.8" sn="17.75" a="1393.78" fwhm="0.000716" res="456574.9" algo="FTMS"/>
<pk mz="327.014670" i="1181624.3" sn="8.40" a="513.99" fwhm="0.000628" res="520474.3" algo="FTMS"/>
<pk mz="327.035769" i="2332477.5" sn="18.97" a="1491.39" fwhm="0.000732" res="446899.1" algo="FTMS"/>
<pk mz="327.072157" i="5713991.0" sn="50.01" a="3868.53" fwhm="0.000719" res="455054.4" algo="FTMS"/>
<pk mz="327.103034" i="1888590.8" sn="14.89" a="1133.24" fwhm="0.000793" res="412354.6" algo="FTMS"/>
<pk mz="327.108586" i="5213264.0" sn="45.42" a="3440.32" fwhm="0.000689" res="474416.7" algo="FTMS"/>
<pk mz="327.119624" i="1074002.9" sn="7.41" a="467.65" fwhm="0.000627" res="522122.1" algo="FTMS"/>
<pk mz="327.121552" i="1195219.4" sn="8.52" a="663.64" fwhm="0.000746" res="438743.3" algo="FTMS"/>
<pk mz="327.127258" i="1092948.9" sn="7.58" a="588.53" fwhm="0.000680" res="481226.2" algo="FTMS"/>
<pk mz="327.144945" i="7206489.5" sn="63.72" a="4923.56" fwhm="0.000706" res="463380.1" algo="FTMS"/>
<pk mz="327.156223" i="1348700.3" sn="9.93" a="679.86" fwhm="0.000671" res="487339.5" algo="FTMS"/>
<pk mz="327.163503" i="3618910.0" sn="30.78" a="2294.81" fwhm="0.000709" res="461444.1" algo="FTMS"/>
<pk mz="327.180094" i="5376610.5" sn="46.92" a="3410.61" fwhm="0.000680" res="480853.3" algo="FTMS"/>
<pk mz="327.181234" i="4761698.5" sn="41.27" a="3556.53" fwhm="0.000799" res="409614.1" algo="FTMS"/>
<pk mz="327.191036" i="2090341.1" z="-1" sn="16.74" a="1241.25" fwhm="0.000693" res="472241.3" algo="FTMS" component_name="I" deconvoluted_molecular_mass="325.184715" deconvoluted_isotopic_mass="327.191449"/>
<pk mz="327.217641" i="3878507.8" sn="33.16" a="2636.67" fwhm="0.000730" res="448066.5" algo="FTMS"/>
<pk mz="328.080473" i="3564872.3" sn="30.28" a="2220.14" fwhm="0.000663" res="494538.5" algo="FTMS"/>
<pk mz="328.103843" i="1234766.1" sn="8.88" a="666.52" fwhm="0.000696" res="471610.7" algo="FTMS"/>
<pk mz="328.151397" i="3207514.3" sn="27.00" a="1988.85" fwhm="0.000682" res="481024.2" algo="FTMS"/>
<pk mz="328.183547" i="1096674.6" sn="7.62" a="452.49" fwhm="0.000649" res="505888.0" algo="FTMS"/>
<pk mz="328.187780" i="2016611.6" sn="16.06" a="1068.42" fwhm="0.000644" res="509402.5" algo="FTMS"/>
<pk mz="328.221192" i="1062508.3" sn="7.30" a="538.76" fwhm="0.000701" res="467951.2" algo="FTMS"/>
<pk mz="328.958928" i="1089449.8" sn="7.55" a="507.26" fwhm="0.000627" res="524711.9" algo="FTMS"/>
<pk mz="329.030256" i="1363004.1" sn="10.06" a="763.59" fwhm="0.000701" res="469447.3" algo="FTMS"/>
<pk mz="329.051437" i="3675201.5" sn="31.29" a="2673.52" fwhm="0.000765" res="429981.2" algo="FTMS"/>
<pk mz="329.087803" i="6374475.0" sn="56.07" a="4306.55" fwhm="0.000702" res="469056.5" algo="FTMS"/>
<pk mz="329.124142" i="7916628.5" sn="70.23" a="5792.08" fwhm="0.000739" res="445079.2" algo="FTMS"/>
<pk mz="329.127321" i="1522773.1" sn="11.53" a="873.80" fwhm="0.000713" res="461858.7" algo="FTMS"/>
<pk mz="329.135522" i="1219159.3" sn="8.74" a="463.43" fwhm="0.000593" res="555268.8" algo="FTMS"/>
<pk mz="329.152550" i="41440348.0" z="-1" sn="378.03" a="30109.75" fwhm="0.000714" res="461218.6" algo="FTMS" component_name="Z" deconvoluted_molecular_mass="329.152954" deconvoluted_isotopic_mass="329.152968"/>
<pk mz="329.160587" i="10648670.0" sn="95.32" a="7798.57" fwhm="0.000735" res="447889.3" algo="FTMS"/>
<pk mz="329.175606" i="1121761.5" sn="7.84" a="543.89" fwhm="0.000756" res="435308.0" algo="FTMS"/>
<pk mz="329.197032" i="4989543.0" sn="43.36" a="3373.82" fwhm="0.000692" res="475445.6" algo="FTMS"/>
<pk mz="329.233354" i="11677808.0" sn="104.76" a="8646.63" fwhm="0.000740" res="444761.4" algo="FTMS"/>
<pk mz="330.061015" i="2773574.3" sn="23.01" a="2122.06" fwhm="0.000930" res="354925.4" algo="FTMS"/>
<pk mz="330.077453" i="1349322.6" sn="9.93" a="639.80" fwhm="0.000656" res="503406.0" algo="FTMS"/>
<pk mz="330.083123" i="1160652.0" sn="8.20" a="652.82" fwhm="0.000791" res="417079.6" algo="FTMS"/>
<pk mz="330.091087" i="1069646.1" sn="7.36" a="613.64" fwhm="0.000784" res="420978.4" algo="FTMS"/>
<pk mz="330.119339" i="1098517.4" sn="7.63" a="715.82" fwhm="0.000931" res="354652.0" algo="FTMS"/>
<pk mz="330.127591" i="1505367.5" sn="11.36" a="896.05" fwhm="0.000758" res="435289.7" algo="FTMS"/>
<pk mz="330.130726" i="2371160.3" sn="19.31" a="1247.29" fwhm="0.000631" res="522854.3" algo="FTMS"/>
<pk mz="330.155802" i="7509343.0" z="-1" sn="66.49" a="5404.30" fwhm="0.000731" res="451694.9" algo="FTMS" component_name="Z" deconvoluted_molecular_mass="329.152954" deconvoluted_isotopic_mass="330.156223"/>
<pk mz="330.163833" i="2224737.0" sn="17.97" a="1227.26" fwhm="0.000639" res="516738.9" algo="FTMS"/>
<pk mz="330.166988" i="5622626.0" sn="49.17" a="4021.19" fwhm="0.000759" res="435093.7" algo="FTMS"/>
<pk mz="330.203432" i="2545515.3" sn="20.91" a="1847.59" fwhm="0.000825" res="400100.4" algo="FTMS"/>
<pk mz="330.236742" i="2263667.8" sn="18.33" a="1420.90" fwhm="0.000717" res="460879.5" algo="FTMS"/>
<pk mz="331.009388" i="1119932.5" sn="7.77" a="499.61" fwhm="0.000562" res="589421.7" algo="FTMS"/>
<pk mz="331.045919" i="2332742.0" sn="18.82" a="1500.39" fwhm="0.000982" res="337257.6" algo="FTMS"/>
<pk mz="331.057184" i="1336905.0" sn="9.75" a="835.75" fwhm="0.000785" res="421882.4" algo="FTMS"/>
<pk mz="331.067086" i="1942347.6" sn="15.26" a="1124.04" fwhm="0.000701" res="472356.0" algo="FTMS"/>
<pk mz="331.082356" i="2175823.5" sn="17.39" a="1471.95" fwhm="0.000766" res="432487.9" algo="FTMS"/>
<pk mz="331.095364" i="1514834.9" sn="11.37" a="934.94" fwhm="0.000762" res="434281.8" algo="FTMS"/>
<pk mz="331.103427" i="4490837.0" sn="38.50" a="3180.35" fwhm="0.000752" res="440494.8" algo="FTMS"/>
<pk mz="331.114660" i="1818200.0" sn="14.13" a="978.03" fwhm="0.000701" res="472273.9" algo="FTMS"/>
<pk mz="331.131915" i="1472092.5" sn="10.98" a="779.86" fwhm="0.000606" res="546337.0" algo="FTMS"/>
<pk mz="331.139842" i="8835678.0" sn="78.10" a="6782.12" fwhm="0.000763" res="434158.7" algo="FTMS"/>
<pk mz="331.149523" i="11761249.0" sn="104.77" a="9033.03" fwhm="0.000752" res="440483.0" algo="FTMS"/>
<pk mz="331.168195" i="1329893.9" sn="9.68" a="732.21" fwhm="0.000708" res="467862.9" algo="FTMS"/>
<pk mz="331.170379" i="1256934.5" sn="9.02" a="637.19" fwhm="0.000700" res="473313.2" algo="FTMS"/>
<pk mz="331.176238" i="6487656.0" sn="56.70" a="4824.02" fwhm="0.000750" res="441466.5" algo="FTMS"/>
<pk mz="331.204418" i="1300847.4" sn="9.42" a="868.84" fwhm="0.000837" res="395546.2" algo="FTMS"/>
<pk mz="331.212542" i="2734193.5" sn="22.48" a="1794.39" fwhm="0.000732" res="452470.3" algo="FTMS"/>
<pk mz="331.248898" i="3221627.0" sn="26.93" a="2234.71" fwhm="0.000679" res="487896.6" algo="FTMS"/>
<pk mz="331.930471" i="1373100.8" sn="10.07" a="1045.85" fwhm="0.000896" res="370323.9" algo="FTMS"/>
<pk mz="332.058118" i="1104718.1" sn="7.63" a="591.34" fwhm="0.000766" res="433652.0" algo="FTMS"/>
<pk mz="332.076770" i="3165011.0" sn="26.41" a="2324.96" fwhm="0.000827" res="401319.0" algo="FTMS"/>
<pk mz="332.098776" i="1348184.8" sn="9.85" a="711.44" fwhm="0.000672" res="494385.9" algo="FTMS"/>
<pk mz="332.135149" i="1840738.4" sn="14.34" a="1237.61" fwhm="0.000766" res="433495.8" algo="FTMS"/>
<pk mz="332.143197" i="1238500.4" sn="8.85" a="591.12" fwhm="0.000621" res="535088.6" algo="FTMS"/>
<pk mz="332.146388" i="2977125.3" sn="24.69" a="1808.39" fwhm="0.000681" res="487938.2" algo="FTMS"/>
<pk mz="332.152861" i="1995111.0" sn="15.74" a="1285.97" fwhm="0.000754" res="440370.7" algo="FTMS"/>
<pk mz="332.171493" i="1226603.9" sn="8.74" a="567.87" fwhm="0.000616" res="539069.6" algo="FTMS"/>
<pk mz="332.182728" i="1748334.8" sn="13.49" a="1191.26" fwhm="0.000816" res="406845.1" algo="FTMS"/>
<pk mz="332.815098" i="1054612.5" sn="7.17" a="626.02" fwhm="0.000948" res="351069.8" algo="FTMS"/>
<pk mz="333.025160" i="1916235.6" sn="15.02" a="1165.23" fwhm="0.000745" res="447227.1" algo="FTMS"/>
<pk mz="333.036398" i="1606350.6" sn="12.20" a="884.24" fwhm="0.000718" res="463668.8" algo="FTMS"/>
<pk mz="333.061577" i="2934357.3" sn="24.30" a="2179.28" fwhm="0.000761" res="437651.3" algo="FTMS"/>
<pk mz="333.072811" i="1170136.1" sn="8.22" a="667.02" fwhm="0.000687" res="484510.7" algo="FTMS"/>
<pk mz="333.074640" i="1368664.6" sn="10.03" a="656.48" fwhm="0.000621" res="536031.9" algo="FTMS"/>
<pk mz="333.082644" i="1246810.8" sn="8.92" a="574.69" fwhm="0.000636" res="524072.7" algo="FTMS"/>
<pk mz="333.098017" i="1393502.8" sn="10.26" a="892.76" fwhm="0.000712" res="467628.4" algo="FTMS"/>
<pk mz="333.109222" i="1681761.8" sn="12.88" a="835.76" fwhm="0.000627" res="530937.3" algo="FTMS"/>
<pk mz="333.111045" i="9256034.0" sn="81.93" a="6920.45" fwhm="0.000753" res="442468.1" algo="FTMS"/>
<pk mz="333.119032" i="2608484.3" sn="21.33" a="1732.58" fwhm="0.000747" res="445724.2" algo="FTMS"/>
<pk mz="333.147429" i="2594411.8" sn="21.20" a="1795.26" fwhm="0.000766" res="435165.2" algo="FTMS"/>
<pk mz="333.155505" i="3607661.8" sn="30.44" a="2648.79" fwhm="0.000778" res="427999.1" algo="FTMS"/>
<pk mz="333.183790" i="2635637.3" sn="21.58" a="1827.67" fwhm="0.000762" res="437440.3" algo="FTMS"/>
<pk mz="333.192016" i="1408375.5" sn="10.39" a="834.22" fwhm="0.000714" res="466691.3" algo="FTMS"/>
<pk mz="333.220201" i="3596414.8" sn="30.34" a="2408.02" fwhm="0.000710" res="469583.2" algo="FTMS"/>
<pk mz="334.020663" i="1093969.5" sn="7.52" a="538.74" fwhm="0.000807" res="413865.4" algo="FTMS"/>
<pk mz="334.056842" i="7585115.0" sn="66.70" a="5568.68" fwhm="0.000745" res="448451.8" algo="FTMS"/>
<pk mz="334.073709" i="1522783.5" sn="11.43" a="898.75" fwhm="0.000648" res="515439.4" algo="FTMS"/>
<pk mz="334.078031" i="1291616.6" sn="9.33" a="564.37" fwhm="0.000569" res="587060.7" algo="FTMS"/>
<pk mz="334.114393" i="2855274.3" sn="23.58" a="1833.04" fwhm="0.000700" res="477553.5" algo="FTMS"/>
<pk mz="334.187272" i="1050237.5" sn="7.12" a="454.68" fwhm="0.000641" res="521294.0" algo="FTMS"/>
<pk mz="334.988397" i="4972625.0" sn="42.88" a="3589.91" fwhm="0.000761" res="440418.5" algo="FTMS"/>
<pk mz="335.004486" i="1049685.4" sn="7.12" a="468.04" fwhm="0.000587" res="570505.5" algo="FTMS"/>
<pk mz="335.029082" i="2172507.8" sn="17.35" a="1344.49" fwhm="0.000733" res="457167.6" algo="FTMS"/>
<pk mz="335.040845" i="2889823.0" sn="23.89" a="1829.20" fwhm="0.000703" res="476296.6" algo="FTMS"/>
<pk mz="335.052125" i="3216482.0" sn="26.87" a="2154.48" fwhm="0.000718" res="466338.0" algo="FTMS"/>
<pk mz="335.054090" i="1315938.4" sn="9.54" a="858.88" fwhm="0.000789" res="424816.8" algo="FTMS"/>
<pk mz="335.060212" i="1528164.0" sn="11.48" a="799.15" fwhm="0.000685" res="489047.4" algo="FTMS"/>
<pk mz="335.077242" i="3129704.5" sn="26.08" a="2198.66" fwhm="0.000771" res="434832.4" algo="FTMS"/>
<pk mz="335.088519" i="1648235.5" sn="12.57" a="1008.03" fwhm="0.000710" res="472011.6" algo="FTMS"/>
<pk mz="335.090304" i="3644012.0" sn="30.77" a="2496.93" fwhm="0.000727" res="461005.0" algo="FTMS"/>
<pk mz="335.108099" i="2982000.8" sn="24.73" a="1963.79" fwhm="0.000714" res="469502.5" algo="FTMS"/>
<pk mz="335.113669" i="1975154.1" sn="15.55" a="1243.58" fwhm="0.000774" res="433101.6" algo="FTMS"/>
<pk mz="335.126700" i="6304885.5" sn="55.02" a="4912.51" fwhm="0.000811" res="413410.7" algo="FTMS"/>
<pk mz="335.134648" i="1087991.8" sn="7.47" a="567.03" fwhm="0.000714" res="469370.2" algo="FTMS"/>
<pk mz="335.163138" i="4328575.5" sn="37.01" a="2898.12" fwhm="0.000711" res="471339.9" algo="FTMS"/>
<pk mz="335.199489" i="6561417.0" sn="57.36" a="4799.42" fwhm="0.000754" res="444557.0" algo="FTMS"/>
<pk mz="335.217327" i="1413261.6" sn="10.43" a="729.41" fwhm="0.000704" res="476428.1" algo="FTMS"/>
<pk mz="336.036142" i="1573094.6" sn="11.89" a="1032.30" fwhm="0.000779" res="431171.0" algo="FTMS"/>
<pk mz="336.072473" i="1517680.3" sn="11.38" a="815.03" fwhm="0.000654" res="514202.7" algo="FTMS"/>
<pk mz="336.093588" i="1433205.8" sn="10.61" a="648.38" fwhm="0.000619" res="542715.0" algo="FTMS"/>
<pk mz="336.108905" i="1042553.9" sn="7.05" a="410.22" fwhm="0.000648" res="518573.4" algo="FTMS"/>
<pk mz="336.112116" i="1097210.8" sn="7.55" a="610.72" fwhm="0.000711" res="472574.7" algo="FTMS"/>
<pk mz="336.129984" i="2172031.5" sn="17.35" a="1349.05" fwhm="0.000717" res="468845.9" algo="FTMS"/>
<pk mz="336.158322" i="4996487.0" sn="43.09" a="3502.16" fwhm="0.000714" res="471091.7" algo="FTMS"/>
<pk mz="336.169560" i="2800266.0" sn="23.07" a="1784.13" fwhm="0.000717" res="468900.2" algo="FTMS"/>
<pk mz="336.202914" i="1233938.9" sn="8.79" a="672.06" fwhm="0.000680" res="494578.8" algo="FTMS"/>
<pk mz="336.986353" i="5294691.0" sn="45.81" a="3675.63" fwhm="0.000737" res="456995.4" algo="FTMS"/>
<pk mz="337.020175" i="2006636.0" sn="15.84" a="1427.02" fwhm="0.000833" res="404628.2" algo="FTMS"/>
<pk mz="337.056521" i="4137589.5" sn="35.26" a="3041.23" fwhm="0.000792" res="425546.2" algo="FTMS"/>
<pk mz="337.067831" i="1040120.6" sn="7.03" a="491.96" fwhm="0.000687" res="490531.2" algo="FTMS"/>
<pk mz="337.069495" i="1509497.0" sn="11.30" a="1039.38" fwhm="0.000879" res="383653.8" algo="FTMS"/>
<pk mz="337.087327" i="1157629.8" sn="8.10" a="685.86" fwhm="0.000828" res="407094.7" algo="FTMS"/>
<pk mz="337.092901" i="3388287.3" sn="28.20" a="2529.53" fwhm="0.000818" res="412021.7" algo="FTMS"/>
<pk mz="337.105979" i="6612099.0" sn="57.36" a="4947.52" fwhm="0.000780" res="432291.6" algo="FTMS"/>
<pk mz="337.123722" i="2236551.5" sn="17.79" a="1310.06" fwhm="0.000681" res="494896.6" algo="FTMS"/>
<pk mz="337.129261" i="2942857.0" sn="24.18" a="2216.35" fwhm="0.000855" res="394424.2" algo="FTMS"/>
<pk mz="337.142335" i="7461004.5" sn="65.03" a="5475.80" fwhm="0.000747" res="451318.7" algo="FTMS"/>
<pk mz="337.160031" i="1753233.1" sn="13.42" a="1179.46" fwhm="0.000784" res="429891.7" algo="FTMS"/>
<pk mz="337.165695" i="2284178.8" sn="18.22" a="1501.99" fwhm="0.000719" res="468887.4" algo="FTMS"/>
<pk mz="337.178723" i="4592278.0" sn="39.09" a="3076.26" fwhm="0.000696" res="484510.1" algo="FTMS"/>
<pk mz="337.196555" i="2100378.8" sn="16.56" a="1457.67" fwhm="0.000763" res="441984.9" algo="FTMS"/>
<pk mz="337.205473" i="2013597.3" sn="15.77" a="1112.27" fwhm="0.000738" res="456974.6" algo="FTMS"/>
<pk mz="337.215124" i="3465375.8" sn="28.90" a="2726.66" fwhm="0.000815" res="413954.3" algo="FTMS"/>
<pk mz="338.051785" i="2461310.5" sn="19.82" a="1709.52" fwhm="0.000747" res="452378.0" algo="FTMS"/>
<pk mz="338.088111" i="1877640.3" sn="14.54" a="939.59" fwhm="0.000663" res="510119.2" algo="FTMS"/>
<pk mz="338.096209" i="1250826.4" sn="8.87" a="824.64" fwhm="0.000855" res="395247.9" algo="FTMS"/>
<pk mz="338.109241" i="1099533.9" sn="7.50" a="485.77" fwhm="0.000747" res="452614.7" algo="FTMS"/>
<pk mz="338.155325" i="1891482.3" sn="14.67" a="1147.85" fwhm="0.000734" res="460461.0" algo="FTMS"/>
<pk mz="338.218552" i="1111979.0" sn="7.62" a="585.45" fwhm="0.000741" res="456403.3" algo="FTMS"/>
<pk mz="338.246669" i="1069746.5" sn="7.23" a="442.02" fwhm="0.000557" res="606964.2" algo="FTMS"/>
<pk mz="338.887251" i="1151965.4" sn="7.98" a="467.75" fwhm="0.000696" res="487126.7" algo="FTMS"/>
<pk mz="339.035815" i="3072901.0" sn="25.35" a="2162.77" fwhm="0.000795" res="426438.9" algo="FTMS"/>
<pk mz="339.072143" i="5241487.0" sn="44.96" a="3916.49" fwhm="0.000781" res="433934.8" algo="FTMS"/>
<pk mz="339.083533" i="1215633.8" sn="8.55" a="510.76" fwhm="0.000539" res="628777.9" algo="FTMS"/>
<pk mz="339.085148" i="2001042.3" sn="15.65" a="1368.33" fwhm="0.000804" res="421544.4" algo="FTMS"/>
<pk mz="339.103017" i="2470551.0" sn="19.90" a="1562.48" fwhm="0.000745" res="454883.3" algo="FTMS"/>
<pk mz="339.108559" i="4629656.5" sn="39.42" a="3176.83" fwhm="0.000737" res="460169.3" algo="FTMS"/>
<pk mz="339.121618" i="5676700.0" sn="48.89" a="4110.80" fwhm="0.000762" res="444830.5" algo="FTMS"/>
<pk mz="339.139416" i="2393760.8" sn="19.21" a="1489.36" fwhm="0.000712" res="476527.7" algo="FTMS"/>
<pk mz="339.144930" i="3349154.3" sn="27.84" a="2423.18" fwhm="0.000762" res="444843.1" algo="FTMS"/>
<pk mz="339.157977" i="4371621.5" sn="37.09" a="3051.13" fwhm="0.000749" res="452935.0" algo="FTMS"/>
<pk mz="339.163507" i="2222247.3" sn="17.65" a="1334.88" fwhm="0.000724" res="468269.9" algo="FTMS"/>
<pk mz="339.175834" i="1909162.4" sn="14.82" a="1308.09" fwhm="0.000787" res="430937.0" algo="FTMS"/>
<pk mz="339.181346" i="2405804.0" sn="19.31" a="1449.56" fwhm="0.000708" res="478941.2" algo="FTMS"/>
<pk mz="339.194407" i="3456687.5" sn="28.82" a="2424.76" fwhm="0.000768" res="441470.6" algo="FTMS"/>
<pk mz="339.199918" i="61439664.0" z="-1" sn="553.16" a="47025.17" fwhm="0.000752" res="450804.1" algo="FTMS" component_name="S" deconvoluted_molecular_mass="339.200370" deconvoluted_isotopic_mass="339.200362"/>
<pk mz="339.217723" i="1567157.6" sn="11.73" a="728.86" fwhm="0.000642" res="528583.7" algo="FTMS"/>
<pk mz="340.067394" i="1790104.6" sn="13.74" a="1091.33" fwhm="0.000745" res="456685.9" algo="FTMS"/>
<pk mz="340.080520" i="1506204.1" sn="11.18" a="693.54" fwhm="0.000583" res="582920.1" algo="FTMS"/>
<pk mz="340.103883" i="1156898.4" sn="8.02" a="638.06" fwhm="0.000724" res="469961.8" algo="FTMS"/>
<pk mz="340.151448" i="1150255.1" sn="7.96" a="451.91" fwhm="0.000599" res="567853.8" algo="FTMS"/>
<pk mz="340.161369" i="1292081.8" sn="9.24" a="701.61" fwhm="0.000775" res="438950.1" algo="FTMS"/>
<pk mz="340.187588" i="1142328.8" sn="7.89" a="474.10" fwhm="0.000640" res="531590.3" algo="FTMS"/>
<pk mz="340.203315" i="10319805.0" z="-1" sn="90.88" a="8165.35" fwhm="0.000786" res="432962.7" algo="FTMS" component_name="S" deconvoluted_molecular_mass="339.200370" deconvoluted_isotopic_mass="340.203761"/>
<pk mz="340.885320" i="2706291.3" sn="22.03" a="1873.53" fwhm="0.000764" res="446166.3" algo="FTMS"/>
<pk mz="341.051475" i="2775199.8" sn="22.65" a="1804.52" fwhm="0.000737" res="462748.1" algo="FTMS"/>
<pk mz="341.087828" i="5606569.5" sn="48.25" a="4378.62" fwhm="0.000812" res="419860.4" algo="FTMS"/>
<pk mz="341.100825" i="1513260.9" sn="11.24" a="932.46" fwhm="0.000754" res="452470.7" algo="FTMS"/>
<pk mz="341.118691" i="1827761.8" sn="14.08" a="1060.12" fwhm="0.000744" res="458346.9" algo="FTMS"/>
<pk mz="341.124176" i="6622387.0" sn="57.44" a="4870.36" fwhm="0.000765" res="445989.8" algo="FTMS"/>
<pk mz="341.137304" i="1786038.6" sn="13.70" a="1146.36" fwhm="0.000762" res="447473.6" algo="FTMS"/>
<pk mz="341.142781" i="1608632.1" sn="12.10" a="876.64" fwhm="0.000667" res="511732.1" algo="FTMS"/>
<pk mz="341.155095" i="1558971.5" sn="11.65" a="771.12" fwhm="0.000652" res="523264.3" algo="FTMS"/>
<pk mz="341.160566" i="6179005.0" sn="53.43" a="4585.68" fwhm="0.000768" res="444114.4" algo="FTMS"/>
<pk mz="341.179218" i="4426434.0" sn="37.58" a="3215.73" fwhm="0.000766" res="445240.4" algo="FTMS"/>
<pk mz="341.183051" i="1548994.9" sn="11.56" a="953.41" fwhm="0.000717" res="475870.5" algo="FTMS"/>
<pk mz="341.195733" i="1947334.4" sn="15.16" a="1134.27" fwhm="0.000711" res="479725.8" algo="FTMS"/>
<pk mz="341.196908" i="4633798.5" sn="39.46" a="3442.47" fwhm="0.000803" res="424759.8" algo="FTMS"/>
<pk mz="341.206574" i="1057481.3" z="-1" sn="7.12" a="452.67" fwhm="0.000666" res="512231.6" algo="FTMS" component_name="S" deconvoluted_molecular_mass="339.200370" deconvoluted_isotopic_mass="341.207024"/>
<pk mz="341.233413" i="1772752.4" sn="13.58" a="1257.19" fwhm="0.000822" res="415368.3" algo="FTMS"/>
<pk mz="341.961894" i="1072723.3" sn="7.25" a="740.36" fwhm="0.001001" res="341725.1" algo="FTMS"/>
<pk mz="342.083093" i="1061811.8" sn="7.15" a="442.71" fwhm="0.000647" res="528927.8" algo="FTMS"/>
<pk mz="342.091168" i="1190965.9" sn="8.32" a="610.18" fwhm="0.000739" res="463144.5" algo="FTMS"/>
<pk mz="342.096118" i="12659127.0" sn="112.03" a="10029.65" fwhm="0.000798" res="428710.9" algo="FTMS"/>
<pk mz="342.119537" i="1143869.5" sn="7.90" a="605.10" fwhm="0.000828" res="413393.0" algo="FTMS"/>
<pk mz="342.130685" i="1326912.5" sn="9.55" a="754.22" fwhm="0.000787" res="434866.6" algo="FTMS"/>
<pk mz="342.164014" i="1320649.4" sn="9.49" a="1119.88" fwhm="0.000959" res="356754.4" algo="FTMS"/>
<pk mz="342.167077" i="7174602.0" sn="62.43" a="5683.48" fwhm="0.000818" res="418387.1" algo="FTMS"/>
<pk mz="342.883257" i="1797001.9" sn="13.80" a="1152.95" fwhm="0.000793" res="432495.7" algo="FTMS"/>
<pk mz="342.974562" i="3969186.3" sn="33.44" a="2723.65" fwhm="0.000751" res="456955.7" algo="FTMS"/>
<pk mz="343.009643" i="1346987.6" sn="9.73" a="609.61" fwhm="0.000621" res="552290.3" algo="FTMS"/>
<pk mz="343.020211" i="2164654.5" sn="17.12" a="1445.60" fwhm="0.000712" res="482101.5" algo="FTMS"/>
<pk mz="343.030831" i="1749425.4" sn="13.37" a="880.37" fwhm="0.000619" res="553744.2" algo="FTMS"/>
<pk mz="343.045876" i="1513141.4" sn="11.23" a="779.09" fwhm="0.000660" res="519859.1" algo="FTMS"/>
<pk mz="343.067066" i="4425403.0" sn="37.57" a="3365.79" fwhm="0.000748" res="458681.8" algo="FTMS"/>
<pk mz="343.082366" i="1292223.1" sn="9.23" a="696.19" fwhm="0.000700" res="490010.6" algo="FTMS"/>
<pk mz="343.099552" i="1265219.8" sn="8.99" a="772.93" fwhm="0.000716" res="478963.6" algo="FTMS"/>
<pk mz="343.103427" i="6812357.0" sn="59.15" a="5231.13" fwhm="0.000788" res="435335.9" algo="FTMS"/>
<pk mz="343.114748" i="3689671.8" sn="30.91" a="2621.69" fwhm="0.000751" res="456943.0" algo="FTMS"/>
<pk mz="343.122355" i="1101129.9" sn="7.51" a="626.34" fwhm="0.000788" res="435232.2" algo="FTMS"/>
<pk mz="343.131717" i="1110476.4" sn="7.59" a="482.53" fwhm="0.000637" res="538956.4" algo="FTMS"/>
<pk mz="343.139836" i="9976527.0" sn="87.77" a="7911.90" fwhm="0.000799" res="429500.1" algo="FTMS"/>
<pk mz="343.151010" i="1310289.5" sn="9.40" a="629.91" fwhm="0.000702" res="488661.6" algo="FTMS"/>
<pk mz="343.168122" i="93102808.0" z="-1" sn="839.48" a="74104.09" fwhm="0.000762" res="450244.0" algo="FTMS" component_name="L" deconvoluted_molecular_mass="343.168585" deconvoluted_isotopic_mass="343.168576"/>
<pk mz="343.176200" i="9512664.0" sn="83.57" a="7494.27" fwhm="0.000792" res="433147.6" algo="FTMS"/>
<pk mz="343.189355" i="2100187.8" sn="16.54" a="1363.94" fwhm="0.000751" res="456885.5" algo="FTMS"/>
<pk mz="343.212623" i="5540578.0" sn="47.65" a="4679.34" fwhm="0.000840" res="408803.8" algo="FTMS"/>
<pk mz="343.248972" i="8469228.0" sn="74.14" a="6554.85" fwhm="0.000795" res="431875.8" algo="FTMS"/>
<pk mz="344.077501" i="1080393.4" sn="7.23" a="587.96" fwhm="0.000667" res="515478.8" algo="FTMS"/>
<pk mz="344.093166" i="4428237.5" sn="37.14" a="3303.26" fwhm="0.000806" res="426883.3" algo="FTMS"/>
<pk mz="344.098886" i="1413263.1" sn="10.20" a="1201.71" fwhm="0.001052" res="327070.4" algo="FTMS"/>
<pk mz="344.106962" i="1212113.3" sn="8.40" a="647.17" fwhm="0.000719" res="478551.7" algo="FTMS"/>
<pk mz="344.109749" i="1258578.0" sn="8.82" a="825.36" fwhm="0.000828" res="415427.2" algo="FTMS"/>
<pk mz="344.135087" i="2287832.8" sn="18.01" a="1598.73" fwhm="0.000796" res="432423.3" algo="FTMS"/>
<pk mz="344.143210" i="2030299.0" sn="15.71" a="1409.89" fwhm="0.000803" res="428523.2" algo="FTMS"/>
<pk mz="344.146322" i="1323227.8" sn="9.40" a="682.47" fwhm="0.000685" res="502103.5" algo="FTMS"/>
<pk mz="344.171526" i="15041507.0" z="-1" sn="131.95" a="11778.66" fwhm="0.000778" res="442176.5" algo="FTMS" component_name="L" deconvoluted_molecular_mass="343.168585" deconvoluted_isotopic_mass="344.171984"/>
<pk mz="344.179581" i="2183652.8" sn="17.08" a="1444.82" fwhm="0.000705" res="487890.2" algo="FTMS"/>
<pk mz="344.182721" i="9440230.0" sn="81.91" a="7651.10" fwhm="0.000806" res="427016.2" algo="FTMS"/>
<pk mz="344.215892" i="1203822.4" sn="8.33" a="585.32" fwhm="0.000664" res="518477.7" algo="FTMS"/>
<pk mz="344.219192" i="1181423.3" sn="8.13" a="662.73" fwhm="0.000847" res="406275.8" algo="FTMS"/>
<pk mz="344.252369" i="1862648.1" sn="14.22" a="1153.50" fwhm="0.000739" res="465791.8" algo="FTMS"/>
<pk mz="344.759138" i="1238015.6" sn="8.63" a="687.22" fwhm="0.000822" res="419520.5" algo="FTMS"/>
<pk mz="344.971625" i="1598392.5" sn="11.85" a="852.13" fwhm="0.000697" res="495053.0" algo="FTMS"/>
<pk mz="345.025198" i="2042054.8" sn="15.82" a="1152.99" fwhm="0.000685" res="503613.9" algo="FTMS"/>
<pk mz="345.046406" i="1489100.5" sn="10.88" a="725.62" fwhm="0.000582" res="592655.4" algo="FTMS"/>
<pk mz="345.061567" i="2199504.5" sn="17.22" a="1427.09" fwhm="0.000763" res="452406.6" algo="FTMS"/>
<pk mz="345.072889" i="1182163.5" sn="8.13" a="502.53" fwhm="0.000646" res="534299.0" algo="FTMS"/>
<pk mz="345.074781" i="1130452.0" sn="7.67" a="551.17" fwhm="0.000653" res="528449.1" algo="FTMS"/>
<pk mz="345.082685" i="2840022.3" sn="22.94" a="2111.72" fwhm="0.000810" res="425772.1" algo="FTMS"/>
<pk mz="345.097952" i="1405402.3" sn="10.13" a="810.89" fwhm="0.000722" res="478120.5" algo="FTMS"/>
<pk mz="345.111004" i="1420509.8" sn="10.26" a="912.58" fwhm="0.000786" res="439221.6" algo="FTMS"/>
<pk mz="345.119107" i="5502176.0" sn="46.73" a="4367.94" fwhm="0.000828" res="416986.2" algo="FTMS"/>
<pk mz="345.130301" i="2361826.8" sn="18.67" a="1366.31" fwhm="0.000699" res="493461.9" algo="FTMS"/>
<pk mz="345.147332" i="2791399.5" sn="22.51" a="1967.11" fwhm="0.000821" res="420333.0" algo="FTMS"/>
<pk mz="345.155493" i="9934058.0" sn="86.32" a="8431.67" fwhm="0.000829" res="416248.1" algo="FTMS"/>
<pk mz="345.165190" i="25384172.0" sn="224.34" a="20374.74" fwhm="0.000794" res="434557.6" algo="FTMS"/>
<pk mz="345.174750" i="1162862.8" z="-1" sn="7.96" a="639.64" fwhm="0.000774" res="446168.1" algo="FTMS" component_name="L" deconvoluted_molecular_mass="343.168585" deconvoluted_isotopic_mass="345.175211"/>
<pk mz="345.177886" i="1435503.6" sn="10.40" a="1179.73" fwhm="0.001027" res="336199.9" algo="FTMS"/>
<pk mz="345.183792" i="1994993.1" sn="15.40" a="1288.05" fwhm="0.000761" res="453379.8" algo="FTMS"/>
<pk mz="345.186062" i="1284209.8" sn="9.05" a="727.31" fwhm="0.000844" res="409157.1" algo="FTMS"/>
<pk mz="345.191858" i="5559539.5" sn="47.24" a="4203.30" fwhm="0.000764" res="451903.3" algo="FTMS"/>
<pk mz="345.228240" i="3525373.0" sn="29.07" a="3080.69" fwhm="0.000936" res="369006.4" algo="FTMS"/>
<pk mz="345.264636" i="1097990.8" sn="7.38" a="543.35" fwhm="0.000812" res="425103.2" algo="FTMS"/>
<pk mz="346.056821" i="2133978.3" sn="16.64" a="1466.46" fwhm="0.000808" res="428166.4" algo="FTMS"/>
<pk mz="346.114426" i="1225961.8" sn="8.52" a="732.98" fwhm="0.000789" res="438540.0" algo="FTMS"/>
<pk mz="346.122296" i="1169515.8" sn="8.02" a="603.47" fwhm="0.000749" res="462324.2" algo="FTMS"/>
<pk mz="346.150812" i="2011635.4" sn="15.54" a="1205.65" fwhm="0.000708" res="488591.4" algo="FTMS"/>
<pk mz="346.158883" i="1991669.6" sn="15.36" a="1162.36" fwhm="0.000729" res="474537.4" algo="FTMS"/>
<pk mz="346.162005" i="6344182.5" sn="54.25" a="5340.79" fwhm="0.000833" res="415567.7" algo="FTMS"/>
<pk mz="346.168583" i="4979704.0" sn="42.06" a="3833.53" fwhm="0.000779" res="444251.5" algo="FTMS"/>
<pk mz="346.195321" i="1331199.3" sn="9.46" a="669.96" fwhm="0.000623" res="555442.0" algo="FTMS"/>
<pk mz="346.756951" i="1055829.1" sn="7.00" a="581.86" fwhm="0.000860" res="403146.7" algo="FTMS"/>
<pk mz="347.004413" i="1222231.1" sn="8.49" a="658.77" fwhm="0.000775" res="447798.7" algo="FTMS"/>
<pk mz="347.040901" i="2831584.8" sn="22.86" a="1975.66" fwhm="0.000776" res="447287.4" algo="FTMS"/>
<pk mz="347.052212" i="1805027.9" sn="13.69" a="1174.83" fwhm="0.000778" res="446049.9" algo="FTMS"/>
<pk mz="347.053891" i="1305188.3" sn="9.23" a="819.97" fwhm="0.000927" res="374315.2" algo="FTMS"/>
<pk mz="347.062132" i="1305446.5" sn="9.23" a="772.03" fwhm="0.000718" res="483408.6" algo="FTMS"/>
<pk mz="347.063394" i="2139366.8" sn="16.68" a="1364.47" fwhm="0.000753" res="460720.5" algo="FTMS"/>
<pk mz="347.077188" i="2743274.5" sn="22.08" a="1848.75" fwhm="0.000774" res="448477.3" algo="FTMS"/>
<pk mz="347.088576" i="1650669.5" sn="12.32" a="888.41" fwhm="0.000657" res="528511.6" algo="FTMS"/>
<pk mz="347.090311" i="6576878.0" sn="56.32" a="4990.10" fwhm="0.000793" res="437503.3" algo="FTMS"/>
<pk mz="347.098278" i="1878512.1" sn="14.35" a="1254.67" fwhm="0.000729" res="476071.8" algo="FTMS"/>
<pk mz="347.113657" i="1660660.3" sn="12.40" a="1006.73" fwhm="0.000746" res="465224.4" algo="FTMS"/>
<pk mz="347.116981" i="1171061.1" sn="8.03" a="776.86" fwhm="0.000856" res="405680.8" algo="FTMS"/>
<pk mz="347.126668" i="3543287.8" sn="29.22" a="2693.17" fwhm="0.000819" res="423704.2" algo="FTMS"/>
<pk mz="347.134783" i="4068601.8" sn="33.92" a="3158.10" fwhm="0.000816" res="425247.5" algo="FTMS"/>
<pk mz="347.144569" i="1145084.4" sn="7.80" a="656.19" fwhm="0.000766" res="453047.4" algo="FTMS"/>
<pk mz="347.163077" i="3243777.3" sn="26.55" a="2503.29" fwhm="0.000813" res="427259.7" algo="FTMS"/>
<pk mz="347.165362" i="1213570.0" sn="8.41" a="630.78" fwhm="0.000756" res="459037.2" algo="FTMS"/>
<pk mz="347.171148" i="3571459.5" sn="29.47" a="2693.43" fwhm="0.000829" res="418802.2" algo="FTMS"/>
<pk mz="347.199440" i="4397835.0" sn="36.86" a="3284.33" fwhm="0.000792" res="438648.9" algo="FTMS"/>
<pk mz="347.207475" i="1812237.3" sn="13.76" a="1336.32" fwhm="0.000853" res="407079.8" algo="FTMS"/>
<pk mz="348.036004" i="1756393.9" sn="13.26" a="1269.23" fwhm="0.000841" res="413603.6" algo="FTMS"/>
<pk mz="348.072477" i="2128883.5" sn="16.58" a="1357.82" fwhm="0.000682" res="510140.7" algo="FTMS"/>
<pk mz="348.093597" i="3893753.3" sn="32.35" a="2888.67" fwhm="0.000775" res="449232.8" algo="FTMS"/>
<pk mz="348.120228" i="1086592.3" sn="7.27" a="530.25" fwhm="0.000734" res="474242.8" algo="FTMS"/>
<pk mz="348.130021" i="2801410.8" sn="22.59" a="2141.90" fwhm="0.000888" res="391851.4" algo="FTMS"/>
<pk mz="348.138169" i="1073157.0" sn="7.15" a="556.38" fwhm="0.000701" res="496323.4" algo="FTMS"/>
<pk mz="348.166449" i="1633292.6" sn="12.16" a="903.19" fwhm="0.000695" res="501075.1" algo="FTMS"/>
<pk mz="349.020153" i="2487535.5" sn="19.79" a="1852.12" fwhm="0.000854" res="408528.4" algo="FTMS"/>
<pk mz="349.037848" i="1064308.3" sn="7.07" a="511.94" fwhm="0.000659" res="529799.3" algo="FTMS"/>
<pk mz="349.056537" i="4174585.3" sn="34.86" a="3100.51" fwhm="0.000785" res="444485.8" algo="FTMS"/>
<pk mz="349.067797" i="1769980.3" sn="13.38" a="1076.80" fwhm="0.000765" res="456595.4" algo="FTMS"/>
<pk mz="349.069638" i="1651196.8" sn="12.32" a="998.97" fwhm="0.000732" res="476661.7" algo="FTMS"/>
<pk mz="349.087369" i="2602753.5" sn="20.82" a="1835.72" fwhm="0.000752" res="464447.1" algo="FTMS"/>
<pk mz="349.092877" i="3219203.0" sn="26.32" a="2574.79" fwhm="0.000838" res="416551.1" algo="FTMS"/>
<pk mz="349.105921" i="164538624.0" z="-1" sn="1467.45" a="127247.58" fwhm="0.000778" res="448510.0" algo="FTMS" component_name="J" deconvoluted_molecular_mass="349.106395" deconvoluted_isotopic_mass="349.106392"/>
<pk mz="349.129269" i="2482956.5" sn="19.75" a="1974.22" fwhm="0.000870" res="401292.2" algo="FTMS"/>
<pk mz="349.140582" i="1241359.6" sn="8.65" a="755.40" fwhm="0.000851" res="410043.3" algo="FTMS"/>
<pk mz="349.142368" i="9147664.0" sn="79.28" a="7422.36" fwhm="0.000820" res="426039.4" algo="FTMS"/>
<pk mz="349.165594" i="1521430.3" sn="11.16" a="995.17" fwhm="0.000794" res="439949.9" algo="FTMS"/>
<pk mz="349.178748" i="7894298.0" sn="68.09" a="6548.41" fwhm="0.000823" res="424301.3" algo="FTMS"/>
<pk mz="349.196452" i="1537310.5" sn="11.30" a="847.80" fwhm="0.000730" res="478532.8" algo="FTMS"/>
<pk mz="349.205379" i="1163936.9" sn="7.96" a="618.26" fwhm="0.000683" res="511471.3" algo="FTMS"/>
<pk mz="349.215098" i="10752291.0" sn="93.62" a="8629.15" fwhm="0.000817" res="427372.7" algo="FTMS"/>
<pk mz="350.051747" i="2533889.8" sn="20.20" a="1612.84" fwhm="0.000746" res="469213.0" algo="FTMS"/>
<pk mz="350.062352" i="2669060.5" sn="21.41" a="1683.00" fwhm="0.000724" res="483753.1" algo="FTMS"/>
<pk mz="350.088154" i="1440011.3" sn="10.43" a="756.35" fwhm="0.000712" res="491502.4" algo="FTMS"/>
<pk mz="350.109280" i="21127696.0" z="-1" sn="186.30" a="17908.52" fwhm="0.000828" res="423091.9" algo="FTMS" component_name="J" deconvoluted_molecular_mass="349.106395" deconvoluted_isotopic_mass="350.109754"/>
<pk mz="350.135835" i="1311512.0" sn="9.28" a="639.04" fwhm="0.000668" res="523897.2" algo="FTMS"/>
<pk mz="350.145659" i="2251802.5" sn="17.68" a="1493.33" fwhm="0.000780" res="448906.3" algo="FTMS"/>
<pk mz="350.182071" i="1487396.3" sn="10.85" a="923.90" fwhm="0.000731" res="479303.1" algo="FTMS"/>
<pk mz="350.185172" i="2717221.0" sn="21.84" a="2053.65" fwhm="0.000829" res="422190.4" algo="FTMS"/>
<pk mz="350.218455" i="1756717.9" sn="13.26" a="962.26" fwhm="0.000707" res="495020.7" algo="FTMS"/>
<pk mz="350.999421" i="1098749.1" sn="7.28" a="482.84" fwhm="0.000622" res="564425.1" algo="FTMS"/>
<pk mz="351.035775" i="4316935.0" sn="35.67" a="3105.96" fwhm="0.000769" res="456331.5" algo="FTMS"/>
<pk mz="351.046972" i="1334793.8" sn="9.37" a="695.52" fwhm="0.000717" res="489841.0" algo="FTMS"/>
<pk mz="351.066695" i="1167503.0" sn="7.89" a="609.97" fwhm="0.000741" res="473936.9" algo="FTMS"/>
<pk mz="351.072167" i="5294864.5" sn="44.30" a="4279.64" fwhm="0.000855" res="410749.0" algo="FTMS"/>
<pk mz="351.083460" i="1391379.4" sn="9.86" a="726.07" fwhm="0.000697" res="503759.9" algo="FTMS"/>
<pk mz="351.085224" i="2752787.8" sn="21.87" a="2115.91" fwhm="0.000864" res="406298.3" algo="FTMS"/>
<pk mz="351.103000" i="37923608.0" z="-1" sn="332.15" a="32659.72" fwhm="0.000821" res="427832.1" algo="FTMS" component_name="c" deconvoluted_molecular_mass="351.103477" deconvoluted_isotopic_mass="351.103476"/>
<pk mz="351.108552" i="4454682.0" sn="36.89" a="3779.32" fwhm="0.000898" res="391036.4" algo="FTMS"/>
<pk mz="351.110257" i="1676698.5" sn="12.38" a="1252.61" fwhm="0.000930" res="377635.2" algo="FTMS"/>
<pk mz="351.112749" i="1382171.1" z="-1" sn="9.78" a="1030.85" fwhm="0.000921" res="381305.9" algo="FTMS" component_name="J" deconvoluted_molecular_mass="349.106395" deconvoluted_isotopic_mass="351.113225"/>
<pk mz="351.119795" i="1381917.0" sn="9.78" a="802.72" fwhm="0.000715" res="490926.9" algo="FTMS"/>
<pk mz="351.121626" i="9100062.0" sn="77.87" a="7913.75" fwhm="0.000851" res="412514.1" algo="FTMS"/>
<pk mz="351.134299" i="1085088.9" sn="7.16" a="809.79" fwhm="0.001093" res="321215.5" algo="FTMS"/>
<pk mz="351.139385" i="2357026.3" sn="18.38" a="1877.85" fwhm="0.000850" res="412915.1" algo="FTMS"/>
<pk mz="351.145021" i="2282275.8" sn="17.72" a="1552.79" fwhm="0.000795" res="441698.1" algo="FTMS"/>
<pk mz="351.158009" i="7684903.0" sn="65.39" a="6509.88" fwhm="0.000833" res="421788.5" algo="FTMS"/>
<pk mz="351.175814" i="2425132.0" sn="18.98" a="1770.06" fwhm="0.000818" res="429377.8" algo="FTMS"/>
<pk mz="351.181421" i="1280301.4" sn="8.88" a="820.98" fwhm="0.000815" res="430684.7" algo="FTMS"/>
<pk mz="351.194402" i="13501233.0" sn="116.70" a="11358.33" fwhm="0.000830" res="422986.1" algo="FTMS"/>
<pk mz="351.212150" i="2900789.5" sn="23.18" a="2128.81" fwhm="0.000788" res="445551.9" algo="FTMS"/>
<pk mz="351.221093" i="3951928.0" sn="32.45" a="3081.37" fwhm="0.000842" res="416956.3" algo="FTMS"/>
<pk mz="351.230793" i="3950394.5" sn="32.44" a="2942.76" fwhm="0.000778" res="451321.1" algo="FTMS"/>
<pk mz="351.254038" i="2211392.8" sn="17.10" a="1489.93" fwhm="0.000792" res="443596.8" algo="FTMS"/>
<pk mz="351.932198" i="2451956.5" sn="19.22" a="1628.97" fwhm="0.000757" res="465118.1" algo="FTMS"/>
<pk mz="352.031116" i="1164430.6" sn="7.86" a="661.64" fwhm="0.000790" res="445855.6" algo="FTMS"/>
<pk mz="352.067469" i="2518040.3" sn="19.80" a="1718.08" fwhm="0.000776" res="453829.9" algo="FTMS"/>
<pk mz="352.103739" i="1906593.9" sn="14.41" a="1359.58" fwhm="0.000905" res="389014.4" algo="FTMS"/>
<pk mz="352.106345" i="6126626.5" z="-1" sn="51.64" a="4897.79" fwhm="0.000836" res="420965.7" algo="FTMS" component_name="c" deconvoluted_molecular_mass="351.103477" deconvoluted_isotopic_mass="352.106824"/>
<pk mz="352.111901" i="1093924.0" sn="7.24" a="600.46" fwhm="0.000719" res="490041.5" algo="FTMS"/>
<pk mz="352.124965" i="1188903.5" sn="8.08" a="588.32" fwhm="0.000692" res="508741.1" algo="FTMS"/>
<pk mz="352.140179" i="1277739.5" sn="8.86" a="589.88" fwhm="0.000763" res="461802.1" algo="FTMS"/>
<pk mz="352.161262" i="1373489.1" sn="9.70" a="730.57" fwhm="0.000708" res="497486.7" algo="FTMS"/>
<pk mz="352.164416" i="1178674.0" sn="7.99" a="603.46" fwhm="0.000846" res="416172.6" algo="FTMS"/>
<pk mz="352.197743" i="1974842.8" sn="15.01" a="1560.38" fwhm="0.000914" res="385247.7" algo="FTMS"/>
<pk mz="352.224565" i="1114049.9" sn="7.42" a="487.28" fwhm="0.000653" res="539555.1" algo="FTMS"/>
<pk mz="353.014920" i="1319955.3" sn="9.23" a="718.75" fwhm="0.000763" res="462796.9" algo="FTMS"/>
<pk mz="353.051424" i="5119773.0" sn="42.75" a="4262.29" fwhm="0.000881" res="400679.6" algo="FTMS"/>
<pk mz="353.087767" i="6208806.5" sn="52.36" a="5191.82" fwhm="0.000855" res="413079.9" algo="FTMS"/>
<pk mz="353.099054" i="1810217.5" sn="13.55" a="1189.80" fwhm="0.000767" res="460381.5" algo="FTMS"/>
<pk mz="353.100806" i="3236650.0" sn="26.14" a="2533.91" fwhm="0.000877" res="402673.4" algo="FTMS"/>
<pk mz="353.118688" i="2892078.8" sn="23.10" a="2266.75" fwhm="0.000834" res="423648.3" algo="FTMS"/>
<pk mz="353.124188" i="4552496.0" sn="37.75" a="3303.53" fwhm="0.000779" res="453534.2" algo="FTMS"/>
<pk mz="353.137263" i="7279923.5" sn="61.81" a="6059.42" fwhm="0.000846" res="417560.1" algo="FTMS"/>
<pk mz="353.148356" i="1164470.5" sn="7.86" a="669.96" fwhm="0.000746" res="473624.3" algo="FTMS"/>
<pk mz="353.154979" i="2628664.3" sn="20.78" a="1822.42" fwhm="0.000798" res="442605.5" algo="FTMS"/>
<pk mz="353.160582" i="3377977.8" sn="27.39" a="2311.57" fwhm="0.000745" res="474292.6" algo="FTMS"/>
<pk mz="353.173622" i="4068157.3" sn="33.47" a="3026.30" fwhm="0.000789" res="447498.3" algo="FTMS"/>
<pk mz="353.191453" i="4014402.0" sn="33.00" a="3111.05" fwhm="0.000829" res="426014.0" algo="FTMS"/>
<pk mz="353.196937" i="1551683.4" sn="11.27" a="906.84" fwhm="0.000719" res="491201.7" algo="FTMS"/>
<pk mz="353.200392" i="1893956.4" sn="14.29" a="1339.05" fwhm="0.000867" res="407229.4" algo="FTMS"/>
<pk mz="353.210011" i="14198087.0" sn="122.84" a="12013.75" fwhm="0.000836" res="422739.7" algo="FTMS"/>
<pk mz="353.227870" i="1226059.6" sn="8.40" a="910.30" fwhm="0.001002" res="352607.7" algo="FTMS"/>
<pk mz="353.929145" i="1695749.3" sn="12.54" a="996.23" fwhm="0.000709" res="499471.6" algo="FTMS"/>
<pk mz="354.046723" i="1611556.4" sn="11.80" a="931.86" fwhm="0.000741" res="477636.8" algo="FTMS"/>
<pk mz="354.083126" i="1691438.0" sn="12.50" a="947.54" fwhm="0.000697" res="508293.3" algo="FTMS"/>
<pk mz="354.091178" i="1334320.1" sn="9.35" a="668.58" fwhm="0.000718" res="492938.5" algo="FTMS"/>
<pk mz="354.096158" i="2240561.5" sn="17.35" a="1482.45" fwhm="0.000788" res="449274.6" algo="FTMS"/>
<pk mz="354.119525" i="1325623.6" sn="9.28" a="629.28" fwhm="0.000630" res="561899.8" algo="FTMS"/>
<pk mz="354.140719" i="1413693.3" sn="10.05" a="787.70" fwhm="0.000653" res="541937.9" algo="FTMS"/>
<pk mz="354.213415" i="2500688.5" sn="19.64" a="1740.34" fwhm="0.000772" res="458552.1" algo="FTMS"/>
<pk mz="355.030658" i="1975080.6" sn="15.00" a="1532.85" fwhm="0.000865" res="410222.1" algo="FTMS"/>
<pk mz="355.067050" i="6359858.5" sn="53.69" a="5464.02" fwhm="0.000879" res="404136.3" algo="FTMS"/>
<pk mz="355.097835" i="1315386.4" sn="9.18" a="670.85" fwhm="0.000766" res="463744.2" algo="FTMS"/>
<pk mz="355.103461" i="6221628.0" sn="52.47" a="5202.20" fwhm="0.000876" res="405514.4" algo="FTMS"/>
<pk mz="355.111714" i="1472318.1" sn="10.57" a="828.67" fwhm="0.000768" res="462153.9" algo="FTMS"/>
<pk mz="355.116547" i="2328383.3" sn="18.12" a="1570.48" fwhm="0.000764" res="464805.6" algo="FTMS"/>
<pk mz="355.134320" i="2409028.0" sn="18.83" a="1755.80" fwhm="0.000838" res="423792.0" algo="FTMS"/>
<pk mz="355.139845" i="5422917.5" sn="45.42" a="4420.35" fwhm="0.000824" res="431095.2" algo="FTMS"/>
<pk mz="355.152903" i="4079945.0" sn="33.57" a="3109.42" fwhm="0.000821" res="432345.1" algo="FTMS"/>
<pk mz="355.158552" i="1899082.5" sn="14.33" a="1406.49" fwhm="0.000848" res="419008.6" algo="FTMS"/>
<pk mz="355.170746" i="1296973.6" sn="9.02" a="902.70" fwhm="0.000971" res="365901.5" algo="FTMS"/>
<pk mz="355.176211" i="5739343.0" sn="48.21" a="4754.43" fwhm="0.000866" res="410129.9" algo="FTMS"/>
<pk mz="355.194834" i="1264212.0" sn="8.73" a="624.03" fwhm="0.000706" res="503131.3" algo="FTMS"/>
<pk mz="355.207124" i="4037463.3" sn="33.20" a="2938.07" fwhm="0.000795" res="446702.6" algo="FTMS"/>
<pk mz="355.212620" i="3161432.8" sn="25.47" a="2430.21" fwhm="0.000839" res="423151.3" algo="FTMS"/>
<pk mz="356.050191" i="1163958.3" sn="7.85" a="678.26" fwhm="0.000804" res="442980.3" algo="FTMS"/>
<pk mz="356.062188" i="1304633.4" sn="9.09" a="763.12" fwhm="0.000756" res="470963.3" algo="FTMS"/>
<pk mz="356.070031" i="1077819.5" sn="7.09" a="631.08" fwhm="0.000829" res="429519.4" algo="FTMS"/>
<pk mz="356.075417" i="1872700.9" sn="14.10" a="1124.98" fwhm="0.000739" res="481664.8" algo="FTMS"/>
<pk mz="356.098678" i="1253955.1" sn="8.64" a="698.69" fwhm="0.000877" res="406083.8" algo="FTMS"/>
<pk mz="356.109928" i="1412934.0" sn="10.04" a="959.37" fwhm="0.000877" res="406249.7" algo="FTMS"/>
<pk mz="356.111744" i="2001990.5" sn="15.24" a="1523.81" fwhm="0.000867" res="410658.7" algo="FTMS"/>
<pk mz="356.146228" i="1274959.6" sn="8.83" a="796.21" fwhm="0.000820" res="434548.9" algo="FTMS"/>
<pk mz="356.179673" i="1615192.5" sn="11.83" a="1060.19" fwhm="0.000774" res="459883.9" algo="FTMS"/>
<pk mz="356.182685" i="3641433.3" sn="29.70" a="2681.43" fwhm="0.000797" res="446782.7" algo="FTMS"/>
<pk mz="356.990155" i="10887471.0" sn="93.62" a="9561.54" fwhm="0.000888" res="401881.8" algo="FTMS"/>
<pk mz="357.025387" i="1081400.0" sn="7.12" a="679.98" fwhm="0.000908" res="393308.0" algo="FTMS"/>
<pk mz="357.046410" i="2785085.5" sn="22.15" a="1896.37" fwhm="0.000790" res="451953.6" algo="FTMS"/>
<pk mz="357.082762" i="5384007.0" sn="45.07" a="4472.53" fwhm="0.000846" res="421957.2" algo="FTMS"/>
<pk mz="357.119093" i="6391121.0" sn="53.96" a="5385.30" fwhm="0.000868" res="411440.1" algo="FTMS"/>
<pk mz="357.130380" i="16480596.0" sn="142.97" a="14537.52" fwhm="0.000846" res="421994.9" algo="FTMS"/>
<pk mz="357.141642" i="1141334.8" sn="7.64" a="568.03" fwhm="0.000704" res="507568.4" algo="FTMS"/>
<pk mz="357.150029" i="1447513.0" sn="10.35" a="980.05" fwhm="0.000785" res="455068.5" algo="FTMS"/>
<pk mz="357.155519" i="8586586.0" sn="73.33" a="7424.33" fwhm="0.000886" res="403272.8" algo="FTMS"/>
<pk mz="357.166617" i="1140701.4" sn="7.64" a="646.05" fwhm="0.000734" res="486487.7" algo="FTMS"/>
<pk mz="357.191883" i="7219556.0" sn="61.27" a="6074.91" fwhm="0.000860" res="415134.0" algo="FTMS"/>
<pk mz="357.214370" i="1303402.0" sn="9.07" a="989.65" fwhm="0.001028" res="347482.7" algo="FTMS"/>
<pk mz="357.228257" i="5028717.5" sn="41.94" a="4144.03" fwhm="0.000850" res="420494.5" algo="FTMS"/>
<pk mz="357.902022" i="1078687.8" sn="7.09" a="613.62" fwhm="0.000858" res="416946.4" algo="FTMS"/>
<pk mz="357.989755" i="1559479.0" sn="11.33" a="1206.23" fwhm="0.001005" res="356303.5" algo="FTMS"/>
<pk mz="358.020424" i="1550399.0" sn="11.11" a="1036.67" fwhm="0.000854" res="419329.0" algo="FTMS"/>
<pk mz="358.077925" i="1493070.3" sn="10.61" a="847.28" fwhm="0.000780" res="459163.1" algo="FTMS"/>
<pk mz="358.090953" i="1122385.8" sn="7.38" a="504.25" fwhm="0.000681" res="525680.4" algo="FTMS"/>
<pk mz="358.114258" i="1431639.9" sn="10.07" a="921.44" fwhm="0.000794" res="450751.8" algo="FTMS"/>
<pk mz="358.133641" i="2626141.0" sn="20.47" a="1737.87" fwhm="0.000765" res="468397.4" algo="FTMS"/>
<pk mz="358.150657" i="1199329.5" sn="8.05" a="699.48" fwhm="0.000759" res="471801.4" algo="FTMS"/>
<pk mz="358.158831" i="1626211.6" sn="11.77" a="1043.49" fwhm="0.000792" res="452131.9" algo="FTMS"/>
<pk mz="358.161875" i="1292004.5" sn="8.86" a="678.86" fwhm="0.000775" res="462126.9" algo="FTMS"/>
<pk mz="358.187156" i="1242475.1" sn="8.42" a="676.90" fwhm="0.000752" res="476347.9" algo="FTMS"/>
<pk mz="358.195280" i="1485933.3" sn="10.55" a="918.02" fwhm="0.000794" res="451365.3" algo="FTMS"/>
<pk mz="358.198356" i="12149358.0" sn="103.41" a="10691.35" fwhm="0.000870" res="411692.2" algo="FTMS"/>
<pk mz="358.231661" i="1092470.9" sn="7.12" a="733.42" fwhm="0.000944" res="379413.6" algo="FTMS"/>
<pk mz="358.987254" i="3593022.8" sn="28.89" a="2792.40" fwhm="0.000832" res="431599.5" algo="FTMS"/>
<pk mz="359.040815" i="1765196.8" sn="12.98" a="1158.48" fwhm="0.000772" res="464832.6" algo="FTMS"/>
<pk mz="359.062040" i="2606930.5" sn="20.31" a="1916.54" fwhm="0.000811" res="442730.0" algo="FTMS"/>
<pk mz="359.077071" i="1848598.4" sn="13.70" a="2089.73" fwhm="0.001336" res="268683.0" algo="FTMS"/>
<pk mz="359.088512" i="1538649.4" sn="11.00" a="997.61" fwhm="0.000816" res="440152.9" algo="FTMS"/>
<pk mz="359.098323" i="3685212.0" sn="29.70" a="2848.38" fwhm="0.000827" res="434289.2" algo="FTMS"/>
<pk mz="359.109639" i="1482207.0" sn="10.51" a="1089.75" fwhm="0.000952" res="377082.3" algo="FTMS"/>
<pk mz="359.113679" i="1226336.0" sn="8.28" a="645.16" fwhm="0.000733" res="489957.4" algo="FTMS"/>
<pk mz="359.126716" i="1349475.5" sn="9.35" a="736.54" fwhm="0.000804" res="446929.1" algo="FTMS"/>
<pk mz="359.134729" i="6806373.5" sn="56.88" a="6033.34" fwhm="0.000915" res="392619.0" algo="FTMS"/>
<pk mz="359.157223" i="1698923.5" sn="12.40" a="1173.20" fwhm="0.000898" res="400090.7" algo="FTMS"/>
<pk mz="359.163075" i="3189613.0" sn="25.38" a="2667.68" fwhm="0.000914" res="393031.2" algo="FTMS"/>
<pk mz="359.171133" i="9864047.0" sn="83.50" a="8568.96" fwhm="0.000862" res="416499.0" algo="FTMS"/>
<pk mz="359.199506" i="1480822.8" sn="10.50" a="944.51" fwhm="0.000822" res="436955.7" algo="FTMS"/>
<pk mz="359.201733" i="2053239.4" sn="15.48" a="1292.66" fwhm="0.000764" res="470412.3" algo="FTMS"/>
<pk mz="359.207560" i="4726137.0" sn="38.76" a="3813.28" fwhm="0.000866" res="414576.0" algo="FTMS"/>
<pk mz="359.243932" i="3498370.5" sn="28.07" a="2766.83" fwhm="0.000864" res="415848.7" algo="FTMS"/>
<pk mz="360.024780" i="1448784.9" sn="10.22" a="1006.82" fwhm="0.000942" res="382004.5" algo="FTMS"/>
<pk mz="360.036047" i="1915219.9" sn="14.28" a="1370.06" fwhm="0.000842" res="427653.8" algo="FTMS"/>
<pk mz="360.072446" i="2350429.5" sn="18.07" a="1784.20" fwhm="0.000857" res="420259.0" algo="FTMS"/>
<pk mz="360.130083" i="1587052.8" sn="11.42" a="1090.99" fwhm="0.000861" res="418307.2" algo="FTMS"/>
<pk mz="360.138221" i="1423726.9" sn="10.00" a="839.51" fwhm="0.000791" res="455405.6" algo="FTMS"/>
<pk mz="360.141276" i="3036271.8" sn="24.04" a="2405.33" fwhm="0.000902" res="399132.9" algo="FTMS"/>
<pk mz="360.166423" i="1906550.4" sn="14.20" a="1190.22" fwhm="0.000782" res="460440.7" algo="FTMS"/>
<pk mz="360.174499" i="1648504.5" sn="11.96" a="1329.17" fwhm="0.000990" res="363951.5" algo="FTMS"/>
<pk mz="360.177717" i="3629177.3" sn="29.21" a="2916.87" fwhm="0.000876" res="411323.0" algo="FTMS"/>
<pk mz="360.210812" i="1097858.1" sn="7.16" a="544.86" fwhm="0.000733" res="491523.3" algo="FTMS"/>
<pk mz="360.247385" i="1144715.8" sn="7.57" a="623.30" fwhm="0.000737" res="489001.8" algo="FTMS"/>
<pk mz="361.008777" i="1093333.1" sn="7.12" a="431.05" fwhm="0.000680" res="531259.4" algo="FTMS"/>
<pk mz="361.020152" i="1825368.1" sn="13.49" a="1381.53" fwhm="0.000892" res="404820.3" algo="FTMS"/>
<pk mz="361.031418" i="3711835.0" sn="29.92" a="2756.59" fwhm="0.000826" res="437039.2" algo="FTMS"/>
<pk mz="361.056566" i="3161953.8" sn="25.13" a="2315.12" fwhm="0.000832" res="433996.0" algo="FTMS"/>
<pk mz="361.067726" i="1614180.6" sn="11.66" a="948.02" fwhm="0.000768" res="470043.6" algo="FTMS"/>
<pk mz="361.069570" i="1432421.1" sn="10.07" a="992.50" fwhm="0.000806" res="448249.9" algo="FTMS"/>
<pk mz="361.077600" i="1244775.3" sn="8.44" a="753.49" fwhm="0.000825" res="437926.8" algo="FTMS"/>
<pk mz="361.092915" i="3963755.3" sn="32.12" a="3021.16" fwhm="0.000829" res="435812.8" algo="FTMS"/>
<pk mz="361.105913" i="2570606.8" sn="19.98" a="1917.95" fwhm="0.000810" res="446005.5" algo="FTMS"/>
<pk mz="361.114009" i="2798961.0" sn="21.97" a="2287.13" fwhm="0.000955" res="378069.3" algo="FTMS"/>
<pk mz="361.129383" i="1692533.0" sn="12.34" a="1019.98" fwhm="0.000798" res="452653.1" algo="FTMS"/>
<pk mz="361.142363" i="3734904.5" sn="30.12" a="3202.01" fwhm="0.000919" res="392976.4" algo="FTMS"/>
<pk mz="361.150418" i="5483898.5" sn="45.35" a="4309.82" fwhm="0.000832" res="433836.8" algo="FTMS"/>
<pk mz="361.160197" i="1274237.1" sn="8.69" a="758.85" fwhm="0.000805" res="448903.2" algo="FTMS"/>
<pk mz="361.165583" i="1242622.5" sn="8.42" a="740.50" fwhm="0.000795" res="454532.6" algo="FTMS"/>
<pk mz="361.178743" i="4072834.0" sn="33.07" a="3309.88" fwhm="0.000863" res="418474.9" algo="FTMS"/>
<pk mz="361.186811" i="3854212.3" sn="31.16" a="2885.57" fwhm="0.000829" res="435783.7" algo="FTMS"/>
<pk mz="361.215119" i="3392395.8" sn="27.14" a="2616.23" fwhm="0.000839" res="430530.7" algo="FTMS"/>
<pk mz="361.223125" i="1274253.8" sn="8.69" a="757.26" fwhm="0.000816" res="442806.2" algo="FTMS"/>
<pk mz="362.021997" i="1463009.1" sn="10.34" a="1106.31" fwhm="0.000929" res="389515.1" algo="FTMS"/>
<pk mz="362.051746" i="3850857.0" sn="31.13" a="2943.33" fwhm="0.000826" res="438565.9" algo="FTMS"/>
<pk mz="362.088126" i="4126834.5" sn="33.53" a="3817.27" fwhm="0.000986" res="367314.9" algo="FTMS"/>
<pk mz="362.109293" i="1993848.3" sn="14.96" a="1475.61" fwhm="0.000875" res="413626.6" algo="FTMS"/>
<pk mz="362.145646" i="4228226.0" sn="34.42" a="3513.53" fwhm="0.000901" res="401944.9" algo="FTMS"/>
<pk mz="362.153602" i="1194755.9" sn="8.00" a="654.00" fwhm="0.000765" res="473493.2" algo="FTMS"/>
<pk mz="362.181973" i="1200715.5" sn="8.05" a="862.46" fwhm="0.001057" res="342518.0" algo="FTMS"/>
<pk mz="362.806527" i="1085360.8" sn="7.05" a="603.90" fwhm="0.001062" res="341515.3" algo="FTMS"/>
<pk mz="363.035755" i="3604333.5" sn="28.98" a="2863.11" fwhm="0.000859" res="422652.1" algo="FTMS"/>
<pk mz="363.047049" i="1689584.4" sn="12.31" a="1362.00" fwhm="0.000929" res="390615.4" algo="FTMS"/>
<pk mz="363.072121" i="4475767.0" sn="36.57" a="3809.47" fwhm="0.000921" res="394363.1" algo="FTMS"/>
<pk mz="363.083326" i="2031738.0" sn="15.29" a="1617.07" fwhm="0.000870" res="417439.9" algo="FTMS"/>
<pk mz="363.085204" i="4717946.5" sn="38.68" a="4076.66" fwhm="0.000922" res="393846.2" algo="FTMS"/>
<pk mz="363.108527" i="3076992.8" sn="24.39" a="2304.77" fwhm="0.000844" res="430148.1" algo="FTMS"/>
<pk mz="363.119774" i="1329283.6" sn="9.17" a="863.86" fwhm="0.000822" res="441823.0" algo="FTMS"/>
<pk mz="363.121605" i="6552452.0" sn="54.66" a="5892.61" fwhm="0.000884" res="410544.2" algo="FTMS"/>
<pk mz="363.129728" i="1549702.3" sn="11.09" a="1001.35" fwhm="0.000799" res="454558.2" algo="FTMS"/>
<pk mz="363.140790" i="1536905.3" sn="10.98" a="1039.77" fwhm="0.000833" res="435729.9" algo="FTMS"/>
<pk mz="363.144864" i="2398602.3" sn="18.48" a="1825.68" fwhm="0.000871" res="416896.1" algo="FTMS"/>
<pk mz="363.157984" i="6325134.0" sn="52.68" a="5547.83" fwhm="0.000880" res="412540.9" algo="FTMS"/>
<pk mz="363.165865" i="1281679.9" sn="8.75" a="711.34" fwhm="0.000814" res="446176.1" algo="FTMS"/>
<pk mz="363.175806" i="1361682.5" sn="9.45" a="953.06" fwhm="0.001036" res="350400.1" algo="FTMS"/>
<pk mz="363.181375" i="1848212.0" sn="13.69" a="1361.42" fwhm="0.000851" res="426628.5" algo="FTMS"/>
<pk mz="363.194380" i="9084823.0" sn="76.71" a="8002.75" fwhm="0.000895" res="405907.6" algo="FTMS"/>
<pk mz="363.230779" i="7590817.0" sn="63.70" a="6809.64" fwhm="0.000875" res="415085.2" algo="FTMS"/>
<pk mz="364.031113" i="1509621.0" sn="10.74" a="1399.94" fwhm="0.001157" res="314538.2" algo="FTMS"/>
<pk mz="364.067405" i="6369406.5" sn="53.06" a="5310.31" fwhm="0.000861" res="422898.5" algo="FTMS"/>
<pk mz="364.088552" i="1688708.3" sn="12.30" a="1063.01" fwhm="0.000806" res="451930.9" algo="FTMS"/>
<pk mz="364.103686" i="2253960.3" sn="17.22" a="2053.22" fwhm="0.000985" res="369586.1" algo="FTMS"/>
<pk mz="364.124943" i="3111566.0" sn="24.69" a="2718.67" fwhm="0.000944" res="385772.1" algo="FTMS"/>
<pk mz="364.151419" i="1153684.9" sn="7.64" a="790.84" fwhm="0.001015" res="358621.9" algo="FTMS"/>
<pk mz="364.161406" i="1794455.5" sn="13.22" a="1224.96" fwhm="0.000842" res="432590.2" algo="FTMS"/>
<pk mz="364.197709" i="2280353.3" sn="17.45" a="1842.80" fwhm="0.000958" res="380256.6" algo="FTMS"/>
<pk mz="364.200713" i="1637794.0" sn="11.85" a="1033.64" fwhm="0.000827" res="440636.2" algo="FTMS"/>
<pk mz="364.234127" i="1438250.9" sn="10.12" a="1089.74" fwhm="0.001016" res="358637.4" algo="FTMS"/>
<pk mz="365.015119" i="1418105.9" sn="9.94" a="800.14" fwhm="0.000719" res="507822.6" algo="FTMS"/>
<pk mz="365.051450" i="5192067.5" sn="42.80" a="4676.73" fwhm="0.000911" res="400589.1" algo="FTMS"/>
<pk mz="365.062628" i="1984646.4" sn="14.87" a="1240.88" fwhm="0.000743" res="491034.5" algo="FTMS"/>
<pk mz="365.064454" i="1570694.9" sn="11.27" a="1007.43" fwhm="0.000822" res="444080.4" algo="FTMS"/>
<pk mz="365.082345" i="1623819.6" sn="11.73" a="1353.04" fwhm="0.001012" res="360835.0" algo="FTMS"/>
<pk mz="365.087841" i="5473677.0" sn="45.26" a="4744.35" fwhm="0.000905" res="403277.2" algo="FTMS"/>
<pk mz="365.099123" i="1511568.1" sn="10.75" a="857.22" fwhm="0.000731" res="499295.3" algo="FTMS"/>
<pk mz="365.100870" i="9185681.0" sn="77.58" a="8187.09" fwhm="0.000885" res="412767.1" algo="FTMS"/>
<pk mz="365.118568" i="2308757.3" sn="17.69" a="1692.37" fwhm="0.000836" res="436510.3" algo="FTMS"/>
<pk mz="365.124240" i="4257686.5" sn="34.67" a="3744.29" fwhm="0.000922" res="396067.6" algo="FTMS"/>
<pk mz="365.137274" i="10846618.0" sn="92.05" a="10149.98" fwhm="0.000924" res="395053.6" algo="FTMS"/>
<pk mz="365.155066" i="2431647.0" sn="18.76" a="1883.57" fwhm="0.000889" res="410637.0" algo="FTMS"/>
<pk mz="365.160609" i="2185120.5" sn="16.62" a="1669.56" fwhm="0.000906" res="402997.0" algo="FTMS"/>
<pk mz="365.173624" i="7207332.0" sn="60.35" a="6411.62" fwhm="0.000907" res="402716.0" algo="FTMS"/>
<pk mz="365.191327" i="2886056.5" sn="22.72" a="2256.04" fwhm="0.000876" res="416837.6" algo="FTMS"/>
<pk mz="365.196911" i="1182634.0" sn="7.89" a="595.46" fwhm="0.000715" res="510828.6" algo="FTMS"/>
<pk mz="365.200449" i="1636523.0" sn="11.84" a="1072.16" fwhm="0.000792" res="461036.1" algo="FTMS"/>
<pk mz="365.210023" i="15159726.0" sn="129.61" a="13566.41" fwhm="0.000895" res="408215.5" algo="FTMS"/>
<pk mz="365.227741" i="2861490.3" sn="22.51" a="2252.12" fwhm="0.000899" res="406044.5" algo="FTMS"/>
<pk mz="365.236697" i="1174964.6" sn="7.82" a="854.33" fwhm="0.001015" res="359904.8" algo="FTMS"/>
<pk mz="365.246401" i="6651319.0" sn="54.78" a="5477.01" fwhm="0.000851" res="429034.8" algo="FTMS"/>
<pk mz="365.947833" i="4550257.5" sn="36.72" a="3921.64" fwhm="0.000896" res="408626.6" algo="FTMS"/>
<pk mz="366.046708" i="1959051.5" sn="14.45" a="1362.71" fwhm="0.000831" res="440463.0" algo="FTMS"/>
<pk mz="366.083008" i="2166165.3" sn="16.23" a="1952.30" fwhm="0.001001" res="365712.4" algo="FTMS"/>
<pk mz="366.091136" i="1288599.3" sn="8.69" a="672.39" fwhm="0.000705" res="519064.9" algo="FTMS"/>
<pk mz="366.104297" i="1823898.8" sn="13.29" a="1495.20" fwhm="0.001000" res="365967.6" algo="FTMS"/>
<pk mz="366.119444" i="1591198.8" sn="11.29" a="1019.06" fwhm="0.000819" res="447107.9" algo="FTMS"/>
<pk mz="366.130776" i="1561249.8" sn="11.03" a="1089.47" fwhm="0.000849" res="431244.7" algo="FTMS"/>
<pk mz="366.140522" i="2022052.4" sn="14.99" a="1466.80" fwhm="0.000916" res="399553.9" algo="FTMS"/>
<pk mz="366.143746" i="1565605.3" sn="11.07" a="960.84" fwhm="0.000751" res="487767.2" algo="FTMS"/>
<pk mz="366.176939" i="1434670.1" sn="9.95" a="905.79" fwhm="0.000938" res="390301.5" algo="FTMS"/>
<pk mz="366.180113" i="2268335.0" sn="17.11" a="1691.74" fwhm="0.000918" res="399067.1" algo="FTMS"/>
<pk mz="366.213429" i="2771127.8" sn="21.43" a="1938.43" fwhm="0.000818" res="447872.7" algo="FTMS"/>
<pk mz="366.249735" i="1532353.4" sn="10.79" a="1207.59" fwhm="0.000993" res="368782.9" algo="FTMS"/>
<pk mz="366.964555" i="1209727.3" sn="8.01" a="659.88" fwhm="0.000769" res="476988.6" algo="FTMS"/>
<pk mz="367.030656" i="2574992.8" sn="19.74" a="2151.13" fwhm="0.000957" res="383398.0" algo="FTMS"/>
<pk mz="367.067085" i="6191002.5" sn="50.82" a="5124.18" fwhm="0.000875" res="419651.1" algo="FTMS"/>
<pk mz="367.078360" i="2110621.5" sn="15.75" a="1598.64" fwhm="0.000861" res="426299.9" algo="FTMS"/>
<pk mz="367.080130" i="1505694.0" sn="10.56" a="990.40" fwhm="0.000825" res="444847.9" algo="FTMS"/>
<pk mz="367.097921" i="2978722.8" sn="23.21" a="2359.26" fwhm="0.000879" res="417530.4" algo="FTMS"/>
<pk mz="367.103446" i="6677412.0" sn="55.00" a="6112.73" fwhm="0.000925" res="396973.2" algo="FTMS"/>
<pk mz="367.114782" i="1275303.1" sn="8.58" a="703.25" fwhm="0.000692" res="530693.0" algo="FTMS"/>
<pk mz="367.116509" i="5409703.5" sn="44.10" a="4653.33" fwhm="0.000893" res="411125.3" algo="FTMS"/>
<pk mz="367.134294" i="3731372.3" sn="29.68" a="3070.45" fwhm="0.000902" res="407007.3" algo="FTMS"/>
<pk mz="367.139837" i="4988334.0" sn="40.48" a="4645.17" fwhm="0.000975" res="376450.9" algo="FTMS"/>
<pk mz="367.152895" i="7854001.5" sn="65.11" a="7449.74" fwhm="0.000946" res="388111.7" algo="FTMS"/>
<pk mz="367.170682" i="2527926.0" sn="19.34" a="1875.07" fwhm="0.000862" res="426073.9" algo="FTMS"/>
<pk mz="367.176195" i="2895799.5" sn="22.50" a="2421.14" fwhm="0.000956" res="384248.1" algo="FTMS"/>
<pk mz="367.189312" i="4596667.0" sn="37.12" a="4024.17" fwhm="0.000927" res="396068.2" algo="FTMS"/>
<pk mz="367.207059" i="3795391.8" sn="30.23" a="3030.50" fwhm="0.000893" res="411070.6" algo="FTMS"/>
<pk mz="367.212655" i="1092289.1" sn="7.00" a="624.84" fwhm="0.000802" res="457617.0" algo="FTMS"/>
<pk mz="367.225692" i="10207173.0" sn="85.33" a="9507.45" fwhm="0.000928" res="395852.3" algo="FTMS"/>
<pk mz="367.243594" i="2335689.5" sn="17.69" a="1712.95" fwhm="0.000872" res="421253.0" algo="FTMS"/>
<pk mz="367.944843" i="3068547.8" sn="23.98" a="2678.33" fwhm="0.000956" res="385044.4" algo="FTMS"/>
<pk mz="368.062289" i="1947555.1" sn="14.35" a="1343.56" fwhm="0.000829" res="444149.4" algo="FTMS"/>
<pk mz="368.098671" i="2204588.8" sn="16.56" a="1783.54" fwhm="0.000968" res="380428.6" algo="FTMS"/>
<pk mz="368.106748" i="1571247.0" sn="11.12" a="1097.49" fwhm="0.000888" res="414349.1" algo="FTMS"/>
<pk mz="368.111712" i="2106544.3" sn="15.72" a="1979.92" fwhm="0.001047" res="351509.3" algo="FTMS"/>
<pk mz="368.119986" i="1147442.5" sn="7.47" a="686.96" fwhm="0.000830" res="443546.1" algo="FTMS"/>
<pk mz="368.143273" i="1214136.6" sn="8.05" a="784.97" fwhm="0.000803" res="458664.6" algo="FTMS"/>
<pk mz="368.156277" i="1370300.1" sn="9.39" a="745.56" fwhm="0.000724" res="508332.5" algo="FTMS"/>
<pk mz="368.210463" i="1286730.5" sn="8.67" a="706.54" fwhm="0.000800" res="460272.7" algo="FTMS"/>
<pk mz="368.229098" i="2450895.5" sn="18.68" a="1817.47" fwhm="0.000852" res="432393.6" algo="FTMS"/>
<pk mz="369.025350" i="1256739.5" sn="8.41" a="763.03" fwhm="0.000860" res="429304.8" algo="FTMS"/>
<pk mz="369.046353" i="4331945.0" sn="34.84" a="4018.52" fwhm="0.000948" res="389197.2" algo="FTMS"/>
<pk mz="369.082743" i="7709107.0" sn="63.86" a="7217.54" fwhm="0.000917" res="402389.1" algo="FTMS"/>
<pk mz="369.093955" i="1307317.9" sn="8.85" a="677.99" fwhm="0.000715" res="516156.9" algo="FTMS"/>
<pk mz="369.095883" i="1339830.4" sn="9.13" a="826.77" fwhm="0.000882" res="418324.5" algo="FTMS"/>
<pk mz="369.113527" i="2142907.0" sn="16.03" a="1369.28" fwhm="0.000788" res="468313.3" algo="FTMS"/>
<pk mz="369.119103" i="7315900.5" sn="60.48" a="6666.68" fwhm="0.000926" res="398634.2" algo="FTMS"/>
<pk mz="369.127246" i="2599358.8" sn="19.95" a="2050.98" fwhm="0.000887" res="416031.7" algo="FTMS"/>
<pk mz="369.132158" i="3186624.0" sn="25.00" a="2543.70" fwhm="0.000857" res="430684.2" algo="FTMS"/>
<pk mz="369.150004" i="2952644.8" sn="22.98" a="2579.48" fwhm="0.000973" res="379475.7" algo="FTMS"/>
<pk mz="369.155514" i="6826438.0" sn="56.27" a="5825.57" fwhm="0.000899" res="410549.1" algo="FTMS"/>
<pk mz="369.168580" i="4158409.8" sn="33.35" a="3302.14" fwhm="0.000861" res="428702.3" algo="FTMS"/>
<pk mz="369.186341" i="1864654.4" sn="13.64" a="1212.05" fwhm="0.000810" res="455986.7" algo="FTMS"/>
<pk mz="369.191861" i="5936592.0" sn="48.63" a="5299.07" fwhm="0.000931" res="396413.6" algo="FTMS"/>
<pk mz="369.205033" i="1775059.4" sn="12.87" a="1093.41" fwhm="0.000814" res="453412.1" algo="FTMS"/>
<pk mz="369.207248" i="1509332.0" sn="10.58" a="880.46" fwhm="0.000799" res="461962.7" algo="FTMS"/>
<pk mz="369.222702" i="3718104.0" sn="29.56" a="3170.90" fwhm="0.000900" res="410074.6" algo="FTMS"/>
<pk mz="369.228369" i="1717721.6" sn="12.37" a="1063.72" fwhm="0.000764" res="483346.6" algo="FTMS"/>
<pk mz="370.077975" i="1322940.3" sn="8.98" a="758.07" fwhm="0.000746" res="495986.8" algo="FTMS"/>
<pk mz="370.086254" i="1197374.4" sn="7.90" a="806.60" fwhm="0.001066" res="347066.8" algo="FTMS"/>
<pk mz="370.091033" i="2605503.8" sn="20.00" a="2205.96" fwhm="0.000978" res="378348.7" algo="FTMS"/>
<pk mz="370.114367" i="1418565.9" sn="9.80" a="918.49" fwhm="0.000851" res="434822.7" algo="FTMS"/>
<pk mz="370.122605" i="1431752.1" sn="9.91" a="713.19" fwhm="0.000683" res="541938.6" algo="FTMS"/>
<pk mz="370.125637" i="2646473.0" sn="20.35" a="2128.23" fwhm="0.000917" res="403660.9" algo="FTMS"/>
<pk mz="370.127431" i="5636809.5" sn="46.05" a="4809.40" fwhm="0.000904" res="409345.7" algo="FTMS"/>
<pk mz="370.158754" i="1362385.8" sn="9.32" a="854.82" fwhm="0.000869" res="425947.7" algo="FTMS"/>
<pk mz="370.162104" i="1321682.6" sn="8.97" a="841.54" fwhm="0.000760" res="486784.2" algo="FTMS"/>
<pk mz="370.195249" i="1122011.5" sn="7.25" a="613.76" fwhm="0.000896" res="413181.4" algo="FTMS"/>
<pk mz="370.198409" i="1246172.4" sn="8.32" a="741.71" fwhm="0.000772" res="479223.5" algo="FTMS"/>
<pk mz="371.005849" i="10539956.0" sn="88.18" a="10206.46" fwhm="0.000945" res="392686.5" algo="FTMS"/>
<pk mz="371.025944" i="1452345.4" sn="10.09" a="1026.44" fwhm="0.000921" res="402643.8" algo="FTMS"/>
<pk mz="371.040801" i="1923517.4" sn="14.14" a="1418.57" fwhm="0.000924" res="401560.7" algo="FTMS"/>
<pk mz="371.052161" i="1213120.4" sn="8.03" a="687.57" fwhm="0.000762" res="486722.5" algo="FTMS"/>
<pk mz="371.062007" i="5012931.0" sn="40.69" a="4345.83" fwhm="0.000911" res="407439.6" algo="FTMS"/>
<pk mz="371.077311" i="1310663.1" sn="8.87" a="672.26" fwhm="0.000741" res="500524.6" algo="FTMS"/>
<pk mz="371.098393" i="6102989.0" sn="50.05" a="5359.80" fwhm="0.000912" res="406736.7" algo="FTMS"/>
<pk mz="371.109579" i="3109839.8" sn="24.33" a="2286.71" fwhm="0.000842" res="441004.2" algo="FTMS"/>
<pk mz="371.124305" i="1167955.6" sn="7.64" a="760.20" fwhm="0.000818" res="453972.6" algo="FTMS"/>
<pk mz="371.134756" i="6844374.5" sn="56.42" a="6721.80" fwhm="0.000951" res="390301.9" algo="FTMS"/>
<pk mz="371.145992" i="26984410.0" sn="229.49" a="26052.71" fwhm="0.000929" res="399497.8" algo="FTMS"/>
<pk mz="371.147679" i="1833689.9" sn="13.36" a="1187.76" fwhm="0.000817" res="454438.5" algo="FTMS"/>
<pk mz="371.165625" i="1599966.8" sn="11.36" a="1037.70" fwhm="0.000854" res="434500.1" algo="FTMS"/>
<pk mz="371.171149" i="9603040.0" sn="80.13" a="8979.84" fwhm="0.000952" res="389862.6" algo="FTMS"/>
<pk mz="371.207533" i="7263210.0" sn="60.02" a="6579.40" fwhm="0.000938" res="395636.7" algo="FTMS"/>
<pk mz="371.244014" i="1624051.6" sn="11.56" a="939.67" fwhm="0.000722" res="514111.1" algo="FTMS"/>
<pk mz="371.328212" i="1153802.3" sn="7.52" a="733.71" fwhm="0.000912" res="407059.4" algo="FTMS"/>
<pk mz="372.005440" i="1708223.4" sn="12.28" a="1221.48" fwhm="0.000893" res="416740.8" algo="FTMS"/>
<pk mz="372.036055" i="1200711.6" sn="7.92" a="779.97" fwhm="0.000855" res="434986.7" algo="FTMS"/>
<pk mz="372.047235" i="1120074.6" sn="7.23" a="722.91" fwhm="0.000940" res="395598.4" algo="FTMS"/>
<pk mz="372.065730" i="1482191.5" sn="10.34" a="1279.66" fwhm="0.001164" res="319611.3" algo="FTMS"/>
<pk mz="372.072556" i="1278417.4" sn="8.59" a="707.16" fwhm="0.000732" res="508401.6" algo="FTMS"/>
<pk mz="372.093541" i="1348567.0" sn="9.19" a="863.90" fwhm="0.000838" res="444260.4" algo="FTMS"/>
<pk mz="372.101803" i="1170905.3" sn="7.67" a="788.85" fwhm="0.001013" res="367504.8" algo="FTMS"/>
<pk mz="372.106583" i="2055898.5" sn="15.27" a="1850.91" fwhm="0.001074" res="346456.9" algo="FTMS"/>
<pk mz="372.124407" i="2108127.3" sn="15.72" a="1583.99" fwhm="0.000871" res="427021.4" algo="FTMS"/>
<pk mz="372.130076" i="1485536.8" sn="10.37" a="1035.06" fwhm="0.000894" res="416288.5" algo="FTMS"/>
<pk mz="372.138214" i="1229027.0" sn="8.17" a="750.65" fwhm="0.000774" res="480632.8" algo="FTMS"/>
<pk mz="372.141277" i="1884387.8" sn="13.80" a="1505.02" fwhm="0.000920" res="404331.4" algo="FTMS"/>
<pk mz="372.149360" i="3900134.0" sn="31.12" a="3415.97" fwhm="0.000955" res="389657.8" algo="FTMS"/>
<pk mz="372.174542" i="1911276.6" sn="14.03" a="1531.78" fwhm="0.000987" res="377088.4" algo="FTMS"/>
<pk mz="372.177713" i="1427437.5" sn="9.87" a="1235.94" fwhm="0.001081" res="344353.3" algo="FTMS"/>
<pk mz="372.210864" i="1497078.4" sn="10.47" a="1008.43" fwhm="0.000836" res="445443.6" algo="FTMS"/>
<pk mz="372.214001" i="7466231.0" sn="61.76" a="7047.82" fwhm="0.000974" res="382065.8" algo="FTMS"/>
<pk mz="372.303871" i="8949007.0" sn="74.51" a="8474.24" fwhm="0.000952" res="391070.7" algo="FTMS"/>
<pk mz="372.861502" i="1285284.8" sn="8.65" a="767.49" fwhm="0.000828" res="450052.8" algo="FTMS"/>
<pk mz="373.002921" i="3980234.8" sn="31.81" a="3728.42" fwhm="0.000982" res="379881.5" algo="FTMS"/>
<pk mz="373.020116" i="1723855.4" sn="12.42" a="1188.46" fwhm="0.000865" res="431482.6" algo="FTMS"/>
<pk mz="373.041211" i="2285781.0" sn="17.25" a="1932.60" fwhm="0.000949" res="393083.0" algo="FTMS"/>
<pk mz="373.056503" i="2226905.0" sn="16.74" a="1858.84" fwhm="0.000978" res="381529.0" algo="FTMS"/>
<pk mz="373.067815" i="1429340.1" sn="9.89" a="1101.97" fwhm="0.001002" res="372376.1" algo="FTMS"/>
<pk mz="373.077611" i="4735455.0" sn="38.30" a="4178.93" fwhm="0.000920" res="405666.5" algo="FTMS"/>
<pk mz="373.092948" i="2268131.0" sn="17.09" a="1763.37" fwhm="0.000938" res="397957.8" algo="FTMS"/>
<pk mz="373.114018" i="4748776.5" sn="38.41" a="4332.93" fwhm="0.000967" res="385837.8" algo="FTMS"/>
<pk mz="373.125274" i="2593515.5" sn="19.89" a="2216.78" fwhm="0.000929" res="401839.2" algo="FTMS"/>
<pk mz="373.142367" i="1400304.1" sn="9.64" a="973.04" fwhm="0.000949" res="393134.8" algo="FTMS"/>
<pk mz="373.150396" i="8354290.5" sn="69.39" a="8015.94" fwhm="0.000961" res="388204.9" algo="FTMS"/>
<pk mz="373.172785" i="4444152.5" sn="35.79" a="4031.88" fwhm="0.000985" res="378714.0" algo="FTMS"/>
<pk mz="373.178684" i="1926905.9" sn="14.16" a="1405.97" fwhm="0.000920" res="405556.2" algo="FTMS"/>
<pk mz="373.186753" i="9960956.0" sn="83.20" a="9614.85" fwhm="0.000970" res="384702.0" algo="FTMS"/>
<pk mz="373.199807" i="1476095.5" sn="10.29" a="1150.46" fwhm="0.000983" res="379599.5" algo="FTMS"/>
<pk mz="373.217296" i="1635588.3" sn="11.66" a="1292.33" fwhm="0.000929" res="401838.9" algo="FTMS"/>
<pk mz="373.223163" i="4915718.0" sn="39.84" a="4742.34" fwhm="0.000996" res="374754.7" algo="FTMS"/>
<pk mz="373.259511" i="1117455.6" sn="7.20" a="932.20" fwhm="0.001205" res="309857.4" algo="FTMS"/>
<pk mz="373.307265" i="2333724.5" sn="17.66" a="1670.55" fwhm="0.000847" res="440491.4" algo="FTMS"/>
<pk mz="374.051610" i="1604324.4" sn="11.23" a="1082.73" fwhm="0.000906" res="412804.9" algo="FTMS"/>
<pk mz="374.088121" i="1855726.1" sn="13.36" a="1547.61" fwhm="0.000948" res="394448.9" algo="FTMS"/>
<pk mz="374.109166" i="1252083.8" sn="8.25" a="920.53" fwhm="0.000874" res="427957.8" algo="FTMS"/>
<pk mz="374.145663" i="1880317.6" sn="13.57" a="1294.16" fwhm="0.000932" res="401469.2" algo="FTMS"/>
<pk mz="374.153631" i="2236415.8" sn="16.59" a="1749.92" fwhm="0.000916" res="408484.5" algo="FTMS"/>
<pk mz="374.156805" i="4484352.5" sn="35.64" a="3789.65" fwhm="0.000925" res="404414.7" algo="FTMS"/>
<pk mz="374.182025" i="1618183.4" sn="11.35" a="1267.83" fwhm="0.001004" res="372546.6" algo="FTMS"/>
<pk mz="374.300926" i="3240743.5" sn="25.10" a="2914.44" fwhm="0.000966" res="387417.2" algo="FTMS"/>
<pk mz="375.035752" i="2664941.3" sn="20.22" a="2380.42" fwhm="0.000994" res="377278.7" algo="FTMS"/>
<pk mz="375.047040" i="1931504.3" sn="14.00" a="1287.62" fwhm="0.000828" res="453061.2" algo="FTMS"/>
<pk mz="375.056930" i="2040562.9" sn="14.93" a="1618.88" fwhm="0.000940" res="398854.6" algo="FTMS"/>
<pk mz="375.072110" i="3250167.0" sn="25.18" a="3216.07" fwhm="0.001058" res="354561.9" algo="FTMS"/>
<pk mz="375.083539" i="1688058.0" sn="11.94" a="1041.60" fwhm="0.000763" res="491875.6" algo="FTMS"/>
<pk mz="375.085166" i="2227194.5" sn="16.51" a="2117.08" fwhm="0.001104" res="339721.1" algo="FTMS"/>
<pk mz="375.086719" i="1719034.9" sn="12.20" a="1167.55" fwhm="0.000833" res="450232.5" algo="FTMS"/>
<pk mz="375.093212" i="2210044.8" sn="16.36" a="1838.21" fwhm="0.000971" res="386146.7" algo="FTMS"/>
<pk mz="375.108453" i="2336256.8" sn="17.43" a="1934.52" fwhm="0.000996" res="376561.6" algo="FTMS"/>
<pk mz="375.121607" i="3366404.3" sn="26.17" a="2868.80" fwhm="0.000929" res="403966.3" algo="FTMS"/>
<pk mz="375.129598" i="3667462.5" sn="28.72" a="3442.79" fwhm="0.000976" res="384197.5" algo="FTMS"/>
<pk mz="375.144858" i="2255626.5" sn="16.75" a="1626.86" fwhm="0.000905" res="414650.1" algo="FTMS"/>
<pk mz="375.157934" i="5329422.0" sn="42.80" a="5380.21" fwhm="0.001059" res="354341.2" algo="FTMS"/>
<pk mz="375.160235" i="1145614.8" sn="7.34" a="727.57" fwhm="0.000890" res="421329.2" algo="FTMS"/>
<pk mz="375.165997" i="5856784.5" sn="47.27" a="5714.81" fwhm="0.001031" res="363738.7" algo="FTMS"/>
<pk mz="375.175971" i="1108243.0" sn="7.02" a="679.13" fwhm="0.000839" res="447222.0" algo="FTMS"/>
<pk mz="375.194413" i="4267032.0" sn="33.80" a="3714.49" fwhm="0.000935" res="401103.4" algo="FTMS"/>
<pk mz="375.202420" i="4067866.0" sn="32.11" a="3510.48" fwhm="0.000896" res="418813.3" algo="FTMS"/>
<pk mz="375.230684" i="1263009.8" sn="8.34" a="754.69" fwhm="0.000839" res="447113.8" algo="FTMS"/>
<pk mz="375.238976" i="1589796.0" sn="11.11" a="1238.24" fwhm="0.001121" res="334723.4" algo="FTMS"/>
<pk mz="376.019617" i="1527542.6" sn="10.58" a="1098.60" fwhm="0.000879" res="427640.0" algo="FTMS"/>
<pk mz="376.030966" i="1842681.6" sn="13.25" a="1440.06" fwhm="0.000989" res="380183.7" algo="FTMS"/>
<pk mz="376.067344" i="3159811.5" sn="24.41" a="2636.52" fwhm="0.000929" res="404666.5" algo="FTMS"/>
<pk mz="376.078698" i="1235462.5" sn="8.10" a="868.93" fwhm="0.000910" res="413108.8" algo="FTMS"/>
<pk mz="376.103798" i="1753613.3" sn="12.49" a="1162.25" fwhm="0.000847" res="443968.8" algo="FTMS"/>
<pk mz="376.124875" i="3100435.0" sn="23.91" a="2607.21" fwhm="0.000931" res="403934.1" algo="FTMS"/>
<pk mz="376.151463" i="2048282.1" sn="14.99" a="1690.53" fwhm="0.000962" res="390908.4" algo="FTMS"/>
<pk mz="376.161325" i="4078364.8" sn="32.20" a="3726.88" fwhm="0.000958" res="392758.8" algo="FTMS"/>
<pk mz="376.197773" i="1364518.6" sn="9.19" a="965.49" fwhm="0.000953" res="394648.7" algo="FTMS"/>
<pk mz="377.014946" i="2340611.8" sn="17.47" a="1932.88" fwhm="0.000949" res="397232.4" algo="FTMS"/>
<pk mz="377.026438" i="1494406.8" sn="10.29" a="1201.20" fwhm="0.001079" res="349469.6" algo="FTMS"/>
<pk mz="377.051372" i="5432845.5" sn="43.68" a="4801.16" fwhm="0.000948" res="397839.6" algo="FTMS"/>
<pk mz="377.062649" i="2285584.5" sn="17.00" a="1972.76" fwhm="0.001032" res="365201.4" algo="FTMS"/>
<pk mz="377.064486" i="2001425.0" sn="14.59" a="1736.31" fwhm="0.001051" res="358820.2" algo="FTMS"/>
<pk mz="377.085617" i="7303703.0" sn="59.53" a="7084.20" fwhm="0.001002" res="376183.9" algo="FTMS"/>
<pk mz="377.087779" i="4886039.5" sn="39.04" a="4786.24" fwhm="0.001000" res="376924.8" algo="FTMS"/>
<pk mz="377.099083" i="3029018.5" sn="23.30" a="2502.11" fwhm="0.000927" res="406659.6" algo="FTMS"/>
<pk mz="377.100843" i="3984411.0" sn="31.40" a="3618.60" fwhm="0.000965" res="390699.9" algo="FTMS"/>
<pk mz="377.118823" i="1296415.8" sn="8.61" a="843.33" fwhm="0.000898" res="420076.8" algo="FTMS"/>
<pk mz="377.124147" i="3798049.3" sn="29.82" a="3550.34" fwhm="0.001011" res="372954.4" algo="FTMS"/>
<pk mz="377.135606" i="1168164.3" sn="7.53" a="655.31" fwhm="0.000766" res="492483.1" algo="FTMS"/>
<pk mz="377.137248" i="8556069.0" sn="70.15" a="8162.43" fwhm="0.000971" res="388565.5" algo="FTMS"/>
<pk mz="377.145296" i="2078758.9" sn="15.25" a="1652.08" fwhm="0.000935" res="403154.9" algo="FTMS"/>
<pk mz="377.154870" i="1776169.5" sn="12.68" a="1645.74" fwhm="0.001055" res="357642.6" algo="FTMS"/>
<pk mz="377.160586" i="3779115.0" sn="29.66" a="3228.96" fwhm="0.000935" res="403523.6" algo="FTMS"/>
<pk mz="377.173674" i="7320110.5" sn="59.67" a="7016.39" fwhm="0.000969" res="389082.0" algo="FTMS"/>
<pk mz="377.181807" i="1529648.8" sn="10.59" a="957.37" fwhm="0.000811" res="465044.4" algo="FTMS"/>
<pk mz="377.191372" i="1501747.4" sn="10.35" a="901.49" fwhm="0.000756" res="498717.0" algo="FTMS"/>
<pk mz="377.210010" i="21673528.0" sn="181.34" a="21713.62" fwhm="0.000963" res="391823.9" algo="FTMS"/>
<pk mz="377.218144" i="1213242.6" sn="7.91" a="953.13" fwhm="0.001085" res="347706.7" algo="FTMS"/>
<pk mz="377.246412" i="1200706.3" sn="7.80" a="596.86" fwhm="0.000670" res="562665.0" algo="FTMS"/>
<pk mz="378.046679" i="3396379.3" sn="26.41" a="2914.48" fwhm="0.000947" res="399305.9" algo="FTMS"/>
<pk mz="378.082997" i="4494117.0" sn="35.72" a="3935.59" fwhm="0.000946" res="399503.8" algo="FTMS"/>
<pk mz="378.088955" i="1278502.8" sn="8.46" a="812.26" fwhm="0.000889" res="425304.2" algo="FTMS"/>
<pk mz="378.090959" i="1299111.3" sn="8.64" a="827.48" fwhm="0.000907" res="416811.5" algo="FTMS"/>
<pk mz="378.104247" i="2349866.8" sn="17.54" a="1912.57" fwhm="0.000906" res="417562.8" algo="FTMS"/>
<pk mz="378.119411" i="1376815.0" sn="9.29" a="1024.99" fwhm="0.000893" res="423543.1" algo="FTMS"/>
<pk mz="378.140555" i="4515125.0" sn="35.89" a="4400.62" fwhm="0.000968" res="390669.8" algo="FTMS"/>
<pk mz="378.167104" i="2360636.0" sn="17.63" a="1678.58" fwhm="0.000827" res="457327.6" algo="FTMS"/>
<pk mz="378.177006" i="2639934.8" sn="20.00" a="2368.56" fwhm="0.000993" res="380660.9" algo="FTMS"/>
<pk mz="378.213343" i="4144968.5" sn="32.76" a="3752.03" fwhm="0.000946" res="399618.6" algo="FTMS"/>
<pk mz="378.216531" i="1937993.4" sn="14.05" a="1392.91" fwhm="0.000839" res="450938.1" algo="FTMS"/>
<pk mz="379.030685" i="3376678.8" sn="26.24" a="3058.82" fwhm="0.000988" res="383734.2" algo="FTMS"/>
<pk mz="379.041934" i="1602601.8" sn="11.21" a="1020.07" fwhm="0.000860" res="440534.3" algo="FTMS"/>
<pk mz="379.067085" i="7396400.5" sn="60.32" a="7312.88" fwhm="0.000996" res="380404.2" algo="FTMS"/>
<pk mz="379.078398" i="2504499.8" sn="18.85" a="1950.39" fwhm="0.000918" res="413144.5" algo="FTMS"/>
<pk mz="379.080149" i="5371956.0" sn="43.16" a="5024.28" fwhm="0.000982" res="386113.2" algo="FTMS"/>
<pk mz="379.082578" i="2543668.8" sn="19.18" a="2035.62" fwhm="0.000906" res="418527.1" algo="FTMS"/>
<pk mz="379.097979" i="1712185.0" sn="12.13" a="1349.30" fwhm="0.000998" res="379790.9" algo="FTMS"/>
<pk mz="379.103486" i="6532154.5" sn="52.99" a="6129.43" fwhm="0.000954" res="397482.8" algo="FTMS"/>
<pk mz="379.114823" i="1715261.6" sn="12.16" a="1405.35" fwhm="0.001034" res="366498.8" algo="FTMS"/>
<pk mz="379.116529" i="7789630.0" sn="63.65" a="7510.12" fwhm="0.000991" res="382412.4" algo="FTMS"/>
<pk mz="379.134270" i="3152450.8" sn="24.34" a="2739.46" fwhm="0.000975" res="388852.8" algo="FTMS"/>
<pk mz="379.139822" i="5016132.5" sn="40.14" a="4725.68" fwhm="0.000995" res="381181.4" algo="FTMS"/>
<pk mz="379.152919" i="11946056.0" sn="98.88" a="11725.67" fwhm="0.000973" res="389763.8" algo="FTMS"/>
<pk mz="379.170722" i="2667084.8" sn="20.23" a="2095.17" fwhm="0.000893" res="424824.6" algo="FTMS"/>
<pk mz="379.176288" i="2945614.3" sn="22.59" a="2678.48" fwhm="0.001023" res="370784.7" algo="FTMS"/>
<pk mz="379.189297" i="7509074.0" sn="61.27" a="7559.11" fwhm="0.001008" res="376203.5" algo="FTMS"/>
<pk mz="379.207063" i="6464598.5" sn="52.42" a="5948.62" fwhm="0.000936" res="405180.7" algo="FTMS"/>
<pk mz="379.225664" i="62318684.0" z="-1" sn="525.85" a="62069.13" fwhm="0.000949" res="399651.0" algo="FTMS" component_name="R" deconvoluted_molecular_mass="379.226229" deconvoluted_isotopic_mass="379.226222"/>
<pk mz="379.927048" i="1609242.9" sn="11.26" a="1086.02" fwhm="0.000868" res="437777.4" algo="FTMS"/>
<pk mz="380.025973" i="1513013.9" sn="10.44" a="1050.11" fwhm="0.000917" res="414402.9" algo="FTMS"/>
<pk mz="380.062309" i="2868543.8" sn="21.93" a="2188.78" fwhm="0.000895" res="424599.0" algo="FTMS"/>
<pk mz="380.070437" i="1303362.0" sn="8.67" a="832.98" fwhm="0.000929" res="408946.1" algo="FTMS"/>
<pk mz="380.083478" i="1317317.5" sn="8.78" a="857.71" fwhm="0.001048" res="362635.1" algo="FTMS"/>
<pk mz="380.098792" i="2285385.8" sn="16.99" a="2117.55" fwhm="0.001091" res="348242.3" algo="FTMS"/>
<pk mz="380.106895" i="1447244.0" sn="9.89" a="931.62" fwhm="0.000807" res="471075.7" algo="FTMS"/>
<pk mz="380.111684" i="1829453.3" sn="13.13" a="1702.44" fwhm="0.001126" res="337545.6" algo="FTMS"/>
<pk mz="380.119844" i="2043471.5" sn="14.94" a="1809.97" fwhm="0.001005" res="378373.5" algo="FTMS"/>
<pk mz="380.135101" i="1566547.6" sn="10.90" a="1212.79" fwhm="0.000922" res="412333.6" algo="FTMS"/>
<pk mz="380.146360" i="2264406.8" sn="16.81" a="1916.30" fwhm="0.000974" res="390347.7" algo="FTMS"/>
<pk mz="380.148028" i="1172695.1" sn="7.56" a="841.87" fwhm="0.000941" res="404092.6" algo="FTMS"/>
<pk mz="380.156303" i="2647641.5" sn="20.06" a="2182.61" fwhm="0.000959" res="396212.9" algo="FTMS"/>
<pk mz="380.159389" i="2627418.3" sn="19.89" a="2238.09" fwhm="0.000959" res="396405.3" algo="FTMS"/>
<pk mz="380.192679" i="1916259.4" sn="13.86" a="1362.90" fwhm="0.000870" res="436840.1" algo="FTMS"/>
<pk mz="380.195831" i="1469156.3" sn="10.07" a="1146.38" fwhm="0.001012" res="375778.3" algo="FTMS"/>
<pk mz="380.210441" i="1211112.3" sn="7.88" a="840.86" fwhm="0.000925" res="410920.0" algo="FTMS"/>
<pk mz="380.229053" i="10660205.0" z="-1" sn="87.98" a="10899.50" fwhm="0.001022" res="372164.1" algo="FTMS" component_name="R" deconvoluted_molecular_mass="379.226229" deconvoluted_isotopic_mass="380.229614"/>
<pk mz="380.980212" i="2212154.5" sn="16.37" a="1703.19" fwhm="0.000881" res="432252.2" algo="FTMS"/>
<pk mz="381.010064" i="1228354.8" sn="8.03" a="709.88" fwhm="0.000849" res="448715.3" algo="FTMS"/>
<pk mz="381.046355" i="5807692.5" sn="46.84" a="6175.60" fwhm="0.001040" res="366422.6" algo="FTMS"/>
<pk mz="381.057413" i="1282639.8" sn="8.49" a="1137.55" fwhm="0.001200" res="317586.2" algo="FTMS"/>
<pk mz="381.077071" i="1413717.1" sn="9.60" a="1160.24" fwhm="0.000826" res="461308.2" algo="FTMS"/>
<pk mz="381.082740" i="9432663.0" sn="77.57" a="9445.48" fwhm="0.001022" res="372956.2" algo="FTMS"/>
<pk mz="381.093999" i="1626457.8" sn="11.40" a="1131.22" fwhm="0.000848" res="449374.8" algo="FTMS"/>
<pk mz="381.095782" i="2972762.3" sn="22.81" a="2621.74" fwhm="0.000987" res="386166.7" algo="FTMS"/>
<pk mz="381.107122" i="1235933.4" sn="8.09" a="855.29" fwhm="0.000920" res="414188.2" algo="FTMS"/>
<pk mz="381.113609" i="2197087.0" sn="16.24" a="1763.57" fwhm="0.000948" res="402088.2" algo="FTMS"/>
<pk mz="381.119137" i="7937632.5" sn="64.90" a="8076.98" fwhm="0.001014" res="375695.0" algo="FTMS"/>
<pk mz="381.132187" i="9390692.0" sn="77.21" a="9018.14" fwhm="0.000985" res="387062.7" algo="FTMS"/>
<pk mz="381.149943" i="4416617.0" sn="35.05" a="3901.91" fwhm="0.000949" res="401780.8" algo="FTMS"/>
<pk mz="381.155515" i="4788842.5" sn="38.21" a="4772.89" fwhm="0.001037" res="367627.0" algo="FTMS"/>
<pk mz="381.168556" i="7840366.0" sn="64.07" a="7580.40" fwhm="0.000989" res="385583.7" algo="FTMS"/>
<pk mz="381.186394" i="2957939.0" sn="22.69" a="2187.44" fwhm="0.000861" res="442621.3" algo="FTMS"/>
<pk mz="381.191857" i="3187316.5" sn="24.63" a="2886.86" fwhm="0.000939" res="405976.8" algo="FTMS"/>
<pk mz="381.204981" i="7213688.0" sn="58.76" a="7084.05" fwhm="0.001000" res="381188.9" algo="FTMS"/>
<pk mz="381.222756" i="18440828.0" sn="153.93" a="18637.36" fwhm="0.000980" res="389054.2" algo="FTMS"/>
<pk mz="381.241305" i="36297348.0" z="-1" sn="305.28" a="37645.24" fwhm="0.000995" res="383321.1" algo="FTMS" component_name="e" deconvoluted_molecular_mass="381.241720" deconvoluted_isotopic_mass="381.241868"/>
<pk mz="382.041533" i="1713757.5" sn="11.97" a="1103.00" fwhm="0.000833" res="458520.9" algo="FTMS"/>
<pk mz="382.049634" i="1356895.6" sn="8.99" a="791.91" fwhm="0.000823" res="464347.2" algo="FTMS"/>
<pk mz="382.077931" i="3178855.5" sn="24.21" a="2906.77" fwhm="0.001021" res="374163.8" algo="FTMS"/>
<pk mz="382.086148" i="1399145.8" sn="9.34" a="933.66" fwhm="0.000833" res="458702.2" algo="FTMS"/>
<pk mz="382.091025" i="1598827.0" sn="11.01" a="894.02" fwhm="0.000799" res="478026.3" algo="FTMS"/>
<pk mz="382.100444" i="2785133.8" sn="20.92" a="2382.51" fwhm="0.000977" res="391216.3" algo="FTMS"/>
<pk mz="382.114356" i="1995633.5" sn="14.33" a="1501.41" fwhm="0.000924" res="413373.1" algo="FTMS"/>
<pk mz="382.122461" i="1447795.6" sn="9.75" a="922.87" fwhm="0.000830" res="460366.0" algo="FTMS"/>
<pk mz="382.127402" i="2696565.0" sn="20.18" a="2250.02" fwhm="0.000928" res="411933.7" algo="FTMS"/>
<pk mz="382.135589" i="1723511.3" sn="12.05" a="1436.72" fwhm="0.000945" res="404207.2" algo="FTMS"/>
<pk mz="382.138662" i="1624440.1" sn="11.22" a="1126.70" fwhm="0.000882" res="433079.2" algo="FTMS"/>
<pk mz="382.150569" i="1368827.4" sn="9.09" a="1094.16" fwhm="0.001021" res="374351.6" algo="FTMS"/>
<pk mz="382.171919" i="1696385.3" sn="11.82" a="1308.75" fwhm="0.000959" res="398489.8" algo="FTMS"/>
<pk mz="382.208367" i="1499403.3" sn="10.18" a="1223.10" fwhm="0.001026" res="372456.3" algo="FTMS"/>
<pk mz="382.226107" i="3346320.3" sn="25.61" a="3153.31" fwhm="0.001026" res="372704.4" algo="FTMS"/>
<pk mz="382.244659" i="6246293.5" z="-1" sn="49.85" a="6102.43" fwhm="0.001029" res="371453.9" algo="FTMS" component_name="e" deconvoluted_molecular_mass="381.241720" deconvoluted_isotopic_mass="382.245226"/>
<pk mz="383.025563" i="2323564.0" sn="17.06" a="1797.43" fwhm="0.000892" res="429248.3" algo="FTMS"/>
<pk mz="383.062015" i="8232054.0" sn="66.44" a="8192.63" fwhm="0.001000" res="382922.7" algo="FTMS"/>
<pk mz="383.073295" i="1355129.1" sn="8.97" a="850.68" fwhm="0.000893" res="428899.7" algo="FTMS"/>
<pk mz="383.098389" i="10517632.0" sn="85.54" a="10340.89" fwhm="0.000996" res="384750.3" algo="FTMS"/>
<pk mz="383.109596" i="1518211.1" sn="10.33" a="964.54" fwhm="0.000812" res="471954.2" algo="FTMS"/>
<pk mz="383.111527" i="2598531.8" sn="19.36" a="2329.82" fwhm="0.000949" res="403502.5" algo="FTMS"/>
<pk mz="383.126741" i="1297031.9" sn="8.49" a="844.16" fwhm="0.000916" res="418312.7" algo="FTMS"/>
<pk mz="383.129331" i="2860168.5" sn="21.55" a="2420.16" fwhm="0.000957" res="400470.6" algo="FTMS"/>
<pk mz="383.134780" i="8528010.0" sn="68.92" a="8862.55" fwhm="0.001041" res="368197.0" algo="FTMS"/>
<pk mz="383.142911" i="2719884.3" sn="20.38" a="2495.07" fwhm="0.001008" res="379965.2" algo="FTMS"/>
<pk mz="383.147794" i="5140621.5" sn="40.61" a="4644.41" fwhm="0.000951" res="402715.8" algo="FTMS"/>
<pk mz="383.165558" i="3003026.5" sn="22.74" a="2472.68" fwhm="0.000949" res="403577.6" algo="FTMS"/>
<pk mz="383.171140" i="6683796.0" sn="53.50" a="7042.05" fwhm="0.001080" res="354919.9" algo="FTMS"/>
<pk mz="383.174465" i="1991829.0" sn="14.29" a="1411.15" fwhm="0.000837" res="457730.2" algo="FTMS"/>
<pk mz="383.184245" i="2761111.8" sn="20.72" a="2807.07" fwhm="0.001073" res="357195.8" algo="FTMS"/>
<pk mz="383.201983" i="2496156.5" sn="18.51" a="2152.38" fwhm="0.000956" res="400829.7" algo="FTMS"/>
<pk mz="383.207514" i="6006942.0" sn="47.85" a="6279.26" fwhm="0.001098" res="348896.5" algo="FTMS"/>
<pk mz="383.220549" i="1926561.8" sn="13.75" a="1541.68" fwhm="0.000901" res="425564.2" algo="FTMS"/>
<pk mz="383.229963" i="1405860.3" sn="9.39" a="953.07" fwhm="0.000903" res="424257.1" algo="FTMS"/>
<pk mz="383.238363" i="11117735.0" sn="90.56" a="11426.44" fwhm="0.001026" res="373381.9" algo="FTMS"/>
<pk mz="383.244053" i="1682984.3" z="-1" sn="11.71" a="1770.45" fwhm="0.001357" res="282328.2" algo="FTMS" component_name="e" deconvoluted_molecular_mass="381.241720" deconvoluted_isotopic_mass="383.244622"/>
<pk mz="384.036152" i="1376130.8" sn="9.14" a="954.94" fwhm="0.000904" res="424747.2" algo="FTMS"/>
<pk mz="384.057236" i="2030728.6" sn="14.61" a="1469.32" fwhm="0.000889" res="431770.8" algo="FTMS"/>
<pk mz="384.065346" i="1518986.9" sn="10.34" a="1114.68" fwhm="0.000918" res="418235.3" algo="FTMS"/>
<pk mz="384.072392" i="1127052.8" sn="7.06" a="597.86" fwhm="0.000833" res="460989.4" algo="FTMS"/>
<pk mz="384.093598" i="2035346.6" sn="14.65" a="1689.64" fwhm="0.000990" res="387850.4" algo="FTMS"/>
<pk mz="384.101693" i="1843860.9" sn="13.05" a="1331.84" fwhm="0.000932" res="412324.9" algo="FTMS"/>
<pk mz="384.106691" i="2646934.3" sn="19.76" a="2518.98" fwhm="0.001082" res="354859.0" algo="FTMS"/>
<pk mz="384.124293" i="1253019.1" sn="8.11" a="764.11" fwhm="0.000858" res="447675.4" algo="FTMS"/>
<pk mz="384.130066" i="1956764.8" sn="14.00" a="1577.53" fwhm="0.001026" res="374329.3" algo="FTMS"/>
<pk mz="384.138113" i="1935262.9" sn="13.82" a="1388.56" fwhm="0.000853" res="450077.5" algo="FTMS"/>
<pk mz="384.143156" i="1602464.4" sn="11.04" a="1144.82" fwhm="0.000893" res="430235.6" algo="FTMS"/>
<pk mz="384.166496" i="1260198.8" sn="8.17" a="888.02" fwhm="0.001043" res="368238.9" algo="FTMS"/>
<pk mz="384.174386" i="1471657.0" sn="9.94" a="976.85" fwhm="0.000923" res="416258.6" algo="FTMS"/>
<pk mz="384.241743" i="2215867.5" sn="16.16" a="1713.39" fwhm="0.000874" res="439527.5" algo="FTMS"/>
<pk mz="385.019972" i="1702291.0" sn="11.87" a="1494.45" fwhm="0.001127" res="341669.2" algo="FTMS"/>
<pk mz="385.041238" i="3975321.0" sn="30.86" a="3577.04" fwhm="0.000963" res="399757.2" algo="FTMS"/>
<pk mz="385.056648" i="1338525.1" sn="8.83" a="864.12" fwhm="0.000857" res="449114.2" algo="FTMS"/>
<pk mz="385.067748" i="1315744.3" sn="8.64" a="920.10" fwhm="0.000860" res="447746.1" algo="FTMS"/>
<pk mz="385.077672" i="9021091.0" sn="73.03" a="9532.46" fwhm="0.001011" res="381075.0" algo="FTMS"/>
<pk mz="385.088828" i="1570470.1" sn="10.77" a="1005.67" fwhm="0.000836" res="460576.3" algo="FTMS"/>
<pk mz="385.092929" i="1551783.3" sn="10.61" a="1159.60" fwhm="0.000956" res="402744.8" algo="FTMS"/>
<pk mz="385.106072" i="1244330.9" sn="8.04" a="837.33" fwhm="0.000873" res="441311.9" algo="FTMS"/>
<pk mz="385.114028" i="8604333.0" sn="69.55" a="8726.53" fwhm="0.001021" res="377166.9" algo="FTMS"/>
<pk mz="385.125316" i="4223664.0" sn="32.94" a="4121.31" fwhm="0.001029" res="374204.8" algo="FTMS"/>
<pk mz="385.127128" i="1563312.8" sn="10.71" a="1127.84" fwhm="0.000925" res="416296.9" algo="FTMS"/>
<pk mz="385.140081" i="1342388.4" sn="8.86" a="1010.43" fwhm="0.000960" res="401039.8" algo="FTMS"/>
<pk mz="385.142326" i="1587637.0" sn="10.91" a="1412.87" fwhm="0.000984" res="391435.0" algo="FTMS"/>
<pk mz="385.145068" i="1860789.8" sn="13.19" a="1445.58" fwhm="0.000950" res="405577.9" algo="FTMS"/>
<pk mz="385.150441" i="8819383.0" sn="71.35" a="9120.14" fwhm="0.001040" res="370409.1" algo="FTMS"/>
<pk mz="385.163507" i="3956922.8" sn="30.71" a="3545.38" fwhm="0.000941" res="409268.3" algo="FTMS"/>
<pk mz="385.172736" i="1515453.4" sn="10.31" a="1112.30" fwhm="0.000979" res="393437.1" algo="FTMS"/>
<pk mz="385.178765" i="1705663.0" sn="11.90" a="1424.97" fwhm="0.001057" res="364475.7" algo="FTMS"/>
<pk mz="385.181398" i="1225407.8" sn="7.88" a="683.00" fwhm="0.000744" res="517644.0" algo="FTMS"/>
<pk mz="385.186800" i="10864321.0" sn="88.44" a="11635.69" fwhm="0.001052" res="366239.7" algo="FTMS"/>
<pk mz="385.217547" i="1158217.9" sn="7.32" a="700.56" fwhm="0.000933" res="412921.3" algo="FTMS"/>
<pk mz="385.223208" i="5722827.5" sn="45.47" a="5520.48" fwhm="0.000976" res="394568.4" algo="FTMS"/>
<pk mz="385.259669" i="1538005.5" sn="10.49" a="1239.72" fwhm="0.001032" res="373385.9" algo="FTMS"/>
<pk mz="386.051864" i="1655473.6" sn="11.47" a="1439.36" fwhm="0.001061" res="363793.7" algo="FTMS"/>
<pk mz="386.072880" i="1606071.5" sn="11.06" a="1164.54" fwhm="0.000922" res="418590.1" algo="FTMS"/>
<pk mz="386.081040" i="1433273.8" sn="9.62" a="943.69" fwhm="0.000891" res="433431.4" algo="FTMS"/>
<pk mz="386.086072" i="1396539.1" sn="9.31" a="1154.30" fwhm="0.001110" res="347725.6" algo="FTMS"/>
<pk mz="386.088210" i="1267515.8" sn="8.23" a="1141.04" fwhm="0.001176" res="328317.2" algo="FTMS"/>
<pk mz="386.109302" i="1924545.6" sn="13.72" a="1421.55" fwhm="0.000890" res="434016.3" algo="FTMS"/>
<pk mz="386.117381" i="1582531.9" sn="10.86" a="1101.22" fwhm="0.000848" res="455403.8" algo="FTMS"/>
<pk mz="386.122435" i="1394373.3" sn="9.29" a="835.79" fwhm="0.000849" res="454906.6" algo="FTMS"/>
<pk mz="386.145660" i="1325771.6" sn="8.72" a="795.62" fwhm="0.000845" res="457008.8" algo="FTMS"/>
<pk mz="386.153782" i="1556430.0" sn="10.65" a="1104.06" fwhm="0.000872" res="442982.1" algo="FTMS"/>
<pk mz="386.157016" i="1397710.9" sn="9.32" a="1080.43" fwhm="0.000987" res="391288.5" algo="FTMS"/>
<pk mz="386.190099" i="1724376.1" sn="12.05" a="1317.36" fwhm="0.000980" res="394211.2" algo="FTMS"/>
<pk mz="386.226437" i="1146850.1" sn="7.22" a="522.54" fwhm="0.000698" res="553458.9" algo="FTMS"/>
<pk mz="386.229627" i="1182179.1" sn="7.52" a="1048.33" fwhm="0.001213" res="318309.6" algo="FTMS"/>
<pk mz="386.999442" i="1241273.6" sn="8.01" a="820.26" fwhm="0.000886" res="436605.5" algo="FTMS"/>
<pk mz="387.035742" i="2155715.8" sn="15.65" a="1781.34" fwhm="0.000962" res="402504.1" algo="FTMS"/>
<pk mz="387.047075" i="1218631.0" sn="7.82" a="801.43" fwhm="0.000925" res="418403.5" algo="FTMS"/>
<pk mz="387.056865" i="4049097.8" sn="31.48" a="4216.89" fwhm="0.001091" res="354910.8" algo="FTMS"/>
<pk mz="387.072247" i="2131662.0" sn="15.45" a="1671.35" fwhm="0.000898" res="431069.5" algo="FTMS"/>
<pk mz="387.083389" i="1811409.1" sn="12.77" a="1225.23" fwhm="0.000833" res="464772.5" algo="FTMS"/>
<pk mz="387.093252" i="5688532.0" sn="45.18" a="5602.22" fwhm="0.001033" res="374897.2" algo="FTMS"/>
<pk mz="387.104585" i="1193303.0" sn="7.61" a="989.87" fwhm="0.001038" res="372885.1" algo="FTMS"/>
<pk mz="387.108572" i="2071000.1" sn="14.94" a="1540.36" fwhm="0.000872" res="444172.2" algo="FTMS"/>
<pk mz="387.121636" i="2229723.8" sn="16.27" a="1793.80" fwhm="0.000922" res="419882.3" algo="FTMS"/>
<pk mz="387.129713" i="5664990.0" sn="44.98" a="5814.66" fwhm="0.001067" res="362821.0" algo="FTMS"/>
<pk mz="387.140975" i="1450977.3" sn="9.76" a="1018.15" fwhm="0.000952" res="406732.4" algo="FTMS"/>
<pk mz="387.152187" i="1585636.4" sn="10.89" a="1117.10" fwhm="0.000913" res="424207.0" algo="FTMS"/>
<pk mz="387.158043" i="1791718.0" sn="12.61" a="1288.56" fwhm="0.000925" res="418769.2" algo="FTMS"/>
<pk mz="387.160443" i="1509350.6" sn="10.25" a="1194.70" fwhm="0.000986" res="392838.0" algo="FTMS"/>
<pk mz="387.166057" i="9331944.0" sn="75.62" a="9925.82" fwhm="0.001056" res="366513.0" algo="FTMS"/>
<pk mz="387.188544" i="4068078.5" sn="31.63" a="3968.94" fwhm="0.001048" res="369549.3" algo="FTMS"/>
<pk mz="387.194477" i="1296368.1" sn="8.47" a="825.66" fwhm="0.000854" res="453256.1" algo="FTMS"/>
<pk mz="387.202461" i="10129650.0" sn="82.29" a="10339.53" fwhm="0.001017" res="380638.9" algo="FTMS"/>
<pk mz="387.224904" i="1529848.6" sn="10.42" a="1169.21" fwhm="0.000979" res="395414.9" algo="FTMS"/>
<pk mz="387.230797" i="1523194.4" sn="10.37" a="1035.40" fwhm="0.000843" res="459366.7" algo="FTMS"/>
<pk mz="387.238766" i="3985148.5" sn="30.94" a="3773.49" fwhm="0.000972" res="398580.3" algo="FTMS"/>
<pk mz="387.908873" i="6748600.0" sn="54.03" a="6936.20" fwhm="0.001033" res="375468.0" algo="FTMS"/>
<pk mz="388.031067" i="1823450.3" sn="12.87" a="1369.17" fwhm="0.000873" res="444387.8" algo="FTMS"/>
<pk mz="388.067430" i="2443236.5" sn="18.05" a="2063.34" fwhm="0.000929" res="417891.7" algo="FTMS"/>
<pk mz="388.078590" i="1165159.6" sn="7.37" a="679.50" fwhm="0.000878" res="442242.3" algo="FTMS"/>
<pk mz="388.103730" i="1315822.6" sn="8.63" a="829.70" fwhm="0.000905" res="428904.2" algo="FTMS"/>
<pk mz="388.119574" i="1177331.0" sn="7.47" a="783.51" fwhm="0.000992" res="391365.7" algo="FTMS"/>
<pk mz="388.124950" i="1710580.6" sn="11.93" a="1278.76" fwhm="0.000904" res="429546.6" algo="FTMS"/>
<pk mz="388.161289" i="2232318.8" sn="16.29" a="1875.61" fwhm="0.000916" res="423672.3" algo="FTMS"/>
<pk mz="388.169429" i="1637889.0" sn="11.32" a="1415.23" fwhm="0.001031" res="376376.3" algo="FTMS"/>
<pk mz="388.172600" i="3490306.0" sn="26.80" a="3607.80" fwhm="0.001078" res="360211.5" algo="FTMS"/>
<pk mz="388.197747" i="1422089.0" sn="9.52" a="896.79" fwhm="0.000850" res="456742.4" algo="FTMS"/>
<pk mz="388.205879" i="1841931.3" sn="13.03" a="1668.08" fwhm="0.001106" res="350935.8" algo="FTMS"/>
<pk mz="389.015049" i="1289678.5" sn="8.41" a="1417.57" fwhm="0.001478" res="263248.9" algo="FTMS"/>
<pk mz="389.036229" i="1238004.5" sn="7.98" a="1137.00" fwhm="0.001241" res="313362.8" algo="FTMS"/>
<pk mz="389.051376" i="3503352.8" sn="26.91" a="2971.98" fwhm="0.000944" res="412166.0" algo="FTMS"/>
<pk mz="389.062775" i="2478844.0" sn="18.35" a="2397.09" fwhm="0.001065" res="365303.3" algo="FTMS"/>
<pk mz="389.072568" i="2983166.8" sn="22.56" a="3028.88" fwhm="0.001052" res="369883.3" algo="FTMS"/>
<pk mz="389.087802" i="4621571.0" sn="36.25" a="4548.19" fwhm="0.001024" res="380040.1" algo="FTMS"/>
<pk mz="389.101021" i="2084102.8" sn="15.05" a="1521.08" fwhm="0.000921" res="422343.2" algo="FTMS"/>
<pk mz="389.102340" i="3775239.0" sn="29.18" a="3516.94" fwhm="0.001012" res="384613.3" algo="FTMS"/>
<pk mz="389.108941" i="2742793.0" sn="20.55" a="2633.80" fwhm="0.001065" res="365244.6" algo="FTMS"/>
<pk mz="389.124165" i="2879757.3" sn="21.70" a="2808.27" fwhm="0.001039" res="374521.8" algo="FTMS"/>
<pk mz="389.137280" i="3960081.0" sn="30.73" a="3869.82" fwhm="0.001053" res="369648.4" algo="FTMS"/>
<pk mz="389.145374" i="4476179.0" sn="35.04" a="4718.31" fwhm="0.001128" res="344997.3" algo="FTMS"/>
<pk mz="389.156584" i="4441366.5" sn="34.75" a="4090.88" fwhm="0.000984" res="395586.7" algo="FTMS"/>
<pk mz="389.160606" i="1270039.5" sn="8.25" a="975.12" fwhm="0.001005" res="387104.8" algo="FTMS"/>
<pk mz="389.167899" i="1568537.5" sn="10.74" a="981.55" fwhm="0.000816" res="477015.1" algo="FTMS"/>
<pk mz="389.173661" i="4386075.0" sn="34.29" a="4228.92" fwhm="0.001017" res="382843.1" algo="FTMS"/>
<pk mz="389.179201" i="7275293.0" sn="58.43" a="7288.32" fwhm="0.001037" res="375420.9" algo="FTMS"/>
<pk mz="389.181703" i="6168349.5" sn="49.18" a="6559.49" fwhm="0.001066" res="365026.6" algo="FTMS"/>
<pk mz="389.209971" i="1796645.4" sn="12.65" a="1314.43" fwhm="0.000963" res="404077.2" algo="FTMS"/>
<pk mz="389.218112" i="3852071.8" sn="29.82" a="3803.95" fwhm="0.001005" res="387350.1" algo="FTMS"/>
<pk mz="389.254565" i="1741362.0" sn="12.18" a="1232.87" fwhm="0.000936" res="416002.6" algo="FTMS"/>
<pk mz="389.905862" i="7103465.5" sn="56.99" a="7085.85" fwhm="0.001018" res="383135.8" algo="FTMS"/>
<pk mz="390.046743" i="2491665.5" sn="18.45" a="2230.52" fwhm="0.001035" res="376926.4" algo="FTMS"/>
<pk mz="390.082953" i="2685467.5" sn="20.07" a="2242.16" fwhm="0.000970" res="402102.6" algo="FTMS"/>
<pk mz="390.091098" i="1225501.9" sn="7.87" a="665.48" fwhm="0.000789" res="494294.7" algo="FTMS"/>
<pk mz="390.104001" i="1321249.5" sn="8.67" a="1165.40" fwhm="0.001138" res="342696.7" algo="FTMS"/>
<pk mz="390.119424" i="1664037.9" sn="11.54" a="1419.74" fwhm="0.001018" res="383219.7" algo="FTMS"/>
<pk mz="390.140577" i="3808812.0" sn="29.46" a="3703.97" fwhm="0.001072" res="363865.6" algo="FTMS"/>
<pk mz="390.167064" i="1279283.4" sn="8.32" a="844.53" fwhm="0.000858" res="454505.9" algo="FTMS"/>
<pk mz="390.176936" i="2708022.3" sn="20.26" a="2390.43" fwhm="0.000984" res="396722.2" algo="FTMS"/>
<pk mz="390.182518" i="1770551.8" sn="12.43" a="1281.89" fwhm="0.000946" res="412553.3" algo="FTMS"/>
<pk mz="390.213247" i="1371840.5" sn="9.09" a="1037.90" fwhm="0.001029" res="379371.5" algo="FTMS"/>
<pk mz="391.030731" i="2734376.0" sn="20.19" a="2575.41" fwhm="0.000999" res="391240.9" algo="FTMS"/>
<pk mz="391.041901" i="2380331.0" sn="17.27" a="2232.84" fwhm="0.001008" res="387806.8" algo="FTMS"/>
<pk mz="391.067000" i="5400882.0" sn="42.16" a="5349.12" fwhm="0.001036" res="377363.4" algo="FTMS"/>
<pk mz="391.078265" i="2954037.5" sn="22.00" a="2482.82" fwhm="0.000957" res="408471.7" algo="FTMS"/>
<pk mz="391.080118" i="1910837.9" sn="13.40" a="1647.85" fwhm="0.000996" res="392833.9" algo="FTMS"/>
<pk mz="391.103443" i="5488956.5" sn="42.88" a="5301.52" fwhm="0.001016" res="385050.7" algo="FTMS"/>
<pk mz="391.114772" i="4512575.5" sn="34.84" a="4212.96" fwhm="0.001004" res="389663.1" algo="FTMS"/>
<pk mz="391.116524" i="5054784.5" sn="39.30" a="5224.52" fwhm="0.001054" res="371184.7" algo="FTMS"/>
<pk mz="391.124647" i="1310274.5" sn="8.46" a="1001.06" fwhm="0.000945" res="413966.3" algo="FTMS"/>
<pk mz="391.134384" i="1329477.3" sn="8.61" a="927.98" fwhm="0.000922" res="424310.9" algo="FTMS"/>
<pk mz="391.139864" i="4152134.8" sn="31.87" a="3733.65" fwhm="0.000987" res="396396.9" algo="FTMS"/>
<pk mz="391.152916" i="8888651.0" sn="70.89" a="9433.37" fwhm="0.001076" res="363526.3" algo="FTMS"/>
<pk mz="391.160936" i="2784844.8" sn="20.60" a="2871.60" fwhm="0.001152" res="339426.4" algo="FTMS"/>
<pk mz="391.170758" i="1563471.6" sn="10.54" a="1346.86" fwhm="0.001096" res="356780.9" algo="FTMS"/>
<pk mz="391.176251" i="1784913.1" sn="12.37" a="1375.65" fwhm="0.000937" res="417649.9" algo="FTMS"/>
<pk mz="391.189257" i="7967061.0" sn="63.30" a="8358.15" fwhm="0.001092" res="358137.9" algo="FTMS"/>
<pk mz="391.197338" i="1472599.1" sn="9.79" a="1059.10" fwhm="0.000905" res="432387.9" algo="FTMS"/>
<pk mz="391.225732" i="2232927.3" sn="16.06" a="2020.95" fwhm="0.001054" res="371192.8" algo="FTMS"/>
<pk mz="391.886230" i="1608731.0" sn="10.91" a="1575.51" fwhm="0.001077" res="364008.9" algo="FTMS"/>
<pk mz="391.902887" i="2332959.8" sn="16.88" a="2086.48" fwhm="0.001077" res="363867.0" algo="FTMS"/>
<pk mz="392.025911" i="1659458.8" sn="11.33" a="1149.91" fwhm="0.000928" res="422382.8" algo="FTMS"/>
<pk mz="392.062286" i="4515405.0" sn="34.86" a="4238.52" fwhm="0.000981" res="399558.9" algo="FTMS"/>
<pk mz="392.098750" i="3307607.5" sn="24.91" a="2798.00" fwhm="0.000922" res="425159.6" algo="FTMS"/>
<pk mz="392.106803" i="1184601.8" sn="7.42" a="684.87" fwhm="0.000888" res="441406.1" algo="FTMS"/>
<pk mz="392.119920" i="1966941.5" sn="13.86" a="1875.75" fwhm="0.001059" res="370187.2" algo="FTMS"/>
<pk mz="392.146437" i="1890661.1" sn="13.23" a="1414.29" fwhm="0.000938" res="417937.6" algo="FTMS"/>
<pk mz="392.156194" i="3923047.8" sn="29.98" a="3992.65" fwhm="0.001118" res="350655.4" algo="FTMS"/>
<pk mz="392.182693" i="4076143.5" sn="31.24" a="4136.50" fwhm="0.001101" res="356227.4" algo="FTMS"/>
<pk mz="392.192672" i="2911858.3" sn="21.65" a="2665.21" fwhm="0.001003" res="391099.6" algo="FTMS"/>
<pk mz="393.009894" i="1280475.6" sn="8.21" a="1163.81" fwhm="0.001212" res="324307.1" algo="FTMS"/>
<pk mz="393.046366" i="5163878.0" sn="40.20" a="5379.40" fwhm="0.001076" res="365297.4" algo="FTMS"/>
<pk mz="393.057510" i="2060649.3" sn="14.63" a="1859.34" fwhm="0.001063" res="369879.0" algo="FTMS"/>
<pk mz="393.082725" i="7329648.5" sn="58.04" a="7689.63" fwhm="0.001054" res="373052.7" algo="FTMS"/>
<pk mz="393.093863" i="2943347.5" sn="21.90" a="2471.38" fwhm="0.000926" res="424644.0" algo="FTMS"/>
<pk mz="393.095788" i="2714484.3" sn="20.02" a="2329.05" fwhm="0.000891" res="441002.3" algo="FTMS"/>
<pk mz="393.113340" i="1579897.3" sn="10.67" a="1451.46" fwhm="0.001182" res="332533.7" algo="FTMS"/>
<pk mz="393.119084" i="6634363.0" sn="52.31" a="6740.46" fwhm="0.001068" res="368143.1" algo="FTMS"/>
<pk mz="393.130477" i="1857918.1" sn="12.96" a="1402.08" fwhm="0.000913" res="430650.3" algo="FTMS"/>
<pk mz="393.132161" i="10327935.0" sn="82.74" a="10869.74" fwhm="0.001059" res="371067.5" algo="FTMS"/>
<pk mz="393.150035" i="2866051.8" sn="21.27" a="2795.29" fwhm="0.001031" res="381234.0" algo="FTMS"/>
<pk mz="393.155478" i="4556677.0" sn="35.20" a="4091.66" fwhm="0.000968" res="406046.4" algo="FTMS"/>
<pk mz="393.168549" i="12232585.0" sn="98.43" a="13284.59" fwhm="0.001043" res="376832.7" algo="FTMS"/>
<pk mz="393.175452" i="1185035.0" sn="7.42" a="1044.03" fwhm="0.001205" res="326189.1" algo="FTMS"/>
<pk mz="393.186334" i="2729870.0" sn="20.15" a="2427.62" fwhm="0.000994" res="395693.5" algo="FTMS"/>
<pk mz="393.190920" i="1504911.4" sn="10.05" a="1106.13" fwhm="0.001150" res="341864.8" algo="FTMS"/>
<pk mz="393.204940" i="12668819.0" sn="102.03" a="13852.43" fwhm="0.001097" res="358586.0" algo="FTMS"/>
<pk mz="393.241376" i="4172701.8" sn="32.03" a="3567.36" fwhm="0.000925" res="425123.3" algo="FTMS"/>
<pk mz="393.277731" i="3969448.3" sn="30.36" a="3658.53" fwhm="0.001003" res="392191.2" algo="FTMS"/>
<pk mz="394.041622" i="1934211.4" sn="13.59" a="1466.82" fwhm="0.000902" res="436909.9" algo="FTMS"/>
<pk mz="394.077878" i="3076749.8" sn="23.00" a="2964.43" fwhm="0.001099" res="358508.2" algo="FTMS"/>
<pk mz="394.086136" i="1544848.1" sn="10.38" a="1075.82" fwhm="0.000866" res="455307.9" algo="FTMS"/>
<pk mz="394.089253" i="1141137.0" sn="7.05" a="720.36" fwhm="0.000910" res="433044.9" algo="FTMS"/>
<pk mz="394.114317" i="2911384.3" sn="21.64" a="2998.19" fwhm="0.001166" res="337979.8" algo="FTMS"/>
<pk mz="394.122463" i="1579418.6" sn="10.67" a="1203.43" fwhm="0.001039" res="379150.1" algo="FTMS"/>
<pk mz="394.125620" i="1473435.5" sn="9.79" a="945.87" fwhm="0.000863" res="456508.2" algo="FTMS"/>
<pk mz="394.127276" i="1311260.0" sn="8.46" a="1206.96" fwhm="0.001181" res="333718.8" algo="FTMS"/>
<pk mz="394.135493" i="2333598.3" sn="16.88" a="1932.91" fwhm="0.000998" res="395053.5" algo="FTMS"/>
<pk mz="394.150802" i="1366946.8" sn="8.91" a="990.42" fwhm="0.000938" res="420192.0" algo="FTMS"/>
<pk mz="394.161863" i="2572454.0" sn="18.85" a="2314.99" fwhm="0.001031" res="382189.9" algo="FTMS"/>
<pk mz="394.163716" i="1509542.4" sn="10.09" a="1111.38" fwhm="0.000982" res="401293.7" algo="FTMS"/>
<pk mz="394.171862" i="2357160.8" sn="17.07" a="2477.01" fwhm="0.001205" res="327165.0" algo="FTMS"/>
<pk mz="394.174951" i="2566313.8" sn="18.80" a="2551.92" fwhm="0.001120" res="351903.8" algo="FTMS"/>
<pk mz="394.208207" i="2267827.3" sn="16.34" a="2177.72" fwhm="0.001082" res="364305.9" algo="FTMS"/>
<pk mz="394.995991" i="2682774.3" sn="19.75" a="2232.13" fwhm="0.000939" res="420539.3" algo="FTMS"/>
<pk mz="395.025662" i="2374558.8" sn="17.21" a="2082.00" fwhm="0.000984" res="401437.1" algo="FTMS"/>
<pk mz="395.061995" i="8270249.0" sn="65.79" a="9201.59" fwhm="0.001102" res="358372.3" algo="FTMS"/>
<pk mz="395.073244" i="1562540.5" sn="10.52" a="1174.81" fwhm="0.000923" res="428106.4" algo="FTMS"/>
<pk mz="395.098371" i="9181620.0" sn="73.29" a="9958.44" fwhm="0.001108" res="356600.8" algo="FTMS"/>
<pk mz="395.109753" i="2392503.0" sn="17.36" a="2316.81" fwhm="0.001121" res="352415.1" algo="FTMS"/>
<pk mz="395.111385" i="3574199.5" sn="27.10" a="3595.75" fwhm="0.001090" res="362397.5" algo="FTMS"/>
<pk mz="395.122632" i="1355962.8" sn="8.82" a="1036.41" fwhm="0.001041" res="379476.8" algo="FTMS"/>
<pk mz="395.129211" i="2967484.5" sn="22.10" a="2988.80" fwhm="0.001074" res="367883.5" algo="FTMS"/>
<pk mz="395.134708" i="7035326.0" sn="55.61" a="7189.81" fwhm="0.001072" res="368611.9" algo="FTMS"/>
<pk mz="395.147794" i="9735618.0" sn="77.86" a="10394.74" fwhm="0.001085" res="364189.4" algo="FTMS"/>
<pk mz="395.165584" i="3542471.0" sn="26.84" a="3799.91" fwhm="0.001106" res="357378.9" algo="FTMS"/>
<pk mz="395.171122" i="4593096.5" sn="35.49" a="4368.39" fwhm="0.001015" res="389519.9" algo="FTMS"/>
<pk mz="395.184201" i="8952268.0" sn="71.40" a="9705.84" fwhm="0.001105" res="357777.9" algo="FTMS"/>
<pk mz="395.201973" i="3602385.8" sn="27.33" a="3801.87" fwhm="0.001126" res="350844.4" algo="FTMS"/>
<pk mz="395.207463" i="1939923.3" sn="13.63" a="1587.44" fwhm="0.000987" res="400585.4" algo="FTMS"/>
<pk mz="395.220526" i="14416343.0" sn="116.42" a="16235.05" fwhm="0.001107" res="357120.9" algo="FTMS"/>
<pk mz="395.238285" i="1387100.1" sn="9.08" a="1048.14" fwhm="0.001080" res="366097.5" algo="FTMS"/>
<pk mz="395.256961" i="11100642.0" sn="89.10" a="11774.22" fwhm="0.001069" res="369590.5" algo="FTMS"/>
<pk mz="396.057275" i="2056905.1" sn="14.59" a="1848.15" fwhm="0.001052" res="376344.1" algo="FTMS"/>
<pk mz="396.065353" i="1535947.5" sn="10.30" a="1328.74" fwhm="0.001122" res="352934.0" algo="FTMS"/>
<pk mz="396.093646" i="2640595.8" sn="19.40" a="2283.22" fwhm="0.000972" res="407484.5" algo="FTMS"/>
<pk mz="396.101777" i="1535446.0" sn="10.30" a="1105.73" fwhm="0.000895" res="442807.6" algo="FTMS"/>
<pk mz="396.106722" i="2670807.5" sn="19.65" a="2340.53" fwhm="0.000988" res="401052.1" algo="FTMS"/>
<pk mz="396.129974" i="1822174.3" sn="12.66" a="1327.73" fwhm="0.000997" res="397469.0" algo="FTMS"/>
<pk mz="396.143136" i="2485474.0" sn="18.13" a="2520.06" fwhm="0.001155" res="342843.5" algo="FTMS"/>
<pk mz="396.151213" i="2103268.5" sn="14.98" a="1926.45" fwhm="0.001286" res="308074.8" algo="FTMS"/>
<pk mz="396.154353" i="1278181.3" sn="8.18" a="757.03" fwhm="0.000860" res="460665.6" algo="FTMS"/>
<pk mz="396.179422" i="1370988.6" sn="8.94" a="1232.55" fwhm="0.001215" res="326024.6" algo="FTMS"/>
<pk mz="396.187535" i="1806063.0" sn="12.53" a="1592.61" fwhm="0.001055" res="375563.0" algo="FTMS"/>
<pk mz="396.223992" i="2637049.5" sn="19.37" a="2397.83" fwhm="0.001003" res="394938.4" algo="FTMS"/>
<pk mz="396.260265" i="1905668.0" sn="13.35" a="1483.34" fwhm="0.000943" res="420221.3" algo="FTMS"/>
<pk mz="397.041262" i="5160935.0" sn="40.16" a="5402.98" fwhm="0.001029" res="385805.0" algo="FTMS"/>
<pk mz="397.077670" i="10204146.0" sn="81.71" a="10787.29" fwhm="0.001065" res="372760.5" algo="FTMS"/>
<pk mz="397.088942" i="1984245.0" sn="13.99" a="1699.28" fwhm="0.000974" res="407581.3" algo="FTMS"/>
<pk mz="397.110091" i="1159547.3" sn="7.20" a="721.60" fwhm="0.000880" res="451194.7" algo="FTMS"/>
<pk mz="397.114036" i="9679868.0" sn="77.39" a="10487.04" fwhm="0.001099" res="361469.0" algo="FTMS"/>
<pk mz="397.125319" i="1516287.6" sn="10.14" a="1081.98" fwhm="0.000951" res="417411.7" algo="FTMS"/>
<pk mz="397.127067" i="3146752.3" sn="23.57" a="3522.80" fwhm="0.001244" res="319150.2" algo="FTMS"/>
<pk mz="397.144934" i="3347973.3" sn="25.23" a="3235.25" fwhm="0.001079" res="368202.3" algo="FTMS"/>
<pk mz="397.150444" i="6290439.0" sn="49.47" a="7154.21" fwhm="0.001163" res="341616.2" algo="FTMS"/>
<pk mz="397.163487" i="5272586.5" sn="41.08" a="5360.77" fwhm="0.001056" res="376016.3" algo="FTMS"/>
<pk mz="397.181262" i="2648080.0" sn="19.46" a="2646.19" fwhm="0.001075" res="369315.6" algo="FTMS"/>
<pk mz="397.186792" i="5877777.5" sn="46.07" a="6238.75" fwhm="0.001070" res="371302.7" algo="FTMS"/>
<pk mz="397.199770" i="3454997.3" sn="26.11" a="3526.19" fwhm="0.001120" res="354756.7" algo="FTMS"/>
<pk mz="397.217610" i="4724762.5" sn="36.57" a="4625.73" fwhm="0.001070" res="371377.7" algo="FTMS"/>
<pk mz="397.223211" i="3167772.3" sn="23.74" a="3202.95" fwhm="0.001050" res="378458.0" algo="FTMS"/>
<pk mz="397.226390" i="1284637.1" sn="8.23" a="934.71" fwhm="0.000988" res="401863.1" algo="FTMS"/>
<pk mz="397.236240" i="3303456.0" sn="24.86" a="2915.38" fwhm="0.000972" res="408497.8" algo="FTMS"/>
<pk mz="397.245864" i="1435682.8" sn="9.47" a="1205.98" fwhm="0.001068" res="371988.4" algo="FTMS"/>
<pk mz="397.254065" i="2831653.3" sn="20.97" a="3023.15" fwhm="0.001198" res="331532.3" algo="FTMS"/>
<pk mz="398.036595" i="1306889.8" sn="8.41" a="843.08" fwhm="0.000870" res="457435.6" algo="FTMS"/>
<pk mz="398.051622" i="1495566.3" sn="9.97" a="1195.55" fwhm="0.001045" res="380997.6" algo="FTMS"/>
<pk mz="398.063083" i="1376273.5" sn="8.98" a="843.93" fwhm="0.000875" res="454995.1" algo="FTMS"/>
<pk mz="398.072878" i="3103508.5" sn="23.21" a="2837.32" fwhm="0.001039" res="383137.5" algo="FTMS"/>
<pk mz="398.081008" i="2106134.8" sn="15.00" a="1711.70" fwhm="0.001006" res="395869.8" algo="FTMS"/>
<pk mz="398.085913" i="1298200.3" sn="8.34" a="911.51" fwhm="0.000909" res="437752.4" algo="FTMS"/>
<pk mz="398.109339" i="1957407.1" sn="13.77" a="2016.66" fwhm="0.001152" res="345579.5" algo="FTMS"/>
<pk mz="398.117388" i="2015777.5" sn="14.25" a="1670.77" fwhm="0.001000" res="398009.8" algo="FTMS"/>
<pk mz="398.122342" i="4549411.0" sn="35.12" a="4673.88" fwhm="0.001086" res="366663.2" algo="FTMS"/>
<pk mz="398.145619" i="1926953.8" sn="13.52" a="1550.18" fwhm="0.000997" res="399478.4" algo="FTMS"/>
<pk mz="398.153756" i="1181228.1" sn="7.38" a="881.20" fwhm="0.001076" res="369949.0" algo="FTMS"/>
<pk mz="398.158811" i="1426221.6" sn="9.39" a="937.35" fwhm="0.000883" res="450894.6" algo="FTMS"/>
<pk mz="398.190093" i="1654838.8" sn="11.28" a="1176.83" fwhm="0.000917" res="434127.0" algo="FTMS"/>
<pk mz="399.020618" i="1282602.5" sn="8.21" a="816.78" fwhm="0.000899" res="444021.1" algo="FTMS"/>
<pk mz="399.035690" i="1438767.0" sn="9.49" a="1401.41" fwhm="0.001301" res="306732.7" algo="FTMS"/>
<pk mz="399.047268" i="1393202.4" sn="9.12" a="905.26" fwhm="0.000926" res="431140.1" algo="FTMS"/>
<pk mz="399.056898" i="5158453.0" sn="40.14" a="5323.52" fwhm="0.001054" res="378434.7" algo="FTMS"/>
<pk mz="399.072271" i="1484601.8" sn="9.87" a="1121.38" fwhm="0.000951" res="419728.7" algo="FTMS"/>
<pk mz="399.085295" i="1515069.6" sn="10.12" a="1117.37" fwhm="0.000913" res="437182.1" algo="FTMS"/>
<pk mz="399.093274" i="11224640.0" sn="90.12" a="12087.48" fwhm="0.001083" res="368529.1" algo="FTMS"/>
<pk mz="399.108442" i="1204292.4" sn="7.56" a="896.87" fwhm="0.000913" res="437252.3" algo="FTMS"/>
<pk mz="399.121710" i="1346376.3" sn="8.73" a="1136.66" fwhm="0.000979" res="407506.3" algo="FTMS"/>
<pk mz="399.129651" i="7837258.5" sn="62.21" a="9124.09" fwhm="0.001176" res="339494.5" algo="FTMS"/>
<pk mz="399.140821" i="1912909.9" sn="13.40" a="1508.03" fwhm="0.000966" res="413138.2" algo="FTMS"/>
<pk mz="399.142652" i="1348942.5" sn="8.75" a="923.67" fwhm="0.000932" res="428455.6" algo="FTMS"/>
<pk mz="399.158167" i="1475923.0" sn="9.80" a="1200.88" fwhm="0.000998" res="399764.4" algo="FTMS"/>
<pk mz="399.166089" i="7397973.5" sn="58.59" a="8427.75" fwhm="0.001120" res="356519.5" algo="FTMS"/>
<pk mz="399.179021" i="1174873.1" sn="7.32" a="774.20" fwhm="0.000825" res="483757.2" algo="FTMS"/>
<pk mz="399.188658" i="2568796.0" sn="18.80" a="2133.51" fwhm="0.000957" res="416981.1" algo="FTMS"/>
<pk mz="399.194544" i="1246557.8" sn="7.91" a="991.25" fwhm="0.000961" res="415503.4" algo="FTMS"/>
<pk mz="399.196955" i="1358686.5" sn="8.83" a="897.06" fwhm="0.000830" res="481210.1" algo="FTMS"/>
<pk mz="399.202483" i="8979040.0" sn="71.62" a="9487.20" fwhm="0.001067" res="374191.8" algo="FTMS"/>
<pk mz="399.207491" i="1741665.5" sn="11.99" a="1364.89" fwhm="0.000917" res="435303.5" algo="FTMS"/>
<pk mz="399.238855" i="3842154.8" sn="28.95" a="3680.01" fwhm="0.001029" res="387825.3" algo="FTMS"/>
<pk mz="400.052100" i="1410138.8" sn="9.15" a="1185.51" fwhm="0.001093" res="365933.4" algo="FTMS"/>
<pk mz="400.067455" i="1692767.3" sn="11.45" a="1469.90" fwhm="0.000927" res="431478.0" algo="FTMS"/>
<pk mz="400.088569" i="1830245.5" sn="12.57" a="1689.92" fwhm="0.001235" res="323875.7" algo="FTMS"/>
<pk mz="400.096706" i="1812327.9" sn="12.42" a="1451.77" fwhm="0.000983" res="406824.1" algo="FTMS"/>
<pk mz="400.103637" i="1429866.0" sn="9.31" a="1107.77" fwhm="0.001053" res="379885.8" algo="FTMS"/>
<pk mz="400.119330" i="1459566.6" sn="9.55" a="1363.43" fwhm="0.001157" res="345801.1" algo="FTMS"/>
<pk mz="400.124725" i="1324400.3" sn="8.45" a="872.66" fwhm="0.000857" res="466688.3" algo="FTMS"/>
<pk mz="400.133100" i="1826674.6" sn="12.54" a="1525.93" fwhm="0.001034" res="386866.4" algo="FTMS"/>
<pk mz="400.137989" i="2450292.3" sn="17.62" a="2354.73" fwhm="0.001109" res="360812.1" algo="FTMS"/>
<pk mz="400.161353" i="1266683.1" sn="7.98" a="1060.38" fwhm="0.001203" res="332568.6" algo="FTMS"/>
<pk mz="400.169268" i="1841277.4" sn="12.66" a="1627.32" fwhm="0.001131" res="353687.1" algo="FTMS"/>
<pk mz="400.172610" i="1297022.4" sn="8.23" a="752.87" fwhm="0.000856" res="467282.2" algo="FTMS"/>
<pk mz="400.197753" i="1540997.9" sn="10.21" a="1262.80" fwhm="0.001025" res="390481.9" algo="FTMS"/>
<pk mz="400.205621" i="1405320.1" sn="9.11" a="1210.41" fwhm="0.001104" res="362481.5" algo="FTMS"/>
<pk mz="400.242204" i="1262739.0" sn="7.95" a="939.77" fwhm="0.001040" res="384980.1" algo="FTMS"/>
<pk mz="401.015198" i="1516664.3" sn="10.01" a="1329.52" fwhm="0.001111" res="360906.1" algo="FTMS"/>
<pk mz="401.026218" i="1187451.5" sn="7.33" a="819.96" fwhm="0.000920" res="435826.5" algo="FTMS"/>
<pk mz="401.036228" i="1711742.5" sn="11.60" a="1765.93" fwhm="0.001312" res="305732.5" algo="FTMS"/>
<pk mz="401.051431" i="1948803.0" sn="13.53" a="1927.96" fwhm="0.001194" res="335758.3" algo="FTMS"/>
<pk mz="401.062821" i="1184774.4" sn="7.31" a="825.06" fwhm="0.000969" res="414012.6" algo="FTMS"/>
<pk mz="401.072531" i="5264521.0" sn="40.53" a="5478.01" fwhm="0.001092" res="367205.4" algo="FTMS"/>
<pk mz="401.087651" i="2122893.8" sn="14.95" a="1720.46" fwhm="0.000963" res="416641.8" algo="FTMS"/>
<pk mz="401.100735" i="1430161.6" sn="9.31" a="1083.15" fwhm="0.001035" res="387459.6" algo="FTMS"/>
<pk mz="401.108922" i="5893268.0" sn="45.65" a="6146.86" fwhm="0.001080" res="371511.6" algo="FTMS"/>
<pk mz="401.120190" i="1288855.4" sn="8.16" a="776.12" fwhm="0.000838" res="478835.6" algo="FTMS"/>
<pk mz="401.137272" i="2118556.5" sn="14.91" a="1654.53" fwhm="0.000972" res="412700.7" algo="FTMS"/>
<pk mz="401.145349" i="6051999.0" sn="46.94" a="6233.66" fwhm="0.001066" res="376321.1" algo="FTMS"/>
<pk mz="401.156521" i="1157410.3" sn="7.09" a="776.01" fwhm="0.000936" res="428360.8" algo="FTMS"/>
<pk mz="401.167727" i="1544613.5" sn="10.24" a="1120.32" fwhm="0.000937" res="428096.4" algo="FTMS"/>
<pk mz="401.173746" i="2056871.4" sn="14.41" a="1686.40" fwhm="0.000994" res="403685.0" algo="FTMS"/>
<pk mz="401.181663" i="9318570.0" sn="73.53" a="10355.89" fwhm="0.001095" res="366213.8" algo="FTMS"/>
<pk mz="401.204152" i="5098672.5" sn="39.18" a="5776.32" fwhm="0.001139" res="352167.7" algo="FTMS"/>
<pk mz="401.209987" i="2852018.3" sn="20.88" a="2463.43" fwhm="0.000998" res="401872.3" algo="FTMS"/>
<pk mz="401.218065" i="7210164.5" sn="56.37" a="7842.58" fwhm="0.001094" res="366763.7" algo="FTMS"/>
<pk mz="401.231108" i="3382456.5" sn="25.20" a="3469.22" fwhm="0.001124" res="357070.1" algo="FTMS"/>
<pk mz="401.240570" i="1147323.3" sn="7.01" a="844.12" fwhm="0.001095" res="366482.8" algo="FTMS"/>
<pk mz="401.246467" i="2101693.0" sn="14.78" a="1756.85" fwhm="0.000965" res="415783.5" algo="FTMS"/>
<pk mz="401.254540" i="2549439.3" sn="18.42" a="2152.55" fwhm="0.001002" res="400583.5" algo="FTMS"/>
<pk mz="401.888084" i="1447804.1" sn="9.45" a="986.48" fwhm="0.000899" res="447224.6" algo="FTMS"/>
<pk mz="401.924525" i="15145351.0" sn="120.97" a="17126.60" fwhm="0.001083" res="371082.7" algo="FTMS"/>
<pk mz="402.046774" i="1702315.5" sn="11.52" a="1199.13" fwhm="0.000992" res="405118.4" algo="FTMS"/>
<pk mz="402.075871" i="1214132.3" sn="7.55" a="857.47" fwhm="0.000931" res="431987.7" algo="FTMS"/>
<pk mz="402.083075" i="1863862.4" sn="12.84" a="1614.14" fwhm="0.001039" res="387138.5" algo="FTMS"/>
<pk mz="402.094378" i="1263801.8" sn="7.95" a="736.45" fwhm="0.000870" res="461971.3" algo="FTMS"/>
<pk mz="402.104006" i="1306172.6" sn="8.30" a="1196.89" fwhm="0.001233" res="326198.5" algo="FTMS"/>
<pk mz="402.119522" i="1149889.3" sn="7.02" a="688.56" fwhm="0.000811" res="495763.9" algo="FTMS"/>
<pk mz="402.140639" i="1746887.6" sn="11.88" a="1647.63" fwhm="0.001135" res="354239.7" algo="FTMS"/>
<pk mz="402.148793" i="1424074.0" sn="9.26" a="1235.11" fwhm="0.001089" res="369155.2" algo="FTMS"/>
<pk mz="402.177046" i="2019794.5" sn="14.11" a="1775.71" fwhm="0.001132" res="355391.3" algo="FTMS"/>
<pk mz="402.184986" i="1828052.9" sn="12.55" a="1421.81" fwhm="0.000929" res="432809.4" algo="FTMS"/>
<pk mz="402.188153" i="1659605.8" sn="11.17" a="1135.82" fwhm="0.000866" res="464294.5" algo="FTMS"/>
<pk mz="402.213269" i="1543773.3" sn="10.23" a="1724.63" fwhm="0.001506" res="267157.0" algo="FTMS"/>
<pk mz="402.221536" i="1915871.8" sn="13.26" a="1983.08" fwhm="0.001211" res="332170.8" algo="FTMS"/>
<pk mz="402.927744" i="2098611.3" sn="14.75" a="2032.07" fwhm="0.001072" res="375841.4" algo="FTMS"/>
<pk mz="402.941308" i="3751607.5" sn="28.20" a="3672.29" fwhm="0.001060" res="380161.7" algo="FTMS"/>
<pk mz="403.030762" i="2523346.3" sn="18.20" a="2403.15" fwhm="0.001037" res="388471.9" algo="FTMS"/>
<pk mz="403.042040" i="1549269.6" sn="10.27" a="1345.99" fwhm="0.001153" res="349580.3" algo="FTMS"/>
<pk mz="403.052015" i="2037464.6" sn="14.25" a="1868.65" fwhm="0.001088" res="370510.9" algo="FTMS"/>
<pk mz="403.067084" i="3845341.3" sn="28.97" a="4042.97" fwhm="0.001120" res="359814.9" algo="FTMS"/>
<pk mz="403.078336" i="1648352.5" sn="11.08" a="1456.75" fwhm="0.001004" res="401330.8" algo="FTMS"/>
<pk mz="403.088230" i="3160291.5" sn="23.39" a="2948.41" fwhm="0.001026" res="393059.6" algo="FTMS"/>
<pk mz="403.103489" i="3129064.0" sn="23.14" a="3166.12" fwhm="0.001078" res="373779.2" algo="FTMS"/>
<pk mz="403.116545" i="2637292.0" sn="19.13" a="2516.88" fwhm="0.001104" res="365304.8" algo="FTMS"/>
<pk mz="403.124578" i="3281134.5" sn="24.37" a="3606.72" fwhm="0.001131" res="356575.0" algo="FTMS"/>
<pk mz="403.135728" i="1870833.8" sn="12.89" a="1408.86" fwhm="0.000950" res="424245.7" algo="FTMS"/>
<pk mz="403.152901" i="3650295.0" sn="27.38" a="3901.86" fwhm="0.001076" res="374623.4" algo="FTMS"/>
<pk mz="403.160992" i="5587705.5" sn="43.15" a="6225.15" fwhm="0.001154" res="349273.2" algo="FTMS"/>
<pk mz="403.172176" i="5546748.5" sn="42.82" a="6002.02" fwhm="0.001134" res="355585.0" algo="FTMS"/>
<pk mz="403.183389" i="3596544.0" sn="26.94" a="3692.62" fwhm="0.001114" res="362039.7" algo="FTMS"/>
<pk mz="403.189281" i="11590402.0" sn="92.02" a="12936.39" fwhm="0.001117" res="360950.5" algo="FTMS"/>
<pk mz="403.194825" i="36483844.0" z="-1" sn="294.70" a="41098.77" fwhm="0.001111" res="362832.1" algo="FTMS" component_name="d" deconvoluted_molecular_mass="403.195579" deconvoluted_isotopic_mass="403.195457"/>
<pk mz="403.197277" i="6158084.5" sn="47.80" a="6593.64" fwhm="0.001117" res="360835.9" algo="FTMS"/>
<pk mz="403.225628" i="3168012.8" sn="23.45" a="3698.22" fwhm="0.001343" res="300218.9" algo="FTMS"/>
<pk mz="403.233728" i="3288335.3" sn="24.43" a="3392.22" fwhm="0.001105" res="364796.8" algo="FTMS"/>
<pk mz="403.921494" i="15127518.0" sn="120.82" a="17272.62" fwhm="0.001134" res="356045.5" algo="FTMS"/>
<pk mz="404.026086" i="1472253.9" sn="9.64" a="1175.62" fwhm="0.001057" res="382155.3" algo="FTMS"/>
<pk mz="404.062341" i="3054088.8" sn="22.52" a="3082.87" fwhm="0.001077" res="375216.0" algo="FTMS"/>
<pk mz="404.073629" i="1413900.3" sn="9.17" a="1032.66" fwhm="0.000975" res="414603.8" algo="FTMS"/>
<pk mz="404.083430" i="1278479.3" sn="8.07" a="894.85" fwhm="0.000984" res="410495.8" algo="FTMS"/>
<pk mz="404.098686" i="2311955.8" sn="16.48" a="2190.95" fwhm="0.001099" res="367804.5" algo="FTMS"/>
<pk mz="404.119786" i="1559066.3" sn="10.35" a="1086.00" fwhm="0.000977" res="413663.9" algo="FTMS"/>
<pk mz="404.156226" i="4019749.3" sn="30.38" a="4091.60" fwhm="0.001090" res="370923.6" algo="FTMS"/>
<pk mz="404.175582" i="1530667.1" sn="10.12" a="1150.52" fwhm="0.000931" res="434207.4" algo="FTMS"/>
<pk mz="404.192632" i="4878896.0" sn="37.38" a="5624.45" fwhm="0.001192" res="338962.5" algo="FTMS"/>
<pk mz="404.198240" i="8233010.0" z="-1" sn="64.69" a="9000.76" fwhm="0.001108" res="364800.2" algo="FTMS" component_name="d" deconvoluted_molecular_mass="403.195579" deconvoluted_isotopic_mass="404.198874"/>
<pk mz="404.200740" i="1422642.6" sn="9.24" a="1054.13" fwhm="0.001013" res="399136.5" algo="FTMS"/>
<pk mz="404.228919" i="1162299.3" sn="7.12" a="965.40" fwhm="0.001146" res="352863.1" algo="FTMS"/>
<pk mz="404.924832" i="1763597.9" sn="12.01" a="1596.06" fwhm="0.001085" res="373363.3" algo="FTMS"/>
<pk mz="404.938246" i="1797393.9" sn="12.29" a="1475.68" fwhm="0.001042" res="388721.9" algo="FTMS"/>
<pk mz="405.009909" i="1766951.6" sn="12.04" a="1632.37" fwhm="0.001109" res="365360.3" algo="FTMS"/>
<pk mz="405.046365" i="4940082.5" sn="37.88" a="5530.10" fwhm="0.001154" res="350907.6" algo="FTMS"/>
<pk mz="405.057626" i="2332470.0" sn="16.64" a="1786.40" fwhm="0.000884" res="457966.7" algo="FTMS"/>
<pk mz="405.067256" i="1418553.0" sn="9.20" a="1072.03" fwhm="0.000945" res="428836.8" algo="FTMS"/>
<pk mz="405.082717" i="7566653.5" sn="59.26" a="8641.73" fwhm="0.001134" res="357149.1" algo="FTMS"/>
<pk mz="405.094070" i="2783553.3" sn="20.32" a="2638.22" fwhm="0.001074" res="377184.8" algo="FTMS"/>
<pk mz="405.095720" i="2338369.8" sn="16.69" a="2090.16" fwhm="0.001046" res="387190.5" algo="FTMS"/>
<pk mz="405.103809" i="1210436.1" sn="7.51" a="951.98" fwhm="0.000966" res="419327.5" algo="FTMS"/>
<pk mz="405.119086" i="5100361.0" sn="39.18" a="5843.67" fwhm="0.001216" res="333108.3" algo="FTMS"/>
<pk mz="405.130341" i="2894156.3" sn="21.22" a="3139.03" fwhm="0.001226" res="330447.2" algo="FTMS"/>
<pk mz="405.132167" i="5258572.5" sn="40.47" a="5973.40" fwhm="0.001176" res="344542.1" algo="FTMS"/>
<pk mz="405.140289" i="1910863.1" sn="13.21" a="1534.61" fwhm="0.000992" res="408490.0" algo="FTMS"/>
<pk mz="405.149802" i="1207378.1" sn="7.48" a="924.79" fwhm="0.000916" res="442400.2" algo="FTMS"/>
<pk mz="405.155470" i="2444627.8" sn="17.56" a="2360.04" fwhm="0.001091" res="371316.9" algo="FTMS"/>
<pk mz="405.168564" i="9751896.0" sn="77.05" a="10805.69" fwhm="0.001116" res="363181.9" algo="FTMS"/>
<pk mz="405.176669" i="2361178.3" sn="16.88" a="2221.84" fwhm="0.001095" res="370137.1" algo="FTMS"/>
<pk mz="405.186361" i="4103517.3" sn="31.06" a="4130.11" fwhm="0.001103" res="367265.6" algo="FTMS"/>
<pk mz="405.189786" i="1728478.3" sn="11.73" a="1579.27" fwhm="0.001249" res="324393.1" algo="FTMS"/>
<pk mz="405.201566" i="1266273.8" z="-1" sn="7.96" a="760.66" fwhm="0.000903" res="448767.5" algo="FTMS" component_name="d" deconvoluted_molecular_mass="403.195579" deconvoluted_isotopic_mass="405.202204"/>
<pk mz="405.205002" i="4429667.0" sn="33.72" a="5268.70" fwhm="0.001266" res="320026.0" algo="FTMS"/>
<pk mz="405.212922" i="1959269.3" sn="13.61" a="1967.66" fwhm="0.001130" res="358739.1" algo="FTMS"/>
<pk mz="405.222750" i="1327720.3" sn="8.46" a="826.91" fwhm="0.000923" res="439185.9" algo="FTMS"/>
<pk mz="405.241321" i="2060141.9" sn="14.43" a="2234.83" fwhm="0.001248" res="324679.0" algo="FTMS"/>
<pk mz="405.918569" i="4897340.0" sn="37.53" a="5617.07" fwhm="0.001227" res="330784.5" algo="FTMS"/>
<pk mz="406.041491" i="2565729.3" sn="18.54" a="2300.41" fwhm="0.001039" res="390763.6" algo="FTMS"/>
<pk mz="406.049521" i="1178211.8" sn="7.24" a="623.09" fwhm="0.000849" res="478338.5" algo="FTMS"/>
<pk mz="406.077933" i="6470252.5" sn="50.33" a="7709.75" fwhm="0.001161" res="349709.5" algo="FTMS"/>
<pk mz="406.085901" i="1162862.9" sn="7.12" a="636.17" fwhm="0.000825" res="492419.1" algo="FTMS"/>
<pk mz="406.089099" i="1299055.9" sn="8.23" a="1332.68" fwhm="0.001391" res="291849.1" algo="FTMS"/>
<pk mz="406.098839" i="1267442.8" sn="7.97" a="904.09" fwhm="0.001056" res="384537.4" algo="FTMS"/>
<pk mz="406.114333" i="2091639.5" sn="14.68" a="1752.65" fwhm="0.001035" res="392430.8" algo="FTMS"/>
<pk mz="406.135606" i="3183742.0" sn="23.57" a="2893.96" fwhm="0.001014" res="400617.4" algo="FTMS"/>
<pk mz="406.150687" i="1337090.6" sn="8.54" a="1051.07" fwhm="0.001071" res="379117.2" algo="FTMS"/>
<pk mz="406.171799" i="4614793.0" sn="35.22" a="4706.13" fwhm="0.001097" res="370154.2" algo="FTMS"/>
<pk mz="406.198381" i="2339217.3" sn="16.70" a="2316.92" fwhm="0.001171" res="346859.5" algo="FTMS"/>
<pk mz="406.208219" i="1515668.1" z="-1" sn="9.99" a="1030.89" fwhm="0.000865" res="469340.7" algo="FTMS" component_name="d" deconvoluted_molecular_mass="403.195579" deconvoluted_isotopic_mass="406.208860"/>
<pk mz="407.025628" i="3283342.0" sn="24.38" a="3104.46" fwhm="0.001013" res="401644.7" algo="FTMS"/>
<pk mz="407.061996" i="8393625.0" sn="65.99" a="9470.29" fwhm="0.001144" res="355800.4" algo="FTMS"/>
<pk mz="407.073214" i="4360092.5" sn="33.15" a="4538.47" fwhm="0.001062" res="383247.9" algo="FTMS"/>
<pk mz="407.081362" i="1436831.0" sn="9.35" a="974.21" fwhm="0.000862" res="471990.2" algo="FTMS"/>
<pk mz="407.098389" i="8170404.0" sn="64.17" a="9005.14" fwhm="0.001101" res="369616.4" algo="FTMS"/>
<pk mz="407.109700" i="2940839.8" sn="21.59" a="2889.76" fwhm="0.001096" res="371315.5" algo="FTMS"/>
<pk mz="407.111420" i="4351400.0" sn="33.08" a="4608.93" fwhm="0.001135" res="358736.0" algo="FTMS"/>
<pk mz="407.129121" i="1681837.6" sn="11.34" a="1650.60" fwhm="0.001211" res="336133.2" algo="FTMS"/>
<pk mz="407.134716" i="6793135.5" sn="52.96" a="7480.72" fwhm="0.001119" res="363708.9" algo="FTMS"/>
<pk mz="407.147832" i="10835891.0" sn="85.87" a="13016.53" fwhm="0.001197" res="340093.4" algo="FTMS"/>
<pk mz="407.165643" i="2883000.8" sn="21.12" a="2736.10" fwhm="0.001088" res="374071.6" algo="FTMS"/>
<pk mz="407.171187" i="2778042.5" sn="20.27" a="2919.60" fwhm="0.001186" res="343347.6" algo="FTMS"/>
<pk mz="407.184187" i="12607423.0" sn="100.30" a="14483.31" fwhm="0.001143" res="356156.6" algo="FTMS"/>
<pk mz="407.201679" i="1392963.9" sn="8.99" a="1352.78" fwhm="0.001190" res="342298.7" algo="FTMS"/>
<pk mz="407.206662" i="1475525.4" sn="9.66" a="1131.36" fwhm="0.001232" res="330426.8" algo="FTMS"/>
<pk mz="407.220528" i="8074185.5" sn="63.39" a="9142.30" fwhm="0.001153" res="353059.5" algo="FTMS"/>
<pk mz="407.257008" i="2452436.8" sn="17.62" a="2139.70" fwhm="0.001017" res="400417.9" algo="FTMS"/>
<pk mz="408.020999" i="1326783.3" sn="8.45" a="1461.82" fwhm="0.001468" res="277948.4" algo="FTMS"/>
<pk mz="408.057276" i="3484874.5" sn="26.02" a="3580.42" fwhm="0.001123" res="363372.4" algo="FTMS"/>
<pk mz="408.065226" i="1796556.9" sn="12.27" a="1466.71" fwhm="0.000946" res="431133.1" algo="FTMS"/>
<pk mz="408.068643" i="1284302.0" sn="8.10" a="864.13" fwhm="0.001017" res="401122.2" algo="FTMS"/>
<pk mz="408.093663" i="5335253.5" sn="41.09" a="5496.02" fwhm="0.001092" res="373541.4" algo="FTMS"/>
<pk mz="408.101798" i="2167256.3" sn="15.29" a="2023.84" fwhm="0.001065" res="383194.4" algo="FTMS"/>
<pk mz="408.104862" i="1627097.1" sn="10.89" a="1455.06" fwhm="0.001117" res="365328.8" algo="FTMS"/>
<pk mz="408.106631" i="1317849.6" sn="8.38" a="878.67" fwhm="0.000880" res="463619.5" algo="FTMS"/>
<pk mz="408.114838" i="1158876.1" sn="7.08" a="894.49" fwhm="0.000914" res="446329.2" algo="FTMS"/>
<pk mz="408.130072" i="2388704.8" sn="17.10" a="2098.89" fwhm="0.001003" res="407024.2" algo="FTMS"/>
<pk mz="408.138254" i="1752035.4" sn="11.91" a="1390.60" fwhm="0.000985" res="414165.7" algo="FTMS"/>
<pk mz="408.141205" i="1515236.3" sn="9.98" a="1224.83" fwhm="0.001126" res="362402.9" algo="FTMS"/>
<pk mz="408.143036" i="1358308.8" sn="8.71" a="902.13" fwhm="0.000938" res="435131.6" algo="FTMS"/>
<pk mz="408.151129" i="3446503.3" sn="25.71" a="3352.02" fwhm="0.001071" res="381157.6" algo="FTMS"/>
<pk mz="408.177581" i="3247343.5" sn="24.09" a="3480.88" fwhm="0.001178" res="346535.4" algo="FTMS"/>
<pk mz="408.187564" i="2503410.5" sn="18.03" a="2481.18" fwhm="0.001183" res="344993.3" algo="FTMS"/>
<pk mz="408.190688" i="3188467.5" sn="23.61" a="3523.93" fwhm="0.001110" res="367739.1" algo="FTMS"/>
<pk mz="408.206013" i="3426552.3" sn="25.54" a="3471.45" fwhm="0.001110" res="367815.4" algo="FTMS"/>
<pk mz="408.215979" i="1243643.3" sn="7.77" a="942.42" fwhm="0.001024" res="398715.6" algo="FTMS"/>
<pk mz="408.223943" i="1675261.8" sn="11.29" a="1383.88" fwhm="0.001057" res="386336.9" algo="FTMS"/>
<pk mz="409.041249" i="5919225.5" sn="45.28" a="6895.92" fwhm="0.001184" res="345413.6" algo="FTMS"/>
<pk mz="409.052606" i="1613821.1" sn="10.65" a="1306.65" fwhm="0.000982" res="416473.1" algo="FTMS"/>
<pk mz="409.056455" i="1292542.3" sn="8.07" a="676.13" fwhm="0.000893" res="458145.9" algo="FTMS"/>
<pk mz="409.077659" i="10893829.0" sn="85.29" a="12666.77" fwhm="0.001176" res="347823.4" algo="FTMS"/>
<pk mz="409.088931" i="3035144.3" sn="22.08" a="2997.70" fwhm="0.001053" res="388604.4" algo="FTMS"/>
<pk mz="409.108533" i="1408526.4" sn="9.00" a="967.71" fwhm="0.000935" res="437582.6" algo="FTMS"/>
<pk mz="409.114032" i="10236432.0" sn="80.00" a="11979.46" fwhm="0.001195" res="342236.3" algo="FTMS"/>
<pk mz="409.127106" i="10256916.0" sn="80.16" a="12124.09" fwhm="0.001180" res="346584.8" algo="FTMS"/>
<pk mz="409.144883" i="3402777.5" sn="25.04" a="3894.66" fwhm="0.001209" res="338309.2" algo="FTMS"/>
<pk mz="409.150439" i="7843355.5" sn="60.75" a="9013.02" fwhm="0.001187" res="344663.9" algo="FTMS"/>
<pk mz="409.163511" i="13240863.0" sn="104.16" a="15143.81" fwhm="0.001121" res="365014.8" algo="FTMS"/>
<pk mz="409.181265" i="4120612.8" sn="30.81" a="4074.01" fwhm="0.001115" res="367049.7" algo="FTMS"/>
<pk mz="409.186838" i="3691046.5" sn="27.36" a="3444.15" fwhm="0.001055" res="387814.1" algo="FTMS"/>
<pk mz="409.199917" i="9656875.0" sn="75.34" a="11021.96" fwhm="0.001163" res="351905.1" algo="FTMS"/>
<pk mz="409.217630" i="2623024.0" sn="18.77" a="2699.39" fwhm="0.001155" res="354247.9" algo="FTMS"/>
<pk mz="409.223207" i="2631217.8" sn="18.83" a="2666.71" fwhm="0.001111" res="368237.9" algo="FTMS"/>
<pk mz="409.236245" i="9617974.0" sn="75.03" a="11257.80" fwhm="0.001192" res="343231.2" algo="FTMS"/>
<pk mz="409.272701" i="1230913.0" sn="7.57" a="969.29" fwhm="0.001008" res="405861.4" algo="FTMS"/>
<pk mz="409.311115" i="1853772.9" sn="12.58" a="2000.79" fwhm="0.001240" res="330028.7" algo="FTMS"/>
<pk mz="410.036447" i="1611053.3" sn="10.63" a="1547.84" fwhm="0.001460" res="280871.7" algo="FTMS"/>
<pk mz="410.044438" i="1463599.8" sn="9.44" a="1248.24" fwhm="0.001061" res="386505.9" algo="FTMS"/>
<pk mz="410.051597" i="1188914.0" sn="7.23" a="752.19" fwhm="0.000909" res="451241.6" algo="FTMS"/>
<pk mz="410.062447" i="1210421.3" sn="7.41" a="1146.91" fwhm="0.001195" res="343074.0" algo="FTMS"/>
<pk mz="410.072784" i="3239224.5" sn="23.72" a="3588.71" fwhm="0.001227" res="334190.9" algo="FTMS"/>
<pk mz="410.080871" i="2830139.0" sn="20.43" a="3163.10" fwhm="0.001199" res="341963.3" algo="FTMS"/>
<pk mz="410.109251" i="3422019.8" sn="25.19" a="3737.31" fwhm="0.001118" res="366732.4" algo="FTMS"/>
<pk mz="410.117265" i="2413126.3" sn="17.08" a="2649.23" fwhm="0.001166" res="351717.5" algo="FTMS"/>
<pk mz="410.122332" i="2676551.8" sn="19.20" a="2867.76" fwhm="0.001167" res="351449.4" algo="FTMS"/>
<pk mz="410.130508" i="1865546.4" sn="12.67" a="1547.84" fwhm="0.001010" res="406017.1" algo="FTMS"/>
<pk mz="410.145645" i="1427279.0" sn="9.15" a="1038.81" fwhm="0.000952" res="430808.9" algo="FTMS"/>
<pk mz="410.153678" i="1419089.5" sn="9.08" a="1012.99" fwhm="0.000969" res="423148.3" algo="FTMS"/>
<pk mz="410.158604" i="2067539.1" sn="14.30" a="1923.43" fwhm="0.001122" res="365557.0" algo="FTMS"/>
<pk mz="410.166842" i="2963797.8" sn="21.51" a="3149.29" fwhm="0.001207" res="339962.6" algo="FTMS"/>
<pk mz="410.181862" i="1199450.3" sn="7.32" a="891.67" fwhm="0.001076" res="381158.0" algo="FTMS"/>
<pk mz="410.195093" i="1431134.4" sn="9.18" a="1106.17" fwhm="0.000950" res="431667.4" algo="FTMS"/>
<pk mz="410.201373" i="2293600.3" sn="16.12" a="1795.86" fwhm="0.000916" res="447853.2" algo="FTMS"/>
<pk mz="410.203159" i="2183265.0" sn="15.23" a="2164.87" fwhm="0.001170" res="350645.5" algo="FTMS"/>
<pk mz="410.221524" i="338783072.0" z="-1" sn="2722.34" a="356514.88" fwhm="0.001074" res="381881.3" algo="FTMS" component_name="E" deconvoluted_molecular_mass="410.222187" deconvoluted_isotopic_mass="410.222178"/>
<pk mz="410.239545" i="2356588.3" sn="16.62" a="2003.38" fwhm="0.000973" res="421765.9" algo="FTMS"/>
<pk mz="411.020503" i="1828958.5" sn="12.38" a="1948.61" fwhm="0.001346" res="305380.0" algo="FTMS"/>
<pk mz="411.035956" i="1374563.4" sn="8.72" a="833.95" fwhm="0.000816" res="503722.6" algo="FTMS"/>
<pk mz="411.056855" i="8945770.0" sn="69.62" a="10501.60" fwhm="0.001160" res="354359.5" algo="FTMS"/>
<pk mz="411.068127" i="1389037.3" sn="8.84" a="1297.03" fwhm="0.001244" res="330371.7" algo="FTMS"/>
<pk mz="411.093296" i="12610677.0" sn="99.09" a="15429.86" fwhm="0.001175" res="349783.0" algo="FTMS"/>
<pk mz="411.104576" i="1851256.6" sn="12.56" a="1673.63" fwhm="0.001092" res="376469.5" algo="FTMS"/>
<pk mz="411.106391" i="1356537.3" sn="8.58" a="1442.67" fwhm="0.001763" res="233204.9" algo="FTMS"/>
<pk mz="411.124113" i="3235454.8" sn="23.69" a="3272.63" fwhm="0.001124" res="365849.1" algo="FTMS"/>
<pk mz="411.129654" i="9987200.0" sn="77.99" a="11354.56" fwhm="0.001149" res="357795.1" algo="FTMS"/>
<pk mz="411.142676" i="4731012.5" sn="35.72" a="5198.62" fwhm="0.001122" res="366563.4" algo="FTMS"/>
<pk mz="411.158023" i="1328777.3" sn="8.35" a="837.61" fwhm="0.000877" res="468964.1" algo="FTMS"/>
<pk mz="411.160478" i="4396170.0" sn="33.02" a="4789.84" fwhm="0.001188" res="345974.9" algo="FTMS"/>
<pk mz="411.165986" i="6258827.5" sn="48.01" a="7467.99" fwhm="0.001228" res="334692.5" algo="FTMS"/>
<pk mz="411.179100" i="6889616.0" sn="53.08" a="8162.59" fwhm="0.001232" res="333648.3" algo="FTMS"/>
<pk mz="411.196837" i="2512021.3" sn="17.87" a="2362.21" fwhm="0.001057" res="388892.3" algo="FTMS"/>
<pk mz="411.202471" i="4676759.0" sn="35.28" a="5706.18" fwhm="0.001221" res="336822.4" algo="FTMS"/>
<pk mz="411.215468" i="4454043.0" sn="33.49" a="5175.20" fwhm="0.001243" res="330839.0" algo="FTMS"/>
<pk mz="411.218479" i="1686172.0" sn="11.23" a="1603.04" fwhm="0.001180" res="348571.9" algo="FTMS"/>
<pk mz="411.224929" i="47713440.0" z="-1" sn="381.40" a="56059.18" fwhm="0.001139" res="360970.2" algo="FTMS" component_name="E" deconvoluted_molecular_mass="410.222187" deconvoluted_isotopic_mass="411.225586"/>
<pk mz="411.233245" i="3209376.8" sn="23.48" a="3697.59" fwhm="0.001281" res="321002.7" algo="FTMS"/>
<pk mz="411.238750" i="2888354.3" sn="20.90" a="3069.19" fwhm="0.001193" res="344800.6" algo="FTMS"/>
<pk mz="411.251895" i="1647526.5" sn="10.92" a="1349.15" fwhm="0.000969" res="424550.0" algo="FTMS"/>
<pk mz="412.031045" i="1283993.0" sn="7.99" a="1076.82" fwhm="0.001141" res="361215.1" algo="FTMS"/>
<pk mz="412.052163" i="2159519.5" sn="15.03" a="1739.17" fwhm="0.000997" res="413275.7" algo="FTMS"/>
<pk mz="412.060316" i="2023586.1" sn="13.94" a="1705.72" fwhm="0.001036" res="397574.1" algo="FTMS"/>
<pk mz="412.088557" i="2680747.0" sn="19.23" a="2922.66" fwhm="0.001192" res="345801.4" algo="FTMS"/>
<pk mz="412.096609" i="2791853.5" sn="20.12" a="2564.99" fwhm="0.001066" res="386552.8" algo="FTMS"/>
<pk mz="412.101635" i="1801647.0" sn="12.16" a="1441.72" fwhm="0.000986" res="417859.9" algo="FTMS"/>
<pk mz="412.124936" i="2167990.3" sn="15.10" a="2310.43" fwhm="0.001259" res="327287.2" algo="FTMS"/>
<pk mz="412.132992" i="1908664.8" sn="13.02" a="1778.76" fwhm="0.001112" res="370732.2" algo="FTMS"/>
<pk mz="412.137983" i="4167610.3" sn="31.18" a="4545.13" fwhm="0.001169" res="352446.3" algo="FTMS"/>
<pk mz="412.169351" i="1602500.1" sn="10.55" a="1362.87" fwhm="0.001093" res="377175.2" algo="FTMS"/>
<pk mz="412.174469" i="1400517.8" sn="8.93" a="1068.26" fwhm="0.000962" res="428489.3" algo="FTMS"/>
<pk mz="412.182495" i="1243080.3" sn="7.66" a="846.52" fwhm="0.000884" res="466165.7" algo="FTMS"/>
<pk mz="412.205794" i="1425615.5" sn="9.13" a="1212.49" fwhm="0.001118" res="368566.8" algo="FTMS"/>
<pk mz="412.218614" i="70233552.0" z="-1" sn="562.52" a="82830.17" fwhm="0.001126" res="365954.9" algo="FTMS" component_name="Q" deconvoluted_molecular_mass="412.219224" deconvoluted_isotopic_mass="412.219274"/>
<pk mz="412.228322" i="4839894.5" z="-1" sn="36.59" a="5420.57" fwhm="0.001141" res="361371.4" algo="FTMS" component_name="E" deconvoluted_molecular_mass="410.222187" deconvoluted_isotopic_mass="412.228982"/>
<pk mz="412.966422" i="1554877.0" sn="10.17" a="1246.42" fwhm="0.001088" res="379488.5" algo="FTMS"/>
<pk mz="413.015120" i="1358028.1" sn="8.59" a="959.87" fwhm="0.000967" res="426918.7" algo="FTMS"/>
<pk mz="413.036208" i="3628242.8" sn="26.84" a="4004.90" fwhm="0.001184" res="348748.5" algo="FTMS"/>
<pk mz="413.051539" i="1653975.5" sn="10.97" a="1591.28" fwhm="0.001177" res="350988.7" algo="FTMS"/>
<pk mz="413.062801" i="1229531.0" sn="7.55" a="789.19" fwhm="0.000858" res="481300.1" algo="FTMS"/>
<pk mz="413.072546" i="8753886.0" sn="68.07" a="10091.53" fwhm="0.001143" res="361318.0" algo="FTMS"/>
<pk mz="413.101087" i="1368039.0" sn="8.67" a="941.12" fwhm="0.000956" res="432094.3" algo="FTMS"/>
<pk mz="413.108916" i="9846505.0" sn="76.85" a="12087.33" fwhm="0.001214" res="340151.1" algo="FTMS"/>
<pk mz="413.120309" i="1425133.0" sn="9.12" a="1098.97" fwhm="0.000995" res="415210.9" algo="FTMS"/>
<pk mz="413.124386" i="1171566.4" sn="7.09" a="967.04" fwhm="0.001263" res="327106.4" algo="FTMS"/>
<pk mz="413.137370" i="1550322.4" sn="10.13" a="1162.26" fwhm="0.001011" res="408764.2" algo="FTMS"/>
<pk mz="413.139673" i="1682931.1" sn="11.20" a="1382.91" fwhm="0.001025" res="402967.4" algo="FTMS"/>
<pk mz="413.145339" i="7828213.0" sn="60.62" a="9079.44" fwhm="0.001184" res="349049.6" algo="FTMS"/>
<pk mz="413.158416" i="1947385.0" sn="13.33" a="2032.11" fwhm="0.001205" res="342799.3" algo="FTMS"/>
<pk mz="413.167935" i="1171707.9" sn="7.09" a="858.18" fwhm="0.000985" res="419465.8" algo="FTMS"/>
<pk mz="413.173621" i="1544189.8" sn="10.08" a="1179.30" fwhm="0.000965" res="428244.8" algo="FTMS"/>
<pk mz="413.176233" i="2066174.5" sn="14.28" a="1813.70" fwhm="0.001029" res="401423.3" algo="FTMS"/>
<pk mz="413.181745" i="7466752.0" sn="57.71" a="8489.40" fwhm="0.001166" res="354433.6" algo="FTMS"/>
<pk mz="413.194809" i="1865476.4" sn="12.67" a="1669.72" fwhm="0.001074" res="384816.4" algo="FTMS"/>
<pk mz="413.204173" i="3774727.3" sn="28.02" a="3996.93" fwhm="0.001139" res="362850.9" algo="FTMS"/>
<pk mz="413.212782" i="1306890.0" sn="8.17" a="1112.70" fwhm="0.001207" res="342361.6" algo="FTMS"/>
<pk mz="413.218080" i="7374603.5" sn="56.97" a="8160.50" fwhm="0.001145" res="360779.5" algo="FTMS"/>
<pk mz="413.222027" i="12099341.0" z="-1" sn="94.97" a="14537.15" fwhm="0.001206" res="342510.2" algo="FTMS" component_name="Q" deconvoluted_molecular_mass="412.219224" deconvoluted_isotopic_mass="413.222690"/>
<pk mz="413.254480" i="3210519.0" sn="23.48" a="3602.00" fwhm="0.001209" res="341723.4" algo="FTMS"/>
<pk mz="413.964969" i="1740021.4" sn="11.66" a="1909.62" fwhm="0.001432" res="289154.6" algo="FTMS"/>
<pk mz="414.046633" i="1588751.0" sn="10.44" a="1533.27" fwhm="0.001310" res="316032.9" algo="FTMS"/>
<pk mz="414.067801" i="1688085.6" sn="11.24" a="1519.44" fwhm="0.001132" res="365665.1" algo="FTMS"/>
<pk mz="414.075887" i="1339288.1" sn="8.43" a="1089.61" fwhm="0.001374" res="301430.5" algo="FTMS"/>
<pk mz="414.104126" i="1784609.0" sn="12.01" a="2027.80" fwhm="0.001277" res="324375.1" algo="FTMS"/>
<pk mz="414.112347" i="2209315.5" sn="15.43" a="2030.13" fwhm="0.001115" res="371549.9" algo="FTMS"/>
<pk mz="414.117230" i="1808165.1" sn="12.20" a="1841.41" fwhm="0.001203" res="344196.0" algo="FTMS"/>
<pk mz="414.140502" i="1486124.4" sn="9.61" a="957.77" fwhm="0.000875" res="473439.6" algo="FTMS"/>
<pk mz="414.148607" i="1649198.9" sn="10.92" a="1346.09" fwhm="0.000983" res="421196.7" algo="FTMS"/>
<pk mz="414.153625" i="1415216.5" sn="9.04" a="955.37" fwhm="0.000922" res="449025.8" algo="FTMS"/>
<pk mz="414.177062" i="1566775.9" sn="10.26" a="1087.71" fwhm="0.001005" res="412229.4" algo="FTMS"/>
<pk mz="414.185172" i="1392186.4" sn="8.86" a="1024.82" fwhm="0.000958" res="432565.8" algo="FTMS"/>
<pk mz="414.221137" i="1222213.6" z="-1" sn="7.49" a="1267.70" fwhm="0.001279" res="323767.6" algo="FTMS" component_name="Q" deconvoluted_molecular_mass="412.219224" deconvoluted_isotopic_mass="414.221804"/>
<pk mz="415.030809" i="1986883.8" sn="13.64" a="1788.54" fwhm="0.001110" res="373892.3" algo="FTMS"/>
<pk mz="415.051802" i="4649290.5" sn="35.05" a="5228.17" fwhm="0.001169" res="355042.4" algo="FTMS"/>
<pk mz="415.067012" i="2557775.0" sn="18.23" a="2333.08" fwhm="0.001046" res="396796.7" algo="FTMS"/>
<pk mz="415.078284" i="1754194.6" sn="11.77" a="1602.97" fwhm="0.001115" res="372335.0" algo="FTMS"/>
<pk mz="415.080146" i="1278803.3" sn="7.94" a="1084.17" fwhm="0.001189" res="349226.5" algo="FTMS"/>
<pk mz="415.088200" i="6865238.0" sn="52.87" a="8096.94" fwhm="0.001207" res="344030.2" algo="FTMS"/>
<pk mz="415.103316" i="1984346.5" sn="13.62" a="1903.66" fwhm="0.001153" res="359937.2" algo="FTMS"/>
<pk mz="415.116404" i="1385566.6" sn="8.80" a="916.42" fwhm="0.000961" res="431964.9" algo="FTMS"/>
<pk mz="415.124590" i="6230369.0" sn="47.77" a="7182.38" fwhm="0.001191" res="348491.2" algo="FTMS"/>
<pk mz="415.139924" i="1550694.0" sn="10.13" a="1320.99" fwhm="0.001050" res="395336.8" algo="FTMS"/>
<pk mz="415.152799" i="2189162.0" sn="15.26" a="2025.78" fwhm="0.001047" res="396690.2" algo="FTMS"/>
<pk mz="415.160952" i="6170988.5" sn="47.29" a="7369.45" fwhm="0.001220" res="340394.8" algo="FTMS"/>
<pk mz="415.183609" i="1207411.8" sn="7.37" a="997.50" fwhm="0.001238" res="335472.6" algo="FTMS"/>
<pk mz="415.189311" i="3036021.5" sn="22.08" a="2956.80" fwhm="0.001081" res="384200.3" algo="FTMS"/>
<pk mz="415.194829" i="3121783.3" sn="22.77" a="3661.06" fwhm="0.001319" res="314762.0" algo="FTMS"/>
<pk mz="415.197365" i="8783224.0" sn="68.30" a="11158.23" fwhm="0.001279" res="324506.2" algo="FTMS"/>
<pk mz="415.219798" i="7203199.0" sn="55.59" a="7842.88" fwhm="0.001147" res="362129.4" algo="FTMS"/>
<pk mz="415.233676" i="5599619.5" sn="42.69" a="6884.77" fwhm="0.001239" res="335188.8" algo="FTMS"/>
<pk mz="415.270127" i="1829774.9" sn="12.37" a="1800.50" fwhm="0.001177" res="352942.6" algo="FTMS"/>
<pk mz="415.860313" i="1264328.5" sn="7.82" a="1352.89" fwhm="0.001242" res="334955.1" algo="FTMS"/>
<pk mz="415.903824" i="2295126.3" sn="16.11" a="2214.34" fwhm="0.001114" res="373405.3" algo="FTMS"/>
<pk mz="415.962155" i="1817960.5" sn="12.28" a="1520.23" fwhm="0.001077" res="386310.2" algo="FTMS"/>
<pk mz="416.025956" i="1974396.6" sn="13.54" a="1773.99" fwhm="0.001129" res="368593.0" algo="FTMS"/>
<pk mz="416.062348" i="1949320.1" sn="13.33" a="1479.61" fwhm="0.000955" res="435586.2" algo="FTMS"/>
<pk mz="416.073713" i="1585291.6" sn="10.41" a="1167.25" fwhm="0.000969" res="429593.5" algo="FTMS"/>
<pk mz="416.083525" i="1662606.8" sn="11.03" a="1524.97" fwhm="0.001184" res="351551.1" algo="FTMS"/>
<pk mz="416.091662" i="1226897.3" sn="7.52" a="1225.28" fwhm="0.001357" res="306584.7" algo="FTMS"/>
<pk mz="416.098820" i="1750931.5" sn="11.74" a="1326.23" fwhm="0.000954" res="436106.4" algo="FTMS"/>
<pk mz="416.128019" i="1344924.8" sn="8.47" a="1166.88" fwhm="0.001171" res="355301.2" algo="FTMS"/>
<pk mz="416.155959" i="1643173.5" sn="10.87" a="1169.26" fwhm="0.000920" res="452216.5" algo="FTMS"/>
<pk mz="416.164357" i="1432744.1" sn="9.18" a="1758.50" fwhm="0.001528" res="272272.2" algo="FTMS"/>
<pk mz="416.192678" i="2080945.1" sn="14.39" a="1858.67" fwhm="0.001063" res="391636.7" algo="FTMS"/>
<pk mz="416.200603" i="1836211.6" sn="12.42" a="1817.13" fwhm="0.001228" res="338828.8" algo="FTMS"/>
<pk mz="416.223074" i="1319738.6" sn="8.27" a="1594.65" fwhm="0.001490" res="279373.4" algo="FTMS"/>
<pk mz="416.237183" i="1379263.1" sn="8.75" a="1169.35" fwhm="0.001110" res="374958.7" algo="FTMS"/>
<pk mz="416.956891" i="8655778.0" sn="67.27" a="10134.74" fwhm="0.001206" res="345681.2" algo="FTMS"/>
<pk mz="417.009765" i="1501874.5" sn="9.73" a="1294.20" fwhm="0.001061" res="392894.3" algo="FTMS"/>
<pk mz="417.031050" i="1859513.3" sn="12.61" a="1606.46" fwhm="0.001036" res="402660.3" algo="FTMS"/>
<pk mz="417.046248" i="3255742.0" sn="23.84" a="3755.48" fwhm="0.001328" res="314135.9" algo="FTMS"/>
<pk mz="417.057672" i="2002369.6" sn="13.76" a="1948.58" fwhm="0.001106" res="377143.4" algo="FTMS"/>
<pk mz="417.067402" i="3407812.8" sn="25.06" a="3916.10" fwhm="0.001227" res="339852.4" algo="FTMS"/>
<pk mz="417.082679" i="3480265.5" sn="25.64" a="4390.64" fwhm="0.001390" res="300106.0" algo="FTMS"/>
<pk mz="417.093955" i="2029773.0" sn="13.98" a="2084.62" fwhm="0.001157" res="360404.1" algo="FTMS"/>
<pk mz="417.095928" i="1571021.6" sn="10.29" a="1473.51" fwhm="0.001191" res="350340.4" algo="FTMS"/>
<pk mz="417.103939" i="3429840.3" sn="25.24" a="4051.62" fwhm="0.001158" res="360337.2" algo="FTMS"/>
<pk mz="417.119131" i="3151317.0" sn="23.00" a="3152.17" fwhm="0.001105" res="377617.2" algo="FTMS"/>
<pk mz="417.132247" i="3764185.0" sn="27.93" a="3873.13" fwhm="0.001123" res="371410.6" algo="FTMS"/>
<pk mz="417.140225" i="3745243.8" sn="27.77" a="4058.58" fwhm="0.001164" res="358390.9" algo="FTMS"/>
<pk mz="417.151486" i="2107615.3" sn="14.60" a="2455.71" fwhm="0.001223" res="341031.4" algo="FTMS"/>
<pk mz="417.155593" i="2222048.5" sn="15.52" a="2132.52" fwhm="0.001071" res="389351.8" algo="FTMS"/>
<pk mz="417.162706" i="1913826.8" sn="13.05" a="1574.54" fwhm="0.001045" res="399347.3" algo="FTMS"/>
<pk mz="417.168521" i="3834340.5" sn="28.49" a="4095.32" fwhm="0.001164" res="358414.5" algo="FTMS"/>
<pk mz="417.176640" i="6064103.0" sn="46.42" a="7161.17" fwhm="0.001222" res="341522.9" algo="FTMS"/>
<pk mz="417.189701" i="1378283.3" sn="8.74" a="1479.73" fwhm="0.001328" res="314175.0" algo="FTMS"/>
<pk mz="417.199090" i="4305902.0" sn="32.28" a="5133.46" fwhm="0.001445" res="288720.5" algo="FTMS"/>
<pk mz="417.210458" i="248804336.0" z="-1" sn="1998.67" a="274626.53" fwhm="0.001109" res="376161.1" algo="FTMS" component_name="F" deconvoluted_molecular_mass="417.211162" deconvoluted_isotopic_mass="417.211135"/>
<pk mz="417.235433" i="1372921.6" sn="8.69" a="1059.85" fwhm="0.001030" res="405072.6" algo="FTMS"/>
<pk mz="417.249396" i="2391294.0" sn="16.88" a="2453.41" fwhm="0.001205" res="346179.0" algo="FTMS"/>
<pk mz="417.900899" i="2903243.8" sn="21.00" a="3381.94" fwhm="0.001285" res="325112.1" algo="FTMS"/>
<pk mz="417.956601" i="1922525.3" sn="13.11" a="1820.64" fwhm="0.001119" res="373590.8" algo="FTMS"/>
<pk mz="417.983429" i="1366757.8" sn="8.64" a="1286.71" fwhm="0.001152" res="362975.2" algo="FTMS"/>
<pk mz="418.041631" i="2201336.0" sn="15.36" a="1838.83" fwhm="0.001029" res="406159.4" algo="FTMS"/>
<pk mz="418.077922" i="2033667.5" sn="14.01" a="1892.89" fwhm="0.001118" res="373964.7" algo="FTMS"/>
<pk mz="418.088943" i="1329671.0" sn="8.34" a="1043.15" fwhm="0.001048" res="398940.3" algo="FTMS"/>
<pk mz="418.114451" i="1592079.0" sn="10.46" a="1285.12" fwhm="0.001058" res="395212.6" algo="FTMS"/>
<pk mz="418.171906" i="3643681.3" sn="26.95" a="3899.08" fwhm="0.001140" res="366716.6" algo="FTMS"/>
<pk mz="418.208204" i="3079468.8" sn="22.42" a="3495.30" fwhm="0.001247" res="335379.3" algo="FTMS"/>
<pk mz="418.213801" i="40342832.0" z="-1" sn="318.04" a="49789.38" fwhm="0.001189" res="351832.8" algo="FTMS" component_name="F" deconvoluted_molecular_mass="417.211162" deconvoluted_isotopic_mass="418.214481"/>
<pk mz="418.954003" i="3252248.3" sn="23.50" a="3940.97" fwhm="0.001248" res="335653.5" algo="FTMS"/>
<pk mz="419.025656" i="2944559.0" sn="21.06" a="2758.14" fwhm="0.001064" res="393922.4" algo="FTMS"/>
<pk mz="419.046985" i="1204789.8" sn="7.25" a="1017.43" fwhm="0.001094" res="383128.2" algo="FTMS"/>
<pk mz="419.061991" i="5798458.5" sn="43.72" a="6697.18" fwhm="0.001213" res="345606.0" algo="FTMS"/>
<pk mz="419.073304" i="2063934.0" sn="14.07" a="2007.80" fwhm="0.001113" res="376688.1" algo="FTMS"/>
<pk mz="419.083338" i="1978945.3" sn="13.39" a="2478.63" fwhm="0.001507" res="278060.5" algo="FTMS"/>
<pk mz="419.098390" i="6800966.0" sn="51.68" a="8288.81" fwhm="0.001270" res="330116.8" algo="FTMS"/>
<pk mz="419.109700" i="1885257.5" sn="12.65" a="1544.21" fwhm="0.000994" res="421519.5" algo="FTMS"/>
<pk mz="419.111469" i="3190346.0" sn="23.01" a="3674.87" fwhm="0.001240" res="337955.3" algo="FTMS"/>
<pk mz="419.119717" i="1688524.8" sn="11.09" a="2028.12" fwhm="0.001438" res="291424.8" algo="FTMS"/>
<pk mz="419.134789" i="3360337.5" sn="24.36" a="4062.40" fwhm="0.001292" res="324524.9" algo="FTMS"/>
<pk mz="419.147803" i="6156885.5" sn="46.57" a="7217.35" fwhm="0.001228" res="341233.3" algo="FTMS"/>
<pk mz="419.156176" i="1638744.3" sn="10.69" a="1528.00" fwhm="0.001437" res="291619.2" algo="FTMS"/>
<pk mz="419.165718" i="1642075.3" sn="10.72" a="1457.71" fwhm="0.001052" res="398561.6" algo="FTMS"/>
<pk mz="419.171207" i="1650013.0" sn="10.78" a="1517.72" fwhm="0.001141" res="367525.5" algo="FTMS"/>
<pk mz="419.184223" i="7085665.0" sn="53.94" a="8434.24" fwhm="0.001225" res="342170.2" algo="FTMS"/>
<pk mz="419.192304" i="2600035.8" sn="18.32" a="2660.08" fwhm="0.001155" res="362798.9" algo="FTMS"/>
<pk mz="419.201967" i="1280102.8" sn="7.84" a="856.06" fwhm="0.000957" res="438067.0" algo="FTMS"/>
<pk mz="419.206313" i="6128232.0" sn="46.34" a="7459.35" fwhm="0.001237" res="338990.0" algo="FTMS"/>
<pk mz="419.214819" i="1250154.8" sn="7.61" a="792.49" fwhm="0.000906" res="462566.9" algo="FTMS"/>
<pk mz="419.217223" i="4556907.5" z="-1" sn="33.86" a="5014.23" fwhm="0.001185" res="353820.3" algo="FTMS" component_name="F" deconvoluted_molecular_mass="417.211162" deconvoluted_isotopic_mass="419.217906"/>
<pk mz="419.220559" i="5415020.5" sn="40.68" a="6464.55" fwhm="0.001297" res="323192.6" algo="FTMS"/>
<pk mz="419.228639" i="1483887.1" sn="9.46" a="1240.48" fwhm="0.001138" res="368240.6" algo="FTMS"/>
<pk mz="420.057192" i="3464565.3" sn="25.19" a="3571.17" fwhm="0.001160" res="362244.6" algo="FTMS"/>
<pk mz="420.068458" i="1247992.9" sn="7.59" a="1346.05" fwhm="0.001430" res="293764.8" algo="FTMS"/>
<pk mz="420.093542" i="3099520.8" sn="22.29" a="3471.87" fwhm="0.001199" res="350295.1" algo="FTMS"/>
<pk mz="420.101763" i="1255811.4" sn="7.65" a="830.05" fwhm="0.000947" res="443762.4" algo="FTMS"/>
<pk mz="420.114871" i="1318535.5" sn="8.15" a="1019.27" fwhm="0.001067" res="393613.1" algo="FTMS"/>
<pk mz="420.130069" i="1331340.3" sn="8.25" a="1111.80" fwhm="0.001146" res="366492.9" algo="FTMS"/>
<pk mz="420.151126" i="3310995.0" sn="23.97" a="3890.59" fwhm="0.001265" res="332199.1" algo="FTMS"/>
<pk mz="420.187567" i="3739038.5" sn="27.37" a="4081.59" fwhm="0.001192" res="352371.9" algo="FTMS"/>
<pk mz="420.209724" i="1577637.5" sn="10.20" a="1333.74" fwhm="0.000998" res="421077.4" algo="FTMS"/>
<pk mz="420.223940" i="2224042.0" z="-1" sn="15.34" a="2129.33" fwhm="0.001130" res="371775.1" algo="FTMS" component_name="F" deconvoluted_molecular_mass="417.211162" deconvoluted_isotopic_mass="420.224626"/>
<pk mz="421.004800" i="1205665.3" sn="7.25" a="1268.61" fwhm="0.001356" res="310470.1" algo="FTMS"/>
<pk mz="421.041283" i="4608173.0" sn="34.27" a="5171.66" fwhm="0.001189" res="354198.9" algo="FTMS"/>
<pk mz="421.052526" i="1464752.4" sn="9.30" a="1282.63" fwhm="0.001177" res="357818.2" algo="FTMS"/>
<pk mz="421.077632" i="8988856.0" sn="69.05" a="11137.61" fwhm="0.001223" res="344393.3" algo="FTMS"/>
<pk mz="421.088906" i="3186876.0" sn="22.98" a="3253.39" fwhm="0.001128" res="373161.7" algo="FTMS"/>
<pk mz="421.090790" i="2011836.5" sn="13.65" a="2132.49" fwhm="0.001262" res="333677.7" algo="FTMS"/>
<pk mz="421.114025" i="7068868.0" sn="53.81" a="8344.41" fwhm="0.001192" res="353418.8" algo="FTMS"/>
<pk mz="421.127153" i="4496072.0" sn="33.38" a="5620.83" fwhm="0.001310" res="321498.3" algo="FTMS"/>
<pk mz="421.144810" i="2263245.5" sn="15.65" a="2257.89" fwhm="0.001106" res="380855.5" algo="FTMS"/>
<pk mz="421.150447" i="4295375.5" sn="31.78" a="5196.32" fwhm="0.001230" res="342310.3" algo="FTMS"/>
<pk mz="421.155253" i="5940433.0" sn="44.85" a="6978.46" fwhm="0.001239" res="339920.4" algo="FTMS"/>
<pk mz="421.163462" i="10850515.0" sn="83.84" a="13656.81" fwhm="0.001287" res="327143.3" algo="FTMS"/>
<pk mz="421.181104" i="2372569.0" sn="16.51" a="2622.69" fwhm="0.001229" res="342737.7" algo="FTMS"/>
<pk mz="421.186866" i="1638363.0" sn="10.68" a="1668.36" fwhm="0.001233" res="341630.8" algo="FTMS"/>
<pk mz="421.199889" i="8634591.0" sn="66.24" a="10773.36" fwhm="0.001257" res="335199.0" algo="FTMS"/>
<pk mz="421.217658" i="1666788.6" sn="10.91" a="1786.11" fwhm="0.001293" res="325717.8" algo="FTMS"/>
<pk mz="421.226509" i="8327399.5" sn="63.80" a="9884.39" fwhm="0.001205" res="349581.1" algo="FTMS"/>
<pk mz="421.236219" i="2949866.5" sn="21.10" a="2960.90" fwhm="0.001082" res="389216.7" algo="FTMS"/>
<pk mz="422.036489" i="2315752.0" sn="16.06" a="2328.22" fwhm="0.001104" res="382313.4" algo="FTMS"/>
<pk mz="422.044672" i="1402346.8" sn="8.81" a="1012.06" fwhm="0.000977" res="432123.7" algo="FTMS"/>
<pk mz="422.072885" i="4773363.5" sn="35.58" a="5543.22" fwhm="0.001237" res="341169.8" algo="FTMS"/>
<pk mz="422.080884" i="1657078.1" sn="10.83" a="1247.81" fwhm="0.001064" res="396614.4" algo="FTMS"/>
<pk mz="422.084152" i="1239799.3" sn="7.52" a="1023.75" fwhm="0.001056" res="399884.7" algo="FTMS"/>
<pk mz="422.109226" i="3125759.3" sn="22.49" a="3252.14" fwhm="0.001180" res="357718.2" algo="FTMS"/>
<pk mz="422.117304" i="1593089.8" sn="10.32" a="1364.15" fwhm="0.001126" res="375007.0" algo="FTMS"/>
<pk mz="422.122254" i="1315971.3" sn="8.12" a="1065.40" fwhm="0.001186" res="355915.5" algo="FTMS"/>
<pk mz="422.130598" i="1489670.0" sn="9.50" a="1264.29" fwhm="0.001038" res="406747.1" algo="FTMS"/>
<pk mz="422.145590" i="2196490.8" sn="15.11" a="2345.66" fwhm="0.001210" res="348845.0" algo="FTMS"/>
<pk mz="422.158822" i="2788366.8" sn="19.81" a="3184.99" fwhm="0.001246" res="338928.9" algo="FTMS"/>
<pk mz="422.166932" i="3021841.5" sn="21.67" a="3783.17" fwhm="0.001312" res="321778.2" algo="FTMS"/>
<pk mz="422.193343" i="1653785.8" sn="10.80" a="1729.56" fwhm="0.001293" res="326589.5" algo="FTMS"/>
<pk mz="422.203174" i="2702365.0" sn="19.13" a="3071.68" fwhm="0.001263" res="334366.8" algo="FTMS"/>
<pk mz="422.229869" i="1764645.4" sn="11.68" a="1612.55" fwhm="0.001162" res="363318.6" algo="FTMS"/>
<pk mz="423.020482" i="2854176.0" sn="20.33" a="3407.86" fwhm="0.001321" res="320159.9" algo="FTMS"/>
<pk mz="423.056896" i="7667499.5" sn="58.56" a="10085.52" fwhm="0.001316" res="321421.1" algo="FTMS"/>
<pk mz="423.068308" i="2571567.3" sn="18.09" a="2980.06" fwhm="0.001272" res="332547.5" algo="FTMS"/>
<pk mz="423.073971" i="3003185.0" sn="21.52" a="3407.16" fwhm="0.001274" res="332016.5" algo="FTMS"/>
<pk mz="423.093317" i="9599799.0" sn="73.90" a="12044.17" fwhm="0.001257" res="336641.0" algo="FTMS"/>
<pk mz="423.104541" i="2891578.5" sn="20.63" a="3037.91" fwhm="0.001192" res="355096.0" algo="FTMS"/>
<pk mz="423.106388" i="2086459.3" sn="14.24" a="1946.66" fwhm="0.001125" res="375952.1" algo="FTMS"/>
<pk mz="423.124226" i="1507136.9" sn="9.64" a="1943.66" fwhm="0.001548" res="273340.5" algo="FTMS"/>
<pk mz="423.129689" i="8674115.0" sn="66.55" a="10569.33" fwhm="0.001246" res="339644.1" algo="FTMS"/>
<pk mz="423.142738" i="6897478.5" sn="52.44" a="8183.89" fwhm="0.001210" res="349585.0" algo="FTMS"/>
<pk mz="423.152326" i="2701641.8" sn="19.12" a="2853.71" fwhm="0.001181" res="358328.5" algo="FTMS"/>
<pk mz="423.160568" i="2735436.3" sn="19.39" a="3368.35" fwhm="0.001363" res="310471.7" algo="FTMS"/>
<pk mz="423.165999" i="4223822.0" sn="31.21" a="4721.96" fwhm="0.001184" res="357513.3" algo="FTMS"/>
<pk mz="423.179144" i="10333010.0" sn="79.72" a="12729.57" fwhm="0.001241" res="340917.3" algo="FTMS"/>
<pk mz="423.197014" i="2812760.0" sn="20.00" a="3173.75" fwhm="0.001225" res="345381.2" algo="FTMS"/>
<pk mz="423.202717" i="2144089.8" sn="14.69" a="1882.45" fwhm="0.001038" res="407656.0" algo="FTMS"/>
<pk mz="423.215550" i="7213918.0" sn="54.95" a="8739.93" fwhm="0.001248" res="339092.3" algo="FTMS"/>
<pk mz="423.233532" i="1217635.5" sn="7.34" a="847.97" fwhm="0.000993" res="426221.1" algo="FTMS"/>
<pk mz="423.238906" i="2296421.3" sn="15.90" a="2606.42" fwhm="0.001323" res="319964.2" algo="FTMS"/>
<pk mz="423.251956" i="2249577.3" sn="15.53" a="2057.76" fwhm="0.001125" res="376212.4" algo="FTMS"/>
<pk mz="424.052150" i="2345319.0" sn="16.29" a="2639.28" fwhm="0.001347" res="314754.5" algo="FTMS"/>
<pk mz="424.060412" i="1566313.6" sn="10.10" a="1449.98" fwhm="0.001167" res="363323.3" algo="FTMS"/>
<pk mz="424.088649" i="3168882.5" sn="22.83" a="3105.13" fwhm="0.001095" res="387357.9" algo="FTMS"/>
<pk mz="424.096635" i="1976181.0" sn="13.36" a="2128.11" fwhm="0.001181" res="359225.3" algo="FTMS"/>
<pk mz="424.101575" i="1338998.6" sn="8.30" a="885.04" fwhm="0.000943" res="449868.1" algo="FTMS"/>
<pk mz="424.125010" i="1918590.0" sn="12.90" a="2006.83" fwhm="0.001357" res="312614.7" algo="FTMS"/>
<pk mz="424.132954" i="1824896.6" sn="12.16" a="1742.02" fwhm="0.001220" res="347759.9" algo="FTMS"/>
<pk mz="424.138012" i="2559618.3" sn="17.99" a="2797.50" fwhm="0.001188" res="357136.1" algo="FTMS"/>
<pk mz="424.146124" i="1685636.8" sn="11.05" a="2396.04" fwhm="0.001565" res="271032.9" algo="FTMS"/>
<pk mz="424.174367" i="1490829.6" sn="9.50" a="1397.44" fwhm="0.001126" res="376653.6" algo="FTMS"/>
<pk mz="424.182452" i="2437264.3" sn="17.02" a="2435.36" fwhm="0.001158" res="366312.0" algo="FTMS"/>
<pk mz="424.218779" i="1838235.8" sn="12.26" a="1525.24" fwhm="0.001020" res="416022.5" algo="FTMS"/>
<pk mz="425.036208" i="5056927.0" sn="37.82" a="6011.78" fwhm="0.001222" res="347906.0" algo="FTMS"/>
<pk mz="425.047311" i="1222690.4" sn="7.37" a="1070.08" fwhm="0.001271" res="334337.9" algo="FTMS"/>
<pk mz="425.072629" i="10403242.0" sn="80.27" a="12972.73" fwhm="0.001262" res="336790.3" algo="FTMS"/>
<pk mz="425.083885" i="2058926.0" sn="14.01" a="2242.10" fwhm="0.001315" res="323177.8" algo="FTMS"/>
<pk mz="425.108988" i="10409398.0" sn="80.32" a="13162.90" fwhm="0.001256" res="338331.5" algo="FTMS"/>
<pk mz="425.120217" i="1859513.5" sn="12.43" a="1727.27" fwhm="0.001233" res="344785.3" algo="FTMS"/>
<pk mz="425.121951" i="2066874.0" sn="14.08" a="2353.34" fwhm="0.001355" res="313792.3" algo="FTMS"/>
<pk mz="425.139753" i="2928575.8" sn="20.92" a="3423.90" fwhm="0.001298" res="327451.1" algo="FTMS"/>
<pk mz="425.145399" i="7600577.5" sn="58.02" a="9230.48" fwhm="0.001243" res="341985.0" algo="FTMS"/>
<pk mz="425.158385" i="5347781.5" sn="40.13" a="6383.09" fwhm="0.001232" res="345218.5" algo="FTMS"/>
<pk mz="425.176196" i="4007883.3" sn="29.49" a="4981.14" fwhm="0.001322" res="321556.3" algo="FTMS"/>
<pk mz="425.181811" i="5349837.0" sn="40.15" a="5890.72" fwhm="0.001161" res="366221.5" algo="FTMS"/>
<pk mz="425.194882" i="6928849.0" sn="52.68" a="8197.54" fwhm="0.001235" res="344191.5" algo="FTMS"/>
<pk mz="425.212478" i="2622934.8" sn="18.49" a="2901.16" fwhm="0.001255" res="338819.4" algo="FTMS"/>
<pk mz="425.218138" i="3988440.5" sn="29.33" a="4880.35" fwhm="0.001335" res="318413.8" algo="FTMS"/>
<pk mz="425.231159" i="4686300.5" sn="34.88" a="5665.81" fwhm="0.001240" res="342919.1" algo="FTMS"/>
<pk mz="425.254613" i="2203108.0" sn="15.16" a="2370.74" fwhm="0.001228" res="346309.9" algo="FTMS"/>
<pk mz="426.046770" i="1522655.0" sn="9.75" a="1607.98" fwhm="0.001203" res="354054.0" algo="FTMS"/>
<pk mz="426.067815" i="2445029.8" sn="17.08" a="2415.15" fwhm="0.001164" res="365960.0" algo="FTMS"/>
<pk mz="426.075805" i="1915624.3" sn="12.87" a="1823.94" fwhm="0.001138" res="374530.3" algo="FTMS"/>
<pk mz="426.104182" i="2543345.3" sn="17.86" a="3065.51" fwhm="0.001374" res="310030.1" algo="FTMS"/>
<pk mz="426.112192" i="2384627.8" sn="16.60" a="2567.30" fwhm="0.001216" res="350377.3" algo="FTMS"/>
<pk mz="426.117219" i="2533109.3" sn="17.78" a="2862.08" fwhm="0.001219" res="349461.2" algo="FTMS"/>
<pk mz="426.140658" i="1641468.8" sn="10.70" a="1523.77" fwhm="0.001153" res="369716.0" algo="FTMS"/>
<pk mz="426.148820" i="1630335.4" sn="10.61" a="2125.27" fwhm="0.001518" res="280770.2" algo="FTMS"/>
<pk mz="426.153682" i="2331392.8" sn="16.17" a="2617.74" fwhm="0.001328" res="320852.0" algo="FTMS"/>
<pk mz="426.161557" i="1579523.4" sn="10.20" a="1303.85" fwhm="0.001057" res="403016.0" algo="FTMS"/>
<pk mz="426.171600" i="1215494.5" sn="7.31" a="768.32" fwhm="0.000970" res="439304.5" algo="FTMS"/>
<pk mz="426.931455" i="1393655.1" sn="8.73" a="1016.54" fwhm="0.000973" res="438595.3" algo="FTMS"/>
<pk mz="427.015393" i="1183889.8" sn="7.06" a="1027.60" fwhm="0.001254" res="340589.7" algo="FTMS"/>
<pk mz="427.030793" i="1664022.6" sn="10.87" a="1436.23" fwhm="0.001108" res="385346.1" algo="FTMS"/>
<pk mz="427.051894" i="7359517.0" sn="56.10" a="8853.01" fwhm="0.001210" res="352972.2" algo="FTMS"/>
<pk mz="427.067204" i="1380130.1" sn="8.62" a="1410.05" fwhm="0.001254" res="340540.6" algo="FTMS"/>
<pk mz="427.088262" i="10092585.0" sn="77.80" a="12917.92" fwhm="0.001283" res="332760.3" algo="FTMS"/>
<pk mz="427.099258" i="1625516.3" sn="10.57" a="1842.61" fwhm="0.001442" res="296172.5" algo="FTMS"/>
<pk mz="427.103456" i="1652781.6" sn="10.78" a="1654.31" fwhm="0.001221" res="349666.8" algo="FTMS"/>
<pk mz="427.116609" i="1566257.8" sn="10.10" a="1183.51" fwhm="0.000967" res="441648.8" algo="FTMS"/>
<pk mz="427.124594" i="8356916.5" sn="64.02" a="10901.47" fwhm="0.001305" res="327352.5" algo="FTMS"/>
<pk mz="427.137715" i="1461304.4" sn="9.26" a="1211.29" fwhm="0.001090" res="391934.4" algo="FTMS"/>
<pk mz="427.152927" i="1487421.3" sn="9.47" a="1075.51" fwhm="0.001002" res="426477.4" algo="FTMS"/>
<pk mz="427.155601" i="1661758.1" sn="10.85" a="2007.51" fwhm="0.001479" res="288899.2" algo="FTMS"/>
<pk mz="427.161031" i="6324288.0" sn="47.88" a="7949.77" fwhm="0.001274" res="335234.0" algo="FTMS"/>
<pk mz="427.174046" i="3502660.0" sn="25.47" a="4258.56" fwhm="0.001303" res="327783.2" algo="FTMS"/>
<pk mz="427.183398" i="1536326.9" sn="9.86" a="1698.76" fwhm="0.001368" res="312203.2" algo="FTMS"/>
<pk mz="427.192029" i="2078281.6" sn="14.16" a="2041.95" fwhm="0.001111" res="384655.5" algo="FTMS"/>
<pk mz="427.197400" i="7083083.5" sn="53.90" a="8621.49" fwhm="0.001269" res="336577.9" algo="FTMS"/>
<pk mz="427.210392" i="2314319.5" sn="16.04" a="2047.90" fwhm="0.001056" res="404695.8" algo="FTMS"/>
<pk mz="427.219907" i="2654290.5" sn="18.74" a="2916.60" fwhm="0.001298" res="329088.9" algo="FTMS"/>
<pk mz="427.228326" i="1874773.1" sn="12.54" a="1927.59" fwhm="0.001316" res="324680.0" algo="FTMS"/>
<pk mz="427.233770" i="6188119.0" sn="46.80" a="7114.58" fwhm="0.001198" res="356546.3" algo="FTMS"/>
<pk mz="427.256315" i="1371742.0" sn="8.55" a="886.62" fwhm="0.000888" res="481032.8" algo="FTMS"/>
<pk mz="427.270094" i="1766754.4" sn="11.69" a="1490.98" fwhm="0.001287" res="332104.0" algo="FTMS"/>
<pk mz="428.025958" i="1494097.4" sn="9.52" a="1661.46" fwhm="0.001402" res="305389.9" algo="FTMS"/>
<pk mz="428.062538" i="1288797.0" sn="7.89" a="1429.24" fwhm="0.001473" res="290631.0" algo="FTMS"/>
<pk mz="428.083499" i="2192995.5" sn="15.07" a="2336.30" fwhm="0.001270" res="337036.8" algo="FTMS"/>
<pk mz="428.091631" i="2440038.3" sn="17.03" a="2566.50" fwhm="0.001184" res="361495.3" algo="FTMS"/>
<pk mz="428.119915" i="2177135.0" sn="14.94" a="2619.41" fwhm="0.001420" res="301590.7" algo="FTMS"/>
<pk mz="428.127983" i="1801073.6" sn="11.96" a="1864.02" fwhm="0.001271" res="336908.9" algo="FTMS"/>
<pk mz="428.133035" i="2342771.3" sn="16.26" a="2896.81" fwhm="0.001349" res="317480.5" algo="FTMS"/>
<pk mz="428.156271" i="1568634.6" sn="10.11" a="1391.75" fwhm="0.001146" res="373696.8" algo="FTMS"/>
<pk mz="428.169512" i="1586814.9" sn="10.26" a="1363.29" fwhm="0.001098" res="389869.1" algo="FTMS"/>
<pk mz="428.200744" i="1948808.6" sn="13.13" a="1773.34" fwhm="0.001109" res="386033.3" algo="FTMS"/>
<pk mz="428.237088" i="1880980.1" sn="12.59" a="1548.96" fwhm="0.001087" res="394021.8" algo="FTMS"/>
<pk mz="429.009974" i="1601928.4" sn="10.37" a="1355.57" fwhm="0.001271" res="337639.0" algo="FTMS"/>
<pk mz="429.031164" i="2940047.0" sn="21.00" a="3537.46" fwhm="0.001253" res="342279.8" algo="FTMS"/>
<pk mz="429.046443" i="2029459.9" sn="13.77" a="2056.35" fwhm="0.001173" res="365863.7" algo="FTMS"/>
<pk mz="429.057701" i="1797271.5" sn="11.92" a="1412.17" fwhm="0.000983" res="436460.7" algo="FTMS"/>
<pk mz="429.067546" i="7132826.5" sn="54.29" a="9192.92" fwhm="0.001258" res="341051.7" algo="FTMS"/>
<pk mz="429.082978" i="1363103.4" sn="8.48" a="998.58" fwhm="0.001205" res="356152.1" algo="FTMS"/>
<pk mz="429.093794" i="1491362.9" sn="9.50" a="1317.35" fwhm="0.001153" res="372025.8" algo="FTMS"/>
<pk mz="429.095869" i="1949603.5" sn="13.13" a="1849.26" fwhm="0.001146" res="374306.0" algo="FTMS"/>
<pk mz="429.103893" i="7516838.0" sn="57.34" a="9283.08" fwhm="0.001244" res="344841.5" algo="FTMS"/>
<pk mz="429.119049" i="1469098.9" sn="9.32" a="1664.78" fwhm="0.001515" res="283206.8" algo="FTMS"/>
<pk mz="429.125014" i="2257580.8" sn="15.58" a="2163.31" fwhm="0.001159" res="370394.6" algo="FTMS"/>
<pk mz="429.132174" i="2174639.0" sn="14.73" a="2260.35" fwhm="0.001237" res="346817.8" algo="FTMS"/>
<pk mz="429.140262" i="6994609.5" sn="52.50" a="9068.21" fwhm="0.001310" res="327468.1" algo="FTMS"/>
<pk mz="429.155366" i="1499446.3" sn="9.43" a="1728.97" fwhm="0.001477" res="290536.3" algo="FTMS"/>
<pk mz="429.162744" i="1279672.6" sn="7.71" a="979.95" fwhm="0.001054" res="407064.1" algo="FTMS"/>
<pk mz="429.168725" i="1634490.5" sn="10.49" a="1599.98" fwhm="0.001429" res="300409.7" algo="FTMS"/>
<pk mz="429.176672" i="7799485.0" sn="58.81" a="10032.50" fwhm="0.001299" res="330431.3" algo="FTMS"/>
<pk mz="429.199253" i="2631876.3" sn="18.31" a="2907.76" fwhm="0.001142" res="375991.2" algo="FTMS"/>
<pk mz="429.210286" i="1220167.6" sn="7.25" a="880.11" fwhm="0.001235" res="347673.0" algo="FTMS"/>
<pk mz="429.213020" i="8639176.0" sn="65.39" a="10672.67" fwhm="0.001251" res="343144.8" algo="FTMS"/>
<pk mz="429.235480" i="6306511.5" sn="47.11" a="7693.41" fwhm="0.001244" res="344935.1" algo="FTMS"/>
<pk mz="429.249354" i="4751060.0" sn="34.92" a="5603.25" fwhm="0.001262" res="340099.3" algo="FTMS"/>
<pk mz="429.285643" i="1715167.5" sn="11.12" a="1855.03" fwhm="0.001380" res="311121.0" algo="FTMS"/>
<pk mz="429.919600" i="1276071.5" sn="7.68" a="1402.58" fwhm="0.001323" res="325004.1" algo="FTMS"/>
<pk mz="430.041583" i="2014158.0" sn="13.47" a="1947.50" fwhm="0.001154" res="372656.4" algo="FTMS"/>
<pk mz="430.070963" i="1343703.3" sn="8.21" a="1232.95" fwhm="0.001384" res="310649.1" algo="FTMS"/>
<pk mz="430.078115" i="2166745.5" sn="14.66" a="1849.15" fwhm="0.001032" res="416793.3" algo="FTMS"/>
<pk mz="430.089360" i="1727453.0" sn="11.22" a="1756.92" fwhm="0.001263" res="340529.7" algo="FTMS"/>
<pk mz="430.099231" i="1812448.1" sn="11.88" a="1701.02" fwhm="0.001187" res="362308.8" algo="FTMS"/>
<pk mz="430.107129" i="1778914.6" sn="11.62" a="1861.97" fwhm="0.001269" res="338816.6" algo="FTMS"/>
<pk mz="430.114366" i="1705956.9" sn="11.05" a="1544.75" fwhm="0.001149" res="374310.5" algo="FTMS"/>
<pk mz="430.135613" i="1981419.6" sn="13.21" a="2068.05" fwhm="0.001222" res="352134.2" algo="FTMS"/>
<pk mz="430.143463" i="1206766.0" sn="7.14" a="768.31" fwhm="0.001021" res="421333.1" algo="FTMS"/>
<pk mz="430.146974" i="1650159.3" sn="10.61" a="1530.47" fwhm="0.001176" res="365628.3" algo="FTMS"/>
<pk mz="430.171878" i="2279927.0" sn="15.55" a="2325.73" fwhm="0.001138" res="377937.2" algo="FTMS"/>
<pk mz="430.180070" i="1300985.6" sn="7.88" a="977.74" fwhm="0.000982" res="437960.4" algo="FTMS"/>
<pk mz="430.208316" i="1714178.5" sn="11.11" a="1624.35" fwhm="0.001211" res="355136.1" algo="FTMS"/>
<pk mz="430.216403" i="1996293.1" sn="13.33" a="1811.80" fwhm="0.001136" res="378719.7" algo="FTMS"/>
<pk mz="430.238823" i="1260812.1" sn="7.56" a="979.26" fwhm="0.001092" res="393828.5" algo="FTMS"/>
<pk mz="430.972601" i="14042355.0" sn="107.73" a="18248.91" fwhm="0.001312" res="328373.8" algo="FTMS"/>
<pk mz="431.025579" i="2953988.0" sn="20.83" a="3309.36" fwhm="0.001258" res="342656.9" algo="FTMS"/>
<pk mz="431.036911" i="1335047.5" sn="8.14" a="1026.19" fwhm="0.001051" res="409939.3" algo="FTMS"/>
<pk mz="431.046743" i="3427082.8" sn="24.54" a="4361.90" fwhm="0.001334" res="323225.1" algo="FTMS"/>
<pk mz="431.061933" i="4087567.5" sn="29.71" a="5138.15" fwhm="0.001354" res="318305.3" algo="FTMS"/>
<pk mz="431.073350" i="2251539.0" sn="15.32" a="2818.56" fwhm="0.001422" res="303099.5" algo="FTMS"/>
<pk mz="431.083104" i="4752662.0" sn="34.92" a="5910.64" fwhm="0.001289" res="334456.4" algo="FTMS"/>
<pk mz="431.098371" i="4601627.0" sn="33.74" a="5511.54" fwhm="0.001282" res="336151.8" algo="FTMS"/>
<pk mz="431.111382" i="2353951.0" sn="16.13" a="2642.61" fwhm="0.001278" res="337240.6" algo="FTMS"/>
<pk mz="431.119466" i="4326177.5" sn="31.58" a="5301.71" fwhm="0.001255" res="343573.6" algo="FTMS"/>
<pk mz="431.134823" i="3058982.5" sn="21.65" a="3553.29" fwhm="0.001250" res="344837.2" algo="FTMS"/>
<pk mz="431.147911" i="3859242.5" sn="27.92" a="4163.34" fwhm="0.001169" res="368701.4" algo="FTMS"/>
<pk mz="431.155901" i="4751149.0" sn="34.91" a="5865.41" fwhm="0.001315" res="327901.3" algo="FTMS"/>
<pk mz="431.178444" i="3285300.0" sn="23.42" a="4192.90" fwhm="0.001361" res="316701.4" algo="FTMS"/>
<pk mz="431.184222" i="3908918.0" sn="28.31" a="4699.55" fwhm="0.001302" res="331127.3" algo="FTMS"/>
<pk mz="431.189825" i="1353783.8" sn="8.29" a="1192.28" fwhm="0.001202" res="358596.0" algo="FTMS"/>
<pk mz="431.192271" i="6830392.5" sn="51.21" a="9003.63" fwhm="0.001349" res="319719.5" algo="FTMS"/>
<pk mz="431.214766" i="4129087.5" sn="30.04" a="5174.97" fwhm="0.001299" res="332047.5" algo="FTMS"/>
<pk mz="431.220625" i="2073921.4" sn="13.93" a="1959.41" fwhm="0.001159" res="372197.5" algo="FTMS"/>
<pk mz="431.226243" i="14114115.0" sn="108.29" a="17619.26" fwhm="0.001241" res="347361.7" algo="FTMS"/>
<pk mz="431.228744" i="6272324.0" sn="46.83" a="7887.11" fwhm="0.001302" res="331171.6" algo="FTMS"/>
<pk mz="431.241773" i="1719112.0" sn="11.15" a="1470.07" fwhm="0.001166" res="369904.5" algo="FTMS"/>
<pk mz="431.265100" i="2572623.3" sn="17.84" a="3324.40" fwhm="0.001431" res="301456.2" algo="FTMS"/>
<pk mz="431.972321" i="2622509.8" sn="18.23" a="2915.37" fwhm="0.001280" res="337567.6" algo="FTMS"/>
<pk mz="432.021203" i="1367997.1" sn="8.40" a="1444.69" fwhm="0.001368" res="315865.7" algo="FTMS"/>
<pk mz="432.057279" i="3484232.5" sn="24.98" a="3845.01" fwhm="0.001228" res="351847.3" algo="FTMS"/>
<pk mz="432.068571" i="1897036.0" sn="12.54" a="1570.56" fwhm="0.001062" res="406860.2" algo="FTMS"/>
<pk mz="432.093623" i="3621972.0" sn="26.06" a="4251.05" fwhm="0.001313" res="329135.2" algo="FTMS"/>
<pk mz="432.104763" i="1536343.4" sn="9.72" a="1270.77" fwhm="0.001089" res="396884.3" algo="FTMS"/>
<pk mz="432.114922" i="1515098.6" sn="9.55" a="1413.74" fwhm="0.001163" res="371537.6" algo="FTMS"/>
<pk mz="432.129936" i="1357919.3" sn="8.32" a="1055.24" fwhm="0.001089" res="396764.3" algo="FTMS"/>
<pk mz="432.151109" i="3137126.0" sn="22.26" a="3239.64" fwhm="0.001143" res="378032.4" algo="FTMS"/>
<pk mz="432.187532" i="3780721.3" sn="27.30" a="4760.88" fwhm="0.001336" res="323570.2" algo="FTMS"/>
<pk mz="432.195524" i="1390195.9" sn="8.57" a="1277.89" fwhm="0.001258" res="343684.5" algo="FTMS"/>
<pk mz="432.223877" i="2548860.8" sn="17.65" a="2403.61" fwhm="0.001142" res="378356.6" algo="FTMS"/>
<pk mz="432.229476" i="3820670.5" sn="27.62" a="4437.94" fwhm="0.001264" res="342022.5" algo="FTMS"/>
<pk mz="432.969611" i="5485415.0" sn="40.66" a="6830.26" fwhm="0.001274" res="339756.4" algo="FTMS"/>
<pk mz="433.004932" i="1338737.9" sn="8.17" a="1139.02" fwhm="0.001133" res="382171.2" algo="FTMS"/>
<pk mz="433.041212" i="5583741.0" sn="41.43" a="6958.65" fwhm="0.001297" res="333949.1" algo="FTMS"/>
<pk mz="433.052560" i="2343296.8" sn="16.04" a="2180.61" fwhm="0.001033" res="419156.4" algo="FTMS"/>
<pk mz="433.062477" i="2103940.0" sn="14.16" a="3001.13" fwhm="0.001608" res="269332.8" algo="FTMS"/>
<pk mz="433.077715" i="6314888.5" sn="47.16" a="8168.65" fwhm="0.001336" res="324230.0" algo="FTMS"/>
<pk mz="433.089026" i="3045772.3" sn="21.54" a="3435.13" fwhm="0.001280" res="338255.7" algo="FTMS"/>
<pk mz="433.090776" i="2683788.8" sn="18.71" a="3176.13" fwhm="0.001307" res="331421.2" algo="FTMS"/>
<pk mz="433.098721" i="2352527.3" sn="16.11" a="2739.89" fwhm="0.001318" res="328662.7" algo="FTMS"/>
<pk mz="433.114022" i="6238100.0" sn="46.56" a="7781.56" fwhm="0.001313" res="329883.6" algo="FTMS"/>
<pk mz="433.125161" i="1790359.6" sn="11.70" a="1400.95" fwhm="0.000998" res="434004.5" algo="FTMS"/>
<pk mz="433.127079" i="3843992.3" sn="27.80" a="5042.65" fwhm="0.001427" res="303628.0" algo="FTMS"/>
<pk mz="433.135094" i="1725466.6" sn="11.20" a="2532.15" fwhm="0.001769" res="244782.3" algo="FTMS"/>
<pk mz="433.145030" i="1202333.8" sn="7.10" a="867.74" fwhm="0.001129" res="383805.1" algo="FTMS"/>
<pk mz="433.150535" i="3125151.5" sn="22.16" a="3578.47" fwhm="0.001291" res="335590.1" algo="FTMS"/>
<pk mz="433.163473" i="7556003.5" sn="56.89" a="9284.59" fwhm="0.001274" res="340043.7" algo="FTMS"/>
<pk mz="433.171441" i="2422694.0" sn="16.66" a="3653.98" fwhm="0.001696" res="255427.7" algo="FTMS"/>
<pk mz="433.181265" i="1336489.1" sn="8.15" a="1194.11" fwhm="0.001046" res="414281.8" algo="FTMS"/>
<pk mz="433.186726" i="1441194.9" sn="8.97" a="1294.29" fwhm="0.001177" res="368151.9" algo="FTMS"/>
<pk mz="433.194130" i="1541805.1" sn="9.76" a="1439.80" fwhm="0.001230" res="352119.6" algo="FTMS"/>
<pk mz="433.199902" i="9508783.0" sn="72.19" a="12188.40" fwhm="0.001308" res="331133.1" algo="FTMS"/>
<pk mz="433.205489" i="4316592.5" sn="31.50" a="5086.45" fwhm="0.001268" res="341696.9" algo="FTMS"/>
<pk mz="433.207982" i="3804081.5" sn="27.49" a="4582.36" fwhm="0.001289" res="336208.5" algo="FTMS"/>
<pk mz="433.236351" i="4286394.5" sn="31.27" a="4680.53" fwhm="0.001188" res="364675.1" algo="FTMS"/>
<pk mz="433.244416" i="1808316.9" sn="11.84" a="1879.55" fwhm="0.001243" res="348491.7" algo="FTMS"/>
<pk mz="433.969092" i="1661599.8" sn="10.69" a="1693.54" fwhm="0.001396" res="310790.5" algo="FTMS"/>
<pk mz="434.036517" i="2587317.0" sn="17.95" a="2822.51" fwhm="0.001278" res="339540.9" algo="FTMS"/>
<pk mz="434.047974" i="1237944.5" sn="7.37" a="915.36" fwhm="0.001018" res="426400.0" algo="FTMS"/>
<pk mz="434.072910" i="5791936.0" sn="43.06" a="7312.09" fwhm="0.001289" res="336672.7" algo="FTMS"/>
<pk mz="434.081008" i="1333698.8" sn="8.12" a="1013.48" fwhm="0.001010" res="429908.7" algo="FTMS"/>
<pk mz="434.084012" i="1810115.8" sn="11.86" a="1992.38" fwhm="0.001284" res="338029.5" algo="FTMS"/>
<pk mz="434.109361" i="4032715.8" sn="29.28" a="4832.76" fwhm="0.001267" res="342752.2" algo="FTMS"/>
<pk mz="434.120436" i="1306575.1" sn="7.91" a="983.74" fwhm="0.001032" res="420492.3" algo="FTMS"/>
<pk mz="434.130466" i="1705170.3" sn="11.03" a="1848.73" fwhm="0.001294" res="335413.5" algo="FTMS"/>
<pk mz="434.145637" i="1428439.0" sn="8.87" a="920.76" fwhm="0.000961" res="451990.9" algo="FTMS"/>
<pk mz="434.159125" i="1193307.3" sn="7.02" a="1719.18" fwhm="0.001875" res="231547.2" algo="FTMS"/>
<pk mz="434.166856" i="4780253.5" sn="35.13" a="6193.82" fwhm="0.001409" res="308195.0" algo="FTMS"/>
<pk mz="434.203138" i="4745449.0" sn="34.86" a="6069.43" fwhm="0.001312" res="330854.9" algo="FTMS"/>
<pk mz="434.211414" i="1223531.5" sn="7.26" a="1279.74" fwhm="0.001419" res="306073.9" algo="FTMS"/>
<pk mz="434.239491" i="1224692.3" sn="7.27" a="906.94" fwhm="0.001154" res="376297.0" algo="FTMS"/>
<pk mz="435.020503" i="3078632.3" sn="21.80" a="3547.85" fwhm="0.001305" res="333420.7" algo="FTMS"/>
<pk mz="435.044113" i="1199087.5" sn="7.07" a="916.38" fwhm="0.001104" res="394105.7" algo="FTMS"/>
<pk mz="435.056954" i="7695859.5" sn="57.98" a="9708.28" fwhm="0.001276" res="341044.4" algo="FTMS"/>
<pk mz="435.068092" i="2756087.0" sn="19.27" a="3916.80" fwhm="0.001596" res="272582.7" algo="FTMS"/>
<pk mz="435.093335" i="9163263.0" sn="69.48" a="11544.08" fwhm="0.001282" res="339479.3" algo="FTMS"/>
<pk mz="435.104597" i="3857922.3" sn="27.90" a="4403.96" fwhm="0.001248" res="348631.4" algo="FTMS"/>
<pk mz="435.106349" i="2798083.0" sn="19.60" a="3069.33" fwhm="0.001253" res="347286.9" algo="FTMS"/>
<pk mz="435.124111" i="1317128.5" sn="7.99" a="1248.47" fwhm="0.001140" res="381529.1" algo="FTMS"/>
<pk mz="435.129693" i="7784970.0" sn="58.68" a="10000.25" fwhm="0.001320" res="329760.1" algo="FTMS"/>
<pk mz="435.142767" i="6792718.5" sn="50.90" a="8746.39" fwhm="0.001318" res="330098.9" algo="FTMS"/>
<pk mz="435.150761" i="1247632.8" sn="7.45" a="1343.15" fwhm="0.001525" res="285306.8" algo="FTMS"/>
<pk mz="435.160578" i="2215187.8" sn="15.03" a="2903.05" fwhm="0.001443" res="301532.4" algo="FTMS"/>
<pk mz="435.166186" i="3978261.5" sn="28.85" a="4422.15" fwhm="0.001205" res="361214.1" algo="FTMS"/>
<pk mz="435.179191" i="12958234.0" sn="99.22" a="17224.38" fwhm="0.001309" res="332388.2" algo="FTMS"/>
<pk mz="435.197019" i="3121183.3" sn="22.13" a="3682.52" fwhm="0.001312" res="331640.0" algo="FTMS"/>
<pk mz="435.202552" i="1934880.9" sn="12.83" a="2085.72" fwhm="0.001270" res="342811.0" algo="FTMS"/>
<pk mz="435.215580" i="11321893.0" sn="86.40" a="14748.86" fwhm="0.001269" res="343077.8" algo="FTMS"/>
<pk mz="435.237771" i="1276203.9" sn="7.67" a="900.98" fwhm="0.001027" res="423778.5" algo="FTMS"/>
<pk mz="435.251866" i="2659376.3" sn="18.51" a="3044.48" fwhm="0.001254" res="347062.0" algo="FTMS"/>
<pk mz="436.052086" i="4087593.3" sn="29.70" a="5123.00" fwhm="0.001310" res="332826.4" algo="FTMS"/>
<pk mz="436.060303" i="1335595.9" sn="8.13" a="969.22" fwhm="0.000939" res="464231.2" algo="FTMS"/>
<pk mz="436.088542" i="6454068.5" sn="48.25" a="7707.78" fwhm="0.001267" res="344081.6" algo="FTMS"/>
<pk mz="436.096575" i="1978935.1" sn="13.17" a="2057.52" fwhm="0.001252" res="348280.0" algo="FTMS"/>
<pk mz="436.099679" i="1494328.1" sn="9.38" a="1610.50" fwhm="0.001670" res="261072.3" algo="FTMS"/>
<pk mz="436.124890" i="3665216.0" sn="26.39" a="4174.08" fwhm="0.001245" res="350388.5" algo="FTMS"/>
<pk mz="436.133174" i="1926466.5" sn="12.76" a="1671.15" fwhm="0.001097" res="397550.5" algo="FTMS"/>
<pk mz="436.137955" i="1642052.0" sn="10.53" a="1403.26" fwhm="0.001057" res="412540.3" algo="FTMS"/>
<pk mz="436.146021" i="2603590.5" sn="18.07" a="3075.13" fwhm="0.001375" res="317265.6" algo="FTMS"/>
<pk mz="436.174436" i="1730895.4" sn="11.23" a="1857.90" fwhm="0.001348" res="323597.8" algo="FTMS"/>
<pk mz="436.182432" i="5153618.0" sn="38.05" a="6145.39" fwhm="0.001275" res="342052.4" algo="FTMS"/>
<pk mz="436.218960" i="3098461.3" sn="21.95" a="3451.21" fwhm="0.001232" res="353934.1" algo="FTMS"/>
<pk mz="437.036190" i="6302811.0" sn="47.06" a="7432.76" fwhm="0.001235" res="353937.3" algo="FTMS"/>
<pk mz="437.047329" i="1508702.3" sn="9.49" a="1850.71" fwhm="0.001554" res="281149.8" algo="FTMS"/>
<pk mz="437.062641" i="1221091.0" sn="7.23" a="1126.22" fwhm="0.001247" res="350540.6" algo="FTMS"/>
<pk mz="437.072623" i="10599526.0" sn="80.73" a="14827.59" fwhm="0.001405" res="311185.2" algo="FTMS"/>
<pk mz="437.083854" i="3999337.5" sn="29.01" a="4718.79" fwhm="0.001272" res="343558.4" algo="FTMS"/>
<pk mz="437.089648" i="4056171.5" sn="29.45" a="5207.36" fwhm="0.001267" res="344923.3" algo="FTMS"/>
<pk mz="437.092161" i="1238636.1" sn="7.37" a="816.98" fwhm="0.000922" res="473888.2" algo="FTMS"/>
<pk mz="437.109010" i="11756657.0" sn="89.80" a="15806.44" fwhm="0.001335" res="327328.8" algo="FTMS"/>
<pk mz="437.120280" i="2855540.8" sn="20.04" a="3352.23" fwhm="0.001321" res="331015.0" algo="FTMS"/>
<pk mz="437.122027" i="2720885.5" sn="18.99" a="3035.57" fwhm="0.001314" res="332687.8" algo="FTMS"/>
<pk mz="437.139844" i="2205563.0" sn="14.95" a="2696.73" fwhm="0.001448" res="301836.9" algo="FTMS"/>
<pk mz="437.145354" i="7730300.5" sn="58.25" a="9898.20" fwhm="0.001331" res="328420.3" algo="FTMS"/>
<pk mz="437.158408" i="10609793.0" sn="80.81" a="13870.98" fwhm="0.001317" res="331983.8" algo="FTMS"/>
<pk mz="437.167937" i="1256451.6" sn="7.51" a="1152.20" fwhm="0.001244" res="351323.1" algo="FTMS"/>
<pk mz="437.176199" i="4104326.3" sn="29.83" a="5399.22" fwhm="0.001401" res="312108.2" algo="FTMS"/>
<pk mz="437.181900" i="3469960.0" sn="24.86" a="3629.85" fwhm="0.001167" res="374780.7" algo="FTMS"/>
<pk mz="437.194775" i="12901516.0" sn="98.77" a="17510.08" fwhm="0.001350" res="323886.1" algo="FTMS"/>
<pk mz="437.212546" i="3761297.5" sn="27.14" a="4723.95" fwhm="0.001320" res="331217.6" algo="FTMS"/>
<pk mz="437.218342" i="1507987.3" sn="9.48" a="1040.75" fwhm="0.000905" res="483274.7" algo="FTMS"/>
<pk mz="437.231216" i="6518935.0" sn="48.75" a="8665.97" fwhm="0.001310" res="333779.3" algo="FTMS"/>
<pk mz="437.254391" i="1547166.4" sn="9.79" a="1535.99" fwhm="0.001222" res="357936.5" algo="FTMS"/>
<pk mz="437.267632" i="1474466.5" sn="9.22" a="1265.62" fwhm="0.001146" res="381662.2" algo="FTMS"/>
<pk mz="437.994247" i="1488259.3" sn="9.33" a="1630.90" fwhm="0.001331" res="329151.9" algo="FTMS"/>
<pk mz="438.031380" i="1326606.6" sn="8.06" a="1850.25" fwhm="0.001905" res="229973.0" algo="FTMS"/>
<pk mz="438.067870" i="3735962.0" sn="26.94" a="5009.22" fwhm="0.001408" res="311224.2" algo="FTMS"/>
<pk mz="438.075967" i="2209436.5" sn="14.98" a="2255.71" fwhm="0.001258" res="348148.0" algo="FTMS"/>
<pk mz="438.079184" i="1609629.4" sn="10.28" a="1476.23" fwhm="0.001233" res="355388.9" algo="FTMS"/>
<pk mz="438.104200" i="4098981.3" sn="29.78" a="5094.28" fwhm="0.001348" res="325112.5" algo="FTMS"/>
<pk mz="438.112258" i="2723751.8" sn="19.01" a="2510.42" fwhm="0.001100" res="398251.8" algo="FTMS"/>
<pk mz="438.117159" i="1360425.1" sn="8.32" a="1869.02" fwhm="0.002136" res="205142.9" algo="FTMS"/>
<pk mz="438.140534" i="2990512.3" sn="21.10" a="3283.22" fwhm="0.001252" res="349988.0" algo="FTMS"/>
<pk mz="438.148884" i="1756083.0" sn="11.42" a="1639.64" fwhm="0.001188" res="368900.0" algo="FTMS"/>
<pk mz="438.153527" i="3193780.3" sn="22.69" a="3855.29" fwhm="0.001345" res="325831.3" algo="FTMS"/>
<pk mz="438.161701" i="1889206.9" sn="12.47" a="2022.20" fwhm="0.001405" res="311814.8" algo="FTMS"/>
<pk mz="438.177076" i="1246139.6" sn="7.43" a="975.20" fwhm="0.001094" res="400408.0" algo="FTMS"/>
<pk mz="438.185093" i="1257790.1" sn="7.52" a="1164.35" fwhm="0.001286" res="340832.7" algo="FTMS"/>
<pk mz="438.190118" i="1723327.6" sn="11.17" a="1975.88" fwhm="0.001391" res="314945.0" algo="FTMS"/>
<pk mz="438.198171" i="2806722.3" sn="19.66" a="3397.77" fwhm="0.001401" res="312667.7" algo="FTMS"/>
<pk mz="438.234503" i="1673421.4" sn="10.78" a="1599.82" fwhm="0.001202" res="364524.4" algo="FTMS"/>
<pk mz="439.015379" i="1503934.0" sn="9.45" a="1525.83" fwhm="0.001267" res="346631.8" algo="FTMS"/>
<pk mz="439.051843" i="8504009.0" sn="64.30" a="12052.49" fwhm="0.001371" res="320145.6" algo="FTMS"/>
<pk mz="439.063110" i="1621196.6" sn="10.36" a="1763.74" fwhm="0.001423" res="308508.2" algo="FTMS"/>
<pk mz="439.088180" i="12486356.0" sn="95.51" a="18336.31" fwhm="0.001453" res="302217.4" algo="FTMS"/>
<pk mz="439.099488" i="2669015.8" sn="18.58" a="3860.71" fwhm="0.001545" res="284286.9" algo="FTMS"/>
<pk mz="439.119046" i="1283293.9" sn="7.72" a="1306.01" fwhm="0.001359" res="323140.4" algo="FTMS"/>
<pk mz="439.124595" i="11661024.0" sn="89.04" a="15516.34" fwhm="0.001342" res="327099.2" algo="FTMS"/>
<pk mz="439.136094" i="1904355.0" sn="12.58" a="1932.02" fwhm="0.001266" res="346822.0" algo="FTMS"/>
<pk mz="439.137686" i="2927843.5" sn="20.60" a="2993.57" fwhm="0.001164" res="377315.6" algo="FTMS"/>
<pk mz="439.146928" i="1494374.4" sn="9.37" a="1826.04" fwhm="0.001644" res="267152.9" algo="FTMS"/>
<pk mz="439.155499" i="3115753.0" sn="22.08" a="4623.26" fwhm="0.001662" res="264164.7" algo="FTMS"/>
<pk mz="439.161108" i="6473451.0" sn="48.39" a="8167.97" fwhm="0.001281" res="342939.0" algo="FTMS"/>
<pk mz="439.174028" i="7095023.0" sn="53.26" a="9784.75" fwhm="0.001405" res="312488.0" algo="FTMS"/>
<pk mz="439.191756" i="3895540.3" sn="28.19" a="4764.55" fwhm="0.001294" res="339340.5" algo="FTMS"/>
<pk mz="439.197371" i="4142838.0" sn="30.13" a="5189.13" fwhm="0.001331" res="330004.3" algo="FTMS"/>
<pk mz="439.210429" i="5784314.0" sn="42.99" a="7396.33" fwhm="0.001330" res="330216.6" algo="FTMS"/>
<pk mz="439.219921" i="1484540.9" sn="9.29" a="1497.33" fwhm="0.001407" res="312123.8" algo="FTMS"/>
<pk mz="439.228241" i="1396223.4" sn="8.60" a="1301.95" fwhm="0.001237" res="355032.1" algo="FTMS"/>
<pk mz="439.233734" i="3309825.0" sn="23.60" a="4436.85" fwhm="0.001444" res="304150.9" algo="FTMS"/>
<pk mz="439.246777" i="3545349.0" sn="25.44" a="4105.99" fwhm="0.001258" res="349248.7" algo="FTMS"/>
<pk mz="439.270105" i="1825804.3" sn="11.97" a="1562.15" fwhm="0.001096" res="400902.5" algo="FTMS"/>
<pk mz="440.047153" i="2016250.8" sn="13.46" a="1940.13" fwhm="0.001221" res="360367.1" algo="FTMS"/>
<pk mz="440.055314" i="1457149.3" sn="8.95" a="1304.31" fwhm="0.001246" res="353223.8" algo="FTMS"/>
<pk mz="440.062242" i="1411071.4" sn="8.60" a="1161.43" fwhm="0.001168" res="376847.4" algo="FTMS"/>
<pk mz="440.083404" i="3211269.8" sn="22.51" a="3477.72" fwhm="0.001193" res="368893.7" algo="FTMS"/>
<pk mz="440.091662" i="1685000.4" sn="10.71" a="1880.46" fwhm="0.001331" res="330564.9" algo="FTMS"/>
<pk mz="440.094491" i="1492233.3" sn="9.22" a="1690.90" fwhm="0.001432" res="307381.9" algo="FTMS"/>
<pk mz="440.119855" i="2514705.0" sn="17.13" a="2957.20" fwhm="0.001365" res="322477.5" algo="FTMS"/>
<pk mz="440.127735" i="2211859.5" sn="14.79" a="2457.54" fwhm="0.001434" res="306852.5" algo="FTMS"/>
<pk mz="440.132829" i="3204629.0" sn="22.46" a="4247.27" fwhm="0.001482" res="297066.9" algo="FTMS"/>
<pk mz="440.156469" i="1475612.1" sn="9.10" a="1267.47" fwhm="0.001131" res="389322.3" algo="FTMS"/>
<pk mz="440.164442" i="1654046.6" sn="10.47" a="1688.11" fwhm="0.001337" res="329169.8" algo="FTMS"/>
<pk mz="440.169204" i="3396640.0" sn="23.95" a="3667.55" fwhm="0.001209" res="364127.2" algo="FTMS"/>
<pk mz="440.177533" i="1293346.6" sn="7.69" a="1324.93" fwhm="0.001338" res="328859.8" algo="FTMS"/>
<pk mz="440.200664" i="1338665.8" sn="8.04" a="1193.67" fwhm="0.001185" res="371557.8" algo="FTMS"/>
<pk mz="440.205546" i="1914923.3" sn="12.49" a="2180.97" fwhm="0.001444" res="304748.2" algo="FTMS"/>
<pk mz="440.213774" i="1521965.8" sn="9.45" a="1218.10" fwhm="0.001051" res="418769.7" algo="FTMS"/>
<pk mz="440.947077" i="2357517.8" sn="15.91" a="2585.07" fwhm="0.001264" res="348865.3" algo="FTMS"/>
<pk mz="441.031172" i="3671847.5" sn="26.07" a="4322.96" fwhm="0.001299" res="339467.8" algo="FTMS"/>
<pk mz="441.046358" i="1833772.1" sn="11.86" a="1814.52" fwhm="0.001242" res="355219.5" algo="FTMS"/>
<pk mz="441.067460" i="9521459.0" sn="71.29" a="13198.67" fwhm="0.001373" res="321221.1" algo="FTMS"/>
<pk mz="441.078795" i="1274038.0" sn="7.53" a="1161.91" fwhm="0.001345" res="328004.3" algo="FTMS"/>
<pk mz="441.091919" i="1396026.0" sn="8.48" a="1116.83" fwhm="0.001052" res="419364.0" algo="FTMS"/>
<pk mz="441.095806" i="1668923.3" sn="10.59" a="1556.05" fwhm="0.001156" res="381681.6" algo="FTMS"/>
<pk mz="441.103895" i="12808510.0" sn="96.70" a="17125.08" fwhm="0.001331" res="331370.0" algo="FTMS"/>
<pk mz="441.115286" i="1870913.1" sn="12.15" a="2142.54" fwhm="0.001495" res="295009.9" algo="FTMS"/>
<pk mz="441.132348" i="1503046.4" sn="9.30" a="1375.37" fwhm="0.001186" res="372071.6" algo="FTMS"/>
<pk mz="441.140266" i="8446281.0" sn="62.98" a="10920.01" fwhm="0.001290" res="341841.5" algo="FTMS"/>
<pk mz="441.153294" i="1821388.8" sn="11.77" a="2869.37" fwhm="0.002226" res="198217.5" algo="FTMS"/>
<pk mz="441.171098" i="2135634.3" sn="14.19" a="2553.75" fwhm="0.001379" res="319973.3" algo="FTMS"/>
<pk mz="441.176582" i="6425940.0" sn="47.36" a="8344.65" fwhm="0.001341" res="329089.2" algo="FTMS"/>
<pk mz="441.189708" i="3188055.8" sn="22.33" a="4024.54" fwhm="0.001423" res="309951.7" algo="FTMS"/>
<pk mz="441.207462" i="1425245.3" sn="8.70" a="1366.16" fwhm="0.001415" res="311793.3" algo="FTMS"/>
<pk mz="441.213017" i="6674783.0" sn="49.28" a="9017.05" fwhm="0.001381" res="319457.7" algo="FTMS"/>
<pk mz="441.226183" i="1588579.0" sn="9.97" a="1513.42" fwhm="0.001160" res="380492.7" algo="FTMS"/>
<pk mz="441.235531" i="3286373.8" sn="23.09" a="4068.77" fwhm="0.001419" res="310889.6" algo="FTMS"/>
<pk mz="441.249438" i="5036394.0" sn="36.62" a="7311.93" fwhm="0.001484" res="297318.8" algo="FTMS"/>
<pk mz="441.252523" i="1368427.0" sn="8.26" a="1089.62" fwhm="0.001114" res="396007.2" algo="FTMS"/>
<pk mz="441.285777" i="2561397.0" sn="17.49" a="3166.14" fwhm="0.001383" res="319192.3" algo="FTMS"/>
<pk mz="442.041525" i="1726299.0" sn="11.03" a="1848.76" fwhm="0.001345" res="328659.7" algo="FTMS"/>
<pk mz="442.053069" i="1242718.5" sn="7.29" a="896.16" fwhm="0.001085" res="407333.2" algo="FTMS"/>
<pk mz="442.062753" i="2042465.5" sn="13.47" a="2223.75" fwhm="0.001241" res="356233.2" algo="FTMS"/>
<pk mz="442.070827" i="1761123.9" sn="11.30" a="1803.74" fwhm="0.001221" res="362176.6" algo="FTMS"/>
<pk mz="442.099168" i="2794604.5" sn="19.29" a="3388.15" fwhm="0.001361" res="324856.6" algo="FTMS"/>
<pk mz="442.107109" i="2420078.8" sn="16.39" a="2644.49" fwhm="0.001325" res="333719.6" algo="FTMS"/>
<pk mz="442.135388" i="1805943.5" sn="11.64" a="1458.80" fwhm="0.001019" res="433710.5" algo="FTMS"/>
<pk mz="442.143471" i="2376314.0" sn="16.05" a="2890.33" fwhm="0.001351" res="327321.3" algo="FTMS"/>
<pk mz="442.148618" i="2768507.5" sn="19.08" a="3199.25" fwhm="0.001357" res="325873.6" algo="FTMS"/>
<pk mz="442.166532" i="1380224.9" sn="8.35" a="1226.98" fwhm="0.001208" res="365977.0" algo="FTMS"/>
<pk mz="442.171774" i="1303170.5" sn="7.76" a="1066.59" fwhm="0.001155" res="382696.2" algo="FTMS"/>
<pk mz="442.179947" i="1368453.0" sn="8.26" a="1129.93" fwhm="0.001352" res="326962.6" algo="FTMS"/>
<pk mz="442.208459" i="1426061.6" sn="8.71" a="1225.53" fwhm="0.001207" res="366273.3" algo="FTMS"/>
<pk mz="442.216178" i="1578384.0" sn="9.88" a="1546.49" fwhm="0.001248" res="354315.0" algo="FTMS"/>
<pk mz="442.252688" i="1234331.0" sn="7.23" a="1070.88" fwhm="0.001236" res="357721.1" algo="FTMS"/>
<pk mz="443.025687" i="2240389.0" sn="15.00" a="2375.11" fwhm="0.001228" res="360708.0" algo="FTMS"/>
<pk mz="443.046732" i="5890955.5" sn="43.22" a="8330.24" fwhm="0.001442" res="307145.2" algo="FTMS"/>
<pk mz="443.061910" i="2027664.0" sn="13.36" a="2000.26" fwhm="0.001275" res="347620.7" algo="FTMS"/>
<pk mz="443.073221" i="1605523.4" sn="10.09" a="1620.07" fwhm="0.001241" res="356960.6" algo="FTMS"/>
<pk mz="443.083124" i="9130902.0" sn="68.27" a="12503.91" fwhm="0.001374" res="322485.8" algo="FTMS"/>
<pk mz="443.094555" i="1464601.9" sn="9.00" a="1717.07" fwhm="0.001500" res="295316.2" algo="FTMS"/>
<pk mz="443.098568" i="2327451.0" sn="15.67" a="2861.47" fwhm="0.001481" res="299157.3" algo="FTMS"/>
<pk mz="443.111413" i="2051487.0" sn="13.54" a="1933.07" fwhm="0.001217" res="364022.8" algo="FTMS"/>
<pk mz="443.119546" i="8243105.5" sn="61.40" a="11436.40" fwhm="0.001420" res="312096.6" algo="FTMS"/>
<pk mz="443.134657" i="1398694.0" sn="8.49" a="1401.99" fwhm="0.001426" res="310817.1" algo="FTMS"/>
<pk mz="443.147882" i="1698218.0" sn="10.81" a="1936.85" fwhm="0.001430" res="309952.1" algo="FTMS"/>
<pk mz="443.155877" i="6458284.5" sn="47.61" a="9305.57" fwhm="0.001432" res="309369.6" algo="FTMS"/>
<pk mz="443.178338" i="1292851.1" sn="7.68" a="1507.41" fwhm="0.001594" res="278035.8" algo="FTMS"/>
<pk mz="443.184237" i="2081204.9" sn="13.77" a="2245.57" fwhm="0.001307" res="338997.9" algo="FTMS"/>
<pk mz="443.186653" i="1352757.6" sn="8.14" a="1847.77" fwhm="0.001793" res="247185.1" algo="FTMS"/>
<pk mz="443.192207" i="9950135.0" sn="74.60" a="13891.73" fwhm="0.001375" res="322284.7" algo="FTMS"/>
<pk mz="443.205387" i="2240443.3" sn="15.00" a="2327.18" fwhm="0.001243" res="356578.9" algo="FTMS"/>
<pk mz="443.214739" i="2415806.3" sn="16.36" a="3390.93" fwhm="0.001667" res="265873.2" algo="FTMS"/>
<pk mz="443.228670" i="8201154.5" sn="61.08" a="11269.51" fwhm="0.001422" res="311615.3" algo="FTMS"/>
<pk mz="443.251131" i="4069321.3" sn="29.14" a="5017.89" fwhm="0.001340" res="330885.1" algo="FTMS"/>
<pk mz="443.265037" i="4458445.5" sn="32.15" a="5706.20" fwhm="0.001320" res="335712.9" algo="FTMS"/>
<pk mz="443.301404" i="1277656.3" sn="7.56" a="1161.95" fwhm="0.001341" res="330550.8" algo="FTMS"/>
<pk mz="444.057210" i="2849980.0" sn="19.71" a="2947.53" fwhm="0.001208" res="367535.8" algo="FTMS"/>
<pk mz="444.068135" i="1248959.1" sn="7.33" a="1022.60" fwhm="0.001140" res="389496.9" algo="FTMS"/>
<pk mz="444.078130" i="1409858.1" sn="8.58" a="1756.19" fwhm="0.001540" res="288287.3" algo="FTMS"/>
<pk mz="444.086263" i="2028228.6" sn="13.36" a="1961.09" fwhm="0.001191" res="373009.8" algo="FTMS"/>
<pk mz="444.093652" i="1774022.9" sn="11.39" a="1877.62" fwhm="0.001281" res="346628.7" algo="FTMS"/>
<pk mz="444.104880" i="1828554.3" sn="11.81" a="2064.07" fwhm="0.001362" res="326055.1" algo="FTMS"/>
<pk mz="444.114708" i="1688013.1" sn="10.73" a="2008.70" fwhm="0.001399" res="317495.7" algo="FTMS"/>
<pk mz="444.122990" i="1586383.6" sn="9.94" a="1501.88" fwhm="0.001165" res="381306.9" algo="FTMS"/>
<pk mz="444.150898" i="1944280.0" sn="12.71" a="2972.20" fwhm="0.001824" res="243490.3" algo="FTMS"/>
<pk mz="444.159055" i="1230298.5" sn="7.19" a="1065.66" fwhm="0.001238" res="358860.5" algo="FTMS"/>
<pk mz="444.187452" i="2196451.0" sn="14.66" a="2619.36" fwhm="0.001339" res="331639.7" algo="FTMS"/>
<pk mz="444.195676" i="1861349.5" sn="12.07" a="1741.05" fwhm="0.001146" res="387751.4" algo="FTMS"/>
<pk mz="444.210089" i="1978601.8" sn="12.97" a="2148.23" fwhm="0.001330" res="334112.2" algo="FTMS"/>
<pk mz="444.223985" i="2215662.0" sn="14.81" a="2738.49" fwhm="0.001446" res="307230.6" algo="FTMS"/>
<pk mz="444.232071" i="1846000.4" sn="11.95" a="1905.77" fwhm="0.001309" res="339390.1" algo="FTMS"/>
<pk mz="444.268453" i="1229307.4" sn="7.18" a="1197.73" fwhm="0.001601" res="277447.4" algo="FTMS"/>
<pk mz="444.988291" i="2965971.0" sn="20.60" a="3458.14" fwhm="0.001282" res="347086.9" algo="FTMS"/>
<pk mz="445.025941" i="1740510.3" sn="11.13" a="1707.31" fwhm="0.001219" res="365096.7" algo="FTMS"/>
<pk mz="445.041261" i="4505571.0" sn="32.51" a="5888.76" fwhm="0.001392" res="319702.3" algo="FTMS"/>
<pk mz="445.052463" i="2236390.3" sn="14.96" a="2388.46" fwhm="0.001241" res="358488.3" algo="FTMS"/>
<pk mz="445.062452" i="5134825.0" sn="37.37" a="6618.46" fwhm="0.001360" res="327306.5" algo="FTMS"/>
<pk mz="445.077694" i="3800045.8" sn="27.05" a="4323.09" fwhm="0.001283" res="346802.6" algo="FTMS"/>
<pk mz="445.088875" i="2294001.0" sn="15.41" a="2591.65" fwhm="0.001402" res="317379.4" algo="FTMS"/>
<pk mz="445.098857" i="5071348.0" sn="36.88" a="6605.13" fwhm="0.001322" res="336693.3" algo="FTMS"/>
<pk mz="445.114095" i="3031544.5" sn="21.11" a="3614.05" fwhm="0.001331" res="334304.0" algo="FTMS"/>
<pk mz="445.127146" i="3006972.5" sn="20.92" a="3693.16" fwhm="0.001393" res="319596.4" algo="FTMS"/>
<pk mz="445.135122" i="3918846.8" sn="27.97" a="5129.95" fwhm="0.001411" res="315559.7" algo="FTMS"/>
<pk mz="445.150619" i="2016259.5" sn="13.26" a="1916.42" fwhm="0.001186" res="375187.0" algo="FTMS"/>
<pk mz="445.163471" i="2808839.3" sn="19.39" a="3173.54" fwhm="0.001265" res="352011.6" algo="FTMS"/>
<pk mz="445.171573" i="4676106.0" sn="33.82" a="6299.75" fwhm="0.001433" res="310657.1" algo="FTMS"/>
<pk mz="445.186613" i="1420814.3" sn="8.66" a="1632.43" fwhm="0.001529" res="291240.4" algo="FTMS"/>
<pk mz="445.193981" i="4173840.5" sn="29.94" a="5145.70" fwhm="0.001318" res="337773.0" algo="FTMS"/>
<pk mz="445.199890" i="3430418.3" sn="24.19" a="4535.08" fwhm="0.001437" res="309792.5" algo="FTMS"/>
<pk mz="445.207941" i="7132692.5" sn="52.81" a="9807.67" fwhm="0.001414" res="314884.1" algo="FTMS"/>
<pk mz="445.230325" i="5773851.5" sn="42.31" a="7598.14" fwhm="0.001384" res="321599.2" algo="FTMS"/>
<pk mz="445.236352" i="1981469.1" sn="12.99" a="1764.81" fwhm="0.001135" res="392409.9" algo="FTMS"/>
<pk mz="445.241828" i="2538526.8" sn="17.30" a="2635.77" fwhm="0.001197" res="371893.5" algo="FTMS"/>
<pk mz="445.244296" i="5607967.5" sn="41.03" a="7267.37" fwhm="0.001356" res="328256.7" algo="FTMS"/>
<pk mz="445.280623" i="2584618.3" sn="17.66" a="3073.85" fwhm="0.001375" res="323927.3" algo="FTMS"/>
<pk mz="446.036544" i="2642699.5" sn="18.10" a="2939.44" fwhm="0.001267" res="352009.1" algo="FTMS"/>
<pk mz="446.072888" i="2763542.3" sn="19.04" a="3575.76" fwhm="0.001469" res="303585.9" algo="FTMS"/>
<pk mz="446.084162" i="1723929.6" sn="11.00" a="2006.93" fwhm="0.001489" res="299541.2" algo="FTMS"/>
<pk mz="446.109147" i="2345505.0" sn="15.81" a="3023.66" fwhm="0.001466" res="304314.0" algo="FTMS"/>
<pk mz="446.120487" i="1719076.4" sn="10.96" a="1805.79" fwhm="0.001321" res="337698.4" algo="FTMS"/>
<pk mz="446.130484" i="1430567.4" sn="8.73" a="1155.64" fwhm="0.001265" res="352582.4" algo="FTMS"/>
<pk mz="446.166740" i="3346226.3" sn="23.54" a="3818.14" fwhm="0.001293" res="345085.5" algo="FTMS"/>
<pk mz="446.203146" i="3146045.0" sn="21.99" a="4035.62" fwhm="0.001453" res="307018.5" algo="FTMS"/>
<pk mz="446.211258" i="1336383.4" sn="8.00" a="1335.93" fwhm="0.001287" res="346827.0" algo="FTMS"/>
<pk mz="446.239692" i="1485639.8" sn="9.16" a="1376.66" fwhm="0.001177" res="379238.6" algo="FTMS"/>
<pk mz="446.247827" i="1347146.3" sn="8.09" a="940.87" fwhm="0.001153" res="387153.0" algo="FTMS"/>
<pk mz="446.985277" i="1429412.6" sn="8.72" a="1512.31" fwhm="0.001513" res="295430.2" algo="FTMS"/>
<pk mz="447.020562" i="2399279.0" sn="16.22" a="3004.98" fwhm="0.001481" res="301831.6" algo="FTMS"/>
<pk mz="447.041675" i="1671989.3" sn="10.60" a="1788.43" fwhm="0.001389" res="321729.6" algo="FTMS"/>
<pk mz="447.056989" i="4508730.0" sn="32.53" a="6008.17" fwhm="0.001388" res="322139.1" algo="FTMS"/>
<pk mz="447.068322" i="2626109.0" sn="17.97" a="3240.22" fwhm="0.001378" res="324450.6" algo="FTMS"/>
<pk mz="447.078136" i="3241024.0" sn="22.73" a="3964.62" fwhm="0.001310" res="341259.9" algo="FTMS"/>
<pk mz="447.091253" i="2380356.0" sn="16.07" a="2506.36" fwhm="0.001193" res="374654.7" algo="FTMS"/>
<pk mz="447.093280" i="6122564.5" sn="45.00" a="8220.54" fwhm="0.001430" res="312742.9" algo="FTMS"/>
<pk mz="447.104592" i="1908807.9" sn="12.43" a="1795.11" fwhm="0.001168" res="382854.3" algo="FTMS"/>
<pk mz="447.106408" i="2027592.4" sn="13.35" a="2436.19" fwhm="0.001456" res="307117.2" algo="FTMS"/>
<pk mz="447.114387" i="2278730.8" sn="15.29" a="3040.64" fwhm="0.001433" res="311965.6" algo="FTMS"/>
<pk mz="447.123583" i="1223757.5" sn="7.13" a="869.35" fwhm="0.001033" res="433031.4" algo="FTMS"/>
<pk mz="447.129667" i="4595791.5" sn="33.20" a="6089.92" fwhm="0.001390" res="321754.1" algo="FTMS"/>
<pk mz="447.142720" i="4047955.0" sn="28.96" a="5632.23" fwhm="0.001481" res="301982.2" algo="FTMS"/>
<pk mz="447.150820" i="1975893.5" sn="12.95" a="2409.99" fwhm="0.001413" res="316351.2" algo="FTMS"/>
<pk mz="447.160624" i="1523544.4" sn="9.45" a="1698.97" fwhm="0.001415" res="315978.4" algo="FTMS"/>
<pk mz="447.166093" i="3022938.0" sn="21.04" a="3831.98" fwhm="0.001458" res="306688.1" algo="FTMS"/>
<pk mz="447.179109" i="7632990.0" sn="56.68" a="10556.61" fwhm="0.001413" res="316422.5" algo="FTMS"/>
<pk mz="447.184776" i="1363295.5" sn="8.21" a="1521.95" fwhm="0.001444" res="309667.7" algo="FTMS"/>
<pk mz="447.187215" i="3681376.3" sn="26.13" a="5262.06" fwhm="0.001567" res="285310.9" algo="FTMS"/>
<pk mz="447.196899" i="1546339.1" sn="9.63" a="1680.94" fwhm="0.001339" res="333856.4" algo="FTMS"/>
<pk mz="447.202608" i="1263460.8" sn="7.44" a="826.62" fwhm="0.001104" res="405249.3" algo="FTMS"/>
<pk mz="447.209522" i="2006630.9" sn="13.18" a="1903.40" fwhm="0.001092" res="409526.0" algo="FTMS"/>
<pk mz="447.215622" i="6973544.5" sn="51.58" a="9006.41" fwhm="0.001317" res="339481.9" algo="FTMS"/>
<pk mz="447.223795" i="3261547.0" sn="22.88" a="4059.71" fwhm="0.001377" res="324825.5" algo="FTMS"/>
<pk mz="447.252080" i="1490291.4" sn="9.19" a="1525.46" fwhm="0.001338" res="334259.5" algo="FTMS"/>
<pk mz="447.259949" i="1748085.6" sn="11.18" a="1708.44" fwhm="0.001286" res="347671.1" algo="FTMS"/>
<pk mz="448.052128" i="3354974.8" sn="23.60" a="4358.22" fwhm="0.001432" res="312990.3" algo="FTMS"/>
<pk mz="448.088499" i="3863401.5" sn="27.53" a="4995.82" fwhm="0.001407" res="318390.0" algo="FTMS"/>
<pk mz="448.096734" i="1233003.9" sn="7.20" a="1064.80" fwhm="0.001355" res="330671.8" algo="FTMS"/>
<pk mz="448.099978" i="1228652.8" sn="7.17" a="1083.60" fwhm="0.001194" res="375275.4" algo="FTMS"/>
<pk mz="448.109520" i="1300591.6" sn="7.72" a="1427.55" fwhm="0.001407" res="318464.1" algo="FTMS"/>
<pk mz="448.124833" i="2610036.0" sn="17.85" a="2882.86" fwhm="0.001291" res="346993.1" algo="FTMS"/>
<pk mz="448.132827" i="1301110.5" sn="7.73" a="1184.24" fwhm="0.001310" res="342195.9" algo="FTMS"/>
<pk mz="448.145923" i="1860730.3" sn="12.05" a="1950.94" fwhm="0.001281" res="349817.9" algo="FTMS"/>
<pk mz="448.182423" i="4716933.0" sn="34.13" a="6015.52" fwhm="0.001340" res="334363.3" algo="FTMS"/>
<pk mz="448.218724" i="3385231.8" sn="23.84" a="3820.56" fwhm="0.001256" res="356776.3" algo="FTMS"/>
<pk mz="449.036258" i="5544574.5" sn="40.53" a="7151.86" fwhm="0.001353" res="331762.7" algo="FTMS"/>
<pk mz="449.047651" i="1733762.0" sn="11.07" a="1829.41" fwhm="0.001295" res="346710.6" algo="FTMS"/>
<pk mz="449.072531" i="8149641.0" sn="60.67" a="10695.63" fwhm="0.001355" res="331464.6" algo="FTMS"/>
<pk mz="449.083790" i="3601036.5" sn="25.50" a="5250.23" fwhm="0.001431" res="313786.9" algo="FTMS"/>
<pk mz="449.108952" i="12573332.0" sn="94.86" a="18093.61" fwhm="0.001443" res="311171.3" algo="FTMS"/>
<pk mz="449.122189" i="3131031.8" sn="21.87" a="4144.26" fwhm="0.001422" res="315816.1" algo="FTMS"/>
<pk mz="449.139918" i="1240348.9" sn="7.26" a="1814.25" fwhm="0.002205" res="203673.8" algo="FTMS"/>
<pk mz="449.145414" i="6265502.5" sn="46.10" a="8048.12" fwhm="0.001357" res="330937.2" algo="FTMS"/>
<pk mz="449.158424" i="7770786.0" sn="57.74" a="11021.41" fwhm="0.001397" res="321462.4" algo="FTMS"/>
<pk mz="449.176312" i="2281639.5" sn="15.31" a="3333.59" fwhm="0.001713" res="262258.6" algo="FTMS"/>
<pk mz="449.181835" i="2704041.0" sn="18.57" a="2947.42" fwhm="0.001265" res="355091.7" algo="FTMS"/>
<pk mz="449.194785" i="11698861.0" sn="88.10" a="17439.19" fwhm="0.001476" res="304314.0" algo="FTMS"/>
<pk mz="449.203987" i="1285295.5" sn="7.60" a="1899.83" fwhm="0.002096" res="214337.3" algo="FTMS"/>
<pk mz="449.212508" i="1986738.0" sn="13.03" a="1875.99" fwhm="0.001202" res="373585.6" algo="FTMS"/>
<pk mz="449.215976" i="2171059.0" sn="14.45" a="2533.18" fwhm="0.001354" res="331851.0" algo="FTMS"/>
<pk mz="449.231169" i="6455991.5" sn="47.57" a="9067.98" fwhm="0.001407" res="319361.5" algo="FTMS"/>
<pk mz="449.253406" i="1248189.9" sn="7.32" a="970.57" fwhm="0.001129" res="397912.2" algo="FTMS"/>
<pk mz="450.031327" i="1967007.8" sn="12.87" a="2672.98" fwhm="0.001528" res="294608.3" algo="FTMS"/>
<pk mz="450.039511" i="1469602.1" sn="9.03" a="1246.22" fwhm="0.001345" res="334610.3" algo="FTMS"/>
<pk mz="450.067819" i="4038570.3" sn="28.88" a="5035.38" fwhm="0.001364" res="330052.4" algo="FTMS"/>
<pk mz="450.075886" i="1420460.6" sn="8.65" a="1700.45" fwhm="0.001582" res="284548.0" algo="FTMS"/>
<pk mz="450.104162" i="7017397.0" sn="51.91" a="9502.78" fwhm="0.001398" res="322076.4" algo="FTMS"/>
<pk mz="450.112245" i="2680759.3" sn="18.39" a="3361.25" fwhm="0.001445" res="311549.1" algo="FTMS"/>
<pk mz="450.140494" i="1863103.3" sn="12.07" a="1565.75" fwhm="0.001097" res="410361.7" algo="FTMS"/>
<pk mz="450.148595" i="1371841.6" sn="8.27" a="1057.34" fwhm="0.001097" res="410509.2" algo="FTMS"/>
<pk mz="450.153564" i="1570243.1" sn="9.80" a="1790.68" fwhm="0.001449" res="310609.5" algo="FTMS"/>
<pk mz="450.161702" i="2857413.5" sn="19.75" a="4091.83" fwhm="0.001501" res="299962.3" algo="FTMS"/>
<pk mz="450.177019" i="1327817.9" sn="7.93" a="1110.78" fwhm="0.001272" res="353982.6" algo="FTMS"/>
<pk mz="450.190043" i="1993677.6" sn="13.08" a="2241.03" fwhm="0.001312" res="343150.2" algo="FTMS"/>
<pk mz="450.198144" i="3833296.0" sn="27.30" a="5322.21" fwhm="0.001502" res="299756.1" algo="FTMS"/>
<pk mz="450.234518" i="2112986.5" sn="14.00" a="2229.06" fwhm="0.001255" res="358790.3" algo="FTMS"/>
<pk mz="451.015358" i="2131131.5" sn="14.14" a="2340.38" fwhm="0.001353" res="333284.4" algo="FTMS"/>
<pk mz="451.051801" i="7199942.0" sn="53.32" a="9970.71" fwhm="0.001446" res="311826.7" algo="FTMS"/>
<pk mz="451.062878" i="1823177.3" sn="11.76" a="1711.85" fwhm="0.001196" res="377029.5" algo="FTMS"/>
<pk mz="451.088234" i="10413264.0" sn="78.16" a="14519.94" fwhm="0.001409" res="320086.8" algo="FTMS"/>
<pk mz="451.099425" i="2687187.8" sn="18.44" a="3278.50" fwhm="0.001373" res="328598.7" algo="FTMS"/>
<pk mz="451.107559" i="1304790.1" sn="7.75" a="947.80" fwhm="0.000944" res="477865.0" algo="FTMS"/>
<pk mz="451.119122" i="1334489.4" sn="7.98" a="1689.26" fwhm="0.001693" res="266500.0" algo="FTMS"/>
<pk mz="451.124639" i="9413851.0" sn="70.43" a="12737.61" fwhm="0.001378" res="327267.7" algo="FTMS"/>
<pk mz="451.137760" i="2431710.8" sn="16.46" a="3063.30" fwhm="0.001786" res="252531.5" algo="FTMS"/>
<pk mz="451.155429" i="2934499.8" sn="20.35" a="4072.42" fwhm="0.001568" res="287764.6" algo="FTMS"/>
<pk mz="451.161004" i="5060837.5" sn="36.78" a="6930.73" fwhm="0.001439" res="313526.2" algo="FTMS"/>
<pk mz="451.174034" i="9303273.0" sn="69.58" a="13636.11" fwhm="0.001459" res="309336.1" algo="FTMS"/>
<pk mz="451.191908" i="3115246.3" sn="21.74" a="4810.84" fwhm="0.001624" res="277776.1" algo="FTMS"/>
<pk mz="451.197559" i="2153199.8" sn="14.31" a="2060.88" fwhm="0.001127" res="400419.9" algo="FTMS"/>
<pk mz="451.210450" i="11156724.0" sn="83.91" a="15664.36" fwhm="0.001420" res="317843.8" algo="FTMS"/>
<pk mz="451.228252" i="1442296.8" sn="8.81" a="1194.61" fwhm="0.001233" res="365828.6" algo="FTMS"/>
<pk mz="451.246820" i="3898622.0" sn="27.48" a="4845.98" fwhm="0.001338" res="337233.8" algo="FTMS"/>
<pk mz="452.047122" i="2609123.0" sn="17.62" a="3130.40" fwhm="0.001404" res="322029.9" algo="FTMS"/>
<pk mz="452.055066" i="1316197.1" sn="7.75" a="1343.59" fwhm="0.001452" res="311266.4" algo="FTMS"/>
<pk mz="452.083490" i="4078061.3" sn="28.85" a="4907.07" fwhm="0.001319" res="342733.7" algo="FTMS"/>
<pk mz="452.091527" i="2532335.5" sn="17.04" a="2745.29" fwhm="0.001265" res="357395.8" algo="FTMS"/>
<pk mz="452.094682" i="1493232.5" sn="9.10" a="1590.98" fwhm="0.001307" res="345891.3" algo="FTMS"/>
<pk mz="452.119774" i="2825719.8" sn="19.28" a="3348.57" fwhm="0.001359" res="332606.5" algo="FTMS"/>
<pk mz="452.127772" i="1750777.9" sn="11.07" a="1753.23" fwhm="0.001251" res="361535.2" algo="FTMS"/>
<pk mz="452.131225" i="1657338.9" sn="10.35" a="1901.84" fwhm="0.001832" res="246828.9" algo="FTMS"/>
<pk mz="452.156160" i="1619202.0" sn="10.06" a="1532.57" fwhm="0.001265" res="357561.5" algo="FTMS"/>
<pk mz="452.164442" i="1357316.4" sn="8.06" a="1184.47" fwhm="0.001192" res="379415.3" algo="FTMS"/>
<pk mz="452.169242" i="1997573.8" sn="12.95" a="3025.90" fwhm="0.001857" res="243503.6" algo="FTMS"/>
<pk mz="452.177369" i="2929160.0" sn="20.07" a="3315.90" fwhm="0.001290" res="350531.6" algo="FTMS"/>
<pk mz="452.213878" i="2528274.5" sn="17.01" a="3387.94" fwhm="0.001487" res="304165.5" algo="FTMS"/>
<pk mz="453.031117" i="3894522.5" sn="27.44" a="5299.32" fwhm="0.001437" res="315366.6" algo="FTMS"/>
<pk mz="453.067406" i="8662789.0" sn="63.88" a="12418.48" fwhm="0.001461" res="310150.6" algo="FTMS"/>
<pk mz="453.078751" i="2216712.0" sn="14.62" a="2816.00" fwhm="0.001522" res="297669.5" algo="FTMS"/>
<pk mz="453.103838" i="9914127.0" sn="73.44" a="13718.08" fwhm="0.001395" res="324819.1" algo="FTMS"/>
<pk mz="453.114965" i="2753298.3" sn="18.72" a="3781.92" fwhm="0.001745" res="259604.7" algo="FTMS"/>
<pk mz="453.132220" i="1258135.0" sn="7.30" a="1287.92" fwhm="0.001388" res="326530.1" algo="FTMS"/>
<pk mz="453.134747" i="1623831.8" sn="10.09" a="1795.65" fwhm="0.001453" res="311939.2" algo="FTMS"/>
<pk mz="453.140307" i="7706393.5" sn="56.57" a="10862.86" fwhm="0.001416" res="320047.5" algo="FTMS"/>
<pk mz="453.153412" i="3269405.0" sn="22.67" a="3968.52" fwhm="0.001367" res="331612.7" algo="FTMS"/>
<pk mz="453.171198" i="3297570.0" sn="22.88" a="4273.11" fwhm="0.001437" res="315446.4" algo="FTMS"/>
<pk mz="453.176772" i="3872547.5" sn="27.28" a="4457.03" fwhm="0.001269" res="357118.7" algo="FTMS"/>
<pk mz="453.189730" i="6931239.0" sn="50.65" a="10181.48" fwhm="0.001476" res="307042.2" algo="FTMS"/>
<pk mz="453.207430" i="3329324.3" sn="23.13" a="4678.53" fwhm="0.001443" res="314074.1" algo="FTMS"/>
<pk mz="453.213133" i="3406637.8" sn="23.72" a="4146.64" fwhm="0.001322" res="342741.0" algo="FTMS"/>
<pk mz="453.226067" i="5465905.5" sn="39.45" a="7068.17" fwhm="0.001382" res="327847.4" algo="FTMS"/>
<pk mz="453.243827" i="1604662.5" sn="9.95" a="1512.92" fwhm="0.001240" res="365394.1" algo="FTMS"/>
<pk mz="453.249328" i="2243640.0" sn="14.83" a="2725.55" fwhm="0.001457" res="311053.6" algo="FTMS"/>
<pk mz="453.262402" i="1623483.8" sn="10.09" a="1967.87" fwhm="0.001654" res="274086.4" algo="FTMS"/>
<pk mz="454.062659" i="2394141.0" sn="15.98" a="2504.38" fwhm="0.001284" res="353767.3" algo="FTMS"/>
<pk mz="454.070676" i="1447199.3" sn="8.74" a="1212.70" fwhm="0.001176" res="386123.3" algo="FTMS"/>
<pk mz="454.099238" i="2925607.3" sn="20.04" a="3434.78" fwhm="0.001357" res="334520.5" algo="FTMS"/>
<pk mz="454.107291" i="1926697.5" sn="12.41" a="1887.27" fwhm="0.001199" res="378672.0" algo="FTMS"/>
<pk mz="454.110394" i="1996330.4" sn="12.94" a="2663.78" fwhm="0.001892" res="240077.2" algo="FTMS"/>
<pk mz="454.135484" i="2340913.5" sn="15.57" a="2495.66" fwhm="0.001283" res="354028.9" algo="FTMS"/>
<pk mz="454.143587" i="1593907.8" sn="9.86" a="1419.80" fwhm="0.001182" res="384175.2" algo="FTMS"/>
<pk mz="454.148506" i="3716149.0" sn="26.08" a="4657.05" fwhm="0.001369" res="331808.0" algo="FTMS"/>
<pk mz="454.184957" i="2460223.3" sn="16.48" a="2937.43" fwhm="0.001346" res="337472.2" algo="FTMS"/>
<pk mz="454.193054" i="1835841.5" sn="11.71" a="2209.57" fwhm="0.001480" res="306834.2" algo="FTMS"/>
<pk mz="454.229481" i="1619275.8" sn="10.06" a="1523.75" fwhm="0.001248" res="363895.9" algo="FTMS"/>
<pk mz="454.962690" i="2360600.5" sn="15.72" a="2672.04" fwhm="0.001298" res="350598.7" algo="FTMS"/>
<pk mz="455.010497" i="1356965.8" sn="8.05" a="1636.23" fwhm="0.001779" res="255790.1" algo="FTMS"/>
<pk mz="455.046760" i="5673264.0" sn="41.03" a="9156.21" fwhm="0.001522" res="298887.5" algo="FTMS"/>
<pk mz="455.062294" i="1231028.1" sn="7.09" a="1628.41" fwhm="0.002057" res="221260.8" algo="FTMS"/>
<pk mz="455.083089" i="9109818.0" sn="67.29" a="13467.27" fwhm="0.001492" res="304948.0" algo="FTMS"/>
<pk mz="455.094627" i="1691197.1" sn="10.60" a="1770.98" fwhm="0.001331" res="341872.0" algo="FTMS"/>
<pk mz="455.119449" i="8505668.0" sn="62.67" a="12675.65" fwhm="0.001510" res="301439.4" algo="FTMS"/>
<pk mz="455.132289" i="1316295.6" sn="7.74" a="1443.07" fwhm="0.001482" res="307186.6" algo="FTMS"/>
<pk mz="455.151823" i="1264973.0" sn="7.35" a="1371.12" fwhm="0.001658" res="274443.9" algo="FTMS"/>
<pk mz="455.155851" i="5306702.0" sn="38.23" a="7627.71" fwhm="0.001521" res="299316.4" algo="FTMS"/>
<pk mz="455.168837" i="1713233.8" sn="10.77" a="1832.62" fwhm="0.001355" res="335841.4" algo="FTMS"/>
<pk mz="455.186822" i="2249046.8" sn="14.87" a="2536.67" fwhm="0.001283" res="354871.1" algo="FTMS"/>
<pk mz="455.192393" i="5143896.5" sn="36.99" a="6589.38" fwhm="0.001359" res="335046.8" algo="FTMS"/>
<pk mz="455.205329" i="2820444.0" sn="19.23" a="3524.42" fwhm="0.001423" res="319825.8" algo="FTMS"/>
<pk mz="455.223000" i="2304352.8" sn="15.29" a="2411.30" fwhm="0.001281" res="355252.3" algo="FTMS"/>
<pk mz="455.228699" i="5013858.5" sn="35.99" a="6428.02" fwhm="0.001379" res="330122.9" algo="FTMS"/>
<pk mz="455.241448" i="1523301.9" sn="9.32" a="1641.21" fwhm="0.001381" res="329551.6" algo="FTMS"/>
<pk mz="455.251095" i="2288232.5" sn="15.17" a="2605.86" fwhm="0.001422" res="320245.2" algo="FTMS"/>
<pk mz="455.265051" i="4118892.5" sn="29.15" a="5833.20" fwhm="0.001528" res="297907.5" algo="FTMS"/>
<pk mz="456.041907" i="1230915.4" sn="7.09" a="1264.00" fwhm="0.001352" res="337421.5" algo="FTMS"/>
<pk mz="456.057232" i="1406791.5" sn="8.43" a="1211.09" fwhm="0.001173" res="388645.4" algo="FTMS"/>
<pk mz="456.078410" i="2358349.3" sn="15.70" a="2893.06" fwhm="0.001462" res="311955.8" algo="FTMS"/>
<pk mz="456.114851" i="2238039.5" sn="14.78" a="2615.54" fwhm="0.001358" res="335969.4" algo="FTMS"/>
<pk mz="456.122975" i="2012761.6" sn="13.06" a="2222.44" fwhm="0.001233" res="369910.9" algo="FTMS"/>
<pk mz="456.151291" i="2019937.4" sn="13.11" a="2395.05" fwhm="0.001369" res="333168.4" algo="FTMS"/>
<pk mz="456.159373" i="1559395.6" sn="9.59" a="1473.03" fwhm="0.001290" res="353534.2" algo="FTMS"/>
<pk mz="456.164262" i="2195301.0" sn="14.45" a="3123.27" fwhm="0.001676" res="272109.6" algo="FTMS"/>
<pk mz="456.224046" i="1279093.5" sn="7.45" a="1155.32" fwhm="0.001275" res="357790.4" algo="FTMS"/>
<pk mz="456.231755" i="1223799.6" sn="7.03" a="970.52" fwhm="0.001131" res="403546.9" algo="FTMS"/>
<pk mz="457.025963" i="1884753.3" sn="12.08" a="2554.35" fwhm="0.001595" res="286459.2" algo="FTMS"/>
<pk mz="457.041286" i="2781525.5" sn="18.93" a="4109.69" fwhm="0.001640" res="278766.4" algo="FTMS"/>
<pk mz="457.052462" i="1324632.5" sn="7.80" a="1177.80" fwhm="0.001132" res="403867.7" algo="FTMS"/>
<pk mz="457.062354" i="6898523.0" sn="50.39" a="10182.11" fwhm="0.001473" res="310285.1" algo="FTMS"/>
<pk mz="457.077739" i="1502815.4" sn="9.16" a="1115.88" fwhm="0.001065" res="429324.9" algo="FTMS"/>
<pk mz="457.090877" i="1553251.0" sn="9.55" a="1560.71" fwhm="0.001207" res="378802.5" algo="FTMS"/>
<pk mz="457.098783" i="8268645.0" sn="60.86" a="12676.10" fwhm="0.001537" res="297350.7" algo="FTMS"/>
<pk mz="457.127281" i="2029932.9" sn="13.19" a="2274.06" fwhm="0.001362" res="335734.3" algo="FTMS"/>
<pk mz="457.135150" i="6490991.0" sn="47.28" a="9020.89" fwhm="0.001432" res="319238.6" algo="FTMS"/>
<pk mz="457.150186" i="1596019.1" sn="9.87" a="1627.55" fwhm="0.001347" res="339291.7" algo="FTMS"/>
<pk mz="457.163651" i="1736566.9" sn="10.95" a="1698.20" fwhm="0.001228" res="372160.1" algo="FTMS"/>
<pk mz="457.171487" i="4827001.0" sn="34.56" a="6411.87" fwhm="0.001428" res="320037.2" algo="FTMS"/>
<pk mz="457.193754" i="2460031.0" sn="16.47" a="2962.81" fwhm="0.001427" res="320460.9" algo="FTMS"/>
<pk mz="457.207890" i="6799235.0" sn="49.63" a="9697.53" fwhm="0.001452" res="314863.8" algo="FTMS"/>
<pk mz="457.230415" i="1738889.0" sn="10.96" a="1785.47" fwhm="0.001423" res="321290.1" algo="FTMS"/>
<pk mz="457.244318" i="5889933.0" sn="42.68" a="8160.86" fwhm="0.001464" res="312315.4" algo="FTMS"/>
<pk mz="457.266729" i="3748755.0" sn="26.32" a="4966.41" fwhm="0.001453" res="314628.7" algo="FTMS"/>
<pk mz="457.280670" i="3149718.8" sn="21.74" a="3794.09" fwhm="0.001352" res="338207.0" algo="FTMS"/>
<pk mz="458.036436" i="1480291.8" sn="8.99" a="1367.13" fwhm="0.001236" res="370523.0" algo="FTMS"/>
<pk mz="458.057668" i="1235049.5" sn="7.11" a="959.12" fwhm="0.001262" res="362927.0" algo="FTMS"/>
<pk mz="458.072922" i="2042477.6" sn="13.28" a="2358.47" fwhm="0.001431" res="320194.9" algo="FTMS"/>
<pk mz="458.094092" i="2062963.4" sn="13.44" a="2458.92" fwhm="0.001420" res="322505.9" algo="FTMS"/>
<pk mz="458.102149" i="1567093.5" sn="9.65" a="1943.65" fwhm="0.001497" res="306001.4" algo="FTMS"/>
<pk mz="458.109236" i="1339639.5" sn="7.91" a="1550.02" fwhm="0.001468" res="312101.0" algo="FTMS"/>
<pk mz="458.130330" i="1528701.1" sn="9.36" a="1507.83" fwhm="0.001274" res="359703.0" algo="FTMS"/>
<pk mz="458.138537" i="1378687.4" sn="8.21" a="867.36" fwhm="0.001037" res="441659.2" algo="FTMS"/>
<pk mz="458.143347" i="1320576.6" sn="7.77" a="1510.15" fwhm="0.001566" res="292477.1" algo="FTMS"/>
<pk mz="458.166862" i="1414407.0" sn="8.48" a="1500.16" fwhm="0.001470" res="311574.0" algo="FTMS"/>
<pk mz="458.180001" i="1612170.5" sn="9.99" a="2161.36" fwhm="0.001665" res="275262.4" algo="FTMS"/>
<pk mz="458.203210" i="2389136.8" sn="15.93" a="2963.05" fwhm="0.001367" res="335128.7" algo="FTMS"/>
<pk mz="458.211406" i="1870995.0" sn="11.97" a="2375.32" fwhm="0.001620" res="282825.7" algo="FTMS"/>
<pk mz="458.225613" i="2090902.9" sn="13.65" a="2421.70" fwhm="0.001321" res="346804.7" algo="FTMS"/>
<pk mz="458.239808" i="1307290.6" sn="7.66" a="919.08" fwhm="0.001049" res="436645.6" algo="FTMS"/>
<pk mz="458.247774" i="1595036.9" sn="9.86" a="1240.18" fwhm="0.001041" res="440187.6" algo="FTMS"/>
<pk mz="459.020491" i="1927020.5" sn="12.40" a="2376.17" fwhm="0.001467" res="312856.8" algo="FTMS"/>
<pk mz="459.041643" i="3066738.0" sn="21.11" a="3908.15" fwhm="0.001388" res="330816.3" algo="FTMS"/>
<pk mz="459.056932" i="3670390.3" sn="25.72" a="5162.69" fwhm="0.001495" res="307138.2" algo="FTMS"/>
<pk mz="459.068137" i="2285945.3" sn="15.14" a="3130.36" fwhm="0.001527" res="300614.6" algo="FTMS"/>
<pk mz="459.078045" i="5539196.0" sn="40.00" a="7599.14" fwhm="0.001470" res="312196.0" algo="FTMS"/>
<pk mz="459.093165" i="2984320.0" sn="20.48" a="3945.53" fwhm="0.001543" res="297623.5" algo="FTMS"/>
<pk mz="459.106246" i="2085251.4" sn="13.61" a="2319.69" fwhm="0.001540" res="298111.7" algo="FTMS"/>
<pk mz="459.114294" i="4474245.5" sn="31.86" a="6151.10" fwhm="0.001484" res="309311.7" algo="FTMS"/>
<pk mz="459.129619" i="2190217.8" sn="14.41" a="2380.89" fwhm="0.001325" res="346619.7" algo="FTMS"/>
<pk mz="459.142689" i="2295693.3" sn="15.21" a="2729.85" fwhm="0.001353" res="339411.2" algo="FTMS"/>
<pk mz="459.150840" i="3601295.3" sn="25.19" a="4447.51" fwhm="0.001349" res="340435.5" algo="FTMS"/>
<pk mz="459.166111" i="2949523.5" sn="20.21" a="4119.92" fwhm="0.001547" res="296721.0" algo="FTMS"/>
<pk mz="459.172858" i="1377173.3" sn="8.20" a="1265.16" fwhm="0.001249" res="367639.5" algo="FTMS"/>
<pk mz="459.179227" i="2903959.0" sn="19.86" a="3913.21" fwhm="0.001409" res="325854.0" algo="FTMS"/>
<pk mz="459.187254" i="4673945.0" sn="33.39" a="7111.27" fwhm="0.001514" res="303337.2" algo="FTMS"/>
<pk mz="459.209637" i="4647839.0" sn="33.19" a="6532.02" fwhm="0.001546" res="297028.4" algo="FTMS"/>
<pk mz="459.215585" i="2929056.5" sn="20.05" a="3129.05" fwhm="0.001249" res="367606.6" algo="FTMS"/>
<pk mz="459.223568" i="5935522.5" sn="43.03" a="8461.75" fwhm="0.001493" res="307593.3" algo="FTMS"/>
<pk mz="459.246096" i="3918248.8" sn="27.61" a="5504.33" fwhm="0.001555" res="295385.3" algo="FTMS"/>
<pk mz="459.259957" i="3583404.5" sn="25.05" a="4559.01" fwhm="0.001416" res="324406.0" algo="FTMS"/>
<pk mz="459.273052" i="4817328.0" sn="34.48" a="6396.35" fwhm="0.001395" res="329224.9" algo="FTMS"/>
<pk mz="459.296318" i="2155446.3" sn="14.14" a="2161.22" fwhm="0.001225" res="374909.1" algo="FTMS"/>
<pk mz="460.052228" i="2419839.0" sn="16.16" a="2669.98" fwhm="0.001320" res="348492.5" algo="FTMS"/>
<pk mz="460.063425" i="1393282.0" sn="8.32" a="1345.36" fwhm="0.001393" res="330327.6" algo="FTMS"/>
<pk mz="460.081585" i="1306758.9" sn="7.66" a="1187.12" fwhm="0.001441" res="319177.6" algo="FTMS"/>
<pk mz="460.088522" i="2261640.8" sn="14.95" a="2373.90" fwhm="0.001244" res="369813.4" algo="FTMS"/>
<pk mz="460.099886" i="1772171.6" sn="11.21" a="1948.23" fwhm="0.001328" res="346568.9" algo="FTMS"/>
<pk mz="460.125067" i="1483538.4" sn="9.01" a="1700.60" fwhm="0.001668" res="275816.3" algo="FTMS"/>
<pk mz="460.145886" i="1777303.9" sn="11.25" a="1829.26" fwhm="0.001271" res="362158.9" algo="FTMS"/>
<pk mz="460.154226" i="1312666.0" sn="7.70" a="1503.40" fwhm="0.001490" res="308903.2" algo="FTMS"/>
<pk mz="460.182509" i="3207329.5" sn="22.18" a="4345.60" fwhm="0.001487" res="309371.1" algo="FTMS"/>
<pk mz="460.190743" i="1270435.8" sn="7.38" a="1268.81" fwhm="0.001412" res="325864.1" algo="FTMS"/>
<pk mz="460.213191" i="1242793.6" sn="7.17" a="1132.09" fwhm="0.001290" res="356842.1" algo="FTMS"/>
<pk mz="460.218897" i="2640555.3" sn="17.85" a="3170.11" fwhm="0.001410" res="326328.9" algo="FTMS"/>
<pk mz="460.226966" i="1303981.3" sn="7.63" a="1199.79" fwhm="0.001321" res="348415.2" algo="FTMS"/>
<pk mz="460.263493" i="1289142.9" sn="7.52" a="1276.61" fwhm="0.001411" res="326163.1" algo="FTMS"/>
<pk mz="460.276178" i="1319610.3" sn="7.75" a="1304.51" fwhm="0.001365" res="337100.5" algo="FTMS"/>
<pk mz="461.036255" i="3377026.3" sn="23.47" a="4496.01" fwhm="0.001482" res="311061.4" algo="FTMS"/>
<pk mz="461.047648" i="1648773.1" sn="10.27" a="2282.36" fwhm="0.001572" res="293357.2" algo="FTMS"/>
<pk mz="461.057281" i="2093447.6" sn="13.67" a="3057.08" fwhm="0.001448" res="318394.1" algo="FTMS"/>
<pk mz="461.072609" i="4843403.5" sn="34.68" a="6803.98" fwhm="0.001484" res="310766.5" algo="FTMS"/>
<pk mz="461.083989" i="2156430.8" sn="14.15" a="2909.72" fwhm="0.001541" res="299160.0" algo="FTMS"/>
<pk mz="461.093795" i="2754449.3" sn="18.72" a="4303.45" fwhm="0.001689" res="273014.3" algo="FTMS"/>
<pk mz="461.108992" i="4936597.0" sn="35.39" a="7245.43" fwhm="0.001488" res="309975.7" algo="FTMS"/>
<pk mz="461.121771" i="2000024.5" sn="12.95" a="3009.75" fwhm="0.002060" res="223889.7" algo="FTMS"/>
<pk mz="461.130158" i="1968794.8" sn="12.71" a="2390.44" fwhm="0.001394" res="330684.6" algo="FTMS"/>
<pk mz="461.145269" i="3512734.8" sn="24.51" a="4572.10" fwhm="0.001413" res="326376.1" algo="FTMS"/>
<pk mz="461.158342" i="3935650.3" sn="27.74" a="5422.61" fwhm="0.001494" res="308650.9" algo="FTMS"/>
<pk mz="461.166295" i="2159268.3" sn="14.17" a="3127.62" fwhm="0.001712" res="269395.0" algo="FTMS"/>
<pk mz="461.181841" i="2283944.3" sn="15.12" a="3136.80" fwhm="0.001519" res="303633.4" algo="FTMS"/>
<pk mz="461.188915" i="1681834.1" sn="10.52" a="1812.07" fwhm="0.001348" res="342252.2" algo="FTMS"/>
<pk mz="461.194717" i="6456235.5" sn="47.00" a="8795.19" fwhm="0.001412" res="326687.9" algo="FTMS"/>
<pk mz="461.202807" i="3858861.8" sn="27.16" a="5670.31" fwhm="0.001576" res="292696.2" algo="FTMS"/>
<pk mz="461.231142" i="4428725.0" sn="31.51" a="6254.18" fwhm="0.001532" res="300972.2" algo="FTMS"/>
<pk mz="461.239256" i="2627511.3" sn="17.75" a="4081.31" fwhm="0.001551" res="297313.8" algo="FTMS"/>
<pk mz="461.267697" i="1319742.8" sn="7.75" a="1567.78" fwhm="0.001584" res="291185.9" algo="FTMS"/>
<pk mz="461.275579" i="1607104.8" sn="9.95" a="1604.36" fwhm="0.001249" res="369288.0" algo="FTMS"/>
<pk mz="462.031587" i="1994117.5" sn="12.90" a="2340.94" fwhm="0.001389" res="332687.4" algo="FTMS"/>
<pk mz="462.067782" i="3654287.0" sn="25.59" a="4862.19" fwhm="0.001407" res="328320.0" algo="FTMS"/>
<pk mz="462.079276" i="1518737.9" sn="9.27" a="1519.83" fwhm="0.001371" res="337132.7" algo="FTMS"/>
<pk mz="462.104351" i="3589784.3" sn="25.10" a="4450.13" fwhm="0.001354" res="341400.7" algo="FTMS"/>
<pk mz="462.112289" i="1481114.4" sn="8.98" a="1753.24" fwhm="0.001464" res="315711.4" algo="FTMS"/>
<pk mz="462.125220" i="1500061.8" sn="9.13" a="1541.92" fwhm="0.001320" res="350157.7" algo="FTMS"/>
<pk mz="462.140510" i="1415585.8" sn="8.48" a="1437.96" fwhm="0.001390" res="332407.9" algo="FTMS"/>
<pk mz="462.148671" i="1290403.9" sn="7.53" a="1508.91" fwhm="0.001562" res="295775.9" algo="FTMS"/>
<pk mz="462.161660" i="1947047.1" sn="12.54" a="2313.11" fwhm="0.001451" res="318415.3" algo="FTMS"/>
<pk mz="462.198197" i="3723952.8" sn="26.12" a="5026.50" fwhm="0.001511" res="305907.9" algo="FTMS"/>
<pk mz="462.234435" i="2577338.0" sn="17.36" a="3971.86" fwhm="0.001753" res="263742.3" algo="FTMS"/>
<pk mz="462.270680" i="1281731.4" sn="7.46" a="1224.41" fwhm="0.001271" res="363714.4" algo="FTMS"/>
<pk mz="462.998792" i="1297150.9" sn="7.58" a="1518.72" fwhm="0.001709" res="270901.9" algo="FTMS"/>
<pk mz="463.015340" i="1902979.3" sn="12.21" a="2024.90" fwhm="0.001216" res="380785.9" algo="FTMS"/>
<pk mz="463.051818" i="5370252.5" sn="38.70" a="8573.05" fwhm="0.001600" res="289448.3" algo="FTMS"/>
<pk mz="463.063076" i="2509199.5" sn="16.84" a="3419.17" fwhm="0.001548" res="299130.2" algo="FTMS"/>
<pk mz="463.073123" i="1420818.0" sn="8.52" a="1989.57" fwhm="0.001779" res="260323.6" algo="FTMS"/>
<pk mz="463.088234" i="7235990.0" sn="52.96" a="9937.94" fwhm="0.001439" res="321755.8" algo="FTMS"/>
<pk mz="463.099525" i="3086744.8" sn="21.25" a="4705.65" fwhm="0.001574" res="294202.6" algo="FTMS"/>
<pk mz="463.124651" i="6892959.0" sn="50.34" a="10136.68" fwhm="0.001503" res="308231.6" algo="FTMS"/>
<pk mz="463.137709" i="2812322.5" sn="19.15" a="4151.44" fwhm="0.001683" res="275267.3" algo="FTMS"/>
<pk mz="463.155534" i="1476775.1" sn="8.95" a="2062.34" fwhm="0.001792" res="258467.7" algo="FTMS"/>
<pk mz="463.161072" i="3862952.5" sn="27.18" a="5535.24" fwhm="0.001485" res="311975.5" algo="FTMS"/>
<pk mz="463.174051" i="7842220.0" sn="57.59" a="12416.62" fwhm="0.001532" res="302376.1" algo="FTMS"/>
<pk mz="463.191966" i="2461872.5" sn="16.48" a="3517.31" fwhm="0.001882" res="246171.4" algo="FTMS"/>
<pk mz="463.197546" i="1636273.9" sn="10.17" a="1902.69" fwhm="0.001437" res="322352.0" algo="FTMS"/>
<pk mz="463.210437" i="10471861.0" sn="77.68" a="15676.52" fwhm="0.001503" res="308222.9" algo="FTMS"/>
<pk mz="463.218319" i="1264055.3" sn="7.32" a="1409.50" fwhm="0.001869" res="247869.4" algo="FTMS"/>
<pk mz="463.228376" i="1895865.8" sn="12.15" a="2621.51" fwhm="0.001719" res="269402.3" algo="FTMS"/>
<pk mz="463.246793" i="4660670.5" sn="33.28" a="6529.71" fwhm="0.001496" res="309703.9" algo="FTMS"/>
<pk mz="463.283060" i="1649863.8" sn="10.16" a="1757.46" fwhm="0.001351" res="342796.3" algo="FTMS"/>
<pk mz="464.047176" i="2855562.5" sn="19.26" a="3560.14" fwhm="0.001449" res="320283.2" algo="FTMS"/>
<pk mz="464.058247" i="1453453.4" sn="8.67" a="1490.51" fwhm="0.001314" res="353276.0" algo="FTMS"/>
<pk mz="464.083489" i="4762260.0" sn="33.67" a="6869.72" fwhm="0.001469" res="315857.2" algo="FTMS"/>
<pk mz="464.091592" i="1804693.8" sn="11.32" a="2142.79" fwhm="0.001473" res="315101.6" algo="FTMS"/>
<pk mz="464.094731" i="1813398.6" sn="11.39" a="1763.97" fwhm="0.001267" res="366382.3" algo="FTMS"/>
<pk mz="464.119775" i="3360413.0" sn="23.08" a="4358.84" fwhm="0.001397" res="332293.5" algo="FTMS"/>
<pk mz="464.127845" i="1533087.0" sn="9.27" a="1436.49" fwhm="0.001312" res="353675.4" algo="FTMS"/>
<pk mz="464.132901" i="1252896.3" sn="7.15" a="1482.90" fwhm="0.001797" res="258214.1" algo="FTMS"/>
<pk mz="464.156165" i="1743782.3" sn="10.86" a="1822.39" fwhm="0.001343" res="345714.0" algo="FTMS"/>
<pk mz="464.164268" i="1255080.3" sn="7.17" a="917.38" fwhm="0.001033" res="449157.8" algo="FTMS"/>
<pk mz="464.169231" i="1267753.5" sn="7.27" a="1635.25" fwhm="0.001809" res="256562.1" algo="FTMS"/>
<pk mz="464.177320" i="3858091.5" sn="26.84" a="6054.16" fwhm="0.001679" res="276503.6" algo="FTMS"/>
<pk mz="464.213720" i="3299508.8" sn="22.62" a="4035.86" fwhm="0.001419" res="327237.1" algo="FTMS"/>
<pk mz="465.031056" i="4550019.0" sn="32.06" a="6568.16" fwhm="0.001537" res="302527.4" algo="FTMS"/>
<pk mz="465.042152" i="1712005.9" sn="10.62" a="1958.32" fwhm="0.001467" res="317051.7" algo="FTMS"/>
<pk mz="465.067453" i="8611724.0" sn="62.75" a="13280.40" fwhm="0.001550" res="300000.1" algo="FTMS"/>
<pk mz="465.078645" i="2546831.0" sn="16.93" a="3890.57" fwhm="0.001681" res="276716.0" algo="FTMS"/>
<pk mz="465.088244" i="1581201.5" sn="9.63" a="2415.35" fwhm="0.002483" res="187272.7" algo="FTMS"/>
<pk mz="465.103824" i="9458581.0" sn="69.14" a="14118.04" fwhm="0.001515" res="306968.4" algo="FTMS"/>
<pk mz="465.115019" i="3040664.3" sn="20.66" a="3844.67" fwhm="0.001398" res="332607.6" algo="FTMS"/>
<pk mz="465.134752" i="1350557.1" sn="7.89" a="1221.72" fwhm="0.001216" res="382504.9" algo="FTMS"/>
<pk mz="465.140217" i="8221598.5" sn="59.80" a="12887.26" fwhm="0.001606" res="289649.9" algo="FTMS"/>
<pk mz="465.153342" i="4900770.0" sn="34.71" a="7223.27" fwhm="0.001617" res="287593.2" algo="FTMS"/>
<pk mz="465.168532" i="43527076.0" z="-1" sn="326.52" a="66823.65" fwhm="0.001480" res="314347.0" algo="FTMS" component_name="Y" deconvoluted_molecular_mass="465.168731" deconvoluted_isotopic_mass="465.169376"/>
<pk mz="465.170644" i="3098534.3" sn="21.10" a="4402.84" fwhm="0.001794" res="259350.9" algo="FTMS"/>
<pk mz="465.176647" i="4203431.5" sn="29.44" a="6070.66" fwhm="0.001545" res="301139.2" algo="FTMS"/>
<pk mz="465.189672" i="10476459.0" sn="76.83" a="15755.20" fwhm="0.001514" res="307181.9" algo="FTMS"/>
<pk mz="465.199084" i="2016685.4" sn="12.92" a="2273.65" fwhm="0.001414" res="328910.1" algo="FTMS"/>
<pk mz="465.207365" i="3453871.5" sn="23.78" a="5329.06" fwhm="0.001710" res="271991.0" algo="FTMS"/>
<pk mz="465.226064" i="9192372.0" sn="67.13" a="13242.90" fwhm="0.001477" res="315055.3" algo="FTMS"/>
<pk mz="465.249675" i="1286842.0" sn="7.41" a="1128.32" fwhm="0.001186" res="392445.9" algo="FTMS"/>
<pk mz="465.262445" i="2688445.3" sn="18.00" a="3493.67" fwhm="0.001513" res="307557.2" algo="FTMS"/>
<pk mz="466.026195" i="1253244.1" sn="7.15" a="1274.31" fwhm="0.001408" res="330991.6" algo="FTMS"/>
<pk mz="466.062832" i="3476613.3" sn="23.95" a="4983.20" fwhm="0.001579" res="295141.9" algo="FTMS"/>
<pk mz="466.070790" i="1392775.3" sn="8.21" a="1415.97" fwhm="0.001332" res="349962.1" algo="FTMS"/>
<pk mz="466.099082" i="3657870.3" sn="25.32" a="5131.16" fwhm="0.001461" res="319079.2" algo="FTMS"/>
<pk mz="466.107309" i="1993360.4" sn="12.74" a="2041.82" fwhm="0.001276" res="365408.4" algo="FTMS"/>
<pk mz="466.110551" i="1279889.1" sn="7.35" a="1218.52" fwhm="0.001248" res="373546.4" algo="FTMS"/>
<pk mz="466.135447" i="2770071.3" sn="18.61" a="3057.65" fwhm="0.001277" res="365026.4" algo="FTMS"/>
<pk mz="466.143577" i="2121113.5" sn="13.71" a="2422.36" fwhm="0.001429" res="326306.5" algo="FTMS"/>
<pk mz="466.148644" i="2516122.8" sn="16.69" a="3279.47" fwhm="0.001499" res="311071.9" algo="FTMS"/>
<pk mz="466.171942" i="11938976.0" z="-1" sn="87.88" a="17735.90" fwhm="0.001496" res="311714.8" algo="FTMS" component_name="Y" deconvoluted_molecular_mass="465.168731" deconvoluted_isotopic_mass="466.172790"/>
<pk mz="466.184885" i="2572963.8" sn="17.12" a="2997.91" fwhm="0.001303" res="357708.0" algo="FTMS"/>
<pk mz="466.193046" i="3371685.8" sn="23.16" a="4540.28" fwhm="0.001465" res="318152.3" algo="FTMS"/>
<pk mz="466.229423" i="2570926.8" sn="17.11" a="2937.81" fwhm="0.001307" res="356842.0" algo="FTMS"/>
<pk mz="467.010406" i="1578096.1" sn="9.61" a="1474.09" fwhm="0.001247" res="374656.2" algo="FTMS"/>
<pk mz="467.025561" i="1635443.9" sn="10.04" a="1867.23" fwhm="0.001442" res="323875.3" algo="FTMS"/>
<pk mz="467.046781" i="6838649.0" sn="49.35" a="10152.57" fwhm="0.001550" res="301253.7" algo="FTMS"/>
<pk mz="467.058002" i="1275771.9" sn="7.32" a="1272.37" fwhm="0.001347" res="346812.1" algo="FTMS"/>
<pk mz="467.083117" i="10929538.0" sn="80.25" a="16075.02" fwhm="0.001483" res="314969.1" algo="FTMS"/>
<pk mz="467.094413" i="3059588.8" sn="20.80" a="4730.13" fwhm="0.001784" res="261794.7" algo="FTMS"/>
<pk mz="467.119483" i="9788811.0" sn="71.63" a="15287.66" fwhm="0.001543" res="302755.3" algo="FTMS"/>
<pk mz="467.130565" i="2218893.8" sn="14.45" a="4068.48" fwhm="0.002257" res="207005.4" algo="FTMS"/>
<pk mz="467.150279" i="1429394.6" sn="8.48" a="1677.05" fwhm="0.001754" res="266374.2" algo="FTMS"/>
<pk mz="467.155850" i="6516116.0" sn="46.91" a="10251.92" fwhm="0.001606" res="290814.5" algo="FTMS"/>
<pk mz="467.165570" i="12723606.0" sn="93.81" a="19902.45" fwhm="0.001560" res="299465.2" algo="FTMS"/>
<pk mz="467.168972" i="4984727.5" z="-1" sn="35.34" a="8126.20" fwhm="0.001695" res="275612.7" algo="FTMS" component_name="Y" deconvoluted_molecular_mass="465.168731" deconvoluted_isotopic_mass="467.169823"/>
<pk mz="467.178433" i="1494169.5" sn="8.97" a="1561.69" fwhm="0.001292" res="361683.6" algo="FTMS"/>
<pk mz="467.186764" i="3850139.5" sn="26.77" a="6291.71" fwhm="0.001764" res="264853.7" algo="FTMS"/>
<pk mz="467.192323" i="3555741.0" sn="24.55" a="4441.09" fwhm="0.001323" res="353065.7" algo="FTMS"/>
<pk mz="467.205368" i="8045984.0" sn="58.47" a="12419.36" fwhm="0.001594" res="293072.7" algo="FTMS"/>
<pk mz="467.223144" i="2726308.5" sn="18.28" a="3904.53" fwhm="0.001612" res="289790.8" algo="FTMS"/>
<pk mz="467.228739" i="2973606.0" sn="20.15" a="3692.32" fwhm="0.001403" res="332925.8" algo="FTMS"/>
<pk mz="467.241749" i="4424105.0" sn="31.11" a="6644.30" fwhm="0.001635" res="285732.0" algo="FTMS"/>
<pk mz="467.259409" i="1474221.5" sn="8.82" a="1683.70" fwhm="0.001463" res="319449.6" algo="FTMS"/>
<pk mz="467.264968" i="2319534.8" sn="15.21" a="3054.40" fwhm="0.001555" res="300584.5" algo="FTMS"/>
<pk mz="467.278084" i="1331250.1" sn="7.74" a="1503.06" fwhm="0.001511" res="309243.3" algo="FTMS"/>
<pk mz="468.041893" i="1643629.5" sn="10.10" a="2070.34" fwhm="0.001557" res="300558.2" algo="FTMS"/>
<pk mz="468.057359" i="1446513.3" sn="8.61" a="1483.89" fwhm="0.001354" res="345687.8" algo="FTMS"/>
<pk mz="468.068625" i="1253748.0" sn="7.15" a="1318.64" fwhm="0.001356" res="345214.3" algo="FTMS"/>
<pk mz="468.078311" i="3110518.3" sn="21.18" a="4381.83" fwhm="0.001566" res="298914.3" algo="FTMS"/>
<pk mz="468.086561" i="2041464.4" sn="13.10" a="2565.50" fwhm="0.001489" res="314288.7" algo="FTMS"/>
<pk mz="468.114811" i="2841727.3" sn="19.15" a="3027.96" fwhm="0.001214" res="385708.1" algo="FTMS"/>
<pk mz="468.123080" i="2013569.3" sn="12.89" a="2314.55" fwhm="0.001418" res="330053.4" algo="FTMS"/>
<pk mz="468.127707" i="2135938.5" sn="13.82" a="3046.02" fwhm="0.001936" res="241751.2" algo="FTMS"/>
<pk mz="468.151181" i="2082440.1" sn="13.41" a="2363.05" fwhm="0.001395" res="335668.2" algo="FTMS"/>
<pk mz="468.159171" i="2007178.1" sn="12.85" a="2397.58" fwhm="0.001411" res="331782.9" algo="FTMS"/>
<pk mz="468.164135" i="3213451.3" sn="21.96" a="4362.94" fwhm="0.001533" res="305345.4" algo="FTMS"/>
<pk mz="468.169005" i="3237004.5" sn="22.14" a="4353.26" fwhm="0.001524" res="307269.4" algo="FTMS"/>
<pk mz="468.172198" i="1531021.3" z="-1" sn="9.25" a="1262.56" fwhm="0.001196" res="391463.6" algo="FTMS" component_name="Y" deconvoluted_molecular_mass="465.168731" deconvoluted_isotopic_mass="468.173053"/>
<pk mz="468.200407" i="2662548.3" sn="17.80" a="3215.21" fwhm="0.001372" res="341371.9" algo="FTMS"/>
<pk mz="468.208630" i="1615766.1" sn="9.89" a="1448.33" fwhm="0.001184" res="395415.0" algo="FTMS"/>
<pk mz="468.978325" i="2811217.5" sn="18.92" a="4194.92" fwhm="0.001636" res="286688.7" algo="FTMS"/>
<pk mz="469.026182" i="2399069.0" sn="15.80" a="2813.96" fwhm="0.001337" res="350730.3" algo="FTMS"/>
<pk mz="469.041302" i="2018656.6" sn="12.93" a="2218.94" fwhm="0.001385" res="338644.9" algo="FTMS"/>
<pk mz="469.052398" i="1364323.4" sn="7.99" a="1149.46" fwhm="0.001170" res="400740.4" algo="FTMS"/>
<pk mz="469.062358" i="8459110.0" sn="61.59" a="12804.60" fwhm="0.001541" res="304454.9" algo="FTMS"/>
<pk mz="469.073576" i="1559656.5" sn="9.46" a="2038.99" fwhm="0.001728" res="271483.6" algo="FTMS"/>
<pk mz="469.077814" i="1361769.5" sn="7.97" a="1503.90" fwhm="0.001632" res="287443.7" algo="FTMS"/>
<pk mz="469.090805" i="1577068.6" sn="9.59" a="1731.39" fwhm="0.001418" res="330790.0" algo="FTMS"/>
<pk mz="469.098765" i="9940847.0" sn="72.78" a="15838.76" fwhm="0.001603" res="292602.5" algo="FTMS"/>
<pk mz="469.110276" i="1580017.4" sn="9.62" a="2283.68" fwhm="0.001911" res="245535.5" algo="FTMS"/>
<pk mz="469.127052" i="1446773.4" sn="8.61" a="1321.78" fwhm="0.001211" res="387528.8" algo="FTMS"/>
<pk mz="469.135136" i="8007543.5" sn="58.17" a="11808.19" fwhm="0.001537" res="305238.1" algo="FTMS"/>
<pk mz="469.147155" i="1345914.3" sn="7.85" a="1820.05" fwhm="0.002266" res="207011.9" algo="FTMS"/>
<pk mz="469.166333" i="1972351.0" sn="12.58" a="3059.90" fwhm="0.001911" res="245477.5" algo="FTMS"/>
<pk mz="469.171636" i="4475776.0" sn="31.49" a="6408.70" fwhm="0.001524" res="307777.0" algo="FTMS"/>
<pk mz="469.184676" i="3111811.5" sn="21.19" a="4566.38" fwhm="0.001529" res="306865.0" algo="FTMS"/>
<pk mz="469.188435" i="1260420.3" sn="7.20" a="1416.83" fwhm="0.001618" res="290063.2" algo="FTMS"/>
<pk mz="469.202460" i="2514311.8" sn="16.67" a="3244.16" fwhm="0.001453" res="322960.1" algo="FTMS"/>
<pk mz="469.207998" i="4788105.0" sn="33.85" a="7076.36" fwhm="0.001517" res="309262.8" algo="FTMS"/>
<pk mz="469.221073" i="4571020.0" sn="32.21" a="7095.32" fwhm="0.001591" res="294847.3" algo="FTMS"/>
<pk mz="469.238945" i="1671568.5" sn="10.31" a="1823.19" fwhm="0.001352" res="346973.8" algo="FTMS"/>
<pk mz="469.244346" i="5408658.0" sn="38.54" a="8603.39" fwhm="0.001630" res="287939.9" algo="FTMS"/>
<pk mz="469.257431" i="1303701.0" sn="7.53" a="1456.30" fwhm="0.001418" res="330927.7" algo="FTMS"/>
<pk mz="469.266940" i="1316759.3" sn="7.63" a="1334.65" fwhm="0.001323" res="354658.5" algo="FTMS"/>
<pk mz="469.280651" i="3205530.5" sn="21.90" a="4537.12" fwhm="0.001551" res="302599.5" algo="FTMS"/>
<pk mz="470.036479" i="1934928.8" sn="12.30" a="2318.41" fwhm="0.001464" res="321079.8" algo="FTMS"/>
<pk mz="470.057645" i="1918037.9" sn="12.17" a="2155.09" fwhm="0.001435" res="327468.5" algo="FTMS"/>
<pk mz="470.065619" i="1621847.8" sn="9.93" a="1754.66" fwhm="0.001460" res="321920.7" algo="FTMS"/>
<pk mz="470.072954" i="1979481.5" sn="12.63" a="2461.94" fwhm="0.001415" res="332223.2" algo="FTMS"/>
<pk mz="470.083817" i="1263452.1" sn="7.22" a="1014.29" fwhm="0.001091" res="431033.3" algo="FTMS"/>
<pk mz="470.094130" i="3093086.5" sn="21.05" a="3941.32" fwhm="0.001451" res="324010.5" algo="FTMS"/>
<pk mz="470.102027" i="2503008.5" sn="16.59" a="3772.46" fwhm="0.001716" res="273961.2" algo="FTMS"/>
<pk mz="470.130587" i="1961063.4" sn="12.49" a="2127.46" fwhm="0.001400" res="335714.3" algo="FTMS"/>
<pk mz="470.138648" i="1746793.3" sn="10.87" a="2118.72" fwhm="0.001470" res="319732.6" algo="FTMS"/>
<pk mz="470.143453" i="2572906.5" sn="17.12" a="3218.74" fwhm="0.001479" res="317877.0" algo="FTMS"/>
<pk mz="470.166544" i="1406576.0" sn="8.30" a="1449.07" fwhm="0.001243" res="378349.2" algo="FTMS"/>
<pk mz="470.179889" i="2609267.3" sn="17.39" a="3208.56" fwhm="0.001428" res="329197.7" algo="FTMS"/>
<pk mz="470.216170" i="1329787.9" sn="7.72" a="1138.73" fwhm="0.001242" res="378613.4" algo="FTMS"/>
<pk mz="470.225718" i="1702526.1" sn="10.54" a="1984.32" fwhm="0.001460" res="322121.8" algo="FTMS"/>
<pk mz="471.020435" i="2373948.0" sn="15.61" a="2801.13" fwhm="0.001441" res="326882.8" algo="FTMS"/>
<pk mz="471.041667" i="4489537.0" sn="31.59" a="6541.56" fwhm="0.001546" res="304692.4" algo="FTMS"/>
<pk mz="471.056931" i="2239812.8" sn="14.60" a="2862.13" fwhm="0.001440" res="327052.3" algo="FTMS"/>
<pk mz="471.068438" i="1720903.5" sn="10.68" a="2522.52" fwhm="0.002272" res="207379.1" algo="FTMS"/>
<pk mz="471.077972" i="8081738.0" sn="58.73" a="13065.67" fwhm="0.001608" res="293024.0" algo="FTMS"/>
<pk mz="471.093388" i="1621837.5" sn="9.93" a="1679.69" fwhm="0.001278" res="368595.5" algo="FTMS"/>
<pk mz="471.106432" i="1855056.5" sn="11.69" a="2236.44" fwhm="0.001661" res="283584.3" algo="FTMS"/>
<pk mz="471.114396" i="8352082.5" sn="60.77" a="12953.66" fwhm="0.001576" res="298996.6" algo="FTMS"/>
<pk mz="471.142719" i="1331673.3" sn="7.74" a="2250.54" fwhm="0.002241" res="210218.6" algo="FTMS"/>
<pk mz="471.150720" i="5396827.0" sn="38.45" a="7607.45" fwhm="0.001533" res="307368.8" algo="FTMS"/>
<pk mz="471.179270" i="1812577.9" sn="11.37" a="1986.91" fwhm="0.001313" res="358816.0" algo="FTMS"/>
<pk mz="471.187159" i="5124452.0" sn="36.39" a="8228.94" fwhm="0.001678" res="280866.8" algo="FTMS"/>
<pk mz="471.209764" i="2101353.3" sn="13.55" a="2587.12" fwhm="0.001636" res="288002.0" algo="FTMS"/>
<pk mz="471.218109" i="1251179.1" sn="7.13" a="1122.89" fwhm="0.001263" res="373232.6" algo="FTMS"/>
<pk mz="471.223656" i="6578540.5" sn="47.37" a="10472.59" fwhm="0.001617" res="291343.2" algo="FTMS"/>
<pk mz="471.259978" i="6168949.0" sn="44.28" a="9156.16" fwhm="0.001503" res="313593.0" algo="FTMS"/>
<pk mz="471.282427" i="2749306.5" sn="18.45" a="3430.00" fwhm="0.001436" res="328226.7" algo="FTMS"/>
<pk mz="471.296420" i="2632061.8" sn="17.56" a="3450.03" fwhm="0.001537" res="306621.2" algo="FTMS"/>
<pk mz="472.010088" i="1393958.9" sn="8.21" a="1381.75" fwhm="0.001591" res="296618.1" algo="FTMS"/>
<pk mz="472.052217" i="2841137.0" sn="19.14" a="3440.56" fwhm="0.001351" res="349389.9" algo="FTMS"/>
<pk mz="472.063587" i="1407283.6" sn="8.31" a="1638.79" fwhm="0.001509" res="312803.0" algo="FTMS"/>
<pk mz="472.073240" i="1744693.9" sn="10.86" a="2172.42" fwhm="0.001568" res="301104.2" algo="FTMS"/>
<pk mz="472.081469" i="1790775.8" sn="11.20" a="2387.14" fwhm="0.001515" res="311559.0" algo="FTMS"/>
<pk mz="472.088623" i="1933625.5" sn="12.28" a="2568.46" fwhm="0.001655" res="285287.0" algo="FTMS"/>
<pk mz="472.099943" i="1562428.1" sn="9.48" a="2204.17" fwhm="0.001535" res="307611.3" algo="FTMS"/>
<pk mz="472.109821" i="2168382.5" sn="14.06" a="2193.23" fwhm="0.001333" res="354095.2" algo="FTMS"/>
<pk mz="472.118072" i="1301312.4" sn="7.51" a="970.44" fwhm="0.001198" res="394084.8" algo="FTMS"/>
<pk mz="472.145980" i="1389895.0" sn="8.17" a="1745.37" fwhm="0.001587" res="297510.1" algo="FTMS"/>
<pk mz="472.153761" i="1357640.9" sn="7.93" a="1679.39" fwhm="0.001654" res="285471.2" algo="FTMS"/>
<pk mz="472.159087" i="1614922.1" sn="9.87" a="1861.39" fwhm="0.001447" res="326374.7" algo="FTMS"/>
<pk mz="472.182667" i="1394511.6" sn="8.21" a="1408.74" fwhm="0.001385" res="340870.5" algo="FTMS"/>
<pk mz="472.218709" i="1698904.1" sn="10.51" a="1892.74" fwhm="0.001409" res="335092.3" algo="FTMS"/>
<pk mz="472.226758" i="1597018.1" sn="9.74" a="1719.13" fwhm="0.001427" res="330921.5" algo="FTMS"/>
<pk mz="472.241190" i="2497117.5" sn="16.54" a="3191.46" fwhm="0.001487" res="317515.3" algo="FTMS"/>
<pk mz="472.263314" i="1476194.6" sn="8.83" a="1202.03" fwhm="0.001145" res="412625.1" algo="FTMS"/>
<pk mz="473.036072" i="3292440.5" sn="22.55" a="5094.23" fwhm="0.001686" res="280489.3" algo="FTMS"/>
<pk mz="473.047390" i="2147867.0" sn="13.90" a="2961.86" fwhm="0.001583" res="298863.1" algo="FTMS"/>
<pk mz="473.057334" i="4594461.5" sn="32.38" a="6667.22" fwhm="0.001560" res="303305.9" algo="FTMS"/>
<pk mz="473.072595" i="3946273.0" sn="27.49" a="5314.57" fwhm="0.001468" res="322339.4" algo="FTMS"/>
<pk mz="473.084003" i="2049571.6" sn="13.16" a="2909.46" fwhm="0.002228" res="212373.9" algo="FTMS"/>
<pk mz="473.093708" i="5599014.0" sn="39.97" a="8241.38" fwhm="0.001559" res="303532.5" algo="FTMS"/>
<pk mz="473.108852" i="2864937.5" sn="19.32" a="3230.43" fwhm="0.001326" res="356684.8" algo="FTMS"/>
<pk mz="473.122095" i="1975340.5" sn="12.60" a="2537.23" fwhm="0.001727" res="273919.4" algo="FTMS"/>
<pk mz="473.130043" i="4120366.5" sn="28.80" a="6361.00" fwhm="0.001600" res="295675.5" algo="FTMS"/>
<pk mz="473.145457" i="2205490.0" sn="14.33" a="3069.12" fwhm="0.001683" res="281139.1" algo="FTMS"/>
<pk mz="473.158436" i="2258229.0" sn="14.73" a="3317.97" fwhm="0.001647" res="287323.9" algo="FTMS"/>
<pk mz="473.166467" i="3512631.0" sn="24.21" a="5084.64" fwhm="0.001609" res="294104.7" algo="FTMS"/>
<pk mz="473.188933" i="1450556.3" sn="8.63" a="1295.44" fwhm="0.001245" res="380045.5" algo="FTMS"/>
<pk mz="473.194992" i="2811709.8" sn="18.91" a="3104.98" fwhm="0.001302" res="363480.5" algo="FTMS"/>
<pk mz="473.202978" i="5081919.5" sn="36.06" a="7131.70" fwhm="0.001515" res="312338.4" algo="FTMS"/>
<pk mz="473.225264" i="4946756.5" sn="35.04" a="7350.81" fwhm="0.001588" res="297967.4" algo="FTMS"/>
<pk mz="473.231273" i="1601606.1" sn="9.77" a="1737.34" fwhm="0.001364" res="346869.2" algo="FTMS"/>
<pk mz="473.239174" i="6348616.0" sn="45.63" a="9539.17" fwhm="0.001585" res="298480.2" algo="FTMS"/>
<pk mz="473.261621" i="1506893.3" sn="9.06" a="1399.85" fwhm="0.001319" res="358895.0" algo="FTMS"/>
<pk mz="473.275628" i="3632464.5" sn="25.11" a="5374.14" fwhm="0.001634" res="289596.3" algo="FTMS"/>
<pk mz="473.282598" i="10470226.0" sn="76.77" a="16456.08" fwhm="0.001562" res="302927.3" algo="FTMS"/>
<pk mz="473.311914" i="2076249.0" sn="13.36" a="2980.73" fwhm="0.001630" res="290349.9" algo="FTMS"/>
<pk mz="474.031240" i="2185728.8" sn="14.18" a="3038.18" fwhm="0.001544" res="307035.1" algo="FTMS"/>
<pk mz="474.067671" i="2460169.3" sn="16.26" a="2877.52" fwhm="0.001440" res="329256.2" algo="FTMS"/>
<pk mz="474.078838" i="1949963.9" sn="12.40" a="2477.03" fwhm="0.001452" res="326469.7" algo="FTMS"/>
<pk mz="474.104236" i="1323025.9" sn="7.67" a="1389.92" fwhm="0.001610" res="294437.9" algo="FTMS"/>
<pk mz="474.125348" i="1472278.8" sn="8.79" a="1621.04" fwhm="0.001472" res="322118.0" algo="FTMS"/>
<pk mz="474.140729" i="1674778.4" sn="10.32" a="1952.74" fwhm="0.001440" res="329319.3" algo="FTMS"/>
<pk mz="474.161709" i="1593887.1" sn="9.71" a="1513.54" fwhm="0.001323" res="358455.7" algo="FTMS"/>
<pk mz="474.198143" i="2720807.8" sn="18.23" a="3666.49" fwhm="0.001490" res="318152.9" algo="FTMS"/>
<pk mz="474.220356" i="1266220.9" sn="7.24" a="1086.73" fwhm="0.001155" res="410439.5" algo="FTMS"/>
<pk mz="474.234527" i="2764336.3" sn="18.55" a="3923.97" fwhm="0.001552" res="305656.3" algo="FTMS"/>
<pk mz="474.286006" i="2396732.0" sn="15.78" a="2805.10" fwhm="0.001426" res="332546.5" algo="FTMS"/>
<pk mz="475.015333" i="1761253.0" sn="10.98" a="2117.02" fwhm="0.001541" res="308284.6" algo="FTMS"/>
<pk mz="475.036671" i="1600234.0" sn="9.76" a="2024.16" fwhm="0.001596" res="297712.6" algo="FTMS"/>
<pk mz="475.051917" i="4046061.5" sn="28.24" a="5413.15" fwhm="0.001442" res="329402.1" algo="FTMS"/>
<pk mz="475.063274" i="2582768.0" sn="17.18" a="4246.90" fwhm="0.001723" res="275741.9" algo="FTMS"/>
<pk mz="475.073046" i="3892978.3" sn="27.08" a="5612.40" fwhm="0.001551" res="306231.2" algo="FTMS"/>
<pk mz="475.088281" i="4940022.0" sn="34.99" a="7400.39" fwhm="0.001578" res="301101.1" algo="FTMS"/>
<pk mz="475.099898" i="2340600.5" sn="15.35" a="3754.59" fwhm="0.002348" res="202354.8" algo="FTMS"/>
<pk mz="475.109325" i="2821370.8" sn="18.98" a="4395.52" fwhm="0.001690" res="281056.2" algo="FTMS"/>
<pk mz="475.124681" i="4719870.5" sn="33.33" a="6774.03" fwhm="0.001569" res="302806.7" algo="FTMS"/>
<pk mz="475.137534" i="1817601.3" sn="11.40" a="2508.74" fwhm="0.001961" res="242255.4" algo="FTMS"/>
<pk mz="475.145665" i="1609475.1" sn="9.83" a="2055.60" fwhm="0.001570" res="302633.0" algo="FTMS"/>
<pk mz="475.161044" i="7339270.5" sn="53.11" a="11421.87" fwhm="0.001559" res="304778.1" algo="FTMS"/>
<pk mz="475.174138" i="3941641.8" sn="27.45" a="5837.31" fwhm="0.001553" res="306010.7" algo="FTMS"/>
<pk mz="475.182122" i="2212619.5" sn="14.38" a="2953.92" fwhm="0.001583" res="300156.7" algo="FTMS"/>
<pk mz="475.204577" i="1988368.8" sn="12.69" a="2185.19" fwhm="0.001409" res="337369.6" algo="FTMS"/>
<pk mz="475.210458" i="4960530.0" sn="35.14" a="6891.08" fwhm="0.001447" res="328495.1" algo="FTMS"/>
<pk mz="475.218593" i="3512596.0" sn="24.21" a="4981.33" fwhm="0.001583" res="300169.1" algo="FTMS"/>
<pk mz="475.246869" i="3141402.5" sn="21.40" a="3820.44" fwhm="0.001378" res="344954.1" algo="FTMS"/>
<pk mz="475.254978" i="2450716.3" sn="16.18" a="3154.18" fwhm="0.001533" res="310050.7" algo="FTMS"/>
<pk mz="475.291196" i="1510436.8" sn="9.08" a="1555.83" fwhm="0.001312" res="362391.7" algo="FTMS"/>
<pk mz="475.298421" i="1691686.4" sn="10.45" a="2370.63" fwhm="0.001745" res="272318.9" algo="FTMS"/>
<pk mz="475.327512" i="1325485.1" sn="7.68" a="1657.21" fwhm="0.001843" res="257846.1" algo="FTMS"/>
<pk mz="476.047114" i="3184594.5" sn="21.73" a="4398.68" fwhm="0.001454" res="327464.5" algo="FTMS"/>
<pk mz="476.083427" i="2362843.0" sn="15.52" a="2747.70" fwhm="0.001414" res="336755.3" algo="FTMS"/>
<pk mz="476.094708" i="1556445.5" sn="9.43" a="1864.49" fwhm="0.001612" res="295428.5" algo="FTMS"/>
<pk mz="476.119853" i="2684899.3" sn="17.95" a="3549.57" fwhm="0.001513" res="314765.9" algo="FTMS"/>
<pk mz="476.156524" i="1930475.6" sn="12.25" a="2724.80" fwhm="0.001584" res="300679.4" algo="FTMS"/>
<pk mz="476.164401" i="1972461.5" sn="12.57" a="2379.88" fwhm="0.001551" res="307008.9" algo="FTMS"/>
<pk mz="476.177537" i="2331632.5" sn="15.28" a="2753.53" fwhm="0.001400" res="340055.4" algo="FTMS"/>
<pk mz="476.213849" i="3427832.8" sn="23.56" a="4763.25" fwhm="0.001514" res="314526.4" algo="FTMS"/>
<pk mz="476.250126" i="2377217.0" sn="15.44" a="2597.63" fwhm="0.001326" res="359083.4" algo="FTMS"/>
<pk mz="477.030963" i="3569843.5" sn="24.34" a="4860.06" fwhm="0.001511" res="315716.9" algo="FTMS"/>
<pk mz="477.042296" i="1503414.1" sn="8.92" a="1631.47" fwhm="0.001423" res="335335.3" algo="FTMS"/>
<pk mz="477.052203" i="1473464.4" sn="8.69" a="1608.67" fwhm="0.001456" res="327546.9" algo="FTMS"/>
<pk mz="477.067457" i="5670588.0" sn="40.03" a="8279.15" fwhm="0.001534" res="311079.9" algo="FTMS"/>
<pk mz="477.078848" i="2967998.5" sn="19.85" a="5146.53" fwhm="0.001973" res="241811.9" algo="FTMS"/>
<pk mz="477.088808" i="1592768.8" sn="9.58" a="1939.99" fwhm="0.001680" res="283971.5" algo="FTMS"/>
<pk mz="477.103854" i="6312644.0" sn="44.82" a="9880.29" fwhm="0.001650" res="289143.3" algo="FTMS"/>
<pk mz="477.115094" i="2313158.8" sn="14.96" a="2970.72" fwhm="0.001855" res="257203.0" algo="FTMS"/>
<pk mz="477.140236" i="6506188.5" sn="46.26" a="10402.70" fwhm="0.001633" res="292107.2" algo="FTMS"/>
<pk mz="477.153242" i="3031759.5" sn="20.33" a="4290.34" fwhm="0.001592" res="299692.5" algo="FTMS"/>
<pk mz="477.172648" i="7604948.0" sn="54.47" a="12474.65" fwhm="0.001622" res="294120.8" algo="FTMS"/>
<pk mz="477.176645" i="2179796.8" sn="13.97" a="2510.05" fwhm="0.001321" res="361295.3" algo="FTMS"/>
<pk mz="477.189667" i="7477975.5" sn="53.52" a="11892.50" fwhm="0.001655" res="288336.8" algo="FTMS"/>
<pk mz="477.197857" i="1251801.5" sn="7.04" a="1556.06" fwhm="0.001962" res="243281.7" algo="FTMS"/>
<pk mz="477.207441" i="2174171.8" sn="13.92" a="3366.57" fwhm="0.001735" res="275014.3" algo="FTMS"/>
<pk mz="477.213175" i="1449181.0" sn="8.51" a="1574.12" fwhm="0.001398" res="341299.5" algo="FTMS"/>
<pk mz="477.226019" i="7495392.0" sn="53.65" a="11586.00" fwhm="0.001572" res="303508.8" algo="FTMS"/>
<pk mz="477.234234" i="1632993.9" sn="9.88" a="1928.58" fwhm="0.001749" res="272823.4" algo="FTMS"/>
<pk mz="477.243775" i="1673700.0" sn="10.19" a="2100.88" fwhm="0.001638" res="291363.8" algo="FTMS"/>
<pk mz="477.262430" i="3598056.3" sn="24.55" a="4287.01" fwhm="0.001412" res="337935.3" algo="FTMS"/>
<pk mz="478.062855" i="3321758.0" sn="22.49" a="4964.55" fwhm="0.001642" res="291071.1" algo="FTMS"/>
<pk mz="478.070882" i="1762719.8" sn="10.85" a="2152.48" fwhm="0.001498" res="319165.5" algo="FTMS"/>
<pk mz="478.073916" i="1402016.5" sn="8.16" a="1450.22" fwhm="0.001416" res="337632.0" algo="FTMS"/>
<pk mz="478.099094" i="3190694.3" sn="21.51" a="5010.99" fwhm="0.001618" res="295534.7" algo="FTMS"/>
<pk mz="478.107317" i="1453224.0" sn="8.54" a="1575.35" fwhm="0.001700" res="281182.1" algo="FTMS"/>
<pk mz="478.110343" i="1415336.8" sn="8.26" a="1621.07" fwhm="0.001580" res="302548.9" algo="FTMS"/>
<pk mz="478.135649" i="2098606.5" sn="13.36" a="2687.78" fwhm="0.001517" res="315244.6" algo="FTMS"/>
<pk mz="478.143294" i="1398448.1" sn="8.13" a="1655.36" fwhm="0.001642" res="291193.4" algo="FTMS"/>
<pk mz="478.147344" i="1376817.1" sn="7.97" a="2216.96" fwhm="0.002110" res="226574.0" algo="FTMS"/>
<pk mz="478.156613" i="1465267.1" sn="8.63" a="1923.89" fwhm="0.001587" res="301307.8" algo="FTMS"/>
<pk mz="478.176128" i="2095543.6" sn="13.34" a="2584.47" fwhm="0.001491" res="320651.6" algo="FTMS"/>
<pk mz="478.184631" i="1614777.5" sn="9.75" a="2127.80" fwhm="0.001644" res="290793.1" algo="FTMS"/>
<pk mz="478.193012" i="3134395.5" sn="21.09" a="4649.88" fwhm="0.001677" res="285105.7" algo="FTMS"/>
<pk mz="478.229348" i="2987459.8" sn="19.99" a="4059.88" fwhm="0.001478" res="323592.1" algo="FTMS"/>
<pk mz="479.010601" i="1335156.0" sn="7.66" a="1296.68" fwhm="0.001567" res="305644.7" algo="FTMS"/>
<pk mz="479.046748" i="6205564.0" sn="44.02" a="9487.18" fwhm="0.001610" res="297463.0" algo="FTMS"/>
<pk mz="479.057961" i="1939582.6" sn="12.17" a="2408.56" fwhm="0.001546" res="309866.2" algo="FTMS"/>
<pk mz="479.083207" i="8312964.5" sn="59.75" a="12730.67" fwhm="0.001567" res="305651.5" algo="FTMS"/>
<pk mz="479.094360" i="3140742.8" sn="21.14" a="5335.12" fwhm="0.001852" res="258742.9" algo="FTMS"/>
<pk mz="479.119513" i="11561101.0" sn="84.00" a="19894.35" fwhm="0.001633" res="293417.5" algo="FTMS"/>
<pk mz="479.130707" i="2082447.0" sn="13.24" a="3204.63" fwhm="0.002288" res="209408.4" algo="FTMS"/>
<pk mz="479.147844" i="6192275.0" sn="43.92" a="9281.94" fwhm="0.001554" res="308350.4" algo="FTMS"/>
<pk mz="479.155893" i="5664916.5" sn="39.98" a="8777.07" fwhm="0.001595" res="300317.1" algo="FTMS"/>
<pk mz="479.168907" i="4877463.5" sn="34.10" a="8186.54" fwhm="0.001750" res="273781.8" algo="FTMS"/>
<pk mz="479.186685" i="2506651.8" sn="16.40" a="3860.48" fwhm="0.002009" res="238545.0" algo="FTMS"/>
<pk mz="479.192362" i="2476189.0" sn="16.18" a="3603.99" fwhm="0.001631" res="293784.8" algo="FTMS"/>
<pk mz="479.205358" i="9480352.0" sn="68.46" a="15542.17" fwhm="0.001650" res="290492.3" algo="FTMS"/>
<pk mz="479.214857" i="2071714.0" sn="13.16" a="2575.35" fwhm="0.001536" res="312068.6" algo="FTMS"/>
<pk mz="479.223258" i="2247331.8" sn="14.47" a="2477.43" fwhm="0.001355" res="353653.4" algo="FTMS"/>
<pk mz="479.241727" i="7156904.0" sn="51.12" a="10558.55" fwhm="0.001529" res="313402.6" algo="FTMS"/>
<pk mz="479.278089" i="2471088.3" sn="16.14" a="3312.64" fwhm="0.001533" res="312673.8" algo="FTMS"/>
<pk mz="480.041979" i="2442587.5" sn="15.92" a="2745.77" fwhm="0.001370" res="350430.7" algo="FTMS"/>
<pk mz="480.050265" i="1267805.4" sn="7.15" a="1437.41" fwhm="0.001557" res="308286.6" algo="FTMS"/>
<pk mz="480.078376" i="3121507.8" sn="20.99" a="3994.48" fwhm="0.001464" res="327824.8" algo="FTMS"/>
<pk mz="480.086498" i="1552741.5" sn="9.28" a="1882.82" fwhm="0.001605" res="299112.3" algo="FTMS"/>
<pk mz="480.114770" i="5586284.0" sn="39.39" a="8227.01" fwhm="0.001525" res="314797.6" algo="FTMS"/>
<pk mz="480.122808" i="2091373.6" sn="13.30" a="2528.55" fwhm="0.001425" res="336843.1" algo="FTMS"/>
<pk mz="480.151185" i="3064180.0" sn="20.56" a="4349.90" fwhm="0.001608" res="298511.3" algo="FTMS"/>
<pk mz="480.159284" i="1473141.9" sn="8.69" a="1316.90" fwhm="0.001258" res="381816.1" algo="FTMS"/>
<pk mz="480.164202" i="2392695.0" sn="15.55" a="3613.54" fwhm="0.001732" res="277163.2" algo="FTMS"/>
<pk mz="480.172114" i="2121592.8" sn="13.53" a="3107.69" fwhm="0.001790" res="268186.9" algo="FTMS"/>
<pk mz="480.200569" i="2262399.0" sn="14.58" a="2800.05" fwhm="0.001512" res="317654.0" algo="FTMS"/>
<pk mz="480.208712" i="2789249.0" sn="18.51" a="4081.38" fwhm="0.001671" res="287348.7" algo="FTMS"/>
<pk mz="480.245083" i="2020489.0" sn="12.77" a="2635.18" fwhm="0.001601" res="300013.9" algo="FTMS"/>
<pk mz="481.025984" i="3513399.3" sn="23.92" a="5293.75" fwhm="0.001696" res="283585.9" algo="FTMS"/>
<pk mz="481.052230" i="1267261.1" sn="7.15" a="1417.15" fwhm="0.001475" res="326100.9" algo="FTMS"/>
<pk mz="481.062378" i="7799359.5" sn="55.91" a="12895.63" fwhm="0.001658" res="290209.2" algo="FTMS"/>
<pk mz="481.073524" i="1944897.9" sn="12.21" a="2843.90" fwhm="0.001775" res="271089.7" algo="FTMS"/>
<pk mz="481.098753" i="8954440.0" sn="64.53" a="13962.76" fwhm="0.001615" res="297978.9" algo="FTMS"/>
<pk mz="481.110050" i="2431050.0" sn="15.84" a="4316.87" fwhm="0.001829" res="263037.3" algo="FTMS"/>
<pk mz="481.135196" i="9849424.0" sn="71.22" a="15563.09" fwhm="0.001634" res="294445.7" algo="FTMS"/>
<pk mz="481.163350" i="343390816.0" z="-1" sn="2561.18" a="505966.03" fwhm="0.001482" res="324754.2" algo="FTMS" component_name="D" deconvoluted_molecular_mass="481.164270" deconvoluted_isotopic_mass="481.164254"/>
<pk mz="481.171504" i="4389463.5" sn="30.46" a="6801.63" fwhm="0.001608" res="299246.2" algo="FTMS"/>
<pk mz="481.184650" i="5530202.5" sn="38.97" a="9086.52" fwhm="0.001717" res="280224.7" algo="FTMS"/>
<pk mz="481.202375" i="3307614.5" sn="22.38" a="4889.73" fwhm="0.001641" res="293311.5" algo="FTMS"/>
<pk mz="481.208162" i="3325536.0" sn="22.51" a="4179.27" fwhm="0.001367" res="351895.1" algo="FTMS"/>
<pk mz="481.220971" i="7930466.5" sn="56.89" a="12338.63" fwhm="0.001589" res="302835.5" algo="FTMS"/>
<pk mz="481.238840" i="2754150.8" sn="18.25" a="4041.30" fwhm="0.001640" res="293440.4" algo="FTMS"/>
<pk mz="481.244207" i="2209896.0" sn="14.18" a="2802.50" fwhm="0.001424" res="337921.7" algo="FTMS"/>
<pk mz="481.257300" i="3530858.8" sn="24.05" a="4893.49" fwhm="0.001536" res="313295.6" algo="FTMS"/>
<pk mz="481.280759" i="1675504.0" sn="10.19" a="2334.63" fwhm="0.001821" res="264249.5" algo="FTMS"/>
<pk mz="481.317007" i="1458552.1" sn="8.58" a="1348.11" fwhm="0.001344" res="358013.6" algo="FTMS"/>
<pk mz="482.036677" i="1332119.9" sn="7.63" a="1532.72" fwhm="0.001653" res="291563.9" algo="FTMS"/>
<pk mz="482.057779" i="2765084.5" sn="18.33" a="3721.75" fwhm="0.001582" res="304745.7" algo="FTMS"/>
<pk mz="482.065826" i="1761310.4" sn="10.83" a="1842.43" fwhm="0.001453" res="331754.4" algo="FTMS"/>
<pk mz="482.084091" i="1270818.4" sn="7.17" a="1739.87" fwhm="0.001821" res="264705.3" algo="FTMS"/>
<pk mz="482.094068" i="3249444.5" sn="21.94" a="4225.79" fwhm="0.001502" res="321008.4" algo="FTMS"/>
<pk mz="482.102164" i="2495782.3" sn="16.32" a="2941.78" fwhm="0.001427" res="337947.5" algo="FTMS"/>
<pk mz="482.130369" i="3238188.5" sn="21.86" a="5014.26" fwhm="0.001677" res="287519.3" algo="FTMS"/>
<pk mz="482.138592" i="1863470.5" sn="11.60" a="2248.04" fwhm="0.001534" res="314365.4" algo="FTMS"/>
<pk mz="482.143345" i="1612847.5" sn="9.73" a="3315.44" fwhm="0.002645" res="182254.3" algo="FTMS"/>
<pk mz="482.166847" i="58571572.0" z="-1" sn="434.94" a="95579.31" fwhm="0.001557" res="309762.7" algo="FTMS" component_name="D" deconvoluted_molecular_mass="481.164270" deconvoluted_isotopic_mass="482.167755"/>
<pk mz="482.174907" i="1815862.5" sn="11.24" a="2497.87" fwhm="0.001720" res="280337.2" algo="FTMS"/>
<pk mz="482.179904" i="2770231.5" sn="18.37" a="4075.19" fwhm="0.001679" res="287110.0" algo="FTMS"/>
<pk mz="482.188018" i="1599545.4" sn="9.63" a="1815.32" fwhm="0.001607" res="299970.5" algo="FTMS"/>
<pk mz="482.216431" i="2017087.6" sn="12.74" a="2405.44" fwhm="0.001454" res="331701.8" algo="FTMS"/>
<pk mz="482.224299" i="1937473.4" sn="12.15" a="2442.85" fwhm="0.001521" res="317015.2" algo="FTMS"/>
<pk mz="483.020493" i="1627377.4" sn="9.83" a="1549.45" fwhm="0.001415" res="341352.6" algo="FTMS"/>
<pk mz="483.041721" i="5212150.0" sn="36.59" a="7761.03" fwhm="0.001608" res="300347.4" algo="FTMS"/>
<pk mz="483.056845" i="1472249.4" sn="8.67" a="1357.27" fwhm="0.001270" res="380486.9" algo="FTMS"/>
<pk mz="483.078026" i="9276414.0" sn="66.93" a="15680.92" fwhm="0.001705" res="283321.4" algo="FTMS"/>
<pk mz="483.089205" i="1949696.6" sn="12.24" a="2675.84" fwhm="0.001491" res="324044.3" algo="FTMS"/>
<pk mz="483.093060" i="1296385.4" sn="7.36" a="1257.98" fwhm="0.001401" res="344712.0" algo="FTMS"/>
<pk mz="483.114310" i="9128966.0" sn="65.83" a="14723.07" fwhm="0.001645" res="293775.3" algo="FTMS"/>
<pk mz="483.125694" i="2468360.5" sn="16.11" a="3837.34" fwhm="0.001704" res="283593.2" algo="FTMS"/>
<pk mz="483.136819" i="2749963.0" sn="18.21" a="4046.36" fwhm="0.001630" res="296376.5" algo="FTMS"/>
<pk mz="483.142760" i="1677324.4" sn="10.21" a="2065.56" fwhm="0.001496" res="323020.5" algo="FTMS"/>
<pk mz="483.150806" i="6770702.0" sn="48.23" a="10615.62" fwhm="0.001632" res="296133.5" algo="FTMS"/>
<pk mz="483.160474" i="74939408.0" z="-1" sn="557.12" a="121601.77" fwhm="0.001565" res="308668.7" algo="FTMS" component_name="N" deconvoluted_molecular_mass="483.161416" deconvoluted_isotopic_mass="483.161385"/>
<pk mz="483.167814" i="3060754.0" sn="20.53" a="4141.32" fwhm="0.001493" res="323729.8" algo="FTMS"/>
<pk mz="483.170071" i="5371922.5" z="-1" sn="37.79" a="8635.33" fwhm="0.001646" res="293460.6" algo="FTMS" component_name="D" deconvoluted_molecular_mass="481.164270" deconvoluted_isotopic_mass="483.170983"/>
<pk mz="483.187260" i="3901462.3" sn="26.81" a="5953.49" fwhm="0.001700" res="284207.6" algo="FTMS"/>
<pk mz="483.200147" i="3287577.0" sn="22.23" a="5147.29" fwhm="0.001751" res="275993.9" algo="FTMS"/>
<pk mz="483.217904" i="2949661.0" sn="19.70" a="4123.43" fwhm="0.001548" res="312165.2" algo="FTMS"/>
<pk mz="483.223695" i="4428830.0" sn="30.75" a="6727.54" fwhm="0.001652" res="292515.3" algo="FTMS"/>
<pk mz="483.236547" i="3067937.0" sn="20.59" a="4855.65" fwhm="0.001733" res="278880.8" algo="FTMS"/>
<pk mz="483.259907" i="4116006.3" sn="28.41" a="6480.87" fwhm="0.001737" res="278284.5" algo="FTMS"/>
<pk mz="483.296448" i="2625582.3" sn="17.28" a="3642.77" fwhm="0.001611" res="300046.6" algo="FTMS"/>
<pk mz="483.332587" i="1422134.3" sn="8.30" a="1548.73" fwhm="0.001344" res="359711.8" algo="FTMS"/>
<pk mz="484.052302" i="1981396.5" sn="12.47" a="2366.60" fwhm="0.001488" res="325396.2" algo="FTMS"/>
<pk mz="484.073178" i="2081241.1" sn="13.22" a="3216.39" fwhm="0.001833" res="264095.3" algo="FTMS"/>
<pk mz="484.081388" i="1480411.0" sn="8.73" a="1517.46" fwhm="0.001292" res="374628.7" algo="FTMS"/>
<pk mz="484.109730" i="2877665.3" sn="19.16" a="3873.83" fwhm="0.001543" res="313758.1" algo="FTMS"/>
<pk mz="484.117704" i="2146787.0" sn="13.71" a="2825.34" fwhm="0.001632" res="296722.4" algo="FTMS"/>
<pk mz="484.146068" i="1806569.1" sn="11.17" a="2392.28" fwhm="0.001694" res="285721.8" algo="FTMS"/>
<pk mz="484.153895" i="1594090.9" sn="9.58" a="1832.18" fwhm="0.001489" res="325192.6" algo="FTMS"/>
<pk mz="484.159247" i="2267884.0" sn="14.61" a="3241.90" fwhm="0.001621" res="298664.5" algo="FTMS"/>
<pk mz="484.163840" i="15418605.0" z="-1" sn="112.79" a="25417.12" fwhm="0.001662" res="291350.4" algo="FTMS" component_name="N" deconvoluted_molecular_mass="483.161416" deconvoluted_isotopic_mass="484.164755"/>
<pk mz="484.171165" i="1352942.6" z="-1" sn="7.78" a="1672.19" fwhm="0.001635" res="296098.3" algo="FTMS" component_name="D" deconvoluted_molecular_mass="481.164270" deconvoluted_isotopic_mass="484.172080"/>
<pk mz="484.177072" i="1396208.0" sn="8.10" a="1606.96" fwhm="0.001424" res="339901.4" algo="FTMS"/>
<pk mz="484.182346" i="1711601.1" sn="10.46" a="2165.16" fwhm="0.001640" res="295297.1" algo="FTMS"/>
<pk mz="484.195579" i="1979124.0" sn="12.46" a="2434.54" fwhm="0.001493" res="324239.9" algo="FTMS"/>
<pk mz="484.226948" i="1357050.9" sn="7.81" a="1577.77" fwhm="0.001607" res="301390.4" algo="FTMS"/>
<pk mz="484.263340" i="1430274.9" sn="8.36" a="1373.89" fwhm="0.001331" res="363862.6" algo="FTMS"/>
<pk mz="485.021171" i="1375913.0" sn="7.95" a="1574.33" fwhm="0.001532" res="316578.7" algo="FTMS"/>
<pk mz="485.036324" i="2313132.3" sn="14.95" a="2948.70" fwhm="0.001512" res="320831.8" algo="FTMS"/>
<pk mz="485.047301" i="1322670.8" sn="7.55" a="1155.62" fwhm="0.001175" res="412835.8" algo="FTMS"/>
<pk mz="485.057302" i="6449585.0" sn="45.83" a="11409.97" fwhm="0.001811" res="267816.6" algo="FTMS"/>
<pk mz="485.072455" i="1933748.3" sn="12.12" a="2665.67" fwhm="0.001616" res="300081.1" algo="FTMS"/>
<pk mz="485.083695" i="1263542.6" sn="7.11" a="1478.60" fwhm="0.001840" res="263569.7" algo="FTMS"/>
<pk mz="485.093608" i="8057273.0" sn="57.83" a="13419.96" fwhm="0.001684" res="287996.2" algo="FTMS"/>
<pk mz="485.108778" i="1659068.1" sn="10.07" a="2394.82" fwhm="0.001881" res="257945.1" algo="FTMS"/>
<pk mz="485.122656" i="1547775.3" sn="9.23" a="3544.38" fwhm="0.003430" res="141432.1" algo="FTMS"/>
<pk mz="485.130024" i="6293953.0" sn="44.67" a="10027.46" fwhm="0.001627" res="298252.8" algo="FTMS"/>
<pk mz="485.141133" i="1468867.3" sn="8.65" a="1924.49" fwhm="0.002014" res="240878.1" algo="FTMS"/>
<pk mz="485.158274" i="1756359.0" sn="10.79" a="2252.00" fwhm="0.001465" res="331070.0" algo="FTMS"/>
<pk mz="485.166261" i="3380168.8" z="-1" sn="22.91" a="4669.18" fwhm="0.001504" res="322554.4" algo="FTMS" component_name="N" deconvoluted_molecular_mass="483.161416" deconvoluted_isotopic_mass="485.167180"/>
<pk mz="485.194867" i="1403343.0" sn="8.16" a="1753.80" fwhm="0.001688" res="287442.1" algo="FTMS"/>
<pk mz="485.202871" i="4594128.5" sn="31.98" a="7161.35" fwhm="0.001625" res="298539.2" algo="FTMS"/>
<pk mz="485.216212" i="1563859.6" sn="9.35" a="2000.70" fwhm="0.001501" res="323184.5" algo="FTMS"/>
<pk mz="485.225436" i="1333973.8" sn="7.64" a="1267.97" fwhm="0.001267" res="383094.4" algo="FTMS"/>
<pk mz="485.239322" i="6478296.5" sn="46.04" a="10347.27" fwhm="0.001601" res="303176.1" algo="FTMS"/>
<pk mz="485.275694" i="4591072.5" sn="31.95" a="7109.44" fwhm="0.001554" res="312361.1" algo="FTMS"/>
<pk mz="485.311953" i="1881576.6" sn="11.73" a="2094.40" fwhm="0.001386" res="350160.7" algo="FTMS"/>
<pk mz="486.067733" i="2122381.5" sn="13.52" a="2527.93" fwhm="0.001458" res="333356.6" algo="FTMS"/>
<pk mz="486.079265" i="1409680.1" sn="8.20" a="1608.30" fwhm="0.001672" res="290725.1" algo="FTMS"/>
<pk mz="486.088950" i="1713554.3" sn="10.47" a="1950.64" fwhm="0.001463" res="332233.7" algo="FTMS"/>
<pk mz="486.096893" i="1772180.0" sn="10.91" a="1950.92" fwhm="0.001407" res="345425.4" algo="FTMS"/>
<pk mz="486.104039" i="1494165.5" sn="8.83" a="1953.80" fwhm="0.001695" res="286780.9" algo="FTMS"/>
<pk mz="486.115627" i="1648280.1" sn="9.98" a="2204.40" fwhm="0.001757" res="276642.1" algo="FTMS"/>
<pk mz="486.125458" i="2239642.3" sn="14.40" a="3212.56" fwhm="0.001519" res="319927.3" algo="FTMS"/>
<pk mz="486.133389" i="1434651.9" sn="8.39" a="1699.99" fwhm="0.001679" res="289484.0" algo="FTMS"/>
<pk mz="486.161776" i="1642914.1" sn="9.94" a="1914.17" fwhm="0.001608" res="302346.0" algo="FTMS"/>
<pk mz="486.174878" i="1255333.0" z="-1" sn="7.05" a="1487.08" fwhm="0.001548" res="314064.6" algo="FTMS" component_name="N" deconvoluted_molecular_mass="483.161416" deconvoluted_isotopic_mass="486.175801"/>
<pk mz="486.197941" i="1593002.0" sn="9.57" a="1802.99" fwhm="0.001434" res="339018.1" algo="FTMS"/>
<pk mz="486.234546" i="1868210.0" sn="11.63" a="2547.96" fwhm="0.001677" res="290029.2" algo="FTMS"/>
<pk mz="486.242698" i="1453235.8" sn="8.53" a="1506.92" fwhm="0.001482" res="328071.3" algo="FTMS"/>
<pk mz="486.256922" i="2183094.8" sn="13.98" a="3200.33" fwhm="0.001806" res="269301.2" algo="FTMS"/>
<pk mz="487.015576" i="1632604.0" sn="9.87" a="1886.60" fwhm="0.001478" res="329521.6" algo="FTMS"/>
<pk mz="487.036611" i="2521440.5" sn="16.50" a="4110.52" fwhm="0.001767" res="275603.7" algo="FTMS"/>
<pk mz="487.051756" i="3247971.8" sn="21.92" a="4378.42" fwhm="0.001556" res="312961.4" algo="FTMS"/>
<pk mz="487.063380" i="1714790.4" sn="10.48" a="2092.95" fwhm="0.001478" res="329546.1" algo="FTMS"/>
<pk mz="487.073080" i="5601128.5" sn="39.49" a="8661.82" fwhm="0.001563" res="311709.5" algo="FTMS"/>
<pk mz="487.088373" i="3157355.8" sn="21.25" a="4851.83" fwhm="0.001714" res="284184.9" algo="FTMS"/>
<pk mz="487.099330" i="2109038.3" sn="13.42" a="3188.03" fwhm="0.002212" res="220212.5" algo="FTMS"/>
<pk mz="487.109290" i="5023088.5" sn="35.18" a="9037.60" fwhm="0.001935" res="251717.3" algo="FTMS"/>
<pk mz="487.124613" i="2546035.8" sn="16.68" a="2865.00" fwhm="0.001324" res="367969.9" algo="FTMS"/>
<pk mz="487.137443" i="2199926.5" sn="14.10" a="4007.67" fwhm="0.002060" res="236447.0" algo="FTMS"/>
<pk mz="487.145753" i="3300728.3" sn="22.32" a="5090.47" fwhm="0.001594" res="305528.0" algo="FTMS"/>
<pk mz="487.161184" i="1401723.6" sn="8.14" a="1353.90" fwhm="0.001364" res="357034.8" algo="FTMS"/>
<pk mz="487.173991" i="2483070.5" sn="16.21" a="3869.14" fwhm="0.001734" res="280890.9" algo="FTMS"/>
<pk mz="487.182051" i="3114368.3" sn="20.93" a="5173.99" fwhm="0.001854" res="262724.5" algo="FTMS"/>
<pk mz="487.210514" i="2354566.3" sn="15.25" a="3036.13" fwhm="0.001495" res="325908.5" algo="FTMS"/>
<pk mz="487.218451" i="5581704.0" sn="39.35" a="9111.42" fwhm="0.001688" res="288589.2" algo="FTMS"/>
<pk mz="487.240975" i="4263821.0" sn="29.51" a="6578.47" fwhm="0.001602" res="304054.3" algo="FTMS"/>
<pk mz="487.246886" i="1532814.3" sn="9.12" a="1712.07" fwhm="0.001474" res="330599.6" algo="FTMS"/>
<pk mz="487.254902" i="5231504.0" sn="36.73" a="8271.52" fwhm="0.001663" res="293014.3" algo="FTMS"/>
<pk mz="487.291438" i="2695576.0" sn="17.80" a="3951.17" fwhm="0.001581" res="308131.2" algo="FTMS"/>
<pk mz="488.046916" i="2612539.8" sn="17.18" a="4011.79" fwhm="0.001808" res="269864.5" algo="FTMS"/>
<pk mz="488.083483" i="2220099.8" sn="14.25" a="3074.86" fwhm="0.001640" res="297625.5" algo="FTMS"/>
<pk mz="488.112677" i="1299018.1" sn="7.37" a="1416.32" fwhm="0.001391" res="350850.9" algo="FTMS"/>
<pk mz="488.119998" i="1518155.8" sn="9.01" a="2047.12" fwhm="0.001825" res="267490.9" algo="FTMS"/>
<pk mz="488.131355" i="1445198.1" sn="8.46" a="1918.39" fwhm="0.002056" res="237459.6" algo="FTMS"/>
<pk mz="488.141005" i="1484368.3" sn="8.76" a="1910.47" fwhm="0.001572" res="310617.9" algo="FTMS"/>
<pk mz="488.177360" i="2173784.3" sn="13.90" a="3399.58" fwhm="0.001842" res="265027.3" algo="FTMS"/>
<pk mz="488.199910" i="1663837.0" sn="10.10" a="1726.31" fwhm="0.001367" res="357221.5" algo="FTMS"/>
<pk mz="488.213707" i="2652256.0" sn="17.48" a="3677.33" fwhm="0.001631" res="299287.5" algo="FTMS"/>
<pk mz="488.221587" i="1623905.8" sn="9.80" a="2108.78" fwhm="0.001585" res="308082.1" algo="FTMS"/>
<pk mz="488.250100" i="1595495.9" sn="9.59" a="1635.42" fwhm="0.001550" res="314916.2" algo="FTMS"/>
<pk mz="488.258424" i="1484905.8" sn="8.76" a="1460.19" fwhm="0.001323" res="369117.2" algo="FTMS"/>
<pk mz="489.031099" i="3156753.0" sn="21.24" a="4202.53" fwhm="0.001521" res="321479.5" algo="FTMS"/>
<pk mz="489.052080" i="3133205.5" sn="21.06" a="5196.30" fwhm="0.001862" res="262659.9" algo="FTMS"/>
<pk mz="489.067440" i="4701465.0" sn="32.77" a="6980.85" fwhm="0.001614" res="303103.3" algo="FTMS"/>
<pk mz="489.078763" i="2359323.3" sn="15.29" a="3896.97" fwhm="0.001998" res="244799.2" algo="FTMS"/>
<pk mz="489.088426" i="4135197.5" sn="28.54" a="6760.92" fwhm="0.001708" res="286290.0" algo="FTMS"/>
<pk mz="489.103806" i="4522272.5" sn="31.43" a="6973.19" fwhm="0.001702" res="287314.3" algo="FTMS"/>
<pk mz="489.115136" i="2006563.1" sn="12.65" a="3251.84" fwhm="0.002230" res="219344.1" algo="FTMS"/>
<pk mz="489.125006" i="3192101.3" sn="21.50" a="4925.71" fwhm="0.001634" res="299409.5" algo="FTMS"/>
<pk mz="489.140234" i="5229864.5" sn="36.72" a="8264.69" fwhm="0.001699" res="287911.8" algo="FTMS"/>
<pk mz="489.153262" i="2150443.5" sn="13.73" a="3085.75" fwhm="0.001704" res="287119.8" algo="FTMS"/>
<pk mz="489.161325" i="1951533.1" sn="12.24" a="2355.30" fwhm="0.001559" res="313693.2" algo="FTMS"/>
<pk mz="489.176562" i="2452784.5" sn="15.98" a="3560.40" fwhm="0.001612" res="303478.4" algo="FTMS"/>
<pk mz="489.189745" i="4191539.3" sn="28.96" a="6171.20" fwhm="0.001574" res="310730.5" algo="FTMS"/>
<pk mz="489.197870" i="2873141.0" sn="19.12" a="4111.39" fwhm="0.001590" res="307704.9" algo="FTMS"/>
<pk mz="489.220092" i="2034489.9" sn="12.86" a="2533.46" fwhm="0.001500" res="326183.0" algo="FTMS"/>
<pk mz="489.226194" i="4451643.0" sn="30.91" a="6330.88" fwhm="0.001530" res="319697.7" algo="FTMS"/>
<pk mz="489.234208" i="2653501.0" sn="17.48" a="3655.04" fwhm="0.001678" res="291613.0" algo="FTMS"/>
<pk mz="489.262493" i="2079043.0" sn="13.19" a="3025.56" fwhm="0.001704" res="287087.8" algo="FTMS"/>
<pk mz="489.270465" i="2303556.8" sn="14.87" a="3688.90" fwhm="0.001875" res="260944.8" algo="FTMS"/>
<pk mz="489.307073" i="1404236.6" sn="8.16" a="1383.20" fwhm="0.001352" res="361803.3" algo="FTMS"/>
<pk mz="490.062635" i="2700271.8" sn="17.61" a="3459.94" fwhm="0.001504" res="325856.2" algo="FTMS"/>
<pk mz="490.073861" i="1545714.3" sn="9.10" a="2039.80" fwhm="0.001664" res="294430.6" algo="FTMS"/>
<pk mz="490.099270" i="2518007.8" sn="16.27" a="3449.03" fwhm="0.001556" res="314937.8" algo="FTMS"/>
<pk mz="490.110200" i="1419514.1" sn="8.17" a="1633.23" fwhm="0.001505" res="325589.3" algo="FTMS"/>
<pk mz="490.120480" i="1460988.4" sn="8.47" a="1718.49" fwhm="0.001531" res="320156.2" algo="FTMS"/>
<pk mz="490.135458" i="2147839.5" sn="13.54" a="2905.31" fwhm="0.001620" res="302487.3" algo="FTMS"/>
<pk mz="490.193217" i="2949132.0" sn="19.44" a="4235.74" fwhm="0.001642" res="298508.2" algo="FTMS"/>
<pk mz="490.229429" i="3560979.8" sn="23.96" a="5843.27" fwhm="0.001854" res="264380.0" algo="FTMS"/>
<pk mz="490.265809" i="1575707.8" sn="9.32" a="1612.67" fwhm="0.001520" res="322583.8" algo="FTMS"/>
<pk mz="490.292137" i="2225697.3" sn="14.11" a="3193.29" fwhm="0.001770" res="276993.4" algo="FTMS"/>
<pk mz="491.010125" i="1529020.1" sn="8.97" a="1868.08" fwhm="0.001889" res="259889.9" algo="FTMS"/>
<pk mz="491.046800" i="5320388.0" sn="36.93" a="8761.66" fwhm="0.001698" res="289241.2" algo="FTMS"/>
<pk mz="491.058016" i="2035654.5" sn="12.71" a="3007.06" fwhm="0.001782" res="275539.9" algo="FTMS"/>
<pk mz="491.067352" i="1384392.5" sn="7.91" a="2127.45" fwhm="0.002206" res="222619.0" algo="FTMS"/>
<pk mz="491.083187" i="5935820.0" sn="41.46" a="10070.20" fwhm="0.001775" res="276689.8" algo="FTMS"/>
<pk mz="491.094461" i="3091150.3" sn="20.49" a="5131.27" fwhm="0.002084" res="235618.8" algo="FTMS"/>
<pk mz="491.104316" i="1813968.5" sn="11.07" a="2878.41" fwhm="0.001995" res="246121.3" algo="FTMS"/>
<pk mz="491.119657" i="5348052.0" sn="37.13" a="7705.70" fwhm="0.001531" res="320698.4" algo="FTMS"/>
<pk mz="491.132659" i="2055126.6" sn="12.85" a="2792.85" fwhm="0.002072" res="237024.8" algo="FTMS"/>
<pk mz="491.155797" i="4336347.5" sn="29.67" a="7287.17" fwhm="0.001718" res="285852.8" algo="FTMS"/>
<pk mz="491.169002" i="3520734.5" sn="23.66" a="5892.76" fwhm="0.001835" res="267668.1" algo="FTMS"/>
<pk mz="491.192387" i="1529059.5" sn="8.97" a="1457.79" fwhm="0.001262" res="389355.0" algo="FTMS"/>
<pk mz="491.205348" i="7095014.0" sn="50.01" a="12278.88" fwhm="0.001757" res="279648.5" algo="FTMS"/>
<pk mz="491.213481" i="1671144.0" sn="10.02" a="2404.29" fwhm="0.002001" res="245474.1" algo="FTMS"/>
<pk mz="491.223312" i="1489386.1" sn="8.68" a="1922.60" fwhm="0.001646" res="298487.9" algo="FTMS"/>
<pk mz="491.241795" i="6449902.0" sn="45.25" a="10847.95" fwhm="0.001756" res="279787.8" algo="FTMS"/>
<pk mz="491.250917" i="1501680.1" sn="8.77" a="1651.43" fwhm="0.001720" res="285528.8" algo="FTMS"/>
<pk mz="491.278094" i="2790134.0" sn="18.27" a="3992.76" fwhm="0.001674" res="293448.7" algo="FTMS"/>
<pk mz="492.042042" i="2931610.5" sn="19.31" a="4881.59" fwhm="0.001751" res="280993.6" algo="FTMS"/>
<pk mz="492.050215" i="1327004.1" sn="7.48" a="1675.87" fwhm="0.001672" res="294246.4" algo="FTMS"/>
<pk mz="492.078435" i="3394978.3" sn="22.73" a="5343.17" fwhm="0.001771" res="277872.9" algo="FTMS"/>
<pk mz="492.086492" i="1406628.0" sn="8.07" a="1687.00" fwhm="0.001610" res="305558.1" algo="FTMS"/>
<pk mz="492.114712" i="2875306.0" sn="18.90" a="4844.69" fwhm="0.001661" res="296345.5" algo="FTMS"/>
<pk mz="492.123159" i="1587115.9" sn="9.40" a="1854.06" fwhm="0.001509" res="326031.6" algo="FTMS"/>
<pk mz="492.151092" i="1956273.9" sn="12.12" a="2038.00" fwhm="0.001393" res="353207.4" algo="FTMS"/>
<pk mz="492.159562" i="1927347.6" sn="11.91" a="2490.19" fwhm="0.001542" res="319156.5" algo="FTMS"/>
<pk mz="492.164165" i="1700788.8" sn="10.24" a="1946.15" fwhm="0.001503" res="327405.1" algo="FTMS"/>
<pk mz="492.172375" i="2111926.5" sn="13.27" a="3023.78" fwhm="0.001759" res="279772.5" algo="FTMS"/>
<pk mz="492.208653" i="3397054.3" sn="22.74" a="5650.73" fwhm="0.001827" res="269364.3" algo="FTMS"/>
<pk mz="492.245160" i="3007430.0" sn="19.87" a="4045.96" fwhm="0.001567" res="314172.3" algo="FTMS"/>
<pk mz="493.026186" i="3334254.3" sn="22.28" a="4912.71" fwhm="0.001606" res="306964.4" algo="FTMS"/>
<pk mz="493.062342" i="7044214.0" sn="49.63" a="11574.28" fwhm="0.001721" res="286490.6" algo="FTMS"/>
<pk mz="493.073463" i="2864248.3" sn="18.81" a="4187.48" fwhm="0.001676" res="294203.1" algo="FTMS"/>
<pk mz="493.098794" i="6892669.5" sn="48.51" a="11461.74" fwhm="0.001671" res="295096.8" algo="FTMS"/>
<pk mz="493.110021" i="3132544.3" sn="20.79" a="5311.37" fwhm="0.001706" res="289019.2" algo="FTMS"/>
<pk mz="493.127184" i="2430083.8" sn="15.61" a="3485.78" fwhm="0.001682" res="293234.0" algo="FTMS"/>
<pk mz="493.135070" i="8000645.5" sn="56.68" a="13951.09" fwhm="0.001752" res="281471.3" algo="FTMS"/>
<pk mz="493.147898" i="2261640.3" sn="14.37" a="3684.26" fwhm="0.002313" res="213236.8" algo="FTMS"/>
<pk mz="493.171492" i="3612813.3" sn="24.33" a="5552.63" fwhm="0.001564" res="315286.7" algo="FTMS"/>
<pk mz="493.184575" i="6079632.0" sn="42.52" a="9835.89" fwhm="0.001678" res="293891.5" algo="FTMS"/>
<pk mz="493.194376" i="1318546.3" sn="7.42" a="1354.39" fwhm="0.001625" res="303411.5" algo="FTMS"/>
<pk mz="493.202329" i="2006932.0" sn="12.49" a="3395.57" fwhm="0.002002" res="246317.1" algo="FTMS"/>
<pk mz="493.208145" i="2663061.3" sn="17.33" a="3694.07" fwhm="0.001555" res="317077.5" algo="FTMS"/>
<pk mz="493.221046" i="8983704.0" sn="63.93" a="14078.41" fwhm="0.001593" res="309699.7" algo="FTMS"/>
<pk mz="493.230548" i="2017434.0" sn="12.57" a="2842.14" fwhm="0.001627" res="303165.1" algo="FTMS"/>
<pk mz="493.238939" i="2119068.0" sn="13.32" a="2853.69" fwhm="0.001671" res="295158.2" algo="FTMS"/>
<pk mz="493.242113" i="1344668.5" sn="7.61" a="1714.76" fwhm="0.001746" res="282461.5" algo="FTMS"/>
<pk mz="493.257432" i="5291168.0" sn="36.71" a="9030.38" fwhm="0.001770" res="278679.8" algo="FTMS"/>
<pk mz="493.281091" i="1381028.9" sn="7.88" a="1500.82" fwhm="0.001375" res="358803.3" algo="FTMS"/>
<pk mz="493.293627" i="2306215.8" sn="14.70" a="3498.10" fwhm="0.001744" res="282897.2" algo="FTMS"/>
<pk mz="494.057669" i="2777420.0" sn="18.17" a="4536.42" fwhm="0.001762" res="280354.7" algo="FTMS"/>
<pk mz="494.065845" i="1336397.6" sn="7.55" a="1366.69" fwhm="0.001486" res="332496.9" algo="FTMS"/>
<pk mz="494.094130" i="3641683.8" sn="24.54" a="5529.79" fwhm="0.001679" res="294287.0" algo="FTMS"/>
<pk mz="494.102107" i="1837141.4" sn="11.24" a="2856.63" fwhm="0.001955" res="252738.3" algo="FTMS"/>
<pk mz="494.105435" i="1286742.1" sn="7.18" a="1315.69" fwhm="0.001436" res="344073.7" algo="FTMS"/>
<pk mz="494.130454" i="3332955.5" sn="22.27" a="4540.34" fwhm="0.001502" res="328987.2" algo="FTMS"/>
<pk mz="494.138549" i="2142045.3" sn="13.49" a="2195.86" fwhm="0.001306" res="378300.0" algo="FTMS"/>
<pk mz="494.166817" i="1779043.4" sn="10.81" a="2461.68" fwhm="0.001736" res="284705.8" algo="FTMS"/>
<pk mz="494.179762" i="2434406.0" sn="15.64" a="3197.55" fwhm="0.001562" res="316449.2" algo="FTMS"/>
<pk mz="494.187919" i="2354535.8" sn="15.05" a="3281.29" fwhm="0.001664" res="297016.0" algo="FTMS"/>
<pk mz="494.216151" i="2071149.9" sn="12.96" a="2997.23" fwhm="0.001737" res="284545.8" algo="FTMS"/>
<pk mz="494.224082" i="3499375.5" sn="23.49" a="5231.05" fwhm="0.001689" res="292640.0" algo="FTMS"/>
<pk mz="494.260615" i="1387383.5" sn="7.92" a="1751.45" fwhm="0.001566" res="315574.8" algo="FTMS"/>
<pk mz="495.020614" i="1423770.8" sn="8.19" a="1808.96" fwhm="0.001742" res="284226.8" algo="FTMS"/>
<pk mz="495.041618" i="5017631.5" sn="34.69" a="8751.53" fwhm="0.001863" res="265659.3" algo="FTMS"/>
<pk mz="495.057151" i="1328930.6" sn="7.49" a="1291.94" fwhm="0.001562" res="316906.4" algo="FTMS"/>
<pk mz="495.077995" i="7566887.0" sn="53.48" a="12574.13" fwhm="0.001720" res="287916.2" algo="FTMS"/>
<pk mz="495.089262" i="2864681.5" sn="18.81" a="5439.07" fwhm="0.002006" res="246863.5" algo="FTMS"/>
<pk mz="495.114488" i="9176623.0" sn="65.35" a="15070.97" fwhm="0.001688" res="293385.8" algo="FTMS"/>
<pk mz="495.125799" i="2305329.5" sn="14.69" a="4097.53" fwhm="0.001893" res="261550.8" algo="FTMS"/>
<pk mz="495.142875" i="11300405.0" sn="81.01" a="19489.51" fwhm="0.001706" res="290215.8" algo="FTMS"/>
<pk mz="495.150840" i="7090743.0" sn="49.97" a="12539.82" fwhm="0.001763" res="280855.8" algo="FTMS"/>
<pk mz="495.183205" i="45639228.0" z="-1" sn="334.18" a="79150.80" fwhm="0.001697" res="291822.3" algo="FTMS" component_name="W" deconvoluted_molecular_mass="495.184089" deconvoluted_isotopic_mass="495.184163"/>
<pk mz="495.187311" i="3786814.8" sn="25.61" a="6495.04" fwhm="0.001727" res="286657.6" algo="FTMS"/>
<pk mz="495.200368" i="6264385.5" sn="43.88" a="10575.75" fwhm="0.001782" res="277821.8" algo="FTMS"/>
<pk mz="495.218108" i="2880581.3" sn="18.93" a="4400.17" fwhm="0.001698" res="291597.1" algo="FTMS"/>
<pk mz="495.223824" i="1931334.5" sn="11.93" a="2645.79" fwhm="0.001615" res="306626.6" algo="FTMS"/>
[truncated: 179,984 more chars]
