# Supplementary material for: Drought re-routes soil microbial carbon metabolism towards emission of volatile metabolites in an artificial tropical rainforest
Source: Nat Microbiol. 2023 Jul 31;8(8):1480–94. doi: 10.1038/s41564-023-01432-9 (PMC10390333; doi:10.1038/s41564-023-01432-9)
Supplement: Supplementary file 3 — Folder containing all raw XML data for FTICR. [file 41564_2023_1432_MOESM3_ESM.zip › FTICR-XML-Honeker/P15-11-e.xml]

<?xml version="1.0" encoding="utf-8"?>
<root>
<fileinfo appname="Bruker Compass DataAnalysis" appversion="5.0.203" app_platform="64-bit" date="2021-02-04T10:15:04" type="DataAnalysis Results" typeversion="1.1" subtype="MS Spectrum" />
<generalinfo organisation="" user="" hostname="WE35157" os="Windows 8" architecture="64-bit"/>
<analysis name="C:\Users\toyo995\OneDrive - PNNL\Desktop\Data Malak Feb\Tfaily_50971_P15-11-e_02Feb21_Alder_Inf_144SA_IATp05_1_01_58828.d\analysis.baf">
<info><DateTime>2021-02-02T12:55:31-08:00</DateTime><method>FY21_Q1_144SA_p05_neg_58828</method><sample></sample><comment></comment><operator></operator><instrument>solariX</instrument><instrument_serial_number>000000.00000</instrument_serial_number><manufacturer>Bruker</manufacturer></info>
<DataAnalysis version="DataAnalysis 5.0.203" DataAnalysisResults="">
<DataAnalysis_processing_parameters><find_compounds_chromatogram detect_version="2" detect_areamode="1" detect_areathresholdabs="0.00000000" detect_areathresholdrel="10.00000000" detect_intensitymode="1" detect_intensitythresholdabs="0.00000000" detect_intensitythresholdrel="10.00000000" detect_sensitivity="0.20000000" add_uv_or_ms_spectra="0" spectrum_load_mode="2" background_subtraction_mode="0" MS_peaksensmode2="1" MS_pc12="0.40000000" MS_pc22="4.00000000" MS_peaksens12="99.00000000" MS_peaksens22="99.00000000" MS_areamode2="2" MS_areathresholdabs2="1000.00000000" MS_areathresholdrel2="10.00000000" MS_intensitymode2="0" MS_intensitythresholdabs2="1000.00000000" MS_intensitythresholdrel2="10.00000000" MS_basesmoothmode2="1" MS_basesmoothpts2="8" MS_basesmoothmin2="12.00000000" MS_basesmoothforce2="0.10000000" MS_startendslope2="10.00000000" MS_valleyfilterused2="1" MS_valleyfilter2="10.00000000" MS_noisecorr2="0" UV_peaksensmode2="1" UV_pc12="0.40000000" UV_pc22="4.00000000" UV_peaksens12="99.90000000" UV_peaksens22="100.00000000" UV_areamode2="0" UV_areathresholdabs2="5.00000000" UV_areathresholdrel2="1.00000000" UV_intensitymode2="1" UV_intensitythresholdabs2="1.00000000" UV_intensitythresholdrel2="0.01000000" UV_basesmoothmode2="1" UV_basesmoothpts2="8" UV_basesmoothmin2="12.00000000" UV_basesmoothforce2="1.00000000" UV_startendslope2="10.00000000" UV_valleyfilterused2="1" UV_valleyfilter2="10.00000000" UV_noisecorr2="0" detect_delcmpdsinrng="1" />
<find_compounds_mobilogram detect_areamode="1" detect_areathresholdabs="1000.00000000" detect_areathresholdrel="5.00000000" detect_intensitymode="0" detect_intensitythresholdabs="100.00000000" detect_intensitythresholdrel="5.00000000" detect_sensitivity="99.00000000" detect_resolution="250.00000000" spectrum_load_mode="2" detect_delcmpdsinrng="1" />
<auto_ms_n use_retention_time_window="1" retention_time_window="0.75000000" rt_unit="min" minimum_intensity_positive="10000.00000000" minimum_intensity_negative="1000.00000000" apply_max_number_compounds="1" max_number_compounds="300" spectrum_load_mode="2" background_type="0" create_auto_ms_n_traces="0" create_detailed_traces="0" merge_positive_negative_compounds="0" detect_delcmpdsinrng="1" detect_keep_cmpds_detectedneutralloss="0" add_uv_spectra="0" advanced_precursor_determination="0" determine_alternate_precursor="0" />
<dissect_params dissect_addsmoothing="0" dissect_allow_wider_peaks="0" dissect_resolving_power="1.00000000" dissect_set_expected_width="0" dissect_expected_width="3" dissect_deletepeaksinrange="1" dissect_fullrange="1" dissect_cutoff="0.05000000" dissect_sensitivity="10.00000000" dissect_maxoverlap="5" dissect_smoothwidth="1" spectrum_load_mode="0" add_uv_spectra="1" />
<find_all_compounds min_time_points="10" min_correlation="0.70000000" background_type="0" load_spec_type="3" additional_smoothing="0" proteomics="0" chrom_sn_threshold="5.00000000" chrom_smoothingwidth="1" detect_delcmpdsinrng="1" add_MSMS_spectra="1" adducts_positive_mode="" adducts_negative_mode="" />
<ms_peak_finder ms_peak_finder_type="FTMS" ms_manually_use_peak_finder="1" ms_peak_finder_filter_exclusion_masses="0" ><ms_peak_finder_apex minimum_intensity="100.00000000" peak_width="0.00200000" peak_width_msms="0.00200000" relative_threshold_base_peak="0.05000000" signal_to_noise="1.00000000" />
<ms_peak_finder_centroid peak_width="0.00200000" peak_width_msms="0.00200000" signal_to_noise="1.00000000" relative_threshold_base_peak="0.05000000" minimum_intensity="100.00000000" centroid_percentage="80.00000000" />
<ms_peak_finder_snap minimum_intensity="0.00000000" relative_threshold_base_peak="0.01000000" signal_to_noise="2.00000000" maximum_charge="20" quality_factor_threshold="0.90000000" number_of_patterns="500000" building_block_1="C 4.9384 N 1.3577 O 1.4773 S 0.0417 H 7.7583" building_block_2="" use_snap_2="1" add_detailed_results="0" />
<ms_peak_finder_snap minimum_intensity="100.00000000" peak_width="1.00000000" use_datapoints="1" sum_width="1" relative_threshold_base_peak="0.05000000" signal_to_noise="1.00000000" baseline_type="1" baseline_flatness="1.00000000" same_sumwidth_as_acquisition="0" use_resolution="0" res="10000" instrument_sum_width="5" use_sum_of_intensities="0" />
<ms_peak_finder_ftms signal_to_noise="7.00000000" relative_threshold_base_peak="0.01000000" minimum_intensity="100.00000000" centroid_percentage="80.00000000" use_centroid="0" />
<ms_peak_finder_line_spectra apply_line_spectra_threshold="0" line_spectra_threshold="10.00000000" />
</ms_peak_finder>
<deconvolution clear_prev_results="1" create_neutral_spectrum="0" incl_shifted_spectra="0" ret_residuals="0" incl_comp_details="0" show_comp_details="0" substance_class="1" extend_evelope="0" extend_before="1.00000000" extend_after="1.00000000" auto_apply="1" ><deconvolution_detailed_full perf_deconv="1" rel_isotop_deconv="0" resolve_isotop="1" exclude_reporter_ions="0" reporter_ions="0" abund_cutoff="2.50000000" envelope_cutoff="75.00000000" high_mass="4000.00000000" low_mass="250.00000000" mw_agreement="0.00000000" maximum_charge="4" max_charge_isotop="0" min_charge="4" min_peaks="3" precursor_deconv="0" max_components="10" adduct_ion_name_neg="-H" adduct_ion_mass_neg="-1.00782504" adduct_ion_name_pos="+H" adduct_ion_mass_pos="1.00727600" apply_min_max_mass_boundaries="0" />
<deconvolution_detailed_max_res perf_deconv="1" rel_isotop_deconv="0" resolve_isotop="1" exclude_reporter_ions="0" reporter_ions="0" abund_cutoff="2.00000000" envelope_cutoff="75.00000000" high_mass="4000.00000000" low_mass="250.00000000" mw_agreement="5.00000000" maximum_charge="3" max_charge_isotop="0" min_charge="3" min_peaks="3" precursor_deconv="0" max_components="10" adduct_ion_name_neg="-H" adduct_ion_mass_neg="-1.00782504" adduct_ion_name_pos="+H" adduct_ion_mass_pos="1.00727600" apply_min_max_mass_boundaries="0" />
<deconvolution_detailed_ms_n perf_deconv="1" rel_isotop_deconv="0" resolve_isotop="1" exclude_reporter_ions="0" reporter_ions="0" abund_cutoff="1.00000000" envelope_cutoff="75.00000000" high_mass="3000.00000000" low_mass="100.00000000" mw_agreement="5.00000000" maximum_charge="3" max_charge_isotop="0" min_charge="3" min_peaks="3" precursor_deconv="0" max_components="10" adduct_ion_name_neg="-H" adduct_ion_mass_neg="-1.00782504" adduct_ion_name_pos="+H" adduct_ion_mass_pos="1.00727600" apply_min_max_mass_boundaries="0" />
<deconvolution_detailed_protein perf_deconv="1" rel_isotop_deconv="1" resolve_isotop="1" exclude_reporter_ions="0" reporter_ions="0" abund_cutoff="2.50000000" envelope_cutoff="75.00000000" high_mass="100000.00000000" low_mass="1000.00000000" mw_agreement="0.00000000" maximum_charge="75" max_charge_isotop="0" min_charge="75" min_peaks="3" precursor_deconv="0" max_components="20" adduct_ion_name_neg="-H" adduct_ion_mass_neg="-1.00782504" adduct_ion_name_pos="+H" adduct_ion_mass_pos="1.00727600" apply_min_max_mass_boundaries="1" />
<max_entropy_deconvolution adduct_ion_name_pos="+H" adduct_ion_mass_pos="1.00727600" adduct_ion_name_neg="-H" adduct_ion_mass_neg="-1.00782504" low_mass="1000.00000000" high_mass="100000.00000000" spacint_out="0.00000000" resolving_power="1000.00000000" peak_width="0.00200000" width="0" maxentx="0" res="0" />
</deconvolution><mascot_export globalchargelimit_apply="1" globalchargelimit="1+, 2+ and 3+" prefer_fullscan_deconvolution_results="1" deconvolution_export_type="1" msmssignals="100" threshold="100.00000000" mssignals_deconv="2" mssignals_non_deconv="0" normalize_msms="0" single_charged="0" />
<process_parameters_chrom baseline_flatness="0.80000000"	baseline_addchild="1"	baseline_disableoriginal="1" baseline_usesamecolor="1" smoothing_algorithm="1" smoothing_width="0.20000000" smoothing_cycles="1" smoothing_addchild="1" smoothing_disableoriginal="1"	smoothing_usesamecolor="1" />
<process_parameters_mobil baseline_flatness="0.80000000"	baseline_addchild="1"	baseline_disableoriginal="1" baseline_usesamecolor="1" smoothing_algorithm="1" smoothing_width="0.10000000" smoothing_cycles="1" smoothing_addchild="1" smoothing_disableoriginal="1"	smoothing_usesamecolor="1" />
<process_parameters_ms baseline_flatness="0.80000000"	baseline_addchild="1"	baseline_disableoriginal="1" baseline_usesamecolor="1" smoothing_algorithm="1" smoothing_width="0.20000000" smoothing_cycles="1" smoothing_addchild="1" smoothing_disableoriginal="1"	smoothing_usesamecolor="1" />
<display_params mass_precision="-1" time_precision="2" structure_size="30" chrom_peak_label="Index" />
<calibration_params calibration_range="0.00500000" calibration_listname="neg_pip_McKeeFA_DSmith_verified" calibration_listgroupname="ESI" calibration_fit_mode="0" calibration_intensitythreshold="1000000.00000000" />
<calibration_lockmass_params calibration_range="0.50000000" calibration_listname="" calibration_listgroupname="" calibration_intensitythreshold="0.00000000" calibration_lockmassmode="0" />
<mobility_calibration_params calibration_range="0.10000000" calibration_listname="&lt;not set&gt;" calibration_listgroupname="ESI" calibration_intensitythreshold="0.00000000" />
<library_search_params del_prev_res="1" ><library_search_basic_params accept_score="50" allowmasses_above="0" allowmasses_below="0" desired_score="900" increasedepth="0" maxnr_spectra="10" cross_match="0" sort_by="1" include_precursor_spectra="1" exclude_precursor_signals="0" skip_low_frgamnet_spectra="1" min_effective_score="500" minmatch_score="250" min_score="400" />
<library_search_advanced_params add_int_range="5.00000000" extended="1" locnorm="0" root="0" hwfstp="50" hwscdp="7" intrangefac="1.89999998" locnormeqfac="1.00000000" locnormfac="2.00000000" locnormwin="25" masdisint="20" minsrcint="100" minspepresrc="15" threshfstp="40" maskadducts="0" maskprecursor="0" />
<library_search_libraries_params add_unid="0" parallel="0" libraries="" librariey_unidentified="" />
<library_search_match_params chrgdeconv="0" collenerg="0" fragampl="1" instrtp="2" ionmeth="3" isolwidth="0" msmsstg="2" ms_vs_msms="4" pkwidth="0" polarity="4" psd="0" lastprecion="0" precions="0" prodion="0" rgtgaspress="0" rgtion="0" refl="0" collgas="0" collgaspress="0" trapdrv="1" />
<library_search_add_params add_confirm_mode="0" />
<library_search_rt_params accepted_deviation="1.00000000" apply_rt_match="0" match_columnname="1" max_deviation="5.00000000" />
</library_search_params><masslist_layout layout_columntypes="2 12 3 6 " layout_columnwidth="66 20 63 57 " />
<cmpdlist_layout layout_columntypes="14 20 31 1 40 26 " layout_columnwidth="20 53 134 65 46 50 " />
<molecular_formula_layout layout_columntypes="24 1 2 40 3 5 6 18 7 9 8 " layout_columnwidth="-1 -1 -1 -1 -1 -1 -1 -1 -1 -1 -1 " />
<general_unknown_layout layout_columntypes="6 0 5 3 4 2 12 14 10 11 " layout_columnwidth="-1 -1 -1 -1 -1 -1 -1 -1 -1 -1 " />
<target_screening_layout layout_columntypes="15 14 6 5 43 11 1 2 17 7 8 9 10 4 3 39 40 41 42 16 18 19 25 20 21 22 23 24 31 26 27 28 29 30 37 32 33 34 35 36 " layout_columnwidth="-1 -1 -1 -1 -1 -1 -1 -1 -1 -1 -1 -1 -1 -1 -1 -1 -1 -1 -1 -1 -1 -1 -1 -1 -1 -1 -1 -1 -1 -1 -1 -1 -1 -1 -1 -1 -1 -1 -1 -1 " />
<exclusion_masses></exclusion_masses>
<xml_export_parameters export_detailed_information="0" export_peptide_database_query_information="1" export_full_peptide_database_query_information="1" protein_analysis_export_mgf="1" protein_analysis_export_xml="1" />
<smf1D_params max_nr_formulae="50" z="1" rdb_min="0.00000000" rdb_max="80.00000000" tolerance_ppm="5.00000000" tolerance_abs="1.00000000" tolerance_ppm_MSn="5.00000000" tolerance_abs_MSn="2.00000000" use_rel_tolerance="0" use_rel_tolerance_MSn="0" lower_bound_formula="" upper_bound_formula="" electron_configuration="2" electron_configuration_MSn="0" sigma_limit="0.02000000" sigma_limit_MSn="0.05000000" HC_Ratio_min="0.00000000" HC_Ratio_max="3.00000000" filtering="1" patternsearch="0" filter_by_elementratio="1" estimate_carbon_count="1" relative_threshold_base_peak="1.00000000" delete_previous_results="1" filter_criteriy="0" adducts_positive_mode="M+H  M+NH4  M+Na  M+K " adducts_negative_mode="M-H  M+Na-H2  M+K-H2  M+Cl " collect_adducts="0" />
<smf3D_params tolerance_neutralloss="5.00000000" intensitythresholdabs2="0.00000000" intensity_threshold_abs_msms="0.00000000" auto_filter="0" nr_explained_peaks="5" highlight_unexplained_peaks="0" />
<uv_parameters rt_offset="0.00000000" />
<target_screening delta_rt="1.50000000" threshold_sigma="0.05000000" detection_tolerance="0.00500000" identification_tolerance="10.00000000" detection_tolerance_ppm="5.00000000" identification_tolerance_ppm="5.00000000" use_tolerance_ppm="0" compound_database="C:\BDALSystemData\BuildingBlocks\TargetScreeningDataBase.csv" use_sampleinfo_xml="0" rt_range_start="0.00000000" rt_range_end="0.00000000" additional_smoothing="0" create_chromatogram_time_slices="1" rt_window_halfwidth="45.00000000" enable_BPC="1" evaluate_qualifier_ions="1" qualifier_ion_intensity_threshold="0.00000000" group_id=": " lc_method_id=":" ms_method_id=":" matrix_id=":" useDB="0" sortanalytes="4" />
<automatic_calibration use_calibration_segment="0" automatic_calibration="0.00000000/0.00000000" automatic_calibration_use_spectrum_type="0" automatic_calibration_retain_data="0" automatic_calibration_perform_lockmass="0" />
<target_screening_scoring threshold1_qualityfactor="0.02000000" threshold2_qualityfactor="0.05000000" threshold1_massaccuracy="3.00000000" threshold2_massaccuracy="10.00000000" threshold1_retentiontime="20.00000000" threshold2_retentiontime="40.00000000" use_tolerance_ppm="0" />
</DataAnalysis_processing_parameters>
<ms_spectrum info="-MS" msmsinfo="All MS" polarity="-" scanmode="fullscan" seq_nr_start="1"  rt="4.72701667" rt_unit="min">
<ms_peaks><pk mz="148.030508" i="1748335.0" sn="17.27" a="217.40" fwhm="0.000139" res="1063797.7" algo="FTMS"/>
<pk mz="148.033033" i="14383426.0" sn="160.19" a="1755.59" fwhm="0.000175" res="844854.3" algo="FTMS"/>
<pk mz="148.033223" i="31539432.0" sn="354.26" a="4967.91" fwhm="0.000158" res="935140.2" algo="FTMS"/>
<pk mz="149.036312" i="1322180.4" sn="12.45" a="148.90" fwhm="0.000133" res="1118049.0" algo="FTMS"/>
<pk mz="149.036577" i="2063890.0" sn="20.84" a="268.39" fwhm="0.000140" res="1064214.4" algo="FTMS"/>
<pk mz="150.037460" i="1133080.4" sn="10.31" a="104.78" fwhm="0.000128" res="1171956.3" algo="FTMS"/>
<pk mz="154.059046" i="911679.4" sn="7.81" a="80.71" fwhm="0.000134" res="1152248.4" algo="FTMS"/>
<pk mz="155.071344" i="1216307.9" sn="11.25" a="124.45" fwhm="0.000138" res="1127781.8" algo="FTMS"/>
<pk mz="156.038308" i="2415664.5" sn="24.82" a="288.01" fwhm="0.000137" res="1142824.7" algo="FTMS"/>
<pk mz="156.847141" i="1014713.9" sn="8.97" a="126.20" fwhm="0.000167" res="941972.1" algo="FTMS"/>
<pk mz="157.041668" i="1257071.8" sn="11.71" a="127.17" fwhm="0.000133" res="1177387.3" algo="FTMS"/>
<pk mz="157.326406" i="853246.9" sn="7.15" a="97.13" fwhm="0.000171" res="917613.0" algo="FTMS"/>
<pk mz="158.017595" i="1108434.9" sn="10.03" a="102.93" fwhm="0.000132" res="1197416.1" algo="FTMS"/>
<pk mz="158.053673" i="1014170.7" sn="8.97" a="106.84" fwhm="0.000133" res="1191772.0" algo="FTMS"/>
<pk mz="158.053954" i="1643614.6" sn="16.09" a="208.53" fwhm="0.000150" res="1056292.8" algo="FTMS"/>
<pk mz="158.566091" i="863083.3" sn="7.26" a="76.89" fwhm="0.000174" res="913857.2" algo="FTMS"/>
<pk mz="158.697383" i="894095.3" sn="7.61" a="107.60" fwhm="0.000181" res="877409.6" algo="FTMS"/>
<pk mz="159.020652" i="9561932.0" sn="105.66" a="1518.36" fwhm="0.000164" res="967359.9" algo="FTMS"/>
<pk mz="159.020925" i="23498188.0" sn="263.31" a="3857.35" fwhm="0.000161" res="989932.2" algo="FTMS"/>
<pk mz="159.029876" i="953883.4" sn="8.29" a="93.66" fwhm="0.000148" res="1071166.1" algo="FTMS"/>
<pk mz="159.524578" i="1679454.4" sn="16.49" a="248.16" fwhm="0.000167" res="953037.3" algo="FTMS"/>
<pk mz="159.526120" i="1474946.3" sn="14.18" a="180.97" fwhm="0.000156" res="1021253.4" algo="FTMS"/>
<pk mz="160.024286" i="1449033.9" sn="13.89" a="169.77" fwhm="0.000140" res="1142561.2" algo="FTMS"/>
<pk mz="160.333629" i="862009.9" sn="7.25" a="129.75" fwhm="0.000210" res="763980.3" algo="FTMS"/>
<pk mz="160.762570" i="861630.0" sn="7.24" a="109.72" fwhm="0.000189" res="849485.9" algo="FTMS"/>
<pk mz="161.036569" i="1346115.9" sn="12.72" a="155.89" fwhm="0.000144" res="1118608.2" algo="FTMS"/>
<pk mz="161.045498" i="1168709.5" sn="10.72" a="170.29" fwhm="0.000197" res="818010.0" algo="FTMS"/>
<pk mz="161.182772" i="840858.6" sn="7.01" a="100.55" fwhm="0.000180" res="894781.7" algo="FTMS"/>
<pk mz="161.646887" i="863676.1" sn="7.27" a="82.98" fwhm="0.000154" res="1049420.0" algo="FTMS"/>
<pk mz="162.048860" i="3062363.8" sn="32.14" a="518.32" fwhm="0.000172" res="941709.8" algo="FTMS"/>
<pk mz="163.040026" i="1004343.9" sn="8.86" a="87.18" fwhm="0.000138" res="1183747.6" algo="FTMS"/>
<pk mz="164.395872" i="846819.3" sn="7.08" a="104.01" fwhm="0.000168" res="978895.4" algo="FTMS"/>
<pk mz="165.019301" i="952150.8" sn="8.27" a="102.22" fwhm="0.000146" res="1127554.2" algo="FTMS"/>
<pk mz="166.028182" i="899048.2" sn="7.67" a="113.00" fwhm="0.000172" res="964699.5" algo="FTMS"/>
<pk mz="166.047807" i="919760.1" sn="7.90" a="121.06" fwhm="0.000180" res="922331.7" algo="FTMS"/>
<pk mz="166.824823" i="914376.9" sn="7.84" a="143.74" fwhm="0.000200" res="834061.1" algo="FTMS"/>
<pk mz="166.960114" i="896217.9" sn="7.64" a="104.48" fwhm="0.000175" res="956648.2" algo="FTMS"/>
<pk mz="168.030213" i="1613415.0" sn="15.75" a="224.36" fwhm="0.000166" res="1014442.6" algo="FTMS"/>
<pk mz="168.463109" i="844182.9" sn="7.05" a="88.16" fwhm="0.000157" res="1074374.9" algo="FTMS"/>
<pk mz="168.491479" i="866899.8" sn="7.30" a="92.48" fwhm="0.000182" res="927316.9" algo="FTMS"/>
<pk mz="168.961477" i="852716.3" sn="7.14" a="105.13" fwhm="0.000172" res="980595.1" algo="FTMS"/>
<pk mz="169.139461" i="910079.6" sn="7.79" a="168.11" fwhm="0.000244" res="692380.5" algo="FTMS"/>
<pk mz="169.592086" i="875540.4" sn="7.40" a="110.06" fwhm="0.000199" res="852773.5" algo="FTMS"/>
<pk mz="169.966081" i="841156.4" sn="7.01" a="96.45" fwhm="0.000180" res="942182.0" algo="FTMS"/>
<pk mz="170.053644" i="1931897.4" sn="19.35" a="308.92" fwhm="0.000172" res="991091.1" algo="FTMS"/>
<pk mz="170.053961" i="5067465.5" sn="54.82" a="901.16" fwhm="0.000179" res="949116.1" algo="FTMS"/>
<pk mz="170.454092" i="868294.3" sn="7.32" a="103.73" fwhm="0.000184" res="924419.4" algo="FTMS"/>
<pk mz="170.481896" i="867804.1" sn="7.31" a="118.77" fwhm="0.000200" res="850957.2" algo="FTMS"/>
<pk mz="170.589052" i="845003.4" sn="7.06" a="99.99" fwhm="0.000179" res="954408.2" algo="FTMS"/>
<pk mz="170.992962" i="943168.6" sn="8.17" a="114.57" fwhm="0.000178" res="959691.2" algo="FTMS"/>
<pk mz="171.032429" i="869651.6" sn="7.33" a="118.65" fwhm="0.000188" res="909026.3" algo="FTMS"/>
<pk mz="171.057330" i="878397.6" sn="7.43" a="95.98" fwhm="0.000152" res="1128789.0" algo="FTMS"/>
<pk mz="171.322769" i="881118.9" sn="7.46" a="153.30" fwhm="0.000250" res="684960.0" algo="FTMS"/>
<pk mz="171.650639" i="845055.1" sn="7.06" a="115.37" fwhm="0.000188" res="912870.2" algo="FTMS"/>
<pk mz="171.683160" i="994138.1" sn="8.74" a="124.01" fwhm="0.000177" res="968063.3" algo="FTMS"/>
<pk mz="171.723871" i="853813.8" sn="7.15" a="100.55" fwhm="0.000172" res="1000267.7" algo="FTMS"/>
<pk mz="171.956799" i="889987.5" sn="7.56" a="170.61" fwhm="0.000323" res="532518.1" algo="FTMS"/>
<pk mz="172.033212" i="1027234.9" sn="9.12" a="134.54" fwhm="0.000177" res="972823.2" algo="FTMS"/>
<pk mz="172.061501" i="1262189.6" sn="11.77" a="217.05" fwhm="0.000207" res="831215.9" algo="FTMS"/>
<pk mz="172.069602" i="1925062.5" sn="19.27" a="324.85" fwhm="0.000185" res="929544.7" algo="FTMS"/>
<pk mz="172.097920" i="953913.3" sn="8.29" a="156.54" fwhm="0.000238" res="723357.8" algo="FTMS"/>
<pk mz="172.329044" i="950328.7" sn="8.25" a="104.75" fwhm="0.000162" res="1062968.5" algo="FTMS"/>
<pk mz="172.837035" i="918792.3" sn="7.89" a="118.43" fwhm="0.000184" res="937134.6" algo="FTMS"/>
<pk mz="173.036284" i="5368751.5" sn="58.23" a="771.46" fwhm="0.000165" res="1046249.6" algo="FTMS"/>
<pk mz="173.036576" i="34865456.0" sn="391.89" a="6746.43" fwhm="0.000188" res="922728.4" algo="FTMS"/>
<pk mz="173.252725" i="859818.1" sn="7.22" a="133.56" fwhm="0.000211" res="819172.2" algo="FTMS"/>
<pk mz="173.695024" i="871491.3" sn="7.35" a="148.82" fwhm="0.000238" res="729319.7" algo="FTMS"/>
<pk mz="174.039930" i="1724371.1" sn="17.00" a="228.00" fwhm="0.000154" res="1132059.3" algo="FTMS"/>
<pk mz="174.048574" i="1069284.4" sn="9.59" a="125.11" fwhm="0.000148" res="1175960.0" algo="FTMS"/>
<pk mz="174.048868" i="3696596.5" sn="39.31" a="601.79" fwhm="0.000174" res="999078.9" algo="FTMS"/>
<pk mz="174.210874" i="853619.9" sn="7.14" a="128.56" fwhm="0.000207" res="839704.5" algo="FTMS"/>
<pk mz="174.480999" i="951772.6" sn="8.24" a="115.95" fwhm="0.000177" res="983297.2" algo="FTMS"/>
<pk mz="174.591616" i="910701.7" sn="7.78" a="99.26" fwhm="0.000170" res="1025139.4" algo="FTMS"/>
<pk mz="175.052230" i="2081264.3" sn="21.00" a="348.04" fwhm="0.000183" res="954761.0" algo="FTMS"/>
<pk mz="175.060854" i="2536977.8" sn="26.14" a="368.99" fwhm="0.000165" res="1064034.7" algo="FTMS"/>
<pk mz="175.061167" i="14029650.0" sn="155.90" a="2764.11" fwhm="0.000193" res="906646.8" algo="FTMS"/>
<pk mz="175.086294" i="869030.1" sn="7.31" a="113.79" fwhm="0.000199" res="879594.6" algo="FTMS"/>
<pk mz="175.097255" i="1484119.9" sn="14.25" a="247.51" fwhm="0.000190" res="919394.0" algo="FTMS"/>
<pk mz="175.097561" i="5124760.0" sn="55.36" a="977.84" fwhm="0.000192" res="911762.8" algo="FTMS"/>
<pk mz="175.387505" i="864754.0" sn="7.26" a="114.97" fwhm="0.000186" res="945469.3" algo="FTMS"/>
<pk mz="175.537669" i="2624868.8" sn="27.13" a="447.88" fwhm="0.000188" res="931256.6" algo="FTMS"/>
<pk mz="175.539529" i="1716885.1" sn="16.88" a="281.89" fwhm="0.000184" res="953128.7" algo="FTMS"/>
<pk mz="175.557184" i="850808.3" sn="7.10" a="119.64" fwhm="0.000206" res="851448.2" algo="FTMS"/>
<pk mz="175.912807" i="851978.3" sn="7.09" a="120.96" fwhm="0.000220" res="799642.1" algo="FTMS"/>
<pk mz="176.064221" i="5696775.5" sn="61.60" a="1002.33" fwhm="0.000214" res="823728.7" algo="FTMS"/>
<pk mz="176.064513" i="17638664.0" sn="195.97" a="3772.06" fwhm="0.000206" res="853699.4" algo="FTMS"/>
<pk mz="176.301932" i="859930.3" sn="7.18" a="157.96" fwhm="0.000290" res="608940.8" algo="FTMS"/>
<pk mz="176.654163" i="851382.5" sn="7.08" a="141.15" fwhm="0.000225" res="784645.3" algo="FTMS"/>
<pk mz="176.773804" i="895023.8" sn="7.57" a="133.22" fwhm="0.000193" res="914025.3" algo="FTMS"/>
<pk mz="177.031492" i="3278479.3" sn="34.39" a="603.12" fwhm="0.000183" res="967627.0" algo="FTMS"/>
<pk mz="177.067877" i="1017159.4" sn="8.95" a="110.93" fwhm="0.000154" res="1152701.6" algo="FTMS"/>
<pk mz="177.418038" i="884430.0" sn="7.45" a="105.48" fwhm="0.000183" res="969595.1" algo="FTMS"/>
<pk mz="178.007902" i="873161.5" sn="7.30" a="168.87" fwhm="0.000253" res="703287.2" algo="FTMS"/>
<pk mz="178.043774" i="2266746.3" sn="22.92" a="387.02" fwhm="0.000183" res="970670.6" algo="FTMS"/>
<pk mz="178.307909" i="927363.7" sn="7.90" a="125.72" fwhm="0.000200" res="892710.7" algo="FTMS"/>
<pk mz="178.471348" i="999781.1" sn="8.72" a="182.74" fwhm="0.000250" res="713878.3" algo="FTMS"/>
<pk mz="178.704507" i="973801.3" sn="8.42" a="209.63" fwhm="0.000317" res="563348.3" algo="FTMS"/>
<pk mz="179.034952" i="1236248.8" sn="11.36" a="188.51" fwhm="0.000185" res="967705.2" algo="FTMS"/>
<pk mz="179.673438" i="955129.3" sn="8.18" a="111.45" fwhm="0.000165" res="1085675.4" algo="FTMS"/>
<pk mz="179.676068" i="854746.0" sn="7.06" a="129.39" fwhm="0.000214" res="841113.9" algo="FTMS"/>
<pk mz="179.960521" i="912371.7" sn="7.70" a="153.86" fwhm="0.000231" res="778017.8" algo="FTMS"/>
<pk mz="179.973301" i="949135.4" sn="8.11" a="136.47" fwhm="0.000197" res="915134.8" algo="FTMS"/>
<pk mz="180.990289" i="866139.1" sn="7.18" a="134.73" fwhm="0.000222" res="813714.8" algo="FTMS"/>
<pk mz="181.014225" i="2516986.8" sn="25.63" a="469.94" fwhm="0.000196" res="921676.6" algo="FTMS"/>
<pk mz="181.050621" i="944774.1" sn="8.06" a="142.43" fwhm="0.000205" res="881777.1" algo="FTMS"/>
<pk mz="181.105938" i="850991.6" sn="7.01" a="105.84" fwhm="0.000212" res="855142.0" algo="FTMS"/>
<pk mz="181.761171" i="860827.9" sn="7.09" a="143.20" fwhm="0.000234" res="775233.9" algo="FTMS"/>
<pk mz="181.921601" i="1055473.3" sn="9.26" a="168.90" fwhm="0.000207" res="879032.3" algo="FTMS"/>
<pk mz="182.009490" i="863678.8" sn="7.13" a="83.44" fwhm="0.000150" res="1212643.0" algo="FTMS"/>
<pk mz="182.545527" i="1372598.3" sn="12.79" a="211.77" fwhm="0.000188" res="972171.7" algo="FTMS"/>
<pk mz="182.547547" i="1020566.9" sn="8.87" a="156.19" fwhm="0.000204" res="894562.3" algo="FTMS"/>
<pk mz="182.993480" i="1869300.3" sn="18.32" a="391.72" fwhm="0.000228" res="801799.1" algo="FTMS"/>
<pk mz="183.020934" i="1535454.1" sn="14.60" a="241.04" fwhm="0.000195" res="937344.7" algo="FTMS"/>
<pk mz="183.250817" i="863024.9" sn="7.11" a="164.24" fwhm="0.000274" res="669348.1" algo="FTMS"/>
<pk mz="183.283888" i="907044.9" sn="7.60" a="190.69" fwhm="0.000346" res="529538.5" algo="FTMS"/>
<pk mz="184.028761" i="3120337.3" sn="32.12" a="619.77" fwhm="0.000210" res="874605.0" algo="FTMS"/>
<pk mz="184.033227" i="2944659.0" sn="30.17" a="566.36" fwhm="0.000207" res="888626.0" algo="FTMS"/>
<pk mz="184.347484" i="970442.9" sn="8.27" a="152.98" fwhm="0.000213" res="864009.0" algo="FTMS"/>
<pk mz="184.503040" i="893463.1" sn="7.42" a="139.05" fwhm="0.000245" res="752192.7" algo="FTMS"/>
<pk mz="184.863980" i="913188.3" sn="7.64" a="117.56" fwhm="0.000188" res="984909.7" algo="FTMS"/>
<pk mz="185.032373" i="6755095.0" sn="72.42" a="1501.74" fwhm="0.000227" res="813655.8" algo="FTMS"/>
<pk mz="185.034339" i="9350808.0" sn="101.21" a="1678.90" fwhm="0.000185" res="1000422.9" algo="FTMS"/>
<pk mz="185.034564" i="3239448.0" sn="33.44" a="389.59" fwhm="0.000125" res="1480841.9" algo="FTMS"/>
<pk mz="185.036565" i="375483808.0" z="-1" sn="4161.76" a="80018.22" fwhm="0.000216" res="857518.9" algo="FTMS" component_name="L" deconvoluted_molecular_mass="185.036626" deconvoluted_isotopic_mass="185.036646"/>
<pk mz="185.038626" i="4989337.5" sn="52.84" a="1059.50" fwhm="0.000224" res="824554.8" algo="FTMS"/>
<pk mz="185.081891" i="1056346.9" sn="9.22" a="193.70" fwhm="0.000232" res="796076.7" algo="FTMS"/>
<pk mz="185.355139" i="900984.6" sn="7.47" a="131.94" fwhm="0.000202" res="917344.8" algo="FTMS"/>
<pk mz="185.716080" i="866611.8" sn="7.09" a="142.87" fwhm="0.000229" res="809807.2" algo="FTMS"/>
<pk mz="186.039938" i="19354418.0" z="-1" sn="211.35" a="4409.89" fwhm="0.000223" res="835608.0" algo="FTMS" component_name="L" deconvoluted_molecular_mass="185.036626" deconvoluted_isotopic_mass="186.040020"/>
<pk mz="186.040794" i="1407474.4" sn="13.06" a="257.70" fwhm="0.000230" res="808204.9" algo="FTMS"/>
<pk mz="186.048879" i="7143861.5" sn="76.44" a="1551.80" fwhm="0.000219" res="850115.4" algo="FTMS"/>
<pk mz="186.077158" i="1407089.5" sn="13.06" a="296.11" fwhm="0.000241" res="773028.0" algo="FTMS"/>
<pk mz="186.390120" i="908389.2" sn="7.55" a="140.11" fwhm="0.000211" res="881964.4" algo="FTMS"/>
<pk mz="187.024786" i="1458037.6" sn="13.62" a="209.72" fwhm="0.000189" res="988454.3" algo="FTMS"/>
<pk mz="187.040814" i="3455388.5" z="-1" sn="35.69" a="721.78" fwhm="0.000219" res="855464.2" algo="FTMS" component_name="L" deconvoluted_molecular_mass="185.036626" deconvoluted_isotopic_mass="187.040897"/>
<pk mz="187.052227" i="4512865.5" sn="47.37" a="1058.41" fwhm="0.000229" res="816764.2" algo="FTMS"/>
<pk mz="187.061170" i="1097669.5" sn="9.64" a="137.50" fwhm="0.000164" res="1142530.0" algo="FTMS"/>
<pk mz="187.097584" i="921253.4" sn="7.69" a="148.73" fwhm="0.000198" res="942891.0" algo="FTMS"/>
<pk mz="187.411636" i="865791.2" sn="7.05" a="125.68" fwhm="0.000193" res="972396.9" algo="FTMS"/>
<pk mz="187.811567" i="902425.3" sn="7.45" a="173.01" fwhm="0.000269" res="698542.8" algo="FTMS"/>
<pk mz="187.963431" i="889381.6" sn="7.30" a="205.26" fwhm="0.000344" res="545777.6" algo="FTMS"/>
<pk mz="188.056448" i="1205215.6" sn="10.78" a="221.59" fwhm="0.000225" res="836168.0" algo="FTMS"/>
<pk mz="188.064532" i="1263107.3" sn="11.41" a="211.54" fwhm="0.000212" res="885009.6" algo="FTMS"/>
<pk mz="188.420752" i="884117.6" sn="7.24" a="116.28" fwhm="0.000201" res="938099.1" algo="FTMS"/>
<pk mz="189.031506" i="1220240.9" sn="10.94" a="236.68" fwhm="0.000240" res="787878.0" algo="FTMS"/>
<pk mz="189.076820" i="5441782.0" sn="57.40" a="1202.16" fwhm="0.000223" res="849599.5" algo="FTMS"/>
<pk mz="190.043798" i="2771139.5" sn="27.89" a="560.87" fwhm="0.000219" res="869367.9" algo="FTMS"/>
<pk mz="190.080159" i="1654389.1" sn="15.65" a="311.45" fwhm="0.000238" res="799891.2" algo="FTMS"/>
<pk mz="191.019709" i="9838884.0" sn="105.37" a="2312.08" fwhm="0.000238" res="803186.9" algo="FTMS"/>
<pk mz="191.046876" i="8171825.0" sn="87.10" a="1275.54" fwhm="0.000185" res="1030428.0" algo="FTMS"/>
<pk mz="191.047152" i="35473456.0" sn="386.40" a="8734.13" fwhm="0.000233" res="820341.6" algo="FTMS"/>
<pk mz="191.157504" i="1053520.5" sn="9.06" a="272.49" fwhm="0.000363" res="526025.6" algo="FTMS"/>
<pk mz="191.456624" i="879135.0" sn="7.11" a="229.04" fwhm="0.000378" res="507122.5" algo="FTMS"/>
<pk mz="191.995003" i="963217.1" sn="8.03" a="160.18" fwhm="0.000245" res="785233.8" algo="FTMS"/>
<pk mz="192.023037" i="1104255.5" sn="9.57" a="250.83" fwhm="0.000262" res="734172.0" algo="FTMS"/>
<pk mz="192.050487" i="1676205.6" sn="15.81" a="363.35" fwhm="0.000236" res="813992.5" algo="FTMS"/>
<pk mz="192.130820" i="907350.9" sn="7.42" a="198.46" fwhm="0.000415" res="462934.0" algo="FTMS"/>
<pk mz="192.516071" i="890350.2" sn="7.23" a="163.21" fwhm="0.000294" res="655352.1" algo="FTMS"/>
<pk mz="193.688529" i="942696.7" sn="7.76" a="167.58" fwhm="0.000243" res="796607.3" algo="FTMS"/>
<pk mz="193.725913" i="901980.7" sn="7.32" a="164.75" fwhm="0.000252" res="769368.7" algo="FTMS"/>
<pk mz="193.965636" i="1043805.4" sn="8.86" a="264.41" fwhm="0.000343" res="564850.1" algo="FTMS"/>
<pk mz="194.355802" i="912352.4" sn="7.43" a="150.26" fwhm="0.000234" res="832255.6" algo="FTMS"/>
<pk mz="194.771904" i="966819.4" sn="8.02" a="197.26" fwhm="0.000310" res="628284.1" algo="FTMS"/>
<pk mz="195.029878" i="2849185.3" sn="28.49" a="604.49" fwhm="0.000230" res="847244.1" algo="FTMS"/>
<pk mz="195.066269" i="1551765.1" sn="14.38" a="335.24" fwhm="0.000245" res="797773.4" algo="FTMS"/>
<pk mz="195.810872" i="3362450.8" sn="34.07" a="728.85" fwhm="0.000240" res="816667.0" algo="FTMS"/>
<pk mz="196.025082" i="1112842.9" sn="9.56" a="167.08" fwhm="0.000210" res="934357.9" algo="FTMS"/>
<pk mz="196.033261" i="1153839.4" sn="10.00" a="206.38" fwhm="0.000221" res="888125.8" algo="FTMS"/>
<pk mz="196.069646" i="1170659.9" sn="10.19" a="215.36" fwhm="0.000237" res="828158.1" algo="FTMS"/>
<pk mz="197.009078" i="919096.6" sn="7.46" a="145.99" fwhm="0.000276" res="713038.3" algo="FTMS"/>
<pk mz="197.036610" i="1407912.4" sn="12.75" a="255.09" fwhm="0.000214" res="921365.6" algo="FTMS"/>
<pk mz="197.045530" i="1825357.4" sn="17.27" a="368.85" fwhm="0.000242" res="813059.3" algo="FTMS"/>
<pk mz="197.081866" i="1414338.3" sn="12.82" a="246.28" fwhm="0.000224" res="880281.0" algo="FTMS"/>
<pk mz="197.237354" i="946219.3" sn="7.75" a="197.02" fwhm="0.000304" res="649421.5" algo="FTMS"/>
<pk mz="197.807637" i="973508.2" sn="8.04" a="118.78" fwhm="0.000163" res="1212876.5" algo="FTMS"/>
<pk mz="197.807929" i="3622916.3" sn="36.73" a="772.60" fwhm="0.000228" res="866497.3" algo="FTMS"/>
<pk mz="198.004382" i="1707510.4" sn="15.99" a="386.69" fwhm="0.000263" res="752124.4" algo="FTMS"/>
<pk mz="198.040779" i="1738763.5" sn="16.33" a="322.01" fwhm="0.000224" res="882228.6" algo="FTMS"/>
<pk mz="198.048870" i="3240464.3" sn="32.59" a="735.63" fwhm="0.000239" res="830090.2" algo="FTMS"/>
<pk mz="198.085261" i="1374565.4" sn="12.33" a="229.36" fwhm="0.000207" res="958394.9" algo="FTMS"/>
<pk mz="198.988367" i="1018966.3" sn="8.49" a="157.00" fwhm="0.000226" res="881540.1" algo="FTMS"/>
<pk mz="199.047361" i="2596377.0" sn="25.50" a="714.88" fwhm="0.000275" res="724280.5" algo="FTMS"/>
<pk mz="199.049650" i="3240026.5" sn="32.44" a="651.82" fwhm="0.000217" res="918455.4" algo="FTMS"/>
<pk mz="199.052236" i="121088344.0" sn="1303.38" a="31074.23" fwhm="0.000250" res="796631.6" algo="FTMS"/>
<pk mz="199.054616" i="1090909.4" sn="9.27" a="172.33" fwhm="0.000215" res="924749.3" algo="FTMS"/>
<pk mz="199.061205" i="1157473.3" sn="9.98" a="240.24" fwhm="0.000244" res="815081.4" algo="FTMS"/>
<pk mz="199.097567" i="1174326.8" sn="10.16" a="223.11" fwhm="0.000237" res="838357.3" algo="FTMS"/>
<pk mz="199.272790" i="889598.3" sn="7.09" a="142.53" fwhm="0.000232" res="858657.0" algo="FTMS"/>
<pk mz="199.572475" i="888888.1" sn="7.08" a="252.03" fwhm="0.000418" res="477114.7" algo="FTMS"/>
<pk mz="199.804970" i="2174618.5" sn="20.95" a="460.04" fwhm="0.000241" res="827612.5" algo="FTMS"/>
<pk mz="200.055583" i="8001200.0" sn="83.78" a="1910.99" fwhm="0.000246" res="812922.0" algo="FTMS"/>
<pk mz="200.064238" i="3081909.3" sn="30.73" a="575.47" fwhm="0.000233" res="857964.0" algo="FTMS"/>
<pk mz="200.064532" i="16293301.0" sn="173.21" a="4018.06" fwhm="0.000245" res="817783.7" algo="FTMS"/>
<pk mz="201.031506" i="20289018.0" sn="215.37" a="5217.00" fwhm="0.000257" res="783118.4" algo="FTMS"/>
<pk mz="201.040410" i="1117536.1" sn="9.50" a="237.61" fwhm="0.000240" res="837679.8" algo="FTMS"/>
<pk mz="201.056461" i="943801.9" sn="7.63" a="181.17" fwhm="0.000292" res="688590.3" algo="FTMS"/>
<pk mz="201.067868" i="2537040.8" sn="24.74" a="590.02" fwhm="0.000246" res="815894.1" algo="FTMS"/>
<pk mz="201.113192" i="1366156.3" sn="12.17" a="291.54" fwhm="0.000257" res="781303.6" algo="FTMS"/>
<pk mz="201.769512" i="950010.8" sn="7.70" a="190.15" fwhm="0.000260" res="776836.9" algo="FTMS"/>
<pk mz="202.034862" i="1472220.6" sn="13.30" a="248.58" fwhm="0.000213" res="950467.7" algo="FTMS"/>
<pk mz="202.043469" i="1280353.9" sn="11.24" a="168.24" fwhm="0.000173" res="1168788.2" algo="FTMS"/>
<pk mz="202.043784" i="5351010.0" sn="54.95" a="1213.60" fwhm="0.000240" res="842514.1" algo="FTMS"/>
<pk mz="202.072074" i="1752179.4" sn="16.31" a="329.10" fwhm="0.000224" res="903742.3" algo="FTMS"/>
<pk mz="202.348869" i="903164.7" sn="7.19" a="135.30" fwhm="0.000230" res="879927.1" algo="FTMS"/>
<pk mz="203.046851" i="41165512.0" sn="437.61" a="3625.37" fwhm="0.000178" res="1139837.6" algo="FTMS"/>
<pk mz="203.047136" i="303125184.0" sn="3238.29" a="77439.49" fwhm="0.000250" res="811947.5" algo="FTMS"/>
<pk mz="203.049618" i="3189963.3" sn="31.60" a="728.41" fwhm="0.000242" res="837446.1" algo="FTMS"/>
<pk mz="203.085143" i="961921.3" sn="7.78" a="199.65" fwhm="0.000297" res="683733.0" algo="FTMS"/>
<pk mz="203.092482" i="1804197.8" sn="16.79" a="353.86" fwhm="0.000239" res="851455.5" algo="FTMS"/>
<pk mz="203.359612" i="905402.6" sn="7.17" a="232.51" fwhm="0.000396" res="514048.6" algo="FTMS"/>
<pk mz="204.050197" i="3820342.3" sn="38.33" a="661.77" fwhm="0.000196" res="1042873.6" algo="FTMS"/>
<pk mz="204.050509" i="18588470.0" sn="196.22" a="4620.68" fwhm="0.000251" res="813607.9" algo="FTMS"/>
<pk mz="204.059467" i="3483836.0" sn="34.74" a="833.32" fwhm="0.000254" res="804327.6" algo="FTMS"/>
<pk mz="205.014262" i="1003150.8" sn="8.21" a="166.80" fwhm="0.000246" res="834747.9" algo="FTMS"/>
<pk mz="205.034996" i="1115035.8" sn="9.40" a="139.96" fwhm="0.000168" res="1222489.1" algo="FTMS"/>
<pk mz="205.035349" i="6391964.0" sn="65.82" a="1584.15" fwhm="0.000258" res="795249.3" algo="FTMS"/>
<pk mz="205.050601" i="1616549.5" sn="14.77" a="309.50" fwhm="0.000228" res="899366.2" algo="FTMS"/>
<pk mz="205.051400" i="4112294.0" sn="41.45" a="985.70" fwhm="0.000246" res="835223.7" algo="FTMS"/>
<pk mz="205.060007" i="920075.4" sn="7.32" a="149.51" fwhm="0.000233" res="878789.4" algo="FTMS"/>
<pk mz="205.062810" i="6924205.0" sn="71.51" a="1743.53" fwhm="0.000264" res="777584.7" algo="FTMS"/>
<pk mz="205.159773" i="6776041.5" sn="69.61" a="1737.14" fwhm="0.000259" res="791431.6" algo="FTMS"/>
<pk mz="206.082262" i="3628459.8" sn="36.11" a="847.64" fwhm="0.000244" res="845551.4" algo="FTMS"/>
<pk mz="206.339418" i="924445.3" sn="7.32" a="203.65" fwhm="0.000307" res="671451.2" algo="FTMS"/>
<pk mz="207.029861" i="1205247.8" sn="10.31" a="208.53" fwhm="0.000231" res="894359.7" algo="FTMS"/>
<pk mz="207.066257" i="1080566.6" sn="8.98" a="240.15" fwhm="0.000300" res="690360.0" algo="FTMS"/>
<pk mz="207.078123" i="907998.1" sn="7.14" a="226.50" fwhm="0.000348" res="594636.6" algo="FTMS"/>
<pk mz="209.009150" i="2037537.1" sn="19.07" a="504.46" fwhm="0.000273" res="764981.4" algo="FTMS"/>
<pk mz="209.045489" i="1322648.1" sn="11.49" a="282.62" fwhm="0.000279" res="748184.8" algo="FTMS"/>
<pk mz="209.696631" i="960259.7" sn="7.65" a="206.23" fwhm="0.000339" res="618462.0" algo="FTMS"/>
<pk mz="211.024787" i="4265818.5" sn="42.46" a="1036.26" fwhm="0.000259" res="815719.5" algo="FTMS"/>
<pk mz="211.052239" i="3642732.0" sn="35.89" a="870.51" fwhm="0.000260" res="812593.5" algo="FTMS"/>
<pk mz="211.061163" i="1564529.6" sn="13.98" a="333.42" fwhm="0.000261" res="807237.8" algo="FTMS"/>
<pk mz="211.485707" i="920413.4" sn="7.18" a="231.46" fwhm="0.000343" res="616802.6" algo="FTMS"/>
<pk mz="212.019707" i="1425357.8" sn="12.50" a="252.08" fwhm="0.000227" res="933038.9" algo="FTMS"/>
<pk mz="212.020063" i="4193742.0" sn="41.70" a="985.27" fwhm="0.000252" res="840462.5" algo="FTMS"/>
<pk mz="212.028174" i="993267.1" sn="7.95" a="214.49" fwhm="0.000363" res="583333.8" algo="FTMS"/>
<pk mz="212.055590" i="1122628.4" sn="9.31" a="234.56" fwhm="0.000274" res="773311.0" algo="FTMS"/>
<pk mz="212.507250" i="911968.3" sn="7.09" a="181.96" fwhm="0.000324" res="656642.1" algo="FTMS"/>
<pk mz="213.004070" i="1264120.1" sn="10.74" a="329.76" fwhm="0.000313" res="679566.0" algo="FTMS"/>
<pk mz="213.015304" i="9521471.0" sn="97.41" a="2621.04" fwhm="0.000270" res="788741.7" algo="FTMS"/>
<pk mz="213.067890" i="1942624.1" sn="17.87" a="423.31" fwhm="0.000249" res="855714.7" algo="FTMS"/>
<pk mz="214.018672" i="1175858.6" sn="9.81" a="218.89" fwhm="0.000250" res="856419.4" algo="FTMS"/>
<pk mz="214.043835" i="1053090.4" sn="8.52" a="192.25" fwhm="0.000246" res="870534.3" algo="FTMS"/>
<pk mz="214.080197" i="4257753.0" sn="42.16" a="1217.02" fwhm="0.000275" res="779763.1" algo="FTMS"/>
<pk mz="214.791845" i="982931.6" sn="7.78" a="182.96" fwhm="0.000252" res="853417.5" algo="FTMS"/>
<pk mz="215.046807" i="8405554.0" sn="85.69" a="1943.64" fwhm="0.000253" res="849908.1" algo="FTMS"/>
<pk mz="215.047165" i="34918448.0" sn="363.97" a="10056.76" fwhm="0.000280" res="767676.7" algo="FTMS"/>
<pk mz="215.056076" i="1208823.5" sn="10.15" a="239.42" fwhm="0.000235" res="914917.2" algo="FTMS"/>
<pk mz="215.083529" i="1026440.5" sn="8.24" a="165.97" fwhm="0.000240" res="896318.7" algo="FTMS"/>
<pk mz="215.092497" i="2010446.0" sn="18.56" a="506.43" fwhm="0.000300" res="717655.7" algo="FTMS"/>
<pk mz="216.050501" i="2153629.0" sn="19.96" a="501.47" fwhm="0.000272" res="795518.6" algo="FTMS"/>
<pk mz="216.051383" i="934813.6" sn="7.23" a="141.10" fwhm="0.000228" res="946946.7" algo="FTMS"/>
<pk mz="216.059464" i="5207970.5" sn="51.87" a="1445.35" fwhm="0.000286" res="754659.2" algo="FTMS"/>
<pk mz="216.087744" i="1806132.0" sn="16.33" a="381.12" fwhm="0.000254" res="850695.7" algo="FTMS"/>
<pk mz="216.095831" i="1252664.9" sn="10.55" a="233.39" fwhm="0.000245" res="882833.8" algo="FTMS"/>
<pk mz="217.026426" i="4900082.0" sn="48.65" a="1341.09" fwhm="0.000282" res="768625.3" algo="FTMS"/>
<pk mz="217.062445" i="15716616.0" sn="161.63" a="3559.74" fwhm="0.000234" res="928439.3" algo="FTMS"/>
<pk mz="217.062796" i="56808712.0" sn="590.85" a="16255.45" fwhm="0.000281" res="772220.4" algo="FTMS"/>
<pk mz="217.071702" i="1284813.8" sn="10.88" a="265.24" fwhm="0.000283" res="768232.8" algo="FTMS"/>
<pk mz="217.108144" i="1276772.0" sn="10.80" a="233.59" fwhm="0.000249" res="871330.7" algo="FTMS"/>
<pk mz="218.020959" i="5802829.0" sn="58.07" a="1594.02" fwhm="0.000279" res="782753.9" algo="FTMS"/>
<pk mz="218.038677" i="1030071.5" sn="8.18" a="216.98" fwhm="0.000321" res="678642.2" algo="FTMS"/>
<pk mz="218.065762" i="1202087.9" sn="9.96" a="233.58" fwhm="0.000256" res="850670.1" algo="FTMS"/>
<pk mz="218.066160" i="3874408.0" sn="37.74" a="968.60" fwhm="0.000273" res="799803.7" algo="FTMS"/>
<pk mz="218.074765" i="1615469.3" sn="14.26" a="269.87" fwhm="0.000194" res="1124847.4" algo="FTMS"/>
<pk mz="218.075118" i="6676845.5" sn="66.87" a="1833.98" fwhm="0.000284" res="767694.9" algo="FTMS"/>
<pk mz="218.103395" i="1824766.5" sn="16.43" a="412.45" fwhm="0.000263" res="829163.1" algo="FTMS"/>
<pk mz="219.041726" i="42674608.0" sn="441.02" a="10223.37" fwhm="0.000235" res="931626.7" algo="FTMS"/>
<pk mz="219.042062" i="188627376.0" z="-1" sn="1958.03" a="51775.74" fwhm="0.000279" res="785448.8" algo="FTMS" component_name="R" deconvoluted_molecular_mass="219.042159" deconvoluted_isotopic_mass="219.042181"/>
<pk mz="219.042393" i="7877040.5" sn="79.34" a="2160.62" fwhm="0.000144" res="1523158.1" algo="FTMS"/>
<pk mz="219.078443" i="3416902.3" sn="32.98" a="907.84" fwhm="0.000289" res="758715.4" algo="FTMS"/>
<pk mz="220.045058" i="2995201.5" sn="28.59" a="646.68" fwhm="0.000225" res="979188.5" algo="FTMS"/>
<pk mz="220.045423" i="9674242.0" z="-1" sn="98.01" a="2718.77" fwhm="0.000289" res="762201.6" algo="FTMS" component_name="R" deconvoluted_molecular_mass="219.042159" deconvoluted_isotopic_mass="220.045543"/>
<pk mz="220.090759" i="1511068.5" sn="13.16" a="300.70" fwhm="0.000245" res="898132.2" algo="FTMS"/>
<pk mz="221.009158" i="1329523.8" sn="11.21" a="266.07" fwhm="0.000268" res="824829.0" algo="FTMS"/>
<pk mz="221.045548" i="1394120.8" sn="11.88" a="243.07" fwhm="0.000226" res="979285.5" algo="FTMS"/>
<pk mz="221.046321" i="1873737.3" z="-1" sn="16.84" a="426.22" fwhm="0.000273" res="810011.7" algo="FTMS" component_name="R" deconvoluted_molecular_mass="219.042159" deconvoluted_isotopic_mass="221.046443"/>
<pk mz="221.057735" i="1082511.9" sn="8.66" a="178.31" fwhm="0.000235" res="939512.2" algo="FTMS"/>
<pk mz="223.024767" i="1642286.5" sn="14.44" a="408.24" fwhm="0.000284" res="786498.8" algo="FTMS"/>
<pk mz="223.061167" i="7779011.0" sn="77.90" a="2344.43" fwhm="0.000302" res="739651.1" algo="FTMS"/>
<pk mz="224.064518" i="1236333.5" sn="10.18" a="197.49" fwhm="0.000231" res="969441.8" algo="FTMS"/>
<pk mz="224.885905" i="933450.8" sn="7.06" a="231.83" fwhm="0.000356" res="632287.6" algo="FTMS"/>
<pk mz="225.003665" i="1543018.0" sn="13.33" a="257.13" fwhm="0.000209" res="1077343.0" algo="FTMS"/>
<pk mz="225.004044" i="4693226.0" sn="45.74" a="1354.26" fwhm="0.000302" res="744695.6" algo="FTMS"/>
<pk mz="225.040471" i="1708413.6" sn="15.03" a="427.66" fwhm="0.000291" res="774258.0" algo="FTMS"/>
<pk mz="225.067908" i="1597900.4" sn="13.89" a="436.05" fwhm="0.000310" res="725493.3" algo="FTMS"/>
<pk mz="226.035713" i="1494476.3" sn="12.82" a="369.39" fwhm="0.000304" res="743238.2" algo="FTMS"/>
<pk mz="227.047168" i="1561238.0" sn="13.43" a="358.61" fwhm="0.000283" res="801468.8" algo="FTMS"/>
<pk mz="227.083545" i="1884840.5" sn="16.75" a="412.32" fwhm="0.000266" res="855099.8" algo="FTMS"/>
<pk mz="227.092470" i="1175021.0" sn="9.48" a="220.49" fwhm="0.000251" res="905673.0" algo="FTMS"/>
<pk mz="228.563668" i="967273.3" sn="7.35" a="235.12" fwhm="0.000332" res="688342.0" algo="FTMS"/>
<pk mz="229.026034" i="1862120.9" sn="16.50" a="372.80" fwhm="0.000253" res="904383.1" algo="FTMS"/>
<pk mz="229.026421" i="5894377.0" sn="57.77" a="1721.92" fwhm="0.000304" res="753781.9" algo="FTMS"/>
<pk mz="229.048447" i="1567091.5" sn="13.48" a="385.37" fwhm="0.000305" res="751434.6" algo="FTMS"/>
<pk mz="229.062419" i="1658490.3" sn="14.42" a="304.81" fwhm="0.000240" res="952961.3" algo="FTMS"/>
<pk mz="229.062820" i="7634170.5" sn="75.58" a="2347.99" fwhm="0.000313" res="731270.3" algo="FTMS"/>
<pk mz="229.071726" i="1261310.8" sn="10.35" a="292.34" fwhm="0.000288" res="794469.0" algo="FTMS"/>
<pk mz="229.108126" i="1557456.1" sn="13.38" a="438.53" fwhm="0.000337" res="679700.1" algo="FTMS"/>
<pk mz="230.029341" i="89002176.0" sn="904.51" a="19159.88" fwhm="0.000218" res="1054008.5" algo="FTMS"/>
<pk mz="230.029712" i="654725312.0" z="-1" sn="6670.05" a="205988.03" fwhm="0.000316" res="728028.3" algo="FTMS" component_name="F" deconvoluted_molecular_mass="230.029826" deconvoluted_isotopic_mass="230.029845"/>
<pk mz="230.032896" i="7253700.0" sn="71.38" a="2189.99" fwhm="0.000314" res="732678.9" algo="FTMS"/>
<pk mz="230.036050" i="962725.4" sn="7.26" a="257.92" fwhm="0.000346" res="665013.3" algo="FTMS"/>
<pk mz="230.038715" i="2110406.5" sn="18.96" a="499.36" fwhm="0.000293" res="785826.7" algo="FTMS"/>
<pk mz="230.066188" i="1175571.4" sn="9.43" a="221.34" fwhm="0.000264" res="872444.9" algo="FTMS"/>
<pk mz="230.071725" i="954069.9" sn="7.17" a="228.35" fwhm="0.000343" res="670723.1" algo="FTMS"/>
<pk mz="230.075086" i="1741143.5" sn="15.20" a="449.52" fwhm="0.000316" res="727732.6" algo="FTMS"/>
<pk mz="230.103358" i="1148516.6" sn="9.16" a="283.44" fwhm="0.000303" res="758405.2" algo="FTMS"/>
<pk mz="231.032713" i="5428363.5" sn="52.77" a="1342.60" fwhm="0.000263" res="877860.7" algo="FTMS"/>
<pk mz="231.033132" i="27966092.0" z="-1" sn="282.46" a="9036.05" fwhm="0.000326" res="708475.3" algo="FTMS" component_name="F" deconvoluted_molecular_mass="230.029826" deconvoluted_isotopic_mass="231.033266"/>
<pk mz="231.033925" i="1357067.9" sn="11.28" a="349.31" fwhm="0.000322" res="718358.4" algo="FTMS"/>
<pk mz="231.042060" i="2857615.5" sn="26.57" a="770.50" fwhm="0.000304" res="759157.1" algo="FTMS"/>
<pk mz="231.078466" i="4668576.0" sn="45.03" a="1367.15" fwhm="0.000312" res="739928.5" algo="FTMS"/>
<pk mz="231.087383" i="2337699.8" sn="21.27" a="661.84" fwhm="0.000321" res="720255.0" algo="FTMS"/>
<pk mz="232.034027" i="6565442.5" z="-1" sn="64.35" a="1998.85" fwhm="0.000319" res="727237.2" algo="FTMS" component_name="F" deconvoluted_molecular_mass="230.029826" deconvoluted_isotopic_mass="232.034163"/>
<pk mz="232.045437" i="3167047.3" sn="29.72" a="865.77" fwhm="0.000308" res="752453.5" algo="FTMS"/>
<pk mz="232.054385" i="1693899.1" sn="14.71" a="418.29" fwhm="0.000299" res="776045.9" algo="FTMS"/>
<pk mz="232.090357" i="2330202.5" sn="21.19" a="442.55" fwhm="0.000213" res="1087713.9" algo="FTMS"/>
<pk mz="232.090761" i="11315803.0" sn="112.77" a="3655.68" fwhm="0.000331" res="700332.9" algo="FTMS"/>
<pk mz="233.057283" i="26301936.0" sn="264.64" a="6005.24" fwhm="0.000257" res="907769.2" algo="FTMS"/>
<pk mz="233.057681" i="178083312.0" z="-1" sn="1806.56" a="58961.39" fwhm="0.000330" res="706187.4" algo="FTMS" component_name="S" deconvoluted_molecular_mass="233.057793" deconvoluted_isotopic_mass="233.057818"/>
<pk mz="233.094135" i="1901055.6" sn="16.76" a="503.89" fwhm="0.000321" res="727106.8" algo="FTMS"/>
<pk mz="233.154715" i="3515928.5" sn="33.16" a="1124.90" fwhm="0.000331" res="704715.6" algo="FTMS"/>
<pk mz="233.885771" i="961214.8" sn="7.21" a="296.24" fwhm="0.000445" res="525385.8" algo="FTMS"/>
<pk mz="234.015914" i="1969138.1" sn="17.45" a="585.93" fwhm="0.000348" res="673398.4" algo="FTMS"/>
<pk mz="234.048899" i="3943295.3" sn="37.50" a="1207.87" fwhm="0.000329" res="711461.4" algo="FTMS"/>
<pk mz="234.060651" i="2019715.8" sn="17.96" a="434.27" fwhm="0.000237" res="989105.9" algo="FTMS"/>
<pk mz="234.061073" i="11230596.0" z="-1" sn="111.53" a="3717.08" fwhm="0.000337" res="694626.3" algo="FTMS" component_name="S" deconvoluted_molecular_mass="233.057793" deconvoluted_isotopic_mass="234.061211"/>
<pk mz="234.070031" i="2538887.5" sn="23.23" a="690.52" fwhm="0.000307" res="763217.6" algo="FTMS"/>
<pk mz="235.024826" i="1947510.4" sn="17.22" a="535.73" fwhm="0.000332" res="707689.0" algo="FTMS"/>
<pk mz="235.036954" i="2827771.0" sn="26.17" a="806.73" fwhm="0.000320" res="734844.4" algo="FTMS"/>
<pk mz="235.061972" i="2203140.3" z="-1" sn="19.82" a="547.00" fwhm="0.000293" res="802105.5" algo="FTMS" component_name="S" deconvoluted_molecular_mass="233.057793" deconvoluted_isotopic_mass="235.062112"/>
<pk mz="235.073353" i="3063560.8" sn="28.56" a="830.09" fwhm="0.000302" res="778102.7" algo="FTMS"/>
<pk mz="236.056483" i="1115313.1" sn="8.74" a="361.90" fwhm="0.000418" res="564250.8" algo="FTMS"/>
<pk mz="237.040427" i="2090441.6" sn="18.61" a="593.48" fwhm="0.000345" res="687652.9" algo="FTMS"/>
<pk mz="237.076809" i="995350.1" sn="7.52" a="176.94" fwhm="0.000294" res="805334.7" algo="FTMS"/>
<pk mz="238.035675" i="1226133.9" sn="9.85" a="346.76" fwhm="0.000379" res="628212.9" algo="FTMS"/>
<pk mz="238.418350" i="950225.4" sn="7.06" a="205.67" fwhm="0.000337" res="707038.6" algo="FTMS"/>
<pk mz="238.486231" i="995687.1" sn="7.52" a="246.86" fwhm="0.000356" res="670725.2" algo="FTMS"/>
<pk mz="239.019732" i="3072334.8" sn="28.54" a="943.30" fwhm="0.000337" res="709317.0" algo="FTMS"/>
<pk mz="239.056079" i="2418906.0" sn="21.93" a="780.05" fwhm="0.000362" res="659932.0" algo="FTMS"/>
<pk mz="239.092523" i="1191205.4" sn="9.49" a="389.80" fwhm="0.000387" res="618491.5" algo="FTMS"/>
<pk mz="239.128881" i="2727536.5" sn="25.05" a="815.91" fwhm="0.000336" res="711496.8" algo="FTMS"/>
<pk mz="239.997226" i="1005942.6" sn="7.59" a="186.96" fwhm="0.000328" res="731256.1" algo="FTMS"/>
<pk mz="240.014959" i="2765948.0" sn="25.35" a="825.38" fwhm="0.000340" res="706733.3" algo="FTMS"/>
<pk mz="240.035337" i="970913.9" sn="7.24" a="295.76" fwhm="0.000425" res="564398.7" algo="FTMS"/>
<pk mz="240.087712" i="1385169.3" sn="11.42" a="353.55" fwhm="0.000338" res="710258.9" algo="FTMS"/>
<pk mz="241.035310" i="1017761.0" sn="7.71" a="176.32" fwhm="0.000276" res="874114.9" algo="FTMS"/>
<pk mz="241.046620" i="3721636.3" sn="34.99" a="1328.42" fwhm="0.000378" res="636922.8" algo="FTMS"/>
<pk mz="241.062803" i="1040424.7" sn="7.93" a="212.01" fwhm="0.000265" res="909511.6" algo="FTMS"/>
<pk mz="241.071738" i="2652715.3" sn="24.21" a="781.58" fwhm="0.000344" res="700973.0" algo="FTMS"/>
<pk mz="241.082979" i="1229742.4" sn="9.85" a="319.50" fwhm="0.000363" res="664803.2" algo="FTMS"/>
<pk mz="241.108145" i="1384885.4" sn="11.41" a="371.17" fwhm="0.000328" res="736147.8" algo="FTMS"/>
<pk mz="241.136461" i="4613309.0" sn="43.99" a="1525.16" fwhm="0.000350" res="689031.2" algo="FTMS"/>
<pk mz="241.144517" i="1069823.5" sn="8.23" a="214.43" fwhm="0.000298" res="810284.9" algo="FTMS"/>
<pk mz="241.994280" i="1200102.5" sn="9.54" a="282.73" fwhm="0.000307" res="788077.1" algo="FTMS"/>
<pk mz="242.038763" i="962162.4" sn="7.14" a="243.26" fwhm="0.000381" res="634773.6" algo="FTMS"/>
<pk mz="242.066938" i="1112953.9" sn="8.66" a="291.78" fwhm="0.000336" res="719760.5" algo="FTMS"/>
<pk mz="242.075104" i="1472444.0" sn="12.29" a="431.49" fwhm="0.000357" res="677846.5" algo="FTMS"/>
<pk mz="242.139811" i="1054605.1" sn="8.08" a="251.42" fwhm="0.000328" res="737869.1" algo="FTMS"/>
<pk mz="242.978256" i="1071653.3" sn="8.22" a="351.00" fwhm="0.000428" res="567817.0" algo="FTMS"/>
<pk mz="243.042089" i="3589813.3" sn="33.54" a="1255.87" fwhm="0.000372" res="653486.0" algo="FTMS"/>
<pk mz="243.051016" i="1667127.5" sn="14.20" a="405.93" fwhm="0.000315" res="771388.3" algo="FTMS"/>
<pk mz="243.078456" i="2853822.5" sn="26.14" a="971.42" fwhm="0.000378" res="643352.6" algo="FTMS"/>
<pk mz="243.087389" i="2253632.8" sn="20.10" a="699.46" fwhm="0.000352" res="690479.5" algo="FTMS"/>
<pk mz="243.123774" i="1135433.8" sn="8.86" a="212.13" fwhm="0.000280" res="869551.7" algo="FTMS"/>
<pk mz="243.133517" i="1565388.3" sn="13.18" a="422.12" fwhm="0.000330" res="736631.0" algo="FTMS"/>
<pk mz="244.038195" i="1511720.6" sn="12.64" a="492.78" fwhm="0.000377" res="647882.4" algo="FTMS"/>
<pk mz="244.045405" i="117253032.0" sn="1176.62" a="44318.71" fwhm="0.000372" res="656571.0" algo="FTMS"/>
<pk mz="244.054426" i="1211436.5" sn="9.62" a="416.38" fwhm="0.000461" res="529696.5" algo="FTMS"/>
<pk mz="244.082654" i="2712755.3" sn="24.72" a="967.08" fwhm="0.000364" res="671229.4" algo="FTMS"/>
<pk mz="244.090766" i="2394165.0" sn="21.51" a="754.02" fwhm="0.000353" res="690925.6" algo="FTMS"/>
<pk mz="245.021351" i="1101451.8" sn="8.51" a="240.64" fwhm="0.000307" res="799403.3" algo="FTMS"/>
<pk mz="245.048805" i="8963218.0" sn="87.57" a="3355.55" fwhm="0.000375" res="653713.3" algo="FTMS"/>
<pk mz="245.057707" i="7760532.0" sn="75.48" a="2787.49" fwhm="0.000366" res="669107.6" algo="FTMS"/>
<pk mz="245.066710" i="2075798.0" sn="18.31" a="625.77" fwhm="0.000366" res="669596.6" algo="FTMS"/>
<pk mz="245.103066" i="2842014.0" sn="26.02" a="1003.20" fwhm="0.000394" res="622693.4" algo="FTMS"/>
<pk mz="245.114308" i="1314592.6" sn="10.65" a="300.31" fwhm="0.000317" res="773231.8" algo="FTMS"/>
<pk mz="245.139456" i="1171750.3" sn="9.22" a="279.75" fwhm="0.000309" res="794054.1" algo="FTMS"/>
<pk mz="246.024240" i="2565734.8" sn="23.15" a="688.63" fwhm="0.000282" res="873737.0" algo="FTMS"/>
<pk mz="246.024705" i="13892967.0" sn="136.66" a="5054.42" fwhm="0.000369" res="665986.2" algo="FTMS"/>
<pk mz="246.049711" i="1736044.0" sn="14.84" a="442.63" fwhm="0.000316" res="778900.9" algo="FTMS"/>
<pk mz="246.061075" i="2746478.5" sn="24.96" a="839.13" fwhm="0.000343" res="716426.7" algo="FTMS"/>
<pk mz="246.070006" i="1416816.4" sn="11.64" a="320.84" fwhm="0.000309" res="796052.8" algo="FTMS"/>
<pk mz="246.098341" i="1188022.3" sn="9.35" a="378.67" fwhm="0.000436" res="564123.4" algo="FTMS"/>
<pk mz="246.546528" i="1907667.6" sn="16.56" a="574.05" fwhm="0.000362" res="681596.3" algo="FTMS"/>
<pk mz="246.550143" i="1649108.4" sn="13.97" a="555.78" fwhm="0.000412" res="598916.4" algo="FTMS"/>
<pk mz="247.024797" i="1376948.4" sn="11.24" a="400.63" fwhm="0.000366" res="675823.0" algo="FTMS"/>
<pk mz="247.036515" i="4595255.0" sn="43.49" a="1151.05" fwhm="0.000276" res="893695.3" algo="FTMS"/>
<pk mz="247.036999" i="31698486.0" sn="315.10" a="12185.26" fwhm="0.000380" res="650282.3" algo="FTMS"/>
<pk mz="247.073366" i="7933502.0" sn="76.94" a="2939.24" fwhm="0.000382" res="646809.0" algo="FTMS"/>
<pk mz="247.082307" i="1003775.9" sn="7.50" a="199.26" fwhm="0.000293" res="842805.1" algo="FTMS"/>
<pk mz="248.032842" i="12907256.0" sn="126.78" a="6807.07" fwhm="0.000522" res="474836.7" algo="FTMS"/>
<pk mz="248.036444" i="78288632.0" sn="781.98" a="31643.16" fwhm="0.000405" res="612743.5" algo="FTMS"/>
<pk mz="248.040169" i="4189841152.0" z="-1" sn="41984.54" a="1617218.75" fwhm="0.000383" res="648160.6" algo="FTMS" component_name="B" deconvoluted_molecular_mass="248.040311" deconvoluted_isotopic_mass="248.040326"/>
<pk mz="248.043860" i="42538744.0" sn="423.73" a="16870.22" fwhm="0.000392" res="633177.4" algo="FTMS"/>
<pk mz="248.047569" i="4930298.5" sn="46.84" a="1850.51" fwhm="0.000391" res="635192.1" algo="FTMS"/>
<pk mz="248.080031" i="2058624.4" sn="18.07" a="575.23" fwhm="0.000347" res="714572.7" algo="FTMS"/>
<pk mz="248.085682" i="6887169.5" sn="66.45" a="2588.82" fwhm="0.000390" res="636765.3" algo="FTMS"/>
<pk mz="249.004072" i="1527720.4" sn="12.75" a="383.78" fwhm="0.000320" res="779234.4" algo="FTMS"/>
<pk mz="249.036113" i="2999214.0" sn="27.49" a="1063.44" fwhm="0.000408" res="610124.4" algo="FTMS"/>
<pk mz="249.039688" i="3294894.8" sn="30.45" a="1075.77" fwhm="0.000349" res="713925.8" algo="FTMS"/>
<pk mz="249.040482" i="1803182.9" sn="15.51" a="500.19" fwhm="0.000346" res="720666.9" algo="FTMS"/>
<pk mz="249.043698" i="176908208.0" z="-1" sn="1770.26" a="70241.32" fwhm="0.000383" res="649485.3" algo="FTMS" component_name="B" deconvoluted_molecular_mass="248.040311" deconvoluted_isotopic_mass="249.043857"/>
<pk mz="249.044535" i="6594223.5" sn="63.52" a="2767.46" fwhm="0.000447" res="557086.8" algo="FTMS"/>
<pk mz="249.052641" i="3686833.0" sn="34.38" a="1209.53" fwhm="0.000362" res="687505.4" algo="FTMS"/>
<pk mz="249.116563" i="1122748.3" sn="8.69" a="259.35" fwhm="0.000321" res="776204.5" algo="FTMS"/>
<pk mz="250.043883" i="8776282.0" sn="85.07" a="4412.26" fwhm="0.000546" res="457658.1" algo="FTMS"/>
<pk mz="250.044576" i="38832220.0" z="-1" sn="385.18" a="15242.43" fwhm="0.000389" res="643547.1" algo="FTMS" component_name="B" deconvoluted_molecular_mass="248.040311" deconvoluted_isotopic_mass="250.044736"/>
<pk mz="250.047181" i="7361626.5" sn="70.95" a="2995.54" fwhm="0.000418" res="598549.6" algo="FTMS"/>
<pk mz="250.056002" i="1117212.0" sn="8.60" a="281.06" fwhm="0.000351" res="711814.0" algo="FTMS"/>
<pk mz="250.072100" i="1519198.8" sn="12.61" a="439.33" fwhm="0.000378" res="661827.9" algo="FTMS"/>
<pk mz="250.144885" i="1106602.6" sn="8.49" a="374.12" fwhm="0.000448" res="558679.8" algo="FTMS"/>
<pk mz="251.019728" i="2526966.3" sn="22.67" a="821.61" fwhm="0.000372" res="674286.9" algo="FTMS"/>
<pk mz="251.023120" i="1022646.7" sn="7.65" a="275.38" fwhm="0.000409" res="613097.6" algo="FTMS"/>
<pk mz="251.047947" i="2928890.5" z="-1" sn="26.69" a="1138.88" fwhm="0.000410" res="612214.5" algo="FTMS" component_name="B" deconvoluted_molecular_mass="248.040311" deconvoluted_isotopic_mass="251.048109"/>
<pk mz="251.056150" i="1397371.9" sn="11.39" a="388.95" fwhm="0.000368" res="681434.4" algo="FTMS"/>
<pk mz="251.068303" i="1375613.8" sn="11.18" a="482.18" fwhm="0.000432" res="581731.1" algo="FTMS"/>
<pk mz="252.051343" i="962064.6" z="-1" sn="7.05" a="190.64" fwhm="0.000308" res="818663.6" algo="FTMS" component_name="B" deconvoluted_molecular_mass="248.040311" deconvoluted_isotopic_mass="252.051506"/>
<pk mz="252.999032" i="1122325.3" sn="8.64" a="294.82" fwhm="0.000314" res="806222.5" algo="FTMS"/>
<pk mz="253.035383" i="4269338.0" sn="40.07" a="1638.58" fwhm="0.000399" res="633483.8" algo="FTMS"/>
<pk mz="253.071747" i="2842655.0" sn="25.82" a="961.01" fwhm="0.000379" res="667840.8" algo="FTMS"/>
<pk mz="253.144519" i="2635048.8" sn="23.75" a="838.00" fwhm="0.000366" res="692505.7" algo="FTMS"/>
<pk mz="253.806134" i="1036543.4" sn="7.76" a="251.52" fwhm="0.000405" res="626148.3" algo="FTMS"/>
<pk mz="254.029851" i="997147.9" sn="7.37" a="185.51" fwhm="0.000287" res="885653.8" algo="FTMS"/>
<pk mz="254.030650" i="1091484.0" sn="8.30" a="250.94" fwhm="0.000312" res="813994.0" algo="FTMS"/>
<pk mz="254.067018" i="1235296.5" sn="9.74" a="501.99" fwhm="0.000471" res="539755.3" algo="FTMS"/>
<pk mz="255.042094" i="1404566.8" sn="11.42" a="337.18" fwhm="0.000335" res="761752.6" algo="FTMS"/>
<pk mz="255.051028" i="10823448.0" sn="105.11" a="4358.39" fwhm="0.000410" res="621486.3" algo="FTMS"/>
<pk mz="255.062259" i="15983385.0" sn="156.44" a="6511.65" fwhm="0.000412" res="618470.0" algo="FTMS"/>
<pk mz="255.087411" i="1050268.1" sn="7.89" a="287.02" fwhm="0.000372" res="686367.5" algo="FTMS"/>
<pk mz="255.123823" i="1393952.4" sn="11.31" a="401.07" fwhm="0.000364" res="700383.8" algo="FTMS"/>
<pk mz="255.232974" i="1589421.0" sn="13.26" a="468.90" fwhm="0.000379" res="673061.8" algo="FTMS"/>
<pk mz="256.045463" i="21334920.0" sn="209.68" a="8800.79" fwhm="0.000409" res="625353.6" algo="FTMS"/>
<pk mz="256.046256" i="2008072.1" sn="17.42" a="721.00" fwhm="0.000417" res="613530.2" algo="FTMS"/>
<pk mz="256.054369" i="2288009.0" sn="20.20" a="790.88" fwhm="0.000389" res="658753.9" algo="FTMS"/>
<pk mz="256.065618" i="2410890.3" sn="21.43" a="918.88" fwhm="0.000407" res="628918.1" algo="FTMS"/>
<pk mz="256.993875" i="1137003.6" sn="8.72" a="426.36" fwhm="0.000519" res="494934.9" algo="FTMS"/>
<pk mz="257.030317" i="1052975.3" sn="7.89" a="247.19" fwhm="0.000353" res="728693.5" algo="FTMS"/>
<pk mz="257.041527" i="1433456.4" sn="11.66" a="399.38" fwhm="0.000375" res="685248.7" algo="FTMS"/>
<pk mz="257.048804" i="2314225.0" sn="20.39" a="813.36" fwhm="0.000441" res="582242.6" algo="FTMS"/>
<pk mz="257.057740" i="3224818.0" sn="29.41" a="1226.27" fwhm="0.000423" res="607783.9" algo="FTMS"/>
<pk mz="257.066676" i="1629042.9" sn="13.60" a="463.97" fwhm="0.000349" res="736416.6" algo="FTMS"/>
<pk mz="257.103064" i="2643702.5" sn="23.65" a="885.13" fwhm="0.000385" res="668531.8" algo="FTMS"/>
<pk mz="257.139462" i="1714042.3" sn="14.44" a="459.93" fwhm="0.000356" res="722396.3" algo="FTMS"/>
<pk mz="258.061100" i="4516947.5" sn="42.21" a="1739.13" fwhm="0.000413" res="624572.0" algo="FTMS"/>
<pk mz="258.070072" i="999380.2" sn="7.36" a="250.21" fwhm="0.000337" res="766691.3" algo="FTMS"/>
<pk mz="258.097782" i="1394390.8" sn="11.27" a="334.97" fwhm="0.000298" res="865194.8" algo="FTMS"/>
<pk mz="258.098293" i="5909079.0" sn="56.01" a="2307.29" fwhm="0.000403" res="640997.6" algo="FTMS"/>
<pk mz="258.106366" i="1179351.6" sn="9.14" a="337.49" fwhm="0.000409" res="630829.4" algo="FTMS"/>
<pk mz="259.036960" i="1480363.1" sn="12.12" a="419.87" fwhm="0.000353" res="733111.4" algo="FTMS"/>
<pk mz="259.073379" i="2174254.3" sn="19.00" a="791.62" fwhm="0.000417" res="621033.3" algo="FTMS"/>
<pk mz="259.082313" i="3038383.0" sn="27.56" a="1217.04" fwhm="0.000440" res="588434.2" algo="FTMS"/>
<pk mz="259.101648" i="1393072.6" sn="11.26" a="440.46" fwhm="0.000415" res="624165.9" algo="FTMS"/>
<pk mz="259.118723" i="3754674.3" sn="34.66" a="1351.20" fwhm="0.000399" res="648676.2" algo="FTMS"/>
<pk mz="259.129948" i="7092915.0" sn="67.74" a="2936.81" fwhm="0.000430" res="603212.5" algo="FTMS"/>
<pk mz="260.040344" i="18937086.0" sn="185.11" a="8048.29" fwhm="0.000423" res="614292.5" algo="FTMS"/>
<pk mz="260.049291" i="1136255.3" sn="8.71" a="249.59" fwhm="0.000331" res="785646.7" algo="FTMS"/>
<pk mz="260.077683" i="1017921.6" sn="7.54" a="298.10" fwhm="0.000423" res="614310.5" algo="FTMS"/>
<pk mz="260.085699" i="1692546.1" sn="14.22" a="582.48" fwhm="0.000419" res="620191.6" algo="FTMS"/>
<pk mz="261.004037" i="1564872.8" sn="12.91" a="608.03" fwhm="0.000468" res="557721.7" algo="FTMS"/>
<pk mz="261.040444" i="1441227.4" sn="11.69" a="413.28" fwhm="0.000407" res="641153.8" algo="FTMS"/>
<pk mz="261.052645" i="56802636.0" sn="558.15" a="24539.83" fwhm="0.000427" res="610834.1" algo="FTMS"/>
<pk mz="261.089061" i="1392335.0" sn="11.20" a="399.08" fwhm="0.000382" res="683360.0" algo="FTMS"/>
<pk mz="261.097942" i="1777103.6" sn="15.00" a="616.72" fwhm="0.000424" res="615532.1" algo="FTMS"/>
<pk mz="261.134348" i="1686738.4" sn="14.11" a="552.41" fwhm="0.000406" res="642905.0" algo="FTMS"/>
<pk mz="261.518993" i="1019790.1" sn="7.53" a="420.77" fwhm="0.000645" res="405230.0" algo="FTMS"/>
<pk mz="262.047488" i="15518099.0" sn="150.64" a="6657.28" fwhm="0.000443" res="591242.7" algo="FTMS"/>
<pk mz="262.051654" i="81784208.0" sn="804.74" a="37062.66" fwhm="0.000450" res="582238.4" algo="FTMS"/>
<pk mz="262.055797" i="5622722048.0" z="-1" sn="55498.79" a="2436002.50" fwhm="0.000432" res="606718.0" algo="FTMS" component_name="A" deconvoluted_molecular_mass="262.055960" deconvoluted_isotopic_mass="262.055975"/>
<pk mz="262.059919" i="52944276.0" sn="520.07" a="23677.05" fwhm="0.000441" res="594902.1" algo="FTMS"/>
<pk mz="262.064062" i="6119316.0" sn="57.86" a="2598.41" fwhm="0.000439" res="597570.1" algo="FTMS"/>
<pk mz="263.019753" i="2308434.8" sn="20.24" a="908.70" fwhm="0.000439" res="598748.2" algo="FTMS"/>
<pk mz="263.044029" i="4652500.0" sn="43.38" a="1896.20" fwhm="0.000434" res="606247.4" algo="FTMS"/>
<pk mz="263.050928" i="4154580.5" sn="38.47" a="1805.81" fwhm="0.000461" res="570581.5" algo="FTMS"/>
<pk mz="263.059302" i="325709280.0" z="-1" sn="3212.50" a="141933.50" fwhm="0.000427" res="615843.1" algo="FTMS" component_name="A" deconvoluted_molecular_mass="262.055960" deconvoluted_isotopic_mass="263.059482"/>
<pk mz="263.068361" i="1669973.8" sn="13.94" a="694.93" fwhm="0.000475" res="553386.9" algo="FTMS"/>
<pk mz="263.104692" i="1018648.0" sn="7.51" a="221.75" fwhm="0.000371" res="709108.1" algo="FTMS"/>
<pk mz="264.035284" i="2530064.3" sn="22.43" a="882.80" fwhm="0.000405" res="651971.1" algo="FTMS"/>
<pk mz="264.060260" i="59665936.0" z="-1" sn="586.41" a="26664.82" fwhm="0.000439" res="601684.9" algo="FTMS" component_name="A" deconvoluted_molecular_mass="262.055960" deconvoluted_isotopic_mass="264.060440"/>
<pk mz="264.062730" i="8173074.0" sn="78.13" a="3477.63" fwhm="0.000440" res="600318.6" algo="FTMS"/>
<pk mz="264.071662" i="1304530.3" sn="10.33" a="495.95" fwhm="0.000470" res="561873.5" algo="FTMS"/>
<pk mz="264.087764" i="2394387.3" sn="21.09" a="897.65" fwhm="0.000422" res="626346.6" algo="FTMS"/>
<pk mz="264.824492" i="974396.8" sn="7.05" a="403.45" fwhm="0.000587" res="450836.8" algo="FTMS"/>
<pk mz="264.999013" i="1777350.3" sn="14.94" a="624.25" fwhm="0.000409" res="647319.6" algo="FTMS"/>
<pk mz="265.035384" i="2753608.3" sn="24.54" a="979.57" fwhm="0.000403" res="657885.5" algo="FTMS"/>
<pk mz="265.041054" i="1492168.5" sn="12.14" a="468.17" fwhm="0.000408" res="649390.9" algo="FTMS"/>
<pk mz="265.057794" i="1056585.4" sn="7.85" a="246.54" fwhm="0.000380" res="698173.5" algo="FTMS"/>
<pk mz="265.063591" i="3726665.8" z="-1" sn="34.10" a="1467.12" fwhm="0.000424" res="624853.2" algo="FTMS" component_name="A" deconvoluted_molecular_mass="262.055960" deconvoluted_isotopic_mass="265.063773"/>
<pk mz="265.071749" i="2539338.3" sn="22.43" a="868.96" fwhm="0.000407" res="651377.6" algo="FTMS"/>
<pk mz="265.083961" i="3073866.8" sn="27.69" a="1295.80" fwhm="0.000440" res="603146.4" algo="FTMS"/>
<pk mz="265.144518" i="1034702.0" sn="7.64" a="261.13" fwhm="0.000356" res="744982.8" algo="FTMS"/>
<pk mz="265.147880" i="4266574.0" sn="39.41" a="1856.17" fwhm="0.000446" res="594706.6" algo="FTMS"/>
<pk mz="265.832888" i="970417.9" sn="7.01" a="338.09" fwhm="0.000535" res="497031.6" algo="FTMS"/>
<pk mz="266.042088" i="2781052.5" sn="24.81" a="1101.07" fwhm="0.000423" res="628855.8" algo="FTMS"/>
<pk mz="266.050904" i="4093820.8" sn="37.71" a="1789.52" fwhm="0.000467" res="569904.3" algo="FTMS"/>
<pk mz="266.075109" i="3227006.0" sn="29.19" a="1345.67" fwhm="0.000439" res="605830.7" algo="FTMS"/>
<pk mz="266.089503" i="2359166.8" sn="20.66" a="862.54" fwhm="0.000424" res="627419.0" algo="FTMS"/>
<pk mz="267.014620" i="3302315.3" sn="29.93" a="1437.90" fwhm="0.000472" res="565923.9" algo="FTMS"/>
<pk mz="267.051038" i="2088365.0" sn="18.00" a="706.50" fwhm="0.000389" res="685743.0" algo="FTMS"/>
<pk mz="267.073496" i="2442414.0" sn="21.48" a="829.41" fwhm="0.000391" res="683229.3" algo="FTMS"/>
<pk mz="267.087404" i="1123118.6" sn="8.51" a="307.60" fwhm="0.000353" res="755885.0" algo="FTMS"/>
<pk mz="267.123739" i="981296.3" sn="7.11" a="272.98" fwhm="0.000407" res="656647.8" algo="FTMS"/>
<pk mz="267.160110" i="1053362.0" sn="7.82" a="390.33" fwhm="0.000501" res="533305.1" algo="FTMS"/>
<pk mz="268.046245" i="1146457.6" sn="8.74" a="413.39" fwhm="0.000433" res="619522.1" algo="FTMS"/>
<pk mz="268.054392" i="2516954.0" sn="22.21" a="857.57" fwhm="0.000390" res="688199.0" algo="FTMS"/>
<pk mz="268.095746" i="1423195.8" sn="11.46" a="631.21" fwhm="0.000519" res="516585.1" algo="FTMS"/>
<pk mz="268.993935" i="2723073.8" sn="24.14" a="1179.67" fwhm="0.000470" res="572609.9" algo="FTMS"/>
<pk mz="269.030280" i="2386179.3" sn="20.84" a="812.92" fwhm="0.000392" res="685864.3" algo="FTMS"/>
<pk mz="269.048969" i="1142659.9" sn="8.66" a="309.97" fwhm="0.000399" res="674929.2" algo="FTMS"/>
<pk mz="269.057789" i="1023748.3" sn="7.50" a="257.57" fwhm="0.000393" res="685113.3" algo="FTMS"/>
<pk mz="269.066666" i="3553028.5" sn="32.26" a="1585.18" fwhm="0.000469" res="573113.4" algo="FTMS"/>
<pk mz="269.103048" i="2269702.0" sn="19.70" a="788.74" fwhm="0.000422" res="637007.1" algo="FTMS"/>
<pk mz="269.131192" i="2287623.3" sn="19.87" a="942.36" fwhm="0.000461" res="583816.2" algo="FTMS"/>
<pk mz="269.139426" i="2476551.5" sn="21.72" a="1005.58" fwhm="0.000453" res="593910.6" algo="FTMS"/>
<pk mz="270.022299" i="6154026.5" sn="57.73" a="2587.28" fwhm="0.000443" res="609977.7" algo="FTMS"/>
<pk mz="270.025546" i="1042666.8" sn="7.68" a="376.65" fwhm="0.000505" res="534490.5" algo="FTMS"/>
<pk mz="270.061089" i="3811884.3" sn="34.80" a="1691.90" fwhm="0.000476" res="567148.0" algo="FTMS"/>
<pk mz="270.061872" i="1021740.2" sn="7.48" a="307.62" fwhm="0.000400" res="674652.1" algo="FTMS"/>
<pk mz="270.070014" i="1022636.5" sn="7.49" a="212.51" fwhm="0.000368" res="734845.3" algo="FTMS"/>
<pk mz="271.045884" i="2861393.5" sn="25.49" a="1166.79" fwhm="0.000454" res="596688.4" algo="FTMS"/>
<pk mz="271.064568" i="1792850.1" sn="15.03" a="651.67" fwhm="0.000444" res="609964.7" algo="FTMS"/>
<pk mz="271.073362" i="5116754.5" sn="47.57" a="2165.06" fwhm="0.000446" res="607977.2" algo="FTMS"/>
<pk mz="271.082330" i="2866770.8" sn="25.54" a="1157.11" fwhm="0.000450" res="601813.4" algo="FTMS"/>
<pk mz="271.101740" i="976211.4" sn="7.03" a="252.92" fwhm="0.000443" res="612152.9" algo="FTMS"/>
<pk mz="271.118740" i="3181140.0" sn="28.62" a="1395.25" fwhm="0.000471" res="575610.7" algo="FTMS"/>
<pk mz="272.040337" i="7533429.5" sn="71.23" a="3295.06" fwhm="0.000454" res="599038.1" algo="FTMS"/>
<pk mz="272.041169" i="1250165.6" sn="9.71" a="425.43" fwhm="0.000455" res="597840.9" algo="FTMS"/>
<pk mz="272.077501" i="997750.9" sn="7.24" a="283.12" fwhm="0.000410" res="663215.8" algo="FTMS"/>
<pk mz="272.085712" i="1037559.2" sn="7.63" a="284.12" fwhm="0.000421" res="646498.6" algo="FTMS"/>
<pk mz="272.113991" i="2945656.3" sn="26.31" a="1257.30" fwhm="0.000467" res="582628.3" algo="FTMS"/>
<pk mz="272.991086" i="976727.2" sn="7.04" a="376.65" fwhm="0.000519" res="526017.2" algo="FTMS"/>
<pk mz="273.040440" i="1074200.9" sn="7.99" a="266.84" fwhm="0.000432" res="631780.9" algo="FTMS"/>
<pk mz="273.043769" i="1328537.0" sn="10.48" a="434.70" fwhm="0.000416" res="656342.1" algo="FTMS"/>
<pk mz="273.048162" i="1822361.3" sn="15.32" a="596.30" fwhm="0.000416" res="655888.7" algo="FTMS"/>
<pk mz="273.052624" i="5012377.5" sn="46.55" a="2125.07" fwhm="0.000452" res="603489.3" algo="FTMS"/>
<pk mz="273.061575" i="2050201.6" sn="17.55" a="722.37" fwhm="0.000421" res="648594.3" algo="FTMS"/>
<pk mz="273.097966" i="4236443.0" sn="38.95" a="1959.78" fwhm="0.000493" res="553517.0" algo="FTMS"/>
<pk mz="273.109220" i="1098395.4" sn="8.23" a="299.26" fwhm="0.000406" res="673105.9" algo="FTMS"/>
<pk mz="273.134335" i="5172124.0" sn="47.91" a="2289.52" fwhm="0.000470" res="580807.2" algo="FTMS"/>
<pk mz="274.046867" i="1645243.9" sn="13.52" a="715.01" fwhm="0.000522" res="525173.7" algo="FTMS"/>
<pk mz="274.055998" i="156250048.0" z="-1" sn="1520.74" a="72763.51" fwhm="0.000469" res="583808.0" algo="FTMS" component_name="V" deconvoluted_molecular_mass="274.056194" deconvoluted_isotopic_mass="274.056194"/>
<pk mz="274.064928" i="2282172.5" sn="19.73" a="1003.68" fwhm="0.000519" res="528523.9" algo="FTMS"/>
<pk mz="274.093204" i="1934525.5" sn="16.34" a="669.88" fwhm="0.000444" res="616686.0" algo="FTMS"/>
<pk mz="274.101334" i="2225085.8" sn="19.18" a="839.40" fwhm="0.000455" res="602753.2" algo="FTMS"/>
<pk mz="274.137692" i="1294399.0" sn="10.10" a="415.55" fwhm="0.000415" res="661290.3" algo="FTMS"/>
<pk mz="275.019750" i="2266845.5" sn="19.58" a="893.80" fwhm="0.000476" res="578356.1" algo="FTMS"/>
<pk mz="275.056254" i="1055454.9" sn="7.77" a="298.85" fwhm="0.000408" res="674313.4" algo="FTMS"/>
<pk mz="275.059361" i="11351007.0" z="-1" sn="108.14" a="5235.18" fwhm="0.000470" res="584647.3" algo="FTMS" component_name="V" deconvoluted_molecular_mass="274.056194" deconvoluted_isotopic_mass="275.059559"/>
<pk mz="275.068268" i="17907680.0" sn="172.06" a="8635.79" fwhm="0.000483" res="569288.3" algo="FTMS"/>
<pk mz="275.077272" i="1444319.6" sn="11.57" a="532.01" fwhm="0.000477" res="576851.7" algo="FTMS"/>
<pk mz="275.096557" i="1626336.3" sn="13.34" a="662.82" fwhm="0.000448" res="613960.8" algo="FTMS"/>
<pk mz="275.113645" i="3218656.8" sn="28.86" a="1353.46" fwhm="0.000437" res="630129.7" algo="FTMS"/>
<pk mz="275.149995" i="1452642.1" sn="11.65" a="508.12" fwhm="0.000443" res="621012.1" algo="FTMS"/>
<pk mz="276.060237" i="2625282.0" sn="23.08" a="1133.33" fwhm="0.000462" res="597745.2" algo="FTMS"/>
<pk mz="276.062383" i="1028353.9" z="-1" sn="7.51" a="309.19" fwhm="0.000390" res="708570.1" algo="FTMS" component_name="V" deconvoluted_molecular_mass="274.056194" deconvoluted_isotopic_mass="276.062583"/>
<pk mz="276.071628" i="135884800.0" sn="1322.20" a="66902.00" fwhm="0.000478" res="577687.8" algo="FTMS"/>
<pk mz="276.076192" i="1016322.4" sn="7.39" a="280.93" fwhm="0.000371" res="743828.7" algo="FTMS"/>
<pk mz="276.116968" i="2484739.8" sn="21.71" a="966.94" fwhm="0.000446" res="618515.7" algo="FTMS"/>
<pk mz="276.999004" i="1604131.3" sn="13.12" a="480.45" fwhm="0.000384" res="721623.1" algo="FTMS"/>
<pk mz="277.035391" i="3348004.5" sn="30.12" a="1461.82" fwhm="0.000477" res="580298.8" algo="FTMS"/>
<pk mz="277.059675" i="38314020.0" sn="371.00" a="18848.17" fwhm="0.000487" res="569217.4" algo="FTMS"/>
<pk mz="277.071753" i="1187365.9" sn="9.06" a="302.38" fwhm="0.000372" res="744493.9" algo="FTMS"/>
<pk mz="277.074971" i="9396262.0" sn="89.09" a="4433.15" fwhm="0.000485" res="571866.6" algo="FTMS"/>
<pk mz="277.083938" i="6150182.5" sn="57.44" a="2828.35" fwhm="0.000479" res="578614.3" algo="FTMS"/>
<pk mz="277.147851" i="1321128.6" sn="10.36" a="544.87" fwhm="0.000519" res="533519.6" algo="FTMS"/>
<pk mz="278.050304" i="2244682.0" sn="19.28" a="686.72" fwhm="0.000339" res="820820.9" algo="FTMS"/>
<pk mz="278.050903" i="15628362.0" sn="149.19" a="7496.97" fwhm="0.000484" res="574502.7" algo="FTMS"/>
<pk mz="278.063036" i="4376650.5" sn="39.98" a="1926.31" fwhm="0.000471" res="590706.9" algo="FTMS"/>
<pk mz="278.075881" i="1597514.9" sn="13.00" a="616.96" fwhm="0.000505" res="550925.5" algo="FTMS"/>
<pk mz="278.153102" i="1223245.9" sn="9.37" a="579.83" fwhm="0.000630" res="441574.7" algo="FTMS"/>
<pk mz="279.014656" i="5341807.0" sn="49.34" a="2500.78" fwhm="0.000486" res="573539.7" algo="FTMS"/>
<pk mz="279.038939" i="2550896.0" sn="22.25" a="998.83" fwhm="0.000443" res="629874.3" algo="FTMS"/>
<pk mz="279.051000" i="2633584.5" sn="23.06" a="1138.57" fwhm="0.000490" res="569243.0" algo="FTMS"/>
<pk mz="279.054237" i="1139568.5" sn="8.56" a="350.73" fwhm="0.000457" res="611152.2" algo="FTMS"/>
<pk mz="279.056730" i="10368113.0" sn="98.13" a="4912.96" fwhm="0.000485" res="575227.9" algo="FTMS"/>
<pk mz="279.063201" i="2483056.8" sn="21.60" a="1035.87" fwhm="0.000468" res="595958.2" algo="FTMS"/>
<pk mz="279.087374" i="1235313.9" sn="9.48" a="513.33" fwhm="0.000510" res="547390.1" algo="FTMS"/>
<pk mz="279.098646" i="1117682.3" sn="8.34" a="425.55" fwhm="0.000502" res="555584.1" algo="FTMS"/>
<pk mz="279.099604" i="2182898.3" sn="18.68" a="1082.42" fwhm="0.000546" res="511349.5" algo="FTMS"/>
<pk mz="279.163561" i="3831412.8" sn="34.68" a="1700.08" fwhm="0.000481" res="580924.2" algo="FTMS"/>
<pk mz="280.022092" i="8276119.5" sn="77.82" a="3978.07" fwhm="0.000494" res="566476.1" algo="FTMS"/>
<pk mz="280.046261" i="1352600.6" sn="10.62" a="442.65" fwhm="0.000404" res="693106.5" algo="FTMS"/>
<pk mz="280.057105" i="1026585.1" sn="7.46" a="361.15" fwhm="0.000511" res="548556.6" algo="FTMS"/>
<pk mz="280.066554" i="148992160.0" z="-1" sn="1443.64" a="73740.70" fwhm="0.000491" res="569955.8" algo="FTMS" component_name="X" deconvoluted_molecular_mass="280.066761" deconvoluted_isotopic_mass="280.066760"/>
<pk mz="280.082643" i="1003482.2" sn="7.23" a="295.25" fwhm="0.000477" res="586754.8" algo="FTMS"/>
<pk mz="281.025489" i="992514.7" sn="7.13" a="315.26" fwhm="0.000463" res="607474.0" algo="FTMS"/>
<pk mz="281.030272" i="5106371.0" sn="47.06" a="2500.07" fwhm="0.000517" res="544077.4" algo="FTMS"/>
<pk mz="281.066651" i="8898757.0" sn="83.87" a="4213.63" fwhm="0.000484" res="580922.3" algo="FTMS"/>
<pk mz="281.069901" i="10668229.0" z="-1" sn="101.04" a="5496.95" fwhm="0.000508" res="553813.1" algo="FTMS" component_name="X" deconvoluted_molecular_mass="280.066761" deconvoluted_isotopic_mass="281.070109"/>
<pk mz="281.079837" i="1294789.1" sn="10.06" a="499.67" fwhm="0.000512" res="548454.5" algo="FTMS"/>
<pk mz="281.094120" i="1280965.8" sn="9.93" a="365.92" fwhm="0.000427" res="657889.9" algo="FTMS"/>
<pk mz="281.103090" i="1425222.1" sn="11.33" a="452.85" fwhm="0.000429" res="655516.6" algo="FTMS"/>
<pk mz="281.116092" i="1198662.8" sn="9.13" a="427.57" fwhm="0.000477" res="588737.6" algo="FTMS"/>
<pk mz="281.139560" i="1119623.8" sn="8.36" a="468.04" fwhm="0.000545" res="515706.5" algo="FTMS"/>
<pk mz="282.019132" i="2631408.3" sn="23.03" a="1052.95" fwhm="0.000464" res="608340.6" algo="FTMS"/>
<pk mz="282.033689" i="1080048.9" sn="7.98" a="275.78" fwhm="0.000383" res="736591.7" algo="FTMS"/>
<pk mz="282.061169" i="1064690.3" sn="7.83" a="415.96" fwhm="0.000544" res="518315.7" algo="FTMS"/>
<pk mz="282.061929" i="1210738.3" sn="9.24" a="376.06" fwhm="0.000405" res="696063.3" algo="FTMS"/>
<pk mz="282.070042" i="8944883.0" sn="84.31" a="4390.88" fwhm="0.000497" res="568028.9" algo="FTMS"/>
<pk mz="282.070787" i="2638450.8" sn="23.10" a="1190.12" fwhm="0.000544" res="518950.4" algo="FTMS"/>
<pk mz="282.084314" i="1043443.3" sn="7.59" a="328.33" fwhm="0.000444" res="634977.4" algo="FTMS"/>
<pk mz="283.009573" i="2313248.8" sn="19.86" a="886.79" fwhm="0.000458" res="617919.1" algo="FTMS"/>
<pk mz="283.045900" i="3440930.8" sn="30.75" a="1534.97" fwhm="0.000479" res="591295.1" algo="FTMS"/>
<pk mz="283.068393" i="1554595.9" sn="12.53" a="783.56" fwhm="0.000625" res="452668.3" algo="FTMS"/>
<pk mz="283.073385" i="1505444.1" sn="12.05" a="558.09" fwhm="0.000443" res="639499.5" algo="FTMS"/>
<pk mz="283.082304" i="5699364.5" sn="52.57" a="2754.96" fwhm="0.000506" res="559068.5" algo="FTMS"/>
<pk mz="283.118702" i="1899558.5" sn="15.86" a="804.80" fwhm="0.000491" res="577169.5" algo="FTMS"/>
<pk mz="283.155075" i="1121448.4" sn="8.34" a="390.64" fwhm="0.000473" res="599078.6" algo="FTMS"/>
<pk mz="283.264193" i="1705390.0" sn="13.98" a="682.31" fwhm="0.000485" res="584608.5" algo="FTMS"/>
<pk mz="284.041243" i="1283287.5" sn="9.90" a="528.07" fwhm="0.000505" res="562048.0" algo="FTMS"/>
<pk mz="284.049285" i="1561560.0" sn="12.59" a="563.06" fwhm="0.000456" res="622578.9" algo="FTMS"/>
<pk mz="284.077605" i="1159001.5" sn="8.70" a="383.31" fwhm="0.000453" res="627423.4" algo="FTMS"/>
<pk mz="285.052620" i="1057809.5" sn="7.72" a="390.11" fwhm="0.000525" res="543108.0" algo="FTMS"/>
<pk mz="285.061600" i="12594578.0" sn="119.20" a="6299.26" fwhm="0.000510" res="559299.6" algo="FTMS"/>
<pk mz="285.080257" i="1658259.1" sn="13.53" a="592.30" fwhm="0.000456" res="624917.9" algo="FTMS"/>
<pk mz="285.097964" i="3510676.3" sn="31.42" a="1524.04" fwhm="0.000469" res="607294.1" algo="FTMS"/>
<pk mz="285.126118" i="9935254.0" sn="93.50" a="5159.25" fwhm="0.000529" res="538957.3" algo="FTMS"/>
<pk mz="285.134335" i="3630742.5" sn="32.58" a="1768.10" fwhm="0.000515" res="553846.5" algo="FTMS"/>
<pk mz="285.170611" i="1175832.6" sn="8.86" a="359.89" fwhm="0.000412" res="691533.3" algo="FTMS"/>
<pk mz="285.207059" i="1047258.8" sn="7.62" a="399.93" fwhm="0.000536" res="532047.8" algo="FTMS"/>
<pk mz="286.056018" i="6254544.0" sn="57.94" a="3035.13" fwhm="0.000499" res="573412.8" algo="FTMS"/>
<pk mz="286.064902" i="2098640.3" sn="17.78" a="966.78" fwhm="0.000533" res="536799.7" algo="FTMS"/>
<pk mz="286.093173" i="986194.2" sn="7.03" a="334.74" fwhm="0.000469" res="609834.1" algo="FTMS"/>
<pk mz="286.101373" i="1318098.8" sn="10.24" a="534.66" fwhm="0.000527" res="542721.1" algo="FTMS"/>
<pk mz="286.129452" i="1715668.5" sn="14.08" a="698.97" fwhm="0.000483" res="591970.6" algo="FTMS"/>
<pk mz="287.031916" i="15813137.0" sn="149.64" a="8067.14" fwhm="0.000517" res="554751.2" algo="FTMS"/>
<pk mz="287.040818" i="1753873.9" sn="14.39" a="602.20" fwhm="0.000426" res="674019.0" algo="FTMS"/>
<pk mz="287.059473" i="1052051.3" sn="7.63" a="342.07" fwhm="0.000454" res="631774.6" algo="FTMS"/>
<pk mz="287.068280" i="6490644.0" sn="59.95" a="3324.38" fwhm="0.000537" res="534612.2" algo="FTMS"/>
<pk mz="287.077213" i="2459156.5" sn="21.17" a="1080.39" fwhm="0.000492" res="583734.7" algo="FTMS"/>
<pk mz="287.104691" i="1512726.4" sn="12.07" a="531.31" fwhm="0.000447" res="642635.6" algo="FTMS"/>
<pk mz="287.113610" i="4730903.0" sn="43.03" a="2264.84" fwhm="0.000509" res="563527.3" algo="FTMS"/>
<pk mz="287.150003" i="3292953.5" sn="29.19" a="1466.67" fwhm="0.000500" res="573789.1" algo="FTMS"/>
<pk mz="287.222861" i="1122206.8" sn="8.31" a="362.23" fwhm="0.000466" res="616774.7" algo="FTMS"/>
<pk mz="288.035271" i="6181466.0" sn="56.98" a="3173.81" fwhm="0.000509" res="565754.2" algo="FTMS"/>
<pk mz="288.071653" i="107295328.0" sn="1029.73" a="57180.16" fwhm="0.000521" res="552802.5" algo="FTMS"/>
<pk mz="288.080619" i="1133405.6" sn="8.42" a="277.12" fwhm="0.000366" res="786908.5" algo="FTMS"/>
<pk mz="288.108890" i="1299807.8" sn="10.02" a="430.58" fwhm="0.000452" res="637273.5" algo="FTMS"/>
<pk mz="288.116978" i="1025248.4" sn="7.37" a="369.49" fwhm="0.000562" res="512724.3" algo="FTMS"/>
<pk mz="288.999007" i="1117349.9" sn="8.26" a="349.82" fwhm="0.000436" res="663086.6" algo="FTMS"/>
<pk mz="289.035378" i="1667240.9" sn="13.55" a="576.51" fwhm="0.000464" res="623587.8" algo="FTMS"/>
<pk mz="289.038692" i="1617577.1" sn="13.07" a="633.08" fwhm="0.000487" res="593283.9" algo="FTMS"/>
<pk mz="289.047524" i="1038761.9" sn="7.50" a="411.84" fwhm="0.000540" res="535407.5" algo="FTMS"/>
<pk mz="289.075024" i="9047724.0" sn="84.55" a="4907.83" fwhm="0.000540" res="535522.7" algo="FTMS"/>
<pk mz="289.083925" i="25612972.0" sn="243.92" a="13681.71" fwhm="0.000538" res="537439.7" algo="FTMS"/>
<pk mz="289.092845" i="3145389.5" sn="27.77" a="1442.05" fwhm="0.000515" res="561382.4" algo="FTMS"/>
<pk mz="289.112204" i="2216623.3" sn="18.84" a="1121.89" fwhm="0.000561" res="515446.6" algo="FTMS"/>
<pk mz="289.121202" i="4735664.0" sn="43.07" a="2345.91" fwhm="0.000524" res="551563.6" algo="FTMS"/>
<pk mz="289.129257" i="3588784.5" sn="32.04" a="1688.99" fwhm="0.000503" res="574659.0" algo="FTMS"/>
<pk mz="289.147880" i="2727602.3" sn="23.75" a="1283.14" fwhm="0.000517" res="559355.2" algo="FTMS"/>
<pk mz="289.165689" i="1360691.6" sn="10.60" a="494.07" fwhm="0.000516" res="559882.7" algo="FTMS"/>
<pk mz="290.050928" i="14344959.0" sn="135.51" a="7705.08" fwhm="0.000536" res="541155.2" algo="FTMS"/>
<pk mz="290.075927" i="1527681.6" sn="12.21" a="602.98" fwhm="0.000489" res="593631.7" algo="FTMS"/>
<pk mz="290.087285" i="8545027.0" sn="79.72" a="4520.41" fwhm="0.000540" res="537656.5" algo="FTMS"/>
<pk mz="290.088097" i="1671682.6" sn="13.59" a="828.19" fwhm="0.000612" res="473645.2" algo="FTMS"/>
<pk mz="290.096152" i="1387523.4" sn="10.86" a="558.49" fwhm="0.000492" res="589111.9" algo="FTMS"/>
<pk mz="290.099333" i="1333251.6" sn="10.34" a="452.63" fwhm="0.000440" res="659766.6" algo="FTMS"/>
<pk mz="290.124427" i="1153413.9" sn="8.61" a="412.53" fwhm="0.000460" res="631082.3" algo="FTMS"/>
<pk mz="290.491122" i="1097895.0" sn="8.07" a="560.42" fwhm="0.000645" res="450706.9" algo="FTMS"/>
<pk mz="291.014638" i="2577751.8" sn="22.31" a="1147.39" fwhm="0.000503" res="578019.4" algo="FTMS"/>
<pk mz="291.036412" i="1107929.8" sn="8.17" a="367.12" fwhm="0.000474" res="613356.9" algo="FTMS"/>
<pk mz="291.038883" i="2144858.0" sn="18.14" a="966.92" fwhm="0.000531" res="548391.2" algo="FTMS"/>
<pk mz="291.051018" i="1737691.3" sn="14.23" a="791.47" fwhm="0.000529" res="550564.1" algo="FTMS"/>
<pk mz="291.054301" i="1488219.5" sn="11.83" a="547.72" fwhm="0.000471" res="618444.8" algo="FTMS"/>
<pk mz="291.063251" i="1401564.4" sn="10.99" a="504.63" fwhm="0.000443" res="656899.9" algo="FTMS"/>
<pk mz="291.087442" i="988382.7" sn="7.02" a="244.35" fwhm="0.000428" res="680132.5" algo="FTMS"/>
<pk mz="291.099591" i="3180639.8" sn="28.11" a="1518.75" fwhm="0.000529" res="550734.6" algo="FTMS"/>
<pk mz="291.108595" i="1025632.7" sn="7.38" a="355.54" fwhm="0.000474" res="613547.1" algo="FTMS"/>
<pk mz="291.118341" i="1542369.6" sn="12.35" a="629.91" fwhm="0.000536" res="542714.1" algo="FTMS"/>
<pk mz="291.163566" i="7016294.0" sn="65.01" a="3552.85" fwhm="0.000529" res="550797.1" algo="FTMS"/>
<pk mz="291.209600" i="2304106.3" sn="19.68" a="1062.37" fwhm="0.000544" res="535303.3" algo="FTMS"/>
<pk mz="291.569925" i="1038797.4" sn="7.47" a="530.42" fwhm="0.000744" res="391769.3" algo="FTMS"/>
<pk mz="292.004661" i="1361336.8" sn="10.56" a="602.17" fwhm="0.000583" res="500852.5" algo="FTMS"/>
<pk mz="292.066546" i="27530176.0" sn="261.18" a="14822.73" fwhm="0.000540" res="540473.1" algo="FTMS"/>
<pk mz="292.082663" i="1956672.6" sn="16.26" a="957.64" fwhm="0.000566" res="516354.0" algo="FTMS"/>
<pk mz="292.103746" i="2441922.8" sn="20.91" a="1144.36" fwhm="0.000518" res="563646.5" algo="FTMS"/>
<pk mz="292.111974" i="1152067.6" sn="8.55" a="513.86" fwhm="0.000536" res="545237.0" algo="FTMS"/>
<pk mz="292.993899" i="1196703.9" sn="8.98" a="337.14" fwhm="0.000409" res="715797.7" algo="FTMS"/>
<pk mz="293.030289" i="3586339.8" sn="31.87" a="1964.55" fwhm="0.000574" res="510666.9" algo="FTMS"/>
<pk mz="293.066674" i="2885671.8" sn="25.16" a="1353.93" fwhm="0.000520" res="563646.0" algo="FTMS"/>
<pk mz="293.069938" i="2016296.0" sn="16.83" a="914.38" fwhm="0.000511" res="573206.4" algo="FTMS"/>
<pk mz="293.078854" i="9834537.0" sn="91.71" a="5598.87" fwhm="0.000556" res="527149.0" algo="FTMS"/>
<pk mz="293.087866" i="1135914.0" sn="8.40" a="414.67" fwhm="0.000476" res="615426.6" algo="FTMS"/>
<pk mz="293.103072" i="1204779.6" sn="9.06" a="319.45" fwhm="0.000388" res="755423.1" algo="FTMS"/>
<pk mz="293.114278" i="1340332.9" sn="10.36" a="496.46" fwhm="0.000508" res="577061.4" algo="FTMS"/>
<pk mz="293.175822" i="8678451.0" sn="80.63" a="4444.29" fwhm="0.000527" res="556585.5" algo="FTMS"/>
<pk mz="293.179190" i="3559987.8" sn="31.61" a="1836.79" fwhm="0.000547" res="536234.1" algo="FTMS"/>
<pk mz="294.033607" i="1384850.8" sn="10.78" a="535.04" fwhm="0.000496" res="593114.3" algo="FTMS"/>
<pk mz="294.061952" i="1707414.0" sn="13.87" a="731.61" fwhm="0.000517" res="568431.3" algo="FTMS"/>
<pk mz="294.071669" i="9852055.0" sn="91.87" a="5544.96" fwhm="0.000574" res="511986.9" algo="FTMS"/>
<pk mz="294.076779" i="10600600.0" sn="99.04" a="6244.29" fwhm="0.000597" res="492579.6" algo="FTMS"/>
<pk mz="294.082095" i="936113280.0" z="-1" sn="8962.92" a="508484.16" fwhm="0.000539" res="545649.5" algo="FTMS" component_name="D" deconvoluted_molecular_mass="294.082301" deconvoluted_isotopic_mass="294.082325"/>
<pk mz="294.087299" i="7419033.0" sn="68.57" a="3950.53" fwhm="0.000533" res="551847.0" algo="FTMS"/>
<pk mz="294.179271" i="1198627.4" sn="9.00" a="449.42" fwhm="0.000526" res="558761.7" algo="FTMS"/>
<pk mz="294.906893" i="1031416.3" sn="7.39" a="369.93" fwhm="0.000572" res="515627.1" algo="FTMS"/>
<pk mz="295.009539" i="2350084.5" sn="20.02" a="967.12" fwhm="0.000477" res="618377.6" algo="FTMS"/>
<pk mz="295.045924" i="4306185.0" sn="38.76" a="2119.58" fwhm="0.000528" res="558747.9" algo="FTMS"/>
<pk mz="295.082327" i="2792717.3" sn="24.26" a="1218.43" fwhm="0.000489" res="602878.9" algo="FTMS"/>
<pk mz="295.085578" i="55727372.0" z="-1" sn="531.23" a="30658.00" fwhm="0.000548" res="538472.9" algo="FTMS" component_name="D" deconvoluted_molecular_mass="294.082301" deconvoluted_isotopic_mass="295.085809"/>
<pk mz="295.086256" i="2964749.8" sn="25.91" a="1025.29" fwhm="0.000388" res="760032.4" algo="FTMS"/>
<pk mz="295.118690" i="1747985.5" sn="14.26" a="749.53" fwhm="0.000512" res="576841.0" algo="FTMS"/>
<pk mz="295.122054" i="1009297.9" sn="7.18" a="400.04" fwhm="0.000515" res="572544.1" algo="FTMS"/>
<pk mz="296.041134" i="1131522.8" sn="8.35" a="365.31" fwhm="0.000454" res="651907.0" algo="FTMS"/>
<pk mz="296.077620" i="1195015.4" sn="8.96" a="418.56" fwhm="0.000539" res="549449.6" algo="FTMS"/>
<pk mz="296.086475" i="12704136.0" z="-1" sn="119.19" a="7180.37" fwhm="0.000567" res="521859.9" algo="FTMS" component_name="D" deconvoluted_molecular_mass="294.082301" deconvoluted_isotopic_mass="296.086708"/>
<pk mz="296.088983" i="2124424.8" sn="17.86" a="878.93" fwhm="0.000485" res="611093.6" algo="FTMS"/>
<pk mz="297.025234" i="3578881.0" sn="31.64" a="1690.42" fwhm="0.000523" res="567526.0" algo="FTMS"/>
<pk mz="297.061630" i="4076549.8" sn="36.39" a="1965.07" fwhm="0.000519" res="571871.0" algo="FTMS"/>
<pk mz="297.089789" i="1001097.4" z="-1" sn="7.07" a="315.71" fwhm="0.000447" res="664851.8" algo="FTMS" component_name="D" deconvoluted_molecular_mass="294.082301" deconvoluted_isotopic_mass="297.090023"/>
<pk mz="297.097982" i="3183626.5" sn="27.88" a="1657.01" fwhm="0.000567" res="524323.4" algo="FTMS"/>
<pk mz="297.152958" i="53696016.0" sn="509.41" a="30364.92" fwhm="0.000555" res="535653.8" algo="FTMS"/>
<pk mz="298.032653" i="40109704.0" sn="379.89" a="22970.82" fwhm="0.000561" res="531141.3" algo="FTMS"/>
<pk mz="298.056820" i="1387019.1" sn="10.75" a="487.39" fwhm="0.000494" res="603548.8" algo="FTMS"/>
<pk mz="298.064956" i="1489420.3" sn="11.72" a="659.38" fwhm="0.000540" res="552468.9" algo="FTMS"/>
<pk mz="298.156365" i="8494745.0" sn="78.50" a="4563.58" fwhm="0.000556" res="536199.0" algo="FTMS"/>
<pk mz="298.354711" i="1024948.1" sn="7.29" a="466.04" fwhm="0.000583" res="511914.2" algo="FTMS"/>
<pk mz="299.036063" i="2563859.5" sn="21.96" a="1388.85" fwhm="0.000592" res="505262.0" algo="FTMS"/>
<pk mz="299.040863" i="3135764.3" sn="27.42" a="1424.10" fwhm="0.000514" res="582134.7" algo="FTMS"/>
<pk mz="299.077261" i="6229785.5" sn="56.91" a="3349.15" fwhm="0.000562" res="532238.5" algo="FTMS"/>
<pk mz="299.113630" i="3665694.5" sn="32.47" a="1684.45" fwhm="0.000499" res="599221.6" algo="FTMS"/>
<pk mz="299.148778" i="1963811.6" sn="16.24" a="731.00" fwhm="0.000485" res="616863.4" algo="FTMS"/>
<pk mz="299.150041" i="2746659.8" sn="23.71" a="1338.93" fwhm="0.000533" res="560869.4" algo="FTMS"/>
<pk mz="299.186356" i="1046697.0" sn="7.50" a="311.77" fwhm="0.000453" res="661157.8" algo="FTMS"/>
<pk mz="299.222814" i="1024430.2" sn="7.29" a="465.05" fwhm="0.000615" res="486602.6" algo="FTMS"/>
<pk mz="300.029734" i="11776931.0" sn="109.79" a="6639.69" fwhm="0.000564" res="531857.3" algo="FTMS"/>
<pk mz="300.044308" i="1142693.4" sn="8.41" a="349.83" fwhm="0.000471" res="637517.8" algo="FTMS"/>
<pk mz="300.071692" i="3495849.5" sn="30.85" a="1688.27" fwhm="0.000530" res="566092.8" algo="FTMS"/>
<pk mz="300.072442" i="1372457.5" sn="10.61" a="495.07" fwhm="0.000477" res="629394.5" algo="FTMS"/>
<pk mz="300.080617" i="1099818.8" sn="8.01" a="406.12" fwhm="0.000497" res="603462.3" algo="FTMS"/>
<pk mz="300.663582" i="1036929.6" sn="7.41" a="518.25" fwhm="0.000675" res="445604.1" algo="FTMS"/>
<pk mz="301.038596" i="60053564.0" sn="570.01" a="34965.46" fwhm="0.000571" res="527307.8" algo="FTMS"/>
<pk mz="301.047575" i="4042299.8" sn="36.06" a="2295.03" fwhm="0.000581" res="517854.8" algo="FTMS"/>
<pk mz="301.056563" i="1914429.1" sn="15.77" a="738.05" fwhm="0.000473" res="636808.2" algo="FTMS"/>
<pk mz="301.083964" i="1240385.3" sn="9.34" a="483.23" fwhm="0.000473" res="636389.2" algo="FTMS"/>
<pk mz="301.092903" i="3250498.8" sn="28.51" a="1765.94" fwhm="0.000583" res="516416.9" algo="FTMS"/>
<pk mz="301.112245" i="1027269.6" sn="7.31" a="437.74" fwhm="0.000648" res="464754.5" algo="FTMS"/>
<pk mz="301.129293" i="5007944.0" sn="45.26" a="2784.70" fwhm="0.000576" res="522600.3" algo="FTMS"/>
<pk mz="301.165680" i="2964557.8" sn="25.78" a="1631.87" fwhm="0.000592" res="508566.6" algo="FTMS"/>
<pk mz="301.202086" i="1792595.4" sn="14.61" a="754.72" fwhm="0.000510" res="590948.0" algo="FTMS"/>
<pk mz="302.041972" i="4840661.5" sn="43.46" a="2581.58" fwhm="0.000575" res="525072.8" algo="FTMS"/>
<pk mz="302.050895" i="2068695.1" sn="17.16" a="1033.13" fwhm="0.000572" res="527869.6" algo="FTMS"/>
<pk mz="302.066170" i="4183769.5" sn="37.22" a="2146.63" fwhm="0.000557" res="542467.4" algo="FTMS"/>
<pk mz="302.087285" i="2406620.8" sn="20.36" a="1245.05" fwhm="0.000568" res="532134.7" algo="FTMS"/>
<pk mz="302.132655" i="1062372.0" sn="7.61" a="328.48" fwhm="0.000448" res="674826.1" algo="FTMS"/>
<pk mz="303.014619" i="1652593.0" sn="13.21" a="774.85" fwhm="0.000540" res="561469.1" algo="FTMS"/>
<pk mz="303.042809" i="1070197.6" sn="7.68" a="594.01" fwhm="0.000655" res="462799.4" algo="FTMS"/>
<pk mz="303.050224" i="1718774.8" sn="13.84" a="821.54" fwhm="0.000591" res="513016.1" algo="FTMS"/>
<pk mz="303.054378" i="1401463.5" sn="10.83" a="545.64" fwhm="0.000503" res="602385.0" algo="FTMS"/>
<pk mz="303.063262" i="1095800.9" sn="7.93" a="362.45" fwhm="0.000481" res="629545.4" algo="FTMS"/>
<pk mz="303.072184" i="1549178.4" sn="12.23" a="584.78" fwhm="0.000476" res="637097.5" algo="FTMS"/>
<pk mz="303.099618" i="14864767.0" sn="138.56" a="8590.18" fwhm="0.000579" res="523440.2" algo="FTMS"/>
<pk mz="303.108532" i="3371136.3" sn="29.51" a="1795.27" fwhm="0.000580" res="522712.3" algo="FTMS"/>
<pk mz="303.136810" i="1030020.9" sn="7.30" a="386.33" fwhm="0.000564" res="537613.6" algo="FTMS"/>
<pk mz="303.144914" i="2228102.3" sn="18.67" a="962.72" fwhm="0.000518" res="585489.3" algo="FTMS"/>
<pk mz="303.181311" i="1243532.1" sn="9.33" a="490.52" fwhm="0.000504" res="601596.8" algo="FTMS"/>
<pk mz="304.046310" i="1491738.6" sn="11.68" a="714.17" fwhm="0.000574" res="529745.6" algo="FTMS"/>
<pk mz="304.063231" i="1724701.5" sn="13.89" a="891.05" fwhm="0.000621" res="489424.9" algo="FTMS"/>
<pk mz="304.066577" i="13603358.0" sn="126.59" a="7762.67" fwhm="0.000570" res="533078.2" algo="FTMS"/>
<pk mz="304.102977" i="2063140.1" sn="17.10" a="966.80" fwhm="0.000553" res="549878.3" algo="FTMS"/>
<pk mz="304.111966" i="1008421.6" sn="7.09" a="493.40" fwhm="0.000648" res="469404.9" algo="FTMS"/>
<pk mz="304.993828" i="1058490.8" sn="7.57" a="335.10" fwhm="0.000482" res="632524.4" algo="FTMS"/>
<pk mz="305.030280" i="2652097.0" sn="22.69" a="1250.38" fwhm="0.000530" res="575664.4" algo="FTMS"/>
<pk mz="305.042505" i="14525123.0" sn="135.34" a="8264.90" fwhm="0.000577" res="528939.2" algo="FTMS"/>
<pk mz="305.051975" i="1235908.8" sn="9.25" a="589.54" fwhm="0.000751" res="406231.6" algo="FTMS"/>
<pk mz="305.054524" i="1000261.1" sn="7.02" a="371.56" fwhm="0.000535" res="569994.3" algo="FTMS"/>
<pk mz="305.066641" i="2101191.3" sn="17.46" a="958.97" fwhm="0.000519" res="587231.7" algo="FTMS"/>
<pk mz="305.069968" i="2008007.8" sn="16.58" a="961.03" fwhm="0.000569" res="535881.6" algo="FTMS"/>
<pk mz="305.078870" i="1545289.4" sn="12.19" a="733.14" fwhm="0.000580" res="525932.8" algo="FTMS"/>
<pk mz="305.079725" i="1744713.5" sn="14.08" a="822.05" fwhm="0.000582" res="523762.8" algo="FTMS"/>
<pk mz="305.087891" i="1045322.9" sn="7.44" a="267.37" fwhm="0.000462" res="660338.4" algo="FTMS"/>
<pk mz="305.103096" i="1128397.5" sn="8.23" a="544.62" fwhm="0.000610" res="499951.1" algo="FTMS"/>
<pk mz="305.115283" i="1454799.6" sn="11.33" a="800.14" fwhm="0.000664" res="459532.8" algo="FTMS"/>
<pk mz="305.124263" i="1210833.1" sn="9.01" a="491.24" fwhm="0.000510" res="597813.3" algo="FTMS"/>
<pk mz="305.188833" i="1322716.3" sn="10.07" a="607.24" fwhm="0.000570" res="535834.9" algo="FTMS"/>
<pk mz="305.998993" i="3416937.0" sn="29.94" a="1742.65" fwhm="0.000566" res="540399.0" algo="FTMS"/>
<pk mz="306.045848" i="5800817.0" sn="52.56" a="3262.23" fwhm="0.000583" res="524925.6" algo="FTMS"/>
<pk mz="306.061925" i="1198452.0" sn="8.89" a="387.26" fwhm="0.000444" res="689894.0" algo="FTMS"/>
<pk mz="306.082236" i="5687671.5" sn="51.49" a="3172.38" fwhm="0.000567" res="539554.7" algo="FTMS"/>
<pk mz="306.098302" i="1258106.5" sn="9.46" a="553.71" fwhm="0.000557" res="549225.5" algo="FTMS"/>
<pk mz="306.119528" i="1007614.2" sn="7.08" a="292.01" fwhm="0.000492" res="622592.0" algo="FTMS"/>
<pk mz="306.879720" i="1850373.3" sn="15.08" a="808.95" fwhm="0.000551" res="557327.8" algo="FTMS"/>
<pk mz="307.009498" i="2415388.5" sn="20.44" a="1218.90" fwhm="0.000577" res="532448.8" algo="FTMS"/>
<pk mz="307.040368" i="2024994.1" sn="16.73" a="877.80" fwhm="0.000537" res="571517.6" algo="FTMS"/>
<pk mz="307.045893" i="3746851.0" sn="33.07" a="2130.92" fwhm="0.000603" res="509468.2" algo="FTMS"/>
<pk mz="307.049248" i="1263139.8" sn="9.51" a="456.17" fwhm="0.000495" res="619720.7" algo="FTMS"/>
<pk mz="307.070256" i="1149863.5" sn="8.43" a="411.71" fwhm="0.000499" res="614809.0" algo="FTMS"/>
<pk mz="307.082286" i="2786857.8" sn="23.96" a="1275.57" fwhm="0.000511" res="600738.7" algo="FTMS"/>
<pk mz="307.094529" i="4400172.0" sn="39.27" a="2455.14" fwhm="0.000578" res="531302.6" algo="FTMS"/>
<pk mz="307.103478" i="5858349.5" sn="53.10" a="3153.69" fwhm="0.000574" res="535141.2" algo="FTMS"/>
<pk mz="307.118782" i="1161008.3" sn="8.54" a="451.71" fwhm="0.000529" res="580210.2" algo="FTMS"/>
<pk mz="307.996102" i="1362640.0" sn="10.40" a="526.10" fwhm="0.000544" res="566494.7" algo="FTMS"/>
<pk mz="308.041156" i="1148376.3" sn="8.37" a="386.60" fwhm="0.000520" res="591996.4" algo="FTMS"/>
<pk mz="308.061489" i="1716956.0" sn="13.74" a="962.41" fwhm="0.000666" res="462753.8" algo="FTMS"/>
<pk mz="308.077628" i="1222111.0" sn="9.07" a="598.56" fwhm="0.000609" res="505809.3" algo="FTMS"/>
<pk mz="308.097851" i="8888547.0" sn="81.45" a="5226.82" fwhm="0.000590" res="521820.6" algo="FTMS"/>
<pk mz="308.106886" i="1211748.4" sn="8.97" a="595.06" fwhm="0.000686" res="449029.2" algo="FTMS"/>
<pk mz="308.877798" i="1022195.6" sn="7.18" a="403.49" fwhm="0.000588" res="525065.7" algo="FTMS"/>
<pk mz="309.025183" i="4045199.3" sn="35.72" a="2182.17" fwhm="0.000584" res="529483.2" algo="FTMS"/>
<pk mz="309.061572" i="5711254.0" sn="51.45" a="3282.90" fwhm="0.000596" res="518872.5" algo="FTMS"/>
<pk mz="309.097993" i="2501533.0" sn="21.15" a="1381.05" fwhm="0.000579" res="534025.7" algo="FTMS"/>
<pk mz="309.101246" i="1720605.6" sn="13.78" a="853.70" fwhm="0.000596" res="518930.6" algo="FTMS"/>
<pk mz="309.111036" i="2061215.5" sn="16.99" a="1106.40" fwhm="0.000620" res="498787.9" algo="FTMS"/>
<pk mz="309.134329" i="1538979.9" sn="12.06" a="703.41" fwhm="0.000562" res="549749.7" algo="FTMS"/>
<pk mz="309.153003" i="1522343.4" sn="11.90" a="628.99" fwhm="0.000566" res="546421.4" algo="FTMS"/>
<pk mz="309.170793" i="1104810.8" sn="7.96" a="576.08" fwhm="0.000656" res="470996.2" algo="FTMS"/>
<pk mz="309.174062" i="2049963.4" sn="16.88" a="964.90" fwhm="0.000560" res="552297.2" algo="FTMS"/>
<pk mz="309.207195" i="1588401.6" sn="12.53" a="828.06" fwhm="0.000622" res="497064.2" algo="FTMS"/>
<pk mz="309.955982" i="1749567.9" sn="14.05" a="681.96" fwhm="0.000481" res="644439.8" algo="FTMS"/>
<pk mz="310.056910" i="1794387.3" sn="14.47" a="905.00" fwhm="0.000587" res="528366.7" algo="FTMS"/>
<pk mz="310.064971" i="1427924.9" sn="11.01" a="658.96" fwhm="0.000550" res="563726.0" algo="FTMS"/>
<pk mz="310.069872" i="1113685.8" sn="8.04" a="437.07" fwhm="0.000545" res="568515.3" algo="FTMS"/>
<pk mz="311.004450" i="1209610.8" sn="8.95" a="485.72" fwhm="0.000554" res="561571.8" algo="FTMS"/>
<pk mz="311.040826" i="3620626.0" sn="31.71" a="1945.16" fwhm="0.000581" res="535749.6" algo="FTMS"/>
<pk mz="311.044979" i="1705234.8" sn="13.63" a="762.75" fwhm="0.000577" res="539353.9" algo="FTMS"/>
<pk mz="311.077244" i="5093145.0" sn="45.61" a="2778.60" fwhm="0.000577" res="539519.4" algo="FTMS"/>
<pk mz="311.113658" i="2648608.3" sn="22.53" a="1378.86" fwhm="0.000581" res="535790.2" algo="FTMS"/>
<pk mz="311.126672" i="1408674.8" sn="10.83" a="614.19" fwhm="0.000590" res="527550.2" algo="FTMS"/>
<pk mz="311.132337" i="1219875.8" sn="9.04" a="584.34" fwhm="0.000644" res="483233.4" algo="FTMS"/>
<pk mz="311.150026" i="1823783.3" sn="14.75" a="770.40" fwhm="0.000530" res="587151.0" algo="FTMS"/>
<pk mz="311.156864" i="1384488.6" sn="10.60" a="582.07" fwhm="0.000530" res="586882.3" algo="FTMS"/>
<pk mz="311.168587" i="240942896.0" z="-1" sn="2272.31" a="143805.38" fwhm="0.000601" res="517985.0" algo="FTMS" component_name="N" deconvoluted_molecular_mass="311.168855" deconvoluted_isotopic_mass="311.168847"/>
<pk mz="311.222800" i="3894069.5" sn="34.29" a="2055.45" fwhm="0.000587" res="530180.6" algo="FTMS"/>
<pk mz="311.953915" i="2006213.9" sn="16.47" a="1054.71" fwhm="0.000622" res="501569.0" algo="FTMS"/>
<pk mz="312.035907" i="1052886.3" sn="7.47" a="322.87" fwhm="0.000429" res="727028.7" algo="FTMS"/>
<pk mz="312.036625" i="1233110.4" sn="9.17" a="432.06" fwhm="0.000519" res="601376.6" algo="FTMS"/>
<pk mz="312.048300" i="149372896.0" z="-1" sn="1407.78" a="91037.92" fwhm="0.000605" res="515951.8" algo="FTMS" component_name="W" deconvoluted_molecular_mass="312.048532" deconvoluted_isotopic_mass="312.048561"/>
<pk mz="312.072559" i="1471453.5" sn="11.42" a="615.15" fwhm="0.000531" res="588185.3" algo="FTMS"/>
<pk mz="312.168031" i="1606896.5" sn="12.70" a="651.05" fwhm="0.000558" res="559162.2" algo="FTMS"/>
<pk mz="312.171989" i="33869808.0" z="-1" sn="317.30" a="20783.03" fwhm="0.000609" res="512583.4" algo="FTMS" component_name="N" deconvoluted_molecular_mass="311.168855" deconvoluted_isotopic_mass="312.172251"/>
<pk mz="313.020137" i="1126939.8" sn="8.12" a="466.09" fwhm="0.000531" res="589747.2" algo="FTMS"/>
<pk mz="313.051667" i="10207394.0" z="-1" sn="93.42" a="6169.37" fwhm="0.000615" res="508882.0" algo="FTMS" component_name="W" deconvoluted_molecular_mass="312.048532" deconvoluted_isotopic_mass="313.051930"/>
<pk mz="313.056495" i="6382755.0" sn="57.49" a="3694.00" fwhm="0.000606" res="516449.0" algo="FTMS"/>
<pk mz="313.092885" i="5034666.5" sn="44.83" a="3042.89" fwhm="0.000633" res="494844.6" algo="FTMS"/>
<pk mz="313.129275" i="4754610.0" sn="42.20" a="2618.67" fwhm="0.000589" res="532019.3" algo="FTMS"/>
<pk mz="313.164485" i="7878841.0" sn="71.54" a="4746.12" fwhm="0.000617" res="507575.7" algo="FTMS"/>
<pk mz="313.165681" i="2260665.3" sn="18.77" a="1272.73" fwhm="0.000640" res="489654.8" algo="FTMS"/>
<pk mz="313.172858" i="1091386.8" sn="7.79" a="349.98" fwhm="0.000533" res="587475.4" algo="FTMS"/>
<pk mz="313.175348" i="2656187.3" z="-1" sn="22.49" a="1332.27" fwhm="0.000561" res="557826.6" algo="FTMS" component_name="N" deconvoluted_molecular_mass="311.168855" deconvoluted_isotopic_mass="313.175611"/>
<pk mz="313.238461" i="2295752.0" sn="19.10" a="1147.21" fwhm="0.000586" res="534846.1" algo="FTMS"/>
<pk mz="314.045384" i="39661932.0" sn="370.09" a="25007.70" fwhm="0.000620" res="506318.5" algo="FTMS"/>
<pk mz="314.052604" i="2047342.5" z="-1" sn="16.77" a="993.14" fwhm="0.000590" res="531917.3" algo="FTMS" component_name="W" deconvoluted_molecular_mass="312.048532" deconvoluted_isotopic_mass="314.052869"/>
<pk mz="314.059941" i="1518704.0" sn="11.80" a="668.50" fwhm="0.000552" res="568894.4" algo="FTMS"/>
<pk mz="314.087437" i="1447029.6" sn="11.13" a="662.26" fwhm="0.000656" res="478802.2" algo="FTMS"/>
<pk mz="314.096284" i="1069175.5" sn="7.58" a="530.37" fwhm="0.000609" res="515566.3" algo="FTMS"/>
<pk mz="314.167818" i="1647494.3" sn="13.01" a="697.67" fwhm="0.000528" res="594928.8" algo="FTMS"/>
<pk mz="315.035784" i="1400890.3" sn="10.69" a="607.83" fwhm="0.000596" res="528954.7" algo="FTMS"/>
<pk mz="315.048738" i="3451453.0" sn="29.95" a="2111.58" fwhm="0.000643" res="490276.6" algo="FTMS"/>
<pk mz="315.054271" i="10004030.0" sn="91.50" a="6191.96" fwhm="0.000633" res="497923.4" algo="FTMS"/>
<pk mz="315.072147" i="5169730.0" sn="46.09" a="2945.44" fwhm="0.000609" res="517125.4" algo="FTMS"/>
<pk mz="315.091448" i="1307077.9" sn="9.81" a="565.24" fwhm="0.000560" res="562485.0" algo="FTMS"/>
<pk mz="315.099666" i="1549255.6" sn="12.08" a="821.49" fwhm="0.000637" res="494519.7" algo="FTMS"/>
<pk mz="315.108517" i="4215369.5" sn="37.13" a="2418.58" fwhm="0.000609" res="517257.4" algo="FTMS"/>
<pk mz="315.119920" i="1113419.9" sn="7.99" a="448.43" fwhm="0.000561" res="562057.8" algo="FTMS"/>
<pk mz="315.144937" i="3816017.0" sn="33.38" a="2045.78" fwhm="0.000577" res="546498.1" algo="FTMS"/>
<pk mz="315.181324" i="2983000.8" sn="25.55" a="1523.95" fwhm="0.000585" res="538377.3" algo="FTMS"/>
<pk mz="315.217786" i="1458016.4" sn="11.23" a="639.37" fwhm="0.000538" res="586195.5" algo="FTMS"/>
<pk mz="316.057705" i="1354129.3" sn="10.25" a="664.44" fwhm="0.000617" res="512149.5" algo="FTMS"/>
<pk mz="316.066601" i="1054867.1" sn="7.44" a="380.59" fwhm="0.000525" res="601558.0" algo="FTMS"/>
<pk mz="316.075529" i="1110165.0" sn="7.96" a="338.07" fwhm="0.000497" res="636056.5" algo="FTMS"/>
<pk mz="316.151397" i="1685285.1" sn="13.36" a="789.03" fwhm="0.000580" res="545057.4" algo="FTMS"/>
<pk mz="316.335515" i="1027340.2" sn="7.18" a="460.18" fwhm="0.000662" res="477983.0" algo="FTMS"/>
<pk mz="317.030278" i="1931488.6" sn="15.67" a="1008.56" fwhm="0.000581" res="545841.0" algo="FTMS"/>
<pk mz="317.033569" i="5946337.5" sn="53.38" a="3970.59" fwhm="0.000674" res="470522.6" algo="FTMS"/>
<pk mz="317.066644" i="1412584.5" sn="10.80" a="697.01" fwhm="0.000597" res="530791.9" algo="FTMS"/>
<pk mz="317.069984" i="1397097.1" sn="10.65" a="745.14" fwhm="0.000674" res="470134.8" algo="FTMS"/>
<pk mz="317.078840" i="2049515.0" sn="16.78" a="1195.83" fwhm="0.000640" res="495221.4" algo="FTMS"/>
<pk mz="317.087810" i="2272749.0" sn="18.88" a="1197.30" fwhm="0.000616" res="515010.3" algo="FTMS"/>
<pk mz="317.115220" i="1768434.9" sn="14.14" a="982.91" fwhm="0.000660" res="480582.7" algo="FTMS"/>
<pk mz="317.124218" i="4189172.8" sn="36.88" a="2687.24" fwhm="0.000639" res="496171.5" algo="FTMS"/>
<pk mz="317.160590" i="2346236.5" sn="19.57" a="1367.79" fwhm="0.000671" res="472910.3" algo="FTMS"/>
<pk mz="317.943335" i="1030629.7" sn="7.21" a="521.19" fwhm="0.000767" res="414261.4" algo="FTMS"/>
<pk mz="318.045811" i="8715452.0" sn="79.39" a="5554.15" fwhm="0.000647" res="491582.0" algo="FTMS"/>
<pk mz="318.061066" i="1446719.3" sn="11.12" a="735.27" fwhm="0.000625" res="509135.1" algo="FTMS"/>
<pk mz="318.073287" i="1028417.9" sn="7.19" a="401.85" fwhm="0.000510" res="624277.5" algo="FTMS"/>
<pk mz="318.082216" i="3694787.8" sn="32.23" a="2221.01" fwhm="0.000634" res="501434.2" algo="FTMS"/>
<pk mz="318.119486" i="1103564.0" sn="7.89" a="401.59" fwhm="0.000522" res="609690.9" algo="FTMS"/>
<pk mz="319.036827" i="5132692.5" sn="45.50" a="3130.30" fwhm="0.000631" res="505332.2" algo="FTMS"/>
<pk mz="319.042876" i="4148374.0" sn="36.30" a="2959.09" fwhm="0.000783" res="407351.2" algo="FTMS"/>
<pk mz="319.049121" i="646448512.0" z="-1" sn="6038.14" a="405685.50" fwhm="0.000638" res="500326.0" algo="FTMS" component_name="G" deconvoluted_molecular_mass="319.049358" deconvoluted_isotopic_mass="319.049395"/>
<pk mz="319.058130" i="17739162.0" sn="163.30" a="11797.65" fwhm="0.000646" res="493567.6" algo="FTMS"/>
<pk mz="319.082400" i="1512606.6" sn="11.67" a="665.12" fwhm="0.000603" res="529258.3" algo="FTMS"/>
<pk mz="319.085702" i="1745567.4" sn="13.85" a="864.18" fwhm="0.000600" res="531845.9" algo="FTMS"/>
<pk mz="319.094488" i="1567137.3" sn="12.18" a="697.13" fwhm="0.000550" res="579864.7" algo="FTMS"/>
<pk mz="319.103382" i="1535651.3" sn="11.89" a="753.96" fwhm="0.000619" res="515752.1" algo="FTMS"/>
<pk mz="319.130954" i="2829993.3" sn="23.98" a="1618.52" fwhm="0.000643" res="496628.2" algo="FTMS"/>
<pk mz="319.139845" i="1795243.3" sn="14.31" a="826.32" fwhm="0.000565" res="564574.6" algo="FTMS"/>
<pk mz="319.176184" i="1039027.3" sn="7.25" a="448.90" fwhm="0.000602" res="530424.3" algo="FTMS"/>
<pk mz="319.240932" i="5037505.5" sn="44.61" a="3024.19" fwhm="0.000637" res="501286.5" algo="FTMS"/>
<pk mz="320.014605" i="9260653.0" sn="84.07" a="5748.62" fwhm="0.000636" res="502929.6" algo="FTMS"/>
<pk mz="320.052523" i="39306868.0" z="-1" sn="364.83" a="27015.09" fwhm="0.000651" res="491737.8" algo="FTMS" component_name="G" deconvoluted_molecular_mass="319.049358" deconvoluted_isotopic_mass="320.052798"/>
<pk mz="320.061464" i="5803639.0" sn="51.77" a="3739.60" fwhm="0.000662" res="483215.5" algo="FTMS"/>
<pk mz="320.097876" i="2202495.3" sn="18.12" a="1176.67" fwhm="0.000596" res="536677.6" algo="FTMS"/>
<pk mz="320.135125" i="1426823.5" sn="10.87" a="518.43" fwhm="0.000506" res="633296.0" algo="FTMS"/>
<pk mz="320.244398" i="1297311.9" sn="9.66" a="674.23" fwhm="0.000735" res="435851.6" algo="FTMS"/>
<pk mz="321.025226" i="3042126.5" sn="25.96" a="1599.83" fwhm="0.000585" res="548991.7" algo="FTMS"/>
<pk mz="321.053426" i="9342805.0" z="-1" sn="84.83" a="6162.88" fwhm="0.000667" res="481527.8" algo="FTMS" component_name="G" deconvoluted_molecular_mass="319.049358" deconvoluted_isotopic_mass="321.053703"/>
<pk mz="321.055939" i="2111317.3" sn="17.26" a="1102.67" fwhm="0.000603" res="532696.6" algo="FTMS"/>
<pk mz="321.061566" i="2734678.5" sn="23.09" a="1760.01" fwhm="0.000698" res="460269.6" algo="FTMS"/>
<pk mz="321.064812" i="2575703.3" sn="21.60" a="1549.74" fwhm="0.000648" res="495507.6" algo="FTMS"/>
<pk mz="321.097979" i="1444446.8" sn="11.03" a="630.36" fwhm="0.000558" res="575931.2" algo="FTMS"/>
<pk mz="321.110946" i="1631329.6" sn="12.78" a="850.56" fwhm="0.000676" res="475109.7" algo="FTMS"/>
<pk mz="321.119130" i="2374755.5" sn="19.72" a="1198.58" fwhm="0.000582" res="552164.6" algo="FTMS"/>
<pk mz="321.134404" i="1065830.9" sn="7.49" a="485.48" fwhm="0.000690" res="465202.4" algo="FTMS"/>
<pk mz="321.183857" i="1081970.0" sn="7.64" a="498.47" fwhm="0.000613" res="524296.1" algo="FTMS"/>
<pk mz="321.210496" i="1390456.0" sn="10.53" a="609.79" fwhm="0.000544" res="590207.0" algo="FTMS"/>
<pk mz="321.237940" i="1968254.3" sn="15.92" a="1017.31" fwhm="0.000619" res="518629.7" algo="FTMS"/>
<pk mz="321.595520" i="1101262.8" sn="7.82" a="553.48" fwhm="0.000668" res="481681.0" algo="FTMS"/>
<pk mz="322.011691" i="2987565.0" sn="25.45" a="1642.46" fwhm="0.000622" res="517343.8" algo="FTMS"/>
<pk mz="322.056835" i="2482487.3" z="-1" sn="20.73" a="1344.49" fwhm="0.000616" res="522532.9" algo="FTMS" component_name="G" deconvoluted_molecular_mass="319.049358" deconvoluted_isotopic_mass="322.057114"/>
<pk mz="322.077135" i="2441275.8" sn="20.34" a="1386.48" fwhm="0.000627" res="513970.1" algo="FTMS"/>
<pk mz="323.004430" i="1885198.8" sn="15.14" a="951.86" fwhm="0.000612" res="527998.8" algo="FTMS"/>
<pk mz="323.007048" i="1026319.4" sn="7.12" a="352.35" fwhm="0.000515" res="627659.2" algo="FTMS"/>
<pk mz="323.040860" i="4587287.0" sn="40.39" a="2747.75" fwhm="0.000632" res="511525.1" algo="FTMS"/>
<pk mz="323.077256" i="4073759.5" sn="35.59" a="2309.80" fwhm="0.000619" res="521609.8" algo="FTMS"/>
<pk mz="323.090220" i="1049378.4" sn="7.33" a="376.67" fwhm="0.000521" res="620364.1" algo="FTMS"/>
<pk mz="323.098372" i="1783844.3" sn="14.20" a="945.84" fwhm="0.000615" res="525064.7" algo="FTMS"/>
<pk mz="323.113705" i="1653543.8" sn="12.98" a="1000.71" fwhm="0.000637" res="507610.8" algo="FTMS"/>
<pk mz="323.126763" i="1383210.8" sn="10.45" a="628.09" fwhm="0.000559" res="577768.1" algo="FTMS"/>
<pk mz="323.168673" i="1950772.4" sn="15.76" a="895.55" fwhm="0.000563" res="573766.6" algo="FTMS"/>
<pk mz="324.036055" i="1366907.6" sn="10.30" a="658.99" fwhm="0.000656" res="493740.5" algo="FTMS"/>
<pk mz="324.044178" i="1411325.5" sn="10.71" a="623.14" fwhm="0.000593" res="546021.4" algo="FTMS"/>
<pk mz="324.072457" i="1378692.0" sn="10.41" a="771.69" fwhm="0.000676" res="479047.1" algo="FTMS"/>
<pk mz="324.080502" i="1287173.8" sn="9.55" a="577.23" fwhm="0.000582" res="556841.2" algo="FTMS"/>
<pk mz="324.085551" i="1206407.0" sn="8.80" a="537.77" fwhm="0.000587" res="552359.1" algo="FTMS"/>
<pk mz="324.092903" i="1073928.6" sn="7.56" a="611.12" fwhm="0.000730" res="443736.5" algo="FTMS"/>
<pk mz="325.020085" i="2426079.3" sn="20.09" a="1313.16" fwhm="0.000630" res="515567.2" algo="FTMS"/>
<pk mz="325.051671" i="5716710.5" sn="50.67" a="3788.25" fwhm="0.000677" res="480077.8" algo="FTMS"/>
<pk mz="325.056490" i="3834599.5" sn="33.18" a="2184.04" fwhm="0.000626" res="519477.5" algo="FTMS"/>
<pk mz="325.092912" i="3429616.0" sn="29.41" a="2145.48" fwhm="0.000673" res="483266.6" algo="FTMS"/>
<pk mz="325.105968" i="1121139.1" sn="7.96" a="734.28" fwhm="0.000869" res="374196.9" algo="FTMS"/>
<pk mz="325.113954" i="1283317.0" sn="9.46" a="582.97" fwhm="0.000592" res="548835.6" algo="FTMS"/>
<pk mz="325.129327" i="2280440.5" sn="18.73" a="1402.75" fwhm="0.000669" res="486063.4" algo="FTMS"/>
<pk mz="325.147920" i="2330108.8" sn="19.19" a="1280.83" fwhm="0.000655" res="496126.0" algo="FTMS"/>
<pk mz="325.165528" i="1421056.9" sn="10.74" a="537.85" fwhm="0.000476" res="683074.6" algo="FTMS"/>
<pk mz="325.171479" i="1814018.3" sn="14.40" a="1008.23" fwhm="0.000661" res="492280.9" algo="FTMS"/>
<pk mz="325.184288" i="219908864.0" z="-1" sn="2041.33" a="146664.77" fwhm="0.000659" res="493696.2" algo="FTMS" component_name="O" deconvoluted_molecular_mass="325.184579" deconvoluted_isotopic_mass="325.184573"/>
<pk mz="326.059948" i="1111761.4" sn="7.87" a="548.74" fwhm="0.000645" res="505572.8" algo="FTMS"/>
<pk mz="326.063949" i="1355986.3" sn="10.14" a="582.23" fwhm="0.000553" res="589540.6" algo="FTMS"/>
<pk mz="326.087310" i="2910679.8" sn="24.59" a="1637.80" fwhm="0.000617" res="528286.4" algo="FTMS"/>
<pk mz="326.108410" i="1186908.6" sn="8.57" a="564.05" fwhm="0.000621" res="525013.2" algo="FTMS"/>
<pk mz="326.124509" i="1042016.4" sn="7.22" a="418.33" fwhm="0.000647" res="504192.7" algo="FTMS"/>
<pk mz="326.187664" i="36076528.0" z="-1" sn="332.82" a="24439.60" fwhm="0.000669" res="487503.9" algo="FTMS" component_name="O" deconvoluted_molecular_mass="325.184579" deconvoluted_isotopic_mass="326.187951"/>
<pk mz="327.035817" i="1655478.1" sn="12.92" a="935.24" fwhm="0.000666" res="491411.2" algo="FTMS"/>
<pk mz="327.054313" i="2010554.5" sn="16.22" a="1274.10" fwhm="0.000704" res="464635.0" algo="FTMS"/>
<pk mz="327.072153" i="36949184.0" sn="340.93" a="25176.55" fwhm="0.000678" res="482183.9" algo="FTMS"/>
<pk mz="327.108558" i="3954375.3" sn="34.28" a="2424.06" fwhm="0.000669" res="488611.6" algo="FTMS"/>
<pk mz="327.144944" i="3443919.8" sn="29.54" a="2017.43" fwhm="0.000648" res="505089.8" algo="FTMS"/>
<pk mz="327.163560" i="2245076.3" sn="18.40" a="1508.92" fwhm="0.000723" res="452267.2" algo="FTMS"/>
<pk mz="327.180099" i="7834840.0" sn="70.35" a="5201.58" fwhm="0.000666" res="491165.0" algo="FTMS"/>
<pk mz="327.181326" i="1966296.4" sn="15.81" a="1173.27" fwhm="0.000729" res="448925.8" algo="FTMS"/>
<pk mz="327.188450" i="1328858.0" sn="9.88" a="610.51" fwhm="0.000573" res="571109.5" algo="FTMS"/>
<pk mz="327.191042" i="3216090.5" z="-1" sn="27.42" a="1839.87" fwhm="0.000649" res="503999.6" algo="FTMS" component_name="O" deconvoluted_molecular_mass="325.184579" deconvoluted_isotopic_mass="327.191331"/>
<pk mz="327.217704" i="5473505.0" sn="48.40" a="3517.62" fwhm="0.000643" res="509039.5" algo="FTMS"/>
<pk mz="328.039164" i="1506722.6" sn="11.53" a="751.62" fwhm="0.000603" res="544094.3" algo="FTMS"/>
<pk mz="328.075550" i="6891947.0" sn="61.58" a="4237.56" fwhm="0.000653" res="502435.9" algo="FTMS"/>
<pk mz="328.183457" i="1728964.8" sn="13.60" a="851.62" fwhm="0.000606" res="541149.1" algo="FTMS"/>
<pk mz="328.221110" i="1125837.6" sn="7.99" a="503.95" fwhm="0.000622" res="527783.4" algo="FTMS"/>
<pk mz="329.030198" i="1293453.4" sn="9.55" a="558.47" fwhm="0.000591" res="556811.8" algo="FTMS"/>
<pk mz="329.051467" i="2101650.5" sn="17.06" a="991.66" fwhm="0.000601" res="547685.6" algo="FTMS"/>
<pk mz="329.087814" i="4782747.0" sn="41.98" a="3046.15" fwhm="0.000685" res="480273.8" algo="FTMS"/>
<pk mz="329.107182" i="2832799.8" sn="23.86" a="1866.99" fwhm="0.000750" res="438542.6" algo="FTMS"/>
<pk mz="329.124170" i="4460708.0" sn="38.99" a="3087.61" fwhm="0.000745" res="441791.4" algo="FTMS"/>
<pk mz="329.152554" i="10026666.0" sn="90.71" a="6506.78" fwhm="0.000662" res="497158.9" algo="FTMS"/>
<pk mz="329.160585" i="5379244.5" sn="47.52" a="3550.88" fwhm="0.000691" res="476661.5" algo="FTMS"/>
<pk mz="329.188997" i="1470643.1" sn="11.20" a="734.96" fwhm="0.000666" res="494488.0" algo="FTMS"/>
<pk mz="329.197007" i="1837493.0" sn="14.61" a="995.06" fwhm="0.000674" res="488576.7" algo="FTMS"/>
<pk mz="329.233367" i="8277693.5" sn="74.46" a="5562.50" fwhm="0.000693" res="474834.7" algo="FTMS"/>
<pk mz="329.964490" i="1234923.8" sn="9.00" a="609.81" fwhm="0.000655" res="504125.5" algo="FTMS"/>
<pk mz="330.054687" i="1058561.3" sn="7.36" a="413.41" fwhm="0.000533" res="619497.5" algo="FTMS"/>
<pk mz="330.058900" i="5505410.5" sn="48.69" a="3720.17" fwhm="0.000697" res="473618.3" algo="FTMS"/>
<pk mz="330.083257" i="1230600.0" sn="8.96" a="573.49" fwhm="0.000664" res="496851.4" algo="FTMS"/>
<pk mz="330.119602" i="1171344.8" sn="8.41" a="598.00" fwhm="0.000710" res="465125.2" algo="FTMS"/>
<pk mz="330.127541" i="1310994.6" sn="9.71" a="670.88" fwhm="0.000665" res="496178.6" algo="FTMS"/>
<pk mz="330.130733" i="1199763.4" sn="8.68" a="546.58" fwhm="0.000598" res="551930.4" algo="FTMS"/>
<pk mz="330.155841" i="2578585.5" sn="21.49" a="1612.42" fwhm="0.000705" res="468357.3" algo="FTMS"/>
<pk mz="330.167058" i="1607708.0" sn="12.47" a="892.51" fwhm="0.000684" res="482443.8" algo="FTMS"/>
<pk mz="330.236724" i="1789356.6" sn="14.08" a="920.86" fwhm="0.000654" res="505172.6" algo="FTMS"/>
<pk mz="331.009559" i="1696869.4" sn="13.22" a="765.27" fwhm="0.000568" res="582770.6" algo="FTMS"/>
<pk mz="331.045940" i="2309486.0" sn="18.88" a="1326.83" fwhm="0.000690" res="479921.8" algo="FTMS"/>
<pk mz="331.049203" i="12363887.0" sn="111.80" a="8596.45" fwhm="0.000690" res="479814.3" algo="FTMS"/>
<pk mz="331.067107" i="2189171.0" sn="17.77" a="1160.92" fwhm="0.000666" res="496836.0" algo="FTMS"/>
<pk mz="331.082429" i="1531126.8" sn="11.69" a="848.83" fwhm="0.000717" res="461565.0" algo="FTMS"/>
<pk mz="331.094530" i="2038137.8" sn="16.37" a="1225.81" fwhm="0.000696" res="475488.8" algo="FTMS"/>
<pk mz="331.103476" i="2834043.8" sn="23.73" a="1633.56" fwhm="0.000658" res="503579.1" algo="FTMS"/>
<pk mz="331.114668" i="1731710.5" sn="13.54" a="946.16" fwhm="0.000673" res="492165.3" algo="FTMS"/>
<pk mz="331.139897" i="4574852.5" sn="39.82" a="3006.72" fwhm="0.000715" res="463405.0" algo="FTMS"/>
<pk mz="331.149583" i="3289223.0" sn="27.94" a="1978.90" fwhm="0.000667" res="496228.0" algo="FTMS"/>
<pk mz="331.176242" i="3112589.3" sn="26.30" a="1858.76" fwhm="0.000682" res="485540.7" algo="FTMS"/>
<pk mz="331.204487" i="1937044.0" sn="15.44" a="1110.71" fwhm="0.000694" res="477351.5" algo="FTMS"/>
<pk mz="332.034033" i="1361242.9" sn="10.12" a="581.10" fwhm="0.000568" res="584757.7" algo="FTMS"/>
<pk mz="332.052510" i="1024863.3" sn="7.01" a="439.57" fwhm="0.000627" res="529243.6" algo="FTMS"/>
<pk mz="332.055937" i="1987936.1" sn="15.91" a="1137.80" fwhm="0.000668" res="497149.3" algo="FTMS"/>
<pk mz="332.061454" i="7058785.5" sn="62.77" a="4668.75" fwhm="0.000679" res="488745.5" algo="FTMS"/>
<pk mz="332.077537" i="1379557.4" sn="10.29" a="821.19" fwhm="0.000716" res="464026.9" algo="FTMS"/>
<pk mz="332.097823" i="1485162.3" sn="11.26" a="861.63" fwhm="0.000698" res="475818.4" algo="FTMS"/>
<pk mz="332.106911" i="1070956.4" sn="7.43" a="556.62" fwhm="0.000701" res="473817.3" algo="FTMS"/>
<pk mz="332.135083" i="1177203.1" sn="8.42" a="484.30" fwhm="0.000575" res="578060.8" algo="FTMS"/>
<pk mz="332.146452" i="1099765.9" sn="7.70" a="498.85" fwhm="0.000660" res="503115.1" algo="FTMS"/>
<pk mz="332.173937" i="2782076.5" sn="23.25" a="1549.31" fwhm="0.000643" res="516335.9" algo="FTMS"/>
<pk mz="332.675602" i="1313141.0" sn="9.67" a="830.81" fwhm="0.000826" res="402665.4" algo="FTMS"/>
<pk mz="333.025219" i="2582345.0" sn="21.40" a="1449.24" fwhm="0.000662" res="503000.6" algo="FTMS"/>
<pk mz="333.051346" i="2461775.3" sn="20.29" a="1328.70" fwhm="0.000629" res="529371.6" algo="FTMS"/>
<pk mz="333.058064" i="3061841.0" sn="25.83" a="2503.62" fwhm="0.000843" res="395054.0" algo="FTMS"/>
<pk mz="333.064778" i="385290848.0" z="-1" sn="3558.38" a="269852.19" fwhm="0.000697" res="477768.6" algo="FTMS" component_name="K" deconvoluted_molecular_mass="333.065060" deconvoluted_isotopic_mass="333.065079"/>
<pk mz="333.073784" i="6705748.5" sn="59.51" a="4819.62" fwhm="0.000716" res="465194.0" algo="FTMS"/>
<pk mz="333.097972" i="1107098.6" sn="7.77" a="606.77" fwhm="0.000847" res="393396.8" algo="FTMS"/>
<pk mz="333.111067" i="2531165.8" sn="20.93" a="1936.85" fwhm="0.000853" res="390553.8" algo="FTMS"/>
<pk mz="333.119067" i="1748063.6" sn="13.69" a="844.81" fwhm="0.000617" res="540165.9" algo="FTMS"/>
<pk mz="333.155533" i="1803112.4" sn="14.20" a="888.28" fwhm="0.000603" res="552719.6" algo="FTMS"/>
<pk mz="333.220283" i="1576312.0" sn="12.10" a="789.28" fwhm="0.000599" res="556085.9" algo="FTMS"/>
<pk mz="334.056801" i="3437889.5" sn="29.30" a="2317.84" fwhm="0.000709" res="471023.6" algo="FTMS"/>
<pk mz="334.068215" i="25887556.0" z="-1" sn="236.78" a="18590.75" fwhm="0.000711" res="469904.6" algo="FTMS" component_name="K" deconvoluted_molecular_mass="333.065060" deconvoluted_isotopic_mass="334.068518"/>
<pk mz="334.077181" i="3440966.3" sn="29.33" a="2410.66" fwhm="0.000893" res="374118.4" algo="FTMS"/>
<pk mz="334.114369" i="1470543.4" sn="11.12" a="689.31" fwhm="0.000613" res="544900.3" algo="FTMS"/>
<pk mz="334.874699" i="1261958.6" sn="9.19" a="618.54" fwhm="0.000685" res="489048.6" algo="FTMS"/>
<pk mz="335.004446" i="2076966.0" sn="16.72" a="1200.41" fwhm="0.000694" res="482477.5" algo="FTMS"/>
<pk mz="335.040864" i="3601454.8" sn="30.81" a="2182.16" fwhm="0.000668" res="501226.5" algo="FTMS"/>
<pk mz="335.044093" i="3618863.5" sn="30.97" a="2390.94" fwhm="0.000722" res="463861.5" algo="FTMS"/>
<pk mz="335.069104" i="5327925.5" z="-1" sn="46.77" a="3678.90" fwhm="0.000708" res="473535.4" algo="FTMS" component_name="K" deconvoluted_molecular_mass="333.065060" deconvoluted_isotopic_mass="335.069408"/>
<pk mz="335.071633" i="1425206.1" sn="10.70" a="945.21" fwhm="0.000812" res="412660.7" algo="FTMS"/>
<pk mz="335.077271" i="2689335.5" sn="22.38" a="1725.18" fwhm="0.000724" res="462848.6" algo="FTMS"/>
<pk mz="335.080497" i="3641912.3" sn="31.19" a="2169.15" fwhm="0.000647" res="517823.5" algo="FTMS"/>
<pk mz="335.090204" i="1598266.6" sn="12.30" a="954.37" fwhm="0.000814" res="411471.7" algo="FTMS"/>
<pk mz="335.108045" i="1055807.0" sn="7.29" a="531.61" fwhm="0.000626" res="535706.6" algo="FTMS"/>
<pk mz="335.113685" i="1610560.3" sn="12.41" a="804.88" fwhm="0.000649" res="516401.8" algo="FTMS"/>
<pk mz="335.125825" i="3049027.3" sn="25.71" a="2231.89" fwhm="0.000958" res="349954.1" algo="FTMS"/>
<pk mz="336.036220" i="1336095.0" sn="9.88" a="655.64" fwhm="0.000667" res="504171.3" algo="FTMS"/>
<pk mz="336.072493" i="1875751.8" z="-1" sn="14.86" a="1073.05" fwhm="0.000722" res="465320.2" algo="FTMS" component_name="K" deconvoluted_molecular_mass="333.065060" deconvoluted_isotopic_mass="336.072800"/>
<pk mz="336.607368" i="1074728.9" sn="7.46" a="762.48" fwhm="0.001021" res="329638.6" algo="FTMS"/>
<pk mz="337.056501" i="5206549.0" sn="45.64" a="3337.96" fwhm="0.000688" res="489624.7" algo="FTMS"/>
<pk mz="337.059762" i="27416086.0" sn="250.90" a="20002.85" fwhm="0.000726" res="464535.8" algo="FTMS"/>
<pk mz="337.084277" i="1046299.9" z="-1" sn="7.19" a="677.61" fwhm="0.001008" res="334420.5" algo="FTMS" component_name="K" deconvoluted_molecular_mass="333.065060" deconvoluted_isotopic_mass="337.084586"/>
<pk mz="337.092909" i="3128350.0" sn="26.44" a="2144.43" fwhm="0.000736" res="457961.6" algo="FTMS"/>
<pk mz="337.105947" i="2019617.1" sn="16.09" a="1201.13" fwhm="0.000711" res="474345.0" algo="FTMS"/>
<pk mz="337.129239" i="1803558.8" sn="14.11" a="1021.49" fwhm="0.000679" res="496816.3" algo="FTMS"/>
<pk mz="337.142362" i="1899306.0" sn="14.99" a="1186.72" fwhm="0.000694" res="485971.6" algo="FTMS"/>
<pk mz="337.184297" i="1763636.1" sn="13.74" a="1055.55" fwhm="0.000725" res="465045.8" algo="FTMS"/>
<pk mz="337.205494" i="2288185.3" sn="18.56" a="1582.27" fwhm="0.000745" res="452495.1" algo="FTMS"/>
<pk mz="338.051630" i="1520389.4" sn="11.51" a="761.68" fwhm="0.000681" res="496473.1" algo="FTMS"/>
<pk mz="338.059914" i="1090823.4" sn="7.56" a="720.58" fwhm="0.001102" res="306666.2" algo="FTMS"/>
<pk mz="338.063089" i="2233608.0" sn="18.06" a="1369.36" fwhm="0.000722" res="468398.2" algo="FTMS"/>
<pk mz="338.088189" i="1325454.1" sn="9.71" a="658.35" fwhm="0.000692" res="488829.0" algo="FTMS"/>
<pk mz="338.887305" i="1115214.9" sn="7.78" a="494.56" fwhm="0.000697" res="485994.5" algo="FTMS"/>
<pk mz="339.035784" i="4259314.5" sn="36.67" a="3068.47" fwhm="0.000749" res="452619.3" algo="FTMS"/>
<pk mz="339.072177" i="5601275.5" sn="49.00" a="3716.36" fwhm="0.000702" res="483332.9" algo="FTMS"/>
<pk mz="339.108542" i="3723268.3" sn="31.74" a="2737.23" fwhm="0.000787" res="430872.5" algo="FTMS"/>
<pk mz="339.121600" i="1349383.3" sn="9.93" a="654.97" fwhm="0.000702" res="482856.0" algo="FTMS"/>
<pk mz="339.144923" i="1812492.9" sn="14.19" a="979.91" fwhm="0.000645" res="526024.2" algo="FTMS"/>
<pk mz="339.163519" i="1641233.4" sn="12.61" a="954.24" fwhm="0.000682" res="497184.8" algo="FTMS"/>
<pk mz="339.181347" i="1528853.8" sn="11.58" a="770.91" fwhm="0.000643" res="527833.8" algo="FTMS"/>
<pk mz="339.199924" i="127506456.0" sn="1168.97" a="90657.78" fwhm="0.000720" res="470971.0" algo="FTMS"/>
<pk mz="339.936756" i="1207371.5" sn="8.63" a="599.49" fwhm="0.000652" res="521607.2" algo="FTMS"/>
<pk mz="340.075561" i="1712620.9" sn="13.27" a="1032.33" fwhm="0.000733" res="464125.9" algo="FTMS"/>
<pk mz="340.102945" i="1791731.5" sn="13.99" a="1132.51" fwhm="0.000735" res="462924.3" algo="FTMS"/>
<pk mz="340.199338" i="1159306.6" sn="8.18" a="575.29" fwhm="0.000658" res="516950.0" algo="FTMS"/>
<pk mz="340.203311" i="22563084.0" sn="204.83" a="16696.13" fwhm="0.000738" res="461084.0" algo="FTMS"/>
<pk mz="340.885322" i="2075055.5" sn="16.60" a="1235.92" fwhm="0.000732" res="465689.3" algo="FTMS"/>
<pk mz="341.015059" i="1160270.6" sn="8.19" a="583.01" fwhm="0.000698" res="488390.3" algo="FTMS"/>
<pk mz="341.030275" i="1262290.3" sn="9.13" a="872.18" fwhm="0.001036" res="329258.3" algo="FTMS"/>
<pk mz="341.051460" i="3208663.3" sn="27.01" a="1962.17" fwhm="0.000694" res="491282.5" algo="FTMS"/>
<pk mz="341.087816" i="9417184.0" sn="84.05" a="6961.00" fwhm="0.000735" res="463773.4" algo="FTMS"/>
<pk mz="341.109000" i="1212773.1" sn="8.67" a="659.58" fwhm="0.000716" res="476721.5" algo="FTMS"/>
<pk mz="341.124192" i="2932200.8" sn="24.47" a="1845.70" fwhm="0.000692" res="493218.2" algo="FTMS"/>
<pk mz="341.137252" i="1050219.9" sn="7.18" a="550.56" fwhm="0.000715" res="477093.5" algo="FTMS"/>
<pk mz="341.142843" i="1508845.3" sn="11.39" a="868.80" fwhm="0.000733" res="465280.1" algo="FTMS"/>
<pk mz="341.160568" i="3081713.5" sn="25.84" a="1942.43" fwhm="0.000683" res="499426.1" algo="FTMS"/>
<pk mz="341.179238" i="3119094.0" sn="26.19" a="2038.44" fwhm="0.000733" res="465705.2" algo="FTMS"/>
<pk mz="341.195743" i="5503482.0" sn="48.09" a="3916.64" fwhm="0.000752" res="453705.6" algo="FTMS"/>
<pk mz="341.197026" i="1953530.3" sn="15.48" a="1167.33" fwhm="0.000737" res="463131.1" algo="FTMS"/>
<pk mz="341.206625" i="2139644.5" sn="17.19" a="1355.54" fwhm="0.000759" res="449656.0" algo="FTMS"/>
<pk mz="341.982174" i="21682870.0" sn="196.74" a="16299.58" fwhm="0.000742" res="460662.7" algo="FTMS"/>
<pk mz="342.012858" i="1430973.6" sn="10.68" a="602.75" fwhm="0.000574" res="595359.2" algo="FTMS"/>
<pk mz="342.046752" i="1076677.8" sn="7.42" a="598.12" fwhm="0.000766" res="446592.2" algo="FTMS"/>
<pk mz="342.091198" i="1379280.4" sn="10.20" a="766.37" fwhm="0.000665" res="514666.6" algo="FTMS"/>
<pk mz="342.163922" i="1186529.8" sn="8.43" a="638.72" fwhm="0.000766" res="446531.3" algo="FTMS"/>
<pk mz="342.167116" i="1876706.6" sn="14.77" a="1232.81" fwhm="0.000758" res="451689.1" algo="FTMS"/>
<pk mz="342.199103" i="1048298.2" sn="7.16" a="442.67" fwhm="0.000627" res="545504.9" algo="FTMS"/>
<pk mz="342.779912" i="1046516.9" sn="7.14" a="549.37" fwhm="0.000817" res="419440.0" algo="FTMS"/>
<pk mz="342.985535" i="1406886.0" sn="10.45" a="681.97" fwhm="0.000608" res="564126.1" algo="FTMS"/>
<pk mz="343.009734" i="1061803.8" sn="7.28" a="554.11" fwhm="0.000702" res="488462.8" algo="FTMS"/>
<pk mz="343.030600" i="1225648.8" sn="8.79" a="528.98" fwhm="0.000601" res="570784.0" algo="FTMS"/>
<pk mz="343.045963" i="1280948.4" sn="9.29" a="605.65" fwhm="0.000630" res="544193.3" algo="FTMS"/>
<pk mz="343.049215" i="2200757.3" sn="17.75" a="1353.46" fwhm="0.000688" res="498361.4" algo="FTMS"/>
<pk mz="343.067101" i="3656633.5" sn="31.12" a="2686.22" fwhm="0.000762" res="450301.3" algo="FTMS"/>
<pk mz="343.071160" i="1152570.4" sn="8.12" a="583.61" fwhm="0.000703" res="488084.1" algo="FTMS"/>
<pk mz="343.103497" i="3533762.0" sn="29.99" a="2232.27" fwhm="0.000692" res="496128.7" algo="FTMS"/>
<pk mz="343.139848" i="4634570.5" sn="40.11" a="3215.04" fwhm="0.000740" res="463592.5" algo="FTMS"/>
<pk mz="343.151260" i="1360333.5" sn="10.02" a="716.05" fwhm="0.000692" res="495621.6" algo="FTMS"/>
<pk mz="343.168173" i="7562193.5" sn="67.00" a="5182.79" fwhm="0.000705" res="486467.7" algo="FTMS"/>
<pk mz="343.176224" i="3767763.5" sn="32.14" a="2295.55" fwhm="0.000669" res="512652.2" algo="FTMS"/>
<pk mz="343.212638" i="2374620.0" sn="19.34" a="1540.34" fwhm="0.000725" res="473586.3" algo="FTMS"/>
<pk mz="343.248995" i="2233060.8" sn="18.04" a="1376.43" fwhm="0.000702" res="488897.3" algo="FTMS"/>
<pk mz="343.980139" i="20679826.0" sn="186.18" a="15624.93" fwhm="0.000748" res="460052.6" algo="FTMS"/>
<pk mz="344.061497" i="7658662.0" sn="67.40" a="5747.93" fwhm="0.000774" res="444291.7" algo="FTMS"/>
<pk mz="344.074542" i="79600808.0" sn="723.65" a="60801.89" fwhm="0.000744" res="462185.9" algo="FTMS"/>
<pk mz="344.098875" i="1179054.8" sn="8.30" a="620.57" fwhm="0.000747" res="460484.2" algo="FTMS"/>
<pk mz="344.171535" i="2062272.0" sn="16.35" a="1130.39" fwhm="0.000652" res="527585.3" algo="FTMS"/>
<pk mz="344.182762" i="1662658.6" sn="12.71" a="853.77" fwhm="0.000647" res="531627.7" algo="FTMS"/>
<pk mz="344.983461" i="1186816.3" sn="8.37" a="692.20" fwhm="0.000676" res="510208.6" algo="FTMS"/>
<pk mz="345.025283" i="1504394.1" sn="11.26" a="800.87" fwhm="0.000804" res="429223.2" algo="FTMS"/>
<pk mz="345.046400" i="1220751.1" sn="8.68" a="546.79" fwhm="0.000622" res="554614.9" algo="FTMS"/>
<pk mz="345.061628" i="1735314.6" sn="13.37" a="881.71" fwhm="0.000644" res="535975.6" algo="FTMS"/>
<pk mz="345.064866" i="14796179.0" sn="132.51" a="11111.81" fwhm="0.000754" res="457891.9" algo="FTMS"/>
<pk mz="345.077931" i="7686550.5" sn="67.66" a="5783.32" fwhm="0.000758" res="455048.5" algo="FTMS"/>
<pk mz="345.082745" i="2245527.8" sn="18.02" a="1334.62" fwhm="0.000719" res="479670.0" algo="FTMS"/>
<pk mz="345.119134" i="3265440.3" sn="27.33" a="2239.92" fwhm="0.000759" res="454812.9" algo="FTMS"/>
<pk mz="345.130358" i="1811618.9" sn="14.06" a="966.03" fwhm="0.000659" res="524034.6" algo="FTMS"/>
<pk mz="345.155499" i="4331433.0" sn="37.05" a="2774.08" fwhm="0.000690" res="500057.9" algo="FTMS"/>
<pk mz="345.165205" i="2802603.0" sn="23.10" a="1764.44" fwhm="0.000722" res="478399.4" algo="FTMS"/>
<pk mz="345.191918" i="2256817.5" sn="18.13" a="1360.78" fwhm="0.000659" res="523823.6" algo="FTMS"/>
<pk mz="345.228270" i="1130938.0" sn="7.86" a="608.81" fwhm="0.000793" res="435255.3" algo="FTMS"/>
<pk mz="346.040777" i="1864313.3" sn="14.54" a="1098.10" fwhm="0.000702" res="492958.8" algo="FTMS"/>
<pk mz="346.056871" i="1793149.0" sn="13.89" a="1025.01" fwhm="0.000686" res="504162.9" algo="FTMS"/>
<pk mz="346.068249" i="1814655.8" sn="14.09" a="1149.44" fwhm="0.000750" res="461301.9" algo="FTMS"/>
<pk mz="346.071599" i="25267840.0" sn="228.03" a="19453.58" fwhm="0.000768" res="450762.6" algo="FTMS"/>
<pk mz="346.077121" i="3041409.8" sn="25.28" a="2249.52" fwhm="0.000801" res="432315.3" algo="FTMS"/>
<pk mz="346.105476" i="1374984.5" sn="10.08" a="892.85" fwhm="0.000791" res="437695.7" algo="FTMS"/>
<pk mz="346.150729" i="1243539.1" sn="8.88" a="497.76" fwhm="0.000604" res="572976.4" algo="FTMS"/>
<pk mz="346.161964" i="1782933.8" sn="13.80" a="998.62" fwhm="0.000671" res="515666.1" algo="FTMS"/>
<pk mz="346.756872" i="1083297.1" sn="7.42" a="569.13" fwhm="0.000740" res="468339.9" algo="FTMS"/>
<pk mz="347.004516" i="1527899.0" sn="11.47" a="822.70" fwhm="0.000673" res="515870.8" algo="FTMS"/>
<pk mz="347.040891" i="2528611.5" sn="20.60" a="1562.83" fwhm="0.000691" res="502428.8" algo="FTMS"/>
<pk mz="347.061998" i="1332584.4" sn="9.69" a="670.62" fwhm="0.000674" res="514979.0" algo="FTMS"/>
<pk mz="347.080506" i="21745516.0" sn="195.90" a="16705.89" fwhm="0.000770" res="450687.5" algo="FTMS"/>
<pk mz="347.088381" i="1340654.6" sn="9.76" a="860.60" fwhm="0.000800" res="433880.4" algo="FTMS"/>
<pk mz="347.090341" i="2207855.0" sn="17.68" a="1614.95" fwhm="0.000869" res="399611.6" algo="FTMS"/>
<pk mz="347.098428" i="1443825.0" sn="10.71" a="860.92" fwhm="0.000770" res="450487.0" algo="FTMS"/>
<pk mz="347.113620" i="1190772.5" sn="8.40" a="499.51" fwhm="0.000614" res="565696.2" algo="FTMS"/>
<pk mz="347.117018" i="1628533.3" sn="12.39" a="946.10" fwhm="0.000711" res="488200.2" algo="FTMS"/>
<pk mz="347.126643" i="1424375.5" sn="10.53" a="935.21" fwhm="0.000987" res="351824.9" algo="FTMS"/>
<pk mz="347.134727" i="2031225.4" sn="16.06" a="1327.79" fwhm="0.000788" res="440320.6" algo="FTMS"/>
<pk mz="347.171135" i="2325634.0" sn="18.75" a="1543.67" fwhm="0.000738" res="470521.0" algo="FTMS"/>
<pk mz="347.199477" i="3988872.5" sn="33.92" a="2867.95" fwhm="0.000741" res="468393.0" algo="FTMS"/>
<pk mz="348.036177" i="1799243.3" sn="13.95" a="956.22" fwhm="0.000681" res="511019.7" algo="FTMS"/>
<pk mz="348.056387" i="1365071.9" sn="9.99" a="853.92" fwhm="0.000757" res="459918.6" algo="FTMS"/>
<pk mz="348.072543" i="1834579.6" sn="14.27" a="1142.84" fwhm="0.000756" res="460388.1" algo="FTMS"/>
<pk mz="348.083886" i="2576470.3" sn="21.04" a="1689.32" fwhm="0.000738" res="471780.6" algo="FTMS"/>
<pk mz="348.092799" i="2335832.5" sn="18.84" a="1662.88" fwhm="0.001050" res="331650.2" algo="FTMS"/>
<pk mz="348.130008" i="1524577.0" sn="11.44" a="804.93" fwhm="0.000688" res="505964.5" algo="FTMS"/>
<pk mz="349.020135" i="3930927.0" sn="33.39" a="2775.77" fwhm="0.000776" res="449587.5" algo="FTMS"/>
<pk mz="349.055142" i="2663223.0" sn="21.82" a="1788.57" fwhm="0.000766" res="455729.4" algo="FTMS"/>
<pk mz="349.056532" i="4033335.5" sn="34.32" a="2857.90" fwhm="0.000773" res="451829.1" algo="FTMS"/>
<pk mz="349.059774" i="23585080.0" sn="212.67" a="18421.60" fwhm="0.000779" res="448148.0" algo="FTMS"/>
<pk mz="349.084755" i="1164989.9" sn="8.16" a="537.05" fwhm="0.000651" res="536621.4" algo="FTMS"/>
<pk mz="349.092918" i="2825535.8" sn="23.31" a="1961.85" fwhm="0.000771" res="452649.9" algo="FTMS"/>
<pk mz="349.105973" i="20771138.0" sn="187.00" a="16988.43" fwhm="0.000796" res="438350.1" algo="FTMS"/>
<pk mz="349.129308" i="1729096.3" sn="13.30" a="1196.33" fwhm="0.000856" res="407662.0" algo="FTMS"/>
<pk mz="349.142364" i="2331979.3" sn="18.80" a="1468.66" fwhm="0.000711" res="490982.0" algo="FTMS"/>
<pk mz="349.196477" i="1132759.6" sn="7.86" a="574.91" fwhm="0.000727" res="480224.9" algo="FTMS"/>
<pk mz="349.215098" i="2572892.0" sn="21.00" a="1915.35" fwhm="0.000793" res="440555.1" algo="FTMS"/>
<pk mz="350.051748" i="1682460.4" sn="12.88" a="1073.62" fwhm="0.000758" res="461764.8" algo="FTMS"/>
<pk mz="350.059813" i="1317150.3" sn="9.54" a="665.88" fwhm="0.000694" res="504289.1" algo="FTMS"/>
<pk mz="350.063135" i="2408479.0" sn="19.50" a="1725.83" fwhm="0.000797" res="439301.1" algo="FTMS"/>
<pk mz="350.072055" i="10117665.0" sn="89.82" a="7589.38" fwhm="0.000774" res="452316.7" algo="FTMS"/>
<pk mz="350.088161" i="1214756.8" sn="8.61" a="530.89" fwhm="0.000645" res="543056.9" algo="FTMS"/>
<pk mz="350.109327" i="3807785.5" sn="32.26" a="3180.87" fwhm="0.000777" res="450598.6" algo="FTMS"/>
<pk mz="350.145762" i="1246002.0" sn="8.89" a="654.43" fwhm="0.000704" res="497197.2" algo="FTMS"/>
<pk mz="350.811270" i="1093706.3" sn="7.45" a="673.42" fwhm="0.000887" res="395382.9" algo="FTMS"/>
<pk mz="350.999355" i="1547253.3" sn="11.56" a="960.79" fwhm="0.000771" res="455150.3" algo="FTMS"/>
<pk mz="351.035772" i="4581629.5" sn="39.03" a="3384.03" fwhm="0.000793" res="442758.8" algo="FTMS"/>
<pk mz="351.060432" i="4615939.0" sn="39.34" a="3528.54" fwhm="0.000779" res="450770.0" algo="FTMS"/>
<pk mz="351.067830" i="4964613.0" sn="42.50" a="3917.32" fwhm="0.000833" res="421454.4" algo="FTMS"/>
<pk mz="351.075305" i="722346752.0" z="-1" sn="6538.22" a="562086.94" fwhm="0.000782" res="448980.2" algo="FTMS" component_name="E" deconvoluted_molecular_mass="351.075613" deconvoluted_isotopic_mass="351.075642"/>
<pk mz="351.085187" i="3920136.8" sn="33.04" a="3123.11" fwhm="0.000933" res="376291.4" algo="FTMS"/>
<pk mz="351.102999" i="6731533.0" sn="58.50" a="5345.35" fwhm="0.000817" res="429534.8" algo="FTMS"/>
<pk mz="351.108558" i="3087630.0" sn="25.50" a="2082.45" fwhm="0.000767" res="457821.0" algo="FTMS"/>
<pk mz="351.121658" i="2647825.0" sn="21.52" a="1732.34" fwhm="0.000736" res="477171.3" algo="FTMS"/>
<pk mz="351.145017" i="2256662.5" sn="17.98" a="1553.36" fwhm="0.000788" res="445545.6" algo="FTMS"/>
<pk mz="351.157975" i="1933337.4" sn="15.05" a="1361.77" fwhm="0.000807" res="435340.9" algo="FTMS"/>
<pk mz="351.181377" i="1196446.8" sn="8.38" a="722.95" fwhm="0.000826" res="425332.3" algo="FTMS"/>
<pk mz="351.194354" i="1482017.8" sn="10.96" a="895.64" fwhm="0.000764" res="459949.9" algo="FTMS"/>
<pk mz="351.221152" i="2606887.8" sn="21.15" a="1716.11" fwhm="0.000748" res="469307.0" algo="FTMS"/>
<pk mz="351.230762" i="1160362.0" sn="8.05" a="573.39" fwhm="0.000685" res="512859.7" algo="FTMS"/>
<pk mz="352.040860" i="2081762.3" sn="16.39" a="1409.10" fwhm="0.000821" res="429047.6" algo="FTMS"/>
<pk mz="352.078778" i="47735788.0" z="-1" sn="429.78" a="38354.89" fwhm="0.000794" res="443194.2" algo="FTMS" component_name="E" deconvoluted_molecular_mass="351.075613" deconvoluted_isotopic_mass="352.079117"/>
<pk mz="352.086026" i="7095276.5" sn="61.79" a="5525.29" fwhm="0.000811" res="434266.4" algo="FTMS"/>
<pk mz="353.014943" i="1683902.5" sn="12.79" a="1067.53" fwhm="0.000708" res="498605.7" algo="FTMS"/>
<pk mz="353.051441" i="5561543.0" sn="47.90" a="4313.01" fwhm="0.000802" res="440345.7" algo="FTMS"/>
<pk mz="353.079678" i="10771661.0" z="-1" sn="95.08" a="8465.16" fwhm="0.000794" res="444486.8" algo="FTMS" component_name="E" deconvoluted_molecular_mass="351.075613" deconvoluted_isotopic_mass="353.080019"/>
<pk mz="353.082171" i="2934989.8" sn="24.12" a="1944.73" fwhm="0.000756" res="467215.2" algo="FTMS"/>
<pk mz="353.087815" i="5548239.0" sn="47.78" a="4391.06" fwhm="0.000816" res="432537.3" algo="FTMS"/>
<pk mz="353.089315" i="1357263.4" sn="9.83" a="618.71" fwhm="0.000663" res="532749.9" algo="FTMS"/>
<pk mz="353.124218" i="3419351.3" sn="28.50" a="2510.48" fwhm="0.000808" res="437046.0" algo="FTMS"/>
<pk mz="353.160626" i="1405407.4" sn="10.27" a="719.52" fwhm="0.000668" res="528525.8" algo="FTMS"/>
<pk mz="353.200383" i="1427944.4" sn="10.47" a="744.37" fwhm="0.000671" res="526480.1" algo="FTMS"/>
<pk mz="353.215587" i="1290731.8" sn="9.23" a="621.93" fwhm="0.000675" res="522918.0" algo="FTMS"/>
<pk mz="354.046553" i="1170342.6" sn="8.14" a="691.04" fwhm="0.000793" res="446523.8" algo="FTMS"/>
<pk mz="354.054827" i="1345448.5" sn="9.72" a="706.60" fwhm="0.000679" res="521082.2" algo="FTMS"/>
<pk mz="354.083052" i="1802158.9" z="-1" sn="13.86" a="1096.69" fwhm="0.000772" res="458788.6" algo="FTMS" component_name="E" deconvoluted_molecular_mass="351.075613" deconvoluted_isotopic_mass="354.083395"/>
<pk mz="354.127740" i="1157816.9" sn="8.02" a="659.82" fwhm="0.000806" res="439163.6" algo="FTMS"/>
<pk mz="354.410425" i="1134072.3" sn="7.81" a="559.12" fwhm="0.000726" res="488067.0" algo="FTMS"/>
<pk mz="354.894591" i="1311844.5" sn="9.42" a="630.93" fwhm="0.000649" res="547095.8" algo="FTMS"/>
<pk mz="355.030672" i="2089346.9" sn="16.46" a="1412.34" fwhm="0.000755" res="470079.6" algo="FTMS"/>
<pk mz="355.067088" i="5777035.0" sn="49.85" a="4506.94" fwhm="0.000823" res="431233.0" algo="FTMS"/>
<pk mz="355.103450" i="4242579.0" sn="35.95" a="3204.92" fwhm="0.000788" res="450457.5" algo="FTMS"/>
<pk mz="355.139883" i="2844315.3" sn="23.29" a="2015.19" fwhm="0.000791" res="449080.2" algo="FTMS"/>
<pk mz="355.152910" i="1210782.1" sn="8.50" a="563.87" fwhm="0.000658" res="539605.2" algo="FTMS"/>
<pk mz="355.158474" i="1777311.4" sn="13.63" a="1237.44" fwhm="0.000832" res="426720.3" algo="FTMS"/>
<pk mz="355.176190" i="2708643.3" sn="22.06" a="1795.56" fwhm="0.000738" res="481238.7" algo="FTMS"/>
<pk mz="355.194778" i="1532839.5" sn="11.42" a="861.01" fwhm="0.000737" res="481734.6" algo="FTMS"/>
<pk mz="355.212658" i="1297067.5" sn="9.28" a="714.53" fwhm="0.000780" res="455393.7" algo="FTMS"/>
<pk mz="355.997884" i="3521882.0" sn="29.42" a="2777.28" fwhm="0.000819" res="434829.3" algo="FTMS"/>
<pk mz="356.059172" i="1157351.8" sn="8.01" a="675.85" fwhm="0.000723" res="492419.8" algo="FTMS"/>
<pk mz="357.025168" i="1744701.5" sn="13.33" a="984.81" fwhm="0.000713" res="500715.9" algo="FTMS"/>
<pk mz="357.046304" i="2152258.3" sn="17.02" a="1502.76" fwhm="0.000834" res="428071.9" algo="FTMS"/>
<pk mz="357.082742" i="26060874.0" sn="233.51" a="21523.58" fwhm="0.000815" res="438210.2" algo="FTMS"/>
<pk mz="357.119109" i="3386450.3" sn="28.20" a="2361.47" fwhm="0.000762" res="468964.5" algo="FTMS"/>
<pk mz="357.130383" i="1881684.8" sn="14.57" a="1091.75" fwhm="0.000676" res="528147.2" algo="FTMS"/>
<pk mz="357.155513" i="3581530.3" sn="29.96" a="2556.22" fwhm="0.000781" res="457294.6" algo="FTMS"/>
<pk mz="357.184665" i="1064800.8" sn="7.17" a="606.97" fwhm="0.000985" res="362799.3" algo="FTMS"/>
<pk mz="357.191943" i="3327586.3" sn="27.66" a="2492.87" fwhm="0.000818" res="436637.3" algo="FTMS"/>
<pk mz="357.228294" i="1735786.4" sn="13.25" a="1026.63" fwhm="0.000709" res="504155.3" algo="FTMS"/>
<pk mz="357.995829" i="2939667.3" sn="24.15" a="2172.70" fwhm="0.000813" res="440534.5" algo="FTMS"/>
<pk mz="358.020551" i="1088152.8" sn="7.38" a="500.62" fwhm="0.000676" res="529618.5" algo="FTMS"/>
<pk mz="358.040932" i="1309341.3" sn="9.32" a="935.47" fwhm="0.001033" res="346447.7" algo="FTMS"/>
<pk mz="358.077178" i="2480677.3" sn="19.84" a="2007.55" fwhm="0.000944" res="379145.4" algo="FTMS"/>
<pk mz="358.086109" i="4869927.0" sn="41.31" a="3662.28" fwhm="0.000800" res="447778.9" algo="FTMS"/>
<pk mz="358.158732" i="1255735.1" sn="8.83" a="724.43" fwhm="0.000774" res="462555.4" algo="FTMS"/>
<pk mz="358.195221" i="1429567.1" sn="10.40" a="783.15" fwhm="0.000718" res="498540.3" algo="FTMS"/>
<pk mz="358.198379" i="3042111.8" sn="24.89" a="2128.27" fwhm="0.000760" res="471431.2" algo="FTMS"/>
<pk mz="359.040826" i="1639544.3" sn="12.28" a="1286.77" fwhm="0.000976" res="367904.7" algo="FTMS"/>
<pk mz="359.061991" i="2107389.0" sn="16.48" a="1273.14" fwhm="0.000715" res="502331.0" algo="FTMS"/>
<pk mz="359.077311" i="1596160.3" sn="11.89" a="973.39" fwhm="0.000755" res="475702.6" algo="FTMS"/>
<pk mz="359.080503" i="10562049.0" sn="92.46" a="8707.70" fwhm="0.000826" res="434583.3" algo="FTMS"/>
<pk mz="359.098429" i="3038725.0" sn="24.85" a="2066.18" fwhm="0.000786" res="456994.6" algo="FTMS"/>
<pk mz="359.134788" i="3905548.8" sn="32.64" a="3250.56" fwhm="0.000886" res="405399.5" algo="FTMS"/>
<pk mz="359.146082" i="1149711.3" sn="7.88" a="840.92" fwhm="0.000911" res="394236.2" algo="FTMS"/>
<pk mz="359.163089" i="1060627.0" sn="7.08" a="697.84" fwhm="0.000851" res="422294.5" algo="FTMS"/>
<pk mz="359.171166" i="3682324.8" sn="30.64" a="2598.94" fwhm="0.000774" res="464071.5" algo="FTMS"/>
<pk mz="359.207569" i="1915932.8" sn="14.76" a="1266.42" fwhm="0.000824" res="435872.3" algo="FTMS"/>
<pk mz="359.591711" i="1093232.5" sn="7.37" a="651.60" fwhm="0.000814" res="441882.5" algo="FTMS"/>
<pk mz="360.023393" i="1802190.5" sn="13.74" a="1138.54" fwhm="0.000814" res="442193.7" algo="FTMS"/>
<pk mz="360.036105" i="1560529.3" sn="11.57" a="1284.02" fwhm="0.000916" res="392992.1" algo="FTMS"/>
<pk mz="360.072505" i="1418841.1" sn="10.30" a="1045.21" fwhm="0.000890" res="404461.6" algo="FTMS"/>
<pk mz="360.083828" i="1437403.6" sn="10.46" a="1002.17" fwhm="0.000967" res="372437.7" algo="FTMS"/>
<pk mz="360.092829" i="4146909.5" sn="34.81" a="3195.62" fwhm="0.000803" res="448589.3" algo="FTMS"/>
<pk mz="360.101755" i="1113695.5" sn="7.55" a="576.13" fwhm="0.000723" res="498112.8" algo="FTMS"/>
<pk mz="360.129877" i="1192677.6" sn="8.26" a="794.86" fwhm="0.001008" res="357111.4" algo="FTMS"/>
<pk mz="360.141236" i="1526504.0" sn="11.26" a="1090.18" fwhm="0.000866" res="415995.7" algo="FTMS"/>
<pk mz="361.020113" i="2848166.5" sn="23.14" a="2083.66" fwhm="0.000797" res="453086.9" algo="FTMS"/>
<pk mz="361.031457" i="1444009.1" sn="10.52" a="785.86" fwhm="0.000786" res="459502.1" algo="FTMS"/>
<pk mz="361.056515" i="3454894.5" sn="28.59" a="2593.43" fwhm="0.000838" res="431022.2" algo="FTMS"/>
<pk mz="361.059803" i="6869935.0" sn="59.28" a="5723.35" fwhm="0.000845" res="427097.9" algo="FTMS"/>
<pk mz="361.067847" i="1221297.0" sn="8.52" a="804.01" fwhm="0.000802" res="450119.4" algo="FTMS"/>
<pk mz="361.092963" i="2495926.3" sn="19.97" a="1830.14" fwhm="0.000824" res="438313.6" algo="FTMS"/>
<pk mz="361.096174" i="1512375.1" sn="11.13" a="1093.53" fwhm="0.000859" res="420445.5" algo="FTMS"/>
<pk mz="361.114019" i="1577658.9" sn="11.72" a="854.85" fwhm="0.000681" res="530179.9" algo="FTMS"/>
<pk mz="361.129436" i="1256126.3" sn="8.83" a="636.03" fwhm="0.000735" res="491320.5" algo="FTMS"/>
<pk mz="361.133541" i="1495103.1" sn="10.98" a="1156.98" fwhm="0.001002" res="360328.0" algo="FTMS"/>
<pk mz="361.142277" i="1254081.0" sn="8.81" a="1303.11" fwhm="0.001311" res="275383.6" algo="FTMS"/>
<pk mz="361.150421" i="1848002.8" sn="14.15" a="1296.94" fwhm="0.000769" res="469620.9" algo="FTMS"/>
<pk mz="361.186811" i="1500106.6" sn="11.02" a="800.01" fwhm="0.000761" res="474709.2" algo="FTMS"/>
<pk mz="361.215124" i="1487824.8" sn="10.91" a="796.23" fwhm="0.000669" res="540285.8" algo="FTMS"/>
<pk mz="362.015265" i="1080445.4" sn="7.25" a="804.27" fwhm="0.000978" res="370108.0" algo="FTMS"/>
<pk mz="362.051778" i="2232453.3" sn="17.60" a="1456.17" fwhm="0.000771" res="469673.0" algo="FTMS"/>
<pk mz="362.069696" i="1206537.1" sn="8.38" a="718.23" fwhm="0.000766" res="472557.4" algo="FTMS"/>
<pk mz="362.072085" i="1948553.6" sn="15.05" a="1382.48" fwhm="0.000882" res="410478.1" algo="FTMS"/>
<pk mz="362.088147" i="2752141.0" sn="22.27" a="1865.38" fwhm="0.000776" res="466677.7" algo="FTMS"/>
<pk mz="362.109292" i="1097105.6" sn="7.40" a="746.48" fwhm="0.001042" res="347403.7" algo="FTMS"/>
<pk mz="362.145681" i="2098585.5" sn="16.40" a="1515.46" fwhm="0.000834" res="434313.8" algo="FTMS"/>
<pk mz="363.035771" i="4242776.5" sn="35.66" a="3167.02" fwhm="0.000807" res="449813.4" algo="FTMS"/>
<pk mz="363.072178" i="3301216.3" sn="27.20" a="2524.80" fwhm="0.000811" res="447659.9" algo="FTMS"/>
<pk mz="363.075405" i="9245025.0" sn="80.61" a="7631.23" fwhm="0.000847" res="428637.7" algo="FTMS"/>
<pk mz="363.083335" i="1354850.8" sn="9.71" a="690.85" fwhm="0.000685" res="529984.5" algo="FTMS"/>
<pk mz="363.085236" i="1547875.1" sn="11.45" a="1101.81" fwhm="0.000845" res="429883.0" algo="FTMS"/>
<pk mz="363.108553" i="3331944.3" sn="27.48" a="2410.85" fwhm="0.000803" res="452372.2" algo="FTMS"/>
<pk mz="363.121581" i="2053226.9" sn="15.99" a="1702.62" fwhm="0.001021" res="355660.3" algo="FTMS"/>
<pk mz="363.144986" i="1790320.0" sn="13.63" a="1024.19" fwhm="0.000725" res="500829.3" algo="FTMS"/>
<pk mz="363.157916" i="1473906.8" sn="10.78" a="899.68" fwhm="0.000802" res="452577.9" algo="FTMS"/>
<pk mz="363.194423" i="3075450.5" sn="25.18" a="2294.63" fwhm="0.000817" res="444646.1" algo="FTMS"/>
<pk mz="363.230777" i="1303170.3" sn="9.25" a="681.13" fwhm="0.000691" res="525921.5" algo="FTMS"/>
<pk mz="364.031006" i="1493805.3" sn="10.96" a="964.86" fwhm="0.000839" res="433997.7" algo="FTMS"/>
<pk mz="364.067401" i="3239477.0" sn="26.65" a="2454.01" fwhm="0.000821" res="443637.2" algo="FTMS"/>
<pk mz="364.078791" i="1726263.5" sn="13.05" a="1216.05" fwhm="0.000916" res="397472.3" algo="FTMS"/>
<pk mz="364.087746" i="7622201.5" sn="66.03" a="6496.82" fwhm="0.000848" res="429328.6" algo="FTMS"/>
<pk mz="364.103787" i="1224764.8" sn="8.54" a="625.56" fwhm="0.000696" res="523505.0" algo="FTMS"/>
<pk mz="365.015082" i="2694910.5" sn="21.75" a="1844.30" fwhm="0.000808" res="452025.2" algo="FTMS"/>
<pk mz="365.051437" i="5578502.5" sn="47.66" a="4366.29" fwhm="0.000826" res="441992.7" algo="FTMS"/>
<pk mz="365.064551" i="2610953.0" sn="21.00" a="1837.99" fwhm="0.000813" res="448998.1" algo="FTMS"/>
<pk mz="365.070900" i="1082122.5" sn="7.26" a="695.37" fwhm="0.000839" res="435357.6" algo="FTMS"/>
<pk mz="365.074940" i="3190027.3" sn="26.20" a="2431.50" fwhm="0.000848" res="430435.7" algo="FTMS"/>
<pk mz="365.082843" i="2785037.0" sn="22.56" a="2433.70" fwhm="0.001008" res="362324.2" algo="FTMS"/>
<pk mz="365.090996" i="452144896.0" z="-1" sn="4060.42" a="380351.63" fwhm="0.000839" res="435355.7" algo="FTMS" component_name="J" deconvoluted_molecular_mass="365.091322" deconvoluted_isotopic_mass="365.091363"/>
<pk mz="365.124192" i="2892053.8" sn="23.52" a="1933.33" fwhm="0.000769" res="475001.8" algo="FTMS"/>
<pk mz="365.137306" i="3142936.5" sn="25.78" a="2306.68" fwhm="0.000843" res="432909.3" algo="FTMS"/>
<pk mz="365.160630" i="1728541.5" sn="13.07" a="1231.41" fwhm="0.000837" res="436234.6" algo="FTMS"/>
<pk mz="365.173678" i="1893920.3" sn="14.55" a="1203.11" fwhm="0.000786" res="464550.4" algo="FTMS"/>
<pk mz="365.191530" i="1452580.0" sn="10.59" a="767.83" fwhm="0.000727" res="502511.2" algo="FTMS"/>
<pk mz="365.210033" i="4500264.0" sn="37.97" a="3331.24" fwhm="0.000812" res="449683.0" algo="FTMS"/>
<pk mz="365.236641" i="1293357.6" sn="9.16" a="799.61" fwhm="0.000790" res="462324.5" algo="FTMS"/>
<pk mz="365.246295" i="1510191.6" sn="11.11" a="989.11" fwhm="0.000831" res="439466.3" algo="FTMS"/>
<pk mz="366.054824" i="1552602.8" sn="11.40" a="859.16" fwhm="0.000752" res="486661.9" algo="FTMS"/>
<pk mz="366.094416" i="35852260.0" z="-1" sn="317.17" a="30760.78" fwhm="0.000858" res="426595.6" algo="FTMS" component_name="J" deconvoluted_molecular_mass="365.091322" deconvoluted_isotopic_mass="366.094784"/>
<pk mz="366.101673" i="2584036.8" sn="20.59" a="1848.61" fwhm="0.000811" res="451550.5" algo="FTMS"/>
<pk mz="367.030717" i="3002536.5" sn="24.32" a="2163.39" fwhm="0.000813" res="451380.3" algo="FTMS"/>
<pk mz="367.061525" i="1322671.0" sn="9.34" a="1013.06" fwhm="0.001002" res="366480.2" algo="FTMS"/>
<pk mz="367.067104" i="5643440.0" sn="47.86" a="4391.25" fwhm="0.000839" res="437471.7" algo="FTMS"/>
<pk mz="367.070332" i="4325553.0" sn="36.11" a="3488.93" fwhm="0.000849" res="432173.9" algo="FTMS"/>
<pk mz="367.095309" i="7964854.0" z="-1" sn="68.56" a="6765.18" fwhm="0.000867" res="423373.5" algo="FTMS" component_name="J" deconvoluted_molecular_mass="365.091322" deconvoluted_isotopic_mass="367.095680"/>
<pk mz="367.097814" i="2026678.6" sn="15.62" a="1469.07" fwhm="0.000858" res="427609.9" algo="FTMS"/>
<pk mz="367.103481" i="5074104.0" sn="42.79" a="4011.38" fwhm="0.000829" res="442791.5" algo="FTMS"/>
<pk mz="367.105018" i="1115576.1" sn="7.50" a="594.06" fwhm="0.000748" res="490986.0" algo="FTMS"/>
<pk mz="367.106674" i="1423416.5" sn="10.24" a="1112.21" fwhm="0.000874" res="419986.1" algo="FTMS"/>
<pk mz="367.116430" i="1264442.5" sn="8.82" a="697.12" fwhm="0.000786" res="467121.4" algo="FTMS"/>
<pk mz="367.139822" i="2525887.5" sn="20.07" a="1928.46" fwhm="0.000862" res="426128.6" algo="FTMS"/>
<pk mz="367.152839" i="1813442.1" sn="13.72" a="1254.40" fwhm="0.000860" res="427051.8" algo="FTMS"/>
<pk mz="367.176332" i="1239751.1" sn="8.60" a="667.72" fwhm="0.000712" res="515706.9" algo="FTMS"/>
<pk mz="367.207104" i="1253197.6" sn="8.72" a="722.08" fwhm="0.000795" res="461964.2" algo="FTMS"/>
<pk mz="368.062264" i="1340673.0" sn="9.50" a="1067.16" fwhm="0.001158" res="317978.2" algo="FTMS"/>
<pk mz="368.070397" i="1528962.6" sn="11.18" a="878.20" fwhm="0.000720" res="511318.5" algo="FTMS"/>
<pk mz="368.082686" i="1638277.3" sn="12.16" a="1054.48" fwhm="0.000840" res="438437.2" algo="FTMS"/>
<pk mz="368.098707" i="1811592.6" z="-1" sn="13.70" a="1188.18" fwhm="0.000861" res="427306.8" algo="FTMS" component_name="J" deconvoluted_molecular_mass="365.091322" deconvoluted_isotopic_mass="368.099080"/>
<pk mz="368.106819" i="1174410.3" sn="8.02" a="585.51" fwhm="0.000734" res="501597.2" algo="FTMS"/>
<pk mz="368.954644" i="1401403.4" sn="10.04" a="882.47" fwhm="0.000835" res="441970.1" algo="FTMS"/>
<pk mz="369.025200" i="1155146.1" sn="7.85" a="513.68" fwhm="0.000687" res="537050.3" algo="FTMS"/>
<pk mz="369.041530" i="15305294.0" sn="133.99" a="13010.46" fwhm="0.000861" res="428797.3" algo="FTMS"/>
<pk mz="369.046348" i="4369998.5" sn="36.51" a="3583.64" fwhm="0.000878" res="420104.2" algo="FTMS"/>
<pk mz="369.082721" i="5398102.0" sn="45.67" a="4375.05" fwhm="0.000857" res="430510.0" algo="FTMS"/>
<pk mz="369.119140" i="4569181.5" sn="38.28" a="3612.25" fwhm="0.000856" res="431011.7" algo="FTMS"/>
<pk mz="369.155504" i="3830373.3" sn="31.70" a="3287.14" fwhm="0.000889" res="415428.3" algo="FTMS"/>
<pk mz="369.168558" i="1119336.0" sn="7.53" a="578.29" fwhm="0.000703" res="524978.8" algo="FTMS"/>
<pk mz="369.174092" i="1061353.3" sn="7.01" a="610.70" fwhm="0.000842" res="438353.9" algo="FTMS"/>
<pk mz="369.191866" i="2379373.0" sn="18.76" a="1666.97" fwhm="0.000829" res="445569.2" algo="FTMS"/>
<pk mz="369.228274" i="1062772.5" sn="7.02" a="562.69" fwhm="0.000706" res="522739.7" algo="FTMS"/>
<pk mz="370.044933" i="1912862.4" sn="14.60" a="1248.56" fwhm="0.000800" res="462697.6" algo="FTMS"/>
<pk mz="370.049792" i="1202079.4" sn="8.26" a="658.95" fwhm="0.000789" res="469104.3" algo="FTMS"/>
<pk mz="370.078002" i="1416485.1" sn="10.17" a="1038.04" fwhm="0.000888" res="416683.6" algo="FTMS"/>
<pk mz="370.086178" i="1491750.9" sn="10.85" a="802.69" fwhm="0.000714" res="518447.0" algo="FTMS"/>
<pk mz="370.122531" i="1080750.4" sn="7.18" a="563.30" fwhm="0.000723" res="511835.4" algo="FTMS"/>
<pk mz="370.127466" i="1405871.5" sn="10.08" a="1034.91" fwhm="0.000991" res="373479.4" algo="FTMS"/>
<pk mz="371.038637" i="4677612.0" sn="39.25" a="3677.33" fwhm="0.000849" res="436981.1" algo="FTMS"/>
<pk mz="371.040913" i="1866988.6" sn="14.19" a="1162.97" fwhm="0.000757" res="490339.3" algo="FTMS"/>
<pk mz="371.062031" i="3219441.0" sn="26.25" a="2482.40" fwhm="0.000859" res="432109.3" algo="FTMS"/>
<pk mz="371.077204" i="1334772.3" sn="9.44" a="753.67" fwhm="0.000724" res="512360.4" algo="FTMS"/>
<pk mz="371.080506" i="6359029.0" sn="54.23" a="5169.39" fwhm="0.000860" res="431289.0" algo="FTMS"/>
<pk mz="371.098439" i="6255608.5" sn="53.31" a="5198.04" fwhm="0.000873" res="425289.0" algo="FTMS"/>
<pk mz="371.134778" i="3492352.0" sn="28.68" a="2746.22" fwhm="0.000840" res="441613.9" algo="FTMS"/>
<pk mz="371.146001" i="4281346.5" sn="35.71" a="3498.35" fwhm="0.000835" res="444271.7" algo="FTMS"/>
<pk mz="371.171147" i="3883015.5" sn="32.16" a="3002.18" fwhm="0.000832" res="446202.1" algo="FTMS"/>
<pk mz="371.207556" i="2803215.3" sn="22.53" a="2127.42" fwhm="0.000848" res="437750.4" algo="FTMS"/>
<pk mz="371.243888" i="1399574.6" sn="10.02" a="791.66" fwhm="0.000787" res="471642.2" algo="FTMS"/>
<pk mz="372.083799" i="1664707.9" sn="12.38" a="1049.55" fwhm="0.000811" res="458964.8" algo="FTMS"/>
<pk mz="372.101722" i="1825223.5" sn="13.81" a="1121.52" fwhm="0.000786" res="473305.0" algo="FTMS"/>
<pk mz="372.214044" i="1967326.6" sn="15.08" a="1327.35" fwhm="0.000815" res="456586.7" algo="FTMS"/>
<pk mz="372.303819" i="2055153.1" sn="15.86" a="1753.34" fwhm="0.000955" res="390030.9" algo="FTMS"/>
<pk mz="372.905214" i="1557868.8" sn="11.43" a="917.31" fwhm="0.000783" res="476351.3" algo="FTMS"/>
<pk mz="373.020068" i="2527108.3" sn="20.07" a="1914.65" fwhm="0.000869" res="429006.0" algo="FTMS"/>
<pk mz="373.041348" i="1450120.6" sn="10.47" a="911.57" fwhm="0.000777" res="480375.0" algo="FTMS"/>
<pk mz="373.057114" i="1580683.9" sn="11.63" a="1860.39" fwhm="0.001507" res="247542.8" algo="FTMS"/>
<pk mz="373.077658" i="3949968.0" sn="32.75" a="3124.53" fwhm="0.000852" res="437937.6" algo="FTMS"/>
<pk mz="373.092777" i="1641619.3" sn="12.18" a="1249.30" fwhm="0.000901" res="413913.4" algo="FTMS"/>
<pk mz="373.096144" i="1779091.9" sn="13.40" a="1303.89" fwhm="0.000877" res="425446.7" algo="FTMS"/>
<pk mz="373.114086" i="2625431.5" sn="20.95" a="1683.82" fwhm="0.000750" res="497258.0" algo="FTMS"/>
<pk mz="373.129202" i="1184282.8" sn="8.10" a="730.88" fwhm="0.000850" res="438723.0" algo="FTMS"/>
<pk mz="373.150420" i="3811743.0" sn="31.52" a="3306.45" fwhm="0.000903" res="413401.2" algo="FTMS"/>
<pk mz="373.172834" i="1409571.6" sn="10.11" a="965.90" fwhm="0.000893" res="417940.9" algo="FTMS"/>
<pk mz="373.186798" i="4190118.5" sn="34.90" a="3353.70" fwhm="0.000875" res="426536.0" algo="FTMS"/>
<pk mz="373.223288" i="2089646.0" sn="16.17" a="1580.25" fwhm="0.000885" res="421771.3" algo="FTMS"/>
<pk mz="374.008370" i="3655758.8" sn="29.88" a="2967.14" fwhm="0.000895" res="417793.0" algo="FTMS"/>
<pk mz="374.039045" i="5723733.0" sn="48.17" a="5027.14" fwhm="0.000912" res="410176.6" algo="FTMS"/>
<pk mz="374.051816" i="1853015.5" sn="13.94" a="1278.17" fwhm="0.000839" res="445699.1" algo="FTMS"/>
<pk mz="374.108456" i="6616675.0" sn="56.06" a="5685.45" fwhm="0.000884" res="423259.7" algo="FTMS"/>
<pk mz="374.117258" i="1226724.9" sn="8.41" a="847.62" fwhm="0.000949" res="394400.8" algo="FTMS"/>
<pk mz="374.145645" i="1329898.8" sn="9.32" a="966.61" fwhm="0.000872" res="429293.7" algo="FTMS"/>
<pk mz="374.156899" i="1364333.0" sn="9.62" a="710.07" fwhm="0.000717" res="521572.2" algo="FTMS"/>
<pk mz="374.244899" i="1602687.0" sn="11.73" a="1191.89" fwhm="0.000876" res="427229.3" algo="FTMS"/>
<pk mz="374.902316" i="1162501.0" sn="7.84" a="656.55" fwhm="0.000833" res="450098.6" algo="FTMS"/>
<pk mz="375.035721" i="2802464.3" sn="22.34" a="2249.45" fwhm="0.000903" res="415518.9" algo="FTMS"/>
<pk mz="375.047028" i="1233698.5" sn="8.47" a="854.33" fwhm="0.000839" res="446767.4" algo="FTMS"/>
<pk mz="375.072175" i="2885927.8" sn="23.07" a="2386.19" fwhm="0.000892" res="420380.0" algo="FTMS"/>
<pk mz="375.075423" i="6559528.5" sn="55.56" a="5499.24" fwhm="0.000887" res="422679.7" algo="FTMS"/>
<pk mz="375.093452" i="1198636.0" sn="8.16" a="772.00" fwhm="0.000864" res="434031.6" algo="FTMS"/>
<pk mz="375.108507" i="1313583.0" sn="9.17" a="740.62" fwhm="0.000785" res="477956.3" algo="FTMS"/>
<pk mz="375.111907" i="1497903.8" sn="10.80" a="1171.22" fwhm="0.001057" res="355047.2" algo="FTMS"/>
<pk mz="375.129711" i="2228019.3" sn="17.26" a="1688.48" fwhm="0.000884" res="424182.7" algo="FTMS"/>
<pk mz="375.145108" i="1446838.5" sn="10.35" a="1312.13" fwhm="0.001154" res="325057.7" algo="FTMS"/>
<pk mz="375.157960" i="1771577.1" sn="13.22" a="1216.17" fwhm="0.000848" res="442520.0" algo="FTMS"/>
<pk mz="375.163596" i="1187642.3" sn="8.06" a="679.76" fwhm="0.000740" res="507149.5" algo="FTMS"/>
<pk mz="375.166064" i="2430010.8" sn="19.04" a="1826.89" fwhm="0.000882" res="425243.3" algo="FTMS"/>
<pk mz="375.194432" i="1370432.5" sn="9.67" a="853.45" fwhm="0.000832" res="451051.1" algo="FTMS"/>
<pk mz="375.202463" i="1335618.1" sn="9.37" a="835.01" fwhm="0.000790" res="474689.3" algo="FTMS"/>
<pk mz="375.238847" i="1276233.5" sn="8.84" a="894.32" fwhm="0.000956" res="392652.0" algo="FTMS"/>
<pk mz="376.006388" i="3483621.5" sn="28.36" a="2448.27" fwhm="0.000787" res="477997.9" algo="FTMS"/>
<pk mz="376.031074" i="1384682.5" sn="9.80" a="737.41" fwhm="0.000752" res="499753.3" algo="FTMS"/>
<pk mz="376.051302" i="2999278.5" sn="24.08" a="2671.57" fwhm="0.000977" res="384872.5" algo="FTMS"/>
<pk mz="376.067389" i="2141169.8" sn="16.49" a="1638.08" fwhm="0.000898" res="418633.5" algo="FTMS"/>
<pk mz="376.078862" i="1078004.3" sn="7.09" a="636.76" fwhm="0.000891" res="421961.8" algo="FTMS"/>
<pk mz="376.087882" i="1388790.0" sn="9.84" a="1062.45" fwhm="0.001145" res="328402.3" algo="FTMS"/>
<pk mz="376.096463" i="1233399.8" sn="8.46" a="796.35" fwhm="0.000877" res="428678.6" algo="FTMS"/>
<pk mz="376.124947" i="1540093.5" sn="11.17" a="1205.45" fwhm="0.001030" res="365072.3" algo="FTMS"/>
<pk mz="376.151530" i="1155075.0" sn="7.77" a="712.63" fwhm="0.000847" res="443981.6" algo="FTMS"/>
<pk mz="376.161327" i="2024708.9" sn="15.46" a="1557.90" fwhm="0.000879" res="427992.5" algo="FTMS"/>
<pk mz="377.015102" i="2509489.8" sn="19.74" a="1759.21" fwhm="0.000798" res="472304.7" algo="FTMS"/>
<pk mz="377.051441" i="5345465.0" sn="44.82" a="4796.93" fwhm="0.000918" res="410783.1" algo="FTMS"/>
<pk mz="377.054679" i="3301561.8" sn="26.75" a="2501.73" fwhm="0.000869" res="434048.4" algo="FTMS"/>
<pk mz="377.062767" i="1581243.4" sn="11.54" a="1296.15" fwhm="0.000962" res="391938.4" algo="FTMS"/>
<pk mz="377.085624" i="12036288.0" sn="103.98" a="10580.52" fwhm="0.000889" res="424278.0" algo="FTMS"/>
<pk mz="377.087828" i="4203200.5" sn="34.72" a="3370.23" fwhm="0.000858" res="439603.7" algo="FTMS"/>
<pk mz="377.091086" i="9396417.0" sn="80.64" a="8377.03" fwhm="0.000910" res="414182.2" algo="FTMS"/>
<pk mz="377.124210" i="2700999.8" sn="21.44" a="2097.27" fwhm="0.000905" res="416759.4" algo="FTMS"/>
<pk mz="377.137305" i="1543626.5" sn="11.20" a="1346.70" fwhm="0.000981" res="384582.2" algo="FTMS"/>
<pk mz="377.160565" i="1667791.1" sn="12.30" a="1119.59" fwhm="0.000840" res="448856.0" algo="FTMS"/>
<pk mz="377.173705" i="2091729.9" sn="16.05" a="1734.87" fwhm="0.000915" res="412375.9" algo="FTMS"/>
<pk mz="377.210051" i="7770329.0" sn="66.26" a="6863.60" fwhm="0.000919" res="410449.5" algo="FTMS"/>
<pk mz="378.046611" i="2273666.0" sn="17.66" a="2078.87" fwhm="0.001003" res="376964.5" algo="FTMS"/>
<pk mz="378.054644" i="1103747.5" sn="7.31" a="612.49" fwhm="0.000841" res="449565.1" algo="FTMS"/>
<pk mz="378.066949" i="3974022.0" sn="32.69" a="3684.28" fwhm="0.000985" res="383712.5" algo="FTMS"/>
<pk mz="378.083076" i="2023561.3" sn="15.44" a="1466.76" fwhm="0.000845" res="447421.4" algo="FTMS"/>
<pk mz="378.088866" i="1457162.4" sn="10.44" a="1148.53" fwhm="0.000974" res="388015.0" algo="FTMS"/>
<pk mz="378.094376" i="1428107.5" sn="10.18" a="880.93" fwhm="0.000841" res="449392.2" algo="FTMS"/>
<pk mz="378.103359" i="11571597.0" sn="99.87" a="10775.15" fwhm="0.000938" res="402943.1" algo="FTMS"/>
<pk mz="378.119499" i="1075600.6" sn="7.06" a="825.20" fwhm="0.001064" res="355237.3" algo="FTMS"/>
<pk mz="378.140558" i="2035348.9" sn="15.55" a="1637.76" fwhm="0.000892" res="423828.9" algo="FTMS"/>
<pk mz="378.213428" i="1916579.5" sn="14.50" a="1461.99" fwhm="0.000927" res="407982.5" algo="FTMS"/>
<pk mz="379.030716" i="4296264.0" sn="35.54" a="3988.26" fwhm="0.000925" res="409732.9" algo="FTMS"/>
<pk mz="379.067080" i="6354511.0" sn="53.74" a="5488.14" fwhm="0.000904" res="419237.7" algo="FTMS"/>
<pk mz="379.070327" i="25238096.0" sn="220.71" a="23506.45" fwhm="0.000929" res="408198.6" algo="FTMS"/>
<pk mz="379.078339" i="1618001.4" sn="11.86" a="1139.27" fwhm="0.000868" res="436674.8" algo="FTMS"/>
<pk mz="379.080097" i="1259089.8" sn="8.68" a="732.67" fwhm="0.000799" res="474390.0" algo="FTMS"/>
<pk mz="379.082660" i="4631122.5" sn="38.50" a="4270.25" fwhm="0.000961" res="394561.8" algo="FTMS"/>
<pk mz="379.103489" i="5116502.5" sn="42.79" a="4189.79" fwhm="0.000881" res="430182.9" algo="FTMS"/>
<pk mz="379.106737" i="7933527.0" sn="67.70" a="7153.77" fwhm="0.000925" res="409719.8" algo="FTMS"/>
<pk mz="379.116543" i="2082393.0" sn="15.96" a="1576.21" fwhm="0.000878" res="431710.2" algo="FTMS"/>
<pk mz="379.139836" i="3506269.8" sn="28.55" a="2811.76" fwhm="0.000883" res="429616.2" algo="FTMS"/>
<pk mz="379.152909" i="2565216.3" sn="20.23" a="1755.53" fwhm="0.000811" res="467741.2" algo="FTMS"/>
<pk mz="379.176292" i="1527909.0" sn="11.06" a="1070.12" fwhm="0.000915" res="414346.3" algo="FTMS"/>
<pk mz="379.189370" i="2009447.6" sn="15.32" a="1545.90" fwhm="0.000861" res="440450.8" algo="FTMS"/>
<pk mz="379.207122" i="3054187.3" sn="24.56" a="2457.90" fwhm="0.000878" res="431927.3" algo="FTMS"/>
<pk mz="379.225712" i="12071535.0" sn="104.29" a="11015.12" fwhm="0.000910" res="416907.0" algo="FTMS"/>
<pk mz="380.034025" i="1108113.0" sn="7.35" a="630.81" fwhm="0.000818" res="464718.1" algo="FTMS"/>
<pk mz="380.062297" i="2055958.6" sn="15.73" a="1427.28" fwhm="0.000810" res="469020.1" algo="FTMS"/>
<pk mz="380.065682" i="1585943.3" sn="11.57" a="1053.29" fwhm="0.000886" res="428960.2" algo="FTMS"/>
<pk mz="380.070392" i="1653272.3" sn="12.17" a="1037.86" fwhm="0.000814" res="466813.3" algo="FTMS"/>
<pk mz="380.073711" i="3296536.8" sn="26.70" a="2695.36" fwhm="0.000910" res="417586.8" algo="FTMS"/>
<pk mz="380.082602" i="1939482.6" sn="14.70" a="1451.36" fwhm="0.000863" res="440207.4" algo="FTMS"/>
<pk mz="380.098777" i="1705757.9" sn="12.63" a="1345.18" fwhm="0.000947" res="401479.2" algo="FTMS"/>
<pk mz="380.135211" i="1261605.3" sn="8.70" a="960.55" fwhm="0.000995" res="381909.0" algo="FTMS"/>
<pk mz="380.156202" i="1658409.4" sn="12.21" a="1317.41" fwhm="0.000940" res="404336.3" algo="FTMS"/>
<pk mz="380.229124" i="2410296.0" sn="18.86" a="1880.90" fwhm="0.000914" res="416107.2" algo="FTMS"/>
<pk mz="381.046356" i="5216219.0" sn="43.67" a="4279.69" fwhm="0.000873" res="436613.9" algo="FTMS"/>
<pk mz="381.082722" i="7515106.5" sn="64.00" a="6808.96" fwhm="0.000935" res="407658.4" algo="FTMS"/>
<pk mz="381.085979" i="19717092.0" sn="171.89" a="18626.15" fwhm="0.000943" res="404240.9" algo="FTMS"/>
<pk mz="381.095815" i="2891237.0" sn="23.11" a="2209.37" fwhm="0.000886" res="430019.9" algo="FTMS"/>
<pk mz="381.119137" i="5390313.5" sn="45.21" a="4951.04" fwhm="0.000954" res="399515.4" algo="FTMS"/>
<pk mz="381.122380" i="1082218.4" sn="7.12" a="851.94" fwhm="0.001071" res="355928.4" algo="FTMS"/>
<pk mz="381.130470" i="1093612.0" sn="7.22" a="646.29" fwhm="0.000803" res="474517.3" algo="FTMS"/>
<pk mz="381.132237" i="2241260.3" sn="17.36" a="2036.84" fwhm="0.000940" res="405461.9" algo="FTMS"/>
<pk mz="381.150102" i="1074543.9" sn="7.05" a="658.90" fwhm="0.000934" res="408062.2" algo="FTMS"/>
<pk mz="381.155499" i="3036657.0" sn="24.40" a="2552.94" fwhm="0.000909" res="419469.7" algo="FTMS"/>
<pk mz="381.168498" i="2246643.5" sn="17.41" a="2061.41" fwhm="0.001090" res="349692.8" algo="FTMS"/>
<pk mz="381.191890" i="1501944.3" sn="10.83" a="1131.82" fwhm="0.000882" res="432386.6" algo="FTMS"/>
<pk mz="381.204900" i="1418618.9" sn="10.09" a="1228.58" fwhm="0.001081" res="352522.4" algo="FTMS"/>
<pk mz="381.222763" i="4488190.5" sn="37.23" a="3544.01" fwhm="0.000848" res="449405.9" algo="FTMS"/>
<pk mz="381.241431" i="1107970.1" sn="7.34" a="729.53" fwhm="0.000858" res="444399.1" algo="FTMS"/>
<pk mz="382.041617" i="1343393.5" sn="9.34" a="888.08" fwhm="0.000883" res="432472.4" algo="FTMS"/>
<pk mz="382.049649" i="1349027.0" sn="9.39" a="758.07" fwhm="0.000765" res="499253.7" algo="FTMS"/>
<pk mz="382.078057" i="1683880.8" sn="12.33" a="1117.74" fwhm="0.000862" res="443391.7" algo="FTMS"/>
<pk mz="382.086029" i="1834922.3" sn="13.65" a="1234.93" fwhm="0.000858" res="445477.3" algo="FTMS"/>
<pk mz="382.089326" i="2324651.0" sn="17.95" a="1699.15" fwhm="0.000829" res="460792.4" algo="FTMS"/>
<pk mz="382.096668" i="1429676.4" sn="10.10" a="923.86" fwhm="0.000909" res="420180.5" algo="FTMS"/>
<pk mz="382.100502" i="1560237.1" sn="11.24" a="1154.65" fwhm="0.000870" res="439144.7" algo="FTMS"/>
<pk mz="382.114453" i="1903792.0" sn="14.26" a="1498.79" fwhm="0.000940" res="406612.0" algo="FTMS"/>
<pk mz="382.122480" i="1126577.5" sn="7.44" a="534.98" fwhm="0.000711" res="537160.9" algo="FTMS"/>
<pk mz="382.158925" i="1608120.8" sn="11.66" a="1154.89" fwhm="0.000871" res="438813.8" algo="FTMS"/>
<pk mz="383.025633" i="2828133.0" sn="22.36" a="2525.33" fwhm="0.001001" res="382471.0" algo="FTMS"/>
<pk mz="383.057178" i="7217515.0" sn="60.84" a="6447.57" fwhm="0.000935" res="409613.2" algo="FTMS"/>
<pk mz="383.061980" i="7446892.0" sn="62.85" a="6724.01" fwhm="0.000931" res="411527.1" algo="FTMS"/>
<pk mz="383.098383" i="7037299.5" sn="59.26" a="6487.02" fwhm="0.000929" res="412338.8" algo="FTMS"/>
<pk mz="383.101642" i="11396468.0" sn="97.48" a="10330.29" fwhm="0.000913" res="419738.4" algo="FTMS"/>
<pk mz="383.134790" i="4897146.5" sn="40.50" a="4419.48" fwhm="0.000945" res="405636.4" algo="FTMS"/>
<pk mz="383.171151" i="3806081.8" sn="30.93" a="3155.53" fwhm="0.000917" res="418049.4" algo="FTMS"/>
<pk mz="383.207631" i="2261385.0" sn="17.39" a="1745.76" fwhm="0.000844" res="453818.0" algo="FTMS"/>
<pk mz="384.057259" i="1473841.3" sn="10.48" a="1046.60" fwhm="0.000925" res="415253.1" algo="FTMS"/>
<pk mz="384.065332" i="2121010.8" sn="16.16" a="1792.83" fwhm="0.000981" res="391672.2" algo="FTMS"/>
<pk mz="384.101778" i="1459258.0" sn="10.36" a="971.52" fwhm="0.000875" res="439004.7" algo="FTMS"/>
<pk mz="384.104961" i="1710138.6" sn="12.56" a="1417.03" fwhm="0.000943" res="407503.2" algo="FTMS"/>
<pk mz="384.138304" i="1412033.3" sn="9.94" a="1591.23" fwhm="0.001242" res="309226.0" algo="FTMS"/>
<pk mz="385.020100" i="1813999.4" sn="13.46" a="1290.35" fwhm="0.000814" res="473166.0" algo="FTMS"/>
<pk mz="385.041262" i="2560755.5" sn="20.01" a="1894.24" fwhm="0.000878" res="438416.2" algo="FTMS"/>
<pk mz="385.054296" i="1906422.1" sn="14.27" a="1407.63" fwhm="0.000911" res="422675.9" algo="FTMS"/>
<pk mz="385.056620" i="1193974.5" sn="8.03" a="617.80" fwhm="0.000783" res="491595.2" algo="FTMS"/>
<pk mz="385.077643" i="5835514.5" sn="48.72" a="5213.28" fwhm="0.000923" res="417074.8" algo="FTMS"/>
<pk mz="385.092921" i="1151741.8" sn="7.66" a="525.64" fwhm="0.000745" res="517024.3" algo="FTMS"/>
<pk mz="385.096206" i="1427198.4" sn="10.07" a="907.35" fwhm="0.000826" res="466063.0" algo="FTMS"/>
<pk mz="385.114053" i="5766914.0" sn="48.12" a="5326.62" fwhm="0.000957" res="402578.4" algo="FTMS"/>
<pk mz="385.150428" i="5263113.0" sn="43.70" a="4678.43" fwhm="0.000953" res="404237.3" algo="FTMS"/>
<pk mz="385.186782" i="5151504.0" sn="42.72" a="4453.37" fwhm="0.000898" res="429072.8" algo="FTMS"/>
<pk mz="385.223200" i="3174167.5" sn="25.39" a="2678.71" fwhm="0.000954" res="403985.7" algo="FTMS"/>
<pk mz="386.015462" i="1122611.4" sn="7.40" a="718.24" fwhm="0.000946" res="408190.7" algo="FTMS"/>
<pk mz="386.080971" i="1218112.3" sn="8.24" a="789.28" fwhm="0.000934" res="413263.7" algo="FTMS"/>
<pk mz="386.088237" i="1152449.8" sn="7.66" a="820.71" fwhm="0.001014" res="380834.3" algo="FTMS"/>
<pk mz="386.108564" i="1278917.8" sn="8.77" a="818.89" fwhm="0.000992" res="389399.3" algo="FTMS"/>
<pk mz="386.117394" i="1375431.5" sn="9.62" a="1090.93" fwhm="0.000964" res="400355.1" algo="FTMS"/>
<pk mz="386.190157" i="1423573.8" sn="10.04" a="1031.10" fwhm="0.000950" res="406667.8" algo="FTMS"/>
<pk mz="386.193232" i="1166806.4" sn="7.79" a="1051.32" fwhm="0.001221" res="316275.4" algo="FTMS"/>
<pk mz="386.593633" i="1093669.0" sn="7.15" a="777.34" fwhm="0.001143" res="338298.1" algo="FTMS"/>
<pk mz="386.920855" i="2771045.3" sn="21.85" a="2308.95" fwhm="0.000911" res="424630.7" algo="FTMS"/>
<pk mz="386.931726" i="1695335.5" sn="12.42" a="1132.64" fwhm="0.000814" res="475617.4" algo="FTMS"/>
<pk mz="386.999385" i="1600372.8" sn="11.59" a="1045.04" fwhm="0.000840" res="460974.6" algo="FTMS"/>
<pk mz="387.035835" i="2736764.0" sn="21.55" a="2477.92" fwhm="0.000986" res="392595.5" algo="FTMS"/>
<pk mz="387.046999" i="1376126.1" sn="9.62" a="1039.35" fwhm="0.000927" res="417347.9" algo="FTMS"/>
<pk mz="387.052165" i="2164607.0" sn="16.53" a="1667.43" fwhm="0.000935" res="414061.8" algo="FTMS"/>
<pk mz="387.056965" i="2196352.0" sn="16.81" a="1644.41" fwhm="0.000910" res="425514.9" algo="FTMS"/>
<pk mz="387.072226" i="2086019.0" sn="15.85" a="1592.95" fwhm="0.000837" res="462195.0" algo="FTMS"/>
<pk mz="387.075581" i="1933955.6" sn="14.51" a="1647.91" fwhm="0.000971" res="398501.2" algo="FTMS"/>
<pk mz="387.093300" i="3636871.3" sn="29.44" a="3083.54" fwhm="0.000933" res="414872.1" algo="FTMS"/>
<pk mz="387.108627" i="1764234.1" sn="13.02" a="1113.56" fwhm="0.000803" res="482183.0" algo="FTMS"/>
<pk mz="387.111868" i="1488266.8" sn="10.60" a="1106.55" fwhm="0.000937" res="413302.0" algo="FTMS"/>
<pk mz="387.129703" i="4394126.5" sn="36.08" a="3900.08" fwhm="0.000967" res="400257.1" algo="FTMS"/>
<pk mz="387.156105" i="1134227.5" sn="7.50" a="511.57" fwhm="0.000686" res="564522.5" algo="FTMS"/>
<pk mz="387.166072" i="5223573.5" sn="43.35" a="4995.58" fwhm="0.000966" res="400771.5" algo="FTMS"/>
<pk mz="387.188451" i="1128345.9" sn="7.45" a="1027.30" fwhm="0.001302" res="297303.9" algo="FTMS"/>
<pk mz="387.202476" i="4387996.5" sn="36.03" a="3727.61" fwhm="0.000898" res="431205.1" algo="FTMS"/>
<pk mz="387.238823" i="1580195.6" sn="11.41" a="956.13" fwhm="0.000787" res="491989.3" algo="FTMS"/>
<pk mz="387.928632" i="1695786.9" sn="12.42" a="1209.15" fwhm="0.000911" res="425791.8" algo="FTMS"/>
<pk mz="388.030921" i="1325118.9" sn="9.17" a="789.39" fwhm="0.000795" res="487913.8" algo="FTMS"/>
<pk mz="388.042513" i="1366209.1" sn="9.53" a="997.36" fwhm="0.000986" res="393674.4" algo="FTMS"/>
<pk mz="388.067353" i="1823558.0" sn="13.54" a="1311.28" fwhm="0.000879" res="441449.3" algo="FTMS"/>
<pk mz="388.132957" i="1289298.9" sn="8.86" a="732.27" fwhm="0.000808" res="480659.8" algo="FTMS"/>
<pk mz="388.172728" i="1199450.6" sn="8.07" a="612.25" fwhm="0.000748" res="518747.4" algo="FTMS"/>
<pk mz="388.205873" i="1529185.1" sn="10.96" a="1237.36" fwhm="0.000969" res="400441.6" algo="FTMS"/>
<pk mz="388.917778" i="1648620.4" sn="12.01" a="1098.06" fwhm="0.000849" res="457928.7" algo="FTMS"/>
<pk mz="389.014998" i="2491391.3" sn="19.40" a="2095.09" fwhm="0.000926" res="420213.4" algo="FTMS"/>
<pk mz="389.051410" i="3670534.5" sn="29.73" a="3138.10" fwhm="0.000946" res="411225.4" algo="FTMS"/>
<pk mz="389.054720" i="2296839.0" sn="17.69" a="1649.41" fwhm="0.000862" res="451182.1" algo="FTMS"/>
<pk mz="389.062795" i="1483528.6" sn="10.56" a="901.24" fwhm="0.000774" res="502528.2" algo="FTMS"/>
<pk mz="389.072663" i="1431050.6" sn="10.10" a="932.99" fwhm="0.000807" res="482163.6" algo="FTMS"/>
<pk mz="389.087823" i="3279373.5" sn="26.30" a="2762.36" fwhm="0.000927" res="419663.3" algo="FTMS"/>
<pk mz="389.091069" i="1939982.1" sn="14.56" a="1331.32" fwhm="0.000817" res="476385.9" algo="FTMS"/>
<pk mz="389.108922" i="1994769.6" sn="15.04" a="1574.24" fwhm="0.000898" res="433073.6" algo="FTMS"/>
<pk mz="389.120151" i="1140115.9" sn="7.55" a="941.35" fwhm="0.001103" res="352632.2" algo="FTMS"/>
<pk mz="389.124233" i="3013140.8" sn="23.97" a="2359.05" fwhm="0.000893" res="435574.4" algo="FTMS"/>
<pk mz="389.137164" i="1135895.1" sn="7.51" a="717.78" fwhm="0.000813" res="478907.2" algo="FTMS"/>
<pk mz="389.145358" i="2938904.8" sn="23.32" a="2477.65" fwhm="0.000924" res="421352.6" algo="FTMS"/>
<pk mz="389.173683" i="1299742.3" sn="8.95" a="1144.12" fwhm="0.001038" res="374934.1" algo="FTMS"/>
<pk mz="389.179246" i="7642655.5" sn="64.56" a="7182.23" fwhm="0.000972" res="400588.4" algo="FTMS"/>
<pk mz="389.181805" i="2945568.0" sn="23.38" a="2327.22" fwhm="0.000911" res="427335.6" algo="FTMS"/>
<pk mz="389.218056" i="1725479.0" sn="12.68" a="1058.77" fwhm="0.000771" res="504953.9" algo="FTMS"/>
<pk mz="390.046680" i="1884872.6" sn="14.08" a="1599.26" fwhm="0.000983" res="396744.1" algo="FTMS"/>
<pk mz="390.058032" i="28615370.0" sn="248.43" a="29240.50" fwhm="0.000981" res="397749.8" algo="FTMS"/>
<pk mz="390.064583" i="1881804.1" sn="14.05" a="1310.16" fwhm="0.000882" res="442078.9" algo="FTMS"/>
<pk mz="390.066980" i="2671820.5" sn="20.98" a="2451.19" fwhm="0.001000" res="390027.1" algo="FTMS"/>
<pk mz="390.083112" i="1382351.8" sn="9.67" a="1008.56" fwhm="0.000885" res="440704.7" algo="FTMS"/>
<pk mz="390.087135" i="2260688.5" sn="17.37" a="2028.53" fwhm="0.000941" res="414363.3" algo="FTMS"/>
<pk mz="390.103284" i="1448659.6" sn="10.25" a="1090.24" fwhm="0.000940" res="414858.3" algo="FTMS"/>
<pk mz="390.123590" i="2267351.5" sn="17.43" a="1844.67" fwhm="0.000898" res="434318.9" algo="FTMS"/>
<pk mz="390.140505" i="1215962.9" sn="8.21" a="753.06" fwhm="0.000821" res="475308.4" algo="FTMS"/>
<pk mz="390.177039" i="1349602.0" sn="9.38" a="827.03" fwhm="0.000860" res="453486.5" algo="FTMS"/>
<pk mz="390.182590" i="2032611.1" sn="15.37" a="1700.48" fwhm="0.000951" res="410196.9" algo="FTMS"/>
<pk mz="391.030731" i="4067720.3" sn="32.91" a="3532.54" fwhm="0.000944" res="414257.2" algo="FTMS"/>
<pk mz="391.061402" i="3419022.3" sn="27.28" a="3184.04" fwhm="0.001006" res="388563.7" algo="FTMS"/>
<pk mz="391.067082" i="5464975.5" sn="45.05" a="4736.42" fwhm="0.000914" res="428091.9" algo="FTMS"/>
<pk mz="391.070341" i="5193616.0" sn="42.69" a="4781.88" fwhm="0.000969" res="403668.4" algo="FTMS"/>
<pk mz="391.078324" i="2386321.5" sn="18.30" a="1907.17" fwhm="0.000933" res="419311.1" algo="FTMS"/>
<pk mz="391.080164" i="1461905.8" sn="10.27" a="966.56" fwhm="0.000895" res="436961.1" algo="FTMS"/>
<pk mz="391.098618" i="4884373.5" sn="40.01" a="4259.02" fwhm="0.000940" res="415977.3" algo="FTMS"/>
<pk mz="391.103445" i="4465046.5" sn="36.36" a="4197.35" fwhm="0.000978" res="399819.7" algo="FTMS"/>
<pk mz="391.106723" i="4059543.0" sn="32.84" a="3893.10" fwhm="0.001011" res="386661.9" algo="FTMS"/>
<pk mz="391.116490" i="2049176.9" sn="15.38" a="1906.74" fwhm="0.001072" res="364835.5" algo="FTMS"/>
<pk mz="391.124541" i="1100570.4" sn="7.13" a="761.29" fwhm="0.000952" res="410832.7" algo="FTMS"/>
<pk mz="391.139799" i="2694557.5" sn="20.98" a="2369.55" fwhm="0.000994" res="393532.7" algo="FTMS"/>
<pk mz="391.152872" i="2173344.0" sn="16.45" a="1796.80" fwhm="0.000993" res="393967.9" algo="FTMS"/>
<pk mz="391.161048" i="1531553.5" sn="10.88" a="1019.94" fwhm="0.000845" res="463022.1" algo="FTMS"/>
<pk mz="391.176158" i="1317540.5" sn="9.02" a="1065.25" fwhm="0.000972" res="402261.9" algo="FTMS"/>
<pk mz="391.189266" i="2115495.0" sn="15.95" a="1549.83" fwhm="0.000897" res="435877.1" algo="FTMS"/>
<pk mz="392.025960" i="1174089.6" sn="7.77" a="664.22" fwhm="0.000804" res="487788.7" algo="FTMS"/>
<pk mz="392.062304" i="4939856.5" sn="40.49" a="4655.99" fwhm="0.000977" res="401094.4" algo="FTMS"/>
<pk mz="392.070350" i="1683538.1" sn="12.20" a="1097.51" fwhm="0.000871" res="450283.0" algo="FTMS"/>
<pk mz="392.073677" i="2359890.8" sn="18.07" a="1975.95" fwhm="0.000920" res="425955.5" algo="FTMS"/>
<pk mz="392.082536" i="1395028.5" sn="9.69" a="1197.00" fwhm="0.001063" res="368726.1" algo="FTMS"/>
<pk mz="392.098777" i="1607767.8" sn="11.54" a="1226.40" fwhm="0.000932" res="420500.9" algo="FTMS"/>
<pk mz="392.106834" i="1282649.3" sn="8.71" a="774.66" fwhm="0.000766" res="511938.1" algo="FTMS"/>
<pk mz="392.110190" i="1099097.9" sn="7.12" a="611.48" fwhm="0.000801" res="489481.2" algo="FTMS"/>
<pk mz="392.119019" i="39257180.0" sn="338.63" a="39006.57" fwhm="0.000992" res="395207.1" algo="FTMS"/>
<pk mz="392.156239" i="1987426.9" sn="14.84" a="1474.74" fwhm="0.000935" res="419321.0" algo="FTMS"/>
<pk mz="392.182880" i="1209320.0" sn="8.08" a="952.40" fwhm="0.001093" res="358910.5" algo="FTMS"/>
<pk mz="393.010003" i="1935624.4" sn="14.39" a="1312.74" fwhm="0.000861" res="456564.3" algo="FTMS"/>
<pk mz="393.046335" i="5074191.5" sn="41.65" a="4901.81" fwhm="0.001000" res="393125.0" algo="FTMS"/>
<pk mz="393.057620" i="1579025.6" sn="11.29" a="1106.51" fwhm="0.000891" res="440904.9" algo="FTMS"/>
<pk mz="393.082748" i="5611798.5" sn="46.32" a="5187.11" fwhm="0.000986" res="398485.6" algo="FTMS"/>
<pk mz="393.085989" i="8519959.0" sn="71.59" a="8012.42" fwhm="0.000977" res="402354.3" algo="FTMS"/>
<pk mz="393.093897" i="1105176.6" sn="7.17" a="592.55" fwhm="0.000788" res="499165.3" algo="FTMS"/>
<pk mz="393.095783" i="1120281.0" sn="7.30" a="741.31" fwhm="0.000961" res="409195.1" algo="FTMS"/>
<pk mz="393.119132" i="4884765.5" sn="40.01" a="4299.38" fwhm="0.000939" res="418441.4" algo="FTMS"/>
<pk mz="393.122409" i="6716702.0" sn="55.92" a="6021.70" fwhm="0.000947" res="415037.5" algo="FTMS"/>
<pk mz="393.130438" i="1202975.8" sn="8.02" a="784.71" fwhm="0.000864" res="454850.4" algo="FTMS"/>
<pk mz="393.132295" i="1771552.1" sn="12.96" a="1281.51" fwhm="0.000895" res="439475.9" algo="FTMS"/>
<pk mz="393.155537" i="3102500.5" sn="24.52" a="2809.73" fwhm="0.001000" res="392972.1" algo="FTMS"/>
<pk mz="393.168573" i="2935079.3" sn="23.07" a="2792.14" fwhm="0.001060" res="371078.5" algo="FTMS"/>
<pk mz="393.205057" i="2352430.3" sn="18.01" a="1860.73" fwhm="0.000949" res="414127.2" algo="FTMS"/>
<pk mz="393.241419" i="1853493.3" sn="13.67" a="1572.89" fwhm="0.001021" res="385146.3" algo="FTMS"/>
<pk mz="393.277721" i="5519676.5" sn="45.52" a="5492.84" fwhm="0.001024" res="384084.4" algo="FTMS"/>
<pk mz="394.041688" i="1497040.1" sn="10.57" a="1397.51" fwhm="0.001180" res="334016.4" algo="FTMS"/>
<pk mz="394.049767" i="1567185.8" sn="11.18" a="1339.40" fwhm="0.001031" res="382149.7" algo="FTMS"/>
<pk mz="394.078043" i="1923799.3" sn="14.28" a="1351.28" fwhm="0.000858" res="459136.4" algo="FTMS"/>
<pk mz="394.086032" i="1676504.8" sn="12.13" a="1530.71" fwhm="0.001112" res="354334.9" algo="FTMS"/>
<pk mz="394.089282" i="1616089.4" sn="11.61" a="1063.31" fwhm="0.000891" res="442278.4" algo="FTMS"/>
<pk mz="394.098392" i="1787355.1" sn="13.10" a="1584.07" fwhm="0.001057" res="372794.8" algo="FTMS"/>
<pk mz="394.114506" i="1111518.3" sn="7.22" a="758.76" fwhm="0.001008" res="390958.2" algo="FTMS"/>
<pk mz="394.125675" i="1358048.4" sn="9.37" a="1137.44" fwhm="0.000987" res="399143.1" algo="FTMS"/>
<pk mz="394.134583" i="1126370.1" sn="7.35" a="726.53" fwhm="0.001059" res="372156.4" algo="FTMS"/>
<pk mz="394.172081" i="1098729.4" sn="7.11" a="643.23" fwhm="0.000819" res="481095.3" algo="FTMS"/>
<pk mz="395.025649" i="2545294.3" sn="19.68" a="2244.73" fwhm="0.001001" res="394672.9" algo="FTMS"/>
<pk mz="395.062007" i="6226581.5" sn="51.66" a="6195.17" fwhm="0.001022" res="386730.6" algo="FTMS"/>
<pk mz="395.065304" i="1986710.0" sn="14.83" a="1465.05" fwhm="0.000849" res="465218.8" algo="FTMS"/>
<pk mz="395.073259" i="1157015.5" sn="7.62" a="725.06" fwhm="0.000900" res="439154.3" algo="FTMS"/>
<pk mz="395.075005" i="1165207.9" sn="7.69" a="637.66" fwhm="0.000773" res="510860.4" algo="FTMS"/>
<pk mz="395.098384" i="6356636.5" sn="52.79" a="6011.48" fwhm="0.000991" res="398690.6" algo="FTMS"/>
<pk mz="395.101670" i="3421853.0" sn="27.29" a="3268.97" fwhm="0.001020" res="387224.3" algo="FTMS"/>
<pk mz="395.109523" i="1273374.5" sn="8.63" a="904.13" fwhm="0.001027" res="384581.6" algo="FTMS"/>
<pk mz="395.134801" i="3760291.5" sn="30.23" a="3281.86" fwhm="0.000956" res="413345.7" algo="FTMS"/>
<pk mz="395.147877" i="2170790.0" sn="16.43" a="1815.83" fwhm="0.000972" res="406539.6" algo="FTMS"/>
<pk mz="395.171198" i="2764458.5" sn="21.58" a="2403.00" fwhm="0.000988" res="399949.8" algo="FTMS"/>
<pk mz="395.184377" i="1199277.0" sn="7.98" a="582.29" fwhm="0.000767" res="515229.6" algo="FTMS"/>
<pk mz="395.220579" i="2004148.0" sn="14.98" a="1653.27" fwhm="0.000961" res="411154.1" algo="FTMS"/>
<pk mz="395.274796" i="2257598.5" sn="17.18" a="1799.09" fwhm="0.000945" res="418465.5" algo="FTMS"/>
<pk mz="395.922772" i="1162427.5" sn="7.66" a="791.99" fwhm="0.001007" res="393000.8" algo="FTMS"/>
<pk mz="396.057321" i="1375061.4" sn="9.51" a="948.25" fwhm="0.000922" res="429442.0" algo="FTMS"/>
<pk mz="396.065418" i="1809495.0" sn="13.28" a="1289.44" fwhm="0.000898" res="440869.4" algo="FTMS"/>
<pk mz="396.093784" i="1533020.5" sn="10.88" a="1126.04" fwhm="0.000925" res="428254.7" algo="FTMS"/>
<pk mz="396.101770" i="1321310.0" sn="9.04" a="747.88" fwhm="0.000759" res="521544.7" algo="FTMS"/>
<pk mz="396.129910" i="1156067.4" sn="7.61" a="845.06" fwhm="0.000970" res="408360.3" algo="FTMS"/>
<pk mz="396.138025" i="1362533.0" sn="9.40" a="842.36" fwhm="0.000877" res="451814.1" algo="FTMS"/>
<pk mz="397.077678" i="6980634.0" sn="58.21" a="7078.59" fwhm="0.001038" res="382446.0" algo="FTMS"/>
<pk mz="397.080918" i="37128220.0" sn="320.13" a="37926.03" fwhm="0.001016" res="390904.2" algo="FTMS"/>
<pk mz="397.114063" i="5799969.0" sn="47.95" a="5489.58" fwhm="0.000991" res="400707.6" algo="FTMS"/>
<pk mz="397.117275" i="11548706.0" sn="97.90" a="11952.65" fwhm="0.001010" res="393126.1" algo="FTMS"/>
<pk mz="397.150414" i="4092968.0" sn="33.12" a="3820.36" fwhm="0.001004" res="395451.8" algo="FTMS"/>
<pk mz="397.186840" i="2871855.0" sn="22.51" a="2452.49" fwhm="0.000942" res="421630.6" algo="FTMS"/>
<pk mz="397.223151" i="1148982.1" sn="7.54" a="782.22" fwhm="0.000893" res="444836.2" algo="FTMS"/>
<pk mz="397.226525" i="1376310.8" sn="9.52" a="942.98" fwhm="0.000894" res="444435.3" algo="FTMS"/>
<pk mz="397.919932" i="1342396.1" sn="9.22" a="800.29" fwhm="0.000871" res="457066.0" algo="FTMS"/>
<pk mz="398.044682" i="1233108.1" sn="8.27" a="787.18" fwhm="0.000891" res="446586.5" algo="FTMS"/>
<pk mz="398.054877" i="1236054.1" sn="8.30" a="1050.14" fwhm="0.001158" res="343861.3" algo="FTMS"/>
<pk mz="398.080992" i="1545179.1" sn="10.98" a="1105.22" fwhm="0.000943" res="422215.3" algo="FTMS"/>
<pk mz="398.084236" i="3609307.8" sn="28.92" a="3468.60" fwhm="0.001056" res="377035.2" algo="FTMS"/>
<pk mz="398.109491" i="1499104.6" sn="10.58" a="1408.84" fwhm="0.001155" res="344753.3" algo="FTMS"/>
<pk mz="398.120631" i="2214626.8" sn="16.80" a="1708.05" fwhm="0.000897" res="443606.6" algo="FTMS"/>
<pk mz="398.122411" i="1666531.1" sn="12.04" a="1221.54" fwhm="0.000970" res="410595.7" algo="FTMS"/>
<pk mz="398.153759" i="1114089.1" sn="7.24" a="766.61" fwhm="0.000953" res="417951.5" algo="FTMS"/>
<pk mz="398.999329" i="1161099.6" sn="7.65" a="809.27" fwhm="0.000910" res="438398.4" algo="FTMS"/>
<pk mz="399.020488" i="1199503.8" sn="7.98" a="719.08" fwhm="0.000844" res="472851.4" algo="FTMS"/>
<pk mz="399.035931" i="1424274.8" sn="9.93" a="1150.63" fwhm="0.000998" res="399998.0" algo="FTMS"/>
<pk mz="399.056894" i="3932054.8" sn="31.72" a="3679.64" fwhm="0.000999" res="399476.8" algo="FTMS"/>
<pk mz="399.085197" i="1112732.1" sn="7.23" a="561.06" fwhm="0.000845" res="472448.4" algo="FTMS"/>
<pk mz="399.093347" i="5175709.5" sn="42.52" a="4695.60" fwhm="0.000978" res="408226.4" algo="FTMS"/>
<pk mz="399.129715" i="3749796.8" sn="30.14" a="3422.03" fwhm="0.000968" res="412469.9" algo="FTMS"/>
<pk mz="399.166094" i="5516715.5" sn="45.49" a="5431.59" fwhm="0.001029" res="388051.9" algo="FTMS"/>
<pk mz="399.202465" i="3726258.8" sn="29.93" a="3244.38" fwhm="0.000981" res="407066.6" algo="FTMS"/>
<pk mz="399.238847" i="1445305.8" sn="10.12" a="1255.95" fwhm="0.001050" res="380095.4" algo="FTMS"/>
<pk mz="400.060285" i="1212503.4" sn="7.99" a="875.94" fwhm="0.000973" res="411152.2" algo="FTMS"/>
<pk mz="400.085366" i="1257308.3" sn="8.38" a="938.18" fwhm="0.000962" res="415867.5" algo="FTMS"/>
<pk mz="400.088528" i="1097564.9" sn="7.01" a="876.24" fwhm="0.001252" res="319660.1" algo="FTMS"/>
<pk mz="400.096640" i="1438302.4" sn="9.93" a="999.29" fwhm="0.000885" res="452188.1" algo="FTMS"/>
<pk mz="400.124976" i="1240163.9" sn="8.23" a="812.31" fwhm="0.000906" res="441768.5" algo="FTMS"/>
<pk mz="400.169394" i="1097580.4" sn="7.01" a="583.49" fwhm="0.000788" res="507870.2" algo="FTMS"/>
<pk mz="400.205830" i="1177715.4" sn="7.70" a="813.40" fwhm="0.000923" res="433432.2" algo="FTMS"/>
<pk mz="401.015051" i="2509070.5" sn="19.12" a="2102.41" fwhm="0.000968" res="414146.2" algo="FTMS"/>
<pk mz="401.051429" i="2040085.5" sn="15.10" a="1814.49" fwhm="0.001219" res="328939.2" algo="FTMS"/>
<pk mz="401.067760" i="12892953.0" sn="108.26" a="13444.12" fwhm="0.001028" res="390308.8" algo="FTMS"/>
<pk mz="401.072552" i="2956057.5" sn="22.96" a="2917.64" fwhm="0.001118" res="358841.2" algo="FTMS"/>
<pk mz="401.087824" i="1468956.5" sn="10.19" a="1068.85" fwhm="0.000940" res="426491.5" algo="FTMS"/>
<pk mz="401.091003" i="1697053.1" sn="12.15" a="1408.01" fwhm="0.001070" res="374981.7" algo="FTMS"/>
<pk mz="401.108897" i="2568480.5" sn="19.63" a="2474.41" fwhm="0.001052" res="381185.8" algo="FTMS"/>
<pk mz="401.124221" i="1335075.5" sn="9.05" a="788.69" fwhm="0.000823" res="487425.9" algo="FTMS"/>
<pk mz="401.145352" i="3961127.5" sn="31.59" a="3674.64" fwhm="0.001027" res="390688.3" algo="FTMS"/>
<pk mz="401.179284" i="1109550.0" sn="7.11" a="570.10" fwhm="0.000769" res="521986.9" algo="FTMS"/>
<pk mz="401.181726" i="3933486.5" sn="31.35" a="3762.78" fwhm="0.001006" res="398689.9" algo="FTMS"/>
<pk mz="401.204121" i="1356082.9" sn="9.23" a="1010.72" fwhm="0.000975" res="411393.9" algo="FTMS"/>
<pk mz="401.218123" i="3090741.5" sn="24.12" a="2772.06" fwhm="0.001000" res="401141.8" algo="FTMS"/>
<pk mz="401.254493" i="1374268.5" sn="9.38" a="935.55" fwhm="0.000873" res="459556.3" algo="FTMS"/>
<pk mz="402.046696" i="1249236.4" sn="8.31" a="792.61" fwhm="0.000983" res="409206.2" algo="FTMS"/>
<pk mz="402.071140" i="1593049.0" sn="11.26" a="1326.27" fwhm="0.001055" res="381232.1" algo="FTMS"/>
<pk mz="402.082985" i="1771995.3" sn="12.79" a="1649.84" fwhm="0.001068" res="376444.7" algo="FTMS"/>
<pk mz="402.140555" i="1223654.4" sn="8.09" a="740.41" fwhm="0.000827" res="486328.0" algo="FTMS"/>
<pk mz="402.176825" i="1435885.3" sn="9.91" a="973.28" fwhm="0.000951" res="423110.5" algo="FTMS"/>
<pk mz="403.028329" i="2101904.3" sn="15.63" a="1876.02" fwhm="0.001073" res="375483.2" algo="FTMS"/>
<pk mz="403.030671" i="3573392.8" sn="28.26" a="3368.05" fwhm="0.001032" res="390468.7" algo="FTMS"/>
<pk mz="403.051957" i="1359764.9" sn="9.25" a="990.20" fwhm="0.000926" res="435447.4" algo="FTMS"/>
<pk mz="403.064831" i="4572311.5" sn="36.83" a="4059.03" fwhm="0.000948" res="425396.9" algo="FTMS"/>
<pk mz="403.067079" i="3362967.8" sn="26.45" a="3019.79" fwhm="0.000976" res="412950.0" algo="FTMS"/>
<pk mz="403.070364" i="1363608.4" sn="9.29" a="833.00" fwhm="0.000871" res="462917.0" algo="FTMS"/>
<pk mz="403.088240" i="1586075.9" sn="11.20" a="1385.11" fwhm="0.001131" res="356527.9" algo="FTMS"/>
<pk mz="403.103415" i="1403294.8" sn="9.63" a="1215.56" fwhm="0.001053" res="382949.1" algo="FTMS"/>
<pk mz="403.106987" i="1181215.4" sn="7.72" a="863.23" fwhm="0.001031" res="390818.0" algo="FTMS"/>
<pk mz="403.124550" i="3144354.8" sn="24.57" a="2792.31" fwhm="0.000998" res="403810.5" algo="FTMS"/>
<pk mz="403.139886" i="1438629.8" sn="9.93" a="1043.27" fwhm="0.001038" res="388224.5" algo="FTMS"/>
<pk mz="403.161018" i="2849449.8" sn="22.04" a="2415.44" fwhm="0.000968" res="416359.8" algo="FTMS"/>
<pk mz="403.176325" i="1150892.6" sn="7.46" a="966.46" fwhm="0.001304" res="309294.0" algo="FTMS"/>
<pk mz="403.183483" i="1163694.1" sn="7.57" a="735.61" fwhm="0.000840" res="479841.2" algo="FTMS"/>
<pk mz="403.189287" i="2167471.3" sn="16.19" a="1833.91" fwhm="0.000980" res="411361.7" algo="FTMS"/>
<pk mz="403.194860" i="33119408.0" sn="281.89" a="35439.02" fwhm="0.001051" res="383595.7" algo="FTMS"/>
<pk mz="403.197307" i="2739888.8" sn="21.10" a="2177.01" fwhm="0.000902" res="446927.7" algo="FTMS"/>
<pk mz="403.980806" i="1426502.6" sn="9.83" a="1275.04" fwhm="0.001109" res="364431.1" algo="FTMS"/>
<pk mz="404.025853" i="1268815.4" sn="8.47" a="871.29" fwhm="0.000981" res="411661.4" algo="FTMS"/>
<pk mz="404.062392" i="2194774.3" sn="16.42" a="2162.72" fwhm="0.001125" res="359233.3" algo="FTMS"/>
<pk mz="404.073696" i="9921880.0" sn="82.75" a="10361.59" fwhm="0.001069" res="378011.2" algo="FTMS"/>
<pk mz="404.082601" i="1427034.3" sn="9.83" a="1189.55" fwhm="0.001261" res="320441.5" algo="FTMS"/>
<pk mz="404.098549" i="1475421.3" sn="10.25" a="1304.56" fwhm="0.001118" res="361470.1" algo="FTMS"/>
<pk mz="404.102817" i="5723486.0" sn="46.71" a="5596.35" fwhm="0.001005" res="402171.7" algo="FTMS"/>
<pk mz="404.139140" i="1290341.0" sn="8.66" a="869.62" fwhm="0.000881" res="458701.1" algo="FTMS"/>
<pk mz="404.156156" i="1468008.3" sn="10.18" a="1067.57" fwhm="0.000883" res="457887.1" algo="FTMS"/>
<pk mz="404.192595" i="1634415.3" sn="11.61" a="1175.68" fwhm="0.001003" res="402908.5" algo="FTMS"/>
<pk mz="404.198247" i="7676272.5" sn="63.48" a="7651.96" fwhm="0.001029" res="392911.1" algo="FTMS"/>
<pk mz="404.931431" i="1453564.6" sn="10.06" a="1230.79" fwhm="0.001106" res="366277.2" algo="FTMS"/>
<pk mz="405.009994" i="2023691.6" sn="14.95" a="1598.24" fwhm="0.001018" res="397789.1" algo="FTMS"/>
<pk mz="405.046344" i="4719122.5" sn="38.09" a="4296.42" fwhm="0.000986" res="410638.2" algo="FTMS"/>
<pk mz="405.082762" i="5724697.5" sn="46.72" a="5752.96" fwhm="0.001035" res="391466.2" algo="FTMS"/>
<pk mz="405.085971" i="3132442.3" sn="24.47" a="3117.92" fwhm="0.001098" res="368960.8" algo="FTMS"/>
<pk mz="405.093999" i="1414683.8" sn="9.72" a="978.01" fwhm="0.000939" res="431271.8" algo="FTMS"/>
<pk mz="405.119142" i="3598368.5" sn="28.47" a="3510.98" fwhm="0.001035" res="391511.2" algo="FTMS"/>
<pk mz="405.122496" i="1931297.1" sn="14.16" a="1532.30" fwhm="0.001008" res="401879.3" algo="FTMS"/>
<pk mz="405.132205" i="1583139.0" sn="11.17" a="1148.96" fwhm="0.000965" res="419616.6" algo="FTMS"/>
<pk mz="405.155411" i="2282023.5" sn="17.17" a="2035.90" fwhm="0.001010" res="400959.5" algo="FTMS"/>
<pk mz="405.168596" i="2181930.0" sn="16.31" a="1813.84" fwhm="0.001013" res="399808.0" algo="FTMS"/>
<pk mz="405.176468" i="1149995.5" sn="7.45" a="927.49" fwhm="0.001028" res="394098.0" algo="FTMS"/>
<pk mz="405.190615" i="1940014.3" sn="14.23" a="1980.06" fwhm="0.001309" res="309654.1" algo="FTMS"/>
<pk mz="405.201634" i="1330224.4" sn="9.00" a="1097.06" fwhm="0.001067" res="379891.2" algo="FTMS"/>
<pk mz="405.205044" i="1454385.0" sn="10.06" a="1148.44" fwhm="0.001085" res="373552.2" algo="FTMS"/>
<pk mz="406.041589" i="2074577.0" sn="15.39" a="1894.65" fwhm="0.001081" res="375709.1" algo="FTMS"/>
<pk mz="406.052880" i="2087635.3" sn="15.50" a="1761.86" fwhm="0.000978" res="415058.5" algo="FTMS"/>
<pk mz="406.077956" i="3230424.0" sn="25.31" a="3062.93" fwhm="0.001056" res="384722.1" algo="FTMS"/>
<pk mz="406.086224" i="1359065.6" sn="9.24" a="1000.29" fwhm="0.000942" res="430901.4" algo="FTMS"/>
<pk mz="406.089380" i="1231834.1" sn="8.15" a="911.61" fwhm="0.000970" res="418746.1" algo="FTMS"/>
<pk mz="406.098277" i="2305755.8" sn="17.37" a="1938.56" fwhm="0.000974" res="417106.8" algo="FTMS"/>
<pk mz="406.114391" i="1283039.0" sn="8.59" a="744.90" fwhm="0.000820" res="495357.0" algo="FTMS"/>
<pk mz="406.134664" i="13795043.0" sn="116.00" a="14459.24" fwhm="0.001041" res="390042.4" algo="FTMS"/>
<pk mz="406.171998" i="1302506.0" sn="8.76" a="1158.03" fwhm="0.001134" res="358097.1" algo="FTMS"/>
<pk mz="407.025597" i="3185037.3" sn="24.92" a="3168.75" fwhm="0.001075" res="378692.2" algo="FTMS"/>
<pk mz="407.062019" i="6344596.5" sn="52.04" a="6540.87" fwhm="0.001076" res="378395.0" algo="FTMS"/>
<pk mz="407.065277" i="1389716.9" sn="9.50" a="973.91" fwhm="0.000905" res="449893.0" algo="FTMS"/>
<pk mz="407.073310" i="2450326.5" sn="18.61" a="2130.73" fwhm="0.000988" res="411954.6" algo="FTMS"/>
<pk mz="407.098393" i="6903707.5" sn="56.84" a="7336.22" fwhm="0.001077" res="377962.6" algo="FTMS"/>
<pk mz="407.101640" i="5929884.0" sn="48.48" a="6377.65" fwhm="0.001107" res="367794.1" algo="FTMS"/>
<pk mz="407.109633" i="2014109.4" sn="14.86" a="1824.37" fwhm="0.001055" res="385918.6" algo="FTMS"/>
<pk mz="407.134778" i="4647842.0" sn="37.47" a="4392.22" fwhm="0.001027" res="396337.5" algo="FTMS"/>
<pk mz="407.138001" i="2578338.8" sn="19.71" a="2412.89" fwhm="0.001080" res="376834.1" algo="FTMS"/>
<pk mz="407.147830" i="2142372.8" sn="15.97" a="2013.12" fwhm="0.001137" res="358068.8" algo="FTMS"/>
<pk mz="407.171162" i="1754281.1" sn="12.63" a="1219.29" fwhm="0.000929" res="438349.6" algo="FTMS"/>
<pk mz="407.184226" i="3020203.8" sn="23.50" a="2777.00" fwhm="0.001041" res="391233.6" algo="FTMS"/>
<pk mz="407.207414" i="1154864.1" sn="7.49" a="975.25" fwhm="0.001173" res="347128.7" algo="FTMS"/>
<pk mz="407.220662" i="1958834.6" sn="14.39" a="1495.07" fwhm="0.000937" res="434399.9" algo="FTMS"/>
<pk mz="408.057325" i="2217554.8" sn="16.61" a="1879.00" fwhm="0.000995" res="409913.6" algo="FTMS"/>
<pk mz="408.068602" i="14696533.0" sn="123.74" a="15818.05" fwhm="0.001075" res="379587.7" algo="FTMS"/>
<pk mz="408.077474" i="1593686.6" sn="11.25" a="1263.29" fwhm="0.001005" res="405933.7" algo="FTMS"/>
<pk mz="408.093685" i="2740313.8" sn="21.10" a="2475.65" fwhm="0.001030" res="396297.4" algo="FTMS"/>
<pk mz="408.101821" i="1494875.4" sn="10.41" a="1201.48" fwhm="0.000941" res="433706.9" algo="FTMS"/>
<pk mz="408.105059" i="2164572.0" sn="16.15" a="2292.49" fwhm="0.001191" res="342564.1" algo="FTMS"/>
<pk mz="408.113929" i="1149405.6" sn="7.44" a="901.90" fwhm="0.001299" res="314206.1" algo="FTMS"/>
<pk mz="408.130082" i="1969248.8" sn="14.48" a="1592.21" fwhm="0.001007" res="405114.8" algo="FTMS"/>
<pk mz="408.151290" i="1153892.8" sn="7.48" a="735.10" fwhm="0.000927" res="440199.5" algo="FTMS"/>
<pk mz="409.041248" i="4888847.5" sn="39.05" a="5099.64" fwhm="0.001102" res="371162.0" algo="FTMS"/>
<pk mz="409.072028" i="1453845.1" sn="9.93" a="1068.88" fwhm="0.000902" res="453477.2" algo="FTMS"/>
<pk mz="409.077647" i="7308566.0" sn="59.57" a="7800.56" fwhm="0.001087" res="376345.4" algo="FTMS"/>
<pk mz="409.080856" i="4036886.8" sn="31.83" a="3885.76" fwhm="0.001045" res="391627.8" algo="FTMS"/>
<pk mz="409.088865" i="1257880.4" sn="8.27" a="1141.44" fwhm="0.001177" res="347506.9" algo="FTMS"/>
<pk mz="409.114017" i="6485277.0" sn="52.59" a="6743.04" fwhm="0.001057" res="387103.1" algo="FTMS"/>
<pk mz="409.117487" i="1350941.9" sn="9.06" a="941.13" fwhm="0.000948" res="431464.1" algo="FTMS"/>
<pk mz="409.127113" i="2538783.8" sn="19.13" a="2378.53" fwhm="0.001071" res="382067.8" algo="FTMS"/>
<pk mz="409.150458" i="4716836.0" sn="37.59" a="4995.94" fwhm="0.001074" res="380935.3" algo="FTMS"/>
<pk mz="409.163541" i="3055910.8" sn="23.51" a="2944.18" fwhm="0.001100" res="371905.0" algo="FTMS"/>
<pk mz="409.186871" i="2273067.3" sn="16.87" a="1878.93" fwhm="0.000983" res="416269.8" algo="FTMS"/>
<pk mz="409.199958" i="2336045.8" sn="17.41" a="2177.14" fwhm="0.001085" res="376987.8" algo="FTMS"/>
<pk mz="409.223176" i="1274930.1" sn="8.41" a="864.49" fwhm="0.000936" res="437253.1" algo="FTMS"/>
<pk mz="409.236266" i="1430580.6" sn="9.73" a="1047.04" fwhm="0.000991" res="413136.8" algo="FTMS"/>
<pk mz="410.036564" i="1194702.1" sn="7.73" a="890.09" fwhm="0.001046" res="391874.7" algo="FTMS"/>
<pk mz="410.044668" i="1407695.6" sn="9.54" a="943.78" fwhm="0.000954" res="429797.6" algo="FTMS"/>
<pk mz="410.072847" i="2429909.0" sn="18.20" a="2409.01" fwhm="0.001125" res="364599.1" algo="FTMS"/>
<pk mz="410.075448" i="5550549.5" sn="44.66" a="5668.45" fwhm="0.001041" res="393910.4" algo="FTMS"/>
<pk mz="410.080982" i="1918422.6" sn="13.87" a="1623.61" fwhm="0.001023" res="401047.2" algo="FTMS"/>
<pk mz="410.084380" i="1178071.3" sn="7.59" a="1077.23" fwhm="0.001362" res="301079.4" algo="FTMS"/>
<pk mz="410.093147" i="4706777.0" sn="37.51" a="4480.77" fwhm="0.001032" res="397206.3" algo="FTMS"/>
<pk mz="410.109172" i="1173596.0" sn="7.55" a="731.16" fwhm="0.001033" res="397059.7" algo="FTMS"/>
<pk mz="410.117393" i="1726941.6" sn="12.24" a="1439.62" fwhm="0.001082" res="379124.9" algo="FTMS"/>
<pk mz="410.120385" i="1259486.1" sn="8.28" a="874.67" fwhm="0.000998" res="411007.9" algo="FTMS"/>
<pk mz="410.129557" i="2342368.0" sn="17.46" a="2160.90" fwhm="0.001061" res="386616.2" algo="FTMS"/>
<pk mz="410.166998" i="1140327.1" sn="7.27" a="737.92" fwhm="0.000983" res="417283.6" algo="FTMS"/>
<pk mz="410.221617" i="37089776.0" sn="312.07" a="41697.43" fwhm="0.001084" res="378479.6" algo="FTMS"/>
<pk mz="411.020553" i="1607562.9" sn="11.23" a="1393.53" fwhm="0.001036" res="396546.7" algo="FTMS"/>
<pk mz="411.035712" i="1256845.8" sn="8.25" a="762.52" fwhm="0.000956" res="430170.8" algo="FTMS"/>
<pk mz="411.056909" i="5975698.0" sn="48.26" a="6278.88" fwhm="0.001069" res="384474.5" algo="FTMS"/>
<pk mz="411.076004" i="1414037.5" sn="9.59" a="1007.11" fwhm="0.000970" res="423713.3" algo="FTMS"/>
<pk mz="411.096523" i="192467616.0" z="-1" sn="1629.46" a="205292.00" fwhm="0.001073" res="383059.1" algo="FTMS" component_name="Q" deconvoluted_molecular_mass="411.096926" deconvoluted_isotopic_mass="411.096995"/>
<pk mz="411.114457" i="2061724.9" sn="15.08" a="2115.06" fwhm="0.001176" res="349568.9" algo="FTMS"/>
<pk mz="411.129700" i="5627552.0" sn="45.31" a="5323.99" fwhm="0.001009" res="407579.6" algo="FTMS"/>
<pk mz="411.142572" i="1295010.4" sn="8.58" a="889.12" fwhm="0.000919" res="447266.3" algo="FTMS"/>
<pk mz="411.166070" i="3637926.8" sn="28.44" a="3788.12" fwhm="0.001148" res="358144.1" algo="FTMS"/>
<pk mz="411.202462" i="2753709.8" sn="20.95" a="2403.60" fwhm="0.001025" res="401007.1" algo="FTMS"/>
<pk mz="411.224949" i="8147634.0" sn="66.68" a="8614.42" fwhm="0.001093" res="376347.2" algo="FTMS"/>
<pk mz="411.238873" i="1156020.8" sn="7.40" a="585.87" fwhm="0.000724" res="567825.3" algo="FTMS"/>
<pk mz="412.060180" i="1527122.6" sn="10.54" a="1274.61" fwhm="0.001082" res="380932.9" algo="FTMS"/>
<pk mz="412.087723" i="1885015.9" sn="13.58" a="1592.27" fwhm="0.001156" res="356518.0" algo="FTMS"/>
<pk mz="412.091840" i="7247704.5" sn="59.05" a="7355.55" fwhm="0.001051" res="392140.9" algo="FTMS"/>
<pk mz="412.099929" i="17797978.0" z="-1" sn="148.50" a="19476.88" fwhm="0.001086" res="379294.4" algo="FTMS" component_name="Q" deconvoluted_molecular_mass="411.096926" deconvoluted_isotopic_mass="412.100404"/>
<pk mz="412.109821" i="1178972.1" sn="7.59" a="744.55" fwhm="0.000923" res="446642.4" algo="FTMS"/>
<pk mz="412.133089" i="1428320.6" sn="9.71" a="1229.45" fwhm="0.001146" res="359752.1" algo="FTMS"/>
<pk mz="412.169406" i="1161831.6" sn="7.45" a="556.27" fwhm="0.000754" res="546283.6" algo="FTMS"/>
<pk mz="412.218666" i="11361137.0" sn="93.92" a="12402.25" fwhm="0.001097" res="375931.6" algo="FTMS"/>
<pk mz="412.991009" i="1605381.8" sn="11.21" a="1326.43" fwhm="0.000981" res="420937.6" algo="FTMS"/>
<pk mz="413.015032" i="2095114.4" sn="15.36" a="1646.49" fwhm="0.000983" res="420052.0" algo="FTMS"/>
<pk mz="413.036141" i="1585678.5" sn="11.04" a="1447.36" fwhm="0.001194" res="345862.3" algo="FTMS"/>
<pk mz="413.051407" i="1153681.4" sn="7.38" a="857.17" fwhm="0.001118" res="369504.2" algo="FTMS"/>
<pk mz="413.072510" i="5915669.5" sn="47.75" a="6223.61" fwhm="0.001110" res="372291.0" algo="FTMS"/>
<pk mz="413.100823" i="5015579.0" z="-1" sn="40.12" a="4898.36" fwhm="0.001051" res="393179.9" algo="FTMS" component_name="Q" deconvoluted_molecular_mass="411.096926" deconvoluted_isotopic_mass="413.101300"/>
<pk mz="413.103245" i="1141915.4" sn="7.28" a="996.65" fwhm="0.001123" res="368018.4" algo="FTMS"/>
<pk mz="413.108993" i="5122076.5" sn="41.02" a="5024.83" fwhm="0.001041" res="396744.5" algo="FTMS"/>
<pk mz="413.145359" i="4564003.5" sn="36.29" a="4691.01" fwhm="0.001104" res="374091.0" algo="FTMS"/>
<pk mz="413.181769" i="3694634.5" sn="28.92" a="3982.16" fwhm="0.001133" res="364709.5" algo="FTMS"/>
<pk mz="413.204057" i="1113646.8" sn="7.04" a="739.91" fwhm="0.000945" res="437352.0" algo="FTMS"/>
<pk mz="413.218137" i="2899505.5" sn="22.18" a="2471.78" fwhm="0.000965" res="428104.4" algo="FTMS"/>
<pk mz="413.222140" i="2052658.3" sn="15.00" a="2000.41" fwhm="0.001151" res="358936.9" algo="FTMS"/>
<pk mz="413.254573" i="1493560.5" sn="10.26" a="1363.00" fwhm="0.001115" res="370657.2" algo="FTMS"/>
<pk mz="414.030621" i="3452110.3" sn="26.86" a="3713.80" fwhm="0.001129" res="366781.5" algo="FTMS"/>
<pk mz="414.046654" i="1308881.3" sn="8.69" a="871.81" fwhm="0.000948" res="436775.9" algo="FTMS"/>
<pk mz="414.076100" i="1356246.9" sn="9.09" a="958.11" fwhm="0.000976" res="424409.9" algo="FTMS"/>
<pk mz="414.089518" i="1637721.5" sn="11.48" a="1914.63" fwhm="0.001402" res="295330.5" algo="FTMS"/>
<pk mz="414.100977" i="1525979.8" sn="10.53" a="1067.54" fwhm="0.000908" res="456202.6" algo="FTMS"/>
<pk mz="414.104316" i="1799644.4" z="-1" sn="12.85" a="1457.16" fwhm="0.001027" res="403224.2" algo="FTMS" component_name="Q" deconvoluted_molecular_mass="411.096926" deconvoluted_isotopic_mass="414.104796"/>
<pk mz="414.112306" i="1667549.9" sn="11.73" a="1573.78" fwhm="0.001226" res="337773.2" algo="FTMS"/>
<pk mz="414.140548" i="1326563.4" sn="8.84" a="944.28" fwhm="0.000953" res="434565.9" algo="FTMS"/>
<pk mz="414.148713" i="1351141.0" sn="9.05" a="1030.74" fwhm="0.001003" res="412841.2" algo="FTMS"/>
<pk mz="414.185039" i="1215468.0" sn="7.90" a="705.32" fwhm="0.000841" res="492534.8" algo="FTMS"/>
<pk mz="414.989021" i="1784967.3" sn="12.73" a="1649.68" fwhm="0.001048" res="395804.3" algo="FTMS"/>
<pk mz="415.030686" i="2467727.3" sn="18.51" a="2250.36" fwhm="0.001046" res="396806.1" algo="FTMS"/>
<pk mz="415.051878" i="2469779.5" sn="18.53" a="2610.16" fwhm="0.001204" res="344600.5" algo="FTMS"/>
<pk mz="415.067077" i="1648534.4" sn="11.57" a="1090.85" fwhm="0.000828" res="501068.0" algo="FTMS"/>
<pk mz="415.070443" i="1117847.0" sn="7.07" a="590.64" fwhm="0.000852" res="487422.9" algo="FTMS"/>
<pk mz="415.083408" i="12285338.0" sn="101.75" a="12854.99" fwhm="0.001074" res="386478.9" algo="FTMS"/>
<pk mz="415.088211" i="3699610.5" sn="28.96" a="3511.28" fwhm="0.001019" res="407521.8" algo="FTMS"/>
<pk mz="415.090708" i="1588634.9" sn="11.06" a="1385.76" fwhm="0.001076" res="385610.6" algo="FTMS"/>
<pk mz="415.103429" i="2225821.5" sn="16.46" a="2284.48" fwhm="0.001145" res="362559.0" algo="FTMS"/>
<pk mz="415.124590" i="3317153.5" sn="25.72" a="3119.29" fwhm="0.001046" res="396775.2" algo="FTMS"/>
<pk mz="415.160992" i="4866472.5" sn="38.85" a="4879.43" fwhm="0.001103" res="376267.0" algo="FTMS"/>
<pk mz="415.189296" i="1844910.0" sn="13.23" a="1562.87" fwhm="0.001030" res="403038.9" algo="FTMS"/>
<pk mz="415.194847" i="3225007.0" sn="24.93" a="3379.35" fwhm="0.001164" res="356832.1" algo="FTMS"/>
<pk mz="415.197365" i="3676079.5" sn="28.76" a="3767.84" fwhm="0.001111" res="373861.1" algo="FTMS"/>
<pk mz="415.219845" i="2372532.0" sn="17.71" a="2019.22" fwhm="0.001028" res="403790.2" algo="FTMS"/>
<pk mz="415.233775" i="2551734.5" sn="19.23" a="2640.51" fwhm="0.001177" res="352658.9" algo="FTMS"/>
<pk mz="415.270105" i="1334461.6" sn="8.91" a="920.87" fwhm="0.000948" res="438034.9" algo="FTMS"/>
<pk mz="416.062430" i="1591383.0" sn="11.08" a="1093.22" fwhm="0.000917" res="453749.8" algo="FTMS"/>
<pk mz="416.073706" i="32880218.0" sn="276.37" a="36695.82" fwhm="0.001111" res="374459.8" algo="FTMS"/>
<pk mz="416.086776" i="1515099.8" sn="10.44" a="1023.67" fwhm="0.000906" res="459304.2" algo="FTMS"/>
<pk mz="416.091598" i="1247964.8" sn="8.17" a="1066.31" fwhm="0.001175" res="354206.6" algo="FTMS"/>
<pk mz="416.200692" i="1247089.9" sn="8.16" a="747.02" fwhm="0.000977" res="425846.5" algo="FTMS"/>
<pk mz="416.565767" i="1161400.6" sn="7.44" a="831.74" fwhm="0.001020" res="408528.9" algo="FTMS"/>
<pk mz="417.009950" i="2162959.0" sn="15.93" a="1667.58" fwhm="0.000996" res="418737.1" algo="FTMS"/>
<pk mz="417.046344" i="3235606.0" sn="25.02" a="3179.63" fwhm="0.001088" res="383245.2" algo="FTMS"/>
<pk mz="417.067491" i="1631514.1" sn="11.42" a="1285.09" fwhm="0.000992" res="420631.7" algo="FTMS"/>
<pk mz="417.077022" i="3922716.0" sn="30.85" a="4093.81" fwhm="0.001075" res="387829.8" algo="FTMS"/>
<pk mz="417.080427" i="4245276.5" sn="33.58" a="4267.74" fwhm="0.001085" res="384452.7" algo="FTMS"/>
<pk mz="417.082720" i="3277597.0" sn="25.38" a="3072.52" fwhm="0.001060" res="393514.9" algo="FTMS"/>
<pk mz="417.086013" i="3670813.8" sn="28.71" a="3264.33" fwhm="0.000996" res="418688.9" algo="FTMS"/>
<pk mz="417.094093" i="1155231.3" sn="7.38" a="1031.30" fwhm="0.001205" res="346219.7" algo="FTMS"/>
<pk mz="417.103844" i="2659105.3" sn="20.13" a="2862.51" fwhm="0.001160" res="359423.0" algo="FTMS"/>
<pk mz="417.119076" i="2411812.3" sn="18.04" a="2169.36" fwhm="0.001064" res="391877.7" algo="FTMS"/>
<pk mz="417.140194" i="2522408.3" sn="18.97" a="2446.32" fwhm="0.001043" res="399789.9" algo="FTMS"/>
<pk mz="417.155658" i="1261099.3" sn="8.28" a="751.68" fwhm="0.000872" res="478213.5" algo="FTMS"/>
<pk mz="417.168626" i="1488685.8" sn="10.21" a="1171.34" fwhm="0.001006" res="414751.7" algo="FTMS"/>
<pk mz="417.176717" i="3370287.3" sn="26.16" a="3469.50" fwhm="0.001147" res="363611.8" algo="FTMS"/>
<pk mz="417.199046" i="1296435.6" sn="8.58" a="1205.46" fwhm="0.001361" res="306623.8" algo="FTMS"/>
<pk mz="417.210497" i="163567408.0" z="-1" sn="1384.41" a="179499.34" fwhm="0.001103" res="378310.1" algo="FTMS" component_name="U" deconvoluted_molecular_mass="417.210989" deconvoluted_isotopic_mass="417.210984"/>
<pk mz="418.041615" i="1326551.6" sn="8.83" a="1110.10" fwhm="0.001142" res="366117.1" algo="FTMS"/>
<pk mz="418.049797" i="1158617.3" sn="7.41" a="990.45" fwhm="0.001226" res="340918.1" algo="FTMS"/>
<pk mz="418.077921" i="2182110.8" sn="16.09" a="2283.57" fwhm="0.001169" res="357677.1" algo="FTMS"/>
<pk mz="418.089333" i="4916193.0" sn="39.27" a="5324.14" fwhm="0.001149" res="363984.3" algo="FTMS"/>
<pk mz="418.126636" i="2492904.3" sn="18.72" a="2181.88" fwhm="0.001019" res="410357.4" algo="FTMS"/>
<pk mz="418.213855" i="35796984.0" z="-1" sn="297.24" a="40947.05" fwhm="0.001138" res="367560.4" algo="FTMS" component_name="U" deconvoluted_molecular_mass="417.210989" deconvoluted_isotopic_mass="418.214344"/>
<pk mz="418.909269" i="1151105.0" sn="7.25" a="807.15" fwhm="0.001033" res="405343.1" algo="FTMS"/>
<pk mz="418.946963" i="1701512.4" sn="11.86" a="1505.47" fwhm="0.001152" res="363607.7" algo="FTMS"/>
<pk mz="419.025640" i="2891415.8" sn="21.82" a="2388.35" fwhm="0.000986" res="424817.3" algo="FTMS"/>
<pk mz="419.062888" i="12855455.0" sn="105.22" a="13889.69" fwhm="0.001117" res="375298.1" algo="FTMS"/>
<pk mz="419.073269" i="1862561.0" sn="13.21" a="1813.69" fwhm="0.001173" res="357345.8" algo="FTMS"/>
<pk mz="419.098446" i="4659366.0" sn="36.62" a="4973.76" fwhm="0.001140" res="367661.7" algo="FTMS"/>
<pk mz="419.101668" i="2432166.5" sn="17.97" a="2122.19" fwhm="0.001020" res="410988.7" algo="FTMS"/>
<pk mz="419.109717" i="1267368.1" sn="8.22" a="1582.05" fwhm="0.001586" res="264233.2" algo="FTMS"/>
<pk mz="419.119408" i="1346218.0" sn="8.88" a="851.64" fwhm="0.000938" res="446733.7" algo="FTMS"/>
<pk mz="419.134798" i="2323117.0" sn="17.06" a="1832.98" fwhm="0.000984" res="425823.3" algo="FTMS"/>
<pk mz="419.137944" i="2250925.8" sn="16.46" a="1843.22" fwhm="0.001013" res="413799.0" algo="FTMS"/>
<pk mz="419.147828" i="2328751.5" sn="17.11" a="1981.60" fwhm="0.001012" res="414216.1" algo="FTMS"/>
<pk mz="419.155808" i="1271985.1" sn="8.26" a="911.01" fwhm="0.000974" res="430201.4" algo="FTMS"/>
<pk mz="419.171212" i="1307572.1" sn="8.56" a="939.35" fwhm="0.001029" res="407234.8" algo="FTMS"/>
<pk mz="419.184260" i="1612726.8" sn="11.11" a="1447.37" fwhm="0.001106" res="379151.0" algo="FTMS"/>
<pk mz="419.192288" i="1604024.3" sn="11.04" a="1157.11" fwhm="0.000972" res="431440.2" algo="FTMS"/>
<pk mz="419.206354" i="5835963.0" sn="46.46" a="6445.97" fwhm="0.001139" res="368011.9" algo="FTMS"/>
<pk mz="419.214779" i="1478588.6" sn="9.99" a="1643.47" fwhm="0.001349" res="310740.5" algo="FTMS"/>
<pk mz="419.217277" i="4489405.0" z="-1" sn="35.19" a="4422.89" fwhm="0.001061" res="395126.5" algo="FTMS" component_name="U" deconvoluted_molecular_mass="417.210989" deconvoluted_isotopic_mass="419.217769"/>
<pk mz="420.057276" i="1958753.6" sn="14.01" a="1705.52" fwhm="0.001055" res="397993.3" algo="FTMS"/>
<pk mz="420.066404" i="1425507.5" sn="9.55" a="1152.80" fwhm="0.001091" res="385184.4" algo="FTMS"/>
<pk mz="420.068617" i="7159140.0" sn="57.54" a="7694.13" fwhm="0.001123" res="374214.8" algo="FTMS"/>
<pk mz="420.093550" i="1568872.8" sn="10.75" a="1354.74" fwhm="0.001091" res="384921.2" algo="FTMS"/>
<pk mz="420.101771" i="1487978.4" sn="10.07" a="1059.37" fwhm="0.000974" res="431295.8" algo="FTMS"/>
<pk mz="420.113916" i="2456940.8" sn="18.18" a="2310.15" fwhm="0.001065" res="394297.5" algo="FTMS"/>
<pk mz="420.151150" i="1270900.1" sn="8.25" a="870.59" fwhm="0.000943" res="445575.1" algo="FTMS"/>
<pk mz="420.187580" i="1380475.3" sn="9.17" a="1212.57" fwhm="0.001120" res="375171.4" algo="FTMS"/>
<pk mz="420.209690" i="1827199.5" sn="12.91" a="1987.66" fwhm="0.001275" res="329453.9" algo="FTMS"/>
<pk mz="421.038977" i="3920418.5" sn="30.43" a="3896.53" fwhm="0.001059" res="397738.4" algo="FTMS"/>
<pk mz="421.041273" i="4530723.0" sn="35.54" a="4815.40" fwhm="0.001160" res="363061.6" algo="FTMS"/>
<pk mz="421.077657" i="5995050.0" sn="47.79" a="6634.55" fwhm="0.001157" res="364068.9" algo="FTMS"/>
<pk mz="421.080923" i="10353195.0" sn="84.27" a="11876.95" fwhm="0.001164" res="361637.9" algo="FTMS"/>
<pk mz="421.088930" i="2019628.3" sn="14.52" a="2100.21" fwhm="0.001259" res="334464.5" algo="FTMS"/>
<pk mz="421.114022" i="5071409.0" sn="40.06" a="5251.24" fwhm="0.001103" res="381684.3" algo="FTMS"/>
<pk mz="421.117212" i="2748978.0" sn="20.62" a="2521.62" fwhm="0.001049" res="401551.4" algo="FTMS"/>
<pk mz="421.127194" i="1144243.9" sn="7.19" a="1000.72" fwhm="0.001199" res="351232.6" algo="FTMS"/>
<pk mz="421.150445" i="3017272.5" sn="22.87" a="2918.93" fwhm="0.001107" res="380308.7" algo="FTMS"/>
<pk mz="421.163486" i="10046011.0" sn="81.70" a="11364.06" fwhm="0.001145" res="367941.2" algo="FTMS"/>
<pk mz="421.199936" i="1701442.1" sn="11.85" a="1262.48" fwhm="0.000899" res="468648.8" algo="FTMS"/>
<pk mz="421.226583" i="8573511.0" sn="69.37" a="9694.72" fwhm="0.001135" res="371028.0" algo="FTMS"/>
<pk mz="421.236055" i="1414729.3" sn="9.45" a="1188.20" fwhm="0.001161" res="362899.2" algo="FTMS"/>
<pk mz="422.072985" i="2857710.3" sn="21.53" a="3123.84" fwhm="0.001156" res="364964.7" algo="FTMS"/>
<pk mz="422.084244" i="130702064.0" sn="1091.61" a="150333.50" fwhm="0.001135" res="371730.0" algo="FTMS"/>
<pk mz="422.093247" i="2658034.3" sn="19.86" a="2732.50" fwhm="0.001134" res="372319.8" algo="FTMS"/>
<pk mz="422.109320" i="1531125.5" sn="10.43" a="1354.36" fwhm="0.001104" res="382315.8" algo="FTMS"/>
<pk mz="422.117326" i="1279479.1" sn="8.32" a="805.56" fwhm="0.000918" res="460005.8" algo="FTMS"/>
<pk mz="422.166919" i="2579712.8" sn="19.20" a="2648.86" fwhm="0.001177" res="358824.5" algo="FTMS"/>
<pk mz="422.230012" i="1888013.4" sn="13.41" a="1483.64" fwhm="0.000957" res="441250.0" algo="FTMS"/>
<pk mz="422.897556" i="4041617.5" sn="31.44" a="4057.38" fwhm="0.001093" res="387047.7" algo="FTMS"/>
<pk mz="423.020500" i="1792169.9" sn="12.61" a="1599.15" fwhm="0.001160" res="364600.8" algo="FTMS"/>
<pk mz="423.056912" i="4965297.0" sn="39.17" a="5289.03" fwhm="0.001130" res="374531.7" algo="FTMS"/>
<pk mz="423.068447" i="1169075.4" sn="7.39" a="1583.98" fwhm="0.002053" res="206076.9" algo="FTMS"/>
<pk mz="423.073932" i="5556148.5" sn="44.12" a="5865.63" fwhm="0.001120" res="377690.5" algo="FTMS"/>
<pk mz="423.087622" i="14044087.0" sn="115.16" a="16145.30" fwhm="0.001155" res="366255.6" algo="FTMS"/>
<pk mz="423.093318" i="6311864.5" sn="50.44" a="6815.62" fwhm="0.001110" res="381247.7" algo="FTMS"/>
<pk mz="423.096556" i="1864120.9" sn="13.21" a="1477.13" fwhm="0.000967" res="437567.2" algo="FTMS"/>
<pk mz="423.129700" i="5325759.5" sn="42.19" a="5950.57" fwhm="0.001152" res="367268.7" algo="FTMS"/>
<pk mz="423.142718" i="1265090.0" sn="8.20" a="1134.53" fwhm="0.001105" res="382761.9" algo="FTMS"/>
<pk mz="423.152234" i="1144644.0" sn="7.19" a="944.77" fwhm="0.001228" res="344689.2" algo="FTMS"/>
<pk mz="423.160492" i="3302853.5" sn="25.25" a="3299.44" fwhm="0.001069" res="395787.7" algo="FTMS"/>
<pk mz="423.166152" i="2518470.8" sn="18.69" a="2197.99" fwhm="0.001030" res="410964.3" algo="FTMS"/>
<pk mz="423.179138" i="3072457.3" sn="23.33" a="2720.07" fwhm="0.001044" res="405157.3" algo="FTMS"/>
<pk mz="423.215542" i="1533136.5" sn="10.44" a="1088.97" fwhm="0.000961" res="440172.4" algo="FTMS"/>
<pk mz="423.238755" i="1928661.1" sn="13.75" a="1633.84" fwhm="0.000968" res="437150.2" algo="FTMS"/>
<pk mz="424.052151" i="1357174.8" sn="8.97" a="1149.85" fwhm="0.001050" res="403885.1" algo="FTMS"/>
<pk mz="424.060301" i="1388664.4" sn="9.23" a="1161.30" fwhm="0.001113" res="381018.6" algo="FTMS"/>
<pk mz="424.073506" i="1757819.0" sn="12.32" a="1439.96" fwhm="0.001005" res="422163.1" algo="FTMS"/>
<pk mz="424.088576" i="4719742.0" sn="37.11" a="5248.11" fwhm="0.001152" res="368132.6" algo="FTMS"/>
<pk mz="424.091033" i="1502078.5" sn="10.18" a="1184.53" fwhm="0.001058" res="400976.8" algo="FTMS"/>
<pk mz="424.096593" i="1501823.6" sn="10.18" a="1013.53" fwhm="0.000949" res="446741.9" algo="FTMS"/>
<pk mz="424.099950" i="3084416.3" sn="23.42" a="2995.70" fwhm="0.001092" res="388535.8" algo="FTMS"/>
<pk mz="424.108888" i="4426882.0" sn="34.66" a="4886.67" fwhm="0.001205" res="351961.4" algo="FTMS"/>
<pk mz="424.133028" i="1291142.9" sn="8.41" a="1250.67" fwhm="0.001187" res="357435.6" algo="FTMS"/>
<pk mz="424.145222" i="2062473.4" sn="14.87" a="1634.65" fwhm="0.000963" res="440311.4" algo="FTMS"/>
<pk mz="424.163822" i="1372045.0" sn="9.09" a="1155.87" fwhm="0.001124" res="377285.5" algo="FTMS"/>
<pk mz="424.894598" i="3680030.8" sn="28.41" a="3918.71" fwhm="0.001117" res="380343.8" algo="FTMS"/>
<pk mz="425.036206" i="3083067.0" sn="23.41" a="3216.38" fwhm="0.001163" res="365355.4" algo="FTMS"/>
<pk mz="425.054960" i="1298238.9" sn="8.47" a="916.61" fwhm="0.000905" res="469779.8" algo="FTMS"/>
<pk mz="425.071107" i="3334978.0" sn="25.52" a="3778.44" fwhm="0.001438" res="295606.9" algo="FTMS"/>
<pk mz="425.072642" i="6676802.5" sn="53.49" a="7872.24" fwhm="0.001180" res="360167.7" algo="FTMS"/>
<pk mz="425.108985" i="6205769.5" sn="49.55" a="6804.96" fwhm="0.001154" res="368442.1" algo="FTMS"/>
<pk mz="425.112257" i="10368330.0" sn="84.39" a="12410.32" fwhm="0.001185" res="358625.1" algo="FTMS"/>
<pk mz="425.145376" i="4191569.0" sn="32.69" a="4536.08" fwhm="0.001154" res="368286.3" algo="FTMS"/>
<pk mz="425.158490" i="1381459.5" sn="9.17" a="1165.80" fwhm="0.001064" res="399537.8" algo="FTMS"/>
<pk mz="425.181774" i="2777944.3" sn="20.86" a="2564.82" fwhm="0.001037" res="409836.6" algo="FTMS"/>
<pk mz="425.195056" i="1414234.9" sn="9.44" a="1329.35" fwhm="0.001099" res="387018.6" algo="FTMS"/>
<pk mz="425.218162" i="1575263.5" sn="10.79" a="1605.94" fwhm="0.001252" res="339602.3" algo="FTMS"/>
<pk mz="426.067945" i="1405961.9" sn="9.37" a="1092.61" fwhm="0.000957" res="445181.7" algo="FTMS"/>
<pk mz="426.070542" i="1491466.4" sn="10.09" a="1236.34" fwhm="0.001062" res="401167.9" algo="FTMS"/>
<pk mz="426.075876" i="1634827.5" sn="11.29" a="1772.93" fwhm="0.001299" res="328118.4" algo="FTMS"/>
<pk mz="426.103346" i="1945105.0" sn="13.89" a="1695.57" fwhm="0.001277" res="333797.5" algo="FTMS"/>
<pk mz="426.115543" i="1609235.5" sn="11.07" a="1418.20" fwhm="0.001148" res="371035.7" algo="FTMS"/>
<pk mz="426.891597" i="1371823.6" sn="9.09" a="968.75" fwhm="0.000959" res="445172.2" algo="FTMS"/>
<pk mz="427.030619" i="1715147.8" sn="11.96" a="1654.37" fwhm="0.001149" res="371737.6" algo="FTMS"/>
<pk mz="427.051905" i="3200720.0" sn="24.39" a="3433.26" fwhm="0.001155" res="369735.9" algo="FTMS"/>
<pk mz="427.088277" i="6213335.5" sn="49.61" a="6693.21" fwhm="0.001140" res="374603.9" algo="FTMS"/>
<pk mz="427.124629" i="4619998.5" sn="36.27" a="5508.91" fwhm="0.001176" res="363073.8" algo="FTMS"/>
<pk mz="427.126752" i="1462751.1" sn="9.85" a="1123.14" fwhm="0.000979" res="436371.7" algo="FTMS"/>
<pk mz="427.161020" i="3355878.0" sn="25.69" a="3509.86" fwhm="0.001158" res="368976.2" algo="FTMS"/>
<pk mz="427.197469" i="3349741.5" sn="25.64" a="3255.40" fwhm="0.001085" res="393630.8" algo="FTMS"/>
<pk mz="427.233698" i="2750708.8" sn="20.63" a="3121.46" fwhm="0.001311" res="325987.0" algo="FTMS"/>
<pk mz="428.083588" i="1266336.8" sn="8.20" a="988.67" fwhm="0.001358" res="315205.8" algo="FTMS"/>
<pk mz="428.091470" i="1673378.4" sn="11.61" a="1460.61" fwhm="0.001147" res="373242.1" algo="FTMS"/>
<pk mz="429.009886" i="2349149.0" sn="17.26" a="2349.88" fwhm="0.001130" res="379753.5" algo="FTMS"/>
<pk mz="429.046385" i="2002020.5" sn="14.36" a="2031.65" fwhm="0.001148" res="373576.9" algo="FTMS"/>
<pk mz="429.067587" i="3087976.8" sn="23.45" a="3326.80" fwhm="0.001196" res="358872.0" algo="FTMS"/>
<pk mz="429.082851" i="1207404.0" sn="7.71" a="825.59" fwhm="0.000945" res="453898.8" algo="FTMS"/>
<pk mz="429.103888" i="3834480.3" sn="29.69" a="4171.06" fwhm="0.001161" res="369681.2" algo="FTMS"/>
<pk mz="429.107106" i="3686513.0" sn="28.46" a="4070.40" fwhm="0.001190" res="360594.6" algo="FTMS"/>
<pk mz="429.119077" i="1412467.4" sn="9.42" a="1460.06" fwhm="0.001259" res="340848.4" algo="FTMS"/>
<pk mz="429.140213" i="3772023.8" sn="28.78" a="3757.36" fwhm="0.001108" res="387179.4" algo="FTMS"/>
<pk mz="429.176686" i="3651199.0" sn="27.79" a="3785.18" fwhm="0.001150" res="373331.6" algo="FTMS"/>
<pk mz="429.213052" i="3963014.5" sn="30.36" a="4258.56" fwhm="0.001139" res="376854.6" algo="FTMS"/>
<pk mz="429.235581" i="1561739.1" sn="10.53" a="1477.75" fwhm="0.001196" res="358872.1" algo="FTMS"/>
<pk mz="429.249405" i="2200206.0" sn="15.80" a="1861.52" fwhm="0.001070" res="401309.7" algo="FTMS"/>
<pk mz="430.041598" i="1753648.0" sn="12.11" a="1559.89" fwhm="0.001116" res="385334.0" algo="FTMS"/>
<pk mz="430.050721" i="1869617.9" sn="13.07" a="1912.02" fwhm="0.001212" res="354853.7" algo="FTMS"/>
<pk mz="430.078109" i="1854519.5" sn="12.95" a="1933.47" fwhm="0.001209" res="355855.0" algo="FTMS"/>
<pk mz="430.089403" i="3479865.8" sn="26.37" a="3194.04" fwhm="0.001049" res="410012.5" algo="FTMS"/>
<pk mz="430.107186" i="1285949.4" sn="8.25" a="906.28" fwhm="0.001033" res="416310.3" algo="FTMS"/>
<pk mz="430.143524" i="1390020.9" sn="9.11" a="1581.73" fwhm="0.001516" res="283649.5" algo="FTMS"/>
<pk mz="430.972613" i="1299951.3" sn="8.36" a="1114.16" fwhm="0.001164" res="370266.2" algo="FTMS"/>
<pk mz="431.001456" i="1193205.3" sn="7.48" a="1006.32" fwhm="0.001156" res="372786.5" algo="FTMS"/>
<pk mz="431.025593" i="3829242.3" sn="29.25" a="4058.89" fwhm="0.001159" res="371987.4" algo="FTMS"/>
<pk mz="431.062024" i="3573249.8" sn="27.14" a="3652.86" fwhm="0.001113" res="387445.8" algo="FTMS"/>
<pk mz="431.083192" i="2775046.0" sn="20.55" a="2620.42" fwhm="0.001089" res="395684.9" algo="FTMS"/>
<pk mz="431.098464" i="3584009.3" sn="27.23" a="3800.07" fwhm="0.001130" res="381609.1" algo="FTMS"/>
<pk mz="431.101666" i="8264202.0" sn="65.88" a="9539.98" fwhm="0.001188" res="362917.3" algo="FTMS"/>
<pk mz="431.119591" i="2349581.5" sn="17.03" a="2667.63" fwhm="0.001253" res="343959.6" algo="FTMS"/>
<pk mz="431.124992" i="1195022.6" sn="7.50" a="1514.26" fwhm="0.001584" res="272096.4" algo="FTMS"/>
<pk mz="431.130950" i="1415439.9" sn="9.32" a="1296.96" fwhm="0.001087" res="396626.4" algo="FTMS"/>
<pk mz="431.134835" i="1622800.8" sn="11.03" a="1377.42" fwhm="0.001063" res="405495.1" algo="FTMS"/>
<pk mz="431.155910" i="2769429.0" sn="20.50" a="3020.22" fwhm="0.001185" res="363902.9" algo="FTMS"/>
<pk mz="431.178352" i="1425945.6" sn="9.40" a="1378.41" fwhm="0.001359" res="317164.1" algo="FTMS"/>
<pk mz="431.184278" i="1266202.9" sn="8.09" a="1054.91" fwhm="0.001111" res="388200.5" algo="FTMS"/>
<pk mz="431.192276" i="3369500.5" sn="25.46" a="3362.36" fwhm="0.001144" res="376913.5" algo="FTMS"/>
<pk mz="431.226197" i="11612708.0" sn="93.54" a="14263.41" fwhm="0.001206" res="357458.6" algo="FTMS"/>
<pk mz="431.228731" i="2347556.0" sn="17.02" a="2347.22" fwhm="0.001194" res="361264.7" algo="FTMS"/>
<pk mz="431.265055" i="1577003.6" sn="10.65" a="1444.47" fwhm="0.001114" res="387125.4" algo="FTMS"/>
<pk mz="432.021011" i="1137863.9" sn="7.02" a="830.81" fwhm="0.001060" res="407632.1" algo="FTMS"/>
<pk mz="432.026823" i="1261513.1" sn="8.05" a="1337.64" fwhm="0.001383" res="312312.0" algo="FTMS"/>
<pk mz="432.041239" i="3302604.0" sn="24.90" a="3493.03" fwhm="0.001198" res="360734.9" algo="FTMS"/>
<pk mz="432.057263" i="1882575.4" sn="13.17" a="1692.13" fwhm="0.001110" res="389132.3" algo="FTMS"/>
<pk mz="432.068649" i="4857554.0" sn="37.75" a="5580.22" fwhm="0.001209" res="357497.9" algo="FTMS"/>
<pk mz="432.093656" i="1688535.0" sn="11.57" a="1547.27" fwhm="0.001125" res="384181.5" algo="FTMS"/>
<pk mz="432.101726" i="1432792.6" sn="9.46" a="1226.29" fwhm="0.001134" res="380887.1" algo="FTMS"/>
<pk mz="432.104969" i="3214041.3" sn="24.17" a="3479.09" fwhm="0.001247" res="346498.0" algo="FTMS"/>
<pk mz="432.134274" i="1346271.4" sn="8.74" a="1074.08" fwhm="0.001105" res="390978.4" algo="FTMS"/>
<pk mz="432.142344" i="1447137.0" sn="9.58" a="1286.12" fwhm="0.001099" res="393276.1" algo="FTMS"/>
<pk mz="432.151247" i="1700066.9" sn="11.67" a="1660.21" fwhm="0.001187" res="364091.5" algo="FTMS"/>
<pk mz="432.187410" i="1559786.4" sn="10.51" a="1451.20" fwhm="0.001170" res="369318.5" algo="FTMS"/>
<pk mz="432.229592" i="3413235.3" sn="25.82" a="3631.84" fwhm="0.001143" res="378266.7" algo="FTMS"/>
<pk mz="432.999491" i="1612947.3" sn="10.95" a="1436.40" fwhm="0.001140" res="379885.0" algo="FTMS"/>
<pk mz="433.041259" i="5023644.0" sn="39.12" a="5830.18" fwhm="0.001192" res="363302.8" algo="FTMS"/>
<pk mz="433.077289" i="3423139.5" sn="25.90" a="1873.89" fwhm="0.000761" res="569262.7" algo="FTMS"/>
<pk mz="433.078574" i="17159076.0" sn="139.34" a="19735.80" fwhm="0.001139" res="380120.3" algo="FTMS"/>
<pk mz="433.080768" i="1645476.3" sn="11.21" a="1256.35" fwhm="0.000962" res="450301.4" algo="FTMS"/>
<pk mz="433.088976" i="1843110.0" sn="12.85" a="1570.09" fwhm="0.001097" res="394952.8" algo="FTMS"/>
<pk mz="433.114078" i="4173739.3" sn="32.10" a="4582.96" fwhm="0.001182" res="366528.7" algo="FTMS"/>
<pk mz="433.117311" i="1538475.9" sn="10.33" a="1163.08" fwhm="0.001034" res="418811.9" algo="FTMS"/>
<pk mz="433.125186" i="1145005.5" sn="7.08" a="1000.86" fwhm="0.001228" res="352659.3" algo="FTMS"/>
<pk mz="433.135107" i="1340079.5" sn="8.69" a="930.78" fwhm="0.000948" res="456896.6" algo="FTMS"/>
<pk mz="433.137481" i="3437488.0" sn="26.01" a="3564.15" fwhm="0.001142" res="379312.9" algo="FTMS"/>
<pk mz="433.150444" i="1869234.8" sn="13.06" a="1436.96" fwhm="0.001046" res="413943.8" algo="FTMS"/>
<pk mz="433.163519" i="2414005.5" sn="17.56" a="2379.89" fwhm="0.001123" res="385645.9" algo="FTMS"/>
<pk mz="433.171527" i="1449911.1" sn="9.60" a="1134.41" fwhm="0.001040" res="416544.3" algo="FTMS"/>
<pk mz="433.199953" i="2595261.0" sn="19.06" a="2537.66" fwhm="0.001132" res="382667.0" algo="FTMS"/>
<pk mz="433.205458" i="2698686.3" sn="19.91" a="2872.79" fwhm="0.001219" res="355471.0" algo="FTMS"/>
<pk mz="433.208034" i="1991614.8" sn="14.07" a="1882.64" fwhm="0.001105" res="392153.6" algo="FTMS"/>
<pk mz="433.217673" i="1159104.8" sn="7.20" a="1013.72" fwhm="0.001211" res="357808.6" algo="FTMS"/>
<pk mz="433.236291" i="1288132.6" sn="8.26" a="926.24" fwhm="0.001014" res="427307.5" algo="FTMS"/>
<pk mz="434.036700" i="1814124.1" sn="12.61" a="1772.22" fwhm="0.001157" res="375021.5" algo="FTMS"/>
<pk mz="434.072831" i="2966131.8" sn="22.12" a="3025.83" fwhm="0.001150" res="377475.7" algo="FTMS"/>
<pk mz="434.082032" i="2029173.6" sn="14.38" a="1744.45" fwhm="0.001209" res="358910.5" algo="FTMS"/>
<pk mz="434.084249" i="14204022.0" sn="114.93" a="17776.50" fwhm="0.001230" res="352812.2" algo="FTMS"/>
<pk mz="434.109300" i="2351739.5" sn="17.05" a="2209.82" fwhm="0.001088" res="399020.4" algo="FTMS"/>
<pk mz="434.117524" i="1197181.1" sn="7.51" a="717.40" fwhm="0.000920" res="471803.3" algo="FTMS"/>
<pk mz="434.166771" i="4984967.5" sn="38.79" a="5509.36" fwhm="0.001167" res="372059.0" algo="FTMS"/>
<pk mz="434.203281" i="1243535.1" sn="7.89" a="810.39" fwhm="0.000930" res="467127.5" algo="FTMS"/>
<pk mz="435.020560" i="2447675.3" sn="17.84" a="2283.06" fwhm="0.001139" res="382091.7" algo="FTMS"/>
<pk mz="435.054706" i="3318594.5" sn="25.03" a="3409.10" fwhm="0.001140" res="381472.8" algo="FTMS"/>
<pk mz="435.056932" i="5906755.0" sn="46.41" a="6639.65" fwhm="0.001191" res="365186.4" algo="FTMS"/>
<pk mz="435.068206" i="1698629.3" sn="11.65" a="1425.79" fwhm="0.001083" res="401610.0" algo="FTMS"/>
<pk mz="435.087687" i="1517385.4" sn="10.15" a="1238.53" fwhm="0.000992" res="438729.9" algo="FTMS"/>
<pk mz="435.093298" i="7413066.5" sn="58.85" a="8285.65" fwhm="0.001174" res="370583.8" algo="FTMS"/>
<pk mz="435.096584" i="6140235.0" sn="48.33" a="7327.04" fwhm="0.001243" res="350041.4" algo="FTMS"/>
<pk mz="435.104563" i="1529164.9" sn="10.25" a="1353.66" fwhm="0.001172" res="371193.4" algo="FTMS"/>
<pk mz="435.124930" i="1638225.3" sn="11.15" a="1147.84" fwhm="0.000952" res="457281.4" algo="FTMS"/>
<pk mz="435.129704" i="5817682.0" sn="45.67" a="6342.12" fwhm="0.001168" res="372618.9" algo="FTMS"/>
<pk mz="435.132937" i="1657170.9" sn="11.31" a="1406.56" fwhm="0.001059" res="410990.3" algo="FTMS"/>
<pk mz="435.142823" i="1574741.0" sn="10.63" a="1531.37" fwhm="0.001202" res="361916.8" algo="FTMS"/>
<pk mz="435.166115" i="3025754.0" sn="22.61" a="3337.47" fwhm="0.001226" res="355043.1" algo="FTMS"/>
<pk mz="435.179268" i="2497884.8" sn="18.25" a="2589.32" fwhm="0.001142" res="381109.1" algo="FTMS"/>
<pk mz="435.202529" i="1507169.6" sn="10.07" a="1780.17" fwhm="0.001359" res="320161.4" algo="FTMS"/>
<pk mz="435.215594" i="2286948.5" sn="16.51" a="2343.19" fwhm="0.001095" res="397291.4" algo="FTMS"/>
<pk mz="436.052139" i="1782805.6" sn="12.34" a="1682.46" fwhm="0.001110" res="392870.8" algo="FTMS"/>
<pk mz="436.060324" i="1463831.4" sn="9.71" a="1374.72" fwhm="0.001459" res="298829.6" algo="FTMS"/>
<pk mz="436.072374" i="1579290.0" sn="10.66" a="1417.76" fwhm="0.001049" res="415588.6" algo="FTMS"/>
<pk mz="436.088546" i="2874397.5" sn="21.36" a="2797.87" fwhm="0.001133" res="384807.8" algo="FTMS"/>
<pk mz="436.099895" i="21706272.0" sn="176.89" a="27591.47" fwhm="0.001236" res="352906.8" algo="FTMS"/>
<pk mz="436.108680" i="1794337.6" sn="12.44" a="1684.02" fwhm="0.001121" res="389035.9" algo="FTMS"/>
<pk mz="436.124993" i="1904933.1" sn="13.35" a="2176.85" fwhm="0.001371" res="318046.6" algo="FTMS"/>
<pk mz="436.133046" i="1628710.9" sn="11.07" a="1173.43" fwhm="0.001007" res="433299.3" algo="FTMS"/>
<pk mz="436.146233" i="1230377.6" sn="7.78" a="1076.30" fwhm="0.001166" res="373932.5" algo="FTMS"/>
<pk mz="436.182504" i="1571377.4" sn="10.60" a="1590.22" fwhm="0.001228" res="355230.7" algo="FTMS"/>
<pk mz="437.036206" i="4721383.5" sn="36.61" a="5213.27" fwhm="0.001177" res="371262.9" algo="FTMS"/>
<pk mz="437.072619" i="6972143.0" sn="55.20" a="8144.54" fwhm="0.001222" res="357677.8" algo="FTMS"/>
<pk mz="437.083915" i="1693681.6" sn="11.61" a="1529.96" fwhm="0.001086" res="402293.2" algo="FTMS"/>
<pk mz="437.089610" i="3493106.8" sn="26.47" a="4033.39" fwhm="0.001253" res="348963.8" algo="FTMS"/>
<pk mz="437.103301" i="3145461.8" sn="23.60" a="3203.56" fwhm="0.001162" res="376280.9" algo="FTMS"/>
<pk mz="437.108966" i="7354103.0" sn="58.36" a="8632.94" fwhm="0.001231" res="354951.4" algo="FTMS"/>
<pk mz="437.112201" i="2723063.8" sn="20.11" a="2635.42" fwhm="0.001104" res="395909.5" algo="FTMS"/>
<pk mz="437.120143" i="1386745.4" sn="9.07" a="1150.89" fwhm="0.001078" res="405647.1" algo="FTMS"/>
<pk mz="437.122083" i="2246393.8" sn="16.17" a="2605.35" fwhm="0.001387" res="315260.7" algo="FTMS"/>
<pk mz="437.145346" i="5714687.0" sn="44.82" a="6363.74" fwhm="0.001177" res="371527.9" algo="FTMS"/>
<pk mz="437.158415" i="4799233.5" sn="37.25" a="5783.30" fwhm="0.001269" res="344610.0" algo="FTMS"/>
<pk mz="437.181691" i="2746118.5" sn="20.30" a="2713.98" fwhm="0.001156" res="378114.9" algo="FTMS"/>
<pk mz="437.194802" i="3303177.3" sn="24.90" a="3303.05" fwhm="0.001111" res="393531.6" algo="FTMS"/>
<pk mz="437.231275" i="1694993.1" sn="11.62" a="1214.04" fwhm="0.000950" res="460238.8" algo="FTMS"/>
<pk mz="438.067885" i="2436548.8" sn="17.74" a="2622.59" fwhm="0.001204" res="363778.6" algo="FTMS"/>
<pk mz="438.075894" i="2358214.5" sn="17.09" a="2553.66" fwhm="0.001179" res="371662.7" algo="FTMS"/>
<pk mz="438.079170" i="5210055.5" sn="40.65" a="6103.28" fwhm="0.001236" res="354508.3" algo="FTMS"/>
<pk mz="438.089096" i="1223369.4" sn="7.72" a="915.21" fwhm="0.001107" res="395649.1" algo="FTMS"/>
<pk mz="438.104213" i="2379724.8" sn="17.27" a="2242.85" fwhm="0.001139" res="384549.2" algo="FTMS"/>
<pk mz="438.112404" i="1544654.4" sn="10.37" a="1308.35" fwhm="0.001054" res="415652.7" algo="FTMS"/>
<pk mz="438.115610" i="1822159.1" sn="12.66" a="1584.73" fwhm="0.001048" res="418049.6" algo="FTMS"/>
<pk mz="438.124467" i="11618257.0" sn="93.57" a="14263.13" fwhm="0.001249" res="350689.2" algo="FTMS"/>
<pk mz="438.140567" i="1409492.5" sn="9.26" a="1372.51" fwhm="0.001221" res="358932.2" algo="FTMS"/>
<pk mz="438.148805" i="1612758.3" sn="10.94" a="1270.87" fwhm="0.001027" res="426566.7" algo="FTMS"/>
<pk mz="438.160812" i="1983960.9" sn="14.00" a="1727.58" fwhm="0.001012" res="433164.5" algo="FTMS"/>
<pk mz="438.198170" i="1246560.9" sn="7.91" a="1027.58" fwhm="0.001200" res="365175.5" algo="FTMS"/>
<pk mz="439.051852" i="5108889.5" sn="39.81" a="6222.79" fwhm="0.001212" res="362330.9" algo="FTMS"/>
<pk mz="439.088203" i="8218785.5" sn="65.49" a="10126.38" fwhm="0.001267" res="346691.1" algo="FTMS"/>
<pk mz="439.091478" i="2541730.0" sn="18.61" a="2611.98" fwhm="0.001178" res="372842.5" algo="FTMS"/>
<pk mz="439.124612" i="6515881.0" sn="51.43" a="7681.37" fwhm="0.001231" res="356609.8" algo="FTMS"/>
<pk mz="439.127889" i="14590122.0" sn="118.11" a="18190.22" fwhm="0.001232" res="356409.7" algo="FTMS"/>
<pk mz="439.155457" i="1627056.0" sn="11.05" a="1498.01" fwhm="0.001132" res="387864.8" algo="FTMS"/>
<pk mz="439.161049" i="3790001.3" sn="28.92" a="3914.24" fwhm="0.001148" res="382662.8" algo="FTMS"/>
<pk mz="439.174050" i="2143412.0" sn="15.32" a="1933.21" fwhm="0.001115" res="393921.7" algo="FTMS"/>
<pk mz="439.197445" i="2041017.0" sn="14.47" a="1832.89" fwhm="0.001125" res="390249.9" algo="FTMS"/>
<pk mz="439.210386" i="1388475.9" sn="9.08" a="1014.11" fwhm="0.001039" res="422710.8" algo="FTMS"/>
<pk mz="439.233759" i="1580737.0" sn="10.67" a="1094.32" fwhm="0.000985" res="446011.1" algo="FTMS"/>
<pk mz="440.083507" i="1359482.0" sn="8.72" a="1086.53" fwhm="0.001008" res="436448.1" algo="FTMS"/>
<pk mz="440.091620" i="2056059.8" sn="14.39" a="1788.14" fwhm="0.001082" res="406857.6" algo="FTMS"/>
<pk mz="440.094852" i="9212285.0" sn="72.68" a="11955.00" fwhm="0.001303" res="337868.6" algo="FTMS"/>
<pk mz="440.120122" i="1396866.0" sn="9.02" a="1039.45" fwhm="0.001040" res="423330.0" algo="FTMS"/>
<pk mz="440.127909" i="1516163.8" sn="9.99" a="1312.63" fwhm="0.001138" res="386659.2" algo="FTMS"/>
<pk mz="440.131150" i="2185604.5" sn="15.45" a="2281.88" fwhm="0.001215" res="362288.8" algo="FTMS"/>
<pk mz="441.046340" i="1585229.1" sn="10.56" a="1831.57" fwhm="0.001585" res="278240.1" algo="FTMS"/>
<pk mz="441.067509" i="5354065.5" sn="41.25" a="6277.93" fwhm="0.001205" res="365935.4" algo="FTMS"/>
<pk mz="441.098235" i="1292632.5" sn="8.17" a="962.20" fwhm="0.001077" res="409420.4" algo="FTMS"/>
<pk mz="441.103909" i="6796890.0" sn="53.01" a="8059.95" fwhm="0.001224" res="360269.8" algo="FTMS"/>
<pk mz="441.107279" i="1999450.5" sn="13.93" a="1936.52" fwhm="0.001161" res="379931.0" algo="FTMS"/>
<pk mz="441.140262" i="4565602.0" sn="34.83" a="5108.92" fwhm="0.001201" res="367358.2" algo="FTMS"/>
<pk mz="441.176711" i="3898985.8" sn="29.40" a="4480.45" fwhm="0.001235" res="357348.3" algo="FTMS"/>
<pk mz="441.213061" i="2867313.8" sn="21.00" a="3098.01" fwhm="0.001199" res="367897.4" algo="FTMS"/>
<pk mz="441.249414" i="1824121.8" sn="12.50" a="1704.14" fwhm="0.001218" res="362370.9" algo="FTMS"/>
<pk mz="441.285793" i="1394305.8" sn="9.00" a="1574.15" fwhm="0.001356" res="325469.3" algo="FTMS"/>
<pk mz="442.070801" i="1589039.3" sn="10.58" a="1333.85" fwhm="0.001082" res="408653.8" algo="FTMS"/>
<pk mz="442.107395" i="1366839.4" sn="8.77" a="980.22" fwhm="0.001028" res="430156.7" algo="FTMS"/>
<pk mz="442.119486" i="2468666.0" sn="17.75" a="2406.49" fwhm="0.001115" res="396654.4" algo="FTMS"/>
<pk mz="442.143547" i="1421375.5" sn="9.22" a="1089.19" fwhm="0.001076" res="411064.0" algo="FTMS"/>
<pk mz="442.184801" i="1258568.6" sn="7.89" a="1025.26" fwhm="0.001106" res="399950.4" algo="FTMS"/>
<pk mz="443.025650" i="2697219.8" sn="19.61" a="2685.58" fwhm="0.001181" res="374996.4" algo="FTMS"/>
<pk mz="443.046904" i="1890312.5" sn="13.04" a="1873.88" fwhm="0.001165" res="380353.6" algo="FTMS"/>
<pk mz="443.062012" i="2151435.8" sn="15.16" a="2014.30" fwhm="0.001080" res="410228.3" algo="FTMS"/>
<pk mz="443.065454" i="2393100.8" sn="17.13" a="2404.09" fwhm="0.001146" res="386736.7" algo="FTMS"/>
<pk mz="443.083218" i="4666384.5" sn="35.65" a="5777.68" fwhm="0.001292" res="342976.0" algo="FTMS"/>
<pk mz="443.098393" i="1456916.0" sn="9.51" a="1360.32" fwhm="0.001082" res="409665.0" algo="FTMS"/>
<pk mz="443.119544" i="4719640.5" sn="36.08" a="5564.27" fwhm="0.001218" res="363687.2" algo="FTMS"/>
<pk mz="443.122796" i="13827097.0" sn="110.27" a="17915.06" fwhm="0.001263" res="350962.4" algo="FTMS"/>
<pk mz="443.134651" i="1183772.1" sn="7.28" a="848.69" fwhm="0.001003" res="441768.2" algo="FTMS"/>
<pk mz="443.155997" i="3294752.8" sn="24.48" a="3789.69" fwhm="0.001253" res="353628.5" algo="FTMS"/>
<pk mz="443.192281" i="7889961.0" sn="61.91" a="9981.27" fwhm="0.001296" res="342099.7" algo="FTMS"/>
<pk mz="443.214679" i="1393966.0" sn="8.99" a="1449.66" fwhm="0.001318" res="336350.7" algo="FTMS"/>
<pk mz="443.228762" i="3542577.0" sn="26.49" a="4354.74" fwhm="0.001353" res="327683.3" algo="FTMS"/>
<pk mz="443.251114" i="1193014.1" sn="7.36" a="988.29" fwhm="0.001179" res="375830.3" algo="FTMS"/>
<pk mz="443.265095" i="1628729.3" sn="10.91" a="1333.46" fwhm="0.001047" res="423555.2" algo="FTMS"/>
<pk mz="444.057117" i="1657323.0" sn="11.14" a="1571.92" fwhm="0.001245" res="356633.4" algo="FTMS"/>
<pk mz="444.066283" i="1485037.0" sn="9.73" a="1404.50" fwhm="0.001141" res="389211.5" algo="FTMS"/>
<pk mz="444.086429" i="1185265.6" sn="7.29" a="971.93" fwhm="0.001149" res="386635.3" algo="FTMS"/>
<pk mz="444.093698" i="1263091.1" sn="7.93" a="1139.68" fwhm="0.001256" res="353612.4" algo="FTMS"/>
<pk mz="444.104934" i="1948405.8" sn="13.51" a="1828.46" fwhm="0.001148" res="386852.6" algo="FTMS"/>
<pk mz="444.122797" i="1493497.8" sn="9.80" a="1075.05" fwhm="0.000988" res="449488.7" algo="FTMS"/>
<pk mz="444.126138" i="1992954.5" sn="13.87" a="1931.23" fwhm="0.001201" res="369891.2" algo="FTMS"/>
<pk mz="444.195685" i="1212426.1" sn="7.51" a="947.05" fwhm="0.001104" res="402332.5" algo="FTMS"/>
<pk mz="445.004961" i="1270465.1" sn="7.98" a="951.08" fwhm="0.001130" res="393786.1" algo="FTMS"/>
<pk mz="445.017308" i="2084035.9" sn="14.61" a="2131.07" fwhm="0.001243" res="358040.6" algo="FTMS"/>
<pk mz="445.041279" i="3148745.3" sn="23.28" a="3481.87" fwhm="0.001227" res="362612.5" algo="FTMS"/>
<pk mz="445.062477" i="1836494.1" sn="12.59" a="1716.45" fwhm="0.001158" res="384421.1" algo="FTMS"/>
<pk mz="445.077670" i="2941393.5" sn="21.59" a="3238.13" fwhm="0.001266" res="351561.3" algo="FTMS"/>
<pk mz="445.081030" i="1247954.4" sn="7.80" a="790.43" fwhm="0.001027" res="433328.5" algo="FTMS"/>
<pk mz="445.098748" i="3272662.3" sn="24.29" a="3333.44" fwhm="0.001147" res="388023.1" algo="FTMS"/>
<pk mz="445.114043" i="2392025.8" sn="17.12" a="2392.30" fwhm="0.001172" res="379815.6" algo="FTMS"/>
<pk mz="445.117383" i="1835226.6" sn="12.58" a="1803.10" fwhm="0.001191" res="373686.5" algo="FTMS"/>
<pk mz="445.135238" i="2055646.6" sn="14.38" a="1951.46" fwhm="0.001141" res="390141.9" algo="FTMS"/>
<pk mz="445.150586" i="1293026.1" sn="8.17" a="862.08" fwhm="0.001061" res="419543.6" algo="FTMS"/>
<pk mz="445.171626" i="2195943.0" sn="15.52" a="1939.74" fwhm="0.001062" res="419044.1" algo="FTMS"/>
<pk mz="445.186752" i="2672618.3" sn="19.40" a="2797.34" fwhm="0.001206" res="369074.9" algo="FTMS"/>
<pk mz="445.194021" i="1670636.0" sn="11.24" a="1670.48" fwhm="0.001274" res="349525.4" algo="FTMS"/>
<pk mz="445.208037" i="2823151.3" sn="20.63" a="2859.80" fwhm="0.001132" res="393364.9" algo="FTMS"/>
<pk mz="445.230540" i="1253108.3" sn="7.84" a="831.50" fwhm="0.001047" res="425132.3" algo="FTMS"/>
<pk mz="445.241826" i="2742262.8" sn="19.97" a="3130.65" fwhm="0.001305" res="341290.2" algo="FTMS"/>
<pk mz="445.244416" i="1718007.4" sn="11.63" a="1709.31" fwhm="0.001305" res="341103.5" algo="FTMS"/>
<pk mz="445.280787" i="1571071.8" sn="10.43" a="1262.45" fwhm="0.001056" res="421571.8" algo="FTMS"/>
<pk mz="446.036468" i="1488556.0" sn="9.76" a="1345.98" fwhm="0.001205" res="370179.9" algo="FTMS"/>
<pk mz="446.056827" i="9911985.0" sn="78.37" a="12208.51" fwhm="0.001254" res="355724.5" algo="FTMS"/>
<pk mz="446.072907" i="2217652.3" sn="15.70" a="2207.38" fwhm="0.001224" res="364333.5" algo="FTMS"/>
<pk mz="446.084268" i="7427767.0" sn="58.14" a="9473.98" fwhm="0.001298" res="343661.8" algo="FTMS"/>
<pk mz="446.109351" i="1254076.6" sn="7.85" a="958.49" fwhm="0.001067" res="418170.5" algo="FTMS"/>
<pk mz="446.120619" i="4396735.0" sn="33.45" a="5166.67" fwhm="0.001256" res="355071.9" algo="FTMS"/>
<pk mz="446.203125" i="1699538.0" sn="11.48" a="1523.79" fwhm="0.001208" res="369255.4" algo="FTMS"/>
<pk mz="447.015243" i="1671820.6" sn="11.25" a="1938.84" fwhm="0.001435" res="311598.1" algo="FTMS"/>
<pk mz="447.020622" i="2027917.9" sn="14.15" a="1994.07" fwhm="0.001109" res="403003.1" algo="FTMS"/>
<pk mz="447.056939" i="4052886.3" sn="30.64" a="4888.16" fwhm="0.001272" res="351473.0" algo="FTMS"/>
<pk mz="447.060235" i="1932183.0" sn="13.37" a="1909.59" fwhm="0.001177" res="379675.0" algo="FTMS"/>
<pk mz="447.068301" i="1510808.9" sn="9.94" a="1952.50" fwhm="0.001641" res="272507.9" algo="FTMS"/>
<pk mz="447.087552" i="1530781.3" sn="10.10" a="1349.41" fwhm="0.001167" res="383141.4" algo="FTMS"/>
<pk mz="447.091101" i="1638814.1" sn="10.98" a="1631.48" fwhm="0.001225" res="365091.2" algo="FTMS"/>
<pk mz="447.093261" i="3470238.5" sn="25.90" a="3840.54" fwhm="0.001157" res="386579.6" algo="FTMS"/>
<pk mz="447.096629" i="3795871.3" sn="28.55" a="4084.63" fwhm="0.001199" res="372747.9" algo="FTMS"/>
<pk mz="447.104536" i="1251745.3" sn="7.83" a="918.71" fwhm="0.001076" res="415701.1" algo="FTMS"/>
<pk mz="447.114513" i="1647523.5" sn="11.05" a="1455.83" fwhm="0.001117" res="400306.8" algo="FTMS"/>
<pk mz="447.116788" i="1811876.0" sn="12.39" a="1745.59" fwhm="0.001266" res="353041.0" algo="FTMS"/>
<pk mz="447.129684" i="3037095.0" sn="22.37" a="3415.46" fwhm="0.001196" res="373936.9" algo="FTMS"/>
<pk mz="447.150806" i="1882283.9" sn="12.96" a="2143.44" fwhm="0.001365" res="327521.0" algo="FTMS"/>
<pk mz="447.166076" i="1699759.4" sn="11.48" a="1423.12" fwhm="0.001102" res="405763.3" algo="FTMS"/>
<pk mz="447.179122" i="1634482.4" sn="10.95" a="1580.37" fwhm="0.001170" res="382133.4" algo="FTMS"/>
<pk mz="447.187152" i="1600948.3" sn="10.67" a="1520.43" fwhm="0.001188" res="376342.0" algo="FTMS"/>
<pk mz="447.215533" i="1891770.8" sn="13.04" a="1692.34" fwhm="0.001116" res="400727.7" algo="FTMS"/>
<pk mz="447.223614" i="2336188.8" sn="16.66" a="2726.43" fwhm="0.001327" res="336947.5" algo="FTMS"/>
<pk mz="448.052190" i="2151036.5" sn="15.15" a="1886.23" fwhm="0.001129" res="396815.4" algo="FTMS"/>
<pk mz="448.060289" i="1332350.5" sn="8.48" a="926.04" fwhm="0.000962" res="465560.8" algo="FTMS"/>
<pk mz="448.063596" i="2386559.3" sn="17.07" a="2539.41" fwhm="0.001278" res="350598.3" algo="FTMS"/>
<pk mz="448.099901" i="113717384.0" sn="923.89" a="144899.64" fwhm="0.001284" res="349015.0" algo="FTMS"/>
<pk mz="448.125002" i="1361549.5" sn="8.72" a="1105.25" fwhm="0.001065" res="420737.8" algo="FTMS"/>
<pk mz="448.182400" i="2088090.9" sn="14.64" a="2054.15" fwhm="0.001204" res="372362.3" algo="FTMS"/>
<pk mz="448.218682" i="1265315.4" sn="7.94" a="1188.85" fwhm="0.001353" res="331287.1" algo="FTMS"/>
<pk mz="449.036207" i="3891554.3" sn="29.33" a="4394.10" fwhm="0.001268" res="354088.5" algo="FTMS"/>
<pk mz="449.072553" i="4874603.0" sn="37.33" a="5567.11" fwhm="0.001233" res="364231.7" algo="FTMS"/>
<pk mz="449.103238" i="12945778.0" sn="103.08" a="16255.09" fwhm="0.001256" res="357447.2" algo="FTMS"/>
<pk mz="449.108976" i="8393075.0" sn="65.99" a="10369.62" fwhm="0.001274" res="352412.8" algo="FTMS"/>
<pk mz="449.112204" i="15569268.0" sn="124.44" a="20410.14" fwhm="0.001310" res="342827.5" algo="FTMS"/>
<pk mz="449.120206" i="1213046.0" sn="7.51" a="818.14" fwhm="0.000939" res="478527.7" algo="FTMS"/>
<pk mz="449.122052" i="1262198.4" sn="7.91" a="1106.05" fwhm="0.001278" res="351548.9" algo="FTMS"/>
<pk mz="449.140302" i="1749370.6" sn="11.88" a="2466.83" fwhm="0.001643" res="273288.8" algo="FTMS"/>
<pk mz="449.145339" i="3875195.8" sn="29.19" a="4685.38" fwhm="0.001324" res="339133.3" algo="FTMS"/>
<pk mz="449.158475" i="1877631.0" sn="12.92" a="1945.08" fwhm="0.001221" res="367726.6" algo="FTMS"/>
<pk mz="449.181802" i="1875076.4" sn="12.90" a="1754.07" fwhm="0.001176" res="381835.3" algo="FTMS"/>
<pk mz="449.194786" i="2692487.5" sn="19.56" a="2852.41" fwhm="0.001252" res="358733.5" algo="FTMS"/>
<pk mz="449.231124" i="1232016.0" sn="7.66" a="841.67" fwhm="0.001028" res="436850.3" algo="FTMS"/>
<pk mz="450.067823" i="1841749.1" sn="12.63" a="1606.36" fwhm="0.001087" res="414168.2" algo="FTMS"/>
<pk mz="450.079181" i="16798296.0" sn="134.45" a="22233.86" fwhm="0.001304" res="345037.9" algo="FTMS"/>
<pk mz="450.104191" i="5868125.5" sn="45.42" a="7049.95" fwhm="0.001264" res="356182.7" algo="FTMS"/>
<pk mz="450.112325" i="2209375.8" sn="15.62" a="2156.21" fwhm="0.001204" res="373956.9" algo="FTMS"/>
<pk mz="450.115558" i="9505376.0" sn="75.05" a="12753.47" fwhm="0.001311" res="343317.0" algo="FTMS"/>
<pk mz="450.124395" i="1406562.5" sn="9.08" a="1182.25" fwhm="0.001143" res="393783.4" algo="FTMS"/>
<pk mz="451.015572" i="1433654.1" sn="9.30" a="1494.21" fwhm="0.001353" res="333422.9" algo="FTMS"/>
<pk mz="451.051845" i="4962111.0" sn="38.04" a="6232.81" fwhm="0.001325" res="340536.2" algo="FTMS"/>
<pk mz="451.082524" i="2008390.1" sn="13.98" a="1927.55" fwhm="0.001129" res="399624.1" algo="FTMS"/>
<pk mz="451.088187" i="5838663.5" sn="45.18" a="6941.07" fwhm="0.001229" res="366988.9" algo="FTMS"/>
<pk mz="451.091570" i="1495624.3" sn="9.81" a="1475.35" fwhm="0.001251" res="360580.8" algo="FTMS"/>
<pk mz="451.099530" i="1505610.1" sn="9.89" a="1307.85" fwhm="0.001131" res="398842.9" algo="FTMS"/>
<pk mz="451.107667" i="1264844.1" sn="7.93" a="1331.33" fwhm="0.001415" res="318762.9" algo="FTMS"/>
<pk mz="451.118754" i="1416782.8" sn="9.16" a="1174.72" fwhm="0.001031" res="437559.5" algo="FTMS"/>
<pk mz="451.124663" i="5541712.0" sn="42.76" a="6792.88" fwhm="0.001296" res="348109.8" algo="FTMS"/>
<pk mz="451.127940" i="1179984.9" sn="7.24" a="863.85" fwhm="0.001080" res="417607.9" algo="FTMS"/>
<pk mz="451.135820" i="1774930.8" sn="12.08" a="1865.55" fwhm="0.001338" res="337111.1" algo="FTMS"/>
<pk mz="451.137867" i="1905747.3" sn="13.15" a="1996.33" fwhm="0.001307" res="345098.1" algo="FTMS"/>
<pk mz="451.161011" i="3287896.8" sn="24.41" a="3551.71" fwhm="0.001195" res="377665.1" algo="FTMS"/>
<pk mz="451.174060" i="2096987.9" sn="14.70" a="2094.79" fwhm="0.001196" res="377390.9" algo="FTMS"/>
<pk mz="451.197349" i="1688929.5" sn="11.38" a="1503.46" fwhm="0.001153" res="391308.6" algo="FTMS"/>
<pk mz="451.210472" i="2671460.5" sn="19.38" a="3026.65" fwhm="0.001257" res="359042.2" algo="FTMS"/>
<pk mz="452.083505" i="1721909.9" sn="11.47" a="1474.02" fwhm="0.001064" res="424736.0" algo="FTMS"/>
<pk mz="452.091625" i="1277751.9" sn="7.91" a="1054.75" fwhm="0.001098" res="411881.1" algo="FTMS"/>
<pk mz="452.094861" i="6406200.5" sn="49.06" a="8081.84" fwhm="0.001291" res="350179.8" algo="FTMS"/>
<pk mz="452.127801" i="1644992.5" sn="10.86" a="2334.92" fwhm="0.001716" res="263406.5" algo="FTMS"/>
<pk mz="452.140086" i="2337859.5" sn="16.42" a="2201.12" fwhm="0.001128" res="400728.5" algo="FTMS"/>
<pk mz="453.031059" i="2128666.8" sn="14.73" a="2537.04" fwhm="0.001360" res="333167.3" algo="FTMS"/>
<pk mz="453.067472" i="5384483.5" sn="40.86" a="6564.32" fwhm="0.001330" res="340710.9" algo="FTMS"/>
<pk mz="453.103852" i="5227820.5" sn="39.60" a="6774.62" fwhm="0.001351" res="335307.5" algo="FTMS"/>
<pk mz="453.107122" i="7935277.5" sn="61.32" a="10264.20" fwhm="0.001343" res="337444.0" algo="FTMS"/>
<pk mz="453.116961" i="1893679.8" sn="12.85" a="1792.81" fwhm="0.001202" res="377111.3" algo="FTMS"/>
<pk mz="453.140296" i="4202805.5" sn="31.38" a="4865.73" fwhm="0.001269" res="357062.6" algo="FTMS"/>
<pk mz="453.153350" i="1208888.5" sn="7.36" a="844.81" fwhm="0.001107" res="409335.0" algo="FTMS"/>
<pk mz="453.176653" i="2577726.3" sn="18.34" a="2871.88" fwhm="0.001308" res="346590.4" algo="FTMS"/>
<pk mz="453.189690" i="1347137.4" sn="8.46" a="1199.59" fwhm="0.001139" res="397859.3" algo="FTMS"/>
<pk mz="453.213033" i="1865031.0" sn="12.62" a="1611.03" fwhm="0.001093" res="414579.7" algo="FTMS"/>
<pk mz="453.226040" i="1372234.3" sn="8.67" a="1557.23" fwhm="0.001604" res="282608.3" algo="FTMS"/>
<pk mz="454.110472" i="87176736.0" sn="697.09" a="120515.33" fwhm="0.001325" res="342847.3" algo="FTMS"/>
<pk mz="454.143913" i="1512234.3" sn="9.79" a="1846.70" fwhm="0.001509" res="300914.8" algo="FTMS"/>
<pk mz="454.923772" i="1392106.0" sn="8.82" a="1353.69" fwhm="0.001317" res="345553.9" algo="FTMS"/>
<pk mz="455.025632" i="1942787.1" sn="13.24" a="1818.35" fwhm="0.001178" res="386250.7" algo="FTMS"/>
<pk mz="455.046761" i="2678536.5" sn="19.14" a="2838.59" fwhm="0.001231" res="369721.4" algo="FTMS"/>
<pk mz="455.061707" i="1763084.1" sn="11.80" a="1741.84" fwhm="0.001393" res="326638.6" algo="FTMS"/>
<pk mz="455.083154" i="5189393.5" sn="39.29" a="7037.66" fwhm="0.001343" res="338929.2" algo="FTMS"/>
<pk mz="455.113797" i="10848025.0" sn="84.69" a="14162.79" fwhm="0.001327" res="343051.0" algo="FTMS"/>
<pk mz="455.119516" i="4803354.5" sn="36.19" a="6204.56" fwhm="0.001331" res="341935.5" algo="FTMS"/>
<pk mz="455.156005" i="3162403.5" sn="23.02" a="3708.49" fwhm="0.001342" res="339071.6" algo="FTMS"/>
<pk mz="455.192353" i="2127148.5" sn="14.72" a="2167.46" fwhm="0.001191" res="382154.7" algo="FTMS"/>
<pk mz="455.228754" i="2415925.5" sn="17.04" a="2625.12" fwhm="0.001286" res="353978.4" algo="FTMS"/>
<pk mz="455.265003" i="1717822.4" sn="11.43" a="1800.31" fwhm="0.001242" res="366569.6" algo="FTMS"/>
<pk mz="456.057203" i="1402371.3" sn="8.90" a="1112.96" fwhm="0.001136" res="401377.8" algo="FTMS"/>
<pk mz="456.066207" i="1174277.5" sn="7.07" a="926.81" fwhm="0.001104" res="412948.5" algo="FTMS"/>
<pk mz="456.086502" i="1433354.6" sn="9.15" a="1295.38" fwhm="0.001168" res="390624.3" algo="FTMS"/>
<pk mz="456.114773" i="2928657.5" sn="21.15" a="3379.85" fwhm="0.001344" res="339249.5" algo="FTMS"/>
<pk mz="456.135116" i="1983510.8" sn="13.56" a="1799.01" fwhm="0.001156" res="394607.7" algo="FTMS"/>
<pk mz="456.920921" i="1665243.5" sn="11.01" a="1614.98" fwhm="0.001134" res="403103.0" algo="FTMS"/>
<pk mz="457.004957" i="1370608.6" sn="8.65" a="1580.58" fwhm="0.001449" res="315298.8" algo="FTMS"/>
<pk mz="457.041317" i="2008825.9" sn="13.77" a="1954.59" fwhm="0.001180" res="387455.0" algo="FTMS"/>
<pk mz="457.062485" i="2714367.3" sn="19.43" a="3259.85" fwhm="0.001331" res="343374.4" algo="FTMS"/>
<pk mz="457.077600" i="1464323.0" sn="9.40" a="1228.04" fwhm="0.001180" res="387223.7" algo="FTMS"/>
<pk mz="457.080700" i="2000131.8" sn="13.70" a="2164.34" fwhm="0.001298" res="352117.4" algo="FTMS"/>
<pk mz="457.098793" i="4125960.3" sn="30.75" a="5276.87" fwhm="0.001338" res="341537.5" algo="FTMS"/>
<pk mz="457.135253" i="2646289.5" sn="18.88" a="3053.88" fwhm="0.001312" res="348369.0" algo="FTMS"/>
<pk mz="457.171500" i="3740954.5" sn="27.66" a="4435.58" fwhm="0.001310" res="349106.2" algo="FTMS"/>
<pk mz="457.207894" i="2740003.8" sn="19.63" a="3115.88" fwhm="0.001261" res="362665.4" algo="FTMS"/>
<pk mz="457.244300" i="2594093.0" sn="18.46" a="2939.03" fwhm="0.001333" res="343060.0" algo="FTMS"/>
<pk mz="457.280737" i="1511478.1" sn="9.77" a="1582.48" fwhm="0.001314" res="347890.9" algo="FTMS"/>
<pk mz="458.072927" i="1787390.8" sn="11.99" a="1744.57" fwhm="0.001190" res="384880.3" algo="FTMS"/>
<pk mz="458.104568" i="1409286.8" sn="8.95" a="1255.32" fwhm="0.001221" res="375325.0" algo="FTMS"/>
<pk mz="458.211213" i="1258017.9" sn="7.74" a="1044.12" fwhm="0.001245" res="367993.5" algo="FTMS"/>
<pk mz="459.020702" i="1766128.8" sn="11.81" a="1759.61" fwhm="0.001427" res="321594.0" algo="FTMS"/>
<pk mz="459.057018" i="3124474.0" sn="22.71" a="3743.02" fwhm="0.001307" res="351130.5" algo="FTMS"/>
<pk mz="459.068152" i="1309948.9" sn="8.15" a="1262.40" fwhm="0.001262" res="363691.2" algo="FTMS"/>
<pk mz="459.077980" i="2209023.5" sn="15.37" a="2981.60" fwhm="0.001553" res="295642.9" algo="FTMS"/>
<pk mz="459.093331" i="2148611.3" sn="14.88" a="2249.15" fwhm="0.001210" res="379336.9" algo="FTMS"/>
<pk mz="459.096569" i="1459460.1" sn="9.35" a="1133.94" fwhm="0.001099" res="417921.7" algo="FTMS"/>
<pk mz="459.114497" i="2415368.8" sn="17.02" a="3260.32" fwhm="0.001490" res="308087.3" algo="FTMS"/>
<pk mz="459.129677" i="1425164.6" sn="9.08" a="1350.41" fwhm="0.001208" res="380041.8" algo="FTMS"/>
<pk mz="459.150773" i="4259602.0" sn="31.82" a="5201.38" fwhm="0.001338" res="343168.8" algo="FTMS"/>
<pk mz="459.166016" i="1796886.0" sn="12.06" a="1551.06" fwhm="0.001166" res="393659.8" algo="FTMS"/>
<pk mz="459.187269" i="2447131.5" sn="17.28" a="2742.87" fwhm="0.001287" res="356926.5" algo="FTMS"/>
<pk mz="459.209711" i="1190177.3" sn="7.19" a="1161.19" fwhm="0.001330" res="345355.2" algo="FTMS"/>
<pk mz="459.223572" i="2330916.8" sn="16.35" a="2387.54" fwhm="0.001235" res="371696.4" algo="FTMS"/>
<pk mz="459.259839" i="1284398.0" sn="7.95" a="1106.15" fwhm="0.001239" res="370545.6" algo="FTMS"/>
<pk mz="460.052232" i="1417210.5" sn="9.01" a="1349.36" fwhm="0.001275" res="360873.7" algo="FTMS"/>
<pk mz="460.060359" i="1224700.6" sn="7.47" a="842.34" fwhm="0.001066" res="431539.5" algo="FTMS"/>
<pk mz="460.063513" i="2412541.5" sn="17.00" a="2590.24" fwhm="0.001260" res="365164.8" algo="FTMS"/>
<pk mz="460.072379" i="1260543.8" sn="7.76" a="984.99" fwhm="0.001128" res="407839.3" algo="FTMS"/>
<pk mz="460.088479" i="1274883.9" sn="7.87" a="1429.80" fwhm="0.001420" res="324063.2" algo="FTMS"/>
<pk mz="460.099888" i="2595334.8" sn="18.46" a="2877.71" fwhm="0.001280" res="359417.8" algo="FTMS"/>
<pk mz="460.209299" i="2561571.3" sn="18.19" a="2941.66" fwhm="0.001318" res="349137.2" algo="FTMS"/>
<pk mz="461.036246" i="3301114.5" sn="24.13" a="4074.28" fwhm="0.001352" res="341014.0" algo="FTMS"/>
<pk mz="461.066914" i="68943104.0" sn="550.78" a="96497.98" fwhm="0.001362" res="338504.9" algo="FTMS"/>
<pk mz="461.072531" i="3737348.0" sn="27.63" a="4897.89" fwhm="0.001392" res="331240.0" algo="FTMS"/>
<pk mz="461.108906" i="3192589.5" sn="23.25" a="3517.39" fwhm="0.001236" res="373147.1" algo="FTMS"/>
<pk mz="461.112252" i="1278990.4" sn="7.90" a="1344.78" fwhm="0.001445" res="319185.5" algo="FTMS"/>
<pk mz="461.132364" i="1204499.6" sn="7.30" a="832.79" fwhm="0.000984" res="468736.4" algo="FTMS"/>
<pk mz="461.145332" i="2207511.0" sn="15.35" a="2141.50" fwhm="0.001200" res="384225.0" algo="FTMS"/>
<pk mz="461.158567" i="1270810.5" sn="7.84" a="977.28" fwhm="0.001022" res="451267.9" algo="FTMS"/>
<pk mz="461.166632" i="1582364.6" sn="10.34" a="1579.22" fwhm="0.001297" res="355602.7" algo="FTMS"/>
<pk mz="461.194825" i="1695268.0" sn="11.24" a="1826.20" fwhm="0.001328" res="347225.1" algo="FTMS"/>
<pk mz="461.202859" i="1843750.1" sn="12.43" a="1933.02" fwhm="0.001340" res="344229.8" algo="FTMS"/>
<pk mz="461.239313" i="1440815.6" sn="9.20" a="1442.80" fwhm="0.001311" res="351859.4" algo="FTMS"/>
<pk mz="462.068035" i="1853449.5" sn="12.51" a="1666.51" fwhm="0.001156" res="399862.2" algo="FTMS"/>
<pk mz="462.070247" i="8674826.0" sn="67.24" a="11466.92" fwhm="0.001364" res="338688.5" algo="FTMS"/>
<pk mz="462.077052" i="1583115.8" sn="10.34" a="1201.40" fwhm="0.000976" res="473252.7" algo="FTMS"/>
<pk mz="462.079167" i="4025868.3" sn="29.94" a="5141.01" fwhm="0.001418" res="325836.4" algo="FTMS"/>
<pk mz="462.104256" i="1802515.0" sn="12.10" a="1869.70" fwhm="0.001347" res="343101.5" algo="FTMS"/>
<pk mz="462.115633" i="4710934.0" sn="35.43" a="5937.77" fwhm="0.001332" res="347062.1" algo="FTMS"/>
<pk mz="462.124497" i="2121752.3" sn="14.66" a="2149.68" fwhm="0.001190" res="388199.7" algo="FTMS"/>
<pk mz="462.198210" i="1511979.8" sn="9.77" a="1211.08" fwhm="0.001092" res="423353.1" algo="FTMS"/>
<pk mz="463.015351" i="1755652.3" sn="11.72" a="1992.35" fwhm="0.001488" res="311217.0" algo="FTMS"/>
<pk mz="463.051842" i="3758862.0" sn="27.79" a="4546.40" fwhm="0.001285" res="360271.4" algo="FTMS"/>
<pk mz="463.071156" i="2366227.0" sn="16.62" a="2455.65" fwhm="0.001211" res="382398.6" algo="FTMS"/>
<pk mz="463.082610" i="1942806.1" sn="13.22" a="1811.39" fwhm="0.001162" res="398485.0" algo="FTMS"/>
<pk mz="463.088237" i="5782295.5" sn="44.03" a="7762.00" fwhm="0.001398" res="331153.1" algo="FTMS"/>
<pk mz="463.091585" i="1536024.5" sn="9.96" a="2023.11" fwhm="0.001618" res="286134.8" algo="FTMS"/>
<pk mz="463.099488" i="1712410.6" sn="11.37" a="1806.88" fwhm="0.001283" res="360977.1" algo="FTMS"/>
<pk mz="463.127879" i="35208996.0" sn="280.12" a="49682.35" fwhm="0.001381" res="335299.6" algo="FTMS"/>
<pk mz="463.135902" i="1177124.3" sn="7.08" a="820.56" fwhm="0.000995" res="465493.1" algo="FTMS"/>
<pk mz="463.137641" i="1297188.9" sn="8.04" a="1016.21" fwhm="0.001086" res="426515.7" algo="FTMS"/>
<pk mz="463.160911" i="3091755.0" sn="22.44" a="3743.68" fwhm="0.001356" res="341648.2" algo="FTMS"/>
<pk mz="463.174136" i="1597230.5" sn="10.45" a="1477.23" fwhm="0.001175" res="394176.9" algo="FTMS"/>
<pk mz="463.210415" i="1532728.1" sn="9.93" a="1229.79" fwhm="0.001086" res="426644.3" algo="FTMS"/>
<pk mz="463.246771" i="1301569.9" sn="8.08" a="859.04" fwhm="0.001051" res="440597.9" algo="FTMS"/>
<pk mz="464.047215" i="1358871.6" sn="8.40" a="1010.10" fwhm="0.001092" res="424927.3" algo="FTMS"/>
<pk mz="464.055134" i="1460505.9" sn="9.20" a="1528.48" fwhm="0.001389" res="333974.5" algo="FTMS"/>
<pk mz="464.083452" i="1966113.4" sn="13.20" a="1970.39" fwhm="0.001185" res="391474.8" algo="FTMS"/>
<pk mz="464.094849" i="20156452.0" sn="156.84" a="28907.28" fwhm="0.001406" res="330167.2" algo="FTMS"/>
<pk mz="464.103758" i="1242406.9" sn="7.48" a="735.13" fwhm="0.001046" res="443769.8" algo="FTMS"/>
<pk mz="464.119897" i="1857067.1" sn="12.34" a="1778.98" fwhm="0.001192" res="389460.1" algo="FTMS"/>
<pk mz="464.128137" i="1253933.4" sn="7.57" a="941.63" fwhm="0.001077" res="430789.1" algo="FTMS"/>
<pk mz="464.131224" i="6337582.0" sn="47.72" a="7972.22" fwhm="0.001335" res="347708.8" algo="FTMS"/>
<pk mz="465.031128" i="3076384.3" sn="21.96" a="4266.58" fwhm="0.001465" res="317473.0" algo="FTMS"/>
<pk mz="465.067453" i="4749610.0" sn="35.18" a="5800.98" fwhm="0.001306" res="356154.5" algo="FTMS"/>
<pk mz="465.078703" i="1341485.1" sn="8.26" a="1461.17" fwhm="0.001391" res="334381.8" algo="FTMS"/>
<pk mz="465.098068" i="2507058.3" sn="17.47" a="2491.64" fwhm="0.001171" res="397287.4" algo="FTMS"/>
<pk mz="465.103639" i="5706036.0" sn="42.73" a="5999.40" fwhm="0.001079" res="430888.5" algo="FTMS"/>
<pk mz="465.105028" i="3968308.3" sn="29.01" a="3317.41" fwhm="0.000966" res="481559.8" algo="FTMS"/>
<pk mz="465.107103" i="2659636.8" sn="18.67" a="3280.88" fwhm="0.001414" res="328822.6" algo="FTMS"/>
<pk mz="465.115078" i="1356599.0" sn="8.38" a="1518.51" fwhm="0.001686" res="275884.1" algo="FTMS"/>
<pk mz="465.132052" i="1389115.5" sn="8.64" a="1580.60" fwhm="0.001470" res="316480.8" algo="FTMS"/>
<pk mz="465.135471" i="2665276.5" sn="18.72" a="2816.61" fwhm="0.001251" res="371933.9" algo="FTMS"/>
<pk mz="465.140249" i="5104957.5" sn="37.98" a="6654.54" fwhm="0.001396" res="333300.8" algo="FTMS"/>
<pk mz="465.168624" i="6876485.5" sn="51.97" a="8892.02" fwhm="0.001363" res="341199.2" algo="FTMS"/>
<pk mz="465.176608" i="2292551.5" sn="15.77" a="3122.37" fwhm="0.001479" res="314436.1" algo="FTMS"/>
<pk mz="465.189770" i="2402123.0" sn="16.64" a="2759.88" fwhm="0.001394" res="333797.0" algo="FTMS"/>
<pk mz="465.213024" i="1392721.4" sn="8.67" a="1112.17" fwhm="0.001184" res="392848.9" algo="FTMS"/>
<pk mz="465.226177" i="1828181.0" sn="12.11" a="1974.10" fwhm="0.001320" res="352510.3" algo="FTMS"/>
<pk mz="466.062961" i="1457975.8" sn="9.18" a="1330.32" fwhm="0.001176" res="396166.3" algo="FTMS"/>
<pk mz="466.070875" i="1504569.9" sn="9.55" a="1351.54" fwhm="0.001151" res="404762.6" algo="FTMS"/>
<pk mz="466.074043" i="3034170.8" sn="21.63" a="3627.59" fwhm="0.001304" res="357368.0" algo="FTMS"/>
<pk mz="466.099094" i="1932865.6" sn="12.93" a="2164.72" fwhm="0.001323" res="352242.4" algo="FTMS"/>
<pk mz="466.107093" i="1934915.8" sn="12.95" a="1682.06" fwhm="0.001075" res="433436.5" algo="FTMS"/>
<pk mz="466.110440" i="6531652.5" sn="49.25" a="8867.42" fwhm="0.001411" res="330359.3" algo="FTMS"/>
<pk mz="466.119484" i="1210951.1" sn="7.23" a="982.54" fwhm="0.001113" res="418979.1" algo="FTMS"/>
<pk mz="466.135442" i="1649739.5" sn="10.69" a="1663.75" fwhm="0.001304" res="357566.0" algo="FTMS"/>
<pk mz="466.172054" i="2528853.5" sn="17.64" a="3250.70" fwhm="0.001431" res="325713.8" algo="FTMS"/>
<pk mz="467.025692" i="1393726.3" sn="8.67" a="1430.08" fwhm="0.001346" res="347066.7" algo="FTMS"/>
<pk mz="467.046812" i="3800900.0" sn="27.68" a="4769.03" fwhm="0.001323" res="352971.8" algo="FTMS"/>
<pk mz="467.083125" i="5837646.0" sn="43.76" a="7694.05" fwhm="0.001386" res="337107.3" algo="FTMS"/>
<pk mz="467.086464" i="1591118.9" sn="10.23" a="1513.14" fwhm="0.001272" res="367190.4" algo="FTMS"/>
<pk mz="467.119484" i="5395288.0" sn="40.27" a="7241.01" fwhm="0.001407" res="331989.1" algo="FTMS"/>
<pk mz="467.122804" i="4290393.0" sn="31.54" a="5561.14" fwhm="0.001359" res="343639.9" algo="FTMS"/>
<pk mz="467.132767" i="2205531.5" sn="15.08" a="2825.49" fwhm="0.001473" res="317045.9" algo="FTMS"/>
<pk mz="467.155887" i="4242274.0" sn="31.16" a="5166.38" fwhm="0.001345" res="347381.9" algo="FTMS"/>
<pk mz="467.167278" i="1708389.0" sn="11.16" a="2310.82" fwhm="0.001828" res="255562.0" algo="FTMS"/>
<pk mz="467.186640" i="1261418.3" sn="7.63" a="1382.50" fwhm="0.001388" res="336601.7" algo="FTMS"/>
<pk mz="467.192357" i="2111851.8" sn="14.34" a="2275.37" fwhm="0.001296" res="360595.0" algo="FTMS"/>
<pk mz="467.205598" i="1426287.5" sn="8.93" a="1359.92" fwhm="0.001184" res="394541.5" algo="FTMS"/>
<pk mz="467.228795" i="2004853.9" sn="13.50" a="2019.24" fwhm="0.001287" res="363142.7" algo="FTMS"/>
<pk mz="467.241681" i="1271929.4" sn="7.71" a="1031.55" fwhm="0.001200" res="389437.5" algo="FTMS"/>
<pk mz="467.265046" i="1288319.8" sn="7.84" a="1156.85" fwhm="0.001219" res="383282.3" algo="FTMS"/>
<pk mz="468.089733" i="47850596.0" sn="375.53" a="70258.74" fwhm="0.001430" res="327413.1" algo="FTMS"/>
<pk mz="468.098652" i="1907300.6" sn="12.72" a="1801.08" fwhm="0.001253" res="373718.2" algo="FTMS"/>
<pk mz="468.122979" i="1745003.4" sn="11.44" a="1613.40" fwhm="0.001164" res="402119.4" algo="FTMS"/>
<pk mz="468.126145" i="11857004.0" sn="91.29" a="17387.07" fwhm="0.001454" res="321957.9" algo="FTMS"/>
<pk mz="468.159444" i="1281653.4" sn="7.78" a="934.15" fwhm="0.001048" res="446841.9" algo="FTMS"/>
<pk mz="468.976767" i="2731862.8" sn="19.23" a="3496.09" fwhm="0.001451" res="323153.4" algo="FTMS"/>
<pk mz="469.004829" i="1580126.6" sn="10.14" a="1853.97" fwhm="0.001457" res="321975.4" algo="FTMS"/>
<pk mz="469.026111" i="1354596.5" sn="8.36" a="1337.62" fwhm="0.001224" res="383262.5" algo="FTMS"/>
<pk mz="469.041345" i="1893480.8" sn="12.61" a="2053.52" fwhm="0.001335" res="351445.2" algo="FTMS"/>
<pk mz="469.062476" i="4749678.5" sn="35.17" a="6489.93" fwhm="0.001427" res="328773.8" algo="FTMS"/>
<pk mz="469.081081" i="1251571.8" sn="7.54" a="1682.96" fwhm="0.001836" res="255451.5" algo="FTMS"/>
<pk mz="469.093127" i="5945719.0" sn="44.61" a="7855.82" fwhm="0.001392" res="337065.1" algo="FTMS"/>
<pk mz="469.098764" i="6201720.5" sn="46.63" a="8330.63" fwhm="0.001395" res="336169.0" algo="FTMS"/>
<pk mz="469.129512" i="1958273.1" sn="13.12" a="1856.25" fwhm="0.001168" res="401602.4" algo="FTMS"/>
<pk mz="469.135161" i="4917634.5" sn="36.49" a="6430.85" fwhm="0.001375" res="341071.1" algo="FTMS"/>
<pk mz="469.171681" i="2665356.8" sn="18.71" a="3204.78" fwhm="0.001381" res="339852.1" algo="FTMS"/>
<pk mz="469.184775" i="1441424.4" sn="9.04" a="1451.58" fwhm="0.001448" res="324002.4" algo="FTMS"/>
<pk mz="469.207974" i="2334102.8" sn="16.09" a="2362.08" fwhm="0.001230" res="381587.9" algo="FTMS"/>
<pk mz="469.244282" i="2471841.0" sn="17.18" a="2483.98" fwhm="0.001230" res="381578.2" algo="FTMS"/>
<pk mz="469.280701" i="1835947.0" sn="12.16" a="1612.04" fwhm="0.001157" res="405623.3" algo="FTMS"/>
<pk mz="470.081964" i="2233993.3" sn="15.30" a="2609.59" fwhm="0.001347" res="349110.5" algo="FTMS"/>
<pk mz="470.094155" i="2364556.8" sn="16.33" a="2459.66" fwhm="0.001192" res="394414.1" algo="FTMS"/>
<pk mz="470.102280" i="1453967.0" sn="9.14" a="1619.54" fwhm="0.001395" res="337029.3" algo="FTMS"/>
<pk mz="470.123365" i="1197204.9" sn="7.11" a="941.32" fwhm="0.001115" res="421648.7" algo="FTMS"/>
<pk mz="470.130492" i="1514390.9" sn="9.62" a="1302.97" fwhm="0.001168" res="402466.5" algo="FTMS"/>
<pk mz="471.020653" i="1975182.9" sn="13.25" a="1973.45" fwhm="0.001240" res="379737.3" algo="FTMS"/>
<pk mz="471.041695" i="1735572.8" sn="11.36" a="1865.14" fwhm="0.001304" res="361109.7" algo="FTMS"/>
<pk mz="471.056856" i="2578329.0" sn="18.02" a="3356.77" fwhm="0.001445" res="325911.8" algo="FTMS"/>
<pk mz="471.068135" i="1218972.3" sn="7.28" a="1158.24" fwhm="0.001331" res="353883.8" algo="FTMS"/>
<pk mz="471.078035" i="3975071.0" sn="29.05" a="5225.82" fwhm="0.001352" res="348439.6" algo="FTMS"/>
<pk mz="471.114496" i="4836265.0" sn="35.85" a="6669.07" fwhm="0.001461" res="322491.0" algo="FTMS"/>
<pk mz="471.150802" i="2642867.3" sn="18.53" a="3415.83" fwhm="0.001455" res="323912.0" algo="FTMS"/>
<pk mz="471.154155" i="1598388.3" sn="10.28" a="1396.63" fwhm="0.001128" res="417812.3" algo="FTMS"/>
<pk mz="471.187231" i="2363325.5" sn="16.32" a="2489.52" fwhm="0.001266" res="372167.3" algo="FTMS"/>
<pk mz="471.223613" i="3022791.8" sn="21.53" a="3816.14" fwhm="0.001444" res="326390.0" algo="FTMS"/>
<pk mz="471.260024" i="2403793.8" sn="16.64" a="2626.25" fwhm="0.001297" res="363420.9" algo="FTMS"/>
<pk mz="471.296478" i="1508316.0" sn="9.57" a="1681.56" fwhm="0.001348" res="349637.2" algo="FTMS"/>
<pk mz="472.052206" i="1617839.6" sn="10.43" a="1902.66" fwhm="0.001515" res="311517.0" algo="FTMS"/>
<pk mz="472.083778" i="1206456.5" sn="7.18" a="1208.67" fwhm="0.001368" res="345073.9" algo="FTMS"/>
<pk mz="472.099991" i="1399485.0" sn="8.70" a="1611.45" fwhm="0.001522" res="310284.4" algo="FTMS"/>
<pk mz="472.108694" i="1397951.5" sn="8.69" a="1293.66" fwhm="0.001209" res="390437.6" algo="FTMS"/>
<pk mz="472.120058" i="3972290.8" sn="29.02" a="4751.17" fwhm="0.001317" res="358482.5" algo="FTMS"/>
<pk mz="472.136598" i="1245255.3" sn="7.49" a="1529.04" fwhm="0.001561" res="302377.2" algo="FTMS"/>
<pk mz="472.241364" i="1318372.6" sn="8.06" a="1389.41" fwhm="0.001505" res="313683.7" algo="FTMS"/>
<pk mz="473.036269" i="2360260.3" sn="16.29" a="2482.55" fwhm="0.001238" res="382142.4" algo="FTMS"/>
<pk mz="473.057291" i="2191306.0" sn="14.96" a="2981.63" fwhm="0.001508" res="313629.9" algo="FTMS"/>
<pk mz="473.072523" i="3141582.3" sn="22.46" a="4118.61" fwhm="0.001405" res="336671.1" algo="FTMS"/>
<pk mz="473.083829" i="1629137.5" sn="10.52" a="1528.87" fwhm="0.001305" res="362571.9" algo="FTMS"/>
<pk mz="473.093702" i="2539476.3" sn="17.70" a="3058.21" fwhm="0.001384" res="341898.4" algo="FTMS"/>
<pk mz="473.108858" i="2409432.5" sn="16.68" a="2650.26" fwhm="0.001315" res="359861.4" algo="FTMS"/>
<pk mz="473.130170" i="2332126.5" sn="16.07" a="2791.30" fwhm="0.001469" res="322033.2" algo="FTMS"/>
<pk mz="473.145311" i="1329634.8" sn="8.15" a="1072.67" fwhm="0.001201" res="393954.5" algo="FTMS"/>
<pk mz="473.166375" i="2384360.8" sn="16.48" a="2678.17" fwhm="0.001376" res="343984.0" algo="FTMS"/>
<pk mz="473.202971" i="2506739.0" sn="17.45" a="3279.12" fwhm="0.001410" res="335562.4" algo="FTMS"/>
<pk mz="473.239317" i="2528765.3" sn="17.62" a="2990.84" fwhm="0.001369" res="345738.9" algo="FTMS"/>
<pk mz="473.282640" i="18242058.0" sn="141.70" a="27343.60" fwhm="0.001463" res="323562.7" algo="FTMS"/>
<pk mz="473.311962" i="1279249.8" sn="7.75" a="1335.87" fwhm="0.001493" res="317023.4" algo="FTMS"/>
<pk mz="474.067780" i="1856231.0" sn="12.31" a="2139.34" fwhm="0.001400" res="338506.0" algo="FTMS"/>
<pk mz="474.079140" i="1562346.3" sn="9.99" a="1362.02" fwhm="0.001231" res="385205.5" algo="FTMS"/>
<pk mz="474.088193" i="1749228.8" sn="11.46" a="1622.57" fwhm="0.001185" res="400068.7" algo="FTMS"/>
<pk mz="474.104220" i="1325297.3" sn="8.11" a="1506.84" fwhm="0.001409" res="336591.4" algo="FTMS"/>
<pk mz="474.224853" i="2853139.3" sn="20.18" a="3453.47" fwhm="0.001369" res="346436.2" algo="FTMS"/>
<pk mz="474.242297" i="1292056.3" sn="7.85" a="1676.96" fwhm="0.001653" res="286819.9" algo="FTMS"/>
<pk mz="474.286014" i="6065956.5" sn="45.55" a="8100.32" fwhm="0.001414" res="335420.1" algo="FTMS"/>
<pk mz="475.051898" i="3555837.3" sn="25.73" a="5141.22" fwhm="0.001556" res="305344.6" algo="FTMS"/>
<pk mz="475.073029" i="1480195.4" sn="9.34" a="1553.99" fwhm="0.001351" res="351637.0" algo="FTMS"/>
<pk mz="475.082556" i="17202182.0" sn="133.49" a="24596.24" fwhm="0.001438" res="330397.8" algo="FTMS"/>
<pk mz="475.088197" i="3531783.5" sn="25.54" a="4404.02" fwhm="0.001380" res="344214.8" algo="FTMS"/>
<pk mz="475.091535" i="1562120.5" sn="9.98" a="1595.47" fwhm="0.001346" res="352901.0" algo="FTMS"/>
<pk mz="475.109222" i="1956365.5" sn="13.10" a="2791.24" fwhm="0.001633" res="291023.9" algo="FTMS"/>
<pk mz="475.111763" i="1412110.3" sn="8.80" a="1284.87" fwhm="0.001194" res="397812.5" algo="FTMS"/>
<pk mz="475.124612" i="2691090.0" sn="18.90" a="2882.07" fwhm="0.001220" res="389496.6" algo="FTMS"/>
<pk mz="475.161066" i="3324956.3" sn="23.90" a="4417.80" fwhm="0.001480" res="320984.2" algo="FTMS"/>
<pk mz="475.182242" i="1393698.3" sn="8.65" a="1701.19" fwhm="0.001580" res="300839.6" algo="FTMS"/>
<pk mz="475.218442" i="1972268.5" sn="13.22" a="2448.59" fwhm="0.001472" res="322847.6" algo="FTMS"/>
<pk mz="476.047009" i="1513751.5" sn="9.60" a="1576.18" fwhm="0.001336" res="356267.3" algo="FTMS"/>
<pk mz="476.055154" i="1310489.9" sn="7.99" a="1336.23" fwhm="0.001383" res="344162.0" algo="FTMS"/>
<pk mz="476.058258" i="1189402.8" sn="7.04" a="1301.29" fwhm="0.001524" res="312343.0" algo="FTMS"/>
<pk mz="476.083413" i="2104609.8" sn="14.26" a="2937.76" fwhm="0.001685" res="282623.2" algo="FTMS"/>
<pk mz="476.085815" i="2354978.5" sn="16.24" a="2429.06" fwhm="0.001224" res="388882.5" algo="FTMS"/>
<pk mz="476.092569" i="2437924.5" sn="16.90" a="2374.53" fwhm="0.001128" res="422060.3" algo="FTMS"/>
<pk mz="476.094620" i="2244901.0" sn="15.37" a="2674.23" fwhm="0.001438" res="331083.1" algo="FTMS"/>
<pk mz="476.114790" i="1241386.8" sn="7.45" a="1065.03" fwhm="0.001369" res="347811.1" algo="FTMS"/>
<pk mz="476.119889" i="1629484.3" sn="10.51" a="1471.77" fwhm="0.001206" res="394910.0" algo="FTMS"/>
<pk mz="476.127954" i="1369902.5" sn="8.46" a="1310.34" fwhm="0.001315" res="362085.1" algo="FTMS"/>
<pk mz="476.139971" i="1500977.9" sn="9.50" a="1129.38" fwhm="0.001189" res="400539.1" algo="FTMS"/>
<pk mz="476.213846" i="1661766.9" sn="10.77" a="1685.19" fwhm="0.001290" res="369072.5" algo="FTMS"/>
<pk mz="477.031076" i="2537007.3" sn="17.39" a="3285.56" fwhm="0.001483" res="321720.5" algo="FTMS"/>
<pk mz="477.061798" i="7597624.0" sn="56.69" a="10439.50" fwhm="0.001422" res="335444.6" algo="FTMS"/>
<pk mz="477.067476" i="4289081.5" sn="31.00" a="5564.66" fwhm="0.001388" res="343801.2" algo="FTMS"/>
<pk mz="477.078617" i="1378108.8" sn="8.39" a="1281.02" fwhm="0.001256" res="379708.1" algo="FTMS"/>
<pk mz="477.103910" i="4312644.0" sn="31.18" a="5778.78" fwhm="0.001427" res="334439.8" algo="FTMS"/>
<pk mz="477.107168" i="2521668.8" sn="17.27" a="2926.74" fwhm="0.001318" res="361873.9" algo="FTMS"/>
<pk mz="477.140252" i="3850830.3" sn="27.59" a="4963.99" fwhm="0.001438" res="331708.2" algo="FTMS"/>
<pk mz="477.143504" i="2941007.3" sn="20.52" a="3885.71" fwhm="0.001449" res="329396.9" algo="FTMS"/>
<pk mz="477.153514" i="1255506.0" sn="7.43" a="1881.59" fwhm="0.002200" res="216914.2" algo="FTMS"/>
<pk mz="477.172664" i="1642583.5" sn="10.44" a="2062.84" fwhm="0.001612" res="295975.5" algo="FTMS"/>
<pk mz="477.189839" i="1620060.4" sn="10.26" a="1612.49" fwhm="0.001274" res="374625.9" algo="FTMS"/>
<pk mz="477.225979" i="1620582.6" sn="10.27" a="1786.22" fwhm="0.001451" res="328825.4" algo="FTMS"/>
<pk mz="478.062910" i="1360469.0" sn="8.25" a="1492.26" fwhm="0.001464" res="326543.8" algo="FTMS"/>
<pk mz="478.070981" i="1493591.3" sn="9.28" a="1337.74" fwhm="0.001185" res="403336.6" algo="FTMS"/>
<pk mz="478.074138" i="3693400.3" sn="26.37" a="4784.68" fwhm="0.001434" res="333375.7" algo="FTMS"/>
<pk mz="478.083142" i="1654106.8" sn="10.53" a="1555.87" fwhm="0.001184" res="403693.3" algo="FTMS"/>
<pk mz="478.099142" i="1787743.3" sn="11.56" a="2313.09" fwhm="0.001484" res="322082.6" algo="FTMS"/>
<pk mz="478.110511" i="36228964.0" sn="279.08" a="54343.91" fwhm="0.001485" res="321980.8" algo="FTMS"/>
<pk mz="478.119530" i="1433445.1" sn="8.81" a="1122.40" fwhm="0.001089" res="439065.8" algo="FTMS"/>
<pk mz="478.143409" i="1268076.0" sn="7.53" a="1603.67" fwhm="0.001548" res="308955.4" algo="FTMS"/>
<pk mz="479.077468" i="168792176.0" z="-1" sn="1308.75" a="240109.64" fwhm="0.001452" res="329870.7" algo="FTMS" component_name="T" deconvoluted_molecular_mass="479.078124" deconvoluted_isotopic_mass="479.078121"/>
<pk mz="479.113833" i="5093504.5" sn="37.24" a="6699.60" fwhm="0.001414" res="338922.7" algo="FTMS"/>
<pk mz="479.119575" i="6094978.5" sn="45.02" a="8365.86" fwhm="0.001412" res="339367.1" algo="FTMS"/>
<pk mz="479.122955" i="3517059.3" sn="24.99" a="4536.19" fwhm="0.001455" res="329246.5" algo="FTMS"/>
<pk mz="479.130527" i="1384069.5" sn="8.43" a="1401.90" fwhm="0.001382" res="346573.2" algo="FTMS"/>
<pk mz="479.151057" i="4056203.3" sn="29.18" a="4924.78" fwhm="0.001354" res="353997.8" algo="FTMS"/>
<pk mz="479.155945" i="3549324.8" sn="25.25" a="4920.11" fwhm="0.001518" res="315643.8" algo="FTMS"/>
<pk mz="479.168993" i="2363536.5" sn="16.03" a="2792.02" fwhm="0.001346" res="355989.4" algo="FTMS"/>
<pk mz="479.205437" i="1430426.8" sn="8.79" a="1408.75" fwhm="0.001236" res="387772.6" algo="FTMS"/>
<pk mz="480.050232" i="1498252.0" sn="9.31" a="1612.34" fwhm="0.001327" res="361684.9" algo="FTMS"/>
<pk mz="480.080814" i="19304852.0" z="-1" sn="147.62" a="28836.60" fwhm="0.001472" res="326197.4" algo="FTMS" component_name="T" deconvoluted_molecular_mass="479.078124" deconvoluted_isotopic_mass="480.081470"/>
<pk mz="480.089695" i="5549463.0" sn="40.78" a="7421.81" fwhm="0.001436" res="334306.7" algo="FTMS"/>
<pk mz="480.114653" i="3564446.3" sn="25.36" a="4788.24" fwhm="0.001511" res="317669.9" algo="FTMS"/>
<pk mz="480.122948" i="2177952.8" sn="14.59" a="2803.22" fwhm="0.001450" res="331050.8" algo="FTMS"/>
<pk mz="480.126096" i="14786978.0" sn="112.53" a="22275.36" fwhm="0.001502" res="319731.6" algo="FTMS"/>
<pk mz="480.159155" i="1558187.1" sn="9.78" a="1857.00" fwhm="0.001506" res="318906.0" algo="FTMS"/>
<pk mz="481.062412" i="4128429.0" sn="29.74" a="5274.42" fwhm="0.001420" res="338743.6" algo="FTMS"/>
<pk mz="481.081782" i="4994738.5" sn="36.47" a="6691.89" fwhm="0.001471" res="327017.2" algo="FTMS"/>
<pk mz="481.084223" i="6884019.5" z="-1" sn="51.14" a="9507.29" fwhm="0.001462" res="328950.0" algo="FTMS" component_name="T" deconvoluted_molecular_mass="479.078124" deconvoluted_isotopic_mass="481.084882"/>
<pk mz="481.093065" i="2227381.8" sn="14.97" a="2351.18" fwhm="0.001283" res="375048.9" algo="FTMS"/>
<pk mz="481.098794" i="5626551.5" sn="41.38" a="8428.56" fwhm="0.001568" res="306843.1" algo="FTMS"/>
<pk mz="481.102146" i="1959864.4" sn="12.90" a="2415.17" fwhm="0.001459" res="329822.2" algo="FTMS"/>
<pk mz="481.129509" i="2571456.3" sn="17.65" a="3353.66" fwhm="0.001451" res="331618.9" algo="FTMS"/>
<pk mz="481.135217" i="5969602.0" sn="44.04" a="8245.67" fwhm="0.001459" res="329783.0" algo="FTMS"/>
<pk mz="481.138436" i="7148227.0" sn="53.19" a="10019.50" fwhm="0.001479" res="325296.8" algo="FTMS"/>
<pk mz="481.163496" i="34296520.0" sn="264.07" a="52236.48" fwhm="0.001500" res="320703.4" algo="FTMS"/>
<pk mz="481.166701" i="3194570.8" sn="22.49" a="4613.67" fwhm="0.001533" res="313878.6" algo="FTMS"/>
<pk mz="481.171498" i="2562252.3" sn="17.57" a="3075.62" fwhm="0.001488" res="323297.7" algo="FTMS"/>
<pk mz="481.207961" i="1739990.6" sn="11.19" a="1588.75" fwhm="0.001184" res="406368.6" algo="FTMS"/>
<pk mz="481.220984" i="1958106.4" sn="12.88" a="2320.93" fwhm="0.001417" res="339497.1" algo="FTMS"/>
<pk mz="482.065704" i="1429451.8" sn="8.77" a="1232.47" fwhm="0.001265" res="381069.6" algo="FTMS"/>
<pk mz="482.105380" i="53253080.0" sn="411.31" a="81358.36" fwhm="0.001500" res="321489.4" algo="FTMS"/>
<pk mz="482.114215" i="1225945.5" sn="7.19" a="887.40" fwhm="0.001142" res="422156.1" algo="FTMS"/>
<pk mz="482.130338" i="1707998.1" sn="10.94" a="1599.74" fwhm="0.001228" res="392611.6" algo="FTMS"/>
<pk mz="482.138577" i="1566432.5" sn="9.84" a="1559.87" fwhm="0.001281" res="376407.6" algo="FTMS"/>
<pk mz="482.141825" i="4345825.5" sn="31.43" a="6113.49" fwhm="0.001479" res="325934.2" algo="FTMS"/>
<pk mz="482.166880" i="9538537.0" sn="71.76" a="13904.46" fwhm="0.001487" res="324336.6" algo="FTMS"/>
<pk mz="483.020692" i="1510876.5" sn="9.40" a="1427.22" fwhm="0.001240" res="389455.6" algo="FTMS"/>
<pk mz="483.041728" i="2332898.5" sn="15.79" a="2781.25" fwhm="0.001373" res="351796.7" algo="FTMS"/>
<pk mz="483.057082" i="1760742.9" sn="11.34" a="2301.67" fwhm="0.001594" res="302975.3" algo="FTMS"/>
<pk mz="483.078053" i="4089068.8" sn="29.43" a="5553.15" fwhm="0.001492" res="323717.1" algo="FTMS"/>
<pk mz="483.100472" i="1410291.3" sn="8.62" a="1584.10" fwhm="0.001447" res="333893.8" algo="FTMS"/>
<pk mz="483.108715" i="7039221.5" sn="52.34" a="10305.87" fwhm="0.001512" res="319568.1" algo="FTMS"/>
<pk mz="483.114460" i="4925687.0" sn="35.93" a="7470.62" fwhm="0.001618" res="298609.6" algo="FTMS"/>
<pk mz="483.127516" i="13710587.0" sn="104.16" a="20684.46" fwhm="0.001501" res="321892.1" algo="FTMS"/>
<pk mz="483.150701" i="3459329.5" sn="24.54" a="3885.35" fwhm="0.001289" res="374915.4" algo="FTMS"/>
<pk mz="483.160565" i="10671364.0" sn="80.56" a="16587.22" fwhm="0.001555" res="310772.2" algo="FTMS"/>
<pk mz="483.170192" i="1273095.1" sn="7.56" a="1054.02" fwhm="0.001166" res="414327.0" algo="FTMS"/>
<pk mz="483.187204" i="2313996.0" sn="15.64" a="3119.07" fwhm="0.001574" res="307058.0" algo="FTMS"/>
<pk mz="483.223653" i="2271510.5" sn="15.31" a="2745.14" fwhm="0.001429" res="338218.6" algo="FTMS"/>
<pk mz="483.259883" i="1861920.8" sn="12.13" a="1906.04" fwhm="0.001254" res="385451.2" algo="FTMS"/>
<pk mz="484.052248" i="1526530.9" sn="9.52" a="1830.13" fwhm="0.001533" res="315683.3" algo="FTMS"/>
<pk mz="484.081338" i="1293835.3" sn="7.72" a="1223.01" fwhm="0.001389" res="348415.2" algo="FTMS"/>
<pk mz="484.109857" i="2022931.4" sn="13.38" a="1927.25" fwhm="0.001165" res="415690.0" algo="FTMS"/>
<pk mz="484.117708" i="1225749.6" sn="7.19" a="1110.78" fwhm="0.001355" res="357203.2" algo="FTMS"/>
<pk mz="484.120974" i="2445846.5" sn="16.66" a="2819.64" fwhm="0.001322" res="366066.8" algo="FTMS"/>
<pk mz="484.130847" i="2934809.3" sn="20.46" a="3715.19" fwhm="0.001417" res="341754.7" algo="FTMS"/>
<pk mz="484.163884" i="2425378.8" sn="16.50" a="2771.62" fwhm="0.001362" res="355401.7" algo="FTMS"/>
<pk mz="485.036141" i="2048283.5" sn="13.57" a="2822.59" fwhm="0.001627" res="298150.4" algo="FTMS"/>
<pk mz="485.047300" i="1229854.6" sn="7.22" a="1107.31" fwhm="0.001257" res="385935.9" algo="FTMS"/>
<pk mz="485.057420" i="2255649.5" sn="15.18" a="2731.73" fwhm="0.001499" res="323527.1" algo="FTMS"/>
<pk mz="485.072761" i="1492006.0" sn="9.25" a="1714.18" fwhm="0.001546" res="313731.9" algo="FTMS"/>
<pk mz="485.093680" i="3955500.0" sn="28.39" a="5608.88" fwhm="0.001550" res="313026.9" algo="FTMS"/>
<pk mz="485.124591" i="5316404.5" sn="38.96" a="7469.21" fwhm="0.001502" res="322890.0" algo="FTMS"/>
<pk mz="485.130107" i="3987254.3" sn="28.63" a="6310.08" fwhm="0.001649" res="294108.6" algo="FTMS"/>
<pk mz="485.145213" i="1211450.6" sn="7.07" a="1147.21" fwhm="0.001373" res="353303.6" algo="FTMS"/>
<pk mz="485.151178" i="1385532.3" sn="8.43" a="1388.31" fwhm="0.001669" res="290671.0" algo="FTMS"/>
<pk mz="485.166518" i="2192192.8" sn="14.69" a="2510.42" fwhm="0.001375" res="352937.7" algo="FTMS"/>
<pk mz="485.202799" i="2104139.0" sn="14.01" a="2580.83" fwhm="0.001468" res="330435.2" algo="FTMS"/>
<pk mz="485.212559" i="1256397.8" sn="7.42" a="2122.84" fwhm="0.002113" res="229676.7" algo="FTMS"/>
<pk mz="485.239226" i="2489173.5" sn="17.00" a="3094.88" fwhm="0.001423" res="340915.4" algo="FTMS"/>
<pk mz="485.275704" i="1579359.8" sn="9.93" a="1551.94" fwhm="0.001287" res="377058.1" algo="FTMS"/>
<pk mz="486.031399" i="1326646.9" sn="7.97" a="1953.34" fwhm="0.001867" res="260259.4" algo="FTMS"/>
<pk mz="486.067897" i="1476673.3" sn="9.13" a="1815.68" fwhm="0.001541" res="315354.2" algo="FTMS"/>
<pk mz="486.088099" i="1471559.1" sn="9.09" a="1235.97" fwhm="0.001182" res="411222.9" algo="FTMS"/>
<pk mz="486.099291" i="3291210.3" sn="23.23" a="4234.98" fwhm="0.001421" res="341983.6" algo="FTMS"/>
<pk mz="486.124490" i="1762897.5" sn="11.35" a="1702.30" fwhm="0.001256" res="387008.1" algo="FTMS"/>
<pk mz="486.136784" i="7123029.0" sn="52.99" a="10038.58" fwhm="0.001470" res="330763.0" algo="FTMS"/>
<pk mz="487.015351" i="1804878.6" sn="11.68" a="2615.11" fwhm="0.001717" res="283715.7" algo="FTMS"/>
<pk mz="487.051896" i="2935129.0" sn="20.46" a="3541.48" fwhm="0.001437" res="339032.3" algo="FTMS"/>
<pk mz="487.063041" i="1272156.1" sn="7.54" a="1315.97" fwhm="0.001364" res="356984.1" algo="FTMS"/>
<pk mz="487.072985" i="2000735.0" sn="13.20" a="2482.41" fwhm="0.001467" res="332039.5" algo="FTMS"/>
<pk mz="487.082491" i="1601377.8" sn="10.10" a="1558.13" fwhm="0.001258" res="387256.4" algo="FTMS"/>
<pk mz="487.088215" i="2236259.3" sn="15.03" a="2816.17" fwhm="0.001517" res="321131.5" algo="FTMS"/>
<pk mz="487.109351" i="2367337.3" sn="16.05" a="2960.17" fwhm="0.001476" res="330079.1" algo="FTMS"/>
<pk mz="487.124611" i="1759085.6" sn="11.32" a="1978.49" fwhm="0.001371" res="355305.6" algo="FTMS"/>
<pk mz="487.145726" i="2115443.8" sn="14.09" a="2507.56" fwhm="0.001376" res="353960.4" algo="FTMS"/>
<pk mz="487.182179" i="2182526.0" sn="14.61" a="2562.47" fwhm="0.001405" res="346739.0" algo="FTMS"/>
<pk mz="487.218428" i="2353032.3" sn="15.94" a="3192.57" fwhm="0.001568" res="310808.1" algo="FTMS"/>
<pk mz="487.240844" i="1318030.6" sn="7.90" a="1452.86" fwhm="0.001376" res="354198.4" algo="FTMS"/>
<pk mz="487.254926" i="2462610.8" sn="16.79" a="2721.80" fwhm="0.001360" res="358371.8" algo="FTMS"/>
<pk mz="488.047238" i="1533555.4" sn="9.57" a="1718.34" fwhm="0.001474" res="331040.9" algo="FTMS"/>
<pk mz="488.052822" i="1257076.9" sn="7.42" a="928.94" fwhm="0.001135" res="430040.3" algo="FTMS"/>
<pk mz="488.083456" i="1734013.6" sn="11.13" a="2100.93" fwhm="0.001599" res="305329.2" algo="FTMS"/>
<pk mz="488.094698" i="1490560.8" sn="9.23" a="1603.32" fwhm="0.001377" res="354586.3" algo="FTMS"/>
<pk mz="488.103771" i="1704067.4" sn="10.89" a="1695.97" fwhm="0.001244" res="392359.6" algo="FTMS"/>
<pk mz="488.188591" i="1375899.4" sn="8.34" a="1396.79" fwhm="0.001416" res="344807.3" algo="FTMS"/>
<pk mz="488.213793" i="1245090.5" sn="7.33" a="1129.67" fwhm="0.001336" res="365355.8" algo="FTMS"/>
<pk mz="488.240550" i="2049194.1" sn="13.57" a="2511.04" fwhm="0.001471" res="331942.5" algo="FTMS"/>
<pk mz="489.031072" i="2904457.8" sn="20.21" a="3762.26" fwhm="0.001495" res="327003.0" algo="FTMS"/>
<pk mz="489.067465" i="3993492.0" sn="28.67" a="5352.84" fwhm="0.001466" res="333518.4" algo="FTMS"/>
<pk mz="489.088469" i="1699481.9" sn="10.85" a="2100.83" fwhm="0.001648" res="296725.2" algo="FTMS"/>
<pk mz="489.098074" i="2474908.5" sn="16.88" a="2961.92" fwhm="0.001371" res="356808.0" algo="FTMS"/>
<pk mz="489.103908" i="2711454.3" sn="18.72" a="3143.91" fwhm="0.001352" res="361644.5" algo="FTMS"/>
<pk mz="489.114978" i="1330337.4" sn="7.99" a="1333.49" fwhm="0.001360" res="359593.7" algo="FTMS"/>
<pk mz="489.124942" i="1600932.1" sn="10.09" a="2242.49" fwhm="0.001708" res="286438.3" algo="FTMS"/>
<pk mz="489.140204" i="3004328.5" sn="20.99" a="4720.67" fwhm="0.001764" res="277282.3" algo="FTMS"/>
<pk mz="489.143778" i="1371817.5" sn="8.31" a="1287.34" fwhm="0.001241" res="394205.2" algo="FTMS"/>
<pk mz="489.176671" i="1242802.8" sn="7.31" a="1092.05" fwhm="0.001341" res="364716.9" algo="FTMS"/>
<pk mz="489.197920" i="1217976.8" sn="7.11" a="1245.50" fwhm="0.001373" res="356310.6" algo="FTMS"/>
<pk mz="489.234257" i="1608131.0" sn="10.15" a="1725.52" fwhm="0.001449" res="337657.4" algo="FTMS"/>
<pk mz="489.277619" i="2093007.3" sn="13.91" a="2504.64" fwhm="0.001498" res="326569.5" algo="FTMS"/>
<pk mz="490.062706" i="1479852.6" sn="8.99" a="1609.67" fwhm="0.001354" res="361861.3" algo="FTMS"/>
<pk mz="490.071846" i="2158767.3" sn="14.17" a="2018.28" fwhm="0.001123" res="436281.4" algo="FTMS"/>
<pk mz="490.094344" i="4041909.5" sn="28.55" a="5806.62" fwhm="0.001559" res="314285.7" algo="FTMS"/>
<pk mz="490.098983" i="1709750.9" sn="10.75" a="2038.74" fwhm="0.001476" res="332011.9" algo="FTMS"/>
<pk mz="490.130656" i="12457152.0" sn="92.80" a="19465.31" fwhm="0.001557" res="314864.8" algo="FTMS"/>
<pk mz="490.146982" i="1311684.4" sn="7.71" a="1172.90" fwhm="0.001264" res="387843.6" algo="FTMS"/>
<pk mz="490.149492" i="2353861.0" sn="15.66" a="3382.50" fwhm="0.001631" res="300529.4" algo="FTMS"/>
<pk mz="490.166992" i="2531530.0" sn="17.02" a="2960.27" fwhm="0.001327" res="369257.1" algo="FTMS"/>
<pk mz="490.193212" i="1331665.4" sn="7.86" a="1184.68" fwhm="0.001342" res="365380.7" algo="FTMS"/>
<pk mz="491.046805" i="3504577.3" sn="24.45" a="4696.65" fwhm="0.001501" res="327070.1" algo="FTMS"/>
<pk mz="491.077462" i="5439946.0" sn="39.22" a="8012.70" fwhm="0.001531" res="320670.3" algo="FTMS"/>
<pk mz="491.083186" i="4518347.5" sn="32.19" a="6579.51" fwhm="0.001576" res="311690.5" algo="FTMS"/>
<pk mz="491.094268" i="1288142.5" sn="7.52" a="1041.42" fwhm="0.001182" res="415585.4" algo="FTMS"/>
<pk mz="491.119569" i="4593109.5" sn="32.76" a="6713.32" fwhm="0.001591" res="308716.5" algo="FTMS"/>
<pk mz="491.122811" i="1572054.5" sn="9.69" a="1588.42" fwhm="0.001391" res="353100.1" algo="FTMS"/>
<pk mz="491.134020" i="2364377.8" sn="15.74" a="2884.65" fwhm="0.001418" res="346464.9" algo="FTMS"/>
<pk mz="491.155879" i="3144159.8" sn="21.70" a="4825.29" fwhm="0.001629" res="301423.9" algo="FTMS"/>
<pk mz="491.205519" i="1640429.8" sn="10.21" a="1853.90" fwhm="0.001370" res="358440.9" algo="FTMS"/>
<pk mz="491.241694" i="1560055.9" sn="9.60" a="1704.62" fwhm="0.001352" res="363223.5" algo="FTMS"/>
<pk mz="492.078408" i="1479138.0" sn="8.98" a="1682.16" fwhm="0.001448" res="339851.7" algo="FTMS"/>
<pk mz="492.089760" i="12289765.0" sn="91.52" a="19521.77" fwhm="0.001585" res="310471.8" algo="FTMS"/>
<pk mz="492.114704" i="1720300.1" sn="10.82" a="2140.12" fwhm="0.001536" res="320478.6" algo="FTMS"/>
<pk mz="492.126105" i="3784431.3" sn="26.58" a="5179.11" fwhm="0.001475" res="333639.2" algo="FTMS"/>
<pk mz="492.135134" i="1843441.8" sn="11.76" a="2134.75" fwhm="0.001451" res="339054.7" algo="FTMS"/>
<pk mz="493.025947" i="1657066.1" sn="10.34" a="2081.34" fwhm="0.001489" res="331091.1" algo="FTMS"/>
<pk mz="493.062297" i="4062196.3" sn="28.70" a="4661.43" fwhm="0.001253" res="393635.8" algo="FTMS"/>
<pk mz="493.063943" i="2491380.8" sn="16.71" a="2355.60" fwhm="0.001069" res="461439.1" algo="FTMS"/>
<pk mz="493.092956" i="593928192.0" z="-1" sn="4532.24" a="920599.44" fwhm="0.001556" res="316860.5" algo="FTMS" component_name="H" deconvoluted_molecular_mass="493.093611" deconvoluted_isotopic_mass="493.093650"/>
<pk mz="493.135071" i="4359176.5" sn="30.97" a="6501.94" fwhm="0.001456" res="338660.8" algo="FTMS"/>
<pk mz="493.138448" i="1774601.4" sn="11.23" a="1890.45" fwhm="0.001368" res="360357.3" algo="FTMS"/>
<pk mz="493.171648" i="2224658.5" sn="14.67" a="2943.17" fwhm="0.001563" res="315527.3" algo="FTMS"/>
<pk mz="493.184653" i="1581846.3" sn="9.76" a="1824.96" fwhm="0.001446" res="341054.7" algo="FTMS"/>
<pk mz="493.207943" i="1261340.8" sn="7.32" a="1257.95" fwhm="0.001327" res="371763.8" algo="FTMS"/>
<pk mz="493.221155" i="1646112.4" sn="10.25" a="2065.25" fwhm="0.001499" res="328983.7" algo="FTMS"/>
<pk mz="494.096465" i="62136596.0" z="-1" sn="472.09" a="98694.20" fwhm="0.001558" res="317051.5" algo="FTMS" component_name="H" deconvoluted_molecular_mass="493.093611" deconvoluted_isotopic_mass="494.097162"/>
<pk mz="494.105400" i="6298901.5" sn="45.77" a="9543.16" fwhm="0.001514" res="326352.6" algo="FTMS"/>
<pk mz="494.141769" i="1848095.6" sn="11.79" a="1978.59" fwhm="0.001489" res="331937.8" algo="FTMS"/>
<pk mz="494.150721" i="1981218.1" sn="12.81" a="1914.30" fwhm="0.001185" res="417137.7" algo="FTMS"/>
<pk mz="495.041813" i="2502680.0" sn="16.79" a="3588.49" fwhm="0.001586" res="312131.2" algo="FTMS"/>
<pk mz="495.072386" i="13632032.0" sn="101.76" a="21685.54" fwhm="0.001596" res="310128.5" algo="FTMS"/>
<pk mz="495.078019" i="5148194.0" sn="36.99" a="7920.78" fwhm="0.001600" res="309361.0" algo="FTMS"/>
<pk mz="495.097370" i="14006823.0" z="-1" sn="104.62" a="22719.02" fwhm="0.001637" res="302504.4" algo="FTMS" component_name="H" deconvoluted_molecular_mass="493.093611" deconvoluted_isotopic_mass="495.098070"/>
<pk mz="495.099769" i="3676712.0" sn="25.75" a="4944.84" fwhm="0.001514" res="327077.8" algo="FTMS"/>
<pk mz="495.108711" i="2998314.5" sn="20.57" a="3617.91" fwhm="0.001371" res="361019.6" algo="FTMS"/>
<pk mz="495.114489" i="6057516.0" sn="43.93" a="8863.02" fwhm="0.001545" res="320512.9" algo="FTMS"/>
<pk mz="495.117731" i="2299436.8" sn="15.24" a="3185.73" fwhm="0.001604" res="308710.3" algo="FTMS"/>
<pk mz="495.150894" i="4100662.0" sn="28.99" a="5842.08" fwhm="0.001526" res="324546.1" algo="FTMS"/>
<pk mz="495.154084" i="14537271.0" sn="108.67" a="22320.80" fwhm="0.001562" res="316997.9" algo="FTMS"/>
<pk mz="495.183277" i="3187775.0" sn="22.02" a="4514.34" fwhm="0.001615" res="306551.7" algo="FTMS"/>
<pk mz="495.187179" i="2292800.0" sn="15.19" a="2680.87" fwhm="0.001432" res="345724.1" algo="FTMS"/>
<pk mz="495.236605" i="1611597.6" sn="9.99" a="1943.34" fwhm="0.001503" res="329479.8" algo="FTMS"/>
<pk mz="495.260085" i="1291348.0" sn="7.54" a="1215.91" fwhm="0.001283" res="386144.2" algo="FTMS"/>
<pk mz="496.052341" i="1243693.4" sn="7.18" a="956.51" fwhm="0.001174" res="422629.9" algo="FTMS"/>
<pk mz="496.075866" i="2247475.8" sn="14.84" a="2993.28" fwhm="0.001513" res="327797.6" algo="FTMS"/>
<pk mz="496.081510" i="1886005.3" sn="12.08" a="2223.84" fwhm="0.001482" res="334655.5" algo="FTMS"/>
<pk mz="496.084651" i="4267830.0" sn="30.26" a="6707.62" fwhm="0.001652" res="300341.8" algo="FTMS"/>
<pk mz="496.101022" i="2342714.8" z="-1" sn="15.57" a="2632.67" fwhm="0.001321" res="375422.3" algo="FTMS" component_name="H" deconvoluted_molecular_mass="493.093611" deconvoluted_isotopic_mass="496.101724"/>
<pk mz="496.121074" i="32793408.0" sn="248.05" a="53735.02" fwhm="0.001596" res="310946.4" algo="FTMS"/>
<pk mz="496.146060" i="1737543.0" sn="10.95" a="1762.77" fwhm="0.001391" res="356678.3" algo="FTMS"/>
<pk mz="496.154111" i="1442633.1" sn="8.69" a="1388.29" fwhm="0.001198" res="413991.4" algo="FTMS"/>
<pk mz="496.157360" i="2246474.0" sn="14.83" a="3145.05" fwhm="0.001574" res="315278.9" algo="FTMS"/>
<pk mz="497.036401" i="1726009.8" sn="10.86" a="2405.89" fwhm="0.001834" res="270953.6" algo="FTMS"/>
<pk mz="497.057346" i="3765311.5" sn="26.43" a="5821.06" fwhm="0.001703" res="291901.4" algo="FTMS"/>
<pk mz="497.087948" i="204547136.0" z="-1" sn="1559.36" a="323618.94" fwhm="0.001575" res="315696.2" algo="FTMS" component_name="P" deconvoluted_molecular_mass="497.088659" deconvoluted_isotopic_mass="497.088654"/>
<pk mz="497.124387" i="5493841.5" sn="39.62" a="8779.79" fwhm="0.001613" res="308143.4" algo="FTMS"/>
<pk mz="497.130123" i="4066387.3" sn="28.72" a="6189.38" fwhm="0.001595" res="311751.7" algo="FTMS"/>
<pk mz="497.133267" i="2352212.0" sn="15.64" a="2976.38" fwhm="0.001564" res="317779.5" algo="FTMS"/>
<pk mz="497.158420" i="3945563.0" sn="27.80" a="5201.34" fwhm="0.001457" res="341127.7" algo="FTMS"/>
<pk mz="497.165903" i="1789021.0" sn="11.34" a="1239.21" fwhm="0.000874" res="568911.8" algo="FTMS"/>
<pk mz="497.167532" i="6110301.5" sn="44.33" a="7529.61" fwhm="0.001325" res="375122.7" algo="FTMS"/>
<pk mz="497.202785" i="2390119.0" sn="15.93" a="3502.61" fwhm="0.001612" res="308381.6" algo="FTMS"/>
<pk mz="497.239442" i="1671792.9" sn="10.44" a="1600.40" fwhm="0.001296" res="383752.3" algo="FTMS"/>
<pk mz="497.275601" i="1789562.8" sn="11.34" a="2201.59" fwhm="0.001533" res="324319.9" algo="FTMS"/>
<pk mz="498.031370" i="1231687.4" sn="7.08" a="1874.27" fwhm="0.002067" res="240957.2" algo="FTMS"/>
<pk mz="498.091350" i="21255512.0" z="-1" sn="159.96" a="34011.73" fwhm="0.001556" res="320142.8" algo="FTMS" component_name="P" deconvoluted_molecular_mass="497.088659" deconvoluted_isotopic_mass="498.092059"/>
<pk mz="498.097071" i="1438041.1" sn="8.65" a="1160.30" fwhm="0.001185" res="420211.6" algo="FTMS"/>
<pk mz="498.100341" i="1794906.0" sn="11.38" a="2161.64" fwhm="0.001562" res="318824.1" algo="FTMS"/>
<pk mz="498.133420" i="1508707.0" sn="9.19" a="2038.91" fwhm="0.001864" res="267191.2" algo="FTMS"/>
<pk mz="498.136698" i="3124067.8" sn="21.53" a="4689.71" fwhm="0.001656" res="300880.1" algo="FTMS"/>
<pk mz="498.161901" i="1493354.6" sn="9.08" a="1561.80" fwhm="0.001338" res="372454.0" algo="FTMS"/>
<pk mz="498.170927" i="1335405.1" sn="7.87" a="1218.51" fwhm="0.001229" res="405508.7" algo="FTMS"/>
<pk mz="498.930067" i="1432889.4" sn="8.61" a="1818.00" fwhm="0.001614" res="309212.9" algo="FTMS"/>
<pk mz="499.015484" i="1585232.3" sn="9.78" a="1846.65" fwhm="0.001569" res="317952.0" algo="FTMS"/>
<pk mz="499.036555" i="1290325.9" sn="7.52" a="1193.25" fwhm="0.001293" res="385896.5" algo="FTMS"/>
<pk mz="499.051825" i="2531930.0" sn="17.00" a="3675.86" fwhm="0.001683" res="296449.1" algo="FTMS"/>
<pk mz="499.073011" i="3285087.8" sn="22.75" a="4770.36" fwhm="0.001647" res="303107.0" algo="FTMS"/>
<pk mz="499.092269" i="5328485.0" sn="38.36" a="8161.11" fwhm="0.001582" res="315574.6" algo="FTMS"/>
<pk mz="499.094607" i="2023269.5" z="-1" sn="13.12" a="2769.32" fwhm="0.001600" res="311865.6" algo="FTMS" component_name="P" deconvoluted_molecular_mass="497.088659" deconvoluted_isotopic_mass="499.095319"/>
<pk mz="499.099244" i="1385830.8" sn="8.25" a="1499.48" fwhm="0.001432" res="348558.0" algo="FTMS"/>
<pk mz="499.109313" i="3718249.5" sn="26.06" a="6445.62" fwhm="0.001813" res="275321.6" algo="FTMS"/>
<pk mz="499.119623" i="1922156.3" sn="12.35" a="2124.79" fwhm="0.001302" res="383409.0" algo="FTMS"/>
<pk mz="499.145629" i="2708595.3" sn="18.35" a="3713.19" fwhm="0.001603" res="311445.0" algo="FTMS"/>
<pk mz="499.182048" i="2048125.0" sn="13.31" a="2429.95" fwhm="0.001440" res="346629.7" algo="FTMS"/>
<pk mz="499.218572" i="2203270.8" sn="14.49" a="2524.75" fwhm="0.001439" res="346896.7" algo="FTMS"/>
<pk mz="499.254966" i="2857616.5" sn="19.49" a="3955.64" fwhm="0.001575" res="317048.5" algo="FTMS"/>
<pk mz="499.291393" i="1676698.3" sn="10.47" a="2069.93" fwhm="0.001491" res="334793.6" algo="FTMS"/>
<pk mz="500.113149" i="1461621.5" sn="8.83" a="1746.21" fwhm="0.001542" res="324299.7" algo="FTMS"/>
<pk mz="500.116025" i="9178998.0" sn="67.75" a="14276.80" fwhm="0.001573" res="317917.5" algo="FTMS"/>
<pk mz="501.031043" i="2477160.5" sn="16.58" a="3481.33" fwhm="0.001674" res="299336.5" algo="FTMS"/>
<pk mz="501.052171" i="1683566.1" sn="10.52" a="2345.87" fwhm="0.001775" res="282221.0" algo="FTMS"/>
<pk mz="501.059460" i="5977200.0" sn="43.30" a="9242.72" fwhm="0.001639" res="305679.3" algo="FTMS"/>
<pk mz="501.067526" i="2548850.3" sn="17.13" a="3723.10" fwhm="0.001687" res="296993.8" algo="FTMS"/>
<pk mz="501.078861" i="1314421.3" sn="7.70" a="1260.91" fwhm="0.001292" res="387907.6" algo="FTMS"/>
<pk mz="501.088635" i="2809463.8" sn="19.12" a="4286.35" fwhm="0.001722" res="291000.4" algo="FTMS"/>
<pk mz="501.103866" i="2647675.8" sn="17.88" a="3498.78" fwhm="0.001597" res="313730.9" algo="FTMS"/>
<pk mz="501.119318" i="1651839.9" sn="10.28" a="1906.24" fwhm="0.001510" res="331766.8" algo="FTMS"/>
<pk mz="501.125005" i="2216065.3" sn="14.59" a="2963.25" fwhm="0.001541" res="325113.6" algo="FTMS"/>
<pk mz="501.161214" i="1844618.9" sn="11.75" a="2491.62" fwhm="0.001687" res="297123.1" algo="FTMS"/>
<pk mz="501.197891" i="2097300.5" sn="13.68" a="2710.30" fwhm="0.001494" res="335558.1" algo="FTMS"/>
<pk mz="501.234140" i="2163358.3" sn="14.19" a="2446.77" fwhm="0.001497" res="334731.9" algo="FTMS"/>
<pk mz="501.270626" i="2817191.8" sn="19.18" a="3897.62" fwhm="0.001552" res="322949.2" algo="FTMS"/>
<pk mz="502.062813" i="2813815.8" sn="19.15" a="3631.11" fwhm="0.001486" res="337863.2" algo="FTMS"/>
<pk mz="502.099243" i="1574273.3" sn="9.69" a="2356.93" fwhm="0.001977" res="253997.8" algo="FTMS"/>
<pk mz="502.110561" i="1925508.1" sn="12.37" a="2729.86" fwhm="0.001779" res="282212.8" algo="FTMS"/>
<pk mz="502.193368" i="1497753.8" sn="9.10" a="2296.22" fwhm="0.001823" res="275543.4" algo="FTMS"/>
<pk mz="502.251762" i="1281449.0" sn="7.45" a="1216.81" fwhm="0.001481" res="339186.2" algo="FTMS"/>
<pk mz="502.993312" i="1270122.0" sn="7.36" a="1763.47" fwhm="0.001979" res="254120.9" algo="FTMS"/>
<pk mz="503.035526" i="1339508.9" sn="7.89" a="1381.43" fwhm="0.001506" res="334081.8" algo="FTMS"/>
<pk mz="503.046739" i="3276919.8" sn="22.68" a="4499.80" fwhm="0.001578" res="318709.0" algo="FTMS"/>
<pk mz="503.067506" i="1548413.3" sn="9.49" a="2555.99" fwhm="0.002058" res="244479.4" algo="FTMS"/>
<pk mz="503.083157" i="4207233.0" sn="29.79" a="7264.93" fwhm="0.001693" res="297095.8" algo="FTMS"/>
<pk mz="503.104107" i="1972870.8" sn="12.73" a="2494.29" fwhm="0.001521" res="330783.9" algo="FTMS"/>
<pk mz="503.119603" i="2629770.8" sn="17.74" a="3644.28" fwhm="0.001548" res="325058.7" algo="FTMS"/>
<pk mz="503.140701" i="1380752.1" sn="8.21" a="1344.91" fwhm="0.001330" res="378272.8" algo="FTMS"/>
<pk mz="503.155889" i="1549972.1" sn="9.50" a="1702.56" fwhm="0.001718" res="292877.2" algo="FTMS"/>
<pk mz="503.176987" i="1505689.5" sn="9.16" a="1927.85" fwhm="0.001731" res="290754.7" algo="FTMS"/>
<pk mz="503.213481" i="1717411.0" sn="10.78" a="1928.09" fwhm="0.001448" res="347541.6" algo="FTMS"/>
<pk mz="503.249441" i="1543340.4" sn="9.45" a="1771.36" fwhm="0.001766" res="284904.7" algo="FTMS"/>
<pk mz="504.050159" i="1502586.6" sn="9.14" a="1324.52" fwhm="0.001291" res="390403.7" algo="FTMS"/>
<pk mz="504.078226" i="1714305.8" sn="10.75" a="2408.65" fwhm="0.001845" res="273214.9" algo="FTMS"/>
<pk mz="504.087587" i="2699140.3" sn="18.27" a="3861.91" fwhm="0.001618" res="311599.0" algo="FTMS"/>
<pk mz="504.098763" i="1284487.1" sn="7.47" a="1052.59" fwhm="0.001154" res="437013.5" algo="FTMS"/>
<pk mz="504.109951" i="18672522.0" sn="140.23" a="32361.72" fwhm="0.001690" res="298346.8" algo="FTMS"/>
<pk mz="504.114699" i="1635211.1" sn="10.15" a="1760.26" fwhm="0.001425" res="353778.4" algo="FTMS"/>
<pk mz="504.135129" i="1238928.4" sn="7.12" a="1045.67" fwhm="0.001104" res="456747.5" algo="FTMS"/>
<pk mz="504.146324" i="36293524.0" sn="274.76" a="61246.34" fwhm="0.001650" res="305602.4" algo="FTMS"/>
<pk mz="504.244859" i="1280556.5" sn="7.42" a="1801.12" fwhm="0.001968" res="256247.5" algo="FTMS"/>
<pk mz="504.307995" i="3748796.8" sn="26.20" a="5102.99" fwhm="0.001505" res="335178.9" algo="FTMS"/>
<pk mz="505.026142" i="1677939.8" sn="10.44" a="1852.86" fwhm="0.001329" res="380033.4" algo="FTMS"/>
<pk mz="505.062507" i="4337789.0" sn="30.68" a="7056.27" fwhm="0.001642" res="307633.7" algo="FTMS"/>
<pk mz="505.093154" i="2409604.8" sn="16.01" a="3029.58" fwhm="0.001434" res="352337.3" algo="FTMS"/>
<pk mz="505.098838" i="4259974.5" sn="30.09" a="6318.14" fwhm="0.001578" res="320056.9" algo="FTMS"/>
<pk mz="505.110065" i="1493385.1" sn="9.03" a="1909.81" fwhm="0.001586" res="318445.2" algo="FTMS"/>
<pk mz="505.113285" i="3059338.0" sn="20.95" a="4297.62" fwhm="0.001592" res="317298.5" algo="FTMS"/>
<pk mz="505.135231" i="4727951.5" sn="33.65" a="6831.04" fwhm="0.001551" res="325783.9" algo="FTMS"/>
<pk mz="505.149638" i="6102163.0" sn="44.11" a="9395.83" fwhm="0.001610" res="313787.0" algo="FTMS"/>
<pk mz="505.171589" i="2053784.6" sn="13.30" a="3129.09" fwhm="0.001741" res="290217.5" algo="FTMS"/>
<pk mz="505.207829" i="1307297.9" sn="7.62" a="1348.57" fwhm="0.001384" res="365000.9" algo="FTMS"/>
<pk mz="505.220985" i="1637029.3" sn="10.13" a="1646.08" fwhm="0.001352" res="373771.8" algo="FTMS"/>
<pk mz="505.257459" i="1640622.5" sn="10.15" a="1929.08" fwhm="0.001459" res="346335.9" algo="FTMS"/>
<pk mz="506.065925" i="1448826.4" sn="8.69" a="1462.01" fwhm="0.001360" res="372197.9" algo="FTMS"/>
<pk mz="506.089293" i="1395072.3" sn="8.28" a="2075.16" fwhm="0.001895" res="267114.3" algo="FTMS"/>
<pk mz="506.094149" i="1349505.5" sn="7.94" a="1250.94" fwhm="0.001382" res="366322.9" algo="FTMS"/>
<pk mz="506.102069" i="1575043.5" sn="9.65" a="1951.27" fwhm="0.001585" res="319334.3" algo="FTMS"/>
<pk mz="506.105432" i="6120836.5" sn="44.25" a="9863.39" fwhm="0.001652" res="306287.5" algo="FTMS"/>
<pk mz="506.114463" i="1695110.6" sn="10.57" a="1631.82" fwhm="0.001283" res="394490.4" algo="FTMS"/>
<pk mz="506.125585" i="3880329.5" sn="27.20" a="6055.40" fwhm="0.001652" res="306350.0" algo="FTMS"/>
<pk mz="506.133855" i="1433995.5" sn="8.58" a="1956.18" fwhm="0.001803" res="280703.0" algo="FTMS"/>
<pk mz="506.150610" i="2423695.8" sn="16.11" a="2757.07" fwhm="0.001344" res="376499.8" algo="FTMS"/>
<pk mz="506.187075" i="1255320.9" sn="7.22" a="1095.64" fwhm="0.001265" res="400215.8" algo="FTMS"/>
<pk mz="507.041613" i="2907246.0" sn="19.79" a="4881.60" fwhm="0.001841" res="275459.4" algo="FTMS"/>
<pk mz="507.078136" i="3280503.3" sn="22.63" a="4388.17" fwhm="0.001492" res="339974.1" algo="FTMS"/>
<pk mz="507.088923" i="1374841.9" sn="8.13" a="1567.74" fwhm="0.001576" res="321749.5" algo="FTMS"/>
<pk mz="507.108723" i="124989056.0" sn="948.89" a="211490.38" fwhm="0.001650" res="307374.6" algo="FTMS"/>
<pk mz="507.187211" i="2079890.3" sn="13.49" a="2830.11" fwhm="0.001660" res="305443.9" algo="FTMS"/>
<pk mz="507.223530" i="1521051.3" sn="9.24" a="1934.31" fwhm="0.001635" res="310175.6" algo="FTMS"/>
<pk mz="507.236785" i="1911966.5" sn="12.22" a="2207.08" fwhm="0.001548" res="327634.7" algo="FTMS"/>
<pk mz="508.081309" i="1649262.8" sn="10.21" a="2072.67" fwhm="0.001659" res="306275.7" algo="FTMS"/>
<pk mz="508.112061" i="14876534.0" sn="110.88" a="24077.35" fwhm="0.001642" res="309373.0" algo="FTMS"/>
<pk mz="508.117466" i="1945975.6" sn="12.47" a="2291.86" fwhm="0.001425" res="356602.5" algo="FTMS"/>
<pk mz="508.120930" i="4438904.5" sn="31.45" a="7148.84" fwhm="0.001715" res="296334.2" algo="FTMS"/>
<pk mz="508.130066" i="1554298.8" sn="9.49" a="1469.77" fwhm="0.001321" res="384764.0" algo="FTMS"/>
<pk mz="508.166357" i="1881475.6" sn="11.98" a="2025.92" fwhm="0.001339" res="379638.0" algo="FTMS"/>
<pk mz="508.177595" i="2985862.3" sn="20.39" a="3795.36" fwhm="0.001459" res="348282.0" algo="FTMS"/>
<pk mz="509.057306" i="3338844.8" sn="23.07" a="4484.78" fwhm="0.001592" res="319770.2" algo="FTMS"/>
<pk mz="509.088003" i="16560228.0" sn="123.69" a="28100.14" fwhm="0.001687" res="301705.0" algo="FTMS"/>
<pk mz="509.093633" i="3987557.5" sn="28.01" a="6489.80" fwhm="0.001768" res="287920.3" algo="FTMS"/>
<pk mz="509.097080" i="1779302.3" sn="11.20" a="2137.56" fwhm="0.001557" res="326930.6" algo="FTMS"/>
<pk mz="509.113026" i="3693674.0" sn="25.77" a="5415.64" fwhm="0.001575" res="323198.0" algo="FTMS"/>
<pk mz="509.124204" i="2231404.8" sn="14.64" a="2832.99" fwhm="0.001501" res="339173.8" algo="FTMS"/>
<pk mz="509.130076" i="5088366.0" sn="36.39" a="7656.97" fwhm="0.001631" res="312108.6" algo="FTMS"/>
<pk mz="509.133352" i="2237039.0" sn="14.69" a="3157.03" fwhm="0.001665" res="305857.8" algo="FTMS"/>
<pk mz="509.166455" i="2911863.0" sn="19.82" a="3958.68" fwhm="0.001560" res="326326.3" algo="FTMS"/>
<pk mz="509.169843" i="2229367.8" sn="14.63" a="2924.36" fwhm="0.001633" res="311791.3" algo="FTMS"/>
<pk mz="509.216001" i="1537923.0" sn="9.37" a="1842.61" fwhm="0.001587" res="320909.5" algo="FTMS"/>
<pk mz="510.089110" i="1374292.8" sn="8.12" a="1502.81" fwhm="0.001390" res="367025.5" algo="FTMS"/>
<pk mz="510.091407" i="2827093.3" sn="19.18" a="3939.20" fwhm="0.001654" res="308446.7" algo="FTMS"/>
<pk mz="510.100271" i="10688855.0" sn="79.01" a="17980.41" fwhm="0.001680" res="303630.5" algo="FTMS"/>
<pk mz="510.136740" i="6881632.0" sn="50.03" a="11213.74" fwhm="0.001620" res="314845.3" algo="FTMS"/>
<pk mz="510.211333" i="1368690.0" sn="8.08" a="1491.61" fwhm="0.001561" res="326934.8" algo="FTMS"/>
<pk mz="511.036341" i="1577013.6" sn="9.66" a="2417.96" fwhm="0.001958" res="261032.8" algo="FTMS"/>
<pk mz="511.051948" i="1233465.3" sn="7.04" a="1436.97" fwhm="0.001871" res="273152.7" algo="FTMS"/>
<pk mz="511.072756" i="3633214.3" sn="25.31" a="6724.45" fwhm="0.002023" res="252651.1" algo="FTMS"/>
<pk mz="511.103509" i="529969728.0" z="-1" sn="4030.99" a="868858.13" fwhm="0.001670" res="306120.5" algo="FTMS" component_name="I" deconvoluted_molecular_mass="511.104266" deconvoluted_isotopic_mass="511.104257"/>
<pk mz="511.137813" i="2342477.5" sn="15.48" a="3692.12" fwhm="0.001776" res="287755.9" algo="FTMS"/>
<pk mz="511.145678" i="3184719.3" sn="21.89" a="4613.28" fwhm="0.001652" res="309441.0" algo="FTMS"/>
<pk mz="511.148917" i="3835472.0" sn="26.85" a="5994.87" fwhm="0.001677" res="304778.5" algo="FTMS"/>
<pk mz="511.176956" i="1230934.8" sn="7.03" a="1061.54" fwhm="0.001223" res="417872.4" algo="FTMS"/>
<pk mz="511.182042" i="1629783.9" sn="10.06" a="1443.34" fwhm="0.001164" res="439320.7" algo="FTMS"/>
<pk mz="511.255159" i="1412713.1" sn="8.41" a="1499.08" fwhm="0.001425" res="358851.4" algo="FTMS"/>
<pk mz="511.267963" i="1269100.1" sn="7.32" a="1650.42" fwhm="0.001815" res="281700.5" algo="FTMS"/>
<pk mz="512.046948" i="1418274.0" sn="8.45" a="2245.35" fwhm="0.002006" res="255260.3" algo="FTMS"/>
<pk mz="512.075961" i="1349416.8" sn="7.93" a="1202.48" fwhm="0.001418" res="361000.7" algo="FTMS"/>
<pk mz="512.106967" i="54063920.0" z="-1" sn="409.11" a="92840.92" fwhm="0.001672" res="306318.2" algo="FTMS" component_name="I" deconvoluted_molecular_mass="511.104266" deconvoluted_isotopic_mass="512.107718"/>
<pk mz="512.115909" i="3874610.0" sn="27.14" a="6338.51" fwhm="0.001784" res="287037.9" algo="FTMS"/>
<pk mz="513.052310" i="2084617.8" sn="13.52" a="3345.00" fwhm="0.001808" res="283818.8" algo="FTMS"/>
<pk mz="513.067496" i="1805837.3" sn="11.40" a="2104.24" fwhm="0.001463" res="350623.6" algo="FTMS"/>
<pk mz="513.088619" i="3160594.0" sn="21.71" a="4460.02" fwhm="0.001593" res="322180.1" algo="FTMS"/>
<pk mz="513.107970" i="13020182.0" sn="96.74" a="23692.88" fwhm="0.001739" res="295021.0" algo="FTMS"/>
<pk mz="513.110389" i="9024535.0" z="-1" sn="66.34" a="14918.64" fwhm="0.001690" res="303673.3" algo="FTMS" component_name="I" deconvoluted_molecular_mass="511.104266" deconvoluted_isotopic_mass="513.111143"/>
<pk mz="513.124997" i="3188250.3" sn="21.92" a="4876.76" fwhm="0.001752" res="292901.8" algo="FTMS"/>
<pk mz="513.135508" i="5637148.5" sn="40.56" a="8859.91" fwhm="0.001687" res="304152.1" algo="FTMS"/>
<pk mz="513.138069" i="9325597.0" sn="68.63" a="15415.18" fwhm="0.001714" res="299438.2" algo="FTMS"/>
<pk mz="513.153885" i="1244448.9" sn="7.12" a="1137.12" fwhm="0.001353" res="379311.2" algo="FTMS"/>
<pk mz="513.161355" i="2120738.8" sn="13.79" a="2889.76" fwhm="0.001568" res="327273.6" algo="FTMS"/>
<pk mz="513.197709" i="1813290.9" sn="11.45" a="2762.36" fwhm="0.001866" res="275035.9" algo="FTMS"/>
<pk mz="513.234203" i="2438195.3" sn="16.21" a="3428.12" fwhm="0.001733" res="296118.5" algo="FTMS"/>
<pk mz="513.270547" i="1824827.5" sn="11.54" a="2274.41" fwhm="0.001524" res="336707.5" algo="FTMS"/>
<pk mz="513.307100" i="1507907.9" sn="9.13" a="1774.19" fwhm="0.001562" res="328646.0" algo="FTMS"/>
<pk mz="514.062861" i="1584622.9" sn="9.71" a="1841.75" fwhm="0.001491" res="344815.3" algo="FTMS"/>
<pk mz="514.111512" i="1384185.9" z="-1" sn="8.19" a="1366.37" fwhm="0.001247" res="412397.9" algo="FTMS" component_name="I" deconvoluted_molecular_mass="511.104266" deconvoluted_isotopic_mass="514.112269"/>
<pk mz="514.131638" i="20018430.0" sn="150.00" a="34701.99" fwhm="0.001718" res="299286.8" algo="FTMS"/>
<pk mz="514.141437" i="2021120.5" sn="13.03" a="2865.62" fwhm="0.001650" res="311677.4" algo="FTMS"/>
<pk mz="515.021380" i="1285956.8" sn="7.44" a="1906.55" fwhm="0.002093" res="246062.5" algo="FTMS"/>
<pk mz="515.046808" i="2856906.5" sn="19.39" a="4561.71" fwhm="0.001765" res="291741.5" algo="FTMS"/>
<pk mz="515.067872" i="2500047.0" sn="16.68" a="3873.53" fwhm="0.001800" res="286086.5" algo="FTMS"/>
<pk mz="515.075127" i="5524944.5" sn="39.70" a="9273.91" fwhm="0.001745" res="295136.0" algo="FTMS"/>
<pk mz="515.083211" i="2596306.5" sn="17.41" a="4275.45" fwhm="0.001803" res="285717.2" algo="FTMS"/>
<pk mz="515.104236" i="2544599.0" sn="17.02" a="4166.04" fwhm="0.001828" res="281727.3" algo="FTMS"/>
<pk mz="515.119519" i="2135514.5" sn="13.90" a="3044.76" fwhm="0.001732" res="297360.5" algo="FTMS"/>
<pk mz="515.125285" i="3196379.8" sn="21.98" a="4724.22" fwhm="0.001706" res="301972.9" algo="FTMS"/>
<pk mz="515.135086" i="6484446.0" sn="47.00" a="12312.04" fwhm="0.001898" res="271446.8" algo="FTMS"/>
<pk mz="515.140739" i="2051551.1" sn="13.26" a="2930.57" fwhm="0.001649" res="312435.6" algo="FTMS"/>
<pk mz="515.155631" i="1570274.4" sn="9.60" a="1991.36" fwhm="0.001616" res="318877.2" algo="FTMS"/>
<pk mz="515.176887" i="1828071.1" sn="11.56" a="2690.44" fwhm="0.001708" res="301712.1" algo="FTMS"/>
<pk mz="515.213386" i="1484015.1" sn="8.94" a="1506.31" fwhm="0.001381" res="373075.4" algo="FTMS"/>
<pk mz="515.249702" i="2433015.3" sn="16.17" a="3287.50" fwhm="0.001620" res="318060.0" algo="FTMS"/>
<pk mz="515.286063" i="1396735.3" sn="8.28" a="1389.73" fwhm="0.001451" res="355144.6" algo="FTMS"/>
<pk mz="516.078434" i="2314924.5" sn="15.27" a="3044.50" fwhm="0.001603" res="321943.2" algo="FTMS"/>
<pk mz="516.163276" i="2611390.8" sn="17.52" a="3737.62" fwhm="0.001642" res="314303.9" algo="FTMS"/>
<pk mz="516.207671" i="1616072.5" sn="9.95" a="1648.77" fwhm="0.001308" res="394550.5" algo="FTMS"/>
<pk mz="516.231131" i="1641933.6" sn="10.14" a="1751.94" fwhm="0.001545" res="334081.3" algo="FTMS"/>
<pk mz="517.025997" i="2272632.5" sn="14.94" a="3178.60" fwhm="0.001632" res="316857.9" algo="FTMS"/>
<pk mz="517.051269" i="2227069.8" sn="14.60" a="2467.86" fwhm="0.001383" res="373961.6" algo="FTMS"/>
<pk mz="517.062428" i="2541952.3" sn="16.99" a="3457.69" fwhm="0.001573" res="328651.0" algo="FTMS"/>
<pk mz="517.083603" i="1567620.8" sn="9.58" a="2243.10" fwhm="0.001873" res="276051.2" algo="FTMS"/>
<pk mz="517.092966" i="1966982.8" sn="12.62" a="2303.61" fwhm="0.001448" res="357219.3" algo="FTMS"/>
<pk mz="517.098941" i="2599304.0" sn="17.43" a="3704.71" fwhm="0.001645" res="314355.9" algo="FTMS"/>
<pk mz="517.120014" i="1487500.5" sn="8.97" a="2043.57" fwhm="0.001739" res="297359.7" algo="FTMS"/>
<pk mz="517.135028" i="1856911.6" sn="11.78" a="2154.38" fwhm="0.001515" res="341255.8" algo="FTMS"/>
<pk mz="517.229021" i="1729699.6" sn="10.81" a="2800.89" fwhm="0.001954" res="264748.7" algo="FTMS"/>
<pk mz="517.265435" i="1746859.4" sn="10.94" a="1941.67" fwhm="0.001481" res="349235.8" algo="FTMS"/>
<pk mz="517.302083" i="1377459.3" sn="8.13" a="2014.97" fwhm="0.001864" res="277500.4" algo="FTMS"/>
<pk mz="518.057759" i="1409362.4" sn="8.37" a="1902.48" fwhm="0.001826" res="283738.7" algo="FTMS"/>
<pk mz="518.114313" i="4790366.0" sn="34.10" a="7555.84" fwhm="0.001657" res="312607.0" algo="FTMS"/>
<pk mz="518.125573" i="22968416.0" sn="172.45" a="41876.34" fwhm="0.001761" res="294270.2" algo="FTMS"/>
<pk mz="518.150686" i="1288805.9" sn="7.45" a="1243.24" fwhm="0.001255" res="412985.8" algo="FTMS"/>
<pk mz="518.161806" i="1840232.1" sn="11.65" a="2442.25" fwhm="0.001665" res="311229.9" algo="FTMS"/>
<pk mz="518.224461" i="1269621.1" sn="7.31" a="1525.80" fwhm="0.001636" res="316806.2" algo="FTMS"/>
<pk mz="519.041575" i="2264862.3" sn="14.88" a="3376.95" fwhm="0.001682" res="308634.6" algo="FTMS"/>
<pk mz="519.069984" i="13752612.0" sn="102.31" a="24263.87" fwhm="0.001754" res="295923.2" algo="FTMS"/>
<pk mz="519.078020" i="3590437.8" sn="24.97" a="6045.26" fwhm="0.001728" res="300347.4" algo="FTMS"/>
<pk mz="519.089279" i="1275688.0" sn="7.35" a="1797.83" fwhm="0.002181" res="238051.2" algo="FTMS"/>
<pk mz="519.108719" i="5443884.0" sn="39.07" a="9349.39" fwhm="0.001771" res="293131.7" algo="FTMS"/>
<pk mz="519.114342" i="3655981.3" sn="25.47" a="5961.05" fwhm="0.001797" res="288840.7" algo="FTMS"/>
<pk mz="519.117798" i="1937197.9" sn="12.39" a="2415.44" fwhm="0.001557" res="333469.2" algo="FTMS"/>
<pk mz="519.128970" i="3684656.3" sn="25.69" a="6342.39" fwhm="0.001829" res="283898.5" algo="FTMS"/>
<pk mz="519.150836" i="1954612.6" sn="12.52" a="2500.60" fwhm="0.001621" res="320360.2" algo="FTMS"/>
<pk mz="519.187173" i="1603132.0" sn="9.84" a="1988.31" fwhm="0.001634" res="317671.0" algo="FTMS"/>
<pk mz="519.200471" i="1256510.8" sn="7.24" a="1183.58" fwhm="0.001492" res="347925.6" algo="FTMS"/>
<pk mz="520.073360" i="2856432.0" sn="19.47" a="4279.03" fwhm="0.001695" res="306792.7" algo="FTMS"/>
<pk mz="520.079084" i="1486577.0" sn="9.00" a="2402.36" fwhm="0.002221" res="234120.2" algo="FTMS"/>
<pk mz="520.104968" i="1927158.3" sn="12.36" a="2999.28" fwhm="0.001794" res="289964.2" algo="FTMS"/>
<pk mz="520.109793" i="1900535.1" sn="12.16" a="2678.68" fwhm="0.001732" res="300351.0" algo="FTMS"/>
<pk mz="520.121073" i="4129273.5" sn="29.20" a="7431.28" fwhm="0.001847" res="281625.9" algo="FTMS"/>
<pk mz="520.130071" i="1852411.3" sn="11.79" a="2183.81" fwhm="0.001408" res="369452.6" algo="FTMS"/>
<pk mz="521.046199" i="1296561.8" sn="7.54" a="1569.22" fwhm="0.001665" res="313023.9" algo="FTMS"/>
<pk mz="521.057395" i="3681972.0" sn="25.78" a="5414.00" fwhm="0.001672" res="311707.6" algo="FTMS"/>
<pk mz="521.088058" i="2663098.0" sn="17.99" a="4070.10" fwhm="0.001690" res="308354.2" algo="FTMS"/>
<pk mz="521.093695" i="3696315.0" sn="25.89" a="6733.99" fwhm="0.001770" res="294381.2" algo="FTMS"/>
<pk mz="521.104684" i="1226429.3" sn="7.01" a="1778.40" fwhm="0.001936" res="269164.7" algo="FTMS"/>
<pk mz="521.124401" i="6258369.0" sn="45.47" a="10196.54" fwhm="0.001709" res="304841.6" algo="FTMS"/>
<pk mz="521.130083" i="3463874.3" sn="24.11" a="5348.05" fwhm="0.001731" res="301058.1" algo="FTMS"/>
<pk mz="521.133513" i="1475779.0" sn="8.91" a="1678.21" fwhm="0.001472" res="354150.7" algo="FTMS"/>
<pk mz="521.161581" i="1403592.5" sn="8.36" a="1827.76" fwhm="0.001637" res="318449.8" algo="FTMS"/>
<pk mz="521.166512" i="2541769.5" sn="17.06" a="3440.23" fwhm="0.001659" res="314144.3" algo="FTMS"/>
<pk mz="521.202932" i="1872080.6" sn="11.94" a="2608.78" fwhm="0.001709" res="304893.6" algo="FTMS"/>
<pk mz="521.216122" i="1743571.3" sn="10.96" a="2413.40" fwhm="0.001717" res="303595.7" algo="FTMS"/>
<pk mz="522.060918" i="1393528.0" sn="8.28" a="1745.65" fwhm="0.001727" res="302263.2" algo="FTMS"/>
<pk mz="522.088970" i="1471101.4" sn="8.88" a="1737.23" fwhm="0.001596" res="327097.9" algo="FTMS"/>
<pk mz="522.100193" i="1538175.6" sn="9.39" a="1886.48" fwhm="0.001519" res="343727.8" algo="FTMS"/>
<pk mz="522.125313" i="1360772.4" sn="8.03" a="1471.97" fwhm="0.001450" res="359991.1" algo="FTMS"/>
<pk mz="522.133201" i="1290374.0" sn="7.49" a="1675.20" fwhm="0.001743" res="299514.7" algo="FTMS"/>
<pk mz="522.136652" i="1436038.6" sn="8.61" a="1278.90" fwhm="0.001315" res="397108.3" algo="FTMS"/>
<pk mz="522.156884" i="4163466.5" sn="29.46" a="6538.60" fwhm="0.001719" res="303696.4" algo="FTMS"/>
<pk mz="522.181719" i="1314191.4" sn="7.68" a="1380.35" fwhm="0.001298" res="402286.8" algo="FTMS"/>
<pk mz="522.193239" i="4319121.5" sn="30.65" a="7909.64" fwhm="0.001864" res="280115.5" algo="FTMS"/>
<pk mz="523.036673" i="1722930.9" sn="10.80" a="2290.26" fwhm="0.001647" res="317627.7" algo="FTMS"/>
<pk mz="523.073048" i="4214842.0" sn="29.85" a="6393.19" fwhm="0.001698" res="308124.7" algo="FTMS"/>
<pk mz="523.103683" i="18684992.0" sn="140.47" a="33819.13" fwhm="0.001789" res="292355.1" algo="FTMS"/>
<pk mz="523.109403" i="3504704.8" sn="24.42" a="5471.24" fwhm="0.001780" res="293857.2" algo="FTMS"/>
<pk mz="523.145688" i="3823687.5" sn="26.86" a="6762.68" fwhm="0.001844" res="283691.4" algo="FTMS"/>
<pk mz="523.182112" i="2112078.5" sn="13.77" a="2607.28" fwhm="0.001547" res="338256.1" algo="FTMS"/>
<pk mz="523.196361" i="1407569.1" sn="8.39" a="1993.91" fwhm="0.002047" res="255559.3" algo="FTMS"/>
<pk mz="524.106982" i="2660603.8" sn="17.97" a="3355.67" fwhm="0.001444" res="362964.2" algo="FTMS"/>
<pk mz="524.115988" i="30039294.0" sn="227.27" a="54412.12" fwhm="0.001779" res="294581.7" algo="FTMS"/>
<pk mz="524.148900" i="1573123.6" sn="9.65" a="2166.88" fwhm="0.001898" res="276151.8" algo="FTMS"/>
<pk mz="524.152523" i="1261828.3" sn="7.27" a="1756.74" fwhm="0.002157" res="242950.4" algo="FTMS"/>
<pk mz="525.052270" i="1716649.6" sn="10.75" a="1831.42" fwhm="0.001355" res="387357.6" algo="FTMS"/>
<pk mz="525.085922" i="7775664.0" sn="57.07" a="12848.47" fwhm="0.001724" res="304518.1" algo="FTMS"/>
<pk mz="525.088642" i="3474864.3" sn="24.19" a="5084.81" fwhm="0.001659" res="316604.3" algo="FTMS"/>
<pk mz="525.119042" i="1587068288.0" z="-1" sn="12130.18" a="2736255.00" fwhm="0.001764" res="297754.0" algo="FTMS" component_name="C" deconvoluted_molecular_mass="525.119819" deconvoluted_isotopic_mass="525.119834"/>
<pk mz="525.135575" i="7683513.0" sn="56.36" a="12751.95" fwhm="0.001743" res="301296.3" algo="FTMS"/>
<pk mz="525.161441" i="3098557.5" sn="21.31" a="4818.78" fwhm="0.001756" res="299132.1" algo="FTMS"/>
<pk mz="525.197777" i="1428164.1" sn="8.54" a="1681.14" fwhm="0.001657" res="317050.6" algo="FTMS"/>
<pk mz="525.234287" i="1798090.8" sn="11.37" a="2593.19" fwhm="0.001750" res="300134.3" algo="FTMS"/>
<pk mz="526.122662" i="182763120.0" z="-1" sn="1394.78" a="314576.03" fwhm="0.001752" res="300351.5" algo="FTMS" component_name="C" deconvoluted_molecular_mass="525.119819" deconvoluted_isotopic_mass="526.123457"/>
<pk mz="526.124744" i="8978027.0" sn="66.26" a="12153.35" fwhm="0.000862" res="610284.0" algo="FTMS"/>
<pk mz="527.046828" i="1239821.6" sn="7.10" a="1212.45" fwhm="0.001382" res="381328.9" algo="FTMS"/>
<pk mz="527.067811" i="1529105.4" sn="9.31" a="1762.36" fwhm="0.001501" res="351231.8" algo="FTMS"/>
<pk mz="527.098531" i="2913558.8" sn="19.90" a="5553.62" fwhm="0.002172" res="242677.1" algo="FTMS"/>
<pk mz="527.123569" i="33881884.0" z="-1" sn="256.64" a="64211.49" fwhm="0.001845" res="285689.7" algo="FTMS" component_name="C" deconvoluted_molecular_mass="525.119819" deconvoluted_isotopic_mass="527.124367"/>
<pk mz="527.125888" i="10602267.0" sn="78.67" a="17563.24" fwhm="0.001969" res="267759.3" algo="FTMS"/>
<pk mz="527.140558" i="2175262.0" sn="14.25" a="2821.34" fwhm="0.001618" res="325767.7" algo="FTMS"/>
<pk mz="527.164881" i="2161442.3" sn="14.15" a="3093.99" fwhm="0.001717" res="307077.8" algo="FTMS"/>
<pk mz="527.249796" i="1673265.1" sn="10.41" a="1957.80" fwhm="0.001659" res="317763.7" algo="FTMS"/>
<pk mz="527.286480" i="1331511.5" sn="7.80" a="1840.85" fwhm="0.001733" res="304190.0" algo="FTMS"/>
<pk mz="527.322434" i="1506109.8" sn="9.14" a="1720.56" fwhm="0.001575" res="334850.5" algo="FTMS"/>
<pk mz="528.127074" i="4911048.5" z="-1" sn="35.16" a="8434.14" fwhm="0.001846" res="286062.8" algo="FTMS" component_name="C" deconvoluted_molecular_mass="525.119819" deconvoluted_isotopic_mass="528.127875"/>
<pk mz="528.147306" i="5823436.0" sn="42.14" a="9786.05" fwhm="0.001793" res="294570.4" algo="FTMS"/>
<pk mz="528.189894" i="1511123.1" sn="9.17" a="1876.08" fwhm="0.001779" res="296907.9" algo="FTMS"/>
<pk mz="529.062317" i="2247782.8" sn="14.80" a="3559.38" fwhm="0.001848" res="286331.6" algo="FTMS"/>
<pk mz="529.083533" i="1588330.4" sn="9.76" a="2241.29" fwhm="0.001806" res="292931.7" algo="FTMS"/>
<pk mz="529.098797" i="1741164.9" sn="10.93" a="2665.95" fwhm="0.001819" res="290812.5" algo="FTMS"/>
<pk mz="529.114197" i="28467312.0" sn="215.24" a="52784.35" fwhm="0.001821" res="290550.2" algo="FTMS"/>
<pk mz="529.119912" i="2124144.5" sn="13.86" a="3717.94" fwhm="0.002089" res="253235.5" algo="FTMS"/>
<pk mz="529.135141" i="1543027.0" z="-1" sn="9.42" a="2394.32" fwhm="0.001953" res="270910.2" algo="FTMS" component_name="C" deconvoluted_molecular_mass="525.119819" deconvoluted_isotopic_mass="529.135946"/>
<pk mz="529.152764" i="4430966.0" sn="31.49" a="7897.02" fwhm="0.001910" res="277087.5" algo="FTMS"/>
<pk mz="529.156238" i="2143862.5" sn="14.01" a="3169.64" fwhm="0.001761" res="300491.0" algo="FTMS"/>
<pk mz="529.229130" i="1697154.8" sn="10.59" a="2427.71" fwhm="0.001828" res="289537.0" algo="FTMS"/>
<pk mz="529.265480" i="1432200.8" sn="8.57" a="1628.25" fwhm="0.001636" res="323550.8" algo="FTMS"/>
<pk mz="530.093890" i="1236753.8" sn="7.07" a="1443.89" fwhm="0.001648" res="321740.2" algo="FTMS"/>
<pk mz="530.117620" i="4142357.8" sn="29.28" a="6648.46" fwhm="0.001661" res="319172.3" algo="FTMS"/>
<pk mz="530.137033" i="1768728.9" sn="11.14" a="2369.75" fwhm="0.001643" res="322607.2" algo="FTMS"/>
<pk mz="531.041775" i="2304939.8" sn="15.24" a="3518.56" fwhm="0.001764" res="301074.9" algo="FTMS"/>
<pk mz="531.077994" i="2340273.5" sn="15.51" a="3088.10" fwhm="0.001579" res="336362.6" algo="FTMS"/>
<pk mz="531.098982" i="1247796.9" sn="7.16" a="2045.54" fwhm="0.002336" res="227309.9" algo="FTMS"/>
<pk mz="531.114524" i="2178999.5" sn="14.27" a="2925.18" fwhm="0.001581" res="335931.9" algo="FTMS"/>
<pk mz="531.150802" i="2079677.3" sn="13.52" a="3207.12" fwhm="0.001868" res="284382.6" algo="FTMS"/>
<pk mz="531.244730" i="1449164.3" sn="8.70" a="1685.49" fwhm="0.001646" res="322801.1" algo="FTMS"/>
<pk mz="531.281256" i="1366482.1" sn="8.06" a="1421.73" fwhm="0.001486" res="357568.0" algo="FTMS"/>
<pk mz="532.075773" i="4916816.0" sn="35.20" a="8034.69" fwhm="0.001813" res="293441.3" algo="FTMS"/>
<pk mz="532.129937" i="1542232.6" sn="9.41" a="1693.27" fwhm="0.001441" res="369345.0" algo="FTMS"/>
<pk mz="532.166490" i="1338462.4" sn="7.85" a="1359.09" fwhm="0.001405" res="378893.6" algo="FTMS"/>
<pk mz="532.202705" i="1272420.0" sn="7.34" a="1599.17" fwhm="0.001705" res="312202.0" algo="FTMS"/>
<pk mz="533.057335" i="2311400.8" sn="15.28" a="2917.14" fwhm="0.001532" res="347940.3" algo="FTMS"/>
<pk mz="533.085679" i="23646958.0" sn="178.39" a="44156.19" fwhm="0.001862" res="286335.7" algo="FTMS"/>
<pk mz="533.093784" i="2825454.3" sn="19.21" a="4200.92" fwhm="0.001636" res="325853.4" algo="FTMS"/>
<pk mz="533.130087" i="2010355.9" sn="12.98" a="3341.65" fwhm="0.001965" res="271258.9" algo="FTMS"/>
<pk mz="533.166638" i="1793273.5" sn="11.32" a="2219.23" fwhm="0.001575" res="338581.6" algo="FTMS"/>
<pk mz="534.060625" i="1287553.4" sn="7.46" a="1541.76" fwhm="0.001796" res="297296.0" algo="FTMS"/>
<pk mz="534.088908" i="4224901.5" sn="29.91" a="7531.75" fwhm="0.001820" res="293533.0" algo="FTMS"/>
<pk mz="534.136570" i="3822476.8" sn="26.83" a="6585.19" fwhm="0.001897" res="281604.2" algo="FTMS"/>
<pk mz="534.145575" i="1470094.3" sn="8.85" a="1674.87" fwhm="0.001568" res="340624.5" algo="FTMS"/>
<pk mz="534.173759" i="1710482.5" sn="10.69" a="1964.12" fwhm="0.001489" res="358775.4" algo="FTMS"/>
<pk mz="534.181856" i="1865619.6" sn="11.88" a="2912.35" fwhm="0.001900" res="281172.1" algo="FTMS"/>
<pk mz="535.036337" i="2298898.8" sn="15.19" a="4841.82" fwhm="0.002064" res="259262.0" algo="FTMS"/>
<pk mz="535.061756" i="3780630.5" sn="26.51" a="6465.70" fwhm="0.001888" res="283398.3" algo="FTMS"/>
<pk mz="535.072975" i="2437656.0" sn="16.25" a="3429.56" fwhm="0.001652" res="323827.3" algo="FTMS"/>
<pk mz="535.083984" i="1635609.8" sn="10.12" a="2582.27" fwhm="0.002152" res="248683.4" algo="FTMS"/>
<pk mz="535.103712" i="2691612.8" sn="18.19" a="3821.78" fwhm="0.001592" res="336189.5" algo="FTMS"/>
<pk mz="535.109309" i="3187741.5" sn="21.98" a="5321.44" fwhm="0.001886" res="283766.1" algo="FTMS"/>
<pk mz="535.145689" i="2581538.8" sn="17.35" a="4369.34" fwhm="0.001946" res="274933.4" algo="FTMS"/>
<pk mz="535.177137" i="1453607.4" sn="8.72" a="1609.03" fwhm="0.001620" res="330357.6" algo="FTMS"/>
<pk mz="535.182016" i="1704232.1" sn="10.64" a="2387.56" fwhm="0.001827" res="292932.1" algo="FTMS"/>
<pk mz="535.218363" i="1624621.5" sn="10.03" a="2294.83" fwhm="0.001745" res="306654.4" algo="FTMS"/>
<pk mz="535.267776" i="1328564.8" sn="7.81" a="1667.01" fwhm="0.002004" res="267039.1" algo="FTMS"/>
<pk mz="536.079551" i="2528938.8" sn="17.03" a="3925.70" fwhm="0.001767" res="303316.0" algo="FTMS"/>
<pk mz="536.114052" i="1551023.6" sn="9.51" a="1926.80" fwhm="0.001571" res="341296.7" algo="FTMS"/>
<pk mz="536.136257" i="3517618.8" sn="24.62" a="6043.44" fwhm="0.001754" res="305750.4" algo="FTMS"/>
<pk mz="536.161290" i="1567926.4" sn="9.64" a="2209.92" fwhm="0.001647" res="325462.5" algo="FTMS"/>
<pk mz="536.172555" i="9743544.0" sn="72.44" a="17522.59" fwhm="0.001852" res="289507.3" algo="FTMS"/>
<pk mz="536.197670" i="1675451.6" sn="10.47" a="2066.47" fwhm="0.001644" res="326119.3" algo="FTMS"/>
<pk mz="537.052231" i="2463029.0" sn="16.52" a="3404.61" fwhm="0.001634" res="328595.9" algo="FTMS"/>
<pk mz="537.088634" i="3115322.3" sn="21.53" a="5053.51" fwhm="0.001820" res="295036.7" algo="FTMS"/>
<pk mz="537.119296" i="3187006.5" sn="22.08" a="4437.00" fwhm="0.001557" res="345017.5" algo="FTMS"/>
<pk mz="537.124990" i="2692927.3" sn="18.28" a="3731.67" fwhm="0.001651" res="325298.8" algo="FTMS"/>
<pk mz="537.156737" i="1275203.8" sn="7.39" a="1385.54" fwhm="0.001451" res="370180.7" algo="FTMS"/>
<pk mz="537.161346" i="2580804.5" sn="17.42" a="3768.86" fwhm="0.001703" res="315477.6" algo="FTMS"/>
<pk mz="537.175927" i="1770054.5" sn="11.19" a="2424.32" fwhm="0.001817" res="295667.4" algo="FTMS"/>
<pk mz="537.197718" i="1363785.5" sn="8.07" a="1807.21" fwhm="0.001778" res="302064.4" algo="FTMS"/>
<pk mz="537.270683" i="1276755.8" sn="7.41" a="1939.87" fwhm="0.001967" res="273150.1" algo="FTMS"/>
<pk mz="538.120243" i="1345737.6" sn="7.93" a="2084.31" fwhm="0.001969" res="273303.9" algo="FTMS"/>
<pk mz="538.131594" i="7110091.0" sn="52.21" a="12441.07" fwhm="0.001844" res="291828.3" algo="FTMS"/>
<pk mz="538.151828" i="1404622.0" sn="8.39" a="1781.58" fwhm="0.001750" res="307535.4" algo="FTMS"/>
<pk mz="538.176975" i="1645009.5" sn="10.23" a="1884.40" fwhm="0.001535" res="350499.7" algo="FTMS"/>
<pk mz="539.067915" i="2515530.5" sn="16.92" a="3585.36" fwhm="0.001678" res="321216.5" algo="FTMS"/>
<pk mz="539.098614" i="3556942.5" sn="24.92" a="5803.85" fwhm="0.001785" res="301973.2" algo="FTMS"/>
<pk mz="539.104438" i="2807887.5" sn="19.16" a="4178.13" fwhm="0.001747" res="308580.6" algo="FTMS"/>
<pk mz="539.107582" i="1956431.8" sn="12.62" a="2629.90" fwhm="0.001711" res="315056.4" algo="FTMS"/>
<pk mz="539.134987" i="74925648.0" sn="573.13" a="142474.91" fwhm="0.001867" res="288816.8" algo="FTMS"/>
<pk mz="539.138237" i="3974740.0" sn="28.13" a="7552.78" fwhm="0.002873" res="187650.8" algo="FTMS"/>
<pk mz="540.138369" i="11540185.0" sn="86.24" a="21808.79" fwhm="0.001839" res="293701.1" algo="FTMS"/>
<pk mz="540.147289" i="2729177.8" sn="18.56" a="5288.79" fwhm="0.002034" res="265525.6" algo="FTMS"/>
<pk mz="541.047277" i="1646926.6" sn="10.25" a="2934.54" fwhm="0.002176" res="248663.1" algo="FTMS"/>
<pk mz="541.062718" i="1739600.6" sn="10.96" a="2531.95" fwhm="0.001945" res="278150.2" algo="FTMS"/>
<pk mz="541.083505" i="1843539.3" sn="11.76" a="2307.57" fwhm="0.001609" res="336303.6" algo="FTMS"/>
<pk mz="541.114317" i="5748567.0" sn="41.75" a="10766.38" fwhm="0.001876" res="288494.1" algo="FTMS"/>
<pk mz="541.119917" i="2011480.0" sn="13.05" a="2842.23" fwhm="0.001690" res="320118.1" algo="FTMS"/>
<pk mz="541.135414" i="1237593.9" sn="7.10" a="1711.31" fwhm="0.002027" res="267010.2" algo="FTMS"/>
<pk mz="541.139327" i="2184538.5" sn="14.37" a="3216.28" fwhm="0.001656" res="326749.4" algo="FTMS"/>
<pk mz="541.156260" i="1845084.6" sn="11.77" a="2454.24" fwhm="0.001680" res="322194.8" algo="FTMS"/>
<pk mz="541.184638" i="1889120.3" sn="12.11" a="2542.59" fwhm="0.001718" res="315062.7" algo="FTMS"/>
<pk mz="541.192765" i="1763169.3" sn="11.14" a="3007.34" fwhm="0.002136" res="253340.8" algo="FTMS"/>
<pk mz="541.265436" i="1455722.5" sn="8.78" a="1550.42" fwhm="0.001595" res="339313.5" algo="FTMS"/>
<pk mz="541.301848" i="1638255.3" sn="10.18" a="1997.93" fwhm="0.001654" res="327348.4" algo="FTMS"/>
<pk mz="542.126619" i="2524631.5" sn="16.99" a="3889.33" fwhm="0.001848" res="293308.5" algo="FTMS"/>
<pk mz="542.163212" i="1866204.0" sn="11.93" a="2722.43" fwhm="0.001747" res="310327.6" algo="FTMS"/>
<pk mz="542.205652" i="5772257.5" sn="41.93" a="10224.33" fwhm="0.001867" res="290363.7" algo="FTMS"/>
<pk mz="543.041925" i="1721416.9" sn="10.82" a="2218.27" fwhm="0.001677" res="323809.7" algo="FTMS"/>
<pk mz="543.078260" i="2048077.3" sn="13.32" a="3131.38" fwhm="0.001826" res="297468.7" algo="FTMS"/>
<pk mz="543.129854" i="92178512.0" sn="705.65" a="179649.36" fwhm="0.001895" res="286665.8" algo="FTMS"/>
<pk mz="543.317722" i="1256298.5" sn="7.24" a="1664.95" fwhm="0.001811" res="300077.4" algo="FTMS"/>
<pk mz="544.133250" i="12042445.0" sn="90.09" a="23593.67" fwhm="0.001919" res="283580.6" algo="FTMS"/>
<pk mz="545.057392" i="2370361.8" sn="15.80" a="3351.18" fwhm="0.001747" res="312061.4" algo="FTMS"/>
<pk mz="545.093828" i="1864254.1" sn="11.91" a="3074.60" fwhm="0.002084" res="261524.0" algo="FTMS"/>
<pk mz="545.114742" i="1612096.5" sn="9.97" a="2216.02" fwhm="0.001727" res="315606.9" algo="FTMS"/>
<pk mz="545.130559" i="1515586.4" sn="9.23" a="1704.45" fwhm="0.001595" res="341843.7" algo="FTMS"/>
<pk mz="545.133144" i="2690882.8" sn="18.26" a="3891.22" fwhm="0.002078" res="262346.4" algo="FTMS"/>
<pk mz="545.147953" i="1612100.4" sn="9.97" a="2572.25" fwhm="0.002021" res="269763.0" algo="FTMS"/>
<pk mz="545.260364" i="1559889.5" sn="9.57" a="1713.65" fwhm="0.001619" res="336849.5" algo="FTMS"/>
<pk mz="546.004358" i="2068903.1" sn="13.48" a="2910.38" fwhm="0.001751" res="311860.9" algo="FTMS"/>
<pk mz="546.136416" i="1373110.1" sn="8.14" a="1455.32" fwhm="0.001498" res="364509.6" algo="FTMS"/>
<pk mz="546.145474" i="1880503.1" sn="12.03" a="2774.93" fwhm="0.001827" res="298961.7" algo="FTMS"/>
<pk mz="547.072965" i="1872415.4" sn="11.97" a="2408.68" fwhm="0.001662" res="329085.6" algo="FTMS"/>
<pk mz="547.101258" i="12380707.0" sn="92.69" a="24023.30" fwhm="0.001956" res="279656.1" algo="FTMS"/>
<pk mz="547.109304" i="2071587.4" sn="13.50" a="3660.74" fwhm="0.002058" res="265893.3" algo="FTMS"/>
<pk mz="547.145866" i="1956391.5" sn="12.62" a="2925.23" fwhm="0.001855" res="295009.0" algo="FTMS"/>
<pk mz="548.104724" i="2530960.5" sn="17.03" a="3457.87" fwhm="0.001696" res="323259.4" algo="FTMS"/>
<pk mz="548.124834" i="2200210.8" sn="14.49" a="3219.06" fwhm="0.001798" res="304827.7" algo="FTMS"/>
<pk mz="548.161471" i="2180758.8" sn="14.34" a="3405.30" fwhm="0.001940" res="282591.0" algo="FTMS"/>
<pk mz="548.189490" i="4171417.8" sn="29.63" a="7000.34" fwhm="0.001827" res="300097.7" algo="FTMS"/>
<pk mz="549.032513" i="1379059.8" sn="8.18" a="1837.63" fwhm="0.001741" res="315393.8" algo="FTMS"/>
<pk mz="549.077566" i="1433336.5" sn="8.60" a="2688.24" fwhm="0.002457" res="223482.9" algo="FTMS"/>
<pk mz="549.088479" i="2893049.8" sn="19.81" a="4483.06" fwhm="0.001814" res="302753.0" algo="FTMS"/>
<pk mz="549.119169" i="3287293.0" sn="22.84" a="5778.56" fwhm="0.001982" res="277049.5" algo="FTMS"/>
<pk mz="549.125053" i="2059517.5" sn="13.41" a="2607.27" fwhm="0.001587" res="345926.1" algo="FTMS"/>
<pk mz="549.128322" i="1545213.9" sn="9.46" a="2238.06" fwhm="0.001840" res="298471.5" algo="FTMS"/>
<pk mz="549.161476" i="1663745.4" sn="10.37" a="2131.93" fwhm="0.001734" res="316734.9" algo="FTMS"/>
<pk mz="549.192908" i="1262084.8" sn="7.28" a="1158.92" fwhm="0.001510" res="363804.7" algo="FTMS"/>
<pk mz="549.197835" i="1348869.3" sn="7.95" a="1711.48" fwhm="0.001751" res="313641.1" algo="FTMS"/>
<pk mz="550.086300" i="18713442.0" sn="141.33" a="37403.86" fwhm="0.001969" res="279409.1" algo="FTMS"/>
<pk mz="550.095223" i="3826530.8" sn="26.98" a="6227.81" fwhm="0.001827" res="301067.2" algo="FTMS"/>
<pk mz="550.151829" i="4795240.5" sn="34.42" a="8367.78" fwhm="0.001911" res="287954.4" algo="FTMS"/>
<pk mz="550.176882" i="1750123.1" sn="11.03" a="2412.29" fwhm="0.001888" res="291423.5" algo="FTMS"/>
<pk mz="551.046578" i="1383619.5" sn="8.21" a="1963.32" fwhm="0.001993" res="276439.6" algo="FTMS"/>
<pk mz="551.067928" i="2198981.5" sn="14.48" a="3054.09" fwhm="0.001672" res="329667.8" algo="FTMS"/>
<pk mz="551.089598" i="2664903.8" sn="18.06" a="4303.78" fwhm="0.001833" res="300671.0" algo="FTMS"/>
<pk mz="551.096219" i="2334152.5" sn="15.52" a="4088.86" fwhm="0.001969" res="279875.3" algo="FTMS"/>
<pk mz="551.104296" i="2552265.3" sn="17.19" a="3965.66" fwhm="0.001865" res="295472.7" algo="FTMS"/>
<pk mz="551.134957" i="7904204.5" sn="58.30" a="15338.02" fwhm="0.001968" res="280087.2" algo="FTMS"/>
<pk mz="551.140758" i="1884108.9" sn="12.06" a="2355.05" fwhm="0.001649" res="334220.6" algo="FTMS"/>
<pk mz="551.177042" i="1481168.5" sn="8.96" a="1613.93" fwhm="0.001487" res="370709.5" algo="FTMS"/>
<pk mz="552.071368" i="1304105.1" sn="7.60" a="1689.46" fwhm="0.001830" res="301699.2" algo="FTMS"/>
<pk mz="552.147189" i="6092848.5" sn="44.39" a="11500.73" fwhm="0.002033" res="271645.8" algo="FTMS"/>
<pk mz="553.072270" i="1972873.9" sn="12.82" a="2826.65" fwhm="0.001767" res="312922.1" algo="FTMS"/>
<pk mz="553.083474" i="2773131.0" sn="19.01" a="4493.04" fwhm="0.001854" res="298362.1" algo="FTMS"/>
<pk mz="553.114168" i="3943565.8" sn="28.06" a="6943.22" fwhm="0.001920" res="288054.2" algo="FTMS"/>
<pk mz="553.119785" i="2689166.3" sn="18.36" a="4807.89" fwhm="0.002014" res="274678.0" algo="FTMS"/>
<pk mz="553.150597" i="5438609.5" sn="39.62" a="9919.98" fwhm="0.001913" res="289103.7" algo="FTMS"/>
<pk mz="553.156344" i="2265233.8" sn="15.08" a="3765.75" fwhm="0.002053" res="269478.1" algo="FTMS"/>
<pk mz="553.301867" i="1256095.6" sn="7.28" a="2048.00" fwhm="0.002029" res="272720.6" algo="FTMS"/>
<pk mz="554.117762" i="1222892.1" sn="7.02" a="1846.24" fwhm="0.001986" res="279064.6" algo="FTMS"/>
<pk mz="555.041651" i="1560640.9" sn="9.63" a="2190.32" fwhm="0.001897" res="292585.5" algo="FTMS"/>
<pk mz="555.062703" i="1837378.8" sn="11.77" a="2835.88" fwhm="0.001884" res="294684.1" algo="FTMS"/>
<pk mz="555.067656" i="1502787.3" sn="9.19" a="2191.78" fwhm="0.001977" res="280803.7" algo="FTMS"/>
<pk mz="555.099233" i="1963846.1" sn="12.75" a="3080.54" fwhm="0.001877" res="295712.2" algo="FTMS"/>
<pk mz="555.129872" i="4777289.0" sn="34.51" a="8978.72" fwhm="0.001999" res="277707.9" algo="FTMS"/>
<pk mz="555.135679" i="1570121.4" sn="9.71" a="1932.84" fwhm="0.001650" res="336346.9" algo="FTMS"/>
<pk mz="555.167194" i="2603340.3" sn="17.70" a="3826.88" fwhm="0.001762" res="315161.0" algo="FTMS"/>
<pk mz="555.171939" i="2301260.8" sn="15.36" a="3343.61" fwhm="0.001784" res="311137.1" algo="FTMS"/>
<pk mz="556.142207" i="7515555.0" sn="55.68" a="14059.00" fwhm="0.001958" res="284007.6" algo="FTMS"/>
<pk mz="556.221352" i="5397930.0" sn="39.30" a="11036.29" fwhm="0.002126" res="261651.2" algo="FTMS"/>
<pk mz="556.239181" i="3648939.5" sn="25.78" a="6590.11" fwhm="0.002017" res="275760.5" algo="FTMS"/>
<pk mz="557.057393" i="1631730.6" sn="10.18" a="2339.64" fwhm="0.001901" res="293012.6" algo="FTMS"/>
<pk mz="557.078408" i="1407732.4" sn="8.45" a="1906.19" fwhm="0.001984" res="280820.0" algo="FTMS"/>
<pk mz="557.093824" i="1541109.8" sn="9.48" a="2081.13" fwhm="0.001917" res="290568.5" algo="FTMS"/>
<pk mz="557.108223" i="1658871.0" sn="10.39" a="2261.70" fwhm="0.001784" res="312193.9" algo="FTMS"/>
<pk mz="557.114772" i="1884407.5" sn="12.14" a="3329.41" fwhm="0.002205" res="252679.1" algo="FTMS"/>
<pk mz="557.145412" i="324718080.0" z="-1" sn="2508.32" a="637660.69" fwhm="0.001975" res="282136.2" algo="FTMS" component_name="M" deconvoluted_molecular_mass="557.146261" deconvoluted_isotopic_mass="557.146309"/>
<pk mz="557.187760" i="1337853.8" sn="7.91" a="1543.30" fwhm="0.001771" res="314671.7" algo="FTMS"/>
<pk mz="557.224878" i="1586176.9" sn="9.83" a="2209.96" fwhm="0.002225" res="250473.5" algo="FTMS"/>
<pk mz="557.260296" i="1788932.0" sn="11.40" a="2441.25" fwhm="0.001665" res="334617.7" algo="FTMS"/>
<pk mz="558.148833" i="37277264.0" z="-1" sn="285.80" a="78592.11" fwhm="0.002037" res="274045.3" algo="FTMS" component_name="M" deconvoluted_molecular_mass="557.146261" deconvoluted_isotopic_mass="558.149733"/>
<pk mz="558.181802" i="1262929.6" sn="7.33" a="1387.97" fwhm="0.001707" res="326960.5" algo="FTMS"/>
<pk mz="559.036579" i="1759640.0" sn="11.17" a="2755.58" fwhm="0.002043" res="273653.1" algo="FTMS"/>
<pk mz="559.072829" i="1839258.9" sn="11.79" a="2777.64" fwhm="0.001703" res="328258.2" algo="FTMS"/>
<pk mz="559.109440" i="1571229.9" sn="9.71" a="2291.40" fwhm="0.002020" res="276745.2" algo="FTMS"/>
<pk mz="559.130279" i="1430687.6" sn="8.63" a="1962.40" fwhm="0.001898" res="294648.3" algo="FTMS"/>
<pk mz="559.149923" i="8287905.0" z="-1" sn="61.65" a="17649.82" fwhm="0.002237" res="249942.7" algo="FTMS" component_name="M" deconvoluted_molecular_mass="557.146261" deconvoluted_isotopic_mass="559.150826"/>
<pk mz="559.275999" i="1268395.4" sn="7.37" a="2691.03" fwhm="0.002754" res="203057.9" algo="FTMS"/>
<pk mz="560.068250" i="1320170.6" sn="7.77" a="1405.84" fwhm="0.001550" res="361358.4" algo="FTMS"/>
<pk mz="560.124889" i="1351663.1" sn="8.01" a="1617.63" fwhm="0.001746" res="320774.4" algo="FTMS"/>
<pk mz="560.153348" i="1312497.4" z="-1" sn="7.71" a="1744.55" fwhm="0.001998" res="280398.3" algo="FTMS" component_name="M" deconvoluted_molecular_mass="557.146261" deconvoluted_isotopic_mass="560.154255"/>
<pk mz="560.216284" i="9203446.0" sn="68.73" a="18666.32" fwhm="0.002049" res="273398.8" algo="FTMS"/>
<pk mz="561.052137" i="2032439.4" sn="13.28" a="2751.54" fwhm="0.001785" res="314230.2" algo="FTMS"/>
<pk mz="561.088622" i="3105082.3" sn="21.57" a="5752.66" fwhm="0.002062" res="272138.7" algo="FTMS"/>
<pk mz="561.125195" i="2117437.0" sn="13.94" a="3416.30" fwhm="0.001955" res="287027.6" algo="FTMS"/>
<pk mz="561.128169" i="1258557.3" sn="7.29" a="1685.18" fwhm="0.001813" res="309501.4" algo="FTMS"/>
<pk mz="561.161487" i="1859903.8" sn="11.94" a="3097.73" fwhm="0.002082" res="269582.8" algo="FTMS"/>
<pk mz="561.219544" i="2528580.3" sn="17.11" a="4428.56" fwhm="0.002053" res="273305.2" algo="FTMS"/>
<pk mz="562.055837" i="1761667.5" sn="11.18" a="2502.41" fwhm="0.001914" res="293636.1" algo="FTMS"/>
<pk mz="562.120269" i="1258888.4" sn="7.30" a="1161.84" fwhm="0.001593" res="352867.3" algo="FTMS"/>
<pk mz="562.140516" i="2105225.8" sn="13.84" a="3143.78" fwhm="0.001795" res="313243.6" algo="FTMS"/>
<pk mz="562.176881" i="2069388.6" sn="13.56" a="2850.47" fwhm="0.001735" res="323941.4" algo="FTMS"/>
<pk mz="563.067946" i="1966542.1" sn="12.77" a="2835.78" fwhm="0.001745" res="322587.1" algo="FTMS"/>
<pk mz="563.104245" i="2760656.8" sn="18.91" a="5149.74" fwhm="0.002051" res="274522.0" algo="FTMS"/>
<pk mz="563.140788" i="2130899.5" sn="14.04" a="3580.08" fwhm="0.002024" res="278251.7" algo="FTMS"/>
<pk mz="563.143963" i="1397459.6" sn="8.37" a="2190.36" fwhm="0.002139" res="263224.1" algo="FTMS"/>
<pk mz="564.015064" i="4718610.0" sn="34.05" a="9214.36" fwhm="0.002070" res="272447.3" algo="FTMS"/>
<pk mz="564.101916" i="27586584.0" sn="210.86" a="60394.87" fwhm="0.002123" res="265667.7" algo="FTMS"/>
<pk mz="564.110692" i="2112024.8" sn="13.89" a="3465.68" fwhm="0.001957" res="288289.5" algo="FTMS"/>
<pk mz="564.192502" i="1706014.6" sn="10.75" a="1895.65" fwhm="0.001583" res="356342.0" algo="FTMS"/>
<pk mz="565.083539" i="2488924.5" sn="16.81" a="4980.87" fwhm="0.002219" res="254707.2" algo="FTMS"/>
<pk mz="565.105248" i="4208734.0" sn="30.10" a="8598.52" fwhm="0.002019" res="279899.5" algo="FTMS"/>
<pk mz="565.111848" i="10319967.0" sn="77.36" a="23004.02" fwhm="0.002157" res="261941.5" algo="FTMS"/>
<pk mz="565.119743" i="2350687.0" sn="15.74" a="3715.01" fwhm="0.001802" res="313556.2" algo="FTMS"/>
<pk mz="565.156400" i="1930337.6" sn="12.49" a="2613.32" fwhm="0.001702" res="332023.8" algo="FTMS"/>
<pk mz="565.192452" i="1829732.0" sn="11.71" a="3314.02" fwhm="0.002074" res="272468.7" algo="FTMS"/>
<pk mz="565.439801" i="1287796.9" sn="7.52" a="1818.29" fwhm="0.001811" res="312303.3" algo="FTMS"/>
<pk mz="566.115226" i="2039458.4" sn="13.33" a="3429.10" fwhm="0.001933" res="292933.2" algo="FTMS"/>
<pk mz="566.162987" i="6645925.5" sn="48.95" a="13964.45" fwhm="0.002090" res="270908.7" algo="FTMS"/>
<pk mz="566.208556" i="1553064.6" sn="9.57" a="2534.54" fwhm="0.002298" res="246354.4" algo="FTMS"/>
<pk mz="566.251224" i="1938091.4" sn="12.55" a="3663.97" fwhm="0.002083" res="271836.8" algo="FTMS"/>
<pk mz="567.062666" i="1428192.6" sn="8.60" a="1857.79" fwhm="0.001662" res="341189.8" algo="FTMS"/>
<pk mz="567.087811" i="3393250.3" sn="23.80" a="6475.61" fwhm="0.002094" res="270785.8" algo="FTMS"/>
<pk mz="567.099136" i="2202851.0" sn="14.59" a="4005.95" fwhm="0.002070" res="273941.5" algo="FTMS"/>
<pk mz="567.129798" i="3486949.0" sn="24.52" a="6410.42" fwhm="0.002087" res="271743.7" algo="FTMS"/>
<pk mz="567.135400" i="2342629.5" sn="15.67" a="4109.19" fwhm="0.002133" res="265932.9" algo="FTMS"/>
<pk mz="567.165639" i="1393895.4" sn="8.34" a="2316.84" fwhm="0.002335" res="242943.0" algo="FTMS"/>
<pk mz="567.171826" i="1385191.8" sn="8.27" a="1340.69" fwhm="0.001541" res="367972.3" algo="FTMS"/>
<pk mz="567.208179" i="1330154.1" sn="7.84" a="1885.32" fwhm="0.001848" res="306977.8" algo="FTMS"/>
<pk mz="568.096903" i="23089442.0" sn="176.09" a="49609.70" fwhm="0.002100" res="270580.8" algo="FTMS"/>
<pk mz="568.105843" i="2307363.3" sn="15.40" a="3585.25" fwhm="0.001890" res="300662.1" algo="FTMS"/>
<pk mz="569.057093" i="1785182.4" sn="11.36" a="3567.01" fwhm="0.002474" res="229997.9" algo="FTMS"/>
<pk mz="569.100227" i="3625313.0" sn="25.59" a="6859.63" fwhm="0.002092" res="272042.7" algo="FTMS"/>
<pk mz="569.114809" i="1919329.9" sn="12.40" a="2571.11" fwhm="0.001703" res="334248.3" algo="FTMS"/>
<pk mz="569.151187" i="1852772.1" sn="11.88" a="2735.75" fwhm="0.001881" res="302596.0" algo="FTMS"/>
<pk mz="569.187064" i="1322854.3" sn="7.79" a="1806.37" fwhm="0.001988" res="286366.7" algo="FTMS"/>
<pk mz="570.157906" i="2633120.8" sn="17.92" a="5156.17" fwhm="0.002105" res="270852.3" algo="FTMS"/>
<pk mz="570.236900" i="3746213.3" sn="26.79" a="6960.99" fwhm="0.002052" res="277913.9" algo="FTMS"/>
<pk mz="571.036665" i="1540564.0" sn="9.56" a="1940.52" fwhm="0.001759" res="324563.7" algo="FTMS"/>
<pk mz="571.072739" i="1835734.1" sn="11.87" a="3934.22" fwhm="0.002614" res="218464.1" algo="FTMS"/>
<pk mz="571.109489" i="1422040.3" sn="8.64" a="2556.24" fwhm="0.002415" res="236448.6" algo="FTMS"/>
<pk mz="571.124760" i="5358041.0" sn="39.38" a="9879.64" fwhm="0.001988" res="287214.1" algo="FTMS"/>
<pk mz="571.161124" i="10389979.0" sn="78.67" a="22039.01" fwhm="0.002127" res="268497.5" algo="FTMS"/>
<pk mz="571.166879" i="1613787.5" sn="10.14" a="2772.55" fwhm="0.002037" res="280392.8" algo="FTMS"/>
<pk mz="571.240663" i="1253087.8" sn="7.32" a="1580.34" fwhm="0.001895" res="301484.6" algo="FTMS"/>
<pk mz="571.276078" i="1497057.8" sn="9.22" a="2789.11" fwhm="0.002380" res="240080.5" algo="FTMS"/>
<pk mz="572.068385" i="1955854.8" sn="12.81" a="3044.00" fwhm="0.002089" res="273797.1" algo="FTMS"/>
<pk mz="572.113033" i="1382033.3" sn="8.33" a="2346.31" fwhm="0.002393" res="239082.9" algo="FTMS"/>
<pk mz="572.145929" i="1687571.0" sn="10.71" a="2174.48" fwhm="0.001706" res="335467.2" algo="FTMS"/>
<pk mz="572.164365" i="1607700.0" sn="10.09" a="2367.77" fwhm="0.002291" res="249796.6" algo="FTMS"/>
<pk mz="573.052183" i="1747269.0" sn="11.18" a="2944.51" fwhm="0.002092" res="273989.1" algo="FTMS"/>
<pk mz="573.088677" i="2123335.0" sn="14.11" a="3575.04" fwhm="0.002035" res="281592.5" algo="FTMS"/>
<pk mz="573.125198" i="1867593.0" sn="12.12" a="3815.96" fwhm="0.002361" res="242769.6" algo="FTMS"/>
<pk mz="573.161830" i="1236043.0" sn="7.19" a="1769.62" fwhm="0.002099" res="273075.8" algo="FTMS"/>
<pk mz="573.182390" i="1550156.1" sn="9.64" a="2681.52" fwhm="0.002323" res="246747.5" algo="FTMS"/>
<pk mz="573.291776" i="1264466.0" sn="7.41" a="1883.63" fwhm="0.002009" res="285302.4" algo="FTMS"/>
<pk mz="574.177120" i="1578625.3" sn="9.86" a="2677.77" fwhm="0.002207" res="260183.3" algo="FTMS"/>
<pk mz="574.212948" i="1239171.1" sn="7.21" a="1910.55" fwhm="0.002062" res="278488.6" algo="FTMS"/>
<pk mz="574.231931" i="26595972.0" sn="205.23" a="58742.00" fwhm="0.002179" res="263542.7" algo="FTMS"/>
<pk mz="575.067880" i="2358447.5" sn="15.95" a="3576.43" fwhm="0.001979" res="290603.3" algo="FTMS"/>
<pk mz="575.104108" i="2032817.3" sn="13.41" a="3837.24" fwhm="0.002248" res="255820.8" algo="FTMS"/>
<pk mz="575.140749" i="1765555.1" sn="11.32" a="2840.30" fwhm="0.002055" res="279937.7" algo="FTMS"/>
<pk mz="575.156077" i="5907124.0" sn="43.66" a="12164.51" fwhm="0.002038" res="282159.5" algo="FTMS"/>
<pk mz="575.176641" i="1259189.0" sn="7.37" a="1558.75" fwhm="0.001813" res="317199.0" algo="FTMS"/>
<pk mz="575.235337" i="5632696.0" sn="41.52" a="11475.83" fwhm="0.002119" res="271420.1" algo="FTMS"/>
<pk mz="575.250043" i="2250936.8" sn="15.11" a="4105.67" fwhm="0.002142" res="268555.0" algo="FTMS"/>
<pk mz="575.271860" i="1216953.9" sn="7.04" a="2163.21" fwhm="0.002394" res="240336.5" algo="FTMS"/>
<pk mz="575.471547" i="1821380.0" sn="11.76" a="3412.44" fwhm="0.002221" res="259084.4" algo="FTMS"/>
<pk mz="576.071290" i="1370594.1" sn="8.23" a="2381.78" fwhm="0.002313" res="249080.9" algo="FTMS"/>
<pk mz="576.120043" i="3345124.5" sn="23.65" a="5499.33" fwhm="0.001888" res="305089.5" algo="FTMS"/>
<pk mz="576.146741" i="1214182.0" sn="7.01" a="1831.92" fwhm="0.002075" res="277619.7" algo="FTMS"/>
<pk mz="576.156278" i="1958630.4" sn="12.83" a="3583.39" fwhm="0.002210" res="260738.6" algo="FTMS"/>
<pk mz="576.192602" i="7420648.0" sn="55.48" a="15697.31" fwhm="0.002154" res="267481.2" algo="FTMS"/>
<pk mz="576.229440" i="1280234.0" sn="7.53" a="1465.48" fwhm="0.001776" res="324536.4" algo="FTMS"/>
<pk mz="576.253307" i="1389803.3" sn="8.38" a="1724.59" fwhm="0.001908" res="301999.6" algo="FTMS"/>
<pk mz="577.047098" i="2056978.3" sn="13.59" a="3947.17" fwhm="0.002178" res="264903.7" algo="FTMS"/>
<pk mz="577.083609" i="2496788.0" sn="17.03" a="4033.20" fwhm="0.001951" res="295815.2" algo="FTMS"/>
<pk mz="577.119769" i="2320661.8" sn="15.65" a="3724.10" fwhm="0.001989" res="290131.3" algo="FTMS"/>
<pk mz="577.123032" i="1410837.9" sn="8.55" a="2171.16" fwhm="0.001998" res="288883.5" algo="FTMS"/>
<pk mz="577.156146" i="1655575.5" sn="10.46" a="2860.38" fwhm="0.002096" res="275390.2" algo="FTMS"/>
<pk mz="577.195944" i="1733401.4" sn="11.07" a="2753.08" fwhm="0.002006" res="287803.8" algo="FTMS"/>
<pk mz="578.030851" i="2878273.3" sn="20.01" a="5187.07" fwhm="0.002015" res="286903.5" algo="FTMS"/>
<pk mz="578.050213" i="1293122.3" sn="7.63" a="2063.10" fwhm="0.002141" res="269970.4" algo="FTMS"/>
<pk mz="578.117587" i="5801797.5" sn="42.84" a="11902.69" fwhm="0.002150" res="268907.6" algo="FTMS"/>
<pk mz="578.135481" i="1869638.4" sn="12.13" a="3107.71" fwhm="0.001958" res="295207.4" algo="FTMS"/>
<pk mz="578.171823" i="3113288.0" sn="21.84" a="5605.52" fwhm="0.002053" res="281655.2" algo="FTMS"/>
<pk mz="578.208117" i="1423689.8" sn="8.65" a="2302.33" fwhm="0.001752" res="330058.0" algo="FTMS"/>
<pk mz="579.099268" i="2321267.3" sn="15.66" a="3725.34" fwhm="0.001928" res="300334.9" algo="FTMS"/>
<pk mz="579.120902" i="1382260.3" sn="8.32" a="1938.58" fwhm="0.001915" res="302363.6" algo="FTMS"/>
<pk mz="579.127518" i="8029044.5" sn="60.23" a="17681.73" fwhm="0.002192" res="264173.0" algo="FTMS"/>
<pk mz="579.135829" i="1748341.0" sn="11.18" a="2887.77" fwhm="0.001998" res="289922.2" algo="FTMS"/>
<pk mz="579.171579" i="1613686.6" sn="10.13" a="3078.63" fwhm="0.002582" res="224346.9" algo="FTMS"/>
<pk mz="580.096763" i="2507680.8" sn="17.11" a="5441.93" fwhm="0.002360" res="245771.0" algo="FTMS"/>
<pk mz="580.131197" i="1624994.4" sn="10.22" a="2954.50" fwhm="0.002240" res="258964.9" algo="FTMS"/>
<pk mz="580.215598" i="1269158.1" sn="7.44" a="1433.55" fwhm="0.001640" res="353716.6" algo="FTMS"/>
<pk mz="581.042457" i="1236939.0" sn="7.19" a="1828.60" fwhm="0.002134" res="272252.5" algo="FTMS"/>
<pk mz="581.078398" i="1466316.6" sn="8.98" a="1624.03" fwhm="0.001694" res="343052.9" algo="FTMS"/>
<pk mz="581.109065" i="2504142.0" sn="17.09" a="4682.42" fwhm="0.002168" res="267981.9" algo="FTMS"/>
<pk mz="581.145794" i="1866191.5" sn="12.10" a="3077.87" fwhm="0.002134" res="272326.9" algo="FTMS"/>
<pk mz="581.150865" i="1674959.8" sn="10.61" a="2469.49" fwhm="0.002043" res="284396.6" algo="FTMS"/>
<pk mz="581.187577" i="1549521.4" sn="9.63" a="2547.34" fwhm="0.002136" res="272150.3" algo="FTMS"/>
<pk mz="582.025834" i="3053558.0" sn="21.38" a="6465.24" fwhm="0.002260" res="257580.8" algo="FTMS"/>
<pk mz="582.112569" i="73028600.0" sn="567.84" a="165402.33" fwhm="0.002197" res="264992.5" algo="FTMS"/>
<pk mz="582.121501" i="2938362.3" sn="20.48" a="5265.56" fwhm="0.002020" res="288126.2" algo="FTMS"/>
<pk mz="583.093863" i="1587747.9" sn="9.93" a="2020.01" fwhm="0.001830" res="318599.4" algo="FTMS"/>
<pk mz="583.115866" i="11146277.0" sn="84.57" a="24606.64" fwhm="0.002250" res="259123.3" algo="FTMS"/>
<pk mz="583.130346" i="1665061.4" sn="10.53" a="2237.55" fwhm="0.001802" res="323545.7" algo="FTMS"/>
<pk mz="583.160956" i="1494822.6" sn="9.20" a="2407.20" fwhm="0.002186" res="266719.5" algo="FTMS"/>
<pk mz="584.117216" i="2167375.0" sn="14.45" a="4202.24" fwhm="0.002673" res="218514.0" algo="FTMS"/>
<pk mz="584.133917" i="1288527.6" sn="7.59" a="2114.80" fwhm="0.002170" res="269178.7" algo="FTMS"/>
<pk mz="584.173598" i="1688145.3" sn="10.71" a="3316.15" fwhm="0.002397" res="243670.6" algo="FTMS"/>
<pk mz="585.052130" i="1501557.8" sn="9.25" a="1837.16" fwhm="0.001932" res="302839.2" algo="FTMS"/>
<pk mz="585.073513" i="1369974.6" sn="8.23" a="2138.17" fwhm="0.002141" res="273321.8" algo="FTMS"/>
<pk mz="585.088584" i="1398391.3" sn="8.45" a="2401.63" fwhm="0.002445" res="239292.7" algo="FTMS"/>
<pk mz="585.109392" i="1284728.1" sn="7.56" a="1889.20" fwhm="0.001978" res="295847.3" algo="FTMS"/>
<pk mz="585.140502" i="3501177.5" sn="24.87" a="6510.46" fwhm="0.002089" res="280153.1" algo="FTMS"/>
<pk mz="585.145964" i="1276281.6" sn="7.50" a="1542.42" fwhm="0.001780" res="328650.9" algo="FTMS"/>
<pk mz="585.291922" i="1531775.6" sn="9.49" a="2632.60" fwhm="0.002285" res="256106.8" algo="FTMS"/>
<pk mz="586.107608" i="2054305.0" sn="13.57" a="3726.42" fwhm="0.002244" res="261171.0" algo="FTMS"/>
<pk mz="587.103757" i="1298761.4" sn="7.67" a="2001.95" fwhm="0.002639" res="222494.0" algo="FTMS"/>
<pk mz="587.177143" i="1469644.4" sn="9.00" a="2327.73" fwhm="0.002154" res="272628.5" algo="FTMS"/>
<pk mz="588.247696" i="18859256.0" sn="144.81" a="43218.52" fwhm="0.002262" res="260042.1" algo="FTMS"/>
<pk mz="588.265276" i="1300984.0" sn="7.69" a="1614.14" fwhm="0.001938" res="303539.2" algo="FTMS"/>
<pk mz="589.083381" i="1507608.6" sn="9.30" a="2081.57" fwhm="0.001724" res="341616.2" algo="FTMS"/>
<pk mz="589.120114" i="1272090.1" sn="7.46" a="2089.80" fwhm="0.002279" res="258477.5" algo="FTMS"/>
<pk mz="589.171888" i="15512860.0" sn="118.67" a="35592.88" fwhm="0.002278" res="258596.1" algo="FTMS"/>
<pk mz="589.251149" i="4918559.5" sn="35.94" a="9860.36" fwhm="0.002137" res="275686.5" algo="FTMS"/>
<pk mz="590.078744" i="2038592.3" sn="13.45" a="3737.70" fwhm="0.002091" res="282247.8" algo="FTMS"/>
<pk mz="590.135641" i="2957634.5" sn="20.62" a="5165.92" fwhm="0.002090" res="282310.4" algo="FTMS"/>
<pk mz="590.156673" i="2783555.3" sn="19.26" a="4666.55" fwhm="0.001940" res="304260.3" algo="FTMS"/>
<pk mz="590.175264" i="1846596.0" sn="11.95" a="3443.16" fwhm="0.002207" res="267449.5" algo="FTMS"/>
<pk mz="590.208316" i="1680709.4" sn="10.65" a="2632.38" fwhm="0.002038" res="289588.1" algo="FTMS"/>
<pk mz="590.243108" i="1216838.8" sn="7.11" a="1806.20" fwhm="0.002007" res="294103.8" algo="FTMS"/>
<pk mz="591.062888" i="1869159.3" sn="12.25" a="3153.06" fwhm="0.002088" res="283079.3" algo="FTMS"/>
<pk mz="591.099205" i="1679720.6" sn="10.76" a="2242.68" fwhm="0.001834" res="322251.6" algo="FTMS"/>
<pk mz="591.135708" i="1240938.1" sn="7.30" a="1644.21" fwhm="0.001867" res="316662.5" algo="FTMS"/>
<pk mz="591.172225" i="1256555.5" sn="7.42" a="1715.31" fwhm="0.002065" res="286319.1" algo="FTMS"/>
<pk mz="592.151081" i="2352530.3" sn="16.07" a="4786.63" fwhm="0.002336" res="253537.9" algo="FTMS"/>
<pk mz="592.187395" i="1382803.8" sn="8.41" a="2099.82" fwhm="0.002112" res="280384.6" algo="FTMS"/>
<pk mz="592.223857" i="1816213.3" sn="11.84" a="3685.28" fwhm="0.002456" res="241160.6" algo="FTMS"/>
<pk mz="592.296927" i="1847704.1" sn="12.08" a="3379.29" fwhm="0.002338" res="253349.9" algo="FTMS"/>
<pk mz="593.078110" i="1316791.3" sn="7.89" a="1493.76" fwhm="0.001715" res="345899.6" algo="FTMS"/>
<pk mz="593.114965" i="2009016.6" sn="13.36" a="3277.01" fwhm="0.002084" res="284669.1" algo="FTMS"/>
<pk mz="593.151046" i="1878458.1" sn="12.33" a="3686.99" fwhm="0.002377" res="249574.9" algo="FTMS"/>
<pk mz="594.112385" i="2887136.5" sn="20.29" a="5599.52" fwhm="0.002292" res="259225.4" algo="FTMS"/>
<pk mz="594.203178" i="1604580.1" sn="10.16" a="2256.45" fwhm="0.001956" res="303767.5" algo="FTMS"/>
<pk mz="595.094104" i="1891336.0" sn="12.43" a="3302.98" fwhm="0.001978" res="300813.7" algo="FTMS"/>
<pk mz="595.124866" i="2706953.3" sn="18.87" a="4834.93" fwhm="0.002097" res="283781.6" algo="FTMS"/>
<pk mz="595.166969" i="1830411.0" sn="11.95" a="3361.83" fwhm="0.002248" res="264740.9" algo="FTMS"/>
<pk mz="595.203219" i="1348364.4" sn="8.14" a="2237.33" fwhm="0.002174" res="273778.5" algo="FTMS"/>
<pk mz="596.041419" i="2952750.5" sn="20.81" a="5116.27" fwhm="0.002019" res="295148.7" algo="FTMS"/>
<pk mz="596.128144" i="71669296.0" sn="563.26" a="171649.55" fwhm="0.002313" res="257686.8" algo="FTMS"/>
<pk mz="596.136925" i="2888754.3" sn="20.30" a="5921.02" fwhm="0.002416" res="246779.4" algo="FTMS"/>
<pk mz="597.109313" i="1603930.3" sn="10.16" a="3535.29" fwhm="0.002885" res="206979.3" algo="FTMS"/>
<pk mz="597.131555" i="10997339.0" sn="84.31" a="26082.28" fwhm="0.002366" res="252371.6" algo="FTMS"/>
<pk mz="597.140466" i="1708379.6" sn="10.98" a="3153.60" fwhm="0.002854" res="209229.5" algo="FTMS"/>
<pk mz="597.146062" i="1392731.9" sn="8.49" a="2024.56" fwhm="0.001916" res="311723.7" algo="FTMS"/>
<pk mz="597.182669" i="1239389.4" sn="7.28" a="2156.00" fwhm="0.002396" res="249242.8" algo="FTMS"/>
<pk mz="597.193664" i="2611805.8" sn="18.12" a="4630.10" fwhm="0.002156" res="277027.5" algo="FTMS"/>
<pk mz="598.107319" i="1966211.9" sn="13.02" a="3208.68" fwhm="0.002029" res="294711.6" algo="FTMS"/>
<pk mz="598.132848" i="2441861.0" sn="16.77" a="5908.48" fwhm="0.002557" res="233880.9" algo="FTMS"/>
<pk mz="598.189046" i="1287303.3" sn="7.66" a="1654.91" fwhm="0.001759" res="340164.8" algo="FTMS"/>
<pk mz="599.088429" i="1299885.4" sn="7.76" a="1626.92" fwhm="0.002076" res="288585.5" algo="FTMS"/>
<pk mz="599.125152" i="1273006.9" sn="7.55" a="1734.39" fwhm="0.001890" res="317057.2" algo="FTMS"/>
<pk mz="600.123121" i="32167642.0" sn="251.43" a="78524.10" fwhm="0.002389" res="251219.9" algo="FTMS"/>
<pk mz="601.083394" i="1693700.0" sn="10.87" a="3295.43" fwhm="0.002364" res="254296.1" algo="FTMS"/>
<pk mz="601.119876" i="1270277.6" sn="7.52" a="1931.70" fwhm="0.002415" res="248896.6" algo="FTMS"/>
<pk mz="601.126535" i="4957958.0" sn="36.63" a="10899.73" fwhm="0.002364" res="254281.8" algo="FTMS"/>
<pk mz="601.141183" i="1277190.5" sn="7.58" a="2499.01" fwhm="0.002648" res="227046.5" algo="FTMS"/>
<pk mz="601.155613" i="1206791.1" sn="7.02" a="1068.66" fwhm="0.001770" res="339592.0" algo="FTMS"/>
<pk mz="602.263270" i="8529721.0" sn="64.83" a="19998.55" fwhm="0.002383" res="252686.6" algo="FTMS"/>
<pk mz="603.062868" i="1317981.5" sn="7.90" a="1743.57" fwhm="0.001947" res="309753.4" algo="FTMS"/>
<pk mz="603.099141" i="1388895.3" sn="8.46" a="2116.13" fwhm="0.001969" res="306239.2" algo="FTMS"/>
<pk mz="603.266905" i="2568039.0" sn="17.77" a="4940.23" fwhm="0.002164" res="278733.3" algo="FTMS"/>
<pk mz="604.094655" i="2693006.0" sn="18.75" a="5378.68" fwhm="0.002439" res="247689.6" algo="FTMS"/>
<pk mz="604.151230" i="1540496.6" sn="9.66" a="2278.32" fwhm="0.001889" res="319788.0" algo="FTMS"/>
<pk mz="604.172406" i="4406161.5" sn="32.28" a="9073.73" fwhm="0.002241" res="269643.1" algo="FTMS"/>
<pk mz="604.187435" i="1355666.4" sn="8.20" a="1711.71" fwhm="0.001841" res="328133.8" algo="FTMS"/>
<pk mz="605.041894" i="1351611.5" sn="8.16" a="2249.71" fwhm="0.002167" res="279229.8" algo="FTMS"/>
<pk mz="605.114864" i="1565119.0" sn="9.85" a="2327.39" fwhm="0.001958" res="309022.1" algo="FTMS"/>
<pk mz="606.130381" i="1304305.3" sn="7.79" a="2351.48" fwhm="0.002923" res="207387.2" algo="FTMS"/>
<pk mz="606.166804" i="1438707.0" sn="8.85" a="2710.21" fwhm="0.002377" res="255002.4" algo="FTMS"/>
<pk mz="606.258258" i="2171383.8" sn="14.64" a="4258.60" fwhm="0.002274" res="266613.4" algo="FTMS"/>
<pk mz="607.057646" i="1222176.3" sn="7.14" a="1853.10" fwhm="0.002038" res="297937.4" algo="FTMS"/>
<pk mz="607.093820" i="1218594.1" sn="7.11" a="1683.66" fwhm="0.002101" res="288939.3" algo="FTMS"/>
<pk mz="607.130188" i="1521956.0" sn="9.51" a="2899.57" fwhm="0.002488" res="244023.2" algo="FTMS"/>
<pk mz="607.942918" i="1297742.4" sn="7.74" a="1990.62" fwhm="0.002176" res="279339.6" algo="FTMS"/>
<pk mz="608.127753" i="1401304.3" sn="8.56" a="3939.60" fwhm="0.004134" res="147109.3" algo="FTMS"/>
<pk mz="608.218840" i="2539613.0" sn="17.54" a="4671.59" fwhm="0.002212" res="275017.0" algo="FTMS"/>
<pk mz="608.844402" i="1236094.6" sn="7.25" a="2030.34" fwhm="0.002299" res="264850.5" algo="FTMS"/>
<pk mz="609.073371" i="1274763.1" sn="7.56" a="2276.25" fwhm="0.002264" res="269059.5" algo="FTMS"/>
<pk mz="609.145843" i="1491599.0" sn="9.27" a="2248.50" fwhm="0.002015" res="302279.4" algo="FTMS"/>
<pk mz="610.143762" i="6668486.5" sn="50.13" a="15213.38" fwhm="0.002386" res="255730.5" algo="FTMS"/>
<pk mz="611.147239" i="1502976.0" sn="9.36" a="2213.18" fwhm="0.002027" res="301431.0" algo="FTMS"/>
<pk mz="611.153830" i="1476864.4" sn="9.13" a="2692.00" fwhm="0.002718" res="224820.7" algo="FTMS"/>
<pk mz="611.161110" i="1323648.9" sn="7.92" a="3077.16" fwhm="0.003270" res="186910.0" algo="FTMS"/>
<pk mz="611.209508" i="1264643.6" sn="7.46" a="1824.87" fwhm="0.002098" res="291386.8" algo="FTMS"/>
<pk mz="612.123164" i="2576697.8" sn="17.79" a="5312.04" fwhm="0.002416" res="253414.2" algo="FTMS"/>
<pk mz="613.104132" i="1261429.6" sn="7.43" a="1876.42" fwhm="0.002498" res="245477.1" algo="FTMS"/>
<pk mz="613.135601" i="1548663.6" sn="9.69" a="2296.49" fwhm="0.001965" res="311957.2" algo="FTMS"/>
<pk mz="614.042977" i="1340592.8" sn="8.05" a="2153.02" fwhm="0.002481" res="247486.1" algo="FTMS"/>
<pk mz="614.138721" i="48372152.0" sn="378.47" a="122580.09" fwhm="0.002464" res="249265.6" algo="FTMS"/>
<pk mz="615.063126" i="1344755.1" sn="8.09" a="2433.03" fwhm="0.002420" res="254198.9" algo="FTMS"/>
<pk mz="615.142024" i="7907832.5" sn="59.78" a="19706.40" fwhm="0.002517" res="244358.8" algo="FTMS"/>
<pk mz="616.094274" i="1331256.5" sn="7.98" a="2160.75" fwhm="0.002274" res="270892.1" algo="FTMS"/>
<pk mz="616.143146" i="2242620.0" sn="15.16" a="6139.31" fwhm="0.003283" res="187687.7" algo="FTMS"/>
<pk mz="617.078362" i="1369725.1" sn="8.28" a="2262.45" fwhm="0.002751" res="224277.5" algo="FTMS"/>
<pk mz="618.110167" i="1347271.4" sn="8.11" a="2224.53" fwhm="0.002397" res="257854.4" algo="FTMS"/>
<pk mz="618.166879" i="1256139.6" sn="7.39" a="2633.60" fwhm="0.002637" res="234432.7" algo="FTMS"/>
<pk mz="618.203034" i="1467342.3" sn="9.05" a="2844.96" fwhm="0.002421" res="255348.7" algo="FTMS"/>
<pk mz="619.008502" i="1283082.3" sn="7.60" a="3150.31" fwhm="0.003322" res="186331.9" algo="FTMS"/>
<pk mz="619.094259" i="1610768.8" sn="10.18" a="2977.90" fwhm="0.002460" res="251703.4" algo="FTMS"/>
<pk mz="619.130525" i="1782547.5" sn="11.53" a="3657.00" fwhm="0.002502" res="247477.6" algo="FTMS"/>
<pk mz="620.146186" i="2046306.0" sn="13.61" a="3985.14" fwhm="0.002380" res="260563.7" algo="FTMS"/>
<pk mz="620.273489" i="1697644.0" sn="10.86" a="4886.05" fwhm="0.003145" res="197243.5" algo="FTMS"/>
<pk mz="621.073071" i="1579180.0" sn="9.93" a="2554.80" fwhm="0.002285" res="271802.0" algo="FTMS"/>
<pk mz="621.109789" i="2248111.0" sn="15.20" a="4569.93" fwhm="0.002457" res="252804.4" algo="FTMS"/>
<pk mz="621.146246" i="1527217.9" sn="9.52" a="2196.79" fwhm="0.002082" res="298361.7" algo="FTMS"/>
<pk mz="622.105244" i="3421185.3" sn="24.44" a="7394.47" fwhm="0.002458" res="253109.4" algo="FTMS"/>
<pk mz="622.198457" i="1532169.0" sn="9.56" a="2629.98" fwhm="0.002350" res="264743.6" algo="FTMS"/>
<pk mz="623.051975" i="1329489.9" sn="7.96" a="1938.27" fwhm="0.002377" res="262156.5" algo="FTMS"/>
<pk mz="623.089065" i="1495125.1" sn="9.27" a="2853.94" fwhm="0.002622" res="237669.5" algo="FTMS"/>
<pk mz="624.264956" i="1227453.3" sn="7.16" a="2241.93" fwhm="0.002504" res="249278.7" algo="FTMS"/>
<pk mz="625.104885" i="1293578.3" sn="7.68" a="1707.66" fwhm="0.002094" res="298455.5" algo="FTMS"/>
<pk mz="626.138534" i="2198380.0" sn="14.80" a="4749.84" fwhm="0.002571" res="243522.8" algo="FTMS"/>
<pk mz="627.150918" i="2610639.0" sn="18.05" a="5557.92" fwhm="0.002581" res="242978.7" algo="FTMS"/>
<pk mz="628.154479" i="58302004.0" sn="456.67" a="153184.47" fwhm="0.002563" res="245108.3" algo="FTMS"/>
<pk mz="629.077600" i="1391765.1" sn="8.45" a="2605.75" fwhm="0.002590" res="242856.5" algo="FTMS"/>
<pk mz="629.157694" i="10210974.0" sn="77.91" a="25874.65" fwhm="0.002573" res="244508.8" algo="FTMS"/>
<pk mz="630.158641" i="2227466.0" sn="15.03" a="6607.92" fwhm="0.003780" res="166698.9" algo="FTMS"/>
<pk mz="631.057587" i="1310318.1" sn="7.80" a="2343.06" fwhm="0.002561" res="246394.2" algo="FTMS"/>
<pk mz="632.149325" i="3261419.8" sn="23.17" a="7832.96" fwhm="0.002638" res="239665.5" algo="FTMS"/>
<pk mz="634.234440" i="1342951.1" sn="7.97" a="2289.77" fwhm="0.002346" res="270353.7" algo="FTMS"/>
<pk mz="636.120719" i="2999766.8" sn="20.88" a="6950.00" fwhm="0.002645" res="240504.9" algo="FTMS"/>
<pk mz="636.198434" i="1906656.9" sn="12.36" a="3624.43" fwhm="0.002280" res="279043.8" algo="FTMS"/>
<pk mz="636.213661" i="1391074.9" sn="8.34" a="2240.07" fwhm="0.002334" res="272597.5" algo="FTMS"/>
<pk mz="637.104512" i="1336152.1" sn="7.92" a="1889.62" fwhm="0.002210" res="288230.8" algo="FTMS"/>
<pk mz="637.308247" i="2847347.3" sn="19.69" a="6360.07" fwhm="0.002591" res="245998.3" algo="FTMS"/>
<pk mz="639.083957" i="1325157.0" sn="7.83" a="2195.17" fwhm="0.002345" res="272581.7" algo="FTMS"/>
<pk mz="642.169995" i="2872093.8" sn="19.88" a="7976.26" fwhm="0.003009" res="213409.7" algo="FTMS"/>
<pk mz="645.183020" i="1513186.9" sn="9.29" a="3306.09" fwhm="0.002932" res="220042.8" algo="FTMS"/>
<pk mz="646.151856" i="1234808.9" sn="7.12" a="3376.59" fwhm="0.004001" res="161482.2" algo="FTMS"/>
<pk mz="646.164846" i="7778171.0" sn="58.09" a="22139.20" fwhm="0.002839" res="227633.5" algo="FTMS"/>
<pk mz="646.234163" i="1352069.6" sn="8.03" a="2336.89" fwhm="0.002382" res="271337.4" algo="FTMS"/>
<pk mz="647.089087" i="1388299.8" sn="8.31" a="2552.62" fwhm="0.002597" res="249182.1" algo="FTMS"/>
<pk mz="647.167908" i="1386264.3" sn="8.29" a="3164.47" fwhm="0.002491" res="259788.9" algo="FTMS"/>
<pk mz="648.213689" i="1506494.5" sn="9.23" a="3610.58" fwhm="0.002983" res="217286.5" algo="FTMS"/>
<pk mz="648.249961" i="2613444.3" sn="17.85" a="6764.26" fwhm="0.003391" res="191172.2" algo="FTMS"/>
<pk mz="650.136825" i="1373429.5" sn="8.19" a="3009.99" fwhm="0.002953" res="220169.5" algo="FTMS"/>
<pk mz="650.229198" i="1672452.6" sn="10.52" a="3672.03" fwhm="0.002965" res="219295.8" algo="FTMS"/>
<pk mz="651.084050" i="1350545.0" sn="8.01" a="2399.58" fwhm="0.002604" res="250068.5" algo="FTMS"/>
<pk mz="651.193348" i="1401251.0" sn="8.41" a="3008.24" fwhm="0.002838" res="229486.7" algo="FTMS"/>
<pk mz="651.338641" i="1308859.1" sn="7.69" a="2764.25" fwhm="0.002886" res="225704.7" algo="FTMS"/>
<pk mz="653.121479" i="2225124.3" sn="14.82" a="5487.24" fwhm="0.002859" res="228455.5" algo="FTMS"/>
<pk mz="654.166831" i="1370004.6" sn="8.16" a="2835.53" fwhm="0.003190" res="205056.0" algo="FTMS"/>
<pk mz="660.180576" i="10006691.0" sn="74.77" a="27874.89" fwhm="0.002856" res="231127.2" algo="FTMS"/>
<pk mz="661.184074" i="2178899.5" sn="14.32" a="5097.43" fwhm="0.002893" res="228559.6" algo="FTMS"/>
<pk mz="663.083820" i="1436322.9" sn="8.59" a="3144.21" fwhm="0.003096" res="214173.8" algo="FTMS"/>
<pk mz="664.245000" i="1482096.6" sn="8.94" a="2357.61" fwhm="0.002268" res="292890.0" algo="FTMS"/>
<pk mz="665.355344" i="3927093.8" sn="27.82" a="10144.36" fwhm="0.002848" res="233594.9" algo="FTMS"/>
<pk mz="666.224413" i="1344208.3" sn="7.87" a="2700.94" fwhm="0.002637" res="252682.5" algo="FTMS"/>
<pk mz="666.258406" i="2676438.3" sn="18.16" a="6955.88" fwhm="0.003029" res="219960.8" algo="FTMS"/>
<pk mz="666.358197" i="1676264.1" sn="10.44" a="3917.93" fwhm="0.003132" res="212767.8" algo="FTMS"/>
<pk mz="667.115501" i="1234798.8" sn="7.03" a="1579.80" fwhm="0.002188" res="304866.8" algo="FTMS"/>
<pk mz="667.137335" i="2182514.8" sn="14.34" a="5116.70" fwhm="0.002789" res="239185.8" algo="FTMS"/>
<pk mz="667.152409" i="1553013.4" sn="9.48" a="5411.58" fwhm="0.004661" res="143143.6" algo="FTMS"/>
<pk mz="668.147269" i="1526182.3" sn="9.27" a="4533.51" fwhm="0.003852" res="173469.7" algo="FTMS"/>
<pk mz="671.132023" i="2593336.3" sn="17.51" a="6133.22" fwhm="0.002842" res="236141.0" algo="FTMS"/>
<pk mz="675.120308" i="1252086.5" sn="7.15" a="2216.72" fwhm="0.002694" res="250601.2" algo="FTMS"/>
<pk mz="676.827764" i="1365535.8" sn="8.02" a="2486.92" fwhm="0.002850" res="237504.3" algo="FTMS"/>
<pk mz="678.261094" i="1683735.1" sn="10.48" a="3389.71" fwhm="0.002781" res="243865.6" algo="FTMS"/>
<pk mz="680.273737" i="4601455.0" sn="33.00" a="13279.67" fwhm="0.003015" res="225658.5" algo="FTMS"/>
<pk mz="681.277093" i="1956632.3" sn="12.58" a="4432.88" fwhm="0.002819" res="241702.2" algo="FTMS"/>
<pk mz="685.147415" i="4402583.5" sn="31.32" a="12298.44" fwhm="0.003063" res="223700.9" algo="FTMS"/>
<pk mz="686.151086" i="1365049.4" sn="7.97" a="3615.33" fwhm="0.004289" res="159986.5" algo="FTMS"/>
<pk mz="688.172208" i="1276793.3" sn="7.29" a="2522.32" fwhm="0.002724" res="252643.3" algo="FTMS"/>
<pk mz="690.224407" i="1273270.0" sn="7.26" a="2067.05" fwhm="0.002687" res="256877.2" algo="FTMS"/>
<pk mz="690.906513" i="1260061.5" sn="7.16" a="2172.85" fwhm="0.003157" res="218827.0" algo="FTMS"/>
<pk mz="696.198525" i="1367333.4" sn="7.98" a="3045.71" fwhm="0.002786" res="249894.2" algo="FTMS"/>
<pk mz="699.163367" i="2099652.5" sn="13.60" a="5498.73" fwhm="0.003253" res="214954.7" algo="FTMS"/>
<pk mz="701.191512" i="1666265.4" sn="10.27" a="3869.77" fwhm="0.002744" res="255505.1" algo="FTMS"/>
<pk mz="708.249999" i="2314357.8" sn="15.24" a="5733.06" fwhm="0.002921" res="242503.3" algo="FTMS"/>
<pk mz="717.173586" i="1793733.0" sn="11.12" a="4160.56" fwhm="0.002968" res="241634.0" algo="FTMS"/>
<pk mz="726.186984" i="1346038.5" sn="7.70" a="4710.11" fwhm="0.004906" res="148034.4" algo="FTMS"/>
<pk mz="757.199333" i="1392146.8" sn="7.88" a="4016.45" fwhm="0.003940" res="192185.7" algo="FTMS"/>
<pk mz="760.559780" i="1294306.4" sn="7.14" a="2953.95" fwhm="0.003413" res="222856.9" algo="FTMS"/>
<pk mz="854.455394" i="1373152.3" sn="7.08" a="4085.25" fwhm="0.004266" res="200292.6" algo="FTMS"/>
<pk mz="946.642555" i="1492595.6" sn="7.39" a="5094.79" fwhm="0.005028" res="188292.7" algo="FTMS"/>
<pk mz="960.626038" i="1593353.6" sn="8.03" a="6600.71" fwhm="0.005569" res="172504.8" algo="FTMS"/>
<pk mz="965.672232" i="1630067.8" sn="8.27" a="5244.68" fwhm="0.004674" res="206607.8" algo="FTMS"/>
<pk mz="970.771774" i="1644512.1" sn="8.36" a="5087.56" fwhm="0.004673" res="207732.2" algo="FTMS"/>
<pk mz="972.481766" i="1443950.6" sn="7.03" a="4574.56" fwhm="0.004998" res="194589.0" algo="FTMS"/>
<pk mz="973.042711" i="1652374.1" sn="8.41" a="5606.92" fwhm="0.005072" res="191855.0" algo="FTMS"/>
<pk mz="974.205486" i="1554141.1" sn="7.76" a="6393.20" fwhm="0.006976" res="139660.0" algo="FTMS"/>
<pk mz="977.656097" i="2164066.5" sn="11.80" a="9211.01" fwhm="0.005504" res="177641.0" algo="FTMS"/>
<pk mz="978.127020" i="1787756.9" sn="9.31" a="6451.40" fwhm="0.005391" res="181428.9" algo="FTMS"/>
<pk mz="979.114297" i="2154876.8" sn="11.74" a="7500.04" fwhm="0.004952" res="197705.5" algo="FTMS"/>
<pk mz="979.389469" i="1944448.0" sn="10.35" a="7534.73" fwhm="0.005053" res="193818.7" algo="FTMS"/>
<pk mz="983.123776" i="1537660.9" sn="7.65" a="8363.66" fwhm="0.007837" res="125451.5" algo="FTMS"/>
<pk mz="984.111797" i="1474416.0" sn="7.23" a="5260.50" fwhm="0.004917" res="200135.9" algo="FTMS"/>
<pk mz="986.400929" i="1859908.0" sn="9.79" a="7753.76" fwhm="0.005766" res="171081.1" algo="FTMS"/>
<pk mz="988.548127" i="1570574.5" sn="7.87" a="6377.13" fwhm="0.005792" res="170673.4" algo="FTMS"/>
<pk mz="989.940131" i="1710824.3" sn="8.80" a="9112.90" fwhm="0.006591" res="150195.9" algo="FTMS"/>
<pk mz="992.055216" i="1811629.5" sn="9.47" a="8048.10" fwhm="0.006681" res="148478.2" algo="FTMS"/>
</ms_peaks>
<deconvolution_results><deconvolution_component component_name="A" deconvoluted_molecular_mass="262.055782" standard_deviation="0.0016" absolute_abundance="5622722048.0" relative_abundance="100.00" deconvoluted_ion="[M - H]-"><deconvolution_peak m_over_z="262.055797" abs_charge_state="1" deconvolute_mass="262.055797" peak_fit="262.055782"/>
<deconvolution_peak m_over_z="263.059302" abs_charge_state="1" deconvolute_mass="263.059302" peak_fit="263.059125"/>
<deconvolution_peak m_over_z="264.060260" abs_charge_state="1" deconvolute_mass="264.060260" peak_fit="264.062467"/>
<deconvolution_peak m_over_z="265.063591" abs_charge_state="1" deconvolute_mass="265.063591" peak_fit="265.065810"/>
</deconvolution_component>
<deconvolution_component component_name="B" deconvoluted_molecular_mass="248.040154" standard_deviation="0.0017" absolute_abundance="4189841152.0" relative_abundance="74.52" deconvoluted_ion="[M - H]-"><deconvolution_peak m_over_z="248.040169" abs_charge_state="1" deconvolute_mass="248.040169" peak_fit="248.040154"/>
<deconvolution_peak m_over_z="249.043698" abs_charge_state="1" deconvolute_mass="249.043698" peak_fit="249.043497"/>
<deconvolution_peak m_over_z="250.044576" abs_charge_state="1" deconvolute_mass="250.044576" peak_fit="250.046839"/>
<deconvolution_peak m_over_z="251.047947" abs_charge_state="1" deconvolute_mass="251.047947" peak_fit="251.050182"/>
<deconvolution_peak m_over_z="252.051343" abs_charge_state="1" deconvolute_mass="252.051343" peak_fit="252.053524"/>
</deconvolution_component>
<deconvolution_component component_name="C" deconvoluted_molecular_mass="525.119027" standard_deviation="0.0018" absolute_abundance="1587068288.0" relative_abundance="28.23" deconvoluted_ion="[M - H]-"><deconvolution_peak m_over_z="525.119042" abs_charge_state="1" deconvolute_mass="525.119042" peak_fit="525.119027"/>
<deconvolution_peak m_over_z="526.122662" abs_charge_state="1" deconvolute_mass="526.122662" peak_fit="526.122368"/>
<deconvolution_peak m_over_z="527.123569" abs_charge_state="1" deconvolute_mass="527.123569" peak_fit="527.125708"/>
<deconvolution_peak m_over_z="528.127074" abs_charge_state="1" deconvolute_mass="528.127074" peak_fit="528.129049"/>
<deconvolution_peak m_over_z="529.135141" abs_charge_state="1" deconvolute_mass="529.135141" peak_fit="529.132390"/>
</deconvolution_component>
<deconvolution_component component_name="D" deconvoluted_molecular_mass="294.082072" standard_deviation="0.0016" absolute_abundance="936113280.0" relative_abundance="16.65" deconvoluted_ion="[M - H]-"><deconvolution_peak m_over_z="294.082095" abs_charge_state="1" deconvolute_mass="294.082095" peak_fit="294.082072"/>
<deconvolution_peak m_over_z="295.085578" abs_charge_state="1" deconvolute_mass="295.085578" peak_fit="295.085414"/>
<deconvolution_peak m_over_z="296.086475" abs_charge_state="1" deconvolute_mass="296.086475" peak_fit="296.088756"/>
<deconvolution_peak m_over_z="297.089789" abs_charge_state="1" deconvolute_mass="297.089789" peak_fit="297.092099"/>
</deconvolution_component>
<deconvolution_component component_name="E" deconvoluted_molecular_mass="351.075276" standard_deviation="0.0016" absolute_abundance="722346752.0" relative_abundance="12.85" deconvoluted_ion="[M - H]-"><deconvolution_peak m_over_z="351.075305" abs_charge_state="1" deconvolute_mass="351.075305" peak_fit="351.075276"/>
<deconvolution_peak m_over_z="352.078778" abs_charge_state="1" deconvolute_mass="352.078778" peak_fit="352.078618"/>
<deconvolution_peak m_over_z="353.079678" abs_charge_state="1" deconvolute_mass="353.079678" peak_fit="353.081960"/>
<deconvolution_peak m_over_z="354.083052" abs_charge_state="1" deconvolute_mass="354.083052" peak_fit="354.085302"/>
</deconvolution_component>
<deconvolution_component component_name="F" deconvoluted_molecular_mass="230.029693" standard_deviation="0.0014" absolute_abundance="654725312.0" relative_abundance="11.64" deconvoluted_ion="[M - H]-"><deconvolution_peak m_over_z="230.029712" abs_charge_state="1" deconvolute_mass="230.029712" peak_fit="230.029693"/>
<deconvolution_peak m_over_z="231.033132" abs_charge_state="1" deconvolute_mass="231.033132" peak_fit="231.033036"/>
<deconvolution_peak m_over_z="232.034027" abs_charge_state="1" deconvolute_mass="232.034027" peak_fit="232.036378"/>
</deconvolution_component>
<deconvolution_component component_name="G" deconvoluted_molecular_mass="319.049084" standard_deviation="0.0016" absolute_abundance="646448512.0" relative_abundance="11.50" deconvoluted_ion="[M - H]-"><deconvolution_peak m_over_z="319.049121" abs_charge_state="1" deconvolute_mass="319.049121" peak_fit="319.049084"/>
<deconvolution_peak m_over_z="320.052523" abs_charge_state="1" deconvolute_mass="320.052523" peak_fit="320.052426"/>
<deconvolution_peak m_over_z="321.053426" abs_charge_state="1" deconvolute_mass="321.053426" peak_fit="321.055768"/>
<deconvolution_peak m_over_z="322.056835" abs_charge_state="1" deconvolute_mass="322.056835" peak_fit="322.059110"/>
</deconvolution_component>
<deconvolution_component component_name="H" deconvoluted_molecular_mass="493.092918" standard_deviation="0.0015" absolute_abundance="593928192.0" relative_abundance="10.56" deconvoluted_ion="[M - H]-"><deconvolution_peak m_over_z="493.092956" abs_charge_state="1" deconvolute_mass="493.092956" peak_fit="493.092918"/>
<deconvolution_peak m_over_z="494.096465" abs_charge_state="1" deconvolute_mass="494.096465" peak_fit="494.096259"/>
<deconvolution_peak m_over_z="495.097370" abs_charge_state="1" deconvolute_mass="495.097370" peak_fit="495.099600"/>
<deconvolution_peak m_over_z="496.101022" abs_charge_state="1" deconvolute_mass="496.101022" peak_fit="496.102941"/>
</deconvolution_component>
<deconvolution_component component_name="I" deconvoluted_molecular_mass="511.103518" standard_deviation="0.0010" absolute_abundance="529969728.0" relative_abundance="9.43" deconvoluted_ion="[M - H]-"><deconvolution_peak m_over_z="511.103509" abs_charge_state="1" deconvolute_mass="511.103509" peak_fit="511.103518"/>
<deconvolution_peak m_over_z="512.106967" abs_charge_state="1" deconvolute_mass="512.106967" peak_fit="512.106859"/>
<deconvolution_peak m_over_z="513.110389" abs_charge_state="1" deconvolute_mass="513.110389" peak_fit="513.110200"/>
<deconvolution_peak m_over_z="514.111512" abs_charge_state="1" deconvolute_mass="514.111512" peak_fit="514.113540"/>
</deconvolution_component>
<deconvolution_component component_name="J" deconvoluted_molecular_mass="365.090956" standard_deviation="0.0016" absolute_abundance="452144896.0" relative_abundance="8.04" deconvoluted_ion="[M - H]-"><deconvolution_peak m_over_z="365.090996" abs_charge_state="1" deconvolute_mass="365.090996" peak_fit="365.090956"/>
<deconvolution_peak m_over_z="366.094416" abs_charge_state="1" deconvolute_mass="366.094416" peak_fit="366.094298"/>
<deconvolution_peak m_over_z="367.095309" abs_charge_state="1" deconvolute_mass="367.095309" peak_fit="367.097639"/>
<deconvolution_peak m_over_z="368.098707" abs_charge_state="1" deconvolute_mass="368.098707" peak_fit="368.100981"/>
</deconvolution_component>
<deconvolution_component component_name="K" deconvoluted_molecular_mass="333.064759" standard_deviation="0.0031" absolute_abundance="385290848.0" relative_abundance="6.85" deconvoluted_ion="[M - H]-"><deconvolution_peak m_over_z="333.064778" abs_charge_state="1" deconvolute_mass="333.064778" peak_fit="333.064759"/>
<deconvolution_peak m_over_z="334.068215" abs_charge_state="1" deconvolute_mass="334.068215" peak_fit="334.068101"/>
<deconvolution_peak m_over_z="335.069104" abs_charge_state="1" deconvolute_mass="335.069104" peak_fit="335.071443"/>
<deconvolution_peak m_over_z="336.072493" abs_charge_state="1" deconvolute_mass="336.072493" peak_fit="336.074785"/>
<deconvolution_peak m_over_z="337.084277" abs_charge_state="1" deconvolute_mass="337.084277" peak_fit="337.078127"/>
</deconvolution_component>
<deconvolution_component component_name="L" deconvoluted_molecular_mass="185.036546" standard_deviation="0.0014" absolute_abundance="375483808.0" relative_abundance="6.68" deconvoluted_ion="[M - H]-"><deconvolution_peak m_over_z="185.036565" abs_charge_state="1" deconvolute_mass="185.036565" peak_fit="185.036546"/>
<deconvolution_peak m_over_z="186.039938" abs_charge_state="1" deconvolute_mass="186.039938" peak_fit="186.039889"/>
<deconvolution_peak m_over_z="187.040814" abs_charge_state="1" deconvolute_mass="187.040814" peak_fit="187.043231"/>
</deconvolution_component>
<deconvolution_component component_name="M" deconvoluted_molecular_mass="557.145365" standard_deviation="0.0015" absolute_abundance="324718080.0" relative_abundance="5.78" deconvoluted_ion="[M - H]-"><deconvolution_peak m_over_z="557.145412" abs_charge_state="1" deconvolute_mass="557.145412" peak_fit="557.145365"/>
<deconvolution_peak m_over_z="558.148833" abs_charge_state="1" deconvolute_mass="558.148833" peak_fit="558.148705"/>
<deconvolution_peak m_over_z="559.149923" abs_charge_state="1" deconvolute_mass="559.149923" peak_fit="559.152046"/>
<deconvolution_peak m_over_z="560.153348" abs_charge_state="1" deconvolute_mass="560.153348" peak_fit="560.155387"/>
</deconvolution_component>
<deconvolution_component component_name="N" deconvoluted_molecular_mass="311.168595" standard_deviation="0.0000" absolute_abundance="240942896.0" relative_abundance="4.29" deconvoluted_ion="[M - H]-"><deconvolution_peak m_over_z="311.168587" abs_charge_state="1" deconvolute_mass="311.168587" peak_fit="311.168595"/>
<deconvolution_peak m_over_z="312.171989" abs_charge_state="1" deconvolute_mass="312.171989" peak_fit="312.171938"/>
<deconvolution_peak m_over_z="313.175348" abs_charge_state="1" deconvolute_mass="313.175348" peak_fit="313.175280"/>
</deconvolution_component>
<deconvolution_component component_name="O" deconvoluted_molecular_mass="325.184294" standard_deviation="0.0000" absolute_abundance="219908864.0" relative_abundance="3.91" deconvoluted_ion="[M - H]-"><deconvolution_peak m_over_z="325.184288" abs_charge_state="1" deconvolute_mass="325.184288" peak_fit="325.184294"/>
<deconvolution_peak m_over_z="326.187664" abs_charge_state="1" deconvolute_mass="326.187664" peak_fit="326.187636"/>
<deconvolution_peak m_over_z="327.191042" abs_charge_state="1" deconvolute_mass="327.191042" peak_fit="327.190978"/>
</deconvolution_component>
<deconvolution_component component_name="P" deconvoluted_molecular_mass="497.087954" standard_deviation="0.0000" absolute_abundance="204547136.0" relative_abundance="3.64" deconvoluted_ion="[M - H]-"><deconvolution_peak m_over_z="497.087948" abs_charge_state="1" deconvolute_mass="497.087948" peak_fit="497.087954"/>
<deconvolution_peak m_over_z="498.091350" abs_charge_state="1" deconvolute_mass="498.091350" peak_fit="498.091295"/>
<deconvolution_peak m_over_z="499.094607" abs_charge_state="1" deconvolute_mass="499.094607" peak_fit="499.094636"/>
</deconvolution_component>
<deconvolution_component component_name="Q" deconvoluted_molecular_mass="411.096454" standard_deviation="0.0016" absolute_abundance="192467616.0" relative_abundance="3.42" deconvoluted_ion="[M - H]-"><deconvolution_peak m_over_z="411.096523" abs_charge_state="1" deconvolute_mass="411.096523" peak_fit="411.096454"/>
<deconvolution_peak m_over_z="412.099929" abs_charge_state="1" deconvolute_mass="412.099929" peak_fit="412.099796"/>
<deconvolution_peak m_over_z="413.100823" abs_charge_state="1" deconvolute_mass="413.100823" peak_fit="413.103137"/>
<deconvolution_peak m_over_z="414.104316" abs_charge_state="1" deconvolute_mass="414.104316" peak_fit="414.106479"/>
</deconvolution_component>
<deconvolution_component component_name="R" deconvoluted_molecular_mass="219.042040" standard_deviation="0.0014" absolute_abundance="188627376.0" relative_abundance="3.35" deconvoluted_ion="[M - H]-"><deconvolution_peak m_over_z="219.042062" abs_charge_state="1" deconvolute_mass="219.042062" peak_fit="219.042040"/>
<deconvolution_peak m_over_z="220.045423" abs_charge_state="1" deconvolute_mass="220.045423" peak_fit="220.045383"/>
<deconvolution_peak m_over_z="221.046321" abs_charge_state="1" deconvolute_mass="221.046321" peak_fit="221.048725"/>
</deconvolution_component>
<deconvolution_component component_name="S" deconvoluted_molecular_mass="233.057656" standard_deviation="0.0014" absolute_abundance="178083312.0" relative_abundance="3.17" deconvoluted_ion="[M - H]-"><deconvolution_peak m_over_z="233.057681" abs_charge_state="1" deconvolute_mass="233.057681" peak_fit="233.057656"/>
<deconvolution_peak m_over_z="234.061073" abs_charge_state="1" deconvolute_mass="234.061073" peak_fit="234.060999"/>
<deconvolution_peak m_over_z="235.061972" abs_charge_state="1" deconvolute_mass="235.061972" peak_fit="235.064342"/>
</deconvolution_component>
<deconvolution_component component_name="T" deconvoluted_molecular_mass="479.077471" standard_deviation="0.0000" absolute_abundance="168792176.0" relative_abundance="3.00" deconvoluted_ion="[M - H]-"><deconvolution_peak m_over_z="479.077468" abs_charge_state="1" deconvolute_mass="479.077468" peak_fit="479.077471"/>
<deconvolution_peak m_over_z="480.080814" abs_charge_state="1" deconvolute_mass="480.080814" peak_fit="480.080812"/>
<deconvolution_peak m_over_z="481.084223" abs_charge_state="1" deconvolute_mass="481.084223" peak_fit="481.084153"/>
</deconvolution_component>
<deconvolution_component component_name="U" deconvoluted_molecular_mass="417.210502" standard_deviation="0.0001" absolute_abundance="163567408.0" relative_abundance="2.91" deconvoluted_ion="[M - H]-"><deconvolution_peak m_over_z="417.210497" abs_charge_state="1" deconvolute_mass="417.210497" peak_fit="417.210502"/>
<deconvolution_peak m_over_z="418.213855" abs_charge_state="1" deconvolute_mass="418.213855" peak_fit="418.213843"/>
<deconvolution_peak m_over_z="419.217277" abs_charge_state="1" deconvolute_mass="419.217277" peak_fit="419.217185"/>
</deconvolution_component>
<deconvolution_component component_name="V" deconvoluted_molecular_mass="274.055997" standard_deviation="0.0002" absolute_abundance="156250048.0" relative_abundance="2.78" deconvoluted_ion="[M - H]-"><deconvolution_peak m_over_z="274.055998" abs_charge_state="1" deconvolute_mass="274.055998" peak_fit="274.055997"/>
<deconvolution_peak m_over_z="275.059361" abs_charge_state="1" deconvolute_mass="275.059361" peak_fit="275.059340"/>
<deconvolution_peak m_over_z="276.062383" abs_charge_state="1" deconvolute_mass="276.062383" peak_fit="276.062682"/>
</deconvolution_component>
<deconvolution_component component_name="W" deconvoluted_molecular_mass="312.048271" standard_deviation="0.0014" absolute_abundance="149372896.0" relative_abundance="2.66" deconvoluted_ion="[M - H]-"><deconvolution_peak m_over_z="312.048300" abs_charge_state="1" deconvolute_mass="312.048300" peak_fit="312.048271"/>
<deconvolution_peak m_over_z="313.051667" abs_charge_state="1" deconvolute_mass="313.051667" peak_fit="313.051614"/>
<deconvolution_peak m_over_z="314.052604" abs_charge_state="1" deconvolute_mass="314.052604" peak_fit="314.054956"/>
</deconvolution_component>
<deconvolution_component component_name="X" deconvoluted_molecular_mass="280.066555" standard_deviation="0.0000" absolute_abundance="148992160.0" relative_abundance="2.65" deconvoluted_ion="[M - H]-"><deconvolution_peak m_over_z="280.066554" abs_charge_state="1" deconvolute_mass="280.066554" peak_fit="280.066555"/>
<deconvolution_peak m_over_z="281.069901" abs_charge_state="1" deconvolute_mass="281.069901" peak_fit="281.069897"/>
</deconvolution_component>
</deconvolution_results>
<annotation_list/>
<GMF_results>
</GMF_results>
</ms_spectrum></DataAnalysis>
</analysis>
<checksums/>
</root>
