# Supplementary material for: Drought re-routes soil microbial carbon metabolism towards emission of volatile metabolites in an artificial tropical rainforest
Source: Nat Microbiol. 2023 Jul 31;8(8):1480–94. doi: 10.1038/s41564-023-01432-9 (PMC10390333; doi:10.1038/s41564-023-01432-9)
Supplement: Supplementary file 3 — Folder containing all raw XML data for FTICR. [file 41564_2023_1432_MOESM3_ESM.zip › FTICR-XML-Honeker/P24-11-h.xml]

<?xml version="1.0" encoding="utf-8"?>
<root>
<fileinfo appname="Bruker Compass DataAnalysis" appversion="5.0.203" app_platform="64-bit" date="2021-02-04T10:52:01" type="DataAnalysis Results" typeversion="1.1" subtype="MS Spectrum" />
<generalinfo organisation="" user="" hostname="WE35157" os="Windows 8" architecture="64-bit"/>
<analysis name="C:\Users\toyo995\OneDrive - PNNL\Desktop\Data Malak Feb\Tfaily_50971_P24-11-h_02Feb21_Alder_Inf_144SA_IATp05_1_01_58835.d\analysis.baf">
<info><DateTime>2021-02-02T14:55:27-08:00</DateTime><method>FY21_Q1_144SA_p05_neg_58835</method><sample></sample><comment></comment><operator></operator><instrument>solariX</instrument><instrument_serial_number>000000.00000</instrument_serial_number><manufacturer>Bruker</manufacturer></info>
<DataAnalysis version="DataAnalysis 5.0.203" DataAnalysisResults="">
<DataAnalysis_processing_parameters><find_compounds_chromatogram detect_version="2" detect_areamode="1" detect_areathresholdabs="0.00000000" detect_areathresholdrel="10.00000000" detect_intensitymode="1" detect_intensitythresholdabs="0.00000000" detect_intensitythresholdrel="10.00000000" detect_sensitivity="0.20000000" add_uv_or_ms_spectra="0" spectrum_load_mode="2" background_subtraction_mode="0" MS_peaksensmode2="1" MS_pc12="0.40000000" MS_pc22="4.00000000" MS_peaksens12="99.00000000" MS_peaksens22="99.00000000" MS_areamode2="2" MS_areathresholdabs2="1000.00000000" MS_areathresholdrel2="10.00000000" MS_intensitymode2="0" MS_intensitythresholdabs2="1000.00000000" MS_intensitythresholdrel2="10.00000000" MS_basesmoothmode2="1" MS_basesmoothpts2="8" MS_basesmoothmin2="12.00000000" MS_basesmoothforce2="0.10000000" MS_startendslope2="10.00000000" MS_valleyfilterused2="1" MS_valleyfilter2="10.00000000" MS_noisecorr2="0" UV_peaksensmode2="1" UV_pc12="0.40000000" UV_pc22="4.00000000" UV_peaksens12="99.90000000" UV_peaksens22="100.00000000" UV_areamode2="0" UV_areathresholdabs2="5.00000000" UV_areathresholdrel2="1.00000000" UV_intensitymode2="1" UV_intensitythresholdabs2="1.00000000" UV_intensitythresholdrel2="0.01000000" UV_basesmoothmode2="1" UV_basesmoothpts2="8" UV_basesmoothmin2="12.00000000" UV_basesmoothforce2="1.00000000" UV_startendslope2="10.00000000" UV_valleyfilterused2="1" UV_valleyfilter2="10.00000000" UV_noisecorr2="0" detect_delcmpdsinrng="1" />
<find_compounds_mobilogram detect_areamode="1" detect_areathresholdabs="1000.00000000" detect_areathresholdrel="5.00000000" detect_intensitymode="0" detect_intensitythresholdabs="100.00000000" detect_intensitythresholdrel="5.00000000" detect_sensitivity="99.00000000" detect_resolution="250.00000000" spectrum_load_mode="2" detect_delcmpdsinrng="1" />
<auto_ms_n use_retention_time_window="1" retention_time_window="0.75000000" rt_unit="min" minimum_intensity_positive="10000.00000000" minimum_intensity_negative="1000.00000000" apply_max_number_compounds="1" max_number_compounds="300" spectrum_load_mode="2" background_type="0" create_auto_ms_n_traces="0" create_detailed_traces="0" merge_positive_negative_compounds="0" detect_delcmpdsinrng="1" detect_keep_cmpds_detectedneutralloss="0" add_uv_spectra="0" advanced_precursor_determination="0" determine_alternate_precursor="0" />
<dissect_params dissect_addsmoothing="0" dissect_allow_wider_peaks="0" dissect_resolving_power="1.00000000" dissect_set_expected_width="0" dissect_expected_width="3" dissect_deletepeaksinrange="1" dissect_fullrange="1" dissect_cutoff="0.05000000" dissect_sensitivity="10.00000000" dissect_maxoverlap="5" dissect_smoothwidth="1" spectrum_load_mode="0" add_uv_spectra="1" />
<find_all_compounds min_time_points="10" min_correlation="0.70000000" background_type="0" load_spec_type="3" additional_smoothing="0" proteomics="0" chrom_sn_threshold="5.00000000" chrom_smoothingwidth="1" detect_delcmpdsinrng="1" add_MSMS_spectra="1" adducts_positive_mode="" adducts_negative_mode="" />
<ms_peak_finder ms_peak_finder_type="FTMS" ms_manually_use_peak_finder="1" ms_peak_finder_filter_exclusion_masses="0" ><ms_peak_finder_apex minimum_intensity="100.00000000" peak_width="0.00200000" peak_width_msms="0.00200000" relative_threshold_base_peak="0.05000000" signal_to_noise="1.00000000" />
<ms_peak_finder_centroid peak_width="0.00200000" peak_width_msms="0.00200000" signal_to_noise="1.00000000" relative_threshold_base_peak="0.05000000" minimum_intensity="100.00000000" centroid_percentage="80.00000000" />
<ms_peak_finder_snap minimum_intensity="0.00000000" relative_threshold_base_peak="0.01000000" signal_to_noise="2.00000000" maximum_charge="20" quality_factor_threshold="0.90000000" number_of_patterns="500000" building_block_1="C 4.9384 N 1.3577 O 1.4773 S 0.0417 H 7.7583" building_block_2="" use_snap_2="1" add_detailed_results="0" />
<ms_peak_finder_snap minimum_intensity="100.00000000" peak_width="1.00000000" use_datapoints="1" sum_width="1" relative_threshold_base_peak="0.05000000" signal_to_noise="1.00000000" baseline_type="1" baseline_flatness="1.00000000" same_sumwidth_as_acquisition="0" use_resolution="0" res="10000" instrument_sum_width="5" use_sum_of_intensities="0" />
<ms_peak_finder_ftms signal_to_noise="7.00000000" relative_threshold_base_peak="0.01000000" minimum_intensity="100.00000000" centroid_percentage="80.00000000" use_centroid="0" />
<ms_peak_finder_line_spectra apply_line_spectra_threshold="0" line_spectra_threshold="10.00000000" />
</ms_peak_finder>
<deconvolution clear_prev_results="1" create_neutral_spectrum="0" incl_shifted_spectra="0" ret_residuals="0" incl_comp_details="0" show_comp_details="0" substance_class="1" extend_evelope="0" extend_before="1.00000000" extend_after="1.00000000" auto_apply="1" ><deconvolution_detailed_full perf_deconv="1" rel_isotop_deconv="0" resolve_isotop="1" exclude_reporter_ions="0" reporter_ions="0" abund_cutoff="2.50000000" envelope_cutoff="75.00000000" high_mass="4000.00000000" low_mass="250.00000000" mw_agreement="0.00000000" maximum_charge="4" max_charge_isotop="0" min_charge="4" min_peaks="3" precursor_deconv="0" max_components="10" adduct_ion_name_neg="-H" adduct_ion_mass_neg="-1.00782504" adduct_ion_name_pos="+H" adduct_ion_mass_pos="1.00727600" apply_min_max_mass_boundaries="0" />
<deconvolution_detailed_max_res perf_deconv="1" rel_isotop_deconv="0" resolve_isotop="1" exclude_reporter_ions="0" reporter_ions="0" abund_cutoff="2.00000000" envelope_cutoff="75.00000000" high_mass="4000.00000000" low_mass="250.00000000" mw_agreement="5.00000000" maximum_charge="3" max_charge_isotop="0" min_charge="3" min_peaks="3" precursor_deconv="0" max_components="10" adduct_ion_name_neg="-H" adduct_ion_mass_neg="-1.00782504" adduct_ion_name_pos="+H" adduct_ion_mass_pos="1.00727600" apply_min_max_mass_boundaries="0" />
<deconvolution_detailed_ms_n perf_deconv="1" rel_isotop_deconv="0" resolve_isotop="1" exclude_reporter_ions="0" reporter_ions="0" abund_cutoff="1.00000000" envelope_cutoff="75.00000000" high_mass="3000.00000000" low_mass="100.00000000" mw_agreement="5.00000000" maximum_charge="3" max_charge_isotop="0" min_charge="3" min_peaks="3" precursor_deconv="0" max_components="10" adduct_ion_name_neg="-H" adduct_ion_mass_neg="-1.00782504" adduct_ion_name_pos="+H" adduct_ion_mass_pos="1.00727600" apply_min_max_mass_boundaries="0" />
<deconvolution_detailed_protein perf_deconv="1" rel_isotop_deconv="1" resolve_isotop="1" exclude_reporter_ions="0" reporter_ions="0" abund_cutoff="2.50000000" envelope_cutoff="75.00000000" high_mass="100000.00000000" low_mass="1000.00000000" mw_agreement="0.00000000" maximum_charge="75" max_charge_isotop="0" min_charge="75" min_peaks="3" precursor_deconv="0" max_components="20" adduct_ion_name_neg="-H" adduct_ion_mass_neg="-1.00782504" adduct_ion_name_pos="+H" adduct_ion_mass_pos="1.00727600" apply_min_max_mass_boundaries="1" />
<max_entropy_deconvolution adduct_ion_name_pos="+H" adduct_ion_mass_pos="1.00727600" adduct_ion_name_neg="-H" adduct_ion_mass_neg="-1.00782504" low_mass="1000.00000000" high_mass="100000.00000000" spacint_out="0.00000000" resolving_power="1000.00000000" peak_width="0.00200000" width="0" maxentx="0" res="0" />
</deconvolution><mascot_export globalchargelimit_apply="1" globalchargelimit="1+, 2+ and 3+" prefer_fullscan_deconvolution_results="1" deconvolution_export_type="1" msmssignals="100" threshold="100.00000000" mssignals_deconv="2" mssignals_non_deconv="0" normalize_msms="0" single_charged="0" />
<process_parameters_chrom baseline_flatness="0.80000000"	baseline_addchild="1"	baseline_disableoriginal="1" baseline_usesamecolor="1" smoothing_algorithm="1" smoothing_width="0.20000000" smoothing_cycles="1" smoothing_addchild="1" smoothing_disableoriginal="1"	smoothing_usesamecolor="1" />
<process_parameters_mobil baseline_flatness="0.80000000"	baseline_addchild="1"	baseline_disableoriginal="1" baseline_usesamecolor="1" smoothing_algorithm="1" smoothing_width="0.10000000" smoothing_cycles="1" smoothing_addchild="1" smoothing_disableoriginal="1"	smoothing_usesamecolor="1" />
<process_parameters_ms baseline_flatness="0.80000000"	baseline_addchild="1"	baseline_disableoriginal="1" baseline_usesamecolor="1" smoothing_algorithm="1" smoothing_width="0.20000000" smoothing_cycles="1" smoothing_addchild="1" smoothing_disableoriginal="1"	smoothing_usesamecolor="1" />
<display_params mass_precision="-1" time_precision="2" structure_size="30" chrom_peak_label="Index" />
<calibration_params calibration_range="0.00500000" calibration_listname="neg_pip_McKeeFA_DSmith_verified" calibration_listgroupname="ESI" calibration_fit_mode="0" calibration_intensitythreshold="1000000.00000000" />
<calibration_lockmass_params calibration_range="0.50000000" calibration_listname="" calibration_listgroupname="" calibration_intensitythreshold="0.00000000" calibration_lockmassmode="0" />
<mobility_calibration_params calibration_range="0.10000000" calibration_listname="&lt;not set&gt;" calibration_listgroupname="ESI" calibration_intensitythreshold="0.00000000" />
<library_search_params del_prev_res="1" ><library_search_basic_params accept_score="50" allowmasses_above="0" allowmasses_below="0" desired_score="900" increasedepth="0" maxnr_spectra="10" cross_match="0" sort_by="1" include_precursor_spectra="1" exclude_precursor_signals="0" skip_low_frgamnet_spectra="1" min_effective_score="500" minmatch_score="250" min_score="400" />
<library_search_advanced_params add_int_range="5.00000000" extended="1" locnorm="0" root="0" hwfstp="50" hwscdp="7" intrangefac="1.89999998" locnormeqfac="1.00000000" locnormfac="2.00000000" locnormwin="25" masdisint="20" minsrcint="100" minspepresrc="15" threshfstp="40" maskadducts="0" maskprecursor="0" />
<library_search_libraries_params add_unid="0" parallel="0" libraries="" librariey_unidentified="" />
<library_search_match_params chrgdeconv="0" collenerg="0" fragampl="1" instrtp="2" ionmeth="3" isolwidth="0" msmsstg="2" ms_vs_msms="4" pkwidth="0" polarity="4" psd="0" lastprecion="0" precions="0" prodion="0" rgtgaspress="0" rgtion="0" refl="0" collgas="0" collgaspress="0" trapdrv="1" />
<library_search_add_params add_confirm_mode="0" />
<library_search_rt_params accepted_deviation="1.00000000" apply_rt_match="0" match_columnname="1" max_deviation="5.00000000" />
</library_search_params><masslist_layout layout_columntypes="2 12 3 6 " layout_columnwidth="66 24 63 57 " />
<cmpdlist_layout layout_columntypes="14 20 31 1 40 26 " layout_columnwidth="20 53 134 65 46 50 " />
<molecular_formula_layout layout_columntypes="24 1 2 40 3 5 6 18 7 9 8 " layout_columnwidth="-1 -1 -1 -1 -1 -1 -1 -1 -1 -1 -1 " />
<general_unknown_layout layout_columntypes="6 0 5 3 4 2 12 14 10 11 " layout_columnwidth="-1 -1 -1 -1 -1 -1 -1 -1 -1 -1 " />
<target_screening_layout layout_columntypes="15 14 6 5 43 11 1 2 17 7 8 9 10 4 3 39 40 41 42 16 18 19 25 20 21 22 23 24 31 26 27 28 29 30 37 32 33 34 35 36 " layout_columnwidth="-1 -1 -1 -1 -1 -1 -1 -1 -1 -1 -1 -1 -1 -1 -1 -1 -1 -1 -1 -1 -1 -1 -1 -1 -1 -1 -1 -1 -1 -1 -1 -1 -1 -1 -1 -1 -1 -1 -1 -1 " />
<exclusion_masses></exclusion_masses>
<xml_export_parameters export_detailed_information="0" export_peptide_database_query_information="1" export_full_peptide_database_query_information="1" protein_analysis_export_mgf="1" protein_analysis_export_xml="1" />
<smf1D_params max_nr_formulae="50" z="1" rdb_min="0.00000000" rdb_max="80.00000000" tolerance_ppm="5.00000000" tolerance_abs="1.00000000" tolerance_ppm_MSn="5.00000000" tolerance_abs_MSn="2.00000000" use_rel_tolerance="0" use_rel_tolerance_MSn="0" lower_bound_formula="" upper_bound_formula="" electron_configuration="2" electron_configuration_MSn="0" sigma_limit="0.02000000" sigma_limit_MSn="0.05000000" HC_Ratio_min="0.00000000" HC_Ratio_max="3.00000000" filtering="1" patternsearch="0" filter_by_elementratio="1" estimate_carbon_count="1" relative_threshold_base_peak="1.00000000" delete_previous_results="1" filter_criteriy="0" adducts_positive_mode="M+H  M+NH4  M+Na  M+K " adducts_negative_mode="M-H  M+Na-H2  M+K-H2  M+Cl " collect_adducts="0" />
<smf3D_params tolerance_neutralloss="5.00000000" intensitythresholdabs2="0.00000000" intensity_threshold_abs_msms="0.00000000" auto_filter="0" nr_explained_peaks="5" highlight_unexplained_peaks="0" />
<uv_parameters rt_offset="0.00000000" />
<target_screening delta_rt="1.50000000" threshold_sigma="0.05000000" detection_tolerance="0.00500000" identification_tolerance="10.00000000" detection_tolerance_ppm="5.00000000" identification_tolerance_ppm="5.00000000" use_tolerance_ppm="0" compound_database="C:\BDALSystemData\BuildingBlocks\TargetScreeningDataBase.csv" use_sampleinfo_xml="0" rt_range_start="0.00000000" rt_range_end="0.00000000" additional_smoothing="0" create_chromatogram_time_slices="1" rt_window_halfwidth="45.00000000" enable_BPC="1" evaluate_qualifier_ions="1" qualifier_ion_intensity_threshold="0.00000000" group_id=": " lc_method_id=":" ms_method_id=":" matrix_id=":" useDB="0" sortanalytes="4" />
<automatic_calibration use_calibration_segment="0" automatic_calibration="0.00000000/0.00000000" automatic_calibration_use_spectrum_type="0" automatic_calibration_retain_data="0" automatic_calibration_perform_lockmass="0" />
<target_screening_scoring threshold1_qualityfactor="0.02000000" threshold2_qualityfactor="0.05000000" threshold1_massaccuracy="3.00000000" threshold2_massaccuracy="10.00000000" threshold1_retentiontime="20.00000000" threshold2_retentiontime="40.00000000" use_tolerance_ppm="0" />
</DataAnalysis_processing_parameters>
<ms_spectrum info="-MS" msmsinfo="All MS" polarity="-" scanmode="fullscan" seq_nr_start="1"  rt="4.73040000" rt_unit="min">
<ms_peaks><pk mz="149.036309" i="8569912.0" sn="94.48" a="1026.01" fwhm="0.000123" res="1214941.5" algo="FTMS"/>
<pk mz="149.036576" i="20572758.0" sn="230.33" a="3277.44" fwhm="0.000153" res="973268.4" algo="FTMS"/>
<pk mz="150.039919" i="956449.6" sn="8.31" a="69.31" fwhm="0.000111" res="1355141.5" algo="FTMS"/>
<pk mz="155.584283" i="852794.6" sn="7.14" a="72.80" fwhm="0.000136" res="1140714.2" algo="FTMS"/>
<pk mz="156.820997" i="903107.3" sn="7.71" a="77.91" fwhm="0.000144" res="1090056.1" algo="FTMS"/>
<pk mz="157.041655" i="1209623.4" sn="11.18" a="145.12" fwhm="0.000151" res="1037694.6" algo="FTMS"/>
<pk mz="158.044746" i="2006598.6" sn="20.20" a="273.79" fwhm="0.000156" res="1014812.7" algo="FTMS"/>
<pk mz="158.045023" i="3425562.5" sn="36.26" a="545.13" fwhm="0.000168" res="943003.3" algo="FTMS"/>
<pk mz="158.057456" i="920251.8" sn="7.90" a="111.98" fwhm="0.000170" res="932063.9" algo="FTMS"/>
<pk mz="158.402115" i="841976.5" sn="7.02" a="127.81" fwhm="0.000214" res="741476.0" algo="FTMS"/>
<pk mz="159.020650" i="2699255.0" z="-2" sn="28.04" a="383.98" fwhm="0.000162" res="982638.6" algo="FTMS" component_name="D" deconvoluted_molecular_mass="319.049379" deconvoluted_isotopic_mass="319.049242"/>
<pk mz="159.020926" i="6499679.0" sn="71.05" a="1025.67" fwhm="0.000164" res="972131.6" algo="FTMS"/>
<pk mz="159.057028" i="963640.9" sn="8.40" a="102.95" fwhm="0.000149" res="1065173.2" algo="FTMS"/>
<pk mz="159.057309" i="1233068.9" sn="11.45" a="173.91" fwhm="0.000171" res="932719.0" algo="FTMS"/>
<pk mz="159.524574" i="2157025.3" z="-2" sn="21.90" a="399.21" fwhm="0.000199" res="802362.5" algo="FTMS" component_name="D" deconvoluted_molecular_mass="319.049379" deconvoluted_isotopic_mass="320.057091"/>
<pk mz="159.526107" i="1199347.3" sn="11.06" a="183.03" fwhm="0.000198" res="804699.5" algo="FTMS"/>
<pk mz="160.024335" i="871664.8" z="-2" sn="7.36" a="85.69" fwhm="0.000138" res="1161153.9" algo="FTMS" component_name="D" deconvoluted_molecular_mass="319.049379" deconvoluted_isotopic_mass="321.056615"/>
<pk mz="160.060666" i="3411266.8" sn="36.10" a="537.54" fwhm="0.000158" res="1015970.1" algo="FTMS"/>
<pk mz="160.772582" i="947092.1" sn="8.21" a="139.70" fwhm="0.000189" res="851573.5" algo="FTMS"/>
<pk mz="161.140413" i="894115.3" sn="7.61" a="149.35" fwhm="0.000211" res="763047.9" algo="FTMS"/>
<pk mz="162.198972" i="938489.6" sn="8.11" a="116.61" fwhm="0.000163" res="993747.1" algo="FTMS"/>
<pk mz="162.542529" i="847989.3" sn="7.09" a="72.49" fwhm="0.000141" res="1149856.8" algo="FTMS"/>
<pk mz="162.643843" i="852599.2" sn="7.14" a="100.86" fwhm="0.000166" res="980667.7" algo="FTMS"/>
<pk mz="162.739338" i="866031.4" sn="7.29" a="80.08" fwhm="0.000160" res="1014168.6" algo="FTMS"/>
<pk mz="162.775545" i="867404.0" sn="7.31" a="103.14" fwhm="0.000172" res="943742.4" algo="FTMS"/>
<pk mz="162.858658" i="847662.8" sn="7.09" a="83.49" fwhm="0.000161" res="1008907.5" algo="FTMS"/>
<pk mz="162.908363" i="841550.9" sn="7.02" a="94.17" fwhm="0.000153" res="1061356.8" algo="FTMS"/>
<pk mz="163.040055" i="845850.1" sn="7.07" a="126.80" fwhm="0.000217" res="752181.9" algo="FTMS"/>
<pk mz="163.052196" i="1150109.6" sn="10.51" a="139.49" fwhm="0.000156" res="1041977.4" algo="FTMS"/>
<pk mz="163.372006" i="946840.5" sn="8.21" a="150.68" fwhm="0.000248" res="657996.6" algo="FTMS"/>
<pk mz="163.478117" i="843943.0" sn="7.04" a="134.63" fwhm="0.000204" res="800912.9" algo="FTMS"/>
<pk mz="163.581325" i="847899.7" sn="7.09" a="64.04" fwhm="0.000119" res="1372555.7" algo="FTMS"/>
<pk mz="163.751381" i="880534.4" sn="7.46" a="123.92" fwhm="0.000195" res="837977.7" algo="FTMS"/>
<pk mz="163.935170" i="842337.1" sn="7.03" a="126.01" fwhm="0.000241" res="680276.6" algo="FTMS"/>
<pk mz="164.790563" i="909980.8" sn="7.79" a="107.70" fwhm="0.000179" res="923096.0" algo="FTMS"/>
<pk mz="165.019283" i="1826656.8" sn="18.17" a="263.52" fwhm="0.000155" res="1065708.5" algo="FTMS"/>
<pk mz="165.211322" i="915005.8" sn="7.85" a="166.49" fwhm="0.000242" res="682145.1" algo="FTMS"/>
<pk mz="165.299609" i="964828.6" sn="8.41" a="130.45" fwhm="0.000200" res="827423.9" algo="FTMS"/>
<pk mz="165.749738" i="893075.8" sn="7.60" a="105.28" fwhm="0.000166" res="996190.4" algo="FTMS"/>
<pk mz="166.720251" i="891770.2" sn="7.59" a="131.15" fwhm="0.000209" res="799464.3" algo="FTMS"/>
<pk mz="166.767333" i="869186.4" sn="7.33" a="114.41" fwhm="0.000176" res="945357.1" algo="FTMS"/>
<pk mz="166.776849" i="858554.5" sn="7.21" a="96.17" fwhm="0.000171" res="972744.6" algo="FTMS"/>
<pk mz="166.898495" i="875171.3" sn="7.40" a="154.49" fwhm="0.000298" res="559750.9" algo="FTMS"/>
<pk mz="167.034595" i="1062056.4" sn="9.51" a="151.30" fwhm="0.000177" res="943882.1" algo="FTMS"/>
<pk mz="167.034955" i="1591344.4" sn="15.50" a="208.45" fwhm="0.000154" res="1085506.3" algo="FTMS"/>
<pk mz="167.317972" i="894751.6" sn="7.62" a="128.53" fwhm="0.000200" res="835438.9" algo="FTMS"/>
<pk mz="167.781241" i="936839.4" sn="8.10" a="112.99" fwhm="0.000164" res="1023770.6" algo="FTMS"/>
<pk mz="167.870583" i="865437.3" sn="7.29" a="118.78" fwhm="0.000186" res="904355.9" algo="FTMS"/>
<pk mz="168.029903" i="2672217.0" sn="27.74" a="369.09" fwhm="0.000154" res="1089466.7" algo="FTMS"/>
<pk mz="168.030209" i="8629193.0" sn="95.16" a="1469.45" fwhm="0.000170" res="986667.1" algo="FTMS"/>
<pk mz="168.391811" i="904510.8" sn="7.73" a="151.87" fwhm="0.000225" res="747303.6" algo="FTMS"/>
<pk mz="168.439980" i="957356.2" sn="8.33" a="128.21" fwhm="0.000188" res="896711.6" algo="FTMS"/>
<pk mz="168.822780" i="843633.1" sn="7.04" a="115.05" fwhm="0.000189" res="892293.2" algo="FTMS"/>
<pk mz="169.033545" i="848385.3" sn="7.09" a="93.62" fwhm="0.000152" res="1109884.8" algo="FTMS"/>
<pk mz="169.447991" i="841229.6" sn="7.01" a="162.93" fwhm="0.000296" res="572213.9" algo="FTMS"/>
<pk mz="169.509036" i="914730.6" sn="7.84" a="132.22" fwhm="0.000188" res="902837.5" algo="FTMS"/>
<pk mz="170.460003" i="883965.2" sn="7.50" a="110.94" fwhm="0.000180" res="948290.1" algo="FTMS"/>
<pk mz="170.902039" i="856092.4" sn="7.18" a="155.53" fwhm="0.000239" res="714351.3" algo="FTMS"/>
<pk mz="170.949903" i="1016423.9" sn="8.99" a="208.45" fwhm="0.000264" res="647193.8" algo="FTMS"/>
<pk mz="171.066290" i="950136.9" sn="8.24" a="114.90" fwhm="0.000160" res="1067088.6" algo="FTMS"/>
<pk mz="171.290120" i="850906.9" sn="7.12" a="89.79" fwhm="0.000148" res="1158978.1" algo="FTMS"/>
<pk mz="171.354238" i="907504.3" sn="7.76" a="164.62" fwhm="0.000233" res="734856.3" algo="FTMS"/>
<pk mz="171.563274" i="859690.3" sn="7.22" a="106.10" fwhm="0.000186" res="922323.1" algo="FTMS"/>
<pk mz="171.585674" i="860528.2" sn="7.23" a="156.65" fwhm="0.000242" res="709252.0" algo="FTMS"/>
<pk mz="171.682070" i="857516.9" sn="7.20" a="127.17" fwhm="0.000200" res="857446.4" algo="FTMS"/>
<pk mz="171.704424" i="843722.9" sn="7.04" a="135.94" fwhm="0.000214" res="800868.4" algo="FTMS"/>
<pk mz="171.980694" i="880244.8" sn="7.45" a="115.07" fwhm="0.000211" res="813924.2" algo="FTMS"/>
<pk mz="172.060657" i="6067448.5" sn="66.16" a="1112.04" fwhm="0.000184" res="933028.2" algo="FTMS"/>
<pk mz="172.094733" i="888796.0" sn="7.55" a="164.07" fwhm="0.000371" res="463561.3" algo="FTMS"/>
<pk mz="172.481464" i="867292.1" sn="7.31" a="119.43" fwhm="0.000199" res="868535.4" algo="FTMS"/>
<pk mz="172.681684" i="842258.1" sn="7.02" a="98.89" fwhm="0.000179" res="965033.8" algo="FTMS"/>
<pk mz="172.694781" i="845627.5" sn="7.06" a="113.65" fwhm="0.000193" res="893841.8" algo="FTMS"/>
<pk mz="173.036582" i="11840611.0" sn="131.50" a="2283.91" fwhm="0.000188" res="921512.0" algo="FTMS"/>
<pk mz="173.045527" i="1141564.3" sn="10.41" a="162.60" fwhm="0.000171" res="1010886.4" algo="FTMS"/>
<pk mz="173.081923" i="931928.7" sn="8.04" a="120.21" fwhm="0.000168" res="1032036.3" algo="FTMS"/>
<pk mz="173.138073" i="933703.6" sn="8.06" a="129.80" fwhm="0.000182" res="953457.8" algo="FTMS"/>
<pk mz="173.593304" i="1008321.6" sn="8.90" a="185.06" fwhm="0.000249" res="696744.2" algo="FTMS"/>
<pk mz="174.039940" i="1276375.4" sn="11.93" a="166.71" fwhm="0.000170" res="1024752.2" algo="FTMS"/>
<pk mz="174.100050" i="874296.0" sn="7.38" a="92.14" fwhm="0.000153" res="1138002.7" algo="FTMS"/>
<pk mz="174.531375" i="852552.8" sn="7.12" a="104.22" fwhm="0.000175" res="995681.5" algo="FTMS"/>
<pk mz="174.575527" i="855607.7" sn="7.16" a="92.98" fwhm="0.000161" res="1082767.9" algo="FTMS"/>
<pk mz="174.923529" i="883815.7" sn="7.47" a="105.62" fwhm="0.000170" res="1028420.2" algo="FTMS"/>
<pk mz="175.014351" i="846382.8" sn="7.05" a="140.19" fwhm="0.000222" res="790132.5" algo="FTMS"/>
<pk mz="175.052249" i="905013.2" sn="7.71" a="111.74" fwhm="0.000165" res="1058614.1" algo="FTMS"/>
<pk mz="175.061170" i="3190566.8" sn="33.53" a="533.74" fwhm="0.000182" res="960912.2" algo="FTMS"/>
<pk mz="175.097569" i="3530540.8" sn="37.37" a="637.35" fwhm="0.000192" res="911998.0" algo="FTMS"/>
<pk mz="175.300086" i="859591.8" sn="7.20" a="124.78" fwhm="0.000222" res="790635.8" algo="FTMS"/>
<pk mz="175.350341" i="855768.6" sn="7.16" a="111.86" fwhm="0.000186" res="942263.2" algo="FTMS"/>
<pk mz="175.428425" i="858114.4" sn="7.18" a="163.41" fwhm="0.000300" res="585473.5" algo="FTMS"/>
<pk mz="175.537668" i="3221434.0" sn="33.88" a="641.98" fwhm="0.000204" res="860748.4" algo="FTMS"/>
<pk mz="175.539537" i="1788714.4" sn="17.69" a="293.96" fwhm="0.000201" res="871817.6" algo="FTMS"/>
<pk mz="175.745588" i="861224.3" sn="7.22" a="133.57" fwhm="0.000206" res="851108.9" algo="FTMS"/>
<pk mz="175.838271" i="870797.6" sn="7.33" a="139.46" fwhm="0.000240" res="733185.9" algo="FTMS"/>
<pk mz="175.993984" i="892679.4" sn="7.54" a="115.61" fwhm="0.000202" res="872334.3" algo="FTMS"/>
<pk mz="176.055560" i="1555339.4" sn="15.00" a="267.22" fwhm="0.000196" res="899658.8" algo="FTMS"/>
<pk mz="176.064218" i="2059965.0" sn="20.68" a="320.50" fwhm="0.000211" res="835352.1" algo="FTMS"/>
<pk mz="176.064521" i="5368637.0" sn="57.92" a="1019.33" fwhm="0.000193" res="913352.8" algo="FTMS"/>
<pk mz="176.402447" i="948112.5" sn="8.17" a="170.38" fwhm="0.000272" res="647444.5" algo="FTMS"/>
<pk mz="176.420524" i="885788.2" sn="7.47" a="105.55" fwhm="0.000178" res="991317.0" algo="FTMS"/>
<pk mz="176.546194" i="917526.1" sn="7.82" a="156.73" fwhm="0.000236" res="748642.6" algo="FTMS"/>
<pk mz="176.738866" i="875038.6" sn="7.34" a="113.80" fwhm="0.000177" res="998845.3" algo="FTMS"/>
<pk mz="177.031504" i="2889670.0" sn="30.02" a="562.56" fwhm="0.000197" res="896417.2" algo="FTMS"/>
<pk mz="177.067564" i="1903597.9" sn="18.92" a="315.57" fwhm="0.000219" res="806876.5" algo="FTMS"/>
<pk mz="177.067875" i="5733006.0" sn="62.02" a="1137.36" fwhm="0.000200" res="885851.7" algo="FTMS"/>
<pk mz="177.156440" i="846321.7" sn="7.02" a="128.38" fwhm="0.000205" res="863332.4" algo="FTMS"/>
<pk mz="177.607603" i="2914569.0" sn="30.30" a="526.34" fwhm="0.000192" res="923306.2" algo="FTMS"/>
<pk mz="177.728260" i="917381.6" sn="7.79" a="124.13" fwhm="0.000182" res="974257.5" algo="FTMS"/>
<pk mz="178.069133" i="1195448.1" sn="10.91" a="230.99" fwhm="0.000220" res="810555.8" algo="FTMS"/>
<pk mz="178.071230" i="22746232.0" sn="252.59" a="4567.27" fwhm="0.000201" res="887742.1" algo="FTMS"/>
<pk mz="178.273940" i="848655.1" sn="7.02" a="182.56" fwhm="0.000317" res="561589.7" algo="FTMS"/>
<pk mz="178.644696" i="897010.1" sn="7.56" a="142.86" fwhm="0.000211" res="846617.8" algo="FTMS"/>
<pk mz="178.688138" i="913141.4" sn="7.74" a="143.76" fwhm="0.000229" res="779502.0" algo="FTMS"/>
<pk mz="178.822372" i="878744.8" sn="7.35" a="106.98" fwhm="0.000187" res="955097.4" algo="FTMS"/>
<pk mz="179.034962" i="1315729.6" sn="12.25" a="177.71" fwhm="0.000184" res="973480.2" algo="FTMS"/>
<pk mz="179.047141" i="3233589.0" sn="33.76" a="598.27" fwhm="0.000194" res="923415.4" algo="FTMS"/>
<pk mz="179.063159" i="873497.2" sn="7.29" a="150.67" fwhm="0.000255" res="702611.6" algo="FTMS"/>
<pk mz="179.074618" i="973036.3" sn="8.41" a="142.56" fwhm="0.000199" res="899199.7" algo="FTMS"/>
<pk mz="179.606936" i="957959.9" sn="8.21" a="142.23" fwhm="0.000201" res="894355.2" algo="FTMS"/>
<pk mz="180.056156" i="896121.8" sn="7.52" a="162.34" fwhm="0.000239" res="752266.1" algo="FTMS"/>
<pk mz="181.013895" i="2469302.3" sn="25.09" a="455.70" fwhm="0.000184" res="986307.4" algo="FTMS"/>
<pk mz="181.014230" i="9051830.0" sn="98.64" a="1883.76" fwhm="0.000206" res="877264.4" algo="FTMS"/>
<pk mz="181.050602" i="1629377.8" sn="15.71" a="250.57" fwhm="0.000192" res="942660.9" algo="FTMS"/>
<pk mz="181.973200" i="889835.7" sn="7.41" a="171.76" fwhm="0.000293" res="620975.9" algo="FTMS"/>
<pk mz="182.009460" i="2733948.0" sn="27.94" a="487.10" fwhm="0.000197" res="922029.4" algo="FTMS"/>
<pk mz="182.017555" i="895470.7" sn="7.47" a="99.04" fwhm="0.000157" res="1159842.9" algo="FTMS"/>
<pk mz="182.498775" i="907908.0" sn="7.61" a="136.81" fwhm="0.000222" res="822878.9" algo="FTMS"/>
<pk mz="182.545523" i="1230340.4" sn="11.20" a="238.61" fwhm="0.000246" res="742127.3" algo="FTMS"/>
<pk mz="182.637320" i="870076.6" sn="7.19" a="148.81" fwhm="0.000234" res="780325.7" algo="FTMS"/>
<pk mz="183.029877" i="8745184.0" sn="94.84" a="1846.61" fwhm="0.000210" res="871020.4" algo="FTMS"/>
<pk mz="184.024285" i="867520.4" sn="7.13" a="115.73" fwhm="0.000188" res="981431.2" algo="FTMS"/>
<pk mz="184.372155" i="964470.0" sn="8.20" a="160.68" fwhm="0.000213" res="865546.4" algo="FTMS"/>
<pk mz="185.032108" i="991865.9" sn="8.50" a="133.79" fwhm="0.000178" res="1042303.3" algo="FTMS"/>
<pk mz="185.036590" i="3904795.8" sn="40.80" a="786.14" fwhm="0.000211" res="878734.7" algo="FTMS"/>
<pk mz="185.045504" i="1020271.3" sn="8.82" a="160.89" fwhm="0.000226" res="819757.9" algo="FTMS"/>
<pk mz="185.081900" i="1036573.9" sn="9.00" a="144.49" fwhm="0.000193" res="960605.9" algo="FTMS"/>
<pk mz="185.395506" i="872372.8" sn="7.15" a="229.42" fwhm="0.000346" res="535105.7" algo="FTMS"/>
<pk mz="186.039659" i="24763896.0" sn="271.00" a="5101.75" fwhm="0.000233" res="798875.4" algo="FTMS"/>
<pk mz="186.039933" i="117504248.0" z="-1" sn="1295.24" a="26799.48" fwhm="0.000221" res="842922.3" algo="FTMS" component_name="Q" deconvoluted_molecular_mass="186.039989" deconvoluted_isotopic_mass="186.040019"/>
<pk mz="186.042021" i="1455336.0" sn="13.58" a="286.00" fwhm="0.000249" res="748385.4" algo="FTMS"/>
<pk mz="186.158555" i="1004185.1" sn="8.60" a="184.01" fwhm="0.000250" res="743270.4" algo="FTMS"/>
<pk mz="187.024800" i="971389.2" sn="8.23" a="137.27" fwhm="0.000244" res="767770.1" algo="FTMS"/>
<pk mz="187.043293" i="6404645.5" z="-1" sn="68.24" a="1492.56" fwhm="0.000229" res="815537.2" algo="FTMS" component_name="Q" deconvoluted_molecular_mass="186.039989" deconvoluted_isotopic_mass="187.043380"/>
<pk mz="187.061186" i="1213453.1" sn="10.91" a="196.52" fwhm="0.000195" res="957638.0" algo="FTMS"/>
<pk mz="187.079684" i="1293701.3" sn="11.79" a="251.71" fwhm="0.000245" res="762316.0" algo="FTMS"/>
<pk mz="187.097573" i="3067261.0" sn="31.38" a="586.16" fwhm="0.000209" res="897009.1" algo="FTMS"/>
<pk mz="187.453952" i="876798.6" sn="7.16" a="192.54" fwhm="0.000306" res="613253.8" algo="FTMS"/>
<pk mz="188.035290" i="1129440.1" sn="9.93" a="192.74" fwhm="0.000204" res="923540.1" algo="FTMS"/>
<pk mz="188.044184" i="1550948.3" z="-1" sn="14.57" a="339.42" fwhm="0.000248" res="759758.3" algo="FTMS" component_name="Q" deconvoluted_molecular_mass="186.039989" deconvoluted_isotopic_mass="188.044272"/>
<pk mz="188.055603" i="3517481.5" sn="36.20" a="754.64" fwhm="0.000222" res="847213.8" algo="FTMS"/>
<pk mz="188.362193" i="914389.8" sn="7.57" a="129.70" fwhm="0.000217" res="869756.9" algo="FTMS"/>
<pk mz="188.574832" i="878488.1" sn="7.17" a="159.41" fwhm="0.000251" res="751073.0" algo="FTMS"/>
<pk mz="188.579328" i="954250.2" sn="8.00" a="207.78" fwhm="0.000279" res="676404.7" algo="FTMS"/>
<pk mz="189.031492" i="1037261.8" sn="8.91" a="125.35" fwhm="0.000188" res="1006526.4" algo="FTMS"/>
<pk mz="189.067873" i="899470.9" sn="7.40" a="191.13" fwhm="0.000261" res="723243.6" algo="FTMS"/>
<pk mz="189.076834" i="1641987.1" sn="15.57" a="373.38" fwhm="0.000247" res="766162.7" algo="FTMS"/>
<pk mz="189.373064" i="887087.8" sn="7.23" a="152.39" fwhm="0.000244" res="775859.7" algo="FTMS"/>
<pk mz="189.604470" i="880958.6" sn="7.16" a="174.22" fwhm="0.000268" res="707312.5" algo="FTMS"/>
<pk mz="189.705648" i="872463.4" sn="7.07" a="170.51" fwhm="0.000272" res="697327.2" algo="FTMS"/>
<pk mz="190.034852" i="1134415.0" sn="9.94" a="214.26" fwhm="0.000252" res="753290.5" algo="FTMS"/>
<pk mz="190.080188" i="2108933.0" sn="20.61" a="453.49" fwhm="0.000230" res="825968.7" algo="FTMS"/>
<pk mz="190.407446" i="866901.7" sn="7.00" a="130.40" fwhm="0.000218" res="873560.5" algo="FTMS"/>
<pk mz="190.443936" i="895903.7" sn="7.32" a="205.58" fwhm="0.000329" res="578209.5" algo="FTMS"/>
<pk mz="190.747492" i="870078.3" sn="7.04" a="127.51" fwhm="0.000232" res="822965.9" algo="FTMS"/>
<pk mz="191.034969" i="3824894.3" sn="39.41" a="877.24" fwhm="0.000237" res="807562.3" algo="FTMS"/>
<pk mz="191.047160" i="4111492.3" sn="42.55" a="881.90" fwhm="0.000222" res="859567.7" algo="FTMS"/>
<pk mz="191.083560" i="901110.6" sn="7.38" a="121.22" fwhm="0.000181" res="1054564.1" algo="FTMS"/>
<pk mz="192.086882" i="2099030.8" sn="20.41" a="382.43" fwhm="0.000208" res="924972.0" algo="FTMS"/>
<pk mz="193.014220" i="923484.6" sn="7.58" a="171.41" fwhm="0.000263" res="734602.1" algo="FTMS"/>
<pk mz="193.050615" i="1372975.9" sn="12.48" a="228.29" fwhm="0.000211" res="916834.7" algo="FTMS"/>
<pk mz="193.720551" i="949382.2" sn="7.82" a="160.51" fwhm="0.000220" res="881449.9" algo="FTMS"/>
<pk mz="193.793494" i="900861.6" sn="7.30" a="253.74" fwhm="0.000361" res="536604.2" algo="FTMS"/>
<pk mz="194.082222" i="1114330.0" sn="9.61" a="197.76" fwhm="0.000215" res="902986.5" algo="FTMS"/>
<pk mz="194.853482" i="882320.8" sn="7.09" a="206.46" fwhm="0.000314" res="620882.4" algo="FTMS"/>
<pk mz="195.029882" i="4235074.5" sn="43.51" a="949.24" fwhm="0.000231" res="845807.8" algo="FTMS"/>
<pk mz="195.066249" i="1818102.8" sn="17.25" a="373.17" fwhm="0.000232" res="842250.2" algo="FTMS"/>
<pk mz="195.103706" i="876139.6" sn="7.02" a="131.68" fwhm="0.000223" res="874963.7" algo="FTMS"/>
<pk mz="195.139034" i="1394783.1" sn="12.65" a="258.94" fwhm="0.000228" res="856103.7" algo="FTMS"/>
<pk mz="195.246490" i="998843.0" sn="8.35" a="145.35" fwhm="0.000194" res="1004474.3" algo="FTMS"/>
<pk mz="195.810883" i="2088311.4" sn="20.18" a="434.82" fwhm="0.000233" res="841718.9" algo="FTMS"/>
<pk mz="196.025089" i="2228208.3" sn="21.61" a="476.34" fwhm="0.000239" res="820790.5" algo="FTMS"/>
<pk mz="196.654016" i="918982.4" sn="7.44" a="260.94" fwhm="0.000383" res="513435.4" algo="FTMS"/>
<pk mz="197.009132" i="1466466.4" sn="13.36" a="250.18" fwhm="0.000214" res="919311.2" algo="FTMS"/>
<pk mz="197.045536" i="4744503.5" sn="48.82" a="1183.71" fwhm="0.000260" res="758753.0" algo="FTMS"/>
<pk mz="197.081904" i="1596780.4" sn="14.77" a="371.38" fwhm="0.000263" res="750469.4" algo="FTMS"/>
<pk mz="197.616835" i="885794.4" sn="7.08" a="149.50" fwhm="0.000231" res="855351.5" algo="FTMS"/>
<pk mz="197.801708" i="1058830.1" sn="8.95" a="256.63" fwhm="0.000329" res="601688.1" algo="FTMS"/>
<pk mz="197.807923" i="2186097.8" sn="21.14" a="403.82" fwhm="0.000219" res="902367.0" algo="FTMS"/>
<pk mz="198.004399" i="2951844.8" sn="29.43" a="695.25" fwhm="0.000245" res="807311.9" algo="FTMS"/>
<pk mz="198.039938" i="2039161.5" sn="19.55" a="414.36" fwhm="0.000229" res="863739.6" algo="FTMS"/>
<pk mz="198.040769" i="2064826.0" sn="19.83" a="356.50" fwhm="0.000204" res="968633.1" algo="FTMS"/>
<pk mz="198.756996" i="890592.1" sn="7.09" a="154.35" fwhm="0.000259" res="767525.8" algo="FTMS"/>
<pk mz="198.988411" i="1592745.4" sn="14.65" a="301.63" fwhm="0.000223" res="893511.0" algo="FTMS"/>
<pk mz="199.052234" i="1521455.4" sn="13.88" a="334.43" fwhm="0.000251" res="791745.4" algo="FTMS"/>
<pk mz="199.061170" i="2071700.6" sn="19.81" a="419.18" fwhm="0.000235" res="845719.0" algo="FTMS"/>
<pk mz="199.079632" i="1421279.6" sn="12.81" a="279.22" fwhm="0.000235" res="846722.6" algo="FTMS"/>
<pk mz="199.097548" i="1490794.4" sn="13.55" a="303.18" fwhm="0.000223" res="891214.7" algo="FTMS"/>
<pk mz="199.133915" i="1262272.0" sn="11.09" a="257.12" fwhm="0.000248" res="803925.2" algo="FTMS"/>
<pk mz="199.270998" i="963537.7" sn="7.87" a="174.40" fwhm="0.000268" res="743328.4" algo="FTMS"/>
<pk mz="200.050631" i="936645.4" sn="7.58" a="161.62" fwhm="0.000249" res="804989.0" algo="FTMS"/>
<pk mz="200.055577" i="41359784.0" z="-1" sn="442.94" a="10459.23" fwhm="0.000247" res="809799.9" algo="FTMS" component_name="p" deconvoluted_molecular_mass="200.055678" deconvoluted_isotopic_mass="200.055678"/>
<pk mz="200.064525" i="2112941.8" sn="20.25" a="438.40" fwhm="0.000235" res="850873.3" algo="FTMS"/>
<pk mz="200.091991" i="1000574.3" sn="8.27" a="136.23" fwhm="0.000211" res="946235.7" algo="FTMS"/>
<pk mz="201.031511" i="1917688.4" sn="18.06" a="451.86" fwhm="0.000270" res="744464.3" algo="FTMS"/>
<pk mz="201.040455" i="1374397.8" sn="12.23" a="267.61" fwhm="0.000226" res="890074.3" algo="FTMS"/>
<pk mz="201.058932" i="2438473.0" z="-1" sn="23.64" a="499.75" fwhm="0.000226" res="889493.7" algo="FTMS" component_name="p" deconvoluted_molecular_mass="200.055678" deconvoluted_isotopic_mass="201.059034"/>
<pk mz="201.076825" i="1784980.0" sn="16.64" a="332.85" fwhm="0.000218" res="923167.8" algo="FTMS"/>
<pk mz="201.095332" i="1390879.3" sn="12.41" a="236.35" fwhm="0.000213" res="943741.2" algo="FTMS"/>
<pk mz="201.113211" i="1454090.3" sn="13.09" a="283.26" fwhm="0.000239" res="843107.8" algo="FTMS"/>
<pk mz="202.034856" i="31171168.0" sn="331.71" a="8021.71" fwhm="0.000252" res="801839.3" algo="FTMS"/>
<pk mz="202.071260" i="1253942.1" sn="10.93" a="215.46" fwhm="0.000222" res="909018.3" algo="FTMS"/>
<pk mz="202.072065" i="1415542.6" sn="12.67" a="244.89" fwhm="0.000222" res="909260.8" algo="FTMS"/>
<pk mz="203.038205" i="1615949.1" sn="14.74" a="304.73" fwhm="0.000227" res="895003.0" algo="FTMS"/>
<pk mz="203.047157" i="3576786.8" sn="35.67" a="787.75" fwhm="0.000242" res="838708.1" algo="FTMS"/>
<pk mz="203.056111" i="1457560.3" sn="13.05" a="248.16" fwhm="0.000210" res="965106.3" algo="FTMS"/>
<pk mz="203.082577" i="2275624.8" sn="21.78" a="462.63" fwhm="0.000239" res="849544.4" algo="FTMS"/>
<pk mz="203.092518" i="1573487.0" sn="14.29" a="300.48" fwhm="0.000231" res="879179.2" algo="FTMS"/>
<pk mz="203.128793" i="945989.6" sn="7.59" a="182.20" fwhm="0.000300" res="677388.8" algo="FTMS"/>
<pk mz="204.045400" i="2237698.3" sn="21.37" a="480.19" fwhm="0.000252" res="809214.5" algo="FTMS"/>
<pk mz="204.050498" i="110585672.0" z="-1" sn="1177.80" a="28312.43" fwhm="0.000251" res="814230.7" algo="FTMS" component_name="R" deconvoluted_molecular_mass="204.050580" deconvoluted_isotopic_mass="204.050603"/>
<pk mz="204.053015" i="1548871.0" sn="14.02" a="274.96" fwhm="0.000237" res="862435.2" algo="FTMS"/>
<pk mz="204.981053" i="913998.8" sn="7.24" a="165.98" fwhm="0.000262" res="783408.4" algo="FTMS"/>
<pk mz="205.014224" i="1479075.8" sn="13.27" a="319.89" fwhm="0.000253" res="811483.5" algo="FTMS"/>
<pk mz="205.050609" i="1269178.8" sn="11.03" a="291.01" fwhm="0.000299" res="685811.1" algo="FTMS"/>
<pk mz="205.053868" i="6322877.0" z="-1" sn="64.97" a="1599.40" fwhm="0.000258" res="793825.8" algo="FTMS" component_name="R" deconvoluted_molecular_mass="204.050580" deconvoluted_isotopic_mass="205.053974"/>
<pk mz="205.062816" i="2204098.5" sn="21.01" a="506.29" fwhm="0.000254" res="808575.8" algo="FTMS"/>
<pk mz="205.099177" i="1011545.4" sn="8.28" a="143.51" fwhm="0.000221" res="926342.8" algo="FTMS"/>
<pk mz="205.159775" i="7248127.5" sn="74.50" a="1834.16" fwhm="0.000256" res="801586.5" algo="FTMS"/>
<pk mz="205.407806" i="902556.4" sn="7.08" a="228.28" fwhm="0.000390" res="526300.8" algo="FTMS"/>
<pk mz="205.521057" i="920132.0" sn="7.27" a="150.42" fwhm="0.000252" res="816038.3" algo="FTMS"/>
<pk mz="206.053980" i="920341.7" z="-1" sn="7.26" a="125.19" fwhm="0.000208" res="990737.7" algo="FTMS" component_name="R" deconvoluted_molecular_mass="204.050580" deconvoluted_isotopic_mass="206.054088"/>
<pk mz="206.065832" i="1766973.3" sn="16.26" a="295.76" fwhm="0.000207" res="994460.3" algo="FTMS"/>
<pk mz="206.066153" i="7733309.5" sn="79.64" a="1862.97" fwhm="0.000250" res="824456.3" algo="FTMS"/>
<pk mz="206.082264" i="3037767.5" sn="29.76" a="680.39" fwhm="0.000246" res="837587.1" algo="FTMS"/>
<pk mz="206.163084" i="953818.9" sn="7.62" a="120.44" fwhm="0.000198" res="1043691.7" algo="FTMS"/>
<pk mz="206.993459" i="900810.9" sn="7.05" a="252.45" fwhm="0.000352" res="587794.4" algo="FTMS"/>
<pk mz="207.029893" i="1898530.1" sn="17.65" a="390.30" fwhm="0.000237" res="873535.1" algo="FTMS"/>
<pk mz="207.069650" i="7762619.5" sn="79.95" a="2006.49" fwhm="0.000261" res="792329.4" algo="FTMS"/>
<pk mz="207.139001" i="1157287.6" sn="9.77" a="195.47" fwhm="0.000221" res="937660.0" algo="FTMS"/>
<pk mz="207.634081" i="953475.3" sn="7.57" a="163.54" fwhm="0.000235" res="882313.6" algo="FTMS"/>
<pk mz="209.009156" i="3283857.8" sn="32.20" a="757.80" fwhm="0.000243" res="861021.4" algo="FTMS"/>
<pk mz="209.045540" i="2464681.0" sn="23.54" a="579.38" fwhm="0.000263" res="794372.4" algo="FTMS"/>
<pk mz="209.085281" i="1409858.4" sn="12.39" a="246.61" fwhm="0.000218" res="961145.7" algo="FTMS"/>
<pk mz="209.294907" i="909976.5" sn="7.10" a="219.67" fwhm="0.000337" res="620143.6" algo="FTMS"/>
<pk mz="210.040789" i="1267493.6" sn="10.87" a="238.73" fwhm="0.000244" res="859155.9" algo="FTMS"/>
<pk mz="211.024386" i="2939802.5" sn="28.41" a="542.37" fwhm="0.000203" res="1041073.1" algo="FTMS"/>
<pk mz="211.024781" i="11573915.0" sn="119.27" a="3284.92" fwhm="0.000288" res="731497.5" algo="FTMS"/>
<pk mz="211.043341" i="1131942.8" sn="9.39" a="233.59" fwhm="0.000286" res="737851.4" algo="FTMS"/>
<pk mz="211.061125" i="2492594.0" sn="23.71" a="607.46" fwhm="0.000267" res="791739.6" algo="FTMS"/>
<pk mz="211.683464" i="1027199.6" sn="8.28" a="221.54" fwhm="0.000300" res="705915.6" algo="FTMS"/>
<pk mz="211.765891" i="952628.2" sn="7.50" a="243.39" fwhm="0.000389" res="544044.6" algo="FTMS"/>
<pk mz="212.019672" i="2561750.0" sn="24.43" a="592.47" fwhm="0.000296" res="717368.4" algo="FTMS"/>
<pk mz="212.020057" i="11598102.0" sn="119.51" a="3201.83" fwhm="0.000276" res="769122.8" algo="FTMS"/>
<pk mz="212.028121" i="1618779.5" sn="14.50" a="368.16" fwhm="0.000254" res="835767.9" algo="FTMS"/>
<pk mz="212.055570" i="924652.9" sn="7.20" a="197.99" fwhm="0.000301" res="704119.2" algo="FTMS"/>
<pk mz="213.015304" i="29953424.0" sn="311.12" a="8608.61" fwhm="0.000278" res="766931.3" algo="FTMS"/>
<pk mz="213.023401" i="1301845.1" sn="11.11" a="307.82" fwhm="0.000320" res="664955.2" algo="FTMS"/>
<pk mz="213.040485" i="1224864.0" sn="10.30" a="298.40" fwhm="0.000271" res="786407.0" algo="FTMS"/>
<pk mz="213.058554" i="978603.4" sn="7.72" a="130.45" fwhm="0.000195" res="1093375.2" algo="FTMS"/>
<pk mz="213.058970" i="3910699.8" sn="38.43" a="1029.26" fwhm="0.000283" res="753844.0" algo="FTMS"/>
<pk mz="213.076823" i="1861367.0" sn="16.97" a="440.88" fwhm="0.000284" res="749046.6" algo="FTMS"/>
<pk mz="213.113235" i="1341070.3" sn="11.52" a="272.99" fwhm="0.000254" res="840305.3" algo="FTMS"/>
<pk mz="214.018640" i="2222220.3" sn="20.74" a="567.62" fwhm="0.000274" res="780128.7" algo="FTMS"/>
<pk mz="214.072051" i="1483438.0" sn="13.00" a="363.61" fwhm="0.000301" res="711351.3" algo="FTMS"/>
<pk mz="215.047171" i="1228116.9" sn="10.32" a="209.30" fwhm="0.000234" res="919441.6" algo="FTMS"/>
<pk mz="215.056073" i="1966938.5" sn="18.06" a="502.10" fwhm="0.000274" res="784120.5" algo="FTMS"/>
<pk mz="215.092444" i="2974641.3" sn="28.61" a="819.08" fwhm="0.000289" res="744409.6" algo="FTMS"/>
<pk mz="215.128876" i="1252744.3" sn="10.58" a="277.32" fwhm="0.000285" res="754403.2" algo="FTMS"/>
<pk mz="215.538281" i="1043657.1" sn="8.35" a="263.39" fwhm="0.000357" res="604220.0" algo="FTMS"/>
<pk mz="216.050152" i="5315593.0" sn="52.85" a="1248.40" fwhm="0.000282" res="766124.8" algo="FTMS"/>
<pk mz="216.050509" i="20870410.0" sn="214.91" a="6050.84" fwhm="0.000282" res="766204.7" algo="FTMS"/>
<pk mz="216.059473" i="1913807.0" sn="17.41" a="408.81" fwhm="0.000264" res="819535.0" algo="FTMS"/>
<pk mz="216.086886" i="2187168.3" sn="20.26" a="502.64" fwhm="0.000266" res="813483.6" algo="FTMS"/>
<pk mz="216.087349" i="1035168.4" sn="8.25" a="161.52" fwhm="0.000208" res="1037746.7" algo="FTMS"/>
<pk mz="216.087720" i="3762848.8" sn="36.67" a="1048.88" fwhm="0.000294" res="735264.3" algo="FTMS"/>
<pk mz="217.053752" i="1113945.0" sn="9.07" a="295.07" fwhm="0.000363" res="597257.1" algo="FTMS"/>
<pk mz="217.062800" i="1954174.5" sn="17.82" a="404.39" fwhm="0.000256" res="846289.0" algo="FTMS"/>
<pk mz="217.071748" i="2002564.1" sn="18.33" a="534.15" fwhm="0.000300" res="722941.2" algo="FTMS"/>
<pk mz="217.105169" i="981400.8" sn="7.69" a="317.48" fwhm="0.000441" res="492626.0" algo="FTMS"/>
<pk mz="217.108149" i="1728346.6" sn="15.47" a="358.46" fwhm="0.000259" res="838426.4" algo="FTMS"/>
<pk mz="218.029778" i="9329618.0" sn="94.66" a="2693.94" fwhm="0.000294" res="740365.9" algo="FTMS"/>
<pk mz="218.065742" i="6204392.0" sn="61.78" a="1317.92" fwhm="0.000259" res="843041.7" algo="FTMS"/>
<pk mz="218.066146" i="28389864.0" sn="291.74" a="8806.07" fwhm="0.000300" res="727935.5" algo="FTMS"/>
<pk mz="218.102556" i="4235774.5" sn="41.37" a="1138.31" fwhm="0.000287" res="759152.4" algo="FTMS"/>
<pk mz="218.103409" i="2132863.0" sn="19.58" a="550.02" fwhm="0.000291" res="748504.1" algo="FTMS"/>
<pk mz="218.996874" i="2143775.5" sn="19.68" a="487.62" fwhm="0.000247" res="886400.9" algo="FTMS"/>
<pk mz="219.041758" i="1940282.6" sn="17.57" a="426.53" fwhm="0.000261" res="840461.2" algo="FTMS"/>
<pk mz="219.042097" i="5784635.0" sn="57.42" a="1567.86" fwhm="0.000278" res="787065.4" algo="FTMS"/>
<pk mz="219.069544" i="2289227.5" sn="21.19" a="566.03" fwhm="0.000257" res="853858.1" algo="FTMS"/>
<pk mz="219.361332" i="943723.9" sn="7.24" a="279.59" fwhm="0.000412" res="532238.4" algo="FTMS"/>
<pk mz="220.045047" i="47955608.0" sn="494.53" a="10437.77" fwhm="0.000206" res="1070566.0" algo="FTMS"/>
<pk mz="220.045391" i="223067792.0" z="-1" sn="2309.63" a="62844.98" fwhm="0.000286" res="768216.7" algo="FTMS" component_name="K" deconvoluted_molecular_mass="220.045496" deconvoluted_isotopic_mass="220.045516"/>
<pk mz="220.045729" i="8314519.0" sn="83.64" a="2180.97" fwhm="0.000141" res="1561825.7" algo="FTMS"/>
<pk mz="221.009154" i="1392467.4" sn="11.82" a="303.32" fwhm="0.000279" res="793308.8" algo="FTMS"/>
<pk mz="221.048349" i="1839530.5" sn="16.43" a="432.07" fwhm="0.000301" res="735174.6" algo="FTMS"/>
<pk mz="221.048778" i="8237802.5" z="-1" sn="82.41" a="2361.22" fwhm="0.000293" res="754370.9" algo="FTMS" component_name="K" deconvoluted_molecular_mass="220.045496" deconvoluted_isotopic_mass="221.048905"/>
<pk mz="222.049675" i="2122868.3" z="-1" sn="19.35" a="612.65" fwhm="0.000339" res="655273.9" algo="FTMS" component_name="K" deconvoluted_molecular_mass="220.045496" deconvoluted_isotopic_mass="222.049802"/>
<pk mz="222.061046" i="1110010.9" sn="8.90" a="284.04" fwhm="0.000333" res="667284.7" algo="FTMS"/>
<pk mz="223.024804" i="3886693.5" sn="37.53" a="1053.48" fwhm="0.000288" res="775207.3" algo="FTMS"/>
<pk mz="223.061193" i="2675962.3" sn="25.04" a="761.38" fwhm="0.000303" res="735657.8" algo="FTMS"/>
<pk mz="224.020003" i="1070103.9" sn="8.43" a="204.55" fwhm="0.000288" res="778295.0" algo="FTMS"/>
<pk mz="224.028112" i="931420.4" sn="7.01" a="140.05" fwhm="0.000249" res="900583.4" algo="FTMS"/>
<pk mz="224.064539" i="4246193.0" sn="41.01" a="1231.57" fwhm="0.000295" res="759727.0" algo="FTMS"/>
<pk mz="225.003660" i="2473145.0" sn="22.82" a="564.18" fwhm="0.000263" res="855684.1" algo="FTMS"/>
<pk mz="225.004061" i="8379833.0" sn="83.40" a="2506.80" fwhm="0.000304" res="740830.2" algo="FTMS"/>
<pk mz="225.040055" i="2286412.8" sn="20.90" a="570.17" fwhm="0.000284" res="793760.5" algo="FTMS"/>
<pk mz="225.040462" i="7320013.0" sn="72.53" a="2137.35" fwhm="0.000304" res="740435.8" algo="FTMS"/>
<pk mz="225.076832" i="1406113.0" sn="11.87" a="320.39" fwhm="0.000271" res="831515.0" algo="FTMS"/>
<pk mz="225.113254" i="951220.9" sn="7.21" a="138.71" fwhm="0.000252" res="894569.1" algo="FTMS"/>
<pk mz="225.149642" i="995912.8" sn="7.67" a="161.42" fwhm="0.000250" res="899600.5" algo="FTMS"/>
<pk mz="226.007424" i="1542745.1" sn="13.27" a="348.60" fwhm="0.000285" res="793463.4" algo="FTMS"/>
<pk mz="226.035385" i="1076712.1" sn="8.49" a="140.71" fwhm="0.000174" res="1299100.4" algo="FTMS"/>
<pk mz="226.035732" i="3365864.3" sn="31.97" a="907.84" fwhm="0.000294" res="768016.1" algo="FTMS"/>
<pk mz="226.072136" i="1103419.8" sn="8.76" a="257.03" fwhm="0.000311" res="727593.0" algo="FTMS"/>
<pk mz="227.019755" i="1612145.0" sn="13.90" a="368.16" fwhm="0.000289" res="785500.0" algo="FTMS"/>
<pk mz="227.056082" i="1803780.0" sn="15.86" a="415.51" fwhm="0.000277" res="820513.6" algo="FTMS"/>
<pk mz="227.074577" i="1671309.6" sn="14.50" a="357.10" fwhm="0.000284" res="800193.6" algo="FTMS"/>
<pk mz="227.082596" i="3935249.8" sn="37.60" a="1234.74" fwhm="0.000309" res="734545.9" algo="FTMS"/>
<pk mz="227.092492" i="2392855.0" sn="21.86" a="680.39" fwhm="0.000306" res="742672.6" algo="FTMS"/>
<pk mz="227.128885" i="1314346.0" sn="10.86" a="371.80" fwhm="0.000437" res="520104.9" algo="FTMS"/>
<pk mz="228.051356" i="1337220.8" sn="11.09" a="272.59" fwhm="0.000260" res="878775.5" algo="FTMS"/>
<pk mz="228.837179" i="998415.6" sn="7.63" a="312.15" fwhm="0.000453" res="505561.7" algo="FTMS"/>
<pk mz="229.026425" i="5180397.5" sn="50.29" a="1537.57" fwhm="0.000307" res="746116.0" algo="FTMS"/>
<pk mz="229.035379" i="1234993.8" sn="10.04" a="297.23" fwhm="0.000302" res="758688.6" algo="FTMS"/>
<pk mz="229.053820" i="1273690.9" sn="10.44" a="351.68" fwhm="0.000370" res="618248.4" algo="FTMS"/>
<pk mz="229.071708" i="2882051.8" sn="26.84" a="862.02" fwhm="0.000327" res="701095.0" algo="FTMS"/>
<pk mz="229.108151" i="2425877.8" sn="22.19" a="682.18" fwhm="0.000316" res="724104.3" algo="FTMS"/>
<pk mz="229.144539" i="1364327.6" sn="11.36" a="292.32" fwhm="0.000293" res="783046.3" algo="FTMS"/>
<pk mz="230.023287" i="3867602.0" sn="36.73" a="1199.71" fwhm="0.000326" res="705674.7" algo="FTMS"/>
<pk mz="230.029771" i="175485904.0" z="-1" sn="1779.73" a="55925.76" fwhm="0.000315" res="731240.1" algo="FTMS" component_name="M" deconvoluted_molecular_mass="230.029886" deconvoluted_isotopic_mass="230.029910"/>
<pk mz="230.032931" i="1756758.6" sn="15.29" a="388.28" fwhm="0.000265" res="869222.6" algo="FTMS"/>
<pk mz="230.066184" i="2275046.5" sn="20.56" a="518.37" fwhm="0.000263" res="874228.8" algo="FTMS"/>
<pk mz="230.103393" i="1576184.3" sn="13.46" a="411.56" fwhm="0.000314" res="732982.4" algo="FTMS"/>
<pk mz="230.452123" i="1001373.7" sn="7.62" a="254.50" fwhm="0.000393" res="586783.1" algo="FTMS"/>
<pk mz="231.032729" i="2133932.8" sn="19.12" a="381.36" fwhm="0.000209" res="1107511.5" algo="FTMS"/>
<pk mz="231.033133" i="8932269.0" z="-1" sn="88.17" a="2774.31" fwhm="0.000320" res="721298.9" algo="FTMS" component_name="M" deconvoluted_molecular_mass="230.029886" deconvoluted_isotopic_mass="231.033273"/>
<pk mz="231.069509" i="5300157.5" sn="51.28" a="1599.31" fwhm="0.000315" res="732751.1" algo="FTMS"/>
<pk mz="231.087384" i="3509189.8" sn="33.09" a="1117.14" fwhm="0.000336" res="687095.2" algo="FTMS"/>
<pk mz="231.123790" i="1519958.6" sn="12.88" a="359.99" fwhm="0.000291" res="794629.2" algo="FTMS"/>
<pk mz="232.033973" i="1813298.6" z="-1" sn="15.86" a="548.36" fwhm="0.000351" res="660420.5" algo="FTMS" component_name="M" deconvoluted_molecular_mass="230.029886" deconvoluted_isotopic_mass="232.034114"/>
<pk mz="232.045453" i="3150199.8" sn="29.44" a="957.94" fwhm="0.000320" res="725698.9" algo="FTMS"/>
<pk mz="232.081789" i="3019527.8" sn="28.11" a="912.28" fwhm="0.000333" res="696870.5" algo="FTMS"/>
<pk mz="232.090760" i="1977355.9" sn="17.53" a="501.21" fwhm="0.000295" res="786058.1" algo="FTMS"/>
<pk mz="232.339622" i="941625.8" sn="7.01" a="220.56" fwhm="0.000338" res="688283.2" algo="FTMS"/>
<pk mz="232.573574" i="943712.1" sn="7.03" a="287.06" fwhm="0.000401" res="580127.5" algo="FTMS"/>
<pk mz="233.009158" i="1359643.9" sn="11.21" a="289.44" fwhm="0.000266" res="877505.7" algo="FTMS"/>
<pk mz="233.045540" i="1258603.5" sn="10.19" a="268.99" fwhm="0.000276" res="843421.2" algo="FTMS"/>
<pk mz="233.057689" i="2597168.8" sn="23.74" a="749.43" fwhm="0.000318" res="733480.4" algo="FTMS"/>
<pk mz="233.066704" i="1048756.5" sn="8.06" a="243.89" fwhm="0.000297" res="784285.1" algo="FTMS"/>
<pk mz="233.103105" i="1096516.0" sn="8.55" a="187.51" fwhm="0.000280" res="831764.6" algo="FTMS"/>
<pk mz="233.154711" i="6282586.0" sn="61.04" a="1977.15" fwhm="0.000326" res="715031.0" algo="FTMS"/>
<pk mz="233.924663" i="989499.8" sn="7.46" a="295.61" fwhm="0.000399" res="585941.8" algo="FTMS"/>
<pk mz="234.048873" i="2119374.8" sn="18.90" a="600.69" fwhm="0.000345" res="677491.0" algo="FTMS"/>
<pk mz="234.054354" i="1573841.0" sn="13.37" a="397.33" fwhm="0.000312" res="749722.7" algo="FTMS"/>
<pk mz="234.061055" i="79821520.0" z="-1" sn="805.46" a="27482.37" fwhm="0.000338" res="693402.7" algo="FTMS" component_name="W" deconvoluted_molecular_mass="234.061202" deconvoluted_isotopic_mass="234.061199"/>
<pk mz="234.070047" i="972887.4" sn="7.29" a="186.17" fwhm="0.000286" res="819610.7" algo="FTMS"/>
<pk mz="234.158053" i="1468859.3" sn="12.31" a="385.42" fwhm="0.000316" res="740789.9" algo="FTMS"/>
<pk mz="234.489155" i="948225.2" sn="7.04" a="207.02" fwhm="0.000372" res="630549.6" algo="FTMS"/>
<pk mz="235.024801" i="3156053.8" sn="29.39" a="849.72" fwhm="0.000301" res="781646.7" algo="FTMS"/>
<pk mz="235.061168" i="1307300.0" sn="10.67" a="366.48" fwhm="0.000351" res="669259.2" algo="FTMS"/>
<pk mz="235.064454" i="5030501.5" z="-1" sn="48.36" a="1510.00" fwhm="0.000322" res="729027.3" algo="FTMS" component_name="W" deconvoluted_molecular_mass="234.061202" deconvoluted_isotopic_mass="235.064599"/>
<pk mz="236.020009" i="1404755.9" sn="11.62" a="435.12" fwhm="0.000368" res="640736.6" algo="FTMS"/>
<pk mz="236.040363" i="7867355.5" sn="76.81" a="2572.56" fwhm="0.000339" res="695871.7" algo="FTMS"/>
<pk mz="236.056435" i="2995937.5" sn="27.67" a="918.69" fwhm="0.000341" res="692583.7" algo="FTMS"/>
<pk mz="236.076754" i="3608041.0" sn="33.84" a="1109.08" fwhm="0.000333" res="708480.4" algo="FTMS"/>
<pk mz="236.105399" i="1046355.8" sn="8.00" a="315.55" fwhm="0.000383" res="615680.8" algo="FTMS"/>
<pk mz="237.004051" i="1469245.5" sn="12.26" a="304.79" fwhm="0.000271" res="874457.4" algo="FTMS"/>
<pk mz="237.040028" i="1206474.4" sn="9.61" a="184.61" fwhm="0.000232" res="1023341.9" algo="FTMS"/>
<pk mz="237.040447" i="4173130.5" sn="39.54" a="1277.13" fwhm="0.000327" res="724243.7" algo="FTMS"/>
<pk mz="238.035704" i="2049831.8" sn="18.12" a="588.33" fwhm="0.000333" res="714338.8" algo="FTMS"/>
<pk mz="239.019745" i="5100273.5" sn="48.89" a="1710.95" fwhm="0.000350" res="683835.3" algo="FTMS"/>
<pk mz="239.055680" i="1129597.5" sn="8.83" a="174.73" fwhm="0.000212" res="1127936.8" algo="FTMS"/>
<pk mz="239.056117" i="4412413.5" sn="41.95" a="1410.70" fwhm="0.000343" res="697331.0" algo="FTMS"/>
<pk mz="239.092468" i="1467913.5" sn="12.24" a="423.32" fwhm="0.000336" res="711727.0" algo="FTMS"/>
<pk mz="239.128881" i="5057301.5" sn="48.29" a="1765.40" fwhm="0.000355" res="674193.9" algo="FTMS"/>
<pk mz="240.014960" i="6545712.5" sn="63.25" a="2353.03" fwhm="0.000367" res="653419.7" algo="FTMS"/>
<pk mz="240.051347" i="2058043.6" sn="18.13" a="737.46" fwhm="0.000409" res="586589.7" algo="FTMS"/>
<pk mz="240.132210" i="1116052.9" sn="8.66" a="248.94" fwhm="0.000321" res="748399.4" algo="FTMS"/>
<pk mz="241.018346" i="1168610.6" sn="9.18" a="325.17" fwhm="0.000387" res="622534.6" algo="FTMS"/>
<pk mz="241.035337" i="2742759.8" sn="25.01" a="915.89" fwhm="0.000385" res="625530.8" algo="FTMS"/>
<pk mz="241.046598" i="2440555.0" sn="21.97" a="766.71" fwhm="0.000365" res="660690.0" algo="FTMS"/>
<pk mz="241.071739" i="4629362.5" sn="43.98" a="1561.35" fwhm="0.000354" res="680508.5" algo="FTMS"/>
<pk mz="241.082993" i="1500853.9" sn="12.52" a="414.34" fwhm="0.000360" res="669122.8" algo="FTMS"/>
<pk mz="241.108136" i="2014589.3" sn="17.69" a="563.74" fwhm="0.000338" res="712910.0" algo="FTMS"/>
<pk mz="241.136475" i="9733766.0" sn="95.30" a="3436.76" fwhm="0.000361" res="667554.5" algo="FTMS"/>
<pk mz="241.144531" i="2242824.0" sn="19.98" a="675.93" fwhm="0.000343" res="703286.1" algo="FTMS"/>
<pk mz="241.994231" i="1986174.5" sn="17.40" a="538.48" fwhm="0.000334" res="724899.3" algo="FTMS"/>
<pk mz="242.066992" i="2309011.0" sn="20.65" a="669.19" fwhm="0.000319" res="758346.4" algo="FTMS"/>
<pk mz="242.139818" i="2115879.8" sn="18.70" a="645.54" fwhm="0.000349" res="694195.4" algo="FTMS"/>
<pk mz="243.042094" i="1199136.4" sn="9.45" a="236.43" fwhm="0.000271" res="896857.9" algo="FTMS"/>
<pk mz="243.051008" i="3432866.8" sn="31.83" a="1231.28" fwhm="0.000384" res="633648.9" algo="FTMS"/>
<pk mz="243.069509" i="1827879.8" sn="15.75" a="586.62" fwhm="0.000360" res="675409.8" algo="FTMS"/>
<pk mz="243.087404" i="3084716.5" sn="28.34" a="971.87" fwhm="0.000351" res="692738.1" algo="FTMS"/>
<pk mz="243.123807" i="3804086.3" sn="35.55" a="1182.50" fwhm="0.000342" res="710728.9" algo="FTMS"/>
<pk mz="243.133513" i="3498937.0" sn="32.49" a="1139.85" fwhm="0.000358" res="679868.1" algo="FTMS"/>
<pk mz="243.464719" i="1082961.0" sn="8.29" a="298.66" fwhm="0.000405" res="601349.6" algo="FTMS"/>
<pk mz="243.700822" i="999310.9" sn="7.45" a="264.04" fwhm="0.000449" res="543322.6" algo="FTMS"/>
<pk mz="244.045416" i="31899560.0" sn="317.01" a="12179.96" fwhm="0.000376" res="648423.5" algo="FTMS"/>
<pk mz="244.081831" i="3228081.3" sn="29.78" a="1011.06" fwhm="0.000345" res="707674.6" algo="FTMS"/>
<pk mz="244.082685" i="2747057.5" sn="24.96" a="874.42" fwhm="0.000354" res="690156.6" algo="FTMS"/>
<pk mz="245.030242" i="1243933.5" sn="9.90" a="276.31" fwhm="0.000308" res="795459.6" algo="FTMS"/>
<pk mz="245.045522" i="1370593.3" sn="11.16" a="362.08" fwhm="0.000360" res="679897.6" algo="FTMS"/>
<pk mz="245.048917" i="11970722.0" sn="117.36" a="4850.86" fwhm="0.000396" res="618055.0" algo="FTMS"/>
<pk mz="245.066675" i="2495910.5" sn="22.44" a="810.13" fwhm="0.000367" res="668257.7" algo="FTMS"/>
<pk mz="245.085199" i="3755435.0" sn="35.06" a="1308.45" fwhm="0.000383" res="640463.3" algo="FTMS"/>
<pk mz="245.085774" i="2568619.0" sn="23.17" a="763.16" fwhm="0.000342" res="716514.9" algo="FTMS"/>
<pk mz="245.093137" i="180119728.0" z="-1" sn="1801.91" a="65609.97" fwhm="0.000368" res="666869.9" algo="FTMS" component_name="L" deconvoluted_molecular_mass="245.093288" deconvoluted_isotopic_mass="245.093296"/>
<pk mz="245.103068" i="4314031.0" sn="40.65" a="1587.60" fwhm="0.000379" res="646438.9" algo="FTMS"/>
<pk mz="245.114211" i="1004529.9" sn="7.50" a="256.54" fwhm="0.000390" res="628697.0" algo="FTMS"/>
<pk mz="245.139414" i="1972408.0" sn="17.19" a="526.69" fwhm="0.000322" res="762028.6" algo="FTMS"/>
<pk mz="245.574050" i="990911.9" sn="7.36" a="259.01" fwhm="0.000407" res="603190.8" algo="FTMS"/>
<pk mz="246.024209" i="1439241.0" sn="11.81" a="309.37" fwhm="0.000279" res="880337.1" algo="FTMS"/>
<pk mz="246.024711" i="5767561.0" sn="55.01" a="2082.17" fwhm="0.000384" res="639958.5" algo="FTMS"/>
<pk mz="246.052279" i="1380495.4" sn="11.22" a="370.35" fwhm="0.000357" res="689826.0" algo="FTMS"/>
<pk mz="246.061080" i="3524753.5" sn="32.62" a="1172.05" fwhm="0.000363" res="677819.7" algo="FTMS"/>
<pk mz="246.096507" i="21909914.0" z="-1" sn="216.14" a="8299.37" fwhm="0.000380" res="647949.3" algo="FTMS" component_name="L" deconvoluted_molecular_mass="245.093288" deconvoluted_isotopic_mass="246.096668"/>
<pk mz="246.097434" i="2018457.8" sn="17.59" a="799.67" fwhm="0.000460" res="534636.3" algo="FTMS"/>
<pk mz="246.098320" i="1357850.0" sn="10.99" a="406.69" fwhm="0.000371" res="663727.0" algo="FTMS"/>
<pk mz="247.024808" i="2251497.5" sn="19.91" a="680.70" fwhm="0.000365" res="677102.7" algo="FTMS"/>
<pk mz="247.036993" i="25666156.0" sn="253.63" a="9926.25" fwhm="0.000386" res="640089.5" algo="FTMS"/>
<pk mz="247.044688" i="965229.9" sn="7.07" a="263.19" fwhm="0.000395" res="624692.5" algo="FTMS"/>
<pk mz="247.061184" i="1024945.4" sn="7.67" a="271.71" fwhm="0.000346" res="714829.0" algo="FTMS"/>
<pk mz="247.064447" i="4089202.3" sn="38.26" a="1351.27" fwhm="0.000367" res="673912.7" algo="FTMS"/>
<pk mz="247.073408" i="1070644.1" sn="8.13" a="256.94" fwhm="0.000367" res="673236.8" algo="FTMS"/>
<pk mz="247.082348" i="1663990.0" sn="14.05" a="456.40" fwhm="0.000331" res="746820.7" algo="FTMS"/>
<pk mz="247.097411" i="970489.3" z="-1" sn="7.13" a="239.43" fwhm="0.000392" res="630206.6" algo="FTMS" component_name="L" deconvoluted_molecular_mass="245.093288" deconvoluted_isotopic_mass="247.097573"/>
<pk mz="247.110694" i="1344636.3" sn="10.86" a="352.03" fwhm="0.000344" res="718074.1" algo="FTMS"/>
<pk mz="247.118713" i="2313854.0" sn="20.53" a="710.65" fwhm="0.000358" res="690934.9" algo="FTMS"/>
<pk mz="247.987095" i="1732918.1" sn="14.73" a="520.58" fwhm="0.000361" res="687896.3" algo="FTMS"/>
<pk mz="248.020046" i="987325.0" sn="7.29" a="203.55" fwhm="0.000339" res="730790.3" algo="FTMS"/>
<pk mz="248.032802" i="17248064.0" sn="169.60" a="7119.91" fwhm="0.000410" res="605225.6" algo="FTMS"/>
<pk mz="248.036430" i="23907136.0" sn="236.07" a="10114.85" fwhm="0.000415" res="597259.0" algo="FTMS"/>
<pk mz="248.040221" i="1184885632.0" z="-1" sn="11824.74" a="449924.66" fwhm="0.000381" res="650430.3" algo="FTMS" component_name="B" deconvoluted_molecular_mass="248.040381" deconvoluted_isotopic_mass="248.040385"/>
<pk mz="248.043925" i="11801410.0" sn="115.24" a="4538.85" fwhm="0.000388" res="638916.4" algo="FTMS"/>
<pk mz="248.076731" i="12025673.0" sn="117.47" a="4524.16" fwhm="0.000383" res="646932.1" algo="FTMS"/>
<pk mz="248.085664" i="2529226.5" sn="22.68" a="824.68" fwhm="0.000377" res="657840.7" algo="FTMS"/>
<pk mz="249.004088" i="3353346.8" sn="30.91" a="1180.93" fwhm="0.000382" res="651302.8" algo="FTMS"/>
<pk mz="249.040483" i="2384906.0" sn="21.24" a="749.43" fwhm="0.000364" res="683451.6" algo="FTMS"/>
<pk mz="249.043715" i="49282060.0" z="-1" sn="489.36" a="19656.86" fwhm="0.000392" res="636012.6" algo="FTMS" component_name="B" deconvoluted_molecular_mass="248.040381" deconvoluted_isotopic_mass="249.043880"/>
<pk mz="249.044506" i="2164362.8" sn="19.04" a="650.93" fwhm="0.000360" res="692267.9" algo="FTMS"/>
<pk mz="249.080083" i="1931153.6" sn="16.71" a="711.87" fwhm="0.000432" res="576575.4" algo="FTMS"/>
<pk mz="249.088097" i="1929747.3" sn="16.70" a="545.08" fwhm="0.000343" res="726949.3" algo="FTMS"/>
<pk mz="250.043846" i="2874056.0" sn="26.02" a="1300.15" fwhm="0.000539" res="463629.9" algo="FTMS"/>
<pk mz="250.044578" i="11650248.0" z="-1" sn="113.30" a="4457.63" fwhm="0.000390" res="640359.3" algo="FTMS" component_name="B" deconvoluted_molecular_mass="248.040381" deconvoluted_isotopic_mass="250.044744"/>
<pk mz="250.047179" i="2739528.8" sn="24.69" a="954.86" fwhm="0.000397" res="630364.7" algo="FTMS"/>
<pk mz="250.056008" i="9689290.0" sn="93.80" a="3541.46" fwhm="0.000377" res="663888.0" algo="FTMS"/>
<pk mz="250.072086" i="4141773.3" sn="38.63" a="1668.46" fwhm="0.000426" res="586449.6" algo="FTMS"/>
<pk mz="250.092424" i="1466193.0" sn="12.02" a="538.18" fwhm="0.000437" res="572724.0" algo="FTMS"/>
<pk mz="250.144889" i="1374234.6" sn="11.11" a="553.79" fwhm="0.000486" res="514921.5" algo="FTMS"/>
<pk mz="250.180956" i="992673.3" sn="7.31" a="322.95" fwhm="0.000440" res="568431.3" algo="FTMS"/>
<pk mz="250.983333" i="1031856.4" sn="7.70" a="356.71" fwhm="0.000433" res="579227.6" algo="FTMS"/>
<pk mz="251.019694" i="3336566.8" sn="30.62" a="1270.38" fwhm="0.000419" res="599636.3" algo="FTMS"/>
<pk mz="251.056137" i="2610813.0" z="-1" sn="23.40" a="904.91" fwhm="0.000387" res="649019.5" algo="FTMS" component_name="B" deconvoluted_molecular_mass="248.040381" deconvoluted_isotopic_mass="251.056305"/>
<pk mz="251.092543" i="1005507.4" sn="7.44" a="257.97" fwhm="0.000351" res="714641.0" algo="FTMS"/>
<pk mz="251.095671" i="1421443.9" sn="11.58" a="461.99" fwhm="0.000511" res="491369.1" algo="FTMS"/>
<pk mz="251.128777" i="978985.6" sn="7.18" a="286.97" fwhm="0.000446" res="563679.7" algo="FTMS"/>
<pk mz="252.051339" i="3323684.8" sn="30.49" a="1189.72" fwhm="0.000392" res="642912.1" algo="FTMS"/>
<pk mz="252.071650" i="1889576.0" sn="16.23" a="592.79" fwhm="0.000374" res="674776.2" algo="FTMS"/>
<pk mz="252.999013" i="2376635.3" sn="21.07" a="777.41" fwhm="0.000394" res="641995.9" algo="FTMS"/>
<pk mz="253.035369" i="5285057.0" sn="49.99" a="1958.58" fwhm="0.000388" res="652627.2" algo="FTMS"/>
<pk mz="253.071742" i="6394054.5" sn="61.02" a="2537.40" fwhm="0.000412" res="613910.0" algo="FTMS"/>
<pk mz="253.108164" i="1791052.0" sn="15.25" a="533.42" fwhm="0.000369" res="686533.6" algo="FTMS"/>
<pk mz="253.144538" i="3595729.5" sn="33.07" a="1234.50" fwhm="0.000380" res="665868.5" algo="FTMS"/>
<pk mz="254.030626" i="2295637.3" sn="20.19" a="687.67" fwhm="0.000342" res="741783.0" algo="FTMS"/>
<pk mz="254.067027" i="1315546.6" sn="10.48" a="367.40" fwhm="0.000375" res="678100.3" algo="FTMS"/>
<pk mz="255.014729" i="1553503.5" sn="12.83" a="470.03" fwhm="0.000376" res="677493.8" algo="FTMS"/>
<pk mz="255.033153" i="2007522.0" sn="17.33" a="682.68" fwhm="0.000394" res="646558.3" algo="FTMS"/>
<pk mz="255.051020" i="36593636.0" sn="359.96" a="15346.44" fwhm="0.000414" res="616380.6" algo="FTMS"/>
<pk mz="255.053705" i="975524.8" sn="7.11" a="284.63" fwhm="0.000452" res="564802.8" algo="FTMS"/>
<pk mz="255.062252" i="15533030.0" sn="151.32" a="6373.27" fwhm="0.000415" res="614410.5" algo="FTMS"/>
<pk mz="255.087405" i="2666985.3" sn="23.86" a="936.31" fwhm="0.000388" res="657915.2" algo="FTMS"/>
<pk mz="255.123809" i="2163310.3" sn="18.87" a="738.06" fwhm="0.000393" res="648835.4" algo="FTMS"/>
<pk mz="256.045634" i="1603175.1" sn="13.32" a="587.82" fwhm="0.000448" res="571561.6" algo="FTMS"/>
<pk mz="256.046292" i="6320743.0" sn="60.06" a="2469.78" fwhm="0.000405" res="631621.1" algo="FTMS"/>
<pk mz="256.054375" i="4768360.5" sn="44.68" a="1801.71" fwhm="0.000401" res="638699.7" algo="FTMS"/>
<pk mz="256.065643" i="2080873.8" sn="18.06" a="755.92" fwhm="0.000412" res="620928.7" algo="FTMS"/>
<pk mz="256.077237" i="1031403.2" sn="7.66" a="336.24" fwhm="0.000457" res="560571.8" algo="FTMS"/>
<pk mz="256.993897" i="1271644.3" sn="10.00" a="303.16" fwhm="0.000309" res="830381.2" algo="FTMS"/>
<pk mz="257.030273" i="1571680.6" sn="12.96" a="419.97" fwhm="0.000342" res="752256.8" algo="FTMS"/>
<pk mz="257.041505" i="3498210.0" sn="31.97" a="1483.21" fwhm="0.000440" res="584372.4" algo="FTMS"/>
<pk mz="257.048804" i="24994018.0" sn="244.09" a="10690.46" fwhm="0.000421" res="610823.0" algo="FTMS"/>
<pk mz="257.055227" i="1450723.6" sn="11.77" a="542.02" fwhm="0.000464" res="553705.5" algo="FTMS"/>
<pk mz="257.066667" i="3400933.0" sn="31.01" a="1307.23" fwhm="0.000415" res="619257.8" algo="FTMS"/>
<pk mz="257.085332" i="1573863.1" sn="12.98" a="487.65" fwhm="0.000392" res="656418.1" algo="FTMS"/>
<pk mz="257.103066" i="4239081.5" sn="39.28" a="1575.21" fwhm="0.000405" res="635310.9" algo="FTMS"/>
<pk mz="257.139445" i="3045357.5" sn="27.50" a="1227.75" fwhm="0.000433" res="593510.5" algo="FTMS"/>
<pk mz="258.033627" i="991956.6" sn="7.24" a="240.31" fwhm="0.000419" res="615407.9" algo="FTMS"/>
<pk mz="258.052142" i="2244950.8" sn="19.60" a="818.38" fwhm="0.000429" res="601956.4" algo="FTMS"/>
<pk mz="258.061960" i="1111255.8" sn="8.42" a="295.98" fwhm="0.000354" res="728382.8" algo="FTMS"/>
<pk mz="258.098298" i="4158811.8" sn="38.49" a="1630.92" fwhm="0.000418" res="618056.5" algo="FTMS"/>
<pk mz="259.024805" i="1136703.9" sn="8.67" a="353.39" fwhm="0.000435" res="594966.4" algo="FTMS"/>
<pk mz="259.028170" i="1227264.3" sn="9.56" a="321.26" fwhm="0.000394" res="657801.0" algo="FTMS"/>
<pk mz="259.045953" i="1755458.1" sn="14.77" a="565.03" fwhm="0.000407" res="636019.3" algo="FTMS"/>
<pk mz="259.064462" i="2866116.0" sn="25.73" a="1060.27" fwhm="0.000414" res="626436.4" algo="FTMS"/>
<pk mz="259.082304" i="4384710.0" sn="40.72" a="1675.54" fwhm="0.000409" res="632956.6" algo="FTMS"/>
<pk mz="259.100922" i="66789832.0" z="-1" sn="656.51" a="28233.74" fwhm="0.000422" res="614428.1" algo="FTMS" component_name="Z" deconvoluted_molecular_mass="259.101109" deconvoluted_isotopic_mass="259.101102"/>
<pk mz="259.108824" i="1708232.6" sn="14.31" a="514.47" fwhm="0.000372" res="696517.6" algo="FTMS"/>
<pk mz="259.118732" i="5172681.5" sn="48.49" a="2042.84" fwhm="0.000415" res="624377.2" algo="FTMS"/>
<pk mz="259.129952" i="2542538.8" sn="22.54" a="1008.87" fwhm="0.000433" res="597867.4" algo="FTMS"/>
<pk mz="259.155077" i="1556045.5" sn="12.80" a="397.13" fwhm="0.000324" res="798648.3" algo="FTMS"/>
<pk mz="260.040341" i="6313510.5" sn="59.75" a="2553.65" fwhm="0.000425" res="611652.2" algo="FTMS"/>
<pk mz="260.049300" i="1968295.6" sn="16.87" a="623.68" fwhm="0.000371" res="700895.3" algo="FTMS"/>
<pk mz="260.080273" i="1769258.6" sn="14.91" a="528.01" fwhm="0.000386" res="673425.5" algo="FTMS"/>
<pk mz="260.104329" i="7304749.0" z="-1" sn="69.53" a="2947.89" fwhm="0.000420" res="619247.8" algo="FTMS" component_name="Z" deconvoluted_molecular_mass="259.101109" deconvoluted_isotopic_mass="260.104511"/>
<pk mz="260.113996" i="1065581.9" sn="7.96" a="324.24" fwhm="0.000439" res="593080.6" algo="FTMS"/>
<pk mz="260.122078" i="1042222.7" sn="7.73" a="271.10" fwhm="0.000381" res="683180.7" algo="FTMS"/>
<pk mz="261.004056" i="1176450.1" sn="9.02" a="284.88" fwhm="0.000378" res="690886.4" algo="FTMS"/>
<pk mz="261.040432" i="2112389.5" sn="18.22" a="671.02" fwhm="0.000380" res="686209.4" algo="FTMS"/>
<pk mz="261.043780" i="2377861.8" sn="20.83" a="894.57" fwhm="0.000412" res="633228.9" algo="FTMS"/>
<pk mz="261.052646" i="35570312.0" sn="347.04" a="15516.66" fwhm="0.000432" res="603814.3" algo="FTMS"/>
<pk mz="261.061637" i="1597959.4" sn="13.16" a="450.80" fwhm="0.000374" res="698425.9" algo="FTMS"/>
<pk mz="261.080103" i="1502729.0" sn="12.23" a="517.96" fwhm="0.000417" res="625731.1" algo="FTMS"/>
<pk mz="261.088089" i="5613194.0" sn="52.62" a="2267.97" fwhm="0.000427" res="611305.1" algo="FTMS"/>
<pk mz="261.096730" i="2336906.5" sn="20.42" a="781.81" fwhm="0.000394" res="663190.8" algo="FTMS"/>
<pk mz="261.097931" i="2464394.8" sn="21.68" a="866.12" fwhm="0.000400" res="651998.5" algo="FTMS"/>
<pk mz="261.134373" i="2993294.0" sn="26.88" a="1133.80" fwhm="0.000422" res="619431.0" algo="FTMS"/>
<pk mz="262.035721" i="1208669.6" sn="9.34" a="342.08" fwhm="0.000368" res="712850.7" algo="FTMS"/>
<pk mz="262.047596" i="17555166.0" sn="169.99" a="8013.05" fwhm="0.000455" res="576178.2" algo="FTMS"/>
<pk mz="262.051647" i="26555102.0" sn="258.44" a="12309.09" fwhm="0.000458" res="572725.4" algo="FTMS"/>
<pk mz="262.055848" i="1555297024.0" z="-1" sn="15282.94" a="663166.56" fwhm="0.000429" res="610329.2" algo="FTMS" component_name="A" deconvoluted_molecular_mass="262.056016" deconvoluted_isotopic_mass="262.056033"/>
<pk mz="262.059990" i="14267104.0" sn="137.67" a="6125.30" fwhm="0.000432" res="606588.8" algo="FTMS"/>
<pk mz="262.072080" i="2216032.8" sn="19.24" a="848.41" fwhm="0.000437" res="600297.2" algo="FTMS"/>
<pk mz="262.092406" i="3099874.5" sn="27.92" a="1099.41" fwhm="0.000399" res="656793.9" algo="FTMS"/>
<pk mz="262.128770" i="1960421.5" sn="16.72" a="641.34" fwhm="0.000389" res="674197.5" algo="FTMS"/>
<pk mz="263.019743" i="4133679.3" sn="38.08" a="1716.62" fwhm="0.000440" res="597378.9" algo="FTMS"/>
<pk mz="263.044044" i="5504305.0" sn="51.55" a="2308.04" fwhm="0.000427" res="616109.9" algo="FTMS"/>
<pk mz="263.059330" i="93475632.0" z="-1" sn="916.14" a="41231.63" fwhm="0.000433" res="607648.5" algo="FTMS" component_name="A" deconvoluted_molecular_mass="262.056016" deconvoluted_isotopic_mass="263.059516"/>
<pk mz="263.095821" i="1269045.3" sn="9.93" a="335.72" fwhm="0.000366" res="719688.9" algo="FTMS"/>
<pk mz="263.380668" i="1031627.8" sn="7.59" a="297.55" fwhm="0.000439" res="599715.8" algo="FTMS"/>
<pk mz="264.014954" i="2204284.5" sn="19.12" a="733.68" fwhm="0.000405" res="652557.0" algo="FTMS"/>
<pk mz="264.035278" i="5108094.0" sn="47.66" a="2113.70" fwhm="0.000441" res="598181.9" algo="FTMS"/>
<pk mz="264.051375" i="1353343.3" sn="10.76" a="373.05" fwhm="0.000368" res="717468.9" algo="FTMS"/>
<pk mz="264.060258" i="16514944.0" z="-1" sn="159.76" a="7227.66" fwhm="0.000442" res="598051.2" algo="FTMS" component_name="A" deconvoluted_molecular_mass="262.056016" deconvoluted_isotopic_mass="264.060446"/>
<pk mz="264.062716" i="2968192.3" sn="26.63" a="1038.55" fwhm="0.000401" res="658529.5" algo="FTMS"/>
<pk mz="264.071638" i="2186112.8" sn="18.94" a="723.57" fwhm="0.000395" res="668186.3" algo="FTMS"/>
<pk mz="264.087738" i="2325890.0" sn="20.31" a="824.57" fwhm="0.000398" res="663195.0" algo="FTMS"/>
<pk mz="264.108063" i="1380355.5" sn="11.02" a="435.66" fwhm="0.000425" res="621827.3" algo="FTMS"/>
<pk mz="264.144394" i="10609542.0" sn="101.73" a="4504.50" fwhm="0.000435" res="606981.6" algo="FTMS"/>
<pk mz="264.160516" i="2695559.5" sn="23.95" a="1115.25" fwhm="0.000456" res="579695.0" algo="FTMS"/>
<pk mz="264.999012" i="2333380.3" sn="20.30" a="850.87" fwhm="0.000417" res="636165.4" algo="FTMS"/>
<pk mz="265.035368" i="4440519.0" sn="40.93" a="1908.32" fwhm="0.000442" res="599720.9" algo="FTMS"/>
<pk mz="265.041045" i="1447623.3" sn="11.63" a="423.78" fwhm="0.000392" res="675992.8" algo="FTMS"/>
<pk mz="265.057837" i="1112392.4" sn="8.35" a="257.86" fwhm="0.000371" res="715282.0" algo="FTMS"/>
<pk mz="265.063575" i="1121992.9" z="-1" sn="8.45" a="363.34" fwhm="0.000443" res="598397.9" algo="FTMS" component_name="A" deconvoluted_molecular_mass="262.056016" deconvoluted_isotopic_mass="265.063764"/>
<pk mz="265.071779" i="3234505.5" sn="29.12" a="1358.45" fwhm="0.000457" res="580386.7" algo="FTMS"/>
<pk mz="265.075132" i="2675401.8" sn="23.65" a="1062.18" fwhm="0.000448" res="591389.4" algo="FTMS"/>
<pk mz="265.144485" i="1014862.5" sn="7.40" a="250.09" fwhm="0.000361" res="733973.6" algo="FTMS"/>
<pk mz="265.147874" i="7062990.5" sn="66.59" a="3023.27" fwhm="0.000441" res="600969.7" algo="FTMS"/>
<pk mz="266.030596" i="1851658.9" sn="15.59" a="581.48" fwhm="0.000389" res="683302.4" algo="FTMS"/>
<pk mz="266.067045" i="1811981.3" sn="15.20" a="633.88" fwhm="0.000422" res="630002.9" algo="FTMS"/>
<pk mz="266.075057" i="2170765.8" sn="18.71" a="816.53" fwhm="0.000441" res="603584.7" algo="FTMS"/>
<pk mz="266.087324" i="3277838.5" sn="29.55" a="1361.75" fwhm="0.000451" res="589666.1" algo="FTMS"/>
<pk mz="266.089461" i="1691662.8" sn="14.02" a="606.21" fwhm="0.000427" res="623704.9" algo="FTMS"/>
<pk mz="266.848397" i="1295423.8" sn="10.14" a="365.34" fwhm="0.000419" res="637352.7" algo="FTMS"/>
<pk mz="267.014616" i="5649482.0" sn="52.76" a="2278.66" fwhm="0.000430" res="620301.0" algo="FTMS"/>
<pk mz="267.051020" i="5155404.5" sn="47.92" a="2182.94" fwhm="0.000450" res="593110.8" algo="FTMS"/>
<pk mz="267.073475" i="2867789.8" sn="25.53" a="1200.77" fwhm="0.000459" res="582352.2" algo="FTMS"/>
<pk mz="267.087408" i="3152462.8" sn="28.32" a="1280.08" fwhm="0.000442" res="604652.5" algo="FTMS"/>
<pk mz="267.090773" i="1511374.9" sn="12.26" a="494.38" fwhm="0.000405" res="660093.3" algo="FTMS"/>
<pk mz="267.123734" i="1598033.0" sn="13.10" a="550.40" fwhm="0.000417" res="640173.7" algo="FTMS"/>
<pk mz="267.160199" i="1398227.3" sn="11.15" a="470.92" fwhm="0.000422" res="632606.2" algo="FTMS"/>
<pk mz="268.009941" i="1003398.6" sn="7.28" a="294.80" fwhm="0.000437" res="613503.5" algo="FTMS"/>
<pk mz="268.017942" i="1207303.1" sn="9.28" a="385.70" fwhm="0.000419" res="640127.1" algo="FTMS"/>
<pk mz="268.046237" i="1611400.8" sn="13.23" a="570.70" fwhm="0.000456" res="588353.4" algo="FTMS"/>
<pk mz="268.054395" i="1774857.3" sn="14.83" a="672.70" fwhm="0.000447" res="600199.9" algo="FTMS"/>
<pk mz="268.082669" i="1174410.9" sn="8.96" a="347.98" fwhm="0.000384" res="698784.0" algo="FTMS"/>
<pk mz="268.094853" i="1929611.6" sn="16.35" a="749.73" fwhm="0.000459" res="583985.3" algo="FTMS"/>
<pk mz="268.095734" i="1550347.6" sn="12.64" a="499.02" fwhm="0.000425" res="630137.8" algo="FTMS"/>
<pk mz="268.993894" i="3044287.3" sn="27.14" a="1203.57" fwhm="0.000445" res="605049.5" algo="FTMS"/>
<pk mz="269.030276" i="5004993.5" sn="46.25" a="2094.84" fwhm="0.000447" res="602342.4" algo="FTMS"/>
<pk mz="269.066647" i="7370947.5" sn="69.31" a="3136.08" fwhm="0.000446" res="602801.2" algo="FTMS"/>
<pk mz="269.103076" i="4206789.5" sn="38.47" a="1730.81" fwhm="0.000447" res="602642.5" algo="FTMS"/>
<pk mz="269.131219" i="2922439.0" sn="25.95" a="1182.64" fwhm="0.000450" res="597575.7" algo="FTMS"/>
<pk mz="269.139433" i="3790791.5" sn="34.42" a="1670.41" fwhm="0.000475" res="566313.8" algo="FTMS"/>
<pk mz="269.175805" i="1162825.5" sn="8.81" a="321.08" fwhm="0.000384" res="701317.0" algo="FTMS"/>
<pk mz="269.212210" i="1838795.5" sn="15.39" a="641.94" fwhm="0.000425" res="632909.6" algo="FTMS"/>
<pk mz="270.022310" i="2885111.8" sn="25.59" a="1210.57" fwhm="0.000474" res="569959.1" algo="FTMS"/>
<pk mz="270.025575" i="1638775.9" sn="13.44" a="635.08" fwhm="0.000447" res="603411.2" algo="FTMS"/>
<pk mz="270.033593" i="1167864.3" sn="8.85" a="353.23" fwhm="0.000413" res="653659.0" algo="FTMS"/>
<pk mz="270.061928" i="1877753.8" sn="15.77" a="732.15" fwhm="0.000451" res="599006.7" algo="FTMS"/>
<pk mz="271.009594" i="1078315.4" sn="7.98" a="341.25" fwhm="0.000424" res="639501.8" algo="FTMS"/>
<pk mz="271.045905" i="3871021.3" sn="35.20" a="1745.94" fwhm="0.000489" res="554528.1" algo="FTMS"/>
<pk mz="271.057106" i="1309549.9" sn="10.23" a="704.61" fwhm="0.000665" res="407569.0" algo="FTMS"/>
<pk mz="271.064507" i="3633710.3" sn="32.89" a="1667.35" fwhm="0.000506" res="535677.3" algo="FTMS"/>
<pk mz="271.072427" i="2549294.8" sn="22.32" a="1075.33" fwhm="0.000471" res="576117.0" algo="FTMS"/>
<pk mz="271.082342" i="4693295.0" sn="43.21" a="2005.06" fwhm="0.000457" res="593226.9" algo="FTMS"/>
<pk mz="271.093464" i="1055935.8" sn="7.76" a="506.51" fwhm="0.000662" res="409368.4" algo="FTMS"/>
<pk mz="271.118731" i="5827377.0" sn="54.26" a="2636.03" fwhm="0.000475" res="571151.1" algo="FTMS"/>
<pk mz="271.155106" i="1922226.9" sn="16.21" a="672.97" fwhm="0.000449" res="604283.5" algo="FTMS"/>
<pk mz="271.191491" i="1039988.8" sn="7.61" a="349.21" fwhm="0.000466" res="582538.0" algo="FTMS"/>
<pk mz="272.041157" i="1933023.5" sn="16.31" a="746.04" fwhm="0.000462" res="589285.0" algo="FTMS"/>
<pk mz="272.077585" i="1592161.3" sn="12.99" a="549.82" fwhm="0.000431" res="630695.1" algo="FTMS"/>
<pk mz="272.085666" i="1054945.6" sn="7.75" a="277.39" fwhm="0.000401" res="677730.7" algo="FTMS"/>
<pk mz="272.113994" i="2279011.0" sn="19.68" a="842.86" fwhm="0.000439" res="620395.9" algo="FTMS"/>
<pk mz="272.122073" i="1335395.5" sn="10.49" a="425.90" fwhm="0.000426" res="639433.7" algo="FTMS"/>
<pk mz="273.025159" i="1839887.6" sn="15.40" a="616.70" fwhm="0.000415" res="657414.7" algo="FTMS"/>
<pk mz="273.040502" i="2142608.3" sn="18.35" a="1018.57" fwhm="0.000475" res="574559.5" algo="FTMS"/>
<pk mz="273.043697" i="13939089.0" sn="133.32" a="6566.21" fwhm="0.000476" res="573354.5" algo="FTMS"/>
<pk mz="273.052618" i="1114833.0" sn="8.34" a="348.17" fwhm="0.000446" res="612716.5" algo="FTMS"/>
<pk mz="273.061604" i="3458705.5" sn="31.18" a="1384.80" fwhm="0.000432" res="631432.6" algo="FTMS"/>
<pk mz="273.080179" i="41342356.0" z="-1" sn="400.38" a="20196.33" fwhm="0.000477" res="572353.1" algo="FTMS" component_name="q" deconvoluted_molecular_mass="273.080387" deconvoluted_isotopic_mass="273.080382"/>
<pk mz="273.088105" i="1865874.6" sn="15.66" a="719.65" fwhm="0.000442" res="617691.6" algo="FTMS"/>
<pk mz="273.089089" i="1019986.7" sn="7.41" a="341.99" fwhm="0.000449" res="608336.6" algo="FTMS"/>
<pk mz="273.097991" i="6381459.0" sn="59.66" a="2718.94" fwhm="0.000451" res="606062.1" algo="FTMS"/>
<pk mz="273.109178" i="1346579.6" sn="10.59" a="405.96" fwhm="0.000411" res="664168.6" algo="FTMS"/>
<pk mz="273.117382" i="1177236.1" sn="8.94" a="335.96" fwhm="0.000394" res="693727.4" algo="FTMS"/>
<pk mz="273.134339" i="9119125.0" sn="86.34" a="4194.29" fwhm="0.000467" res="584385.6" algo="FTMS"/>
<pk mz="273.170785" i="1050902.6" sn="7.71" a="371.74" fwhm="0.000469" res="582511.4" algo="FTMS"/>
<pk mz="274.035716" i="1227712.0" sn="9.39" a="387.02" fwhm="0.000399" res="686782.2" algo="FTMS"/>
<pk mz="274.047160" i="1310400.5" sn="10.20" a="490.95" fwhm="0.000485" res="565141.1" algo="FTMS"/>
<pk mz="274.051538" i="2180288.8" sn="18.64" a="944.08" fwhm="0.000493" res="555349.5" algo="FTMS"/>
<pk mz="274.055998" i="7178689.0" sn="67.14" a="3296.92" fwhm="0.000479" res="572517.7" algo="FTMS"/>
<pk mz="274.064912" i="1230017.4" sn="9.42" a="459.28" fwhm="0.000496" res="552327.3" algo="FTMS"/>
<pk mz="274.083575" i="4933058.0" z="-1" sn="45.35" a="2250.75" fwhm="0.000484" res="565765.6" algo="FTMS" component_name="q" deconvoluted_molecular_mass="273.080387" deconvoluted_isotopic_mass="274.083779"/>
<pk mz="274.093204" i="3131330.8" sn="27.87" a="1246.64" fwhm="0.000443" res="619342.7" algo="FTMS"/>
<pk mz="274.137630" i="1124548.8" sn="8.39" a="383.35" fwhm="0.000436" res="628597.5" algo="FTMS"/>
<pk mz="274.238618" i="1002889.6" sn="7.21" a="332.66" fwhm="0.000499" res="549343.4" algo="FTMS"/>
<pk mz="275.019713" i="3225582.5" sn="28.78" a="1293.07" fwhm="0.000451" res="610140.0" algo="FTMS"/>
<pk mz="275.040889" i="1257199.4" sn="9.68" a="478.05" fwhm="0.000483" res="569366.8" algo="FTMS"/>
<pk mz="275.050144" i="1535727.8" sn="12.38" a="614.83" fwhm="0.000490" res="561156.6" algo="FTMS"/>
<pk mz="275.059335" i="158217712.0" z="-1" sn="1532.70" a="77394.04" fwhm="0.000474" res="579870.4" algo="FTMS" component_name="O" deconvoluted_molecular_mass="275.059543" deconvoluted_isotopic_mass="275.059541"/>
<pk mz="275.063918" i="1887344.5" sn="15.79" a="698.73" fwhm="0.000457" res="601757.2" algo="FTMS"/>
<pk mz="275.067327" i="2523376.5" sn="21.97" a="1043.08" fwhm="0.000460" res="597386.8" algo="FTMS"/>
<pk mz="275.068268" i="3634928.8" sn="32.75" a="1572.75" fwhm="0.000474" res="580580.3" algo="FTMS"/>
<pk mz="275.076026" i="1792113.0" sn="14.87" a="709.00" fwhm="0.000471" res="583469.8" algo="FTMS"/>
<pk mz="275.077254" i="3182577.0" sn="28.36" a="1531.19" fwhm="0.000526" res="522751.7" algo="FTMS"/>
<pk mz="275.095834" i="20391410.0" sn="195.34" a="10009.72" fwhm="0.000484" res="567832.9" algo="FTMS"/>
<pk mz="275.103685" i="1000498.3" sn="7.19" a="328.11" fwhm="0.000478" res="575213.3" algo="FTMS"/>
<pk mz="275.105611" i="1229810.4" sn="9.41" a="451.79" fwhm="0.000482" res="570458.5" algo="FTMS"/>
<pk mz="275.113626" i="4710899.0" sn="43.19" a="2064.62" fwhm="0.000470" res="585424.2" algo="FTMS"/>
<pk mz="275.150012" i="2379764.5" sn="20.57" a="1015.91" fwhm="0.000468" res="588151.9" algo="FTMS"/>
<pk mz="276.014955" i="1162269.1" sn="8.76" a="348.32" fwhm="0.000399" res="691113.9" algo="FTMS"/>
<pk mz="276.062718" i="9708063.0" z="-1" sn="91.68" a="4545.68" fwhm="0.000481" res="573541.9" algo="FTMS" component_name="O" deconvoluted_molecular_mass="275.059543" deconvoluted_isotopic_mass="276.062925"/>
<pk mz="276.071639" i="41854496.0" z="-1" sn="403.60" a="20350.71" fwhm="0.000486" res="568117.4" algo="FTMS" component_name="o" deconvoluted_molecular_mass="276.071839" deconvoluted_isotopic_mass="276.071846"/>
<pk mz="276.099192" i="2608673.0" sn="22.79" a="1042.44" fwhm="0.000443" res="623862.6" algo="FTMS"/>
<pk mz="276.108020" i="1230625.4" sn="9.42" a="443.87" fwhm="0.000438" res="629889.7" algo="FTMS"/>
<pk mz="276.116969" i="1221921.9" sn="9.34" a="444.00" fwhm="0.000521" res="529596.7" algo="FTMS"/>
<pk mz="276.185218" i="1086885.0" sn="8.03" a="653.61" fwhm="0.000776" res="355976.6" algo="FTMS"/>
<pk mz="276.422389" i="1016240.2" sn="7.34" a="324.15" fwhm="0.000483" res="571773.6" algo="FTMS"/>
<pk mz="276.999014" i="2874699.3" sn="25.37" a="1089.43" fwhm="0.000427" res="648762.0" algo="FTMS"/>
<pk mz="277.035355" i="5639757.0" sn="52.20" a="2517.77" fwhm="0.000469" res="590919.7" algo="FTMS"/>
<pk mz="277.059673" i="59250256.0" z="-1" sn="572.40" a="29128.61" fwhm="0.000487" res="568527.9" algo="FTMS" component_name="c" deconvoluted_molecular_mass="277.059790" deconvoluted_isotopic_mass="277.059882"/>
<pk mz="277.063598" i="1861966.4" sn="15.55" a="704.83" fwhm="0.000423" res="654754.9" algo="FTMS"/>
<pk mz="277.071712" i="2471246.8" sn="21.46" a="1118.79" fwhm="0.000513" res="540378.9" algo="FTMS"/>
<pk mz="277.074950" i="11974223.0" z="-1" sn="113.67" a="5952.49" fwhm="0.000494" res="560518.7" algo="FTMS" component_name="o" deconvoluted_molecular_mass="276.071839" deconvoluted_isotopic_mass="277.075159"/>
<pk mz="277.082984" i="16725583.0" sn="159.77" a="8244.33" fwhm="0.000491" res="564857.1" algo="FTMS"/>
<pk mz="277.091632" i="1136207.8" sn="8.51" a="417.08" fwhm="0.000503" res="550850.6" algo="FTMS"/>
<pk mz="277.111508" i="37709392.0" sn="363.38" a="18869.16" fwhm="0.000490" res="565635.2" algo="FTMS"/>
<pk mz="277.924091" i="1014647.4" sn="7.29" a="461.37" fwhm="0.000661" res="420735.0" algo="FTMS"/>
<pk mz="278.030654" i="1980796.5" sn="16.63" a="774.52" fwhm="0.000457" res="608288.6" algo="FTMS"/>
<pk mz="278.038728" i="1257724.9" sn="9.64" a="426.48" fwhm="0.000444" res="625682.6" algo="FTMS"/>
<pk mz="278.050889" i="14976637.0" sn="142.16" a="7340.94" fwhm="0.000495" res="561383.9" algo="FTMS"/>
<pk mz="278.063033" i="6565502.0" z="-1" sn="60.91" a="3178.85" fwhm="0.000503" res="552546.0" algo="FTMS" component_name="c" deconvoluted_molecular_mass="277.059790" deconvoluted_isotopic_mass="278.063244"/>
<pk mz="278.067043" i="1390078.3" sn="10.92" a="611.19" fwhm="0.000553" res="502671.4" algo="FTMS"/>
<pk mz="278.086357" i="2371455.3" sn="20.40" a="943.17" fwhm="0.000453" res="613742.2" algo="FTMS"/>
<pk mz="278.087356" i="1109247.3" sn="8.21" a="450.13" fwhm="0.000554" res="502142.6" algo="FTMS"/>
<pk mz="278.114839" i="5073536.5" sn="46.50" a="2517.44" fwhm="0.000517" res="537631.8" algo="FTMS"/>
<pk mz="278.123685" i="3051137.0" sn="26.96" a="1390.02" fwhm="0.000496" res="561002.9" algo="FTMS"/>
<pk mz="278.848486" i="1379236.3" sn="10.81" a="431.45" fwhm="0.000439" res="635708.6" algo="FTMS"/>
<pk mz="279.014640" i="10961580.0" sn="103.38" a="5434.41" fwhm="0.000499" res="559611.4" algo="FTMS"/>
<pk mz="279.038940" i="2529965.5" sn="21.93" a="1090.64" fwhm="0.000498" res="560157.4" algo="FTMS"/>
<pk mz="279.051020" i="5401262.0" sn="49.66" a="2379.94" fwhm="0.000467" res="597905.7" algo="FTMS"/>
<pk mz="279.054300" i="2993582.3" sn="26.41" a="1458.00" fwhm="0.000532" res="524901.0" algo="FTMS"/>
<pk mz="279.056717" i="17102510.0" sn="162.69" a="8418.65" fwhm="0.000491" res="568146.0" algo="FTMS"/>
<pk mz="279.063211" i="2018734.8" z="-1" sn="16.99" a="865.67" fwhm="0.000495" res="563249.4" algo="FTMS" component_name="c" deconvoluted_molecular_mass="277.059790" deconvoluted_isotopic_mass="279.063423"/>
<pk mz="279.087386" i="2052400.0" sn="17.32" a="939.79" fwhm="0.000519" res="538171.0" algo="FTMS"/>
<pk mz="279.090712" i="3034288.0" sn="26.80" a="1492.33" fwhm="0.000532" res="524771.0" algo="FTMS"/>
<pk mz="279.100447" i="2090928.6" sn="17.69" a="876.54" fwhm="0.000484" res="576425.7" algo="FTMS"/>
<pk mz="279.107323" i="1778609.0" sn="14.67" a="735.05" fwhm="0.000502" res="556396.4" algo="FTMS"/>
<pk mz="279.123714" i="1119537.8" sn="8.31" a="365.73" fwhm="0.000431" res="648084.4" algo="FTMS"/>
<pk mz="279.127141" i="1585329.9" sn="12.80" a="525.66" fwhm="0.000410" res="681427.1" algo="FTMS"/>
<pk mz="279.160204" i="1575219.5" sn="12.71" a="713.71" fwhm="0.000534" res="523058.7" algo="FTMS"/>
<pk mz="279.163557" i="9199284.0" sn="86.35" a="4529.59" fwhm="0.000505" res="552580.5" algo="FTMS"/>
<pk mz="280.009898" i="1864798.1" sn="15.50" a="787.61" fwhm="0.000524" res="534662.7" algo="FTMS"/>
<pk mz="280.017990" i="1845982.6" sn="15.32" a="782.71" fwhm="0.000501" res="558739.5" algo="FTMS"/>
<pk mz="280.022096" i="2384094.8" sn="20.52" a="999.92" fwhm="0.000457" res="612411.3" algo="FTMS"/>
<pk mz="280.046295" i="2832096.0" sn="24.85" a="1328.80" fwhm="0.000504" res="556139.7" algo="FTMS"/>
<pk mz="280.066571" i="48875232.0" z="-1" sn="469.61" a="24779.69" fwhm="0.000499" res="561650.4" algo="FTMS" component_name="j" deconvoluted_molecular_mass="280.066783" deconvoluted_isotopic_mass="280.066785"/>
<pk mz="280.082643" i="5101282.0" sn="46.77" a="2418.13" fwhm="0.000503" res="556970.8" algo="FTMS"/>
<pk mz="280.102983" i="2911459.0" sn="25.61" a="1466.84" fwhm="0.000543" res="515409.5" algo="FTMS"/>
<pk mz="280.846363" i="1141385.4" sn="8.52" a="360.38" fwhm="0.000467" res="601146.2" algo="FTMS"/>
<pk mz="281.030265" i="7457555.0" sn="69.53" a="3533.65" fwhm="0.000491" res="572189.3" algo="FTMS"/>
<pk mz="281.041548" i="1066579.6" sn="7.79" a="340.00" fwhm="0.000481" res="584429.8" algo="FTMS"/>
<pk mz="281.066635" i="17751830.0" sn="168.97" a="8845.24" fwhm="0.000502" res="560308.6" algo="FTMS"/>
<pk mz="281.069899" i="5225749.0" z="-1" sn="47.97" a="2596.89" fwhm="0.000500" res="562460.7" algo="FTMS" component_name="j" deconvoluted_molecular_mass="280.066783" deconvoluted_isotopic_mass="281.070115"/>
<pk mz="281.085886" i="1031254.1" sn="7.45" a="382.02" fwhm="0.000555" res="506917.1" algo="FTMS"/>
<pk mz="281.103036" i="2152599.0" sn="18.28" a="1004.39" fwhm="0.000539" res="521885.0" algo="FTMS"/>
<pk mz="281.116115" i="1376791.6" sn="10.79" a="433.45" fwhm="0.000427" res="658706.2" algo="FTMS"/>
<pk mz="281.139454" i="1988376.9" sn="16.70" a="856.16" fwhm="0.000516" res="544329.3" algo="FTMS"/>
<pk mz="281.142793" i="1250073.0" sn="9.57" a="422.14" fwhm="0.000426" res="660351.3" algo="FTMS"/>
<pk mz="282.019133" i="1344552.6" sn="10.48" a="792.75" fwhm="0.000767" res="367618.8" algo="FTMS"/>
<pk mz="282.025536" i="2867785.0" sn="25.19" a="1345.20" fwhm="0.000489" res="576857.4" algo="FTMS"/>
<pk mz="282.033640" i="1387721.4" sn="10.89" a="564.13" fwhm="0.000490" res="575934.4" algo="FTMS"/>
<pk mz="282.061933" i="2241355.0" sn="19.14" a="884.50" fwhm="0.000449" res="628536.7" algo="FTMS"/>
<pk mz="282.070028" i="4524875.5" sn="41.20" a="2161.09" fwhm="0.000485" res="581875.8" algo="FTMS"/>
<pk mz="282.084282" i="990924.3" sn="7.06" a="280.12" fwhm="0.000418" res="674780.4" algo="FTMS"/>
<pk mz="283.009551" i="2950784.8" sn="25.87" a="1357.26" fwhm="0.000507" res="557748.6" algo="FTMS"/>
<pk mz="283.045914" i="6935427.0" sn="64.18" a="3508.01" fwhm="0.000519" res="545216.4" algo="FTMS"/>
<pk mz="283.073384" i="1034500.6" sn="7.45" a="313.08" fwhm="0.000498" res="568253.5" algo="FTMS"/>
<pk mz="283.082293" i="12647301.0" sn="119.10" a="6453.98" fwhm="0.000509" res="556547.1" algo="FTMS"/>
<pk mz="283.118685" i="4164999.3" sn="37.55" a="1961.23" fwhm="0.000506" res="559267.3" algo="FTMS"/>
<pk mz="283.155057" i="1409161.4" sn="11.05" a="500.45" fwhm="0.000440" res="643024.1" algo="FTMS"/>
<pk mz="283.191528" i="1272971.5" sn="9.74" a="457.20" fwhm="0.000489" res="578957.1" algo="FTMS"/>
<pk mz="284.041196" i="2389950.5" sn="20.48" a="1016.97" fwhm="0.000458" res="619785.2" algo="FTMS"/>
<pk mz="284.049263" i="1510719.1" sn="12.03" a="534.38" fwhm="0.000453" res="626546.4" algo="FTMS"/>
<pk mz="284.067808" i="1063104.3" sn="7.72" a="358.92" fwhm="0.000475" res="598018.7" algo="FTMS"/>
<pk mz="284.077561" i="1677504.9" sn="13.63" a="757.47" fwhm="0.000538" res="527626.7" algo="FTMS"/>
<pk mz="284.085644" i="1946817.4" sn="16.22" a="725.30" fwhm="0.000455" res="624854.3" algo="FTMS"/>
<pk mz="285.025206" i="1761661.0" sn="14.44" a="718.50" fwhm="0.000486" res="586994.4" algo="FTMS"/>
<pk mz="285.061589" i="29321216.0" sn="279.42" a="15405.76" fwhm="0.000521" res="547388.5" algo="FTMS"/>
<pk mz="285.080197" i="1780608.6" sn="14.62" a="960.97" fwhm="0.000626" res="455619.6" algo="FTMS"/>
<pk mz="285.097953" i="9918466.0" sn="92.86" a="5082.92" fwhm="0.000516" res="552174.8" algo="FTMS"/>
<pk mz="285.126129" i="7825923.5" sn="72.75" a="4133.64" fwhm="0.000542" res="526230.7" algo="FTMS"/>
<pk mz="285.134342" i="4813316.0" sn="43.78" a="2470.05" fwhm="0.000525" res="543172.9" algo="FTMS"/>
<pk mz="285.170731" i="1868038.5" sn="15.46" a="724.83" fwhm="0.000473" res="602500.1" algo="FTMS"/>
<pk mz="285.207129" i="2780425.0" sn="24.23" a="1363.24" fwhm="0.000538" res="530040.2" algo="FTMS"/>
<pk mz="285.314339" i="991856.1" sn="7.04" a="539.21" fwhm="0.000975" res="292753.8" algo="FTMS"/>
<pk mz="286.035794" i="1100353.1" sn="8.08" a="438.74" fwhm="0.000517" res="552978.0" algo="FTMS"/>
<pk mz="286.056843" i="1941314.5" sn="16.16" a="931.43" fwhm="0.000575" res="497317.9" algo="FTMS"/>
<pk mz="286.064945" i="3975235.0" sn="35.72" a="1761.11" fwhm="0.000489" res="584688.9" algo="FTMS"/>
<pk mz="286.093218" i="1422021.1" sn="11.17" a="475.66" fwhm="0.000458" res="624531.7" algo="FTMS"/>
<pk mz="286.101302" i="1645125.6" sn="13.32" a="544.27" fwhm="0.000446" res="641364.9" algo="FTMS"/>
<pk mz="286.129460" i="1574087.6" sn="12.63" a="651.11" fwhm="0.000530" res="539858.6" algo="FTMS"/>
<pk mz="286.137636" i="1129672.1" sn="8.36" a="344.17" fwhm="0.000467" res="613300.7" algo="FTMS"/>
<pk mz="287.040818" i="3475593.3" sn="30.74" a="1608.72" fwhm="0.000496" res="578941.5" algo="FTMS"/>
<pk mz="287.056132" i="2396554.3" sn="20.43" a="1006.74" fwhm="0.000492" res="583928.6" algo="FTMS"/>
<pk mz="287.059386" i="15831179.0" sn="148.87" a="8264.42" fwhm="0.000525" res="547182.8" algo="FTMS"/>
<pk mz="287.067321" i="43378828.0" z="-1" sn="412.25" a="23047.31" fwhm="0.000524" res="547317.1" algo="FTMS" component_name="n" deconvoluted_molecular_mass="287.067553" deconvoluted_isotopic_mass="287.067547"/>
<pk mz="287.068165" i="1936011.1" sn="16.02" a="757.58" fwhm="0.000533" res="538262.5" algo="FTMS"/>
<pk mz="287.077183" i="3971723.8" sn="35.49" a="2038.33" fwhm="0.000539" res="532811.3" algo="FTMS"/>
<pk mz="287.113599" i="8111246.5" sn="75.06" a="4012.14" fwhm="0.000514" res="558253.3" algo="FTMS"/>
<pk mz="287.150014" i="7013521.5" sn="64.57" a="3491.29" fwhm="0.000508" res="564839.6" algo="FTMS"/>
<pk mz="287.186344" i="1121172.0" sn="8.23" a="428.77" fwhm="0.000522" res="550016.1" algo="FTMS"/>
<pk mz="287.222758" i="1427350.8" sn="11.16" a="525.12" fwhm="0.000432" res="664782.9" algo="FTMS"/>
<pk mz="288.035315" i="1269333.3" sn="9.65" a="430.30" fwhm="0.000469" res="613658.8" algo="FTMS"/>
<pk mz="288.044258" i="1166933.9" sn="8.67" a="340.96" fwhm="0.000424" res="680052.0" algo="FTMS"/>
<pk mz="288.062716" i="2187991.5" sn="18.43" a="953.55" fwhm="0.000493" res="583721.6" algo="FTMS"/>
<pk mz="288.070711" i="6527192.0" z="-1" sn="59.92" a="3295.25" fwhm="0.000521" res="552913.3" algo="FTMS" component_name="n" deconvoluted_molecular_mass="287.067553" deconvoluted_isotopic_mass="288.070939"/>
<pk mz="288.071661" i="4802264.0" sn="43.43" a="2433.85" fwhm="0.000523" res="550464.8" algo="FTMS"/>
<pk mz="288.080561" i="1221080.8" sn="9.19" a="428.31" fwhm="0.000486" res="592298.3" algo="FTMS"/>
<pk mz="288.107059" i="1413594.9" sn="11.03" a="552.36" fwhm="0.000502" res="574405.7" algo="FTMS"/>
<pk mz="288.108874" i="2466779.0" sn="21.10" a="1258.08" fwhm="0.000556" res="517918.5" algo="FTMS"/>
<pk mz="288.117014" i="1213659.6" sn="9.11" a="371.55" fwhm="0.000433" res="665884.7" algo="FTMS"/>
<pk mz="288.153311" i="1444830.6" sn="11.33" a="529.63" fwhm="0.000493" res="584727.9" algo="FTMS"/>
<pk mz="289.035384" i="3831590.8" sn="34.14" a="1784.39" fwhm="0.000513" res="563720.3" algo="FTMS"/>
<pk mz="289.038646" i="5352231.0" sn="48.68" a="2713.48" fwhm="0.000536" res="539718.3" algo="FTMS"/>
<pk mz="289.056465" i="2164520.8" sn="18.21" a="926.25" fwhm="0.000504" res="573888.1" algo="FTMS"/>
<pk mz="289.069921" i="1152489.8" sn="8.53" a="594.01" fwhm="0.000710" res="407024.3" algo="FTMS"/>
<pk mz="289.075007" i="109181224.0" z="-1" sn="1041.38" a="58779.82" fwhm="0.000527" res="548840.3" algo="FTMS" component_name="S" deconvoluted_molecular_mass="289.075230" deconvoluted_isotopic_mass="289.075236"/>
<pk mz="289.082954" i="97474856.0" z="-1" sn="929.46" a="51404.27" fwhm="0.000524" res="551580.8" algo="FTMS" component_name="U" deconvoluted_molecular_mass="289.083341" deconvoluted_isotopic_mass="289.083184"/>
<pk mz="289.092834" i="4039467.8" sn="36.13" a="1958.50" fwhm="0.000509" res="567874.7" algo="FTMS"/>
<pk mz="289.111502" i="65501484.0" z="-1" sn="623.76" a="36200.57" fwhm="0.000535" res="540847.3" algo="FTMS" component_name="b" deconvoluted_molecular_mass="289.111738" deconvoluted_isotopic_mass="289.111732"/>
<pk mz="289.121182" i="7404846.0" sn="68.31" a="3969.50" fwhm="0.000540" res="535561.1" algo="FTMS"/>
<pk mz="289.129261" i="5291311.0" sn="48.10" a="2693.79" fwhm="0.000541" res="534097.4" algo="FTMS"/>
<pk mz="290.030541" i="1139069.6" sn="8.40" a="368.91" fwhm="0.000438" res="662875.6" algo="FTMS"/>
<pk mz="290.038706" i="1035006.4" sn="7.41" a="309.22" fwhm="0.000465" res="623619.2" algo="FTMS"/>
<pk mz="290.050912" i="1819519.5" sn="14.91" a="788.25" fwhm="0.000502" res="578362.4" algo="FTMS"/>
<pk mz="290.067022" i="1031681.0" sn="7.37" a="329.34" fwhm="0.000447" res="648313.4" algo="FTMS"/>
<pk mz="290.078301" i="13918594.0" z="-1" sn="130.58" a="8322.85" fwhm="0.000564" res="514082.7" algo="FTMS" component_name="S" deconvoluted_molecular_mass="289.075230" deconvoluted_isotopic_mass="290.078532"/>
<pk mz="290.086330" i="12912003.0" z="-1" sn="120.96" a="6850.92" fwhm="0.000542" res="535688.0" algo="FTMS" component_name="U" deconvoluted_molecular_mass="289.083341" deconvoluted_isotopic_mass="290.086561"/>
<pk mz="290.087391" i="1462658.8" sn="11.49" a="737.46" fwhm="0.000677" res="428359.5" algo="FTMS"/>
<pk mz="290.114882" i="8871301.0" z="-1" sn="82.33" a="4803.01" fwhm="0.000547" res="530236.2" algo="FTMS" component_name="b" deconvoluted_molecular_mass="289.111738" deconvoluted_isotopic_mass="290.115113"/>
<pk mz="290.124523" i="1600006.1" sn="12.81" a="704.29" fwhm="0.000540" res="537119.0" algo="FTMS"/>
<pk mz="291.014576" i="4292057.0" sn="38.54" a="2147.15" fwhm="0.000540" res="538735.2" algo="FTMS"/>
<pk mz="291.038930" i="2927579.5" sn="25.50" a="1367.16" fwhm="0.000518" res="561650.9" algo="FTMS"/>
<pk mz="291.051002" i="3548636.5" sn="31.44" a="1732.38" fwhm="0.000537" res="541862.1" algo="FTMS"/>
<pk mz="291.054263" i="34707932.0" sn="329.35" a="18829.80" fwhm="0.000546" res="532878.5" algo="FTMS"/>
<pk mz="291.064091" i="1012701.9" sn="7.19" a="335.42" fwhm="0.000449" res="648620.4" algo="FTMS"/>
<pk mz="291.072181" i="1125214.6" sn="8.27" a="459.00" fwhm="0.000560" res="520224.3" algo="FTMS"/>
<pk mz="291.079255" i="1821919.3" sn="14.93" a="760.10" fwhm="0.000504" res="577689.7" algo="FTMS"/>
<pk mz="291.081568" i="1441375.5" z="-1" sn="11.29" a="549.41" fwhm="0.000452" res="644685.3" algo="FTMS" component_name="S" deconvoluted_molecular_mass="289.075230" deconvoluted_isotopic_mass="291.081801"/>
<pk mz="291.087367" i="1466208.1" sn="11.53" a="576.90" fwhm="0.000596" res="488434.1" algo="FTMS"/>
<pk mz="291.090753" i="14835168.0" z="-1" sn="139.35" a="8634.51" fwhm="0.000577" res="504750.0" algo="FTMS" component_name="U" deconvoluted_molecular_mass="289.083341" deconvoluted_isotopic_mass="291.090986"/>
<pk mz="291.098675" i="1844961.1" sn="15.15" a="851.21" fwhm="0.000550" res="529440.6" algo="FTMS"/>
<pk mz="291.100479" i="1580001.4" sn="12.61" a="723.97" fwhm="0.000556" res="523422.0" algo="FTMS"/>
<pk mz="291.107266" i="2602978.0" sn="22.40" a="1270.03" fwhm="0.000568" res="512433.8" algo="FTMS"/>
<pk mz="291.108571" i="1118114.1" sn="8.20" a="473.91" fwhm="0.000643" res="452552.8" algo="FTMS"/>
<pk mz="291.118236" i="3016675.0" z="-1" sn="26.35" a="1454.21" fwhm="0.000527" res="552461.0" algo="FTMS" component_name="b" deconvoluted_molecular_mass="289.111738" deconvoluted_isotopic_mass="291.118469"/>
<pk mz="291.209627" i="1719531.9" sn="13.95" a="736.96" fwhm="0.000518" res="562719.4" algo="FTMS"/>
<pk mz="292.046284" i="1803198.9" sn="14.66" a="732.05" fwhm="0.000534" res="547108.6" algo="FTMS"/>
<pk mz="292.054286" i="1006463.6" sn="7.09" a="337.98" fwhm="0.000506" res="577734.1" algo="FTMS"/>
<pk mz="292.057642" i="2578496.0" sn="22.03" a="1136.19" fwhm="0.000505" res="578285.9" algo="FTMS"/>
<pk mz="292.066570" i="6991425.0" sn="63.98" a="3681.59" fwhm="0.000544" res="536883.1" algo="FTMS"/>
<pk mz="292.082644" i="1835330.5" sn="14.97" a="760.08" fwhm="0.000459" res="636357.2" algo="FTMS"/>
<pk mz="292.094088" i="2882883.8" z="-1" sn="24.92" a="1359.72" fwhm="0.000521" res="560712.3" algo="FTMS" component_name="U" deconvoluted_molecular_mass="289.083341" deconvoluted_isotopic_mass="292.094323"/>
<pk mz="292.102920" i="5588036.5" sn="50.64" a="3060.05" fwhm="0.000568" res="514267.5" algo="FTMS"/>
<pk mz="292.993931" i="2086561.5" sn="17.35" a="941.93" fwhm="0.000536" res="546299.1" algo="FTMS"/>
<pk mz="293.030287" i="5039269.5" sn="45.42" a="2501.20" fwhm="0.000532" res="550423.6" algo="FTMS"/>
<pk mz="293.066656" i="4364457.5" sn="39.01" a="2171.05" fwhm="0.000543" res="540181.9" algo="FTMS"/>
<pk mz="293.069904" i="18821802.0" sn="176.42" a="10867.59" fwhm="0.000558" res="525260.0" algo="FTMS"/>
<pk mz="293.077990" i="2081962.5" sn="17.31" a="1097.37" fwhm="0.000660" res="444068.2" algo="FTMS"/>
<pk mz="293.078829" i="6587562.5" sn="60.14" a="3522.70" fwhm="0.000544" res="538311.6" algo="FTMS"/>
<pk mz="293.079677" i="1849898.6" sn="15.10" a="858.80" fwhm="0.000601" res="487588.1" algo="FTMS"/>
<pk mz="293.103048" i="1736877.1" sn="14.03" a="710.64" fwhm="0.000500" res="586600.6" algo="FTMS"/>
<pk mz="293.106379" i="3530413.5" sn="31.08" a="2099.43" fwhm="0.000637" res="460037.1" algo="FTMS"/>
<pk mz="293.116083" i="2660014.5" sn="22.80" a="1291.12" fwhm="0.000533" res="549755.5" algo="FTMS"/>
<pk mz="293.175808" i="31382196.0" sn="295.81" a="17482.55" fwhm="0.000547" res="535569.9" algo="FTMS"/>
<pk mz="293.179189" i="7920309.5" sn="72.80" a="4120.13" fwhm="0.000537" res="545518.4" algo="FTMS"/>
<pk mz="293.743342" i="1049587.0" sn="7.50" a="433.83" fwhm="0.000550" res="534542.3" algo="FTMS"/>
<pk mz="294.025601" i="2019602.5" sn="16.72" a="870.86" fwhm="0.000507" res="580265.6" algo="FTMS"/>
<pk mz="294.033668" i="1043923.4" sn="7.44" a="451.50" fwhm="0.000555" res="529490.2" algo="FTMS"/>
<pk mz="294.061953" i="1902614.5" sn="15.60" a="768.76" fwhm="0.000489" res="601499.2" algo="FTMS"/>
<pk mz="294.069994" i="1205783.5" sn="8.98" a="433.72" fwhm="0.000477" res="616107.5" algo="FTMS"/>
<pk mz="294.071665" i="2360471.8" sn="19.96" a="1329.65" fwhm="0.000635" res="463364.5" algo="FTMS"/>
<pk mz="294.073246" i="1178519.9" sn="8.72" a="368.58" fwhm="0.000433" res="678711.2" algo="FTMS"/>
<pk mz="294.082169" i="231078688.0" z="-1" sn="2193.93" a="123157.78" fwhm="0.000535" res="549313.2" algo="FTMS" component_name="J" deconvoluted_molecular_mass="294.082414" deconvoluted_isotopic_mass="294.082407"/>
<pk mz="294.098347" i="1796890.6" sn="14.60" a="842.80" fwhm="0.000563" res="522615.5" algo="FTMS"/>
<pk mz="294.118583" i="4081949.0" sn="36.32" a="2051.12" fwhm="0.000543" res="541592.7" algo="FTMS"/>
<pk mz="294.179194" i="5174052.0" sn="46.70" a="2577.69" fwhm="0.000529" res="555800.7" algo="FTMS"/>
<pk mz="294.861039" i="1014258.1" sn="7.16" a="469.44" fwhm="0.000646" res="456637.0" algo="FTMS"/>
<pk mz="295.009536" i="3869571.5" sn="34.30" a="1911.40" fwhm="0.000544" res="542240.2" algo="FTMS"/>
<pk mz="295.045926" i="5724040.0" sn="51.93" a="3065.46" fwhm="0.000539" res="547190.4" algo="FTMS"/>
<pk mz="295.057182" i="1218697.1" sn="9.10" a="593.10" fwhm="0.000617" res="478519.0" algo="FTMS"/>
<pk mz="295.082351" i="4700556.0" sn="42.20" a="2578.92" fwhm="0.000560" res="526817.4" algo="FTMS"/>
<pk mz="295.085597" i="18006924.0" z="-1" sn="168.68" a="10234.76" fwhm="0.000559" res="528095.3" algo="FTMS" component_name="J" deconvoluted_molecular_mass="294.082414" deconvoluted_isotopic_mass="295.085837"/>
<pk mz="295.095407" i="1597069.6" sn="12.70" a="706.21" fwhm="0.000513" res="574820.2" algo="FTMS"/>
<pk mz="295.118684" i="2367120.3" sn="20.02" a="1126.54" fwhm="0.000540" res="546477.0" algo="FTMS"/>
<pk mz="295.122011" i="1291408.8" sn="9.79" a="565.86" fwhm="0.000588" res="501518.0" algo="FTMS"/>
<pk mz="295.131759" i="1911697.9" sn="15.69" a="853.22" fwhm="0.000518" res="569974.5" algo="FTMS"/>
<pk mz="295.155041" i="1311124.6" sn="9.98" a="491.78" fwhm="0.000467" res="632417.2" algo="FTMS"/>
<pk mz="296.041186" i="2505727.5" sn="21.34" a="1163.06" fwhm="0.000528" res="560160.2" algo="FTMS"/>
<pk mz="296.049290" i="1787136.5" sn="14.50" a="711.83" fwhm="0.000520" res="568781.8" algo="FTMS"/>
<pk mz="296.077580" i="1926404.0" sn="15.83" a="761.50" fwhm="0.000478" res="619784.8" algo="FTMS"/>
<pk mz="296.086467" i="3561989.0" sn="31.37" a="1801.32" fwhm="0.000534" res="554567.6" algo="FTMS"/>
<pk mz="296.088964" i="1391621.4" z="-1" sn="10.75" a="610.38" fwhm="0.000523" res="565647.6" algo="FTMS" component_name="J" deconvoluted_molecular_mass="294.082414" deconvoluted_isotopic_mass="296.089206"/>
<pk mz="297.025233" i="5197435.0" sn="46.64" a="2656.29" fwhm="0.000545" res="545129.4" algo="FTMS"/>
<pk mz="297.052650" i="1985918.4" sn="16.29" a="963.79" fwhm="0.000578" res="513710.5" algo="FTMS"/>
<pk mz="297.061619" i="9271424.0" sn="85.13" a="5092.91" fwhm="0.000566" res="524403.8" algo="FTMS"/>
<pk mz="297.097978" i="5113476.0" sn="45.84" a="2577.52" fwhm="0.000538" res="552005.2" algo="FTMS"/>
<pk mz="297.134369" i="3709064.8" sn="32.57" a="1932.31" fwhm="0.000553" res="537086.1" algo="FTMS"/>
<pk mz="297.152949" i="49724556.0" z="-1" sn="467.32" a="28035.09" fwhm="0.000560" res="530728.9" algo="FTMS" component_name="i" deconvoluted_molecular_mass="297.153202" deconvoluted_isotopic_mass="297.153193"/>
<pk mz="297.170708" i="1470477.5" sn="11.42" a="593.84" fwhm="0.000504" res="589878.3" algo="FTMS"/>
<pk mz="297.207244" i="1018130.2" sn="7.15" a="437.70" fwhm="0.000606" res="490044.2" algo="FTMS"/>
<pk mz="298.020531" i="1051644.6" sn="7.47" a="370.60" fwhm="0.000519" res="573790.2" algo="FTMS"/>
<pk mz="298.032655" i="11100414.0" sn="102.41" a="6086.51" fwhm="0.000559" res="533149.6" algo="FTMS"/>
<pk mz="298.056848" i="3046401.5" sn="26.31" a="1720.56" fwhm="0.000596" res="499911.5" algo="FTMS"/>
<pk mz="298.064885" i="1207298.5" sn="8.94" a="447.58" fwhm="0.000521" res="572553.0" algo="FTMS"/>
<pk mz="298.101320" i="1142791.4" sn="8.33" a="459.30" fwhm="0.000522" res="571322.6" algo="FTMS"/>
<pk mz="298.156358" i="7615758.5" z="-1" sn="69.48" a="4048.53" fwhm="0.000553" res="539506.5" algo="FTMS" component_name="i" deconvoluted_molecular_mass="297.153202" deconvoluted_isotopic_mass="298.156603"/>
<pk mz="299.019553" i="1315075.8" sn="9.95" a="587.48" fwhm="0.000549" res="544490.9" algo="FTMS"/>
<pk mz="299.040876" i="7243142.5" sn="65.96" a="3982.59" fwhm="0.000572" res="522924.5" algo="FTMS"/>
<pk mz="299.077254" i="15113612.0" sn="140.32" a="8475.30" fwhm="0.000564" res="530158.0" algo="FTMS"/>
<pk mz="299.113639" i="6207377.0" sn="56.18" a="3411.79" fwhm="0.000573" res="521746.3" algo="FTMS"/>
<pk mz="299.148846" i="2015893.6" sn="16.57" a="949.64" fwhm="0.000527" res="567359.6" algo="FTMS"/>
<pk mz="299.150029" i="4051861.8" sn="35.81" a="2025.88" fwhm="0.000536" res="557986.2" algo="FTMS"/>
<pk mz="299.186423" i="2020762.9" sn="16.62" a="888.43" fwhm="0.000506" res="590842.1" algo="FTMS"/>
<pk mz="300.029751" i="3879953.5" sn="34.19" a="2045.39" fwhm="0.000574" res="522636.7" algo="FTMS"/>
<pk mz="300.035295" i="2019602.3" sn="16.61" a="846.38" fwhm="0.000503" res="596632.0" algo="FTMS"/>
<pk mz="300.036061" i="1021074.3" sn="7.17" a="324.87" fwhm="0.000463" res="648314.9" algo="FTMS"/>
<pk mz="300.044188" i="1301395.5" sn="9.82" a="467.41" fwhm="0.000467" res="642658.1" algo="FTMS"/>
<pk mz="300.062724" i="1306646.1" sn="9.87" a="494.26" fwhm="0.000540" res="556028.8" algo="FTMS"/>
<pk mz="300.072683" i="1216535.5" sn="9.02" a="599.38" fwhm="0.000609" res="492360.1" algo="FTMS"/>
<pk mz="300.080609" i="2389016.8" sn="20.10" a="1014.03" fwhm="0.000500" res="600597.2" algo="FTMS"/>
<pk mz="300.117004" i="1388189.9" sn="10.64" a="490.80" fwhm="0.000475" res="632108.1" algo="FTMS"/>
<pk mz="301.020120" i="1055904.9" sn="7.50" a="334.39" fwhm="0.000446" res="675654.5" algo="FTMS"/>
<pk mz="301.038593" i="55156388.0" z="-1" sn="518.64" a="31985.88" fwhm="0.000570" res="528464.3" algo="FTMS" component_name="e" deconvoluted_molecular_mass="301.038807" deconvoluted_isotopic_mass="301.038844"/>
<pk mz="301.056522" i="8204966.5" sn="75.05" a="4353.58" fwhm="0.000548" res="548908.4" algo="FTMS"/>
<pk mz="301.071790" i="1254568.5" sn="9.38" a="471.84" fwhm="0.000557" res="540061.4" algo="FTMS"/>
<pk mz="301.074981" i="2879657.0" sn="24.73" a="1561.81" fwhm="0.000606" res="496936.3" algo="FTMS"/>
<pk mz="301.082958" i="1693226.3" sn="13.52" a="896.55" fwhm="0.000625" res="482087.2" algo="FTMS"/>
<pk mz="301.092917" i="5622955.5" sn="50.65" a="3039.25" fwhm="0.000551" res="546299.0" algo="FTMS"/>
<pk mz="301.104055" i="1139373.3" sn="8.29" a="420.28" fwhm="0.000490" res="614131.5" algo="FTMS"/>
<pk mz="301.129309" i="7354033.0" sn="67.01" a="4005.48" fwhm="0.000563" res="534944.7" algo="FTMS"/>
<pk mz="301.165669" i="4650166.5" sn="41.46" a="2383.04" fwhm="0.000551" res="546375.8" algo="FTMS"/>
<pk mz="301.202113" i="1949627.8" sn="15.95" a="856.43" fwhm="0.000515" res="585323.0" algo="FTMS"/>
<pk mz="302.030600" i="1500344.1" sn="11.63" a="802.43" fwhm="0.000648" res="466419.9" algo="FTMS"/>
<pk mz="302.041965" i="4980026.0" z="-1" sn="44.30" a="2899.99" fwhm="0.000583" res="518173.2" algo="FTMS" component_name="e" deconvoluted_molecular_mass="301.038807" deconvoluted_isotopic_mass="302.042218"/>
<pk mz="302.059947" i="1156796.5" sn="8.40" a="454.69" fwhm="0.000546" res="553491.6" algo="FTMS"/>
<pk mz="302.066197" i="3791677.5" sn="33.14" a="1964.04" fwhm="0.000565" res="534233.0" algo="FTMS"/>
<pk mz="302.078375" i="3001919.3" sn="25.73" a="1581.26" fwhm="0.000578" res="522307.9" algo="FTMS"/>
<pk mz="302.088084" i="1142592.9" sn="8.27" a="479.27" fwhm="0.000540" res="559307.4" algo="FTMS"/>
<pk mz="302.124524" i="1014470.4" sn="7.07" a="315.21" fwhm="0.000497" res="607469.5" algo="FTMS"/>
<pk mz="302.135845" i="1092424.1" sn="7.80" a="387.29" fwhm="0.000515" res="586936.7" algo="FTMS"/>
<pk mz="303.014635" i="1968335.8" sn="16.02" a="879.38" fwhm="0.000536" res="565625.7" algo="FTMS"/>
<pk mz="303.042868" i="1009748.1" z="-1" sn="7.02" a="354.61" fwhm="0.000477" res="634739.0" algo="FTMS" component_name="e" deconvoluted_molecular_mass="301.038807" deconvoluted_isotopic_mass="303.043122"/>
<pk mz="303.051000" i="5074389.5" sn="45.18" a="2833.09" fwhm="0.000585" res="517830.9" algo="FTMS"/>
<pk mz="303.054276" i="3789782.0" sn="33.12" a="1951.59" fwhm="0.000563" res="538623.1" algo="FTMS"/>
<pk mz="303.062270" i="12795863.0" sn="117.68" a="7338.19" fwhm="0.000583" res="519890.9" algo="FTMS"/>
<pk mz="303.072191" i="2090456.8" sn="17.17" a="1009.23" fwhm="0.000570" res="531868.3" algo="FTMS"/>
<pk mz="303.090742" i="9736156.0" sn="88.95" a="5949.33" fwhm="0.000607" res="499206.4" algo="FTMS"/>
<pk mz="303.098629" i="125124576.0" z="-1" sn="1172.37" a="70704.75" fwhm="0.000569" res="532832.7" algo="FTMS" component_name="P" deconvoluted_molecular_mass="303.098888" deconvoluted_isotopic_mass="303.098883"/>
<pk mz="303.108567" i="5126110.5" sn="45.67" a="2749.55" fwhm="0.000567" res="534520.4" algo="FTMS"/>
<pk mz="303.136881" i="1621858.9" sn="12.77" a="759.45" fwhm="0.000579" res="523220.7" algo="FTMS"/>
<pk mz="303.144963" i="4468708.0" sn="39.50" a="2181.64" fwhm="0.000532" res="569317.9" algo="FTMS"/>
<pk mz="303.181289" i="1664617.9" sn="13.17" a="887.76" fwhm="0.000639" res="474455.1" algo="FTMS"/>
<pk mz="303.217769" i="1734639.6" sn="13.83" a="770.15" fwhm="0.000538" res="563510.6" algo="FTMS"/>
<pk mz="304.009830" i="1050989.5" sn="7.41" a="472.34" fwhm="0.000588" res="517250.2" algo="FTMS"/>
<pk mz="304.046262" i="2291315.3" sn="19.05" a="1049.54" fwhm="0.000544" res="558555.1" algo="FTMS"/>
<pk mz="304.054374" i="1095412.6" sn="7.82" a="375.72" fwhm="0.000531" res="572543.5" algo="FTMS"/>
<pk mz="304.063136" i="1236214.1" sn="9.14" a="504.79" fwhm="0.000525" res="579461.7" algo="FTMS"/>
<pk mz="304.065666" i="2167414.5" sn="17.89" a="1147.85" fwhm="0.000613" res="495758.5" algo="FTMS"/>
<pk mz="304.082649" i="1167609.3" sn="8.50" a="404.70" fwhm="0.000558" res="544507.8" algo="FTMS"/>
<pk mz="304.094055" i="1382779.0" sn="10.52" a="698.99" fwhm="0.000562" res="540787.2" algo="FTMS"/>
<pk mz="304.102010" i="17922172.0" z="-1" sn="165.81" a="10402.02" fwhm="0.000585" res="520211.5" algo="FTMS" component_name="P" deconvoluted_molecular_mass="303.098888" deconvoluted_isotopic_mass="304.102266"/>
<pk mz="304.103777" i="1203580.6" sn="8.84" a="421.48" fwhm="0.000486" res="625594.6" algo="FTMS"/>
<pk mz="304.139995" i="1090562.5" sn="7.78" a="434.37" fwhm="0.000589" res="516277.8" algo="FTMS"/>
<pk mz="304.148221" i="1094403.8" sn="7.81" a="403.22" fwhm="0.000494" res="615505.5" algo="FTMS"/>
<pk mz="304.881853" i="1674235.3" sn="13.26" a="661.71" fwhm="0.000489" res="623463.5" algo="FTMS"/>
<pk mz="305.030268" i="6645011.5" sn="59.93" a="3759.89" fwhm="0.000589" res="517790.1" algo="FTMS"/>
<pk mz="305.041621" i="1097621.6" sn="7.84" a="383.18" fwhm="0.000502" res="607865.5" algo="FTMS"/>
<pk mz="305.052060" i="1588887.4" sn="12.45" a="812.50" fwhm="0.000630" res="484434.7" algo="FTMS"/>
<pk mz="305.054649" i="1080599.8" sn="7.68" a="455.64" fwhm="0.000549" res="555430.2" algo="FTMS"/>
<pk mz="305.066651" i="3287321.8" sn="28.40" a="1666.05" fwhm="0.000574" res="531299.3" algo="FTMS"/>
<pk mz="305.069908" i="22759706.0" sn="211.23" a="13661.19" fwhm="0.000590" res="516800.4" algo="FTMS"/>
<pk mz="305.077894" i="3786011.5" sn="33.08" a="1884.17" fwhm="0.000549" res="555505.9" algo="FTMS"/>
<pk mz="305.079730" i="1474587.9" sn="11.38" a="898.65" fwhm="0.000689" res="442957.8" algo="FTMS"/>
<pk mz="305.087806" i="1124381.3" sn="8.09" a="433.74" fwhm="0.000549" res="555797.9" algo="FTMS"/>
<pk mz="305.102965" i="1692447.8" sn="13.43" a="834.98" fwhm="0.000598" res="509832.3" algo="FTMS"/>
<pk mz="305.106378" i="23269664.0" sn="216.02" a="14278.60" fwhm="0.000603" res="506155.6" algo="FTMS"/>
<pk mz="305.114306" i="3076897.8" sn="26.43" a="1532.05" fwhm="0.000561" res="543825.2" algo="FTMS"/>
<pk mz="305.116099" i="1493281.9" sn="11.56" a="599.74" fwhm="0.000544" res="560798.1" algo="FTMS"/>
<pk mz="305.124218" i="2020131.3" sn="16.50" a="855.36" fwhm="0.000564" res="540999.6" algo="FTMS"/>
<pk mz="305.142765" i="2209830.3" sn="18.28" a="1216.93" fwhm="0.000624" res="489227.3" algo="FTMS"/>
<pk mz="305.152500" i="1219496.0" sn="8.99" a="536.69" fwhm="0.000617" res="494383.3" algo="FTMS"/>
<pk mz="305.188855" i="3653934.0" sn="31.84" a="1953.96" fwhm="0.000589" res="518171.7" algo="FTMS"/>
<pk mz="305.998974" i="1673909.6" sn="13.25" a="700.86" fwhm="0.000534" res="573560.4" algo="FTMS"/>
<pk mz="306.025531" i="1828794.1" sn="14.71" a="804.47" fwhm="0.000541" res="565924.8" algo="FTMS"/>
<pk mz="306.033614" i="1191227.5" sn="8.72" a="416.66" fwhm="0.000475" res="644380.0" algo="FTMS"/>
<pk mz="306.045818" i="1721533.6" sn="13.70" a="778.31" fwhm="0.000568" res="538638.2" algo="FTMS"/>
<pk mz="306.061930" i="1727936.3" sn="13.76" a="807.68" fwhm="0.000579" res="528405.4" algo="FTMS"/>
<pk mz="306.073232" i="4139458.3" sn="36.40" a="2451.03" fwhm="0.000580" res="528039.1" algo="FTMS"/>
<pk mz="306.083013" i="1257027.9" sn="9.34" a="596.17" fwhm="0.000686" res="446237.1" algo="FTMS"/>
<pk mz="306.098213" i="1307590.5" sn="9.81" a="610.81" fwhm="0.000544" res="563091.8" algo="FTMS"/>
<pk mz="306.109833" i="2930888.5" sn="25.05" a="1684.17" fwhm="0.000603" res="507794.1" algo="FTMS"/>
<pk mz="306.118672" i="1189897.9" sn="8.71" a="631.00" fwhm="0.000735" res="416287.4" algo="FTMS"/>
<pk mz="306.879798" i="4005964.3" sn="35.15" a="2235.69" fwhm="0.000602" res="510043.7" algo="FTMS"/>
<pk mz="307.009503" i="3937890.8" sn="34.51" a="1921.07" fwhm="0.000549" res="559547.7" algo="FTMS"/>
<pk mz="307.045899" i="7429737.0" sn="67.29" a="4362.50" fwhm="0.000595" res="516415.3" algo="FTMS"/>
<pk mz="307.049155" i="9816682.0" sn="89.70" a="5550.24" fwhm="0.000579" res="530100.5" algo="FTMS"/>
<pk mz="307.070271" i="2151277.3" sn="17.73" a="1249.21" fwhm="0.000655" res="468620.5" algo="FTMS"/>
<pk mz="307.082305" i="4444783.5" sn="39.27" a="2507.18" fwhm="0.000608" res="505091.9" algo="FTMS"/>
<pk mz="307.085531" i="8751728.0" sn="79.71" a="5414.38" fwhm="0.000630" res="487281.4" algo="FTMS"/>
<pk mz="307.093515" i="2886001.3" sn="24.63" a="1482.81" fwhm="0.000574" res="534555.2" algo="FTMS"/>
<pk mz="307.095359" i="3177329.5" sn="27.37" a="1807.83" fwhm="0.000595" res="516511.8" algo="FTMS"/>
<pk mz="307.118698" i="1368053.6" sn="10.38" a="519.73" fwhm="0.000519" res="591233.0" algo="FTMS"/>
<pk mz="307.121940" i="16857718.0" sn="155.82" a="10641.74" fwhm="0.000622" res="494046.0" algo="FTMS"/>
<pk mz="307.131720" i="1700215.9" sn="13.50" a="751.12" fwhm="0.000546" res="562362.3" algo="FTMS"/>
<pk mz="307.158451" i="1361916.5" sn="10.25" a="643.14" fwhm="0.000618" res="497248.5" algo="FTMS"/>
<pk mz="307.185990" i="1481601.4" sn="11.37" a="576.80" fwhm="0.000546" res="562544.8" algo="FTMS"/>
<pk mz="307.194828" i="1018882.9" sn="7.05" a="443.54" fwhm="0.000588" res="522694.6" algo="FTMS"/>
<pk mz="308.041187" i="2228503.8" sn="18.34" a="1099.84" fwhm="0.000590" res="522210.0" algo="FTMS"/>
<pk mz="308.049317" i="1763097.1" sn="14.00" a="881.17" fwhm="0.000637" res="483889.7" algo="FTMS"/>
<pk mz="308.052412" i="1226777.6" sn="8.99" a="578.64" fwhm="0.000605" res="509541.4" algo="FTMS"/>
<pk mz="308.077617" i="2152734.0" sn="17.63" a="1009.52" fwhm="0.000535" res="575855.0" algo="FTMS"/>
<pk mz="308.089014" i="1017504.1" sn="7.04" a="401.30" fwhm="0.000547" res="563169.6" algo="FTMS"/>
<pk mz="308.097830" i="2616097.8" sn="21.95" a="1363.50" fwhm="0.000585" res="526357.0" algo="FTMS"/>
<pk mz="308.113987" i="1049124.5" sn="7.33" a="400.58" fwhm="0.000514" res="599527.3" algo="FTMS"/>
<pk mz="308.125334" i="1477414.6" sn="11.33" a="624.59" fwhm="0.000547" res="563118.6" algo="FTMS"/>
<pk mz="308.877761" i="1566765.5" sn="12.16" a="795.85" fwhm="0.000640" res="482424.5" algo="FTMS"/>
<pk mz="309.025176" i="5092808.0" sn="45.06" a="3028.51" fwhm="0.000617" res="500495.4" algo="FTMS"/>
<pk mz="309.046346" i="1376588.0" sn="10.39" a="645.23" fwhm="0.000589" res="524310.2" algo="FTMS"/>
<pk mz="309.056714" i="1034381.8" sn="7.20" a="506.41" fwhm="0.000765" res="404047.4" algo="FTMS"/>
<pk mz="309.061564" i="7612366.5" sn="68.56" a="4521.84" fwhm="0.000601" res="514624.8" algo="FTMS"/>
<pk mz="309.064825" i="5232591.5" sn="46.36" a="2926.54" fwhm="0.000598" res="516744.7" algo="FTMS"/>
<pk mz="309.072712" i="1069520.8" sn="7.52" a="324.63" fwhm="0.000462" res="668921.6" algo="FTMS"/>
<pk mz="309.097978" i="3386837.3" sn="29.14" a="1771.91" fwhm="0.000574" res="538079.6" algo="FTMS"/>
<pk mz="309.101227" i="3266774.0" sn="28.02" a="1972.09" fwhm="0.000664" res="465688.5" algo="FTMS"/>
<pk mz="309.110985" i="3209175.8" sn="27.48" a="1632.01" fwhm="0.000561" res="551259.8" algo="FTMS"/>
<pk mz="309.134398" i="2103516.0" sn="17.17" a="1082.24" fwhm="0.000587" res="526293.2" algo="FTMS"/>
<pk mz="309.137746" i="2571228.5" sn="21.53" a="1492.16" fwhm="0.000646" res="478500.0" algo="FTMS"/>
<pk mz="309.147411" i="1354462.3" sn="10.18" a="504.51" fwhm="0.000519" res="595848.4" algo="FTMS"/>
<pk mz="309.152957" i="1230943.3" sn="9.03" a="434.90" fwhm="0.000518" res="596672.3" algo="FTMS"/>
<pk mz="309.170786" i="2146018.5" sn="17.57" a="1006.84" fwhm="0.000547" res="565697.4" algo="FTMS"/>
<pk mz="309.174160" i="4321251.0" sn="37.86" a="2411.24" fwhm="0.000605" res="511423.3" algo="FTMS"/>
<pk mz="309.207112" i="1395177.1" sn="10.56" a="546.32" fwhm="0.000510" res="605728.8" algo="FTMS"/>
<pk mz="309.255349" i="1082098.0" sn="7.64" a="458.35" fwhm="0.000639" res="483705.6" algo="FTMS"/>
<pk mz="310.020437" i="1382654.4" sn="10.44" a="549.48" fwhm="0.000525" res="590916.4" algo="FTMS"/>
<pk mz="310.028577" i="1292927.9" sn="9.61" a="573.83" fwhm="0.000586" res="528999.3" algo="FTMS"/>
<pk mz="310.056791" i="3291525.3" sn="28.25" a="1998.47" fwhm="0.000640" res="484441.3" algo="FTMS"/>
<pk mz="310.064920" i="1811334.6" sn="14.44" a="944.87" fwhm="0.000596" res="519968.3" algo="FTMS"/>
<pk mz="310.093206" i="1395339.9" sn="10.56" a="676.89" fwhm="0.000624" res="496583.8" algo="FTMS"/>
<pk mz="311.004446" i="1474870.3" sn="11.30" a="661.11" fwhm="0.000546" res="569369.8" algo="FTMS"/>
<pk mz="311.040822" i="5096253.0" sn="45.09" a="2913.42" fwhm="0.000604" res="515232.6" algo="FTMS"/>
<pk mz="311.044928" i="1052222.0" sn="7.36" a="459.09" fwhm="0.000644" res="483116.9" algo="FTMS"/>
<pk mz="311.056066" i="1337152.0" sn="10.02" a="672.37" fwhm="0.000677" res="459414.7" algo="FTMS"/>
<pk mz="311.068300" i="1152834.4" sn="8.30" a="448.19" fwhm="0.000520" res="597825.0" algo="FTMS"/>
<pk mz="311.077235" i="8601924.0" sn="77.79" a="5244.09" fwhm="0.000623" res="499238.6" algo="FTMS"/>
<pk mz="311.080491" i="1164868.6" sn="8.41" a="433.41" fwhm="0.000536" res="580850.7" algo="FTMS"/>
<pk mz="311.090343" i="1104198.5" sn="7.84" a="315.17" fwhm="0.000466" res="667536.5" algo="FTMS"/>
<pk mz="311.108173" i="1043913.9" sn="7.28" a="483.80" fwhm="0.000643" res="484110.8" algo="FTMS"/>
<pk mz="311.113639" i="7317835.0" sn="65.81" a="4345.60" fwhm="0.000615" res="505505.1" algo="FTMS"/>
<pk mz="311.126722" i="1112141.4" sn="7.92" a="520.17" fwhm="0.000585" res="531586.8" algo="FTMS"/>
<pk mz="311.132205" i="1098254.5" sn="7.79" a="621.93" fwhm="0.000804" res="386815.8" algo="FTMS"/>
<pk mz="311.150030" i="3032401.8" sn="25.83" a="1531.79" fwhm="0.000575" res="541328.3" algo="FTMS"/>
<pk mz="311.156860" i="2761811.0" sn="23.31" a="1501.94" fwhm="0.000605" res="514582.4" algo="FTMS"/>
<pk mz="311.168571" i="275547488.0" z="-1" sn="2568.25" a="165239.09" fwhm="0.000601" res="517920.4" algo="FTMS" component_name="H" deconvoluted_molecular_mass="311.168848" deconvoluted_isotopic_mass="311.168840"/>
<pk mz="311.186420" i="1684824.8" sn="13.26" a="863.56" fwhm="0.000602" res="516888.6" algo="FTMS"/>
<pk mz="311.222817" i="3552607.5" sn="30.69" a="1897.12" fwhm="0.000577" res="539675.4" algo="FTMS"/>
<pk mz="312.036110" i="1569786.9" sn="12.19" a="716.00" fwhm="0.000552" res="565776.1" algo="FTMS"/>
<pk mz="312.044148" i="1391740.5" sn="10.52" a="644.90" fwhm="0.000616" res="506793.9" algo="FTMS"/>
<pk mz="312.048315" i="31278590.0" sn="289.35" a="19583.47" fwhm="0.000621" res="502880.6" algo="FTMS"/>
<pk mz="312.072511" i="2401794.0" sn="19.95" a="1525.85" fwhm="0.000668" res="466840.1" algo="FTMS"/>
<pk mz="312.075848" i="1864450.5" sn="14.93" a="840.25" fwhm="0.000570" res="547439.2" algo="FTMS"/>
<pk mz="312.080576" i="1863939.5" sn="14.93" a="814.88" fwhm="0.000537" res="580794.8" algo="FTMS"/>
<pk mz="312.108963" i="1057672.9" sn="7.41" a="370.45" fwhm="0.000508" res="614214.8" algo="FTMS"/>
<pk mz="312.168038" i="1601556.3" sn="12.48" a="785.76" fwhm="0.000591" res="528381.8" algo="FTMS"/>
<pk mz="312.171973" i="37008916.0" z="-1" sn="342.81" a="22971.31" fwhm="0.000617" res="505962.6" algo="FTMS" component_name="H" deconvoluted_molecular_mass="311.168848" deconvoluted_isotopic_mass="312.172245"/>
<pk mz="313.020100" i="1652409.9" sn="12.87" a="701.94" fwhm="0.000566" res="552896.4" algo="FTMS"/>
<pk mz="313.035399" i="1522108.9" sn="11.66" a="689.83" fwhm="0.000564" res="555149.2" algo="FTMS"/>
<pk mz="313.047569" i="1049535.3" sn="7.28" a="342.71" fwhm="0.000513" res="609944.5" algo="FTMS"/>
<pk mz="313.051661" i="2998976.0" sn="25.35" a="1605.11" fwhm="0.000580" res="539880.2" algo="FTMS"/>
<pk mz="313.056476" i="11096769.0" sn="100.40" a="6592.38" fwhm="0.000608" res="514526.8" algo="FTMS"/>
<pk mz="313.067803" i="1036483.3" sn="7.16" a="300.92" fwhm="0.000433" res="723323.9" algo="FTMS"/>
<pk mz="313.092884" i="8445640.0" sn="75.83" a="4988.91" fwhm="0.000606" res="516863.0" algo="FTMS"/>
<pk mz="313.129311" i="7179983.5" sn="64.10" a="4174.10" fwhm="0.000603" res="519521.9" algo="FTMS"/>
<pk mz="313.147986" i="1050707.0" sn="7.29" a="480.21" fwhm="0.000614" res="509821.3" algo="FTMS"/>
<pk mz="313.157630" i="1184340.9" sn="8.53" a="386.95" fwhm="0.000474" res="660421.3" algo="FTMS"/>
<pk mz="313.164477" i="7977686.0" sn="71.49" a="4942.59" fwhm="0.000632" res="495427.1" algo="FTMS"/>
<pk mz="313.165650" i="3992790.5" sn="34.56" a="2127.21" fwhm="0.000577" res="543215.3" algo="FTMS"/>
<pk mz="313.172889" i="1250903.9" sn="9.15" a="517.29" fwhm="0.000527" res="593915.0" algo="FTMS"/>
<pk mz="313.175341" i="3504856.3" z="-1" sn="30.04" a="2179.97" fwhm="0.000662" res="473040.5" algo="FTMS" component_name="H" deconvoluted_molecular_mass="311.168848" deconvoluted_isotopic_mass="313.175614"/>
<pk mz="313.202059" i="2075357.6" sn="16.79" a="1069.76" fwhm="0.000580" res="539988.0" algo="FTMS"/>
<pk mz="313.238417" i="3018468.8" sn="25.53" a="1646.57" fwhm="0.000601" res="521352.0" algo="FTMS"/>
<pk mz="314.030583" i="1047553.6" sn="7.26" a="308.17" fwhm="0.000510" res="616185.1" algo="FTMS"/>
<pk mz="314.045385" i="10252165.0" sn="92.57" a="6193.25" fwhm="0.000616" res="509415.1" algo="FTMS"/>
<pk mz="314.051755" i="1530501.8" sn="11.74" a="764.10" fwhm="0.000601" res="522347.6" algo="FTMS"/>
<pk mz="314.059971" i="2030471.4" sn="16.37" a="997.66" fwhm="0.000576" res="544992.1" algo="FTMS"/>
<pk mz="314.088141" i="1889165.0" sn="15.06" a="1195.58" fwhm="0.000754" res="416286.6" algo="FTMS"/>
<pk mz="314.096322" i="1126286.6" sn="7.99" a="395.52" fwhm="0.000480" res="654263.5" algo="FTMS"/>
<pk mz="314.132650" i="1408405.9" sn="10.61" a="646.92" fwhm="0.000589" res="533550.4" algo="FTMS"/>
<pk mz="314.136785" i="2237590.8" sn="18.29" a="1074.92" fwhm="0.000577" res="544429.6" algo="FTMS"/>
<pk mz="314.167798" i="1659293.0" sn="12.93" a="908.58" fwhm="0.000669" res="469619.7" algo="FTMS"/>
<pk mz="315.014627" i="2047047.3" sn="16.52" a="1180.26" fwhm="0.000651" res="483704.4" algo="FTMS"/>
<pk mz="315.035733" i="2179915.5" sn="17.75" a="1033.86" fwhm="0.000541" res="581844.4" algo="FTMS"/>
<pk mz="315.050987" i="1745486.6" sn="13.73" a="830.97" fwhm="0.000583" res="540567.3" algo="FTMS"/>
<pk mz="315.054292" i="6170703.5" sn="54.74" a="3767.65" fwhm="0.000634" res="496559.0" algo="FTMS"/>
<pk mz="315.072150" i="14297171.0" sn="130.06" a="9084.04" fwhm="0.000643" res="490341.0" algo="FTMS"/>
<pk mz="315.087443" i="1179542.0" sn="8.48" a="674.53" fwhm="0.000768" res="410193.9" algo="FTMS"/>
<pk mz="315.108544" i="7098458.5" sn="63.34" a="4337.63" fwhm="0.000619" res="509400.6" algo="FTMS"/>
<pk mz="315.119835" i="1391580.6" sn="10.45" a="682.61" fwhm="0.000594" res="530413.5" algo="FTMS"/>
<pk mz="315.144943" i="6926433.5" sn="61.75" a="4026.04" fwhm="0.000608" res="518215.5" algo="FTMS"/>
<pk mz="315.181321" i="3826281.0" sn="33.01" a="2172.54" fwhm="0.000617" res="510523.4" algo="FTMS"/>
<pk mz="315.217744" i="2203504.5" sn="17.97" a="1081.69" fwhm="0.000560" res="563065.9" algo="FTMS"/>
<pk mz="316.046236" i="1060249.9" sn="7.38" a="368.96" fwhm="0.000485" res="651882.2" algo="FTMS"/>
<pk mz="316.057543" i="1404828.3" sn="10.57" a="635.13" fwhm="0.000585" res="540339.6" algo="FTMS"/>
<pk mz="316.075520" i="2011168.0" sn="16.19" a="977.79" fwhm="0.000546" res="578959.0" algo="FTMS"/>
<pk mz="316.094012" i="1694755.8" sn="13.26" a="836.47" fwhm="0.000638" res="495818.8" algo="FTMS"/>
<pk mz="316.111887" i="1681191.5" sn="13.13" a="821.97" fwhm="0.000627" res="504446.2" algo="FTMS"/>
<pk mz="316.114913" i="1195432.0" sn="8.63" a="626.91" fwhm="0.000651" res="485457.1" algo="FTMS"/>
<pk mz="316.140215" i="1123501.3" sn="7.96" a="444.75" fwhm="0.000519" res="609489.0" algo="FTMS"/>
<pk mz="316.148418" i="1467951.0" sn="11.15" a="755.36" fwhm="0.000676" res="467770.9" algo="FTMS"/>
<pk mz="316.151441" i="1890607.6" sn="15.07" a="902.75" fwhm="0.000588" res="537728.4" algo="FTMS"/>
<pk mz="316.184543" i="1035574.4" sn="7.15" a="534.46" fwhm="0.000711" res="444545.0" algo="FTMS"/>
<pk mz="317.030196" i="3019750.0" sn="25.53" a="1751.06" fwhm="0.000642" res="493882.7" algo="FTMS"/>
<pk mz="317.033499" i="2140390.8" sn="17.38" a="1006.09" fwhm="0.000557" res="569585.6" algo="FTMS"/>
<pk mz="317.042395" i="1042664.5" sn="7.21" a="469.90" fwhm="0.000649" res="488469.3" algo="FTMS"/>
<pk mz="317.051476" i="2004970.4" sn="16.13" a="916.48" fwhm="0.000554" res="572734.9" algo="FTMS"/>
<pk mz="317.066628" i="2299885.5" sn="18.86" a="1280.24" fwhm="0.000637" res="497853.3" algo="FTMS"/>
<pk mz="317.069958" i="2882542.3" sn="24.26" a="1715.58" fwhm="0.000654" res="484573.7" algo="FTMS"/>
<pk mz="317.077907" i="3066096.0" sn="25.96" a="1882.49" fwhm="0.000684" res="463569.2" algo="FTMS"/>
<pk mz="317.087801" i="3203570.0" sn="27.24" a="1979.88" fwhm="0.000674" res="470692.1" algo="FTMS"/>
<pk mz="317.099043" i="1110516.4" sn="7.84" a="563.11" fwhm="0.000647" res="490067.0" algo="FTMS"/>
<pk mz="317.106324" i="1190645.9" sn="8.58" a="500.76" fwhm="0.000558" res="568523.6" algo="FTMS"/>
<pk mz="317.114302" i="1117559.5" sn="7.90" a="496.77" fwhm="0.000624" res="508394.5" algo="FTMS"/>
<pk mz="317.116078" i="1234423.9" sn="8.99" a="502.56" fwhm="0.000536" res="591711.3" algo="FTMS"/>
<pk mz="317.124169" i="6095353.5" sn="54.04" a="3912.70" fwhm="0.000645" res="491917.6" algo="FTMS"/>
<pk mz="317.139500" i="1366012.8" sn="10.21" a="715.93" fwhm="0.000664" res="477845.0" algo="FTMS"/>
<pk mz="317.152545" i="1170431.5" sn="8.39" a="467.79" fwhm="0.000578" res="549137.9" algo="FTMS"/>
<pk mz="317.160554" i="4961793.0" sn="43.53" a="3194.26" fwhm="0.000667" res="475668.9" algo="FTMS"/>
<pk mz="317.233351" i="1318032.5" sn="9.76" a="813.51" fwhm="0.000759" res="418130.6" algo="FTMS"/>
<pk mz="318.025560" i="1739191.4" sn="13.66" a="772.09" fwhm="0.000546" res="582168.8" algo="FTMS"/>
<pk mz="318.045795" i="19071676.0" sn="174.30" a="13023.61" fwhm="0.000658" res="483352.8" algo="FTMS"/>
<pk mz="318.061931" i="1884607.0" sn="15.01" a="997.89" fwhm="0.000596" res="533548.8" algo="FTMS"/>
<pk mz="318.073250" i="2155457.5" sn="17.52" a="1059.04" fwhm="0.000592" res="537000.0" algo="FTMS"/>
<pk mz="318.119413" i="1623755.3" sn="12.59" a="786.37" fwhm="0.000585" res="543686.0" algo="FTMS"/>
<pk mz="318.127466" i="1302477.0" sn="9.62" a="532.40" fwhm="0.000531" res="598905.0" algo="FTMS"/>
<pk mz="319.009538" i="2264713.3" sn="18.41" a="1211.84" fwhm="0.000644" res="495103.6" algo="FTMS"/>
<pk mz="319.036804" i="4243855.0" sn="36.63" a="2411.14" fwhm="0.000621" res="513502.7" algo="FTMS"/>
<pk mz="319.042933" i="4064912.5" sn="34.98" a="3143.02" fwhm="0.000836" res="381615.3" algo="FTMS"/>
<pk mz="319.049118" i="548998016.0" z="-1" sn="5051.27" a="344201.13" fwhm="0.000638" res="500343.7" algo="FTMS" component_name="D" deconvoluted_molecular_mass="319.049379" deconvoluted_isotopic_mass="319.049402"/>
<pk mz="319.055232" i="4056979.0" sn="34.91" a="2427.96" fwhm="0.000609" res="524138.5" algo="FTMS"/>
<pk mz="319.082344" i="1997208.9" sn="15.94" a="1029.38" fwhm="0.000613" res="520949.4" algo="FTMS"/>
<pk mz="319.085609" i="7547801.5" sn="67.04" a="4868.82" fwhm="0.000661" res="482660.2" algo="FTMS"/>
<pk mz="319.093603" i="5350811.5" sn="46.82" a="3260.47" fwhm="0.000643" res="496492.5" algo="FTMS"/>
<pk mz="319.095375" i="1305627.6" sn="9.58" a="682.67" fwhm="0.000673" res="474467.4" algo="FTMS"/>
<pk mz="319.103429" i="1611165.4" sn="12.39" a="832.54" fwhm="0.000636" res="501478.2" algo="FTMS"/>
<pk mz="319.118547" i="1571744.6" sn="12.03" a="674.52" fwhm="0.000562" res="567324.3" algo="FTMS"/>
<pk mz="319.121937" i="13622177.0" sn="122.96" a="8858.57" fwhm="0.000648" res="492393.3" algo="FTMS"/>
<pk mz="319.130003" i="1045411.1" sn="7.18" a="404.30" fwhm="0.000531" res="600739.0" algo="FTMS"/>
<pk mz="319.131787" i="1231139.5" sn="8.89" a="655.64" fwhm="0.000662" res="481767.0" algo="FTMS"/>
<pk mz="319.139879" i="1583013.3" sn="12.13" a="696.93" fwhm="0.000564" res="566330.4" algo="FTMS"/>
<pk mz="319.176242" i="1179693.1" sn="8.42" a="608.27" fwhm="0.000686" res="465361.5" algo="FTMS"/>
<pk mz="319.204526" i="1517875.1" sn="11.53" a="796.06" fwhm="0.000629" res="507319.9" algo="FTMS"/>
<pk mz="319.240924" i="3826107.0" sn="32.78" a="2388.11" fwhm="0.000684" res="466410.2" algo="FTMS"/>
<pk mz="320.014606" i="4705378.5" sn="40.87" a="2804.79" fwhm="0.000639" res="500928.8" algo="FTMS"/>
<pk mz="320.041232" i="1878888.3" sn="14.85" a="883.18" fwhm="0.000574" res="557845.3" algo="FTMS"/>
<pk mz="320.052514" i="34352236.0" z="-1" sn="313.78" a="22938.89" fwhm="0.000656" res="487923.6" algo="FTMS" component_name="D" deconvoluted_molecular_mass="319.049379" deconvoluted_isotopic_mass="320.052800"/>
<pk mz="320.061419" i="2134380.8" sn="17.21" a="1199.59" fwhm="0.000649" res="493493.3" algo="FTMS"/>
<pk mz="320.077548" i="1577584.1" sn="12.08" a="724.08" fwhm="0.000583" res="548969.9" algo="FTMS"/>
<pk mz="320.088940" i="1742450.6" sn="13.60" a="940.29" fwhm="0.000661" res="484240.1" algo="FTMS"/>
<pk mz="320.096850" i="1274356.4" sn="9.29" a="728.91" fwhm="0.000708" res="452387.1" algo="FTMS"/>
<pk mz="320.098704" i="1315188.8" sn="9.66" a="596.81" fwhm="0.000591" res="541426.7" algo="FTMS"/>
<pk mz="320.125351" i="1579642.6" sn="12.10" a="767.38" fwhm="0.000585" res="547207.9" algo="FTMS"/>
<pk mz="320.135095" i="2282364.8" sn="18.57" a="1280.73" fwhm="0.000648" res="493863.7" algo="FTMS"/>
<pk mz="321.009184" i="1549884.1" sn="11.82" a="757.55" fwhm="0.000608" res="527770.2" algo="FTMS"/>
<pk mz="321.025198" i="5392191.5" sn="47.19" a="3369.16" fwhm="0.000651" res="493105.9" algo="FTMS"/>
<pk mz="321.036555" i="1042434.2" sn="7.15" a="523.91" fwhm="0.000713" res="450399.0" algo="FTMS"/>
<pk mz="321.053426" i="7910726.0" z="-1" sn="70.38" a="5115.05" fwhm="0.000649" res="494929.1" algo="FTMS" component_name="D" deconvoluted_molecular_mass="319.049379" deconvoluted_isotopic_mass="321.053714"/>
<pk mz="321.061531" i="5775687.5" sn="50.72" a="3608.83" fwhm="0.000645" res="497769.7" algo="FTMS"/>
<pk mz="321.064806" i="10853704.0" sn="97.47" a="7115.83" fwhm="0.000663" res="484116.2" algo="FTMS"/>
<pk mz="321.072807" i="15824202.0" sn="143.22" a="10468.75" fwhm="0.000652" res="492427.2" algo="FTMS"/>
<pk mz="321.098004" i="2255439.8" sn="18.32" a="1269.95" fwhm="0.000650" res="494064.2" algo="FTMS"/>
<pk mz="321.101236" i="6980944.5" sn="61.82" a="4658.21" fwhm="0.000691" res="464867.9" algo="FTMS"/>
<pk mz="321.109231" i="1201874.3" sn="8.62" a="610.12" fwhm="0.000633" res="507182.9" algo="FTMS"/>
<pk mz="321.111009" i="3230546.5" sn="27.29" a="1779.53" fwhm="0.000619" res="518566.6" algo="FTMS"/>
<pk mz="321.137623" i="40054104.0" z="-1" sn="366.27" a="26840.24" fwhm="0.000659" res="487053.2" algo="FTMS" component_name="r" deconvoluted_molecular_mass="321.138100" deconvoluted_isotopic_mass="321.137912"/>
<pk mz="321.147423" i="1470810.6" sn="11.09" a="709.86" fwhm="0.000621" res="517199.1" algo="FTMS"/>
<pk mz="321.183830" i="2851682.8" sn="23.81" a="1700.73" fwhm="0.000669" res="480324.1" algo="FTMS"/>
<pk mz="321.210494" i="2962280.5" sn="24.82" a="1653.05" fwhm="0.000630" res="509899.2" algo="FTMS"/>
<pk mz="321.238019" i="1415534.6" sn="10.59" a="606.17" fwhm="0.000567" res="566592.6" algo="FTMS"/>
<pk mz="322.011678" i="1444122.3" sn="10.85" a="624.47" fwhm="0.000590" res="546052.2" algo="FTMS"/>
<pk mz="322.020400" i="2066204.1" sn="16.57" a="946.50" fwhm="0.000586" res="549665.0" algo="FTMS"/>
<pk mz="322.028589" i="1190046.0" sn="8.51" a="536.96" fwhm="0.000600" res="536885.5" algo="FTMS"/>
<pk mz="322.056857" i="2879780.3" z="-1" sn="24.06" a="1690.39" fwhm="0.000652" res="493773.0" algo="FTMS" component_name="D" deconvoluted_molecular_mass="319.049379" deconvoluted_isotopic_mass="322.057147"/>
<pk mz="322.064933" i="1476262.1" sn="11.14" a="714.46" fwhm="0.000626" res="514834.4" algo="FTMS"/>
<pk mz="322.068172" i="1972518.9" sn="15.71" a="1067.10" fwhm="0.000657" res="490099.3" algo="FTMS"/>
<pk mz="322.076219" i="1919528.6" sn="15.22" a="1034.95" fwhm="0.000641" res="502287.5" algo="FTMS"/>
<pk mz="322.093264" i="4213804.5" sn="36.34" a="2313.31" fwhm="0.000598" res="538578.5" algo="FTMS"/>
<pk mz="322.104625" i="1352879.0" sn="10.01" a="604.02" fwhm="0.000602" res="535151.7" algo="FTMS"/>
<pk mz="322.106259" i="1481519.3" sn="11.19" a="618.96" fwhm="0.000535" res="602583.5" algo="FTMS"/>
<pk mz="322.140974" i="5167159.0" z="-1" sn="45.12" a="3220.05" fwhm="0.000669" res="481853.0" algo="FTMS" component_name="r" deconvoluted_molecular_mass="321.138100" deconvoluted_isotopic_mass="322.141264"/>
<pk mz="322.213716" i="1112007.3" sn="7.79" a="530.72" fwhm="0.000620" res="519498.9" algo="FTMS"/>
<pk mz="322.838411" i="1286611.3" sn="9.40" a="472.33" fwhm="0.000505" res="639529.8" algo="FTMS"/>
<pk mz="323.004477" i="2361848.8" sn="19.29" a="1310.93" fwhm="0.000645" res="500526.5" algo="FTMS"/>
<pk mz="323.007168" i="1264121.3" sn="9.19" a="507.66" fwhm="0.000511" res="632345.6" algo="FTMS"/>
<pk mz="323.040844" i="8154881.0" sn="72.62" a="5157.38" fwhm="0.000649" res="497818.3" algo="FTMS"/>
<pk mz="323.077285" i="5789961.0" sn="50.85" a="3763.79" fwhm="0.000670" res="482083.0" algo="FTMS"/>
<pk mz="323.080487" i="5526282.0" sn="48.42" a="3432.13" fwhm="0.000656" res="492767.7" algo="FTMS"/>
<pk mz="323.088517" i="1152907.6" sn="8.16" a="441.38" fwhm="0.000531" res="608412.6" algo="FTMS"/>
<pk mz="323.090273" i="2703628.0" sn="22.44" a="1428.66" fwhm="0.000614" res="526061.1" algo="FTMS"/>
<pk mz="323.098248" i="1112717.8" sn="7.79" a="529.59" fwhm="0.000670" res="482426.7" algo="FTMS"/>
<pk mz="323.113650" i="3373841.3" sn="28.61" a="2070.11" fwhm="0.000671" res="481219.5" algo="FTMS"/>
<pk mz="323.116958" i="2181650.0" sn="17.63" a="1294.09" fwhm="0.000662" res="488337.5" algo="FTMS"/>
<pk mz="323.126704" i="2725652.3" sn="22.64" a="1503.99" fwhm="0.000610" res="529837.9" algo="FTMS"/>
<pk mz="323.149998" i="1544985.5" z="-1" sn="11.77" a="1121.88" fwhm="0.000877" res="368675.8" algo="FTMS" component_name="r" deconvoluted_molecular_mass="321.138100" deconvoluted_isotopic_mass="323.150290"/>
<pk mz="323.153414" i="4431642.0" sn="38.35" a="2841.20" fwhm="0.000658" res="491208.8" algo="FTMS"/>
<pk mz="323.163088" i="1825052.5" sn="14.35" a="1061.66" fwhm="0.000710" res="454854.8" algo="FTMS"/>
<pk mz="323.168631" i="2380317.8" sn="19.46" a="1450.78" fwhm="0.000697" res="463862.3" algo="FTMS"/>
<pk mz="323.186417" i="1522721.8" sn="11.57" a="812.44" fwhm="0.000694" res="465714.4" algo="FTMS"/>
<pk mz="323.189758" i="1160098.5" sn="8.23" a="560.99" fwhm="0.000662" res="488060.0" algo="FTMS"/>
<pk mz="323.199496" i="1165860.6" sn="8.28" a="495.99" fwhm="0.000583" res="554046.0" algo="FTMS"/>
<pk mz="323.222727" i="1036841.9" sn="7.10" a="480.20" fwhm="0.000742" res="435751.8" algo="FTMS"/>
<pk mz="324.036097" i="2439906.5" sn="20.01" a="1293.84" fwhm="0.000621" res="522010.0" algo="FTMS"/>
<pk mz="324.044224" i="1828324.3" sn="14.38" a="799.34" fwhm="0.000545" res="594889.7" algo="FTMS"/>
<pk mz="324.072444" i="3252202.8" sn="27.49" a="1842.68" fwhm="0.000630" res="514233.3" algo="FTMS"/>
<pk mz="324.080570" i="1354988.5" sn="10.02" a="621.87" fwhm="0.000612" res="529253.8" algo="FTMS"/>
<pk mz="324.085511" i="1097453.6" sn="7.65" a="526.47" fwhm="0.000630" res="514362.4" algo="FTMS"/>
<pk mz="324.156231" i="1071613.8" sn="7.41" a="591.18" fwhm="0.000884" res="366789.1" algo="FTMS"/>
<pk mz="325.020074" i="3404483.8" sn="28.68" a="1873.05" fwhm="0.000607" res="535025.3" algo="FTMS"/>
<pk mz="325.051659" i="1882570.9" sn="14.77" a="807.24" fwhm="0.000553" res="587273.9" algo="FTMS"/>
<pk mz="325.056482" i="6800588.0" sn="59.73" a="4488.45" fwhm="0.000675" res="481490.9" algo="FTMS"/>
<pk mz="325.059631" i="5198540.5" sn="45.08" a="3250.93" fwhm="0.000651" res="499551.1" algo="FTMS"/>
<pk mz="325.092919" i="5478612.5" sn="47.64" a="3409.20" fwhm="0.000647" res="502688.7" algo="FTMS"/>
<pk mz="325.105933" i="1782231.4" sn="13.86" a="857.49" fwhm="0.000595" res="546824.3" algo="FTMS"/>
<pk mz="325.129317" i="3849948.8" sn="32.76" a="2253.56" fwhm="0.000646" res="503077.0" algo="FTMS"/>
<pk mz="325.147902" i="1299681.0" sn="9.44" a="574.56" fwhm="0.000567" res="573518.1" algo="FTMS"/>
<pk mz="325.165594" i="1744101.1" sn="13.51" a="726.85" fwhm="0.000530" res="613342.9" algo="FTMS"/>
<pk mz="325.171484" i="2300390.5" sn="18.59" a="1391.45" fwhm="0.000700" res="464245.2" algo="FTMS"/>
<pk mz="325.184278" i="249991408.0" z="-1" sn="2282.74" a="166950.28" fwhm="0.000659" res="493077.3" algo="FTMS" component_name="I" deconvoluted_molecular_mass="325.184580" deconvoluted_isotopic_mass="325.184574"/>
<pk mz="325.202037" i="2691053.5" sn="22.16" a="1532.10" fwhm="0.000636" res="511236.5" algo="FTMS"/>
<pk mz="326.051735" i="2277554.3" sn="18.38" a="1294.99" fwhm="0.000630" res="517705.0" algo="FTMS"/>
<pk mz="326.059813" i="1483956.0" sn="11.13" a="782.55" fwhm="0.000640" res="509116.7" algo="FTMS"/>
<pk mz="326.062976" i="1314100.8" sn="9.57" a="645.51" fwhm="0.000652" res="499972.6" algo="FTMS"/>
<pk mz="326.088191" i="1549754.6" sn="11.73" a="680.82" fwhm="0.000587" res="555833.6" algo="FTMS"/>
<pk mz="326.183687" i="1888976.8" sn="14.83" a="977.13" fwhm="0.000631" res="517121.7" algo="FTMS"/>
<pk mz="326.187659" i="38814160.0" z="-1" sn="352.36" a="26392.29" fwhm="0.000670" res="487008.0" algo="FTMS" component_name="I" deconvoluted_molecular_mass="325.184580" deconvoluted_isotopic_mass="326.187957"/>
<pk mz="327.035769" i="3863703.8" sn="32.88" a="2174.04" fwhm="0.000620" res="527313.8" algo="FTMS"/>
<pk mz="327.051104" i="1200795.4" sn="8.54" a="465.63" fwhm="0.000536" res="610097.6" algo="FTMS"/>
<pk mz="327.056803" i="1804188.6" sn="14.05" a="903.18" fwhm="0.000605" res="540516.3" algo="FTMS"/>
<pk mz="327.072166" i="7446176.5" sn="65.63" a="4822.45" fwhm="0.000669" res="488750.4" algo="FTMS"/>
<pk mz="327.108555" i="5551785.0" sn="48.31" a="3681.62" fwhm="0.000692" res="472586.8" algo="FTMS"/>
<pk mz="327.144956" i="4866225.5" sn="42.04" a="2969.15" fwhm="0.000653" res="500742.2" algo="FTMS"/>
<pk mz="327.163587" i="2752181.8" sn="22.72" a="1491.52" fwhm="0.000619" res="528459.3" algo="FTMS"/>
<pk mz="327.180052" i="8585914.0" sn="76.04" a="5717.09" fwhm="0.000686" res="477042.0" algo="FTMS"/>
<pk mz="327.181287" i="2824889.8" sn="23.38" a="1859.10" fwhm="0.000697" res="469478.8" algo="FTMS"/>
<pk mz="327.188458" i="1226427.5" sn="8.77" a="578.64" fwhm="0.000598" res="547427.4" algo="FTMS"/>
<pk mz="327.191019" i="3344060.3" z="-1" sn="28.13" a="1951.11" fwhm="0.000652" res="502145.8" algo="FTMS" component_name="I" deconvoluted_molecular_mass="325.184580" deconvoluted_isotopic_mass="327.191319"/>
<pk mz="327.217682" i="6955714.5" sn="61.14" a="4562.13" fwhm="0.000684" res="478160.7" algo="FTMS"/>
<pk mz="328.039063" i="1214723.9" sn="8.66" a="645.85" fwhm="0.000634" res="517343.9" algo="FTMS"/>
<pk mz="328.057633" i="2248072.3" sn="18.11" a="1349.94" fwhm="0.000636" res="516037.3" algo="FTMS"/>
<pk mz="328.067414" i="1953930.6" sn="15.42" a="1031.16" fwhm="0.000620" res="529159.9" algo="FTMS"/>
<pk mz="328.075596" i="2021260.5" sn="16.03" a="1108.32" fwhm="0.000631" res="519764.7" algo="FTMS"/>
<pk mz="328.082670" i="1043214.2" sn="7.09" a="409.16" fwhm="0.000651" res="504265.7" algo="FTMS"/>
<pk mz="328.103771" i="1465107.1" sn="10.95" a="696.79" fwhm="0.000666" res="492343.8" algo="FTMS"/>
<pk mz="328.111893" i="1377685.1" sn="10.15" a="566.75" fwhm="0.000545" res="602022.3" algo="FTMS"/>
<pk mz="328.151316" i="1533470.4" sn="11.58" a="799.35" fwhm="0.000662" res="495730.6" algo="FTMS"/>
<pk mz="328.183516" i="1852838.0" sn="14.49" a="1120.68" fwhm="0.000676" res="485766.2" algo="FTMS"/>
<pk mz="328.221079" i="1591471.0" sn="12.11" a="893.78" fwhm="0.000660" res="497660.3" algo="FTMS"/>
<pk mz="329.030221" i="2492271.0" sn="20.34" a="1504.29" fwhm="0.000652" res="504972.6" algo="FTMS"/>
<pk mz="329.051452" i="5923956.0" sn="51.71" a="3828.40" fwhm="0.000681" res="483284.1" algo="FTMS"/>
<pk mz="329.066670" i="1499895.8" sn="11.27" a="739.23" fwhm="0.000656" res="501671.2" algo="FTMS"/>
<pk mz="329.087808" i="9170045.0" sn="81.38" a="6336.71" fwhm="0.000698" res="471224.1" algo="FTMS"/>
<pk mz="329.124141" i="8780933.0" sn="77.82" a="5984.32" fwhm="0.000704" res="467632.9" algo="FTMS"/>
<pk mz="329.152543" i="43930764.0" z="-1" sn="399.13" a="30404.77" fwhm="0.000686" res="479479.5" algo="FTMS" component_name="l" deconvoluted_molecular_mass="329.152835" deconvoluted_isotopic_mass="329.152847"/>
<pk mz="329.160582" i="8024206.0" sn="70.91" a="5396.28" fwhm="0.000696" res="473041.8" algo="FTMS"/>
<pk mz="329.188981" i="1390613.0" sn="10.27" a="928.20" fwhm="0.000763" res="431672.7" algo="FTMS"/>
<pk mz="329.197048" i="3030167.0" sn="25.25" a="1690.29" fwhm="0.000632" res="520707.2" algo="FTMS"/>
<pk mz="329.233361" i="13427872.0" sn="120.30" a="9241.90" fwhm="0.000694" res="474695.9" algo="FTMS"/>
<pk mz="330.025521" i="1370461.1" sn="10.08" a="764.43" fwhm="0.000714" res="462443.7" algo="FTMS"/>
<pk mz="330.058859" i="1736805.1" sn="13.43" a="940.65" fwhm="0.000607" res="543465.6" algo="FTMS"/>
<pk mz="330.061870" i="1347557.9" sn="9.87" a="817.80" fwhm="0.000731" res="451418.6" algo="FTMS"/>
<pk mz="330.073341" i="1146728.6" sn="8.04" a="649.91" fwhm="0.000691" res="478020.3" algo="FTMS"/>
<pk mz="330.083039" i="1165163.0" sn="8.20" a="517.04" fwhm="0.000613" res="538266.3" algo="FTMS"/>
<pk mz="330.091201" i="1655404.9" sn="12.69" a="951.60" fwhm="0.000691" res="477855.0" algo="FTMS"/>
<pk mz="330.119353" i="1168243.6" sn="8.23" a="560.01" fwhm="0.000677" res="487657.8" algo="FTMS"/>
<pk mz="330.127600" i="1808245.6" sn="14.08" a="935.42" fwhm="0.000660" res="500546.1" algo="FTMS"/>
<pk mz="330.130694" i="1374582.4" sn="10.12" a="593.18" fwhm="0.000665" res="496336.5" algo="FTMS"/>
<pk mz="330.155804" i="8192380.5" z="-1" sn="72.44" a="5724.17" fwhm="0.000710" res="464710.4" algo="FTMS" component_name="l" deconvoluted_molecular_mass="329.152835" deconvoluted_isotopic_mass="330.156110"/>
<pk mz="330.163903" i="1719166.4" sn="13.27" a="826.13" fwhm="0.000689" res="479396.8" algo="FTMS"/>
<pk mz="330.167010" i="1894271.1" sn="14.87" a="991.40" fwhm="0.000637" res="518393.7" algo="FTMS"/>
<pk mz="330.236729" i="3074959.8" sn="25.66" a="1773.35" fwhm="0.000647" res="510353.3" algo="FTMS"/>
<pk mz="331.009510" i="1366602.1" sn="9.97" a="753.91" fwhm="0.000699" res="473743.2" algo="FTMS"/>
<pk mz="331.030745" i="1349967.3" sn="9.82" a="711.04" fwhm="0.000672" res="492397.7" algo="FTMS"/>
<pk mz="331.045940" i="4426323.0" sn="37.74" a="2695.57" fwhm="0.000665" res="497797.6" algo="FTMS"/>
<pk mz="331.049164" i="2345043.8" sn="18.85" a="1411.71" fwhm="0.000657" res="503809.4" algo="FTMS"/>
<pk mz="331.057188" i="1799765.6" sn="13.90" a="1096.98" fwhm="0.000689" res="480385.4" algo="FTMS"/>
<pk mz="331.059109" i="1360150.1" sn="9.91" a="888.77" fwhm="0.000898" res="368748.5" algo="FTMS"/>
<pk mz="331.067097" i="4557912.0" sn="38.93" a="2869.61" fwhm="0.000676" res="489915.6" algo="FTMS"/>
<pk mz="331.082332" i="2989147.8" sn="24.70" a="1887.19" fwhm="0.000702" res="471948.8" algo="FTMS"/>
<pk mz="331.095439" i="1452510.9" sn="10.75" a="1004.05" fwhm="0.000899" res="368289.4" algo="FTMS"/>
<pk mz="331.103420" i="5112929.0" sn="43.97" a="3356.00" fwhm="0.000692" res="478436.1" algo="FTMS"/>
<pk mz="331.114683" i="2526819.5" sn="20.50" a="1526.87" fwhm="0.000676" res="490128.2" algo="FTMS"/>
<pk mz="331.139855" i="7157353.5" sn="62.52" a="4752.93" fwhm="0.000691" res="479292.3" algo="FTMS"/>
<pk mz="331.149535" i="13729388.0" sn="122.16" a="9814.44" fwhm="0.000706" res="469088.3" algo="FTMS"/>
<pk mz="331.176221" i="4823154.5" sn="41.34" a="3082.99" fwhm="0.000692" res="478898.1" algo="FTMS"/>
<pk mz="331.204513" i="2021753.3" sn="15.92" a="1211.62" fwhm="0.000693" res="477648.4" algo="FTMS"/>
<pk mz="331.212479" i="1311867.3" sn="9.47" a="724.01" fwhm="0.000689" res="480799.0" algo="FTMS"/>
<pk mz="331.248985" i="1475716.1" sn="10.96" a="778.77" fwhm="0.000655" res="505598.8" algo="FTMS"/>
<pk mz="332.041211" i="1851716.4" sn="14.37" a="964.59" fwhm="0.000637" res="520957.8" algo="FTMS"/>
<pk mz="332.061448" i="10337097.0" sn="91.38" a="7131.87" fwhm="0.000705" res="470850.8" algo="FTMS"/>
<pk mz="332.077593" i="2105165.3" sn="16.67" a="1203.79" fwhm="0.000691" res="480780.7" algo="FTMS"/>
<pk mz="332.098790" i="1254994.4" sn="8.96" a="704.82" fwhm="0.000768" res="432352.6" algo="FTMS"/>
<pk mz="332.135165" i="1347419.3" sn="9.79" a="572.15" fwhm="0.000578" res="574971.7" algo="FTMS"/>
<pk mz="332.143198" i="1133533.3" sn="7.85" a="461.83" fwhm="0.000582" res="570905.5" algo="FTMS"/>
<pk mz="332.152878" i="2531167.5" sn="20.54" a="1578.09" fwhm="0.000701" res="473975.1" algo="FTMS"/>
<pk mz="332.173834" i="1858916.6" sn="14.44" a="1027.56" fwhm="0.000661" res="502895.3" algo="FTMS"/>
<pk mz="332.179602" i="1042534.1" sn="7.03" a="681.72" fwhm="0.000840" res="395466.6" algo="FTMS"/>
<pk mz="333.025199" i="4763188.5" sn="40.79" a="3270.67" fwhm="0.000695" res="478931.5" algo="FTMS"/>
<pk mz="333.036482" i="1498295.4" sn="11.16" a="777.19" fwhm="0.000706" res="471409.5" algo="FTMS"/>
<pk mz="333.051338" i="2162747.0" sn="17.19" a="1145.72" fwhm="0.000625" res="533175.0" algo="FTMS"/>
<pk mz="333.058079" i="1913404.6" sn="14.93" a="1313.25" fwhm="0.000780" res="427266.0" algo="FTMS"/>
<pk mz="333.061646" i="4505661.5" sn="38.45" a="2716.18" fwhm="0.000637" res="523040.5" algo="FTMS"/>
<pk mz="333.064777" i="295802944.0" z="-1" sn="2682.01" a="206342.41" fwhm="0.000695" res="478896.2" algo="FTMS" component_name="G" deconvoluted_molecular_mass="333.065094" deconvoluted_isotopic_mass="333.065089"/>
<pk mz="333.082668" i="1608258.6" sn="12.16" a="788.93" fwhm="0.000584" res="570776.8" algo="FTMS"/>
<pk mz="333.097999" i="1939270.4" sn="15.16" a="1075.59" fwhm="0.000638" res="521697.5" algo="FTMS"/>
<pk mz="333.101268" i="5653575.0" sn="48.87" a="4006.84" fwhm="0.000730" res="456266.7" algo="FTMS"/>
<pk mz="333.109236" i="1614409.1" sn="12.22" a="886.69" fwhm="0.000680" res="489844.8" algo="FTMS"/>
<pk mz="333.111024" i="5327945.5" sn="45.92" a="3575.17" fwhm="0.000714" res="466659.5" algo="FTMS"/>
<pk mz="333.119116" i="2738763.5" sn="22.42" a="1753.12" fwhm="0.000705" res="472427.7" algo="FTMS"/>
<pk mz="333.134408" i="1175887.4" sn="8.24" a="601.21" fwhm="0.000659" res="505226.2" algo="FTMS"/>
<pk mz="333.147430" i="1291858.5" sn="9.29" a="773.10" fwhm="0.000763" res="436524.0" algo="FTMS"/>
<pk mz="333.155519" i="2247252.5" sn="17.96" a="1344.78" fwhm="0.000678" res="491418.4" algo="FTMS"/>
<pk mz="333.220173" i="2660964.3" sn="21.71" a="1660.85" fwhm="0.000673" res="495236.5" algo="FTMS"/>
<pk mz="334.056846" i="6335794.0" sn="55.06" a="4361.30" fwhm="0.000697" res="479518.8" algo="FTMS"/>
<pk mz="334.068175" i="29010228.0" z="-1" sn="260.83" a="21497.45" fwhm="0.000730" res="457894.6" algo="FTMS" component_name="G" deconvoluted_molecular_mass="333.065094" deconvoluted_isotopic_mass="334.068489"/>
<pk mz="334.077086" i="1549110.9" sn="11.62" a="976.65" fwhm="0.000979" res="341340.3" algo="FTMS"/>
<pk mz="334.093204" i="1116730.9" sn="7.70" a="358.62" fwhm="0.000493" res="677409.1" algo="FTMS"/>
<pk mz="334.104594" i="1356733.6" sn="9.87" a="751.73" fwhm="0.000698" res="478797.5" algo="FTMS"/>
<pk mz="334.114395" i="2399552.0" sn="19.34" a="1384.95" fwhm="0.000671" res="497724.0" algo="FTMS"/>
<pk mz="335.004470" i="3151899.8" sn="26.16" a="1897.72" fwhm="0.000673" res="497726.2" algo="FTMS"/>
<pk mz="335.040846" i="6172197.0" sn="53.57" a="4367.24" fwhm="0.000725" res="462276.6" algo="FTMS"/>
<pk mz="335.044094" i="4195877.5" sn="35.64" a="2705.96" fwhm="0.000699" res="479207.3" algo="FTMS"/>
<pk mz="335.052106" i="3763239.8" sn="31.71" a="2346.06" fwhm="0.000690" res="485736.3" algo="FTMS"/>
<pk mz="335.053912" i="1745448.1" sn="13.40" a="1010.99" fwhm="0.000706" res="474581.7" algo="FTMS"/>
<pk mz="335.069058" i="4176939.8" sn="35.47" a="2851.99" fwhm="0.000729" res="459876.0" algo="FTMS"/>
<pk mz="335.071503" i="2482732.5" z="-1" sn="20.09" a="1802.23" fwhm="0.000782" res="428257.7" algo="FTMS" component_name="G" deconvoluted_molecular_mass="333.065094" deconvoluted_isotopic_mass="335.071820"/>
<pk mz="335.077203" i="4346414.0" sn="37.00" a="2972.45" fwhm="0.000732" res="457545.9" algo="FTMS"/>
<pk mz="335.080461" i="9062959.0" sn="79.81" a="6429.23" fwhm="0.000721" res="464571.1" algo="FTMS"/>
<pk mz="335.088454" i="13199921.0" sn="117.35" a="9613.32" fwhm="0.000718" res="466777.3" algo="FTMS"/>
<pk mz="335.090260" i="2164529.0" sn="17.20" a="1422.97" fwhm="0.000761" res="440513.2" algo="FTMS"/>
<pk mz="335.108181" i="1077301.5" sn="7.34" a="560.91" fwhm="0.000613" res="546754.7" algo="FTMS"/>
<pk mz="335.113626" i="2505783.0" sn="20.30" a="1491.35" fwhm="0.000683" res="490843.6" algo="FTMS"/>
<pk mz="335.116986" i="3669559.8" sn="30.86" a="2418.67" fwhm="0.000702" res="477422.1" algo="FTMS"/>
<pk mz="335.126706" i="3173946.0" sn="26.36" a="1909.08" fwhm="0.000671" res="499216.7" algo="FTMS"/>
<pk mz="335.150020" i="1366591.9" sn="9.96" a="574.79" fwhm="0.000583" res="574509.9" algo="FTMS"/>
<pk mz="335.153307" i="4621376.5" sn="39.50" a="3253.00" fwhm="0.000742" res="451751.4" algo="FTMS"/>
<pk mz="335.163094" i="1705027.1" sn="13.03" a="871.64" fwhm="0.000641" res="523089.8" algo="FTMS"/>
<pk mz="335.189713" i="1190985.8" sn="8.37" a="551.60" fwhm="0.000652" res="514062.4" algo="FTMS"/>
<pk mz="335.199583" i="1606220.1" sn="12.14" a="934.47" fwhm="0.000702" res="477531.6" algo="FTMS"/>
<pk mz="335.217336" i="1198928.5" sn="8.44" a="503.35" fwhm="0.000609" res="550654.4" algo="FTMS"/>
<pk mz="336.036054" i="2312219.8" sn="18.54" a="1371.97" fwhm="0.000672" res="499802.1" algo="FTMS"/>
<pk mz="336.044263" i="1538077.9" sn="11.52" a="811.87" fwhm="0.000626" res="536411.3" algo="FTMS"/>
<pk mz="336.047308" i="1064094.6" sn="7.21" a="564.18" fwhm="0.000748" res="449194.3" algo="FTMS"/>
<pk mz="336.056273" i="1522464.9" sn="11.37" a="916.55" fwhm="0.000867" res="387638.2" algo="FTMS"/>
<pk mz="336.072477" i="2455844.8" sn="19.85" a="1495.32" fwhm="0.000676" res="497016.3" algo="FTMS"/>
<pk mz="336.080510" i="1234214.9" sn="8.76" a="641.19" fwhm="0.000688" res="488166.9" algo="FTMS"/>
<pk mz="336.083814" i="2252071.8" sn="18.00" a="1589.96" fwhm="0.000795" res="422578.1" algo="FTMS"/>
<pk mz="336.091848" i="2341673.8" sn="18.81" a="1420.14" fwhm="0.000687" res="489373.7" algo="FTMS"/>
<pk mz="336.108929" i="2090029.9" sn="16.53" a="1319.19" fwhm="0.000742" res="453159.6" algo="FTMS"/>
<pk mz="336.130029" i="1247155.1" sn="8.88" a="745.93" fwhm="0.000778" res="432148.3" algo="FTMS"/>
<pk mz="337.056534" i="9079834.0" sn="79.96" a="6205.76" fwhm="0.000710" res="474836.3" algo="FTMS"/>
<pk mz="337.059758" i="30444572.0" sn="273.84" a="22414.32" fwhm="0.000730" res="461842.7" algo="FTMS"/>
<pk mz="337.067704" i="2131229.0" sn="16.90" a="1154.28" fwhm="0.000668" res="504725.5" algo="FTMS"/>
<pk mz="337.087380" i="1266081.9" sn="9.05" a="680.05" fwhm="0.000723" res="466169.1" algo="FTMS"/>
<pk mz="337.092901" i="5866531.5" sn="50.80" a="3981.34" fwhm="0.000703" res="479268.5" algo="FTMS"/>
<pk mz="337.096168" i="5228580.0" sn="44.66" a="3510.14" fwhm="0.000703" res="479272.4" algo="FTMS"/>
<pk mz="337.104214" i="1195814.1" sn="8.34" a="584.47" fwhm="0.000673" res="500563.4" algo="FTMS"/>
<pk mz="337.105977" i="3261478.5" sn="26.95" a="2419.56" fwhm="0.000785" res="429593.5" algo="FTMS"/>
<pk mz="337.123723" i="1110571.0" sn="7.58" a="411.48" fwhm="0.000567" res="594817.7" algo="FTMS"/>
<pk mz="337.129292" i="2845484.5" sn="23.20" a="1852.88" fwhm="0.000753" res="447881.8" algo="FTMS"/>
<pk mz="337.132591" i="2906157.3" sn="23.75" a="1828.52" fwhm="0.000706" res="477693.8" algo="FTMS"/>
<pk mz="337.142362" i="2871343.8" sn="23.43" a="1889.11" fwhm="0.000705" res="478344.7" algo="FTMS"/>
<pk mz="337.165662" i="1623477.5" sn="12.19" a="1047.57" fwhm="0.000814" res="414143.3" algo="FTMS"/>
<pk mz="337.178705" i="1316664.8" sn="9.43" a="633.09" fwhm="0.000613" res="550413.8" algo="FTMS"/>
<pk mz="337.184252" i="1201594.1" sn="8.40" a="659.18" fwhm="0.000732" res="460470.1" algo="FTMS"/>
<pk mz="337.205434" i="3541567.5" sn="29.47" a="2175.11" fwhm="0.000671" res="502207.4" algo="FTMS"/>
<pk mz="338.051762" i="2831635.3" sn="23.07" a="1912.14" fwhm="0.000769" res="439327.8" algo="FTMS"/>
<pk mz="338.059923" i="1914389.4" sn="14.81" a="1096.18" fwhm="0.000668" res="506315.4" algo="FTMS"/>
<pk mz="338.063147" i="2833942.3" sn="23.09" a="2121.43" fwhm="0.000811" res="417026.3" algo="FTMS"/>
<pk mz="338.088100" i="1888796.5" sn="14.58" a="1137.58" fwhm="0.000707" res="478414.3" algo="FTMS"/>
<pk mz="338.887285" i="1744869.3" sn="13.28" a="961.55" fwhm="0.000668" res="507486.8" algo="FTMS"/>
<pk mz="339.035795" i="5552650.5" sn="47.57" a="3820.51" fwhm="0.000732" res="463064.8" algo="FTMS"/>
<pk mz="339.072185" i="8217108.0" sn="71.57" a="5757.12" fwhm="0.000718" res="472428.5" algo="FTMS"/>
<pk mz="339.075346" i="15945237.0" sn="141.17" a="11425.71" fwhm="0.000715" res="474105.6" algo="FTMS"/>
<pk mz="339.083411" i="1868822.6" sn="14.40" a="992.05" fwhm="0.000636" res="533096.2" algo="FTMS"/>
<pk mz="339.108549" i="5613085.0" sn="48.12" a="3936.48" fwhm="0.000727" res="466467.7" algo="FTMS"/>
<pk mz="339.111970" i="1167773.9" sn="8.09" a="549.54" fwhm="0.000604" res="561545.9" algo="FTMS"/>
<pk mz="339.121641" i="1949728.3" sn="15.13" a="1059.36" fwhm="0.000670" res="505920.5" algo="FTMS"/>
<pk mz="339.144955" i="3554854.0" sn="29.58" a="2512.29" fwhm="0.000770" res="440290.7" algo="FTMS"/>
<pk mz="339.148267" i="2199591.0" sn="17.38" a="1547.71" fwhm="0.000793" res="427453.4" algo="FTMS"/>
<pk mz="339.157949" i="1682729.4" sn="12.72" a="851.94" fwhm="0.000643" res="527160.4" algo="FTMS"/>
<pk mz="339.163565" i="1523498.8" sn="11.29" a="709.76" fwhm="0.000615" res="551273.9" algo="FTMS"/>
<pk mz="339.199918" i="101981744.0" z="-1" sn="915.97" a="75116.38" fwhm="0.000727" res="466863.0" algo="FTMS" component_name="T" deconvoluted_molecular_mass="339.200249" deconvoluted_isotopic_mass="339.200242"/>
<pk mz="340.031012" i="1633541.5" sn="12.28" a="801.95" fwhm="0.000643" res="528550.1" algo="FTMS"/>
<pk mz="340.039121" i="1192455.6" sn="8.31" a="550.58" fwhm="0.000641" res="530098.4" algo="FTMS"/>
<pk mz="340.067426" i="2442510.8" sn="19.56" a="1575.85" fwhm="0.000721" res="471510.1" algo="FTMS"/>
<pk mz="340.075473" i="1260816.8" sn="8.92" a="537.37" fwhm="0.000580" res="586439.7" algo="FTMS"/>
<pk mz="340.078740" i="2709777.5" sn="21.97" a="1768.01" fwhm="0.000743" res="457776.9" algo="FTMS"/>
<pk mz="340.080495" i="1048978.0" sn="7.01" a="538.85" fwhm="0.000762" res="446249.3" algo="FTMS"/>
<pk mz="340.103825" i="1496343.9" sn="11.04" a="878.55" fwhm="0.000684" res="497364.4" algo="FTMS"/>
<pk mz="340.203300" i="18831154.0" z="-1" sn="167.15" a="13974.35" fwhm="0.000743" res="458002.3" algo="FTMS" component_name="T" deconvoluted_molecular_mass="339.200249" deconvoluted_isotopic_mass="340.203626"/>
<pk mz="340.885241" i="2464989.5" sn="19.76" a="1481.22" fwhm="0.000710" res="479969.4" algo="FTMS"/>
<pk mz="340.915258" i="1253349.1" sn="8.85" a="652.16" fwhm="0.000688" res="495871.5" algo="FTMS"/>
<pk mz="341.030248" i="1480322.3" sn="10.90" a="1229.58" fwhm="0.001271" res="268297.2" algo="FTMS"/>
<pk mz="341.051436" i="9051144.0" sn="79.08" a="6631.01" fwhm="0.000752" res="453427.9" algo="FTMS"/>
<pk mz="341.062674" i="1103242.4" sn="7.50" a="597.31" fwhm="0.000797" res="428040.7" algo="FTMS"/>
<pk mz="341.066683" i="1192843.5" sn="8.31" a="502.54" fwhm="0.000654" res="521505.6" algo="FTMS"/>
<pk mz="341.072400" i="4682253.0" sn="39.73" a="3090.10" fwhm="0.000702" res="485811.2" algo="FTMS"/>
<pk mz="341.087815" i="6625297.0" sn="57.23" a="4878.42" fwhm="0.000750" res="454570.9" algo="FTMS"/>
<pk mz="341.090997" i="1411345.6" sn="10.28" a="740.10" fwhm="0.000691" res="493301.7" algo="FTMS"/>
<pk mz="341.124190" i="5942298.0" sn="51.08" a="4310.03" fwhm="0.000752" res="453499.2" algo="FTMS"/>
<pk mz="341.137243" i="1550365.4" sn="11.53" a="805.10" fwhm="0.000637" res="535321.2" algo="FTMS"/>
<pk mz="341.160595" i="5670947.0" sn="48.64" a="3895.69" fwhm="0.000724" res="471296.3" algo="FTMS"/>
<pk mz="341.179203" i="4389416.0" sn="37.09" a="2981.19" fwhm="0.000714" res="477642.2" algo="FTMS"/>
<pk mz="341.195729" i="4383276.0" sn="37.04" a="3168.27" fwhm="0.000788" res="432831.2" algo="FTMS"/>
<pk mz="341.196955" i="4128812.5" sn="34.75" a="2745.60" fwhm="0.000733" res="465671.7" algo="FTMS"/>
<pk mz="341.206655" i="1784622.9" z="-1" sn="13.64" a="885.87" fwhm="0.000646" res="527946.0" algo="FTMS" component_name="T" deconvoluted_molecular_mass="339.200249" deconvoluted_isotopic_mass="341.206983"/>
<pk mz="341.982182" i="7457011.5" sn="64.72" a="5274.03" fwhm="0.000738" res="463456.7" algo="FTMS"/>
<pk mz="342.046691" i="1301891.9" sn="9.29" a="651.36" fwhm="0.000742" res="460701.1" algo="FTMS"/>
<pk mz="342.054715" i="2174214.0" sn="17.14" a="1437.89" fwhm="0.000777" res="440197.1" algo="FTMS"/>
<pk mz="342.061908" i="1155591.8" sn="7.97" a="472.55" fwhm="0.000613" res="557592.9" algo="FTMS"/>
<pk mz="342.082998" i="1785101.1" sn="13.64" a="1234.52" fwhm="0.000797" res="429182.2" algo="FTMS"/>
<pk mz="342.091178" i="1502479.1" sn="11.09" a="843.78" fwhm="0.000694" res="492902.0" algo="FTMS"/>
<pk mz="342.094307" i="1051152.0" sn="7.03" a="447.92" fwhm="0.000648" res="528172.5" algo="FTMS"/>
<pk mz="342.163946" i="1600801.6" sn="11.98" a="1030.19" fwhm="0.000764" res="447751.3" algo="FTMS"/>
<pk mz="342.167065" i="2068258.5" sn="16.19" a="1188.78" fwhm="0.000700" res="488916.8" algo="FTMS"/>
<pk mz="342.883269" i="1056344.4" sn="7.07" a="530.49" fwhm="0.000698" res="491228.9" algo="FTMS"/>
<pk mz="343.009604" i="1745912.5" sn="13.28" a="804.17" fwhm="0.000608" res="564375.5" algo="FTMS"/>
<pk mz="343.030665" i="1957117.9" sn="15.19" a="1091.76" fwhm="0.000650" res="528004.8" algo="FTMS"/>
<pk mz="343.045949" i="1953793.8" sn="15.16" a="1140.63" fwhm="0.000704" res="487452.9" algo="FTMS"/>
<pk mz="343.067082" i="21033480.0" sn="186.98" a="15987.33" fwhm="0.000762" res="450340.2" algo="FTMS"/>
<pk mz="343.071128" i="1310216.1" sn="9.36" a="820.29" fwhm="0.000828" res="414169.2" algo="FTMS"/>
<pk mz="343.082358" i="1483531.0" sn="10.92" a="715.85" fwhm="0.000642" res="534288.1" algo="FTMS"/>
<pk mz="343.094590" i="1356430.1" sn="9.78" a="1033.59" fwhm="0.000956" res="359040.9" algo="FTMS"/>
<pk mz="343.103464" i="9107984.0" sn="79.58" a="6556.26" fwhm="0.000737" res="465283.2" algo="FTMS"/>
<pk mz="343.139857" i="7198233.5" sn="62.38" a="5190.03" fwhm="0.000730" res="469848.9" algo="FTMS"/>
<pk mz="343.168160" i="19769888.0" sn="175.60" a="15071.95" fwhm="0.000745" res="460454.6" algo="FTMS"/>
<pk mz="343.176241" i="5527075.0" sn="47.34" a="3961.89" fwhm="0.000725" res="473351.1" algo="FTMS"/>
<pk mz="343.212598" i="4763692.0" sn="40.46" a="3512.97" fwhm="0.000794" res="432089.6" algo="FTMS"/>
<pk mz="343.248971" i="2895413.5" sn="23.64" a="1903.90" fwhm="0.000726" res="473088.3" algo="FTMS"/>
<pk mz="343.980118" i="7124719.5" sn="61.14" a="4909.04" fwhm="0.000713" res="482257.4" algo="FTMS"/>
<pk mz="344.041217" i="1289983.1" sn="9.09" a="686.27" fwhm="0.000671" res="512449.8" algo="FTMS"/>
<pk mz="344.052499" i="2220290.0" sn="17.39" a="1285.85" fwhm="0.000680" res="505664.1" algo="FTMS"/>
<pk mz="344.070413" i="3778310.5" sn="31.29" a="2554.21" fwhm="0.000723" res="475724.3" algo="FTMS"/>
<pk mz="344.074545" i="17371912.0" sn="152.56" a="12931.91" fwhm="0.000751" res="458421.2" algo="FTMS"/>
<pk mz="344.077542" i="1350152.4" sn="9.63" a="629.23" fwhm="0.000666" res="516611.7" algo="FTMS"/>
<pk mz="344.098686" i="1306125.8" sn="9.23" a="622.11" fwhm="0.000623" res="552614.3" algo="FTMS"/>
<pk mz="344.106762" i="1608719.8" sn="11.93" a="779.57" fwhm="0.000616" res="558202.6" algo="FTMS"/>
<pk mz="344.135079" i="1410327.0" sn="10.16" a="763.36" fwhm="0.000677" res="508103.6" algo="FTMS"/>
<pk mz="344.143168" i="1689113.0" sn="12.65" a="1000.58" fwhm="0.000709" res="485131.4" algo="FTMS"/>
<pk mz="344.171562" i="4162848.3" sn="34.72" a="2948.34" fwhm="0.000745" res="461750.4" algo="FTMS"/>
<pk mz="344.179567" i="1374498.3" sn="9.84" a="643.70" fwhm="0.000688" res="499957.1" algo="FTMS"/>
<pk mz="344.182724" i="2085155.1" sn="16.18" a="1251.20" fwhm="0.000701" res="490705.6" algo="FTMS"/>
<pk mz="344.758935" i="1813430.0" sn="13.76" a="1002.58" fwhm="0.000706" res="488456.1" algo="FTMS"/>
<pk mz="345.025269" i="2749945.8" sn="22.11" a="1852.14" fwhm="0.000734" res="469915.7" algo="FTMS"/>
<pk mz="345.036357" i="1119484.6" sn="7.57" a="685.95" fwhm="0.000795" res="433878.1" algo="FTMS"/>
<pk mz="345.046340" i="2451967.3" sn="19.45" a="1664.08" fwhm="0.000774" res="445852.0" algo="FTMS"/>
<pk mz="345.061644" i="3229699.3" sn="26.39" a="2098.58" fwhm="0.000718" res="480690.6" algo="FTMS"/>
<pk mz="345.064919" i="2887172.0" sn="23.34" a="1929.09" fwhm="0.000749" res="460844.8" algo="FTMS"/>
<pk mz="345.072905" i="1465606.0" sn="10.65" a="832.81" fwhm="0.000754" res="457844.0" algo="FTMS"/>
<pk mz="345.077877" i="2033159.3" sn="15.72" a="1214.77" fwhm="0.000703" res="490681.2" algo="FTMS"/>
<pk mz="345.082733" i="22946824.0" sn="202.29" a="17194.00" fwhm="0.000748" res="461532.2" algo="FTMS"/>
<pk mz="345.098049" i="1464460.4" sn="10.64" a="823.14" fwhm="0.000904" res="381729.2" algo="FTMS"/>
<pk mz="345.119126" i="5355538.0" sn="45.36" a="4208.21" fwhm="0.000801" res="430614.9" algo="FTMS"/>
<pk mz="345.130354" i="1999892.6" sn="15.42" a="1387.61" fwhm="0.000818" res="421795.2" algo="FTMS"/>
<pk mz="345.147487" i="1675033.0" sn="12.52" a="989.93" fwhm="0.000754" res="457805.1" algo="FTMS"/>
<pk mz="345.155472" i="6819867.0" sn="58.42" a="5074.15" fwhm="0.000771" res="447922.9" algo="FTMS"/>
<pk mz="345.165221" i="6489117.5" sn="55.47" a="4894.71" fwhm="0.000775" res="445206.8" algo="FTMS"/>
<pk mz="345.183729" i="1435682.3" sn="10.39" a="748.15" fwhm="0.000719" res="480275.3" algo="FTMS"/>
<pk mz="345.191878" i="4321316.5" sn="36.13" a="2989.40" fwhm="0.000749" res="460569.5" algo="FTMS"/>
<pk mz="345.228269" i="2584109.8" sn="20.63" a="1757.62" fwhm="0.000785" res="439967.6" algo="FTMS"/>
<pk mz="346.068183" i="45925636.0" z="-1" sn="407.28" a="35555.33" fwhm="0.000768" res="450458.1" algo="FTMS" component_name="k" deconvoluted_molecular_mass="346.068527" deconvoluted_isotopic_mass="346.068521"/>
<pk mz="346.071580" i="6738181.0" sn="57.69" a="4971.96" fwhm="0.000769" res="449863.4" algo="FTMS"/>
<pk mz="346.077229" i="2067974.3" sn="16.03" a="1762.18" fwhm="0.000943" res="367009.5" algo="FTMS"/>
<pk mz="346.086026" i="3729672.5" sn="30.85" a="2559.24" fwhm="0.000753" res="459395.5" algo="FTMS"/>
<pk mz="346.114355" i="1573391.8" sn="11.61" a="810.43" fwhm="0.000715" res="484082.6" algo="FTMS"/>
<pk mz="346.122567" i="1396241.8" sn="10.03" a="755.65" fwhm="0.000696" res="497275.0" algo="FTMS"/>
<pk mz="346.150709" i="1763865.0" sn="13.31" a="979.39" fwhm="0.000711" res="486664.0" algo="FTMS"/>
<pk mz="346.158816" i="1463067.0" sn="10.63" a="836.42" fwhm="0.000686" res="504422.6" algo="FTMS"/>
<pk mz="346.161949" i="2009115.9" sn="15.50" a="1171.44" fwhm="0.000667" res="518766.7" algo="FTMS"/>
<pk mz="346.168635" i="1386269.5" sn="9.94" a="688.68" fwhm="0.000666" res="520113.5" algo="FTMS"/>
<pk mz="346.756969" i="1627827.8" sn="12.10" a="1000.14" fwhm="0.000728" res="476335.1" algo="FTMS"/>
<pk mz="346.866545" i="1128335.6" sn="7.64" a="737.29" fwhm="0.000910" res="381031.0" algo="FTMS"/>
<pk mz="347.004488" i="1717234.9" sn="12.89" a="997.62" fwhm="0.000709" res="489682.7" algo="FTMS"/>
<pk mz="347.040879" i="10486268.0" sn="91.12" a="8885.99" fwhm="0.000808" res="429512.3" algo="FTMS"/>
<pk mz="347.052102" i="1203967.0" sn="8.32" a="473.62" fwhm="0.000536" res="647009.9" algo="FTMS"/>
<pk mz="347.071590" i="4629508.0" z="-1" sn="38.87" a="3453.96" fwhm="0.000776" res="446970.5" algo="FTMS" component_name="k" deconvoluted_molecular_mass="346.068527" deconvoluted_isotopic_mass="347.071931"/>
<pk mz="347.077251" i="3671045.5" sn="30.32" a="2439.00" fwhm="0.000738" res="470490.4" algo="FTMS"/>
<pk mz="347.080510" i="15463942.0" sn="135.53" a="12125.84" fwhm="0.000775" res="448100.2" algo="FTMS"/>
<pk mz="347.088461" i="2928136.3" sn="23.70" a="2308.60" fwhm="0.000847" res="409591.5" algo="FTMS"/>
<pk mz="347.090283" i="3068936.8" sn="24.95" a="2065.20" fwhm="0.000746" res="465536.1" algo="FTMS"/>
<pk mz="347.098382" i="2259722.8" sn="17.73" a="1429.29" fwhm="0.000738" res="470499.9" algo="FTMS"/>
<pk mz="347.113611" i="2456078.8" sn="19.49" a="1676.83" fwhm="0.000771" res="450484.5" algo="FTMS"/>
<pk mz="347.117004" i="2499599.5" sn="19.87" a="1831.27" fwhm="0.000806" res="430509.1" algo="FTMS"/>
<pk mz="347.126733" i="2144018.0" sn="16.70" a="1234.55" fwhm="0.000686" res="505685.1" algo="FTMS"/>
<pk mz="347.134699" i="3274260.3" sn="26.78" a="2175.95" fwhm="0.000716" res="484964.9" algo="FTMS"/>
<pk mz="347.149957" i="1376920.0" sn="9.86" a="765.63" fwhm="0.000729" res="475895.3" algo="FTMS"/>
<pk mz="347.153400" i="1369624.9" sn="9.79" a="711.38" fwhm="0.000642" res="540611.2" algo="FTMS"/>
<pk mz="347.163148" i="1160475.4" sn="7.93" a="503.94" fwhm="0.000605" res="573754.4" algo="FTMS"/>
<pk mz="347.171190" i="2911773.5" sn="23.55" a="1950.87" fwhm="0.000744" res="466499.0" algo="FTMS"/>
<pk mz="347.199431" i="3823652.8" sn="31.69" a="2889.59" fwhm="0.000816" res="425508.2" algo="FTMS"/>
<pk mz="348.036111" i="3096826.3" sn="25.20" a="2221.25" fwhm="0.000789" res="441204.6" algo="FTMS"/>
<pk mz="348.044195" i="2054396.4" sn="15.90" a="1479.78" fwhm="0.000800" res="434929.2" algo="FTMS"/>
<pk mz="348.072502" i="3643139.5" sn="30.07" a="2585.92" fwhm="0.000735" res="473322.2" algo="FTMS"/>
<pk mz="348.083788" i="7292678.5" sn="62.63" a="5858.87" fwhm="0.000824" res="422238.4" algo="FTMS"/>
<pk mz="348.093618" i="2194441.0" sn="17.15" a="1810.30" fwhm="0.001052" res="330785.2" algo="FTMS"/>
<pk mz="348.129985" i="2649874.3" sn="21.21" a="2137.82" fwhm="0.000813" res="428134.4" algo="FTMS"/>
<pk mz="348.166394" i="1309723.6" sn="9.26" a="597.66" fwhm="0.000679" res="512466.8" algo="FTMS"/>
<pk mz="349.020113" i="7209973.5" sn="61.89" a="5545.12" fwhm="0.000774" res="450855.0" algo="FTMS"/>
<pk mz="349.055257" i="2042622.6" sn="15.79" a="1483.66" fwhm="0.000848" res="411817.4" algo="FTMS"/>
<pk mz="349.056525" i="7298047.0" sn="62.68" a="5526.00" fwhm="0.000773" res="451539.3" algo="FTMS"/>
<pk mz="349.059764" i="9461760.0" sn="81.98" a="7701.14" fwhm="0.000808" res="432248.3" algo="FTMS"/>
<pk mz="349.067755" i="2763777.8" sn="22.23" a="1813.08" fwhm="0.000741" res="470781.4" algo="FTMS"/>
<pk mz="349.087289" i="1513990.8" sn="11.08" a="861.41" fwhm="0.000775" res="450342.0" algo="FTMS"/>
<pk mz="349.092926" i="4420616.5" sn="37.01" a="3179.05" fwhm="0.000770" res="453505.5" algo="FTMS"/>
<pk mz="349.096174" i="2990601.0" sn="24.25" a="2222.52" fwhm="0.000809" res="431584.9" algo="FTMS"/>
<pk mz="349.105957" i="32581644.0" sn="288.23" a="26512.47" fwhm="0.000792" res="440778.9" algo="FTMS"/>
<pk mz="349.114065" i="1328141.6" sn="9.42" a="717.03" fwhm="0.000707" res="493736.6" algo="FTMS"/>
<pk mz="349.129294" i="2617361.5" sn="20.92" a="1805.50" fwhm="0.000782" res="446254.3" algo="FTMS"/>
<pk mz="349.132641" i="2538002.5" sn="20.21" a="2103.62" fwhm="0.000908" res="384447.2" algo="FTMS"/>
<pk mz="349.142391" i="4471829.0" sn="37.46" a="3364.85" fwhm="0.000773" res="451772.6" algo="FTMS"/>
<pk mz="349.165626" i="1346202.9" sn="9.58" a="817.03" fwhm="0.000787" res="443444.4" algo="FTMS"/>
<pk mz="349.178691" i="1895710.1" sn="14.48" a="1079.84" fwhm="0.000671" res="520512.1" algo="FTMS"/>
<pk mz="349.196538" i="1531938.8" sn="11.24" a="957.92" fwhm="0.000774" res="451212.6" algo="FTMS"/>
<pk mz="349.215086" i="4337191.5" sn="36.26" a="3424.36" fwhm="0.000828" res="421576.2" algo="FTMS"/>
<pk mz="349.241921" i="1078702.4" sn="7.19" a="514.41" fwhm="0.000716" res="487797.8" algo="FTMS"/>
<pk mz="350.015340" i="1502963.9" sn="10.98" a="1056.01" fwhm="0.000887" res="394805.2" algo="FTMS"/>
<pk mz="350.023456" i="1361142.0" sn="9.71" a="931.32" fwhm="0.000763" res="458629.1" algo="FTMS"/>
<pk mz="350.051794" i="4010749.3" sn="33.35" a="2721.25" fwhm="0.000762" res="459500.6" algo="FTMS"/>
<pk mz="350.059813" i="1643263.3" sn="12.23" a="930.24" fwhm="0.000721" res="485204.5" algo="FTMS"/>
<pk mz="350.062997" i="3731200.0" sn="30.85" a="2855.20" fwhm="0.000771" res="454213.2" algo="FTMS"/>
<pk mz="350.072042" i="21469442.0" sn="189.10" a="17327.15" fwhm="0.000795" res="440497.1" algo="FTMS"/>
<pk mz="350.088155" i="2254342.5" sn="17.68" a="1500.05" fwhm="0.000765" res="457677.0" algo="FTMS"/>
<pk mz="350.096239" i="1084296.6" sn="7.24" a="644.24" fwhm="0.000963" res="363568.1" algo="FTMS"/>
<pk mz="350.099434" i="1648137.4" sn="12.27" a="1087.95" fwhm="0.000834" res="419941.4" algo="FTMS"/>
<pk mz="350.109286" i="5787916.0" sn="49.20" a="4446.24" fwhm="0.000799" res="438270.5" algo="FTMS"/>
<pk mz="350.124566" i="1315855.9" sn="9.31" a="726.90" fwhm="0.000754" res="464509.8" algo="FTMS"/>
<pk mz="350.135724" i="1292882.8" sn="9.10" a="920.06" fwhm="0.001011" res="346435.2" algo="FTMS"/>
<pk mz="350.145739" i="1370645.3" sn="9.80" a="934.32" fwhm="0.000833" res="420312.8" algo="FTMS"/>
<pk mz="350.999375" i="1526511.4" sn="11.08" a="860.71" fwhm="0.000694" res="505622.1" algo="FTMS"/>
<pk mz="351.035770" i="9428473.0" sn="80.89" a="7496.33" fwhm="0.000802" res="437654.7" algo="FTMS"/>
<pk mz="351.047040" i="1788667.5" sn="13.39" a="984.94" fwhm="0.000699" res="502399.1" algo="FTMS"/>
<pk mz="351.060406" i="4894207.0" sn="40.83" a="3597.97" fwhm="0.000790" res="444148.5" algo="FTMS"/>
<pk mz="351.067772" i="4743169.0" sn="39.49" a="4104.30" fwhm="0.000899" res="390483.2" algo="FTMS"/>
<pk mz="351.075296" i="665201152.0" z="-1" sn="5874.31" a="516566.31" fwhm="0.000781" res="449614.5" algo="FTMS" component_name="C" deconvoluted_molecular_mass="351.075609" deconvoluted_isotopic_mass="351.075645"/>
<pk mz="351.082906" i="4921604.5" sn="41.07" a="6020.03" fwhm="0.001288" res="272502.9" algo="FTMS"/>
<pk mz="351.102988" i="9845258.0" sn="84.57" a="8106.56" fwhm="0.000808" res="434543.1" algo="FTMS"/>
<pk mz="351.108517" i="5143563.5" sn="43.03" a="3994.04" fwhm="0.000801" res="438189.6" algo="FTMS"/>
<pk mz="351.111822" i="3388428.0" sn="27.52" a="2801.34" fwhm="0.000862" res="407266.2" algo="FTMS"/>
<pk mz="351.121621" i="4493838.5" sn="37.29" a="3154.38" fwhm="0.000745" res="471312.2" algo="FTMS"/>
<pk mz="351.139359" i="1244179.1" sn="8.58" a="662.80" fwhm="0.000689" res="509865.0" algo="FTMS"/>
<pk mz="351.144970" i="2474516.5" sn="19.45" a="1647.07" fwhm="0.000747" res="470056.6" algo="FTMS"/>
<pk mz="351.148231" i="1307285.4" sn="9.14" a="702.06" fwhm="0.000759" res="462763.9" algo="FTMS"/>
<pk mz="351.157992" i="3125272.0" sn="25.20" a="2191.42" fwhm="0.000767" res="458115.7" algo="FTMS"/>
<pk mz="351.181314" i="1358621.9" sn="9.59" a="701.28" fwhm="0.000699" res="502762.3" algo="FTMS"/>
<pk mz="351.184741" i="1074718.8" sn="7.08" a="497.52" fwhm="0.000637" res="551003.1" algo="FTMS"/>
<pk mz="351.194447" i="2408225.3" sn="18.86" a="1664.71" fwhm="0.000768" res="457117.5" algo="FTMS"/>
<pk mz="351.221082" i="4331048.0" sn="35.85" a="3312.60" fwhm="0.000815" res="430954.1" algo="FTMS"/>
<pk mz="351.230804" i="1281962.5" sn="8.91" a="794.35" fwhm="0.000830" res="422922.2" algo="FTMS"/>
<pk mz="352.031016" i="1433719.0" sn="10.25" a="1131.47" fwhm="0.000995" res="353871.6" algo="FTMS"/>
<pk mz="352.039143" i="1826041.1" sn="13.72" a="1159.65" fwhm="0.000805" res="437162.6" algo="FTMS"/>
<pk mz="352.078758" i="44206852.0" z="-1" sn="388.13" a="36060.01" fwhm="0.000801" res="439789.8" algo="FTMS" component_name="C" deconvoluted_molecular_mass="351.075609" deconvoluted_isotopic_mass="352.079110"/>
<pk mz="352.103751" i="2379529.5" sn="18.61" a="1668.92" fwhm="0.000810" res="434832.4" algo="FTMS"/>
<pk mz="352.106300" i="1531018.3" sn="11.11" a="1002.14" fwhm="0.000815" res="431994.1" algo="FTMS"/>
<pk mz="352.111978" i="1153291.8" sn="7.78" a="614.60" fwhm="0.000747" res="471173.9" algo="FTMS"/>
<pk mz="352.124828" i="1168911.0" sn="7.91" a="589.25" fwhm="0.000687" res="512362.3" algo="FTMS"/>
<pk mz="352.140155" i="1102866.9" sn="7.33" a="620.31" fwhm="0.000746" res="472124.0" algo="FTMS"/>
<pk mz="353.015053" i="2214130.5" sn="17.15" a="1384.92" fwhm="0.000751" res="470156.8" algo="FTMS"/>
<pk mz="353.051423" i="10882044.0" sn="93.72" a="8521.16" fwhm="0.000786" res="449176.0" algo="FTMS"/>
<pk mz="353.062671" i="1415166.8" sn="10.09" a="658.79" fwhm="0.000639" res="552333.5" algo="FTMS"/>
<pk mz="353.079634" i="9776131.0" z="-1" sn="83.95" a="7743.62" fwhm="0.000805" res="438488.8" algo="FTMS" component_name="C" deconvoluted_molecular_mass="351.075609" deconvoluted_isotopic_mass="353.079988"/>
<pk mz="353.082151" i="2322947.8" sn="18.11" a="1867.59" fwhm="0.000897" res="393643.9" algo="FTMS"/>
<pk mz="353.087780" i="8307717.0" sn="70.98" a="6657.95" fwhm="0.000818" res="431830.7" algo="FTMS"/>
<pk mz="353.090971" i="3834886.0" sn="31.46" a="3014.61" fwhm="0.000845" res="417976.7" algo="FTMS"/>
<pk mz="353.099040" i="2112776.0" sn="16.25" a="1312.32" fwhm="0.000756" res="467205.7" algo="FTMS"/>
<pk mz="353.100923" i="1094152.5" sn="7.25" a="535.28" fwhm="0.000789" res="447580.9" algo="FTMS"/>
<pk mz="353.118679" i="1512973.0" sn="10.95" a="969.26" fwhm="0.000786" res="449225.5" algo="FTMS"/>
<pk mz="353.124224" i="3972110.5" sn="32.68" a="2859.26" fwhm="0.000764" res="461935.3" algo="FTMS"/>
<pk mz="353.137265" i="3060753.8" sn="24.62" a="2242.06" fwhm="0.000806" res="438265.4" algo="FTMS"/>
<pk mz="353.160545" i="2886679.8" sn="23.09" a="2000.03" fwhm="0.000762" res="463748.1" algo="FTMS"/>
<pk mz="353.163901" i="2052888.6" sn="15.72" a="1502.93" fwhm="0.000840" res="420504.9" algo="FTMS"/>
<pk mz="353.173709" i="1376539.1" sn="9.75" a="803.87" fwhm="0.000754" res="468566.7" algo="FTMS"/>
<pk mz="353.179386" i="1178140.5" sn="7.99" a="929.70" fwhm="0.001010" res="349690.8" algo="FTMS"/>
<pk mz="353.196895" i="1280673.0" sn="8.90" a="809.27" fwhm="0.000869" res="406602.9" algo="FTMS"/>
<pk mz="353.200342" i="2723874.0" sn="21.65" a="2098.85" fwhm="0.000827" res="426974.3" algo="FTMS"/>
<pk mz="353.210012" i="1732132.4" sn="12.89" a="990.14" fwhm="0.000684" res="516568.7" algo="FTMS"/>
<pk mz="354.046632" i="2512122.3" sn="19.78" a="1669.60" fwhm="0.000760" res="466039.7" algo="FTMS"/>
<pk mz="354.054826" i="2006012.3" sn="15.30" a="1192.10" fwhm="0.000718" res="493151.6" algo="FTMS"/>
<pk mz="354.083047" i="3265283.5" z="-1" sn="26.43" a="2349.42" fwhm="0.000783" res="452299.2" algo="FTMS" component_name="C" deconvoluted_molecular_mass="351.075609" deconvoluted_isotopic_mass="354.083403"/>
<pk mz="354.091265" i="1878533.6" sn="14.18" a="1146.01" fwhm="0.000708" res="499897.6" algo="FTMS"/>
<pk mz="354.094419" i="1302150.4" sn="9.09" a="817.63" fwhm="0.000788" res="449141.7" algo="FTMS"/>
<pk mz="354.127555" i="1386254.9" sn="9.83" a="995.52" fwhm="0.000776" res="456105.5" algo="FTMS"/>
<pk mz="354.894392" i="1316178.9" sn="9.21" a="839.28" fwhm="0.000859" res="413280.5" algo="FTMS"/>
<pk mz="355.030692" i="3267061.8" sn="26.44" a="2244.07" fwhm="0.000795" res="446415.4" algo="FTMS"/>
<pk mz="355.045861" i="1213945.5" sn="8.30" a="549.77" fwhm="0.000640" res="554456.6" algo="FTMS"/>
<pk mz="355.067085" i="9901567.0" sn="85.06" a="7990.51" fwhm="0.000805" res="441004.4" algo="FTMS"/>
<pk mz="355.087936" i="1424388.3" z="-1" sn="10.16" a="864.85" fwhm="0.000800" res="443907.2" algo="FTMS" component_name="C" deconvoluted_molecular_mass="351.075609" deconvoluted_isotopic_mass="355.088294"/>
<pk mz="355.103458" i="7476744.0" sn="63.63" a="5798.45" fwhm="0.000804" res="441484.9" algo="FTMS"/>
<pk mz="355.116438" i="1250059.5" sn="8.62" a="559.13" fwhm="0.000677" res="524720.5" algo="FTMS"/>
<pk mz="355.134293" i="1306128.1" sn="9.12" a="581.99" fwhm="0.000670" res="530418.5" algo="FTMS"/>
<pk mz="355.139846" i="5059089.5" sn="42.27" a="3631.01" fwhm="0.000770" res="461488.2" algo="FTMS"/>
<pk mz="355.152955" i="1604628.9" sn="11.76" a="786.40" fwhm="0.000640" res="554697.9" algo="FTMS"/>
<pk mz="355.176216" i="4266523.0" sn="35.27" a="3144.51" fwhm="0.000785" res="452362.4" algo="FTMS"/>
<pk mz="355.194787" i="1783327.6" sn="13.33" a="1141.03" fwhm="0.000785" res="452477.7" algo="FTMS"/>
<pk mz="355.212634" i="2879012.3" sn="23.01" a="2342.51" fwhm="0.000855" res="415259.4" algo="FTMS"/>
<pk mz="355.248908" i="1196589.4" sn="8.15" a="675.11" fwhm="0.000760" res="467439.8" algo="FTMS"/>
<pk mz="355.997670" i="1418092.8" sn="10.11" a="845.66" fwhm="0.000816" res="436021.0" algo="FTMS"/>
<pk mz="356.062400" i="2196221.3" sn="16.98" a="1513.27" fwhm="0.000810" res="439750.6" algo="FTMS"/>
<pk mz="356.070473" i="1711615.4" sn="12.70" a="968.06" fwhm="0.000700" res="508335.6" algo="FTMS"/>
<pk mz="356.098683" i="1892358.5" sn="14.30" a="1222.46" fwhm="0.000748" res="475756.1" algo="FTMS"/>
<pk mz="356.106809" i="1568008.6" sn="11.43" a="944.56" fwhm="0.000731" res="486818.7" algo="FTMS"/>
<pk mz="356.111642" i="1188361.9" sn="8.08" a="811.71" fwhm="0.000866" res="411254.8" algo="FTMS"/>
<pk mz="356.135230" i="1135375.9" sn="7.61" a="840.46" fwhm="0.000934" res="381285.7" algo="FTMS"/>
<pk mz="356.143145" i="1570577.9" sn="11.45" a="986.23" fwhm="0.000794" res="448488.5" algo="FTMS"/>
<pk mz="356.146386" i="1271314.8" sn="8.81" a="653.25" fwhm="0.000686" res="519347.9" algo="FTMS"/>
<pk mz="356.179605" i="1121307.3" sn="7.48" a="634.98" fwhm="0.000779" res="457347.5" algo="FTMS"/>
<pk mz="356.182665" i="1554460.0" sn="11.31" a="938.13" fwhm="0.000772" res="461123.2" algo="FTMS"/>
<pk mz="357.025241" i="1714931.3" sn="12.73" a="1001.84" fwhm="0.000723" res="494009.4" algo="FTMS"/>
<pk mz="357.046311" i="5342200.5" sn="44.77" a="4031.72" fwhm="0.000798" res="447433.5" algo="FTMS"/>
<pk mz="357.061562" i="3557372.5" sn="29.00" a="2687.16" fwhm="0.000821" res="434683.2" algo="FTMS"/>
<pk mz="357.072769" i="1380607.4" sn="9.77" a="755.23" fwhm="0.000712" res="501218.1" algo="FTMS"/>
<pk mz="357.082743" i="6964226.0" sn="59.10" a="5573.38" fwhm="0.000823" res="434052.2" algo="FTMS"/>
<pk mz="357.093843" i="1103620.8" sn="7.33" a="890.22" fwhm="0.001033" res="345685.6" algo="FTMS"/>
<pk mz="357.119106" i="6057995.0" sn="51.09" a="4510.42" fwhm="0.000787" res="453825.0" algo="FTMS"/>
<pk mz="357.130318" i="1809678.0" sn="13.56" a="1023.48" fwhm="0.000706" res="506167.6" algo="FTMS"/>
<pk mz="357.155544" i="5805076.5" sn="48.86" a="4543.44" fwhm="0.000817" res="437227.0" algo="FTMS"/>
<pk mz="357.191921" i="4972574.0" sn="41.51" a="3778.88" fwhm="0.000787" res="453653.6" algo="FTMS"/>
<pk mz="357.228261" i="2775079.0" sn="22.09" a="2120.86" fwhm="0.000848" res="421490.6" algo="FTMS"/>
<pk mz="358.056930" i="1216634.6" sn="8.24" a="691.77" fwhm="0.000816" res="438934.4" algo="FTMS"/>
<pk mz="358.077955" i="1428224.0" sn="10.09" a="922.67" fwhm="0.000921" res="388670.3" algo="FTMS"/>
<pk mz="358.086097" i="1818370.1" sn="13.50" a="1189.09" fwhm="0.000758" res="472562.3" algo="FTMS"/>
<pk mz="358.122423" i="1249035.4" sn="8.52" a="565.99" fwhm="0.000619" res="578831.9" algo="FTMS"/>
<pk mz="358.195297" i="1338270.0" sn="9.30" a="749.79" fwhm="0.000805" res="445024.7" algo="FTMS"/>
<pk mz="358.198325" i="2283294.8" sn="17.57" a="1666.51" fwhm="0.000867" res="413137.0" algo="FTMS"/>
<pk mz="359.004476" i="1812460.5" sn="13.45" a="1189.42" fwhm="0.000790" res="454480.0" algo="FTMS"/>
<pk mz="359.040852" i="3912693.8" sn="31.82" a="3262.15" fwhm="0.000890" res="403522.2" algo="FTMS"/>
<pk mz="359.052037" i="1348856.6" sn="9.39" a="902.27" fwhm="0.000837" res="429130.2" algo="FTMS"/>
<pk mz="359.061989" i="6335995.0" sn="53.01" a="4970.90" fwhm="0.000790" res="454409.4" algo="FTMS"/>
<pk mz="359.077174" i="2431487.0" sn="18.86" a="1595.12" fwhm="0.000776" res="462462.4" algo="FTMS"/>
<pk mz="359.080546" i="1368064.0" sn="9.56" a="895.65" fwhm="0.000870" res="412541.2" algo="FTMS"/>
<pk mz="359.088564" i="1365762.0" sn="9.54" a="1175.18" fwhm="0.001229" res="292279.8" algo="FTMS"/>
<pk mz="359.098383" i="5166084.5" sn="42.78" a="4071.76" fwhm="0.000831" res="431977.2" algo="FTMS"/>
<pk mz="359.113559" i="1576712.4" sn="11.39" a="1114.76" fwhm="0.000855" res="419953.2" algo="FTMS"/>
<pk mz="359.116868" i="1140745.3" sn="7.57" a="784.71" fwhm="0.000867" res="414427.5" algo="FTMS"/>
<pk mz="359.134769" i="6002190.0" sn="50.09" a="4830.47" fwhm="0.000821" res="437421.7" algo="FTMS"/>
<pk mz="359.146075" i="1140624.8" sn="7.57" a="586.13" fwhm="0.000889" res="403913.1" algo="FTMS"/>
<pk mz="359.163040" i="2000405.0" sn="15.09" a="1237.21" fwhm="0.000784" res="457891.3" algo="FTMS"/>
<pk mz="359.171124" i="6534679.0" sn="54.75" a="4968.86" fwhm="0.000801" res="448656.7" algo="FTMS"/>
<pk mz="359.207508" i="3605024.3" sn="29.12" a="2581.67" fwhm="0.000796" res="451194.4" algo="FTMS"/>
<pk mz="360.036072" i="2083315.8" sn="15.81" a="1393.32" fwhm="0.000795" res="452944.0" algo="FTMS"/>
<pk mz="360.044410" i="1216501.9" sn="8.23" a="894.88" fwhm="0.001021" res="352758.7" algo="FTMS"/>
<pk mz="360.065319" i="1310459.3" sn="9.05" a="696.67" fwhm="0.000750" res="479920.5" algo="FTMS"/>
<pk mz="360.072456" i="1912829.0" sn="14.32" a="1263.73" fwhm="0.000788" res="457010.0" algo="FTMS"/>
<pk mz="360.083835" i="15379200.0" sn="132.10" a="12999.67" fwhm="0.000845" res="426370.3" algo="FTMS"/>
<pk mz="360.120202" i="1410057.3" sn="9.93" a="672.21" fwhm="0.000674" res="534005.7" algo="FTMS"/>
<pk mz="360.129996" i="1618187.8" sn="11.75" a="1192.08" fwhm="0.000885" res="407064.1" algo="FTMS"/>
<pk mz="360.141239" i="1297422.6" sn="8.94" a="714.55" fwhm="0.000741" res="485829.7" algo="FTMS"/>
<pk mz="360.166507" i="1304597.0" sn="9.00" a="798.82" fwhm="0.000764" res="471680.2" algo="FTMS"/>
<pk mz="360.174517" i="1381399.1" sn="9.67" a="794.33" fwhm="0.000781" res="461396.8" algo="FTMS"/>
<pk mz="360.177680" i="1194775.9" sn="8.04" a="702.71" fwhm="0.000849" res="424273.6" algo="FTMS"/>
<pk mz="361.020138" i="3774446.8" sn="30.60" a="2855.78" fwhm="0.000823" res="438696.9" algo="FTMS"/>
<pk mz="361.031351" i="1677553.6" sn="12.26" a="1080.36" fwhm="0.000772" res="467800.7" algo="FTMS"/>
<pk mz="361.056527" i="6437880.0" sn="53.90" a="5238.22" fwhm="0.000840" res="429680.8" algo="FTMS"/>
<pk mz="361.067699" i="2340346.8" sn="18.06" a="1602.32" fwhm="0.000771" res="468268.5" algo="FTMS"/>
<pk mz="361.077664" i="1681661.4" sn="12.30" a="1212.38" fwhm="0.000860" res="419704.4" algo="FTMS"/>
<pk mz="361.087209" i="1822463.9" sn="13.53" a="973.29" fwhm="0.000662" res="545685.1" algo="FTMS"/>
<pk mz="361.092891" i="5798913.5" sn="48.31" a="4467.65" fwhm="0.000815" res="442967.3" algo="FTMS"/>
<pk mz="361.104220" i="1499396.1" sn="10.70" a="1097.72" fwhm="0.000903" res="399689.3" algo="FTMS"/>
<pk mz="361.105967" i="1644548.6" sn="11.97" a="1294.14" fwhm="0.000858" res="421060.2" algo="FTMS"/>
<pk mz="361.114043" i="2097670.8" sn="15.94" a="1248.69" fwhm="0.000722" res="500349.9" algo="FTMS"/>
<pk mz="361.129237" i="1970186.5" sn="14.82" a="1383.76" fwhm="0.000801" res="450811.0" algo="FTMS"/>
<pk mz="361.142364" i="2267150.0" sn="17.42" a="1524.38" fwhm="0.000806" res="447999.9" algo="FTMS"/>
<pk mz="361.150410" i="3736080.0" sn="30.27" a="2970.87" fwhm="0.000860" res="419870.5" algo="FTMS"/>
<pk mz="361.165699" i="1125395.9" sn="7.43" a="619.58" fwhm="0.000784" res="460890.1" algo="FTMS"/>
<pk mz="361.178682" i="2617111.3" sn="20.48" a="2058.01" fwhm="0.000871" res="414905.3" algo="FTMS"/>
<pk mz="361.186783" i="2347289.3" sn="18.12" a="1515.18" fwhm="0.000776" res="465506.1" algo="FTMS"/>
<pk mz="361.215029" i="1298208.4" sn="8.94" a="617.17" fwhm="0.000731" res="494074.1" algo="FTMS"/>
<pk mz="362.051743" i="4983029.5" sn="41.17" a="3809.82" fwhm="0.000824" res="439208.5" algo="FTMS"/>
<pk mz="362.059834" i="1835511.8" sn="13.64" a="1277.95" fwhm="0.000868" res="417209.6" algo="FTMS"/>
<pk mz="362.063099" i="5728504.5" sn="47.69" a="4662.69" fwhm="0.000848" res="426983.8" algo="FTMS"/>
<pk mz="362.088153" i="4550911.0" sn="37.39" a="3691.52" fwhm="0.000876" res="413178.0" algo="FTMS"/>
<pk mz="362.099471" i="3266305.8" sn="26.16" a="2310.53" fwhm="0.000800" res="452435.5" algo="FTMS"/>
<pk mz="362.109202" i="1659908.3" sn="12.11" a="994.64" fwhm="0.000772" res="469261.3" algo="FTMS"/>
<pk mz="362.145672" i="3267341.5" sn="26.16" a="2630.71" fwhm="0.000860" res="421318.8" algo="FTMS"/>
<pk mz="363.035739" i="7789040.5" sn="65.71" a="6292.92" fwhm="0.000841" res="431899.4" algo="FTMS"/>
<pk mz="363.046964" i="1812467.1" sn="13.44" a="1179.96" fwhm="0.000783" res="463541.4" algo="FTMS"/>
<pk mz="363.066495" i="1203192.1" sn="8.11" a="719.62" fwhm="0.000791" res="459248.5" algo="FTMS"/>
<pk mz="363.072128" i="6136313.5" sn="51.26" a="4885.83" fwhm="0.000829" res="438049.1" algo="FTMS"/>
<pk mz="363.075429" i="1337338.4" sn="9.28" a="654.86" fwhm="0.000672" res="539972.7" algo="FTMS"/>
<pk mz="363.083423" i="2462716.5" sn="19.13" a="1881.80" fwhm="0.000869" res="417718.1" algo="FTMS"/>
<pk mz="363.085154" i="2707452.8" sn="21.27" a="1996.04" fwhm="0.000845" res="429818.8" algo="FTMS"/>
<pk mz="363.103036" i="1462785.4" sn="10.38" a="1047.77" fwhm="0.000820" res="442935.7" algo="FTMS"/>
<pk mz="363.108536" i="3868674.8" sn="31.42" a="2975.75" fwhm="0.000807" res="450203.6" algo="FTMS"/>
<pk mz="363.111895" i="1316867.6" sn="9.10" a="857.16" fwhm="0.000819" res="443165.0" algo="FTMS"/>
<pk mz="363.119798" i="1871877.6" sn="13.96" a="1440.86" fwhm="0.000927" res="391884.4" algo="FTMS"/>
<pk mz="363.121574" i="3707398.0" sn="30.01" a="2874.43" fwhm="0.000839" res="432978.7" algo="FTMS"/>
<pk mz="363.129546" i="1246088.1" sn="8.48" a="802.22" fwhm="0.000808" res="449471.7" algo="FTMS"/>
<pk mz="363.144919" i="2448908.0" sn="19.00" a="1772.45" fwhm="0.000853" res="425753.2" algo="FTMS"/>
<pk mz="363.157954" i="2563599.5" sn="20.01" a="1827.61" fwhm="0.000821" res="442463.9" algo="FTMS"/>
<pk mz="363.165854" i="1128465.4" sn="7.46" a="622.18" fwhm="0.000792" res="458433.6" algo="FTMS"/>
<pk mz="363.194377" i="4815896.5" sn="39.71" a="4041.41" fwhm="0.000875" res="414998.6" algo="FTMS"/>
<pk mz="363.230861" i="1128482.0" sn="7.46" a="638.62" fwhm="0.000791" res="459183.7" algo="FTMS"/>
<pk mz="364.030918" i="2072557.5" sn="15.71" a="1491.41" fwhm="0.000880" res="413887.2" algo="FTMS"/>
<pk mz="364.039096" i="1839855.6" sn="13.68" a="1282.85" fwhm="0.000850" res="428305.3" algo="FTMS"/>
<pk mz="364.067394" i="6169335.0" sn="51.54" a="5434.33" fwhm="0.000896" res="406406.7" algo="FTMS"/>
<pk mz="364.075459" i="2200313.0" sn="16.83" a="1677.47" fwhm="0.000878" res="414894.6" algo="FTMS"/>
<pk mz="364.078734" i="8736506.0" sn="73.99" a="7460.55" fwhm="0.000875" res="415876.8" algo="FTMS"/>
<pk mz="364.087700" i="10093308.0" sn="85.86" a="8949.54" fwhm="0.000889" res="409683.0" algo="FTMS"/>
<pk mz="364.103834" i="1836800.1" sn="13.65" a="1274.36" fwhm="0.000829" res="439297.8" algo="FTMS"/>
<pk mz="364.124924" i="1654789.5" sn="12.06" a="1419.06" fwhm="0.000983" res="370329.7" algo="FTMS"/>
<pk mz="364.161278" i="1464462.8" sn="10.39" a="892.33" fwhm="0.000857" res="424830.7" algo="FTMS"/>
<pk mz="365.015071" i="3254247.8" sn="26.04" a="2391.14" fwhm="0.000821" res="444736.5" algo="FTMS"/>
<pk mz="365.051427" i="9498609.0" sn="80.66" a="8158.33" fwhm="0.000867" res="420869.1" algo="FTMS"/>
<pk mz="365.062652" i="1711603.9" sn="12.55" a="1110.37" fwhm="0.000824" res="442897.7" algo="FTMS"/>
<pk mz="365.064522" i="2151156.5" sn="16.40" a="1364.93" fwhm="0.000764" res="477787.4" algo="FTMS"/>
<pk mz="365.070778" i="1522422.0" sn="10.90" a="886.81" fwhm="0.000722" res="505435.8" algo="FTMS"/>
<pk mz="365.074880" i="2178039.0" sn="16.63" a="1609.21" fwhm="0.000873" res="418318.5" algo="FTMS"/>
<pk mz="365.082345" i="1990137.0" sn="14.99" a="1345.57" fwhm="0.000934" res="390720.0" algo="FTMS"/>
<pk mz="365.087856" i="6333434.5" sn="52.97" a="5229.61" fwhm="0.000859" res="425140.7" algo="FTMS"/>
<pk mz="365.091005" i="306132992.0" z="-1" sn="2675.05" a="257197.30" fwhm="0.000838" res="435604.9" algo="FTMS" component_name="F" deconvoluted_molecular_mass="365.091390" deconvoluted_isotopic_mass="365.091385"/>
<pk mz="365.124214" i="4169219.5" sn="34.05" a="3338.34" fwhm="0.000843" res="433264.1" algo="FTMS"/>
<pk mz="365.127598" i="1426948.4" sn="10.06" a="1187.33" fwhm="0.000916" res="398774.6" algo="FTMS"/>
<pk mz="365.137227" i="4912135.0" sn="40.54" a="3832.10" fwhm="0.000826" res="441943.5" algo="FTMS"/>
<pk mz="365.160572" i="2959372.8" sn="23.46" a="2130.23" fwhm="0.000824" res="443244.9" algo="FTMS"/>
<pk mz="365.173598" i="2119440.0" sn="16.12" a="1339.99" fwhm="0.000772" res="473039.3" algo="FTMS"/>
<pk mz="365.191496" i="1271828.6" sn="8.71" a="681.46" fwhm="0.000705" res="518195.0" algo="FTMS"/>
<pk mz="365.196899" i="1314582.0" sn="9.08" a="814.56" fwhm="0.000776" res="470347.5" algo="FTMS"/>
<pk mz="365.200359" i="2422551.0" sn="18.77" a="1746.73" fwhm="0.000831" res="439541.9" algo="FTMS"/>
<pk mz="365.210020" i="6762521.5" sn="56.73" a="5552.87" fwhm="0.000849" res="430410.1" algo="FTMS"/>
<pk mz="365.236766" i="2788896.3" sn="21.97" a="2097.12" fwhm="0.000825" res="442969.9" algo="FTMS"/>
<pk mz="365.246452" i="2054434.6" sn="15.39" a="1619.49" fwhm="0.000849" res="430310.2" algo="FTMS"/>
<pk mz="366.010351" i="1204964.8" sn="8.03" a="489.49" fwhm="0.000634" res="577070.2" algo="FTMS"/>
<pk mz="366.046697" i="2999022.0" sn="23.56" a="2485.85" fwhm="0.000876" res="417735.5" algo="FTMS"/>
<pk mz="366.054754" i="2308336.0" sn="17.59" a="1500.80" fwhm="0.000755" res="485009.3" algo="FTMS"/>
<pk mz="366.083048" i="3268855.3" sn="25.90" a="2446.37" fwhm="0.000844" res="433491.6" algo="FTMS"/>
<pk mz="366.094400" i="27306234.0" z="-1" sn="233.96" a="23756.47" fwhm="0.000869" res="421508.9" algo="FTMS" component_name="F" deconvoluted_molecular_mass="365.091390" deconvoluted_isotopic_mass="366.094783"/>
<pk mz="366.119429" i="1901056.4" sn="14.06" a="1336.31" fwhm="0.000853" res="429458.2" algo="FTMS"/>
<pk mz="366.213449" i="1514264.3" sn="10.71" a="883.69" fwhm="0.000733" res="499315.2" algo="FTMS"/>
<pk mz="367.030677" i="5342695.5" sn="43.85" a="4205.74" fwhm="0.000813" res="451412.6" algo="FTMS"/>
<pk mz="367.067100" i="8485361.0" sn="71.05" a="7422.99" fwhm="0.000853" res="430292.5" algo="FTMS"/>
<pk mz="367.070325" i="4374002.0" sn="35.46" a="3435.34" fwhm="0.000825" res="445021.3" algo="FTMS"/>
<pk mz="367.078307" i="2035187.8" sn="15.22" a="1552.20" fwhm="0.000893" res="410917.4" algo="FTMS"/>
<pk mz="367.095301" i="4767224.0" sn="38.87" a="3908.46" fwhm="0.000875" res="419737.2" algo="FTMS"/>
<pk mz="367.097817" i="2184440.8" z="-1" sn="16.51" a="1768.68" fwhm="0.000888" res="413565.9" algo="FTMS" component_name="F" deconvoluted_molecular_mass="365.091390" deconvoluted_isotopic_mass="367.098201"/>
<pk mz="367.103460" i="9310714.0" sn="78.19" a="8094.26" fwhm="0.000876" res="418907.9" algo="FTMS"/>
<pk mz="367.106717" i="2252795.0" sn="17.10" a="1580.90" fwhm="0.000822" res="446821.4" algo="FTMS"/>
<pk mz="367.116532" i="1777917.5" sn="12.99" a="1043.64" fwhm="0.000729" res="503565.1" algo="FTMS"/>
<pk mz="367.134291" i="1890562.0" sn="13.97" a="1294.51" fwhm="0.000793" res="463248.3" algo="FTMS"/>
<pk mz="367.139837" i="4445187.5" sn="36.08" a="3687.00" fwhm="0.000870" res="422171.1" algo="FTMS"/>
<pk mz="367.143301" i="1246724.3" sn="8.39" a="817.09" fwhm="0.000823" res="446183.5" algo="FTMS"/>
<pk mz="367.152889" i="4088838.8" sn="32.99" a="2975.09" fwhm="0.000813" res="451623.1" algo="FTMS"/>
<pk mz="367.176218" i="2564108.8" sn="19.80" a="1811.31" fwhm="0.000819" res="448385.2" algo="FTMS"/>
<pk mz="367.207093" i="2219540.5" sn="16.81" a="1405.31" fwhm="0.000755" res="486456.3" algo="FTMS"/>
<pk mz="367.212697" i="1383189.9" sn="9.57" a="1091.77" fwhm="0.001006" res="365089.2" algo="FTMS"/>
<pk mz="367.225685" i="1949209.1" sn="14.47" a="1192.32" fwhm="0.000760" res="482875.7" algo="FTMS"/>
<pk mz="367.243345" i="1389597.6" sn="9.63" a="804.96" fwhm="0.000813" res="451708.2" algo="FTMS"/>
<pk mz="368.034067" i="1140966.1" sn="7.48" a="642.08" fwhm="0.000766" res="480532.9" algo="FTMS"/>
<pk mz="368.041191" i="1125736.0" sn="7.34" a="637.14" fwhm="0.000754" res="488400.7" algo="FTMS"/>
<pk mz="368.062320" i="2468589.3" sn="18.97" a="1888.61" fwhm="0.000882" res="417170.3" algo="FTMS"/>
<pk mz="368.070489" i="1888751.4" sn="13.95" a="1377.33" fwhm="0.000846" res="434887.0" algo="FTMS"/>
<pk mz="368.098641" i="2632950.5" sn="20.39" a="1748.68" fwhm="0.000744" res="494915.5" algo="FTMS"/>
<pk mz="368.106849" i="1861880.6" sn="13.72" a="1253.59" fwhm="0.000813" res="452898.6" algo="FTMS"/>
<pk mz="368.135177" i="1232383.8" sn="8.27" a="681.06" fwhm="0.000755" res="487850.7" algo="FTMS"/>
<pk mz="369.009184" i="3215325.3" sn="25.43" a="2625.64" fwhm="0.000895" res="412186.6" algo="FTMS"/>
<pk mz="369.025213" i="1972193.3" sn="14.67" a="1346.51" fwhm="0.000778" res="474027.6" algo="FTMS"/>
<pk mz="369.041497" i="10892261.0" sn="91.88" a="9738.54" fwhm="0.000896" res="412039.9" algo="FTMS"/>
<pk mz="369.046333" i="7129062.5" sn="59.31" a="6144.91" fwhm="0.000876" res="421219.4" algo="FTMS"/>
<pk mz="369.061536" i="1267946.4" sn="8.57" a="796.84" fwhm="0.000880" res="419471.5" algo="FTMS"/>
<pk mz="369.082728" i="9134064.0" sn="76.66" a="7638.19" fwhm="0.000858" res="430211.9" algo="FTMS"/>
<pk mz="369.086041" i="1442800.6" sn="10.09" a="901.52" fwhm="0.000767" res="481500.2" algo="FTMS"/>
<pk mz="369.093953" i="1314546.6" sn="8.98" a="586.03" fwhm="0.000687" res="537402.2" algo="FTMS"/>
<pk mz="369.096217" i="1274227.3" sn="8.63" a="1150.74" fwhm="0.001239" res="297869.0" algo="FTMS"/>
<pk mz="369.119107" i="7149561.0" sn="59.48" a="5925.06" fwhm="0.000863" res="427636.9" algo="FTMS"/>
<pk mz="369.149804" i="1513472.8" sn="10.70" a="1312.77" fwhm="0.000982" res="375744.6" algo="FTMS"/>
<pk mz="369.155527" i="5071874.0" sn="41.50" a="4050.79" fwhm="0.000843" res="437941.9" algo="FTMS"/>
<pk mz="369.168622" i="1632261.5" sn="11.73" a="850.10" fwhm="0.000733" res="503367.4" algo="FTMS"/>
<pk mz="369.191881" i="3977739.5" sn="32.03" a="3220.18" fwhm="0.000849" res="434734.9" algo="FTMS"/>
<pk mz="369.228179" i="1458196.6" sn="10.22" a="913.88" fwhm="0.000797" res="463024.3" algo="FTMS"/>
<pk mz="370.044938" i="1513443.3" sn="10.70" a="819.26" fwhm="0.000731" res="506530.4" algo="FTMS"/>
<pk mz="370.049699" i="1729508.5" sn="12.57" a="944.48" fwhm="0.000711" res="520527.2" algo="FTMS"/>
<pk mz="370.077963" i="2311403.5" sn="17.60" a="1833.05" fwhm="0.000880" res="420400.6" algo="FTMS"/>
<pk mz="370.086098" i="2174701.5" sn="16.42" a="1491.49" fwhm="0.000840" res="440596.8" algo="FTMS"/>
<pk mz="370.089271" i="1695726.4" sn="12.27" a="1096.57" fwhm="0.000814" res="454663.9" algo="FTMS"/>
<pk mz="370.114247" i="1189620.8" sn="7.89" a="640.96" fwhm="0.000828" res="447049.8" algo="FTMS"/>
<pk mz="370.122486" i="1621238.9" sn="11.63" a="1147.45" fwhm="0.000830" res="445729.4" algo="FTMS"/>
<pk mz="370.127403" i="2134776.0" sn="16.07" a="1589.72" fwhm="0.000857" res="432087.6" algo="FTMS"/>
<pk mz="370.195260" i="1295113.3" sn="8.81" a="1021.38" fwhm="0.001169" res="316659.8" algo="FTMS"/>
<pk mz="371.004565" i="1811157.8" sn="13.27" a="1255.41" fwhm="0.000858" res="432303.0" algo="FTMS"/>
<pk mz="371.005899" i="1919702.1" sn="14.21" a="1302.30" fwhm="0.000851" res="436129.4" algo="FTMS"/>
<pk mz="371.007133" i="3300822.5" sn="26.16" a="2518.87" fwhm="0.000832" res="445689.7" algo="FTMS"/>
<pk mz="371.025676" i="1256283.0" sn="8.47" a="844.14" fwhm="0.000959" res="386788.9" algo="FTMS"/>
<pk mz="371.038635" i="3686878.3" sn="29.51" a="2779.69" fwhm="0.000814" res="455653.8" algo="FTMS"/>
<pk mz="371.040923" i="2210271.0" sn="16.73" a="1485.08" fwhm="0.000823" res="450831.0" algo="FTMS"/>
<pk mz="371.053158" i="1448162.0" sn="10.13" a="1198.50" fwhm="0.001043" res="355671.9" algo="FTMS"/>
<pk mz="371.062011" i="6419940.0" sn="53.16" a="5352.93" fwhm="0.000872" res="425404.4" algo="FTMS"/>
<pk mz="371.065141" i="1111909.0" sn="7.22" a="628.00" fwhm="0.000799" res="464429.0" algo="FTMS"/>
<pk mz="371.077260" i="8748520.0" sn="73.32" a="7540.20" fwhm="0.000893" res="415710.7" algo="FTMS"/>
<pk mz="371.098397" i="7636461.5" sn="63.69" a="6718.00" fwhm="0.000910" res="407884.6" algo="FTMS"/>
<pk mz="371.113549" i="1127665.3" sn="7.35" a="571.13" fwhm="0.000695" res="533717.9" algo="FTMS"/>
<pk mz="371.129971" i="8464885.0" sn="70.86" a="7257.78" fwhm="0.000879" res="422171.7" algo="FTMS"/>
<pk mz="371.134754" i="6189558.5" sn="51.17" a="5697.67" fwhm="0.000918" res="404442.0" algo="FTMS"/>
<pk mz="371.146000" i="4059641.5" sn="32.73" a="3161.66" fwhm="0.000856" res="433553.6" algo="FTMS"/>
<pk mz="371.147804" i="1368825.9" sn="9.44" a="780.55" fwhm="0.000761" res="487654.5" algo="FTMS"/>
<pk mz="371.153239" i="1162363.3" sn="7.65" a="670.67" fwhm="0.000858" res="432780.0" algo="FTMS"/>
<pk mz="371.171138" i="6738432.0" sn="55.92" a="5632.31" fwhm="0.000872" res="425592.6" algo="FTMS"/>
<pk mz="371.207524" i="5059081.0" sn="41.38" a="4243.30" fwhm="0.000887" res="418644.2" algo="FTMS"/>
<pk mz="371.244044" i="1665298.3" sn="12.01" a="1435.30" fwhm="0.000952" res="390045.0" algo="FTMS"/>
<pk mz="372.036050" i="1177818.0" sn="7.79" a="578.28" fwhm="0.000657" res="566657.2" algo="FTMS"/>
<pk mz="372.047528" i="1570012.9" sn="11.18" a="1119.60" fwhm="0.000942" res="394965.0" algo="FTMS"/>
<pk mz="372.065451" i="1392609.5" sn="9.65" a="761.29" fwhm="0.000693" res="536948.5" algo="FTMS"/>
<pk mz="372.080673" i="2115301.3" sn="15.90" a="1722.92" fwhm="0.000926" res="401914.9" algo="FTMS"/>
<pk mz="372.093536" i="1536744.5" sn="10.89" a="1390.41" fwhm="0.001101" res="337870.3" algo="FTMS"/>
<pk mz="372.101716" i="1726698.6" sn="12.54" a="1233.59" fwhm="0.000826" res="450489.4" algo="FTMS"/>
<pk mz="372.129997" i="1144561.8" sn="7.50" a="497.63" fwhm="0.000652" res="570894.3" algo="FTMS"/>
<pk mz="372.133189" i="1324274.5" sn="9.05" a="725.24" fwhm="0.000790" res="470795.5" algo="FTMS"/>
<pk mz="372.138108" i="1477107.8" sn="10.38" a="879.02" fwhm="0.000845" res="440441.6" algo="FTMS"/>
<pk mz="372.149115" i="1256950.6" sn="8.47" a="1054.04" fwhm="0.001105" res="336924.5" algo="FTMS"/>
<pk mz="372.174536" i="1399421.0" sn="9.70" a="1050.26" fwhm="0.000979" res="380129.7" algo="FTMS"/>
<pk mz="372.214068" i="1489159.0" sn="10.48" a="814.56" fwhm="0.000776" res="479468.5" algo="FTMS"/>
<pk mz="372.303873" i="3800349.5" sn="30.49" a="3149.34" fwhm="0.000898" res="414718.1" algo="FTMS"/>
<pk mz="373.020164" i="2469842.0" sn="18.97" a="1831.89" fwhm="0.000831" res="448750.6" algo="FTMS"/>
<pk mz="373.041308" i="2097623.5" sn="15.75" a="1694.66" fwhm="0.000983" res="379675.0" algo="FTMS"/>
<pk mz="373.056570" i="4578779.0" sn="37.22" a="4318.03" fwhm="0.001045" res="356831.2" algo="FTMS"/>
<pk mz="373.067712" i="1205214.0" sn="8.02" a="1129.71" fwhm="0.001174" res="317873.8" algo="FTMS"/>
<pk mz="373.077617" i="38789088.0" sn="333.34" a="35479.79" fwhm="0.000902" res="413671.6" algo="FTMS"/>
<pk mz="373.087164" i="1677282.9" sn="12.11" a="1090.24" fwhm="0.000792" res="471235.6" algo="FTMS"/>
<pk mz="373.092851" i="2623460.3" sn="20.30" a="1844.73" fwhm="0.000815" res="457881.2" algo="FTMS"/>
<pk mz="373.102022" i="1319910.6" sn="9.01" a="845.56" fwhm="0.000777" res="480048.8" algo="FTMS"/>
<pk mz="373.104302" i="1420135.3" sn="9.88" a="1493.06" fwhm="0.001375" res="271253.0" algo="FTMS"/>
<pk mz="373.113986" i="4507625.5" sn="36.61" a="3545.80" fwhm="0.000846" res="441237.1" algo="FTMS"/>
<pk mz="373.127004" i="3153389.0" sn="24.88" a="2605.96" fwhm="0.000903" res="413095.5" algo="FTMS"/>
<pk mz="373.129296" i="1237741.5" sn="8.30" a="619.88" fwhm="0.000739" res="505125.0" algo="FTMS"/>
<pk mz="373.150412" i="6437875.0" sn="53.31" a="5612.01" fwhm="0.000870" res="428927.9" algo="FTMS"/>
<pk mz="373.160789" i="1093621.5" sn="7.06" a="602.53" fwhm="0.000725" res="514828.5" algo="FTMS"/>
<pk mz="373.172808" i="1394680.5" sn="9.66" a="756.80" fwhm="0.000782" res="477386.9" algo="FTMS"/>
<pk mz="373.178686" i="1289082.0" sn="8.75" a="824.59" fwhm="0.000903" res="413380.3" algo="FTMS"/>
<pk mz="373.186810" i="5872636.0" sn="48.42" a="5141.54" fwhm="0.000907" res="411463.4" algo="FTMS"/>
<pk mz="373.223148" i="2822661.3" sn="22.02" a="2067.56" fwhm="0.000857" res="435686.7" algo="FTMS"/>
<pk mz="373.307047" i="1173146.3" sn="7.66" a="657.68" fwhm="0.000853" res="437894.3" algo="FTMS"/>
<pk mz="374.008414" i="1537738.8" sn="10.78" a="908.50" fwhm="0.000745" res="502199.7" algo="FTMS"/>
<pk mz="374.038998" i="2353618.5" sn="17.77" a="1967.68" fwhm="0.000946" res="395511.7" algo="FTMS"/>
<pk mz="374.051827" i="2010069.6" sn="14.83" a="1500.53" fwhm="0.000918" res="407348.4" algo="FTMS"/>
<pk mz="374.059894" i="1826007.8" sn="13.25" a="1423.88" fwhm="0.000930" res="402142.9" algo="FTMS"/>
<pk mz="374.062937" i="1925080.5" sn="14.10" a="1477.08" fwhm="0.000892" res="419469.3" algo="FTMS"/>
<pk mz="374.080979" i="5998813.0" sn="48.98" a="5283.35" fwhm="0.000926" res="403836.4" algo="FTMS"/>
<pk mz="374.088198" i="1561566.9" sn="10.99" a="1124.48" fwhm="0.000882" res="424116.6" algo="FTMS"/>
<pk mz="374.099517" i="1665249.6" sn="11.87" a="1331.36" fwhm="0.000982" res="381055.3" algo="FTMS"/>
<pk mz="374.108362" i="1500387.9" sn="10.46" a="1194.59" fwhm="0.000935" res="400222.3" algo="FTMS"/>
<pk mz="374.117422" i="1244006.1" sn="8.27" a="962.84" fwhm="0.001054" res="354947.6" algo="FTMS"/>
<pk mz="374.145670" i="1805549.3" sn="13.07" a="1257.65" fwhm="0.000924" res="404790.5" algo="FTMS"/>
<pk mz="374.153784" i="1704431.3" sn="12.21" a="1246.10" fwhm="0.000890" res="420388.9" algo="FTMS"/>
<pk mz="374.156880" i="2181872.0" sn="16.30" a="1435.00" fwhm="0.000808" res="462937.2" algo="FTMS"/>
<pk mz="374.190147" i="1412344.5" sn="9.71" a="992.38" fwhm="0.000845" res="442713.4" algo="FTMS"/>
<pk mz="374.244837" i="1388806.1" sn="9.51" a="890.74" fwhm="0.000879" res="425920.1" algo="FTMS"/>
<pk mz="374.300966" i="1301268.3" sn="8.76" a="708.05" fwhm="0.000747" res="501345.2" algo="FTMS"/>
<pk mz="374.999241" i="1430083.8" sn="9.86" a="1076.11" fwhm="0.001003" res="374041.6" algo="FTMS"/>
<pk mz="375.035780" i="4735437.0" sn="38.16" a="3969.43" fwhm="0.000902" res="415996.7" algo="FTMS"/>
<pk mz="375.046983" i="1961167.8" sn="14.40" a="1333.82" fwhm="0.000818" res="458413.8" algo="FTMS"/>
<pk mz="375.056999" i="1574738.3" sn="11.10" a="1317.95" fwhm="0.001007" res="372536.6" algo="FTMS"/>
<pk mz="375.072161" i="13359574.0" sn="112.01" a="12155.72" fwhm="0.000912" res="411099.3" algo="FTMS"/>
<pk mz="375.083387" i="2154968.8" sn="16.06" a="2099.17" fwhm="0.001156" res="324446.5" algo="FTMS"/>
<pk mz="375.093261" i="2310875.3" sn="17.40" a="1756.72" fwhm="0.000885" res="423993.8" algo="FTMS"/>
<pk mz="375.099908" i="1256157.0" sn="8.37" a="623.90" fwhm="0.000697" res="538023.8" algo="FTMS"/>
<pk mz="375.108485" i="3259871.3" sn="25.53" a="2683.88" fwhm="0.000911" res="411808.6" algo="FTMS"/>
<pk mz="375.121448" i="1692002.4" sn="12.10" a="1413.77" fwhm="0.001230" res="305011.0" algo="FTMS"/>
<pk mz="375.129663" i="3234788.5" sn="25.31" a="2487.39" fwhm="0.000858" res="437229.3" algo="FTMS"/>
<pk mz="375.144884" i="1300200.3" sn="8.74" a="786.71" fwhm="0.000761" res="493027.9" algo="FTMS"/>
<pk mz="375.148175" i="1253097.1" sn="8.34" a="1031.21" fwhm="0.001117" res="335917.1" algo="FTMS"/>
<pk mz="375.157961" i="3232235.5" sn="25.29" a="2751.21" fwhm="0.000929" res="403766.8" algo="FTMS"/>
<pk mz="375.163511" i="2370029.0" sn="17.91" a="2209.30" fwhm="0.001011" res="371178.6" algo="FTMS"/>
<pk mz="375.166005" i="3815917.5" sn="30.29" a="2994.56" fwhm="0.000848" res="442271.2" algo="FTMS"/>
<pk mz="375.194351" i="2597876.8" sn="19.86" a="2127.40" fwhm="0.000905" res="414608.7" algo="FTMS"/>
<pk mz="375.202437" i="2739190.8" sn="21.07" a="2428.35" fwhm="0.000902" res="415755.4" algo="FTMS"/>
<pk mz="375.238791" i="1426303.9" sn="9.82" a="1058.27" fwhm="0.000965" res="388773.1" algo="FTMS"/>
<pk mz="376.006297" i="1519808.4" sn="10.62" a="839.62" fwhm="0.000745" res="504542.7" algo="FTMS"/>
<pk mz="376.031013" i="2213062.5" sn="16.56" a="1598.35" fwhm="0.000816" res="460643.3" algo="FTMS"/>
<pk mz="376.067417" i="3725519.8" sn="29.51" a="3232.81" fwhm="0.000910" res="413400.5" algo="FTMS"/>
<pk mz="376.075524" i="3309265.8" sn="25.95" a="2538.29" fwhm="0.000869" res="432813.2" algo="FTMS"/>
<pk mz="376.078741" i="6134482.5" sn="50.14" a="5524.28" fwhm="0.000944" res="398439.6" algo="FTMS"/>
<pk mz="376.103827" i="1844440.9" sn="13.40" a="1362.69" fwhm="0.000882" res="426646.8" algo="FTMS"/>
<pk mz="376.115054" i="3146459.8" sn="24.55" a="2590.96" fwhm="0.000913" res="411921.5" algo="FTMS"/>
<pk mz="376.124948" i="1694174.1" sn="12.12" a="1051.03" fwhm="0.000768" res="489430.6" algo="FTMS"/>
<pk mz="376.161323" i="2602727.3" sn="19.90" a="2022.20" fwhm="0.000908" res="414358.3" algo="FTMS"/>
<pk mz="376.197757" i="1188336.4" sn="7.78" a="738.19" fwhm="0.000803" res="468231.3" algo="FTMS"/>
<pk mz="377.015052" i="6047677.0" sn="49.39" a="5328.65" fwhm="0.000921" res="409494.9" algo="FTMS"/>
<pk mz="377.026290" i="1364031.8" sn="9.29" a="977.15" fwhm="0.000902" res="417988.7" algo="FTMS"/>
<pk mz="377.051399" i="8838086.0" sn="73.29" a="8264.78" fwhm="0.000946" res="398387.0" algo="FTMS"/>
<pk mz="377.062643" i="2576329.0" sn="19.67" a="2025.99" fwhm="0.000884" res="426617.9" algo="FTMS"/>
<pk mz="377.072519" i="1358411.4" sn="9.24" a="995.25" fwhm="0.000979" res="384975.1" algo="FTMS"/>
<pk mz="377.085613" i="3946446.8" sn="31.40" a="3398.66" fwhm="0.000936" res="402952.1" algo="FTMS"/>
<pk mz="377.087796" i="6260687.0" sn="51.22" a="5320.37" fwhm="0.000888" res="424476.9" algo="FTMS"/>
<pk mz="377.099038" i="2793938.0" sn="21.53" a="2135.54" fwhm="0.000855" res="441112.8" algo="FTMS"/>
<pk mz="377.100909" i="2328018.5" sn="17.54" a="2172.08" fwhm="0.001057" res="356686.7" algo="FTMS"/>
<pk mz="377.124185" i="3707864.3" sn="29.36" a="3023.25" fwhm="0.000900" res="418856.3" algo="FTMS"/>
<pk mz="377.135499" i="1478875.1" sn="10.27" a="962.03" fwhm="0.000845" res="446121.8" algo="FTMS"/>
<pk mz="377.137214" i="4052443.5" sn="32.31" a="3308.37" fwhm="0.000892" res="422837.2" algo="FTMS"/>
<pk mz="377.145271" i="1508829.6" sn="10.53" a="1208.10" fwhm="0.001029" res="366568.8" algo="FTMS"/>
<pk mz="377.154897" i="1393632.0" sn="9.54" a="1011.34" fwhm="0.000918" res="410895.5" algo="FTMS"/>
<pk mz="377.160563" i="2514913.5" sn="19.14" a="2008.50" fwhm="0.000899" res="419718.0" algo="FTMS"/>
<pk mz="377.173676" i="3699684.8" sn="29.29" a="3080.18" fwhm="0.000922" res="409195.3" algo="FTMS"/>
<pk mz="377.181719" i="1414118.8" sn="9.72" a="1017.86" fwhm="0.000924" res="408291.7" algo="FTMS"/>
<pk mz="377.191389" i="1179881.1" sn="7.71" a="728.12" fwhm="0.000835" res="451513.0" algo="FTMS"/>
<pk mz="377.210015" i="8692718.0" sn="72.04" a="7653.70" fwhm="0.000905" res="416917.8" algo="FTMS"/>
<pk mz="378.010154" i="1403061.8" sn="9.62" a="810.13" fwhm="0.000772" res="489716.1" algo="FTMS"/>
<pk mz="378.018422" i="1329463.9" sn="8.99" a="921.51" fwhm="0.000917" res="412309.2" algo="FTMS"/>
<pk mz="378.046669" i="4558015.0" sn="36.64" a="3744.85" fwhm="0.000898" res="421050.7" algo="FTMS"/>
<pk mz="378.054670" i="1612736.9" sn="11.41" a="1305.56" fwhm="0.001014" res="373004.1" algo="FTMS"/>
<pk mz="378.058023" i="3246273.8" sn="25.40" a="2868.50" fwhm="0.000974" res="388227.1" algo="FTMS"/>
<pk mz="378.083027" i="4358856.0" sn="34.93" a="3657.21" fwhm="0.000903" res="418567.6" algo="FTMS"/>
<pk mz="378.094393" i="8618187.0" sn="71.40" a="7725.96" fwhm="0.000922" res="410248.1" algo="FTMS"/>
<pk mz="378.103410" i="2028237.1" sn="14.97" a="2001.49" fwhm="0.001659" res="227907.6" algo="FTMS"/>
<pk mz="378.119444" i="1529041.1" sn="10.70" a="1059.33" fwhm="0.000857" res="441419.5" algo="FTMS"/>
<pk mz="378.130829" i="4676308.0" sn="37.65" a="4291.78" fwhm="0.000963" res="392766.6" algo="FTMS"/>
<pk mz="378.140568" i="3152598.3" sn="24.60" a="2354.49" fwhm="0.000836" res="452302.2" algo="FTMS"/>
<pk mz="378.176843" i="1721823.4" sn="12.35" a="1368.62" fwhm="0.001038" res="364389.4" algo="FTMS"/>
<pk mz="378.213402" i="2136296.5" sn="15.90" a="1482.16" fwhm="0.000849" res="445323.8" algo="FTMS"/>
<pk mz="379.030651" i="6448564.5" sn="52.82" a="5963.79" fwhm="0.000966" res="392298.4" algo="FTMS"/>
<pk mz="379.033920" i="1507253.3" sn="10.51" a="1154.49" fwhm="0.000941" res="402738.7" algo="FTMS"/>
<pk mz="379.041908" i="1508791.3" sn="10.52" a="951.68" fwhm="0.000810" res="468081.3" algo="FTMS"/>
<pk mz="379.067052" i="11062718.0" sn="92.34" a="10369.33" fwhm="0.000932" res="406506.8" algo="FTMS"/>
<pk mz="379.078308" i="2857408.3" sn="22.07" a="2386.33" fwhm="0.000917" res="413233.2" algo="FTMS"/>
<pk mz="379.080113" i="2790848.8" sn="21.50" a="2298.34" fwhm="0.000939" res="403903.5" algo="FTMS"/>
<pk mz="379.097859" i="1567685.3" sn="11.03" a="1106.87" fwhm="0.000875" res="433047.0" algo="FTMS"/>
<pk mz="379.103476" i="6972870.5" sn="57.31" a="6040.22" fwhm="0.000886" res="427884.1" algo="FTMS"/>
<pk mz="379.106736" i="2855879.5" sn="22.06" a="2277.99" fwhm="0.000887" res="427542.6" algo="FTMS"/>
<pk mz="379.114726" i="1761737.4" sn="12.69" a="1214.64" fwhm="0.000841" res="450580.5" algo="FTMS"/>
<pk mz="379.116467" i="3421129.8" sn="26.90" a="3012.95" fwhm="0.000944" res="401752.6" algo="FTMS"/>
<pk mz="379.134341" i="1795534.3" sn="12.98" a="1451.34" fwhm="0.000992" res="382034.2" algo="FTMS"/>
<pk mz="379.139852" i="5191119.5" sn="42.06" a="4167.20" fwhm="0.000851" res="445565.2" algo="FTMS"/>
<pk mz="379.152884" i="4615635.0" sn="37.13" a="3846.79" fwhm="0.000903" res="419732.2" algo="FTMS"/>
<pk mz="379.170734" i="1300439.4" sn="8.74" a="720.37" fwhm="0.000751" res="505146.0" algo="FTMS"/>
<pk mz="379.176212" i="2511576.8" sn="19.11" a="2097.47" fwhm="0.000963" res="393619.3" algo="FTMS"/>
<pk mz="379.189292" i="3918300.0" sn="31.16" a="3224.60" fwhm="0.000877" res="432571.5" algo="FTMS"/>
<pk mz="379.207081" i="2395616.5" sn="18.12" a="1957.32" fwhm="0.000914" res="414886.9" algo="FTMS"/>
<pk mz="379.225682" i="12912101.0" sn="108.17" a="11761.35" fwhm="0.000927" res="409042.2" algo="FTMS"/>
<pk mz="380.025909" i="1816748.4" sn="13.16" a="1282.69" fwhm="0.000878" res="433071.0" algo="FTMS"/>
<pk mz="380.062351" i="3913909.5" sn="31.12" a="3384.22" fwhm="0.000928" res="409346.0" algo="FTMS"/>
<pk mz="380.070429" i="2317751.5" sn="17.45" a="1760.61" fwhm="0.000901" res="421914.1" algo="FTMS"/>
<pk mz="380.073681" i="8495800.0" sn="70.35" a="7878.47" fwhm="0.000938" res="405346.6" algo="FTMS"/>
<pk mz="380.082503" i="1203002.4" sn="7.90" a="943.78" fwhm="0.001138" res="333910.2" algo="FTMS"/>
<pk mz="380.098694" i="3071678.5" sn="23.90" a="2872.21" fwhm="0.000903" res="420878.7" algo="FTMS"/>
<pk mz="380.106697" i="1260992.5" sn="8.40" a="770.30" fwhm="0.000846" res="449455.8" algo="FTMS"/>
<pk mz="380.110044" i="3344065.3" sn="26.24" a="2846.89" fwhm="0.000930" res="408514.1" algo="FTMS"/>
<pk mz="380.134953" i="1697991.5" sn="12.14" a="1267.95" fwhm="0.000893" res="425785.5" algo="FTMS"/>
<pk mz="380.143161" i="1219017.5" sn="8.04" a="786.14" fwhm="0.000861" res="441269.8" algo="FTMS"/>
<pk mz="380.146203" i="1115210.3" sn="7.15" a="525.28" fwhm="0.000794" res="478657.1" algo="FTMS"/>
<pk mz="380.156262" i="2325452.8" sn="17.51" a="2030.07" fwhm="0.001014" res="374947.7" algo="FTMS"/>
<pk mz="380.229055" i="2807519.0" sn="21.64" a="2311.02" fwhm="0.000884" res="430096.2" algo="FTMS"/>
<pk mz="381.010025" i="1742113.0" sn="12.52" a="2033.17" fwhm="0.001364" res="279370.7" algo="FTMS"/>
<pk mz="381.046326" i="10958762.0" sn="91.44" a="10179.38" fwhm="0.000946" res="402977.9" algo="FTMS"/>
<pk mz="381.082718" i="11732915.0" sn="98.07" a="10536.17" fwhm="0.000920" res="414342.1" algo="FTMS"/>
<pk mz="381.085964" i="11607988.0" sn="97.00" a="10805.26" fwhm="0.000938" res="406087.1" algo="FTMS"/>
<pk mz="381.093894" i="2352053.8" sn="17.74" a="1873.30" fwhm="0.000921" res="413654.3" algo="FTMS"/>
<pk mz="381.095785" i="1181110.3" sn="7.71" a="708.69" fwhm="0.000898" res="424396.2" algo="FTMS"/>
<pk mz="381.113432" i="1350330.6" sn="9.16" a="962.65" fwhm="0.000899" res="424067.2" algo="FTMS"/>
<pk mz="381.119125" i="7357372.0" sn="60.60" a="6737.55" fwhm="0.000939" res="405798.6" algo="FTMS"/>
<pk mz="381.132186" i="4167103.3" sn="33.28" a="3791.99" fwhm="0.000958" res="397779.3" algo="FTMS"/>
<pk mz="381.150066" i="1286595.8" sn="8.62" a="709.39" fwhm="0.000718" res="531048.0" algo="FTMS"/>
<pk mz="381.155504" i="5203909.0" sn="42.16" a="4557.36" fwhm="0.000931" res="409578.3" algo="FTMS"/>
<pk mz="381.168559" i="3398600.3" sn="26.70" a="2772.71" fwhm="0.000870" res="437961.6" algo="FTMS"/>
<pk mz="381.186324" i="1415372.8" sn="9.72" a="852.60" fwhm="0.000848" res="449264.9" algo="FTMS"/>
<pk mz="381.191852" i="2719694.0" sn="20.89" a="2107.48" fwhm="0.000861" res="442913.3" algo="FTMS"/>
<pk mz="381.204972" i="1996753.4" sn="14.70" a="1586.47" fwhm="0.000908" res="419835.8" algo="FTMS"/>
<pk mz="381.222713" i="4708310.0" sn="37.92" a="3965.41" fwhm="0.000921" res="413954.3" algo="FTMS"/>
<pk mz="381.228261" i="1152343.1" sn="7.47" a="641.66" fwhm="0.000833" res="457487.5" algo="FTMS"/>
<pk mz="381.231585" i="3018712.0" sn="23.45" a="2393.47" fwhm="0.000896" res="425446.0" algo="FTMS"/>
<pk mz="381.241335" i="2199770.5" sn="16.43" a="1680.29" fwhm="0.000898" res="424460.5" algo="FTMS"/>
<pk mz="382.041592" i="2229664.8" sn="16.50" a="1596.72" fwhm="0.000916" res="417121.0" algo="FTMS"/>
<pk mz="382.049686" i="1882786.9" sn="13.57" a="1209.13" fwhm="0.000756" res="505408.6" algo="FTMS"/>
<pk mz="382.078013" i="3356330.0" sn="26.05" a="2715.75" fwhm="0.000888" res="430031.3" algo="FTMS"/>
<pk mz="382.086091" i="2283692.0" sn="16.96" a="1569.64" fwhm="0.000827" res="462101.8" algo="FTMS"/>
<pk mz="382.089311" i="2093740.8" sn="15.35" a="1877.37" fwhm="0.001024" res="373098.4" algo="FTMS"/>
<pk mz="382.091111" i="1289005.1" sn="8.54" a="845.16" fwhm="0.000910" res="419856.9" algo="FTMS"/>
<pk mz="382.100488" i="3986095.5" sn="31.38" a="3602.73" fwhm="0.000932" res="409836.9" algo="FTMS"/>
<pk mz="382.114319" i="3215539.0" sn="24.85" a="2760.18" fwhm="0.000927" res="412366.9" algo="FTMS"/>
<pk mz="382.122504" i="1696180.9" sn="11.99" a="1348.42" fwhm="0.000910" res="419737.5" algo="FTMS"/>
<pk mz="382.127476" i="1193142.1" sn="7.73" a="837.23" fwhm="0.000898" res="425318.1" algo="FTMS"/>
<pk mz="382.135630" i="1215288.1" sn="7.91" a="799.02" fwhm="0.000928" res="411949.4" algo="FTMS"/>
<pk mz="382.158750" i="1218237.9" sn="7.94" a="743.20" fwhm="0.000920" res="415299.1" algo="FTMS"/>
<pk mz="382.226088" i="1224398.6" sn="7.99" a="743.64" fwhm="0.000864" res="442473.9" algo="FTMS"/>
<pk mz="383.025649" i="3187604.5" sn="24.62" a="2814.42" fwhm="0.000986" res="388575.6" algo="FTMS"/>
<pk mz="383.040852" i="1687704.3" sn="11.91" a="968.53" fwhm="0.000750" res="510809.6" algo="FTMS"/>
<pk mz="383.057161" i="4166044.3" sn="32.90" a="4016.32" fwhm="0.001020" res="375528.8" algo="FTMS"/>
<pk mz="383.062002" i="11889053.0" sn="98.30" a="11609.09" fwhm="0.000957" res="400432.5" algo="FTMS"/>
<pk mz="383.098381" i="11911590.0" sn="98.50" a="11548.56" fwhm="0.000961" res="398496.4" algo="FTMS"/>
<pk mz="383.101635" i="9346471.0" sn="76.77" a="8943.35" fwhm="0.000970" res="395034.1" algo="FTMS"/>
<pk mz="383.103826" i="1249703.8" sn="8.20" a="758.50" fwhm="0.000884" res="433231.7" algo="FTMS"/>
<pk mz="383.109705" i="1199785.3" sn="7.78" a="647.84" fwhm="0.000755" res="507299.1" algo="FTMS"/>
<pk mz="383.129301" i="1423790.1" sn="9.68" a="788.49" fwhm="0.000724" res="529487.6" algo="FTMS"/>
<pk mz="383.134780" i="7846319.5" sn="64.07" a="7477.42" fwhm="0.000953" res="402046.0" algo="FTMS"/>
<pk mz="383.147841" i="2663346.8" sn="20.18" a="2139.31" fwhm="0.000925" res="414045.0" algo="FTMS"/>
<pk mz="383.165539" i="1341879.0" sn="8.98" a="873.71" fwhm="0.000850" res="450779.8" algo="FTMS"/>
<pk mz="383.171156" i="5884344.5" sn="47.45" a="5662.69" fwhm="0.000992" res="386193.3" algo="FTMS"/>
<pk mz="383.174503" i="1801657.3" sn="12.88" a="1321.70" fwhm="0.000887" res="432138.9" algo="FTMS"/>
<pk mz="383.184152" i="1516219.6" sn="10.46" a="1089.78" fwhm="0.000962" res="398206.0" algo="FTMS"/>
<pk mz="383.207551" i="4861377.5" sn="38.79" a="4325.92" fwhm="0.000943" res="406227.0" algo="FTMS"/>
<pk mz="383.243863" i="1393866.4" sn="9.42" a="1013.30" fwhm="0.000932" res="411405.7" algo="FTMS"/>
<pk mz="384.044450" i="1122064.1" sn="7.12" a="926.48" fwhm="0.001094" res="350942.5" algo="FTMS"/>
<pk mz="384.057196" i="2064787.3" sn="15.10" a="1943.62" fwhm="0.001038" res="369868.0" algo="FTMS"/>
<pk mz="384.065350" i="2409109.3" sn="18.02" a="1848.18" fwhm="0.000907" res="423585.8" algo="FTMS"/>
<pk mz="384.072532" i="1277719.0" sn="8.44" a="937.31" fwhm="0.000955" res="402144.9" algo="FTMS"/>
<pk mz="384.093575" i="2474140.3" sn="18.57" a="2013.89" fwhm="0.000951" res="404064.1" algo="FTMS"/>
<pk mz="384.101744" i="2558110.3" sn="19.28" a="1970.47" fwhm="0.000857" res="448068.4" algo="FTMS"/>
<pk mz="384.104877" i="1900703.0" sn="13.71" a="1619.57" fwhm="0.001024" res="375151.3" algo="FTMS"/>
<pk mz="384.106554" i="1632159.4" sn="11.44" a="1176.46" fwhm="0.000891" res="431023.0" algo="FTMS"/>
<pk mz="384.130085" i="2260389.3" sn="16.76" a="1768.03" fwhm="0.000925" res="415187.5" algo="FTMS"/>
<pk mz="384.138107" i="1613735.3" sn="11.28" a="1028.94" fwhm="0.000863" res="444908.4" algo="FTMS"/>
<pk mz="384.143176" i="1190568.4" sn="7.70" a="960.07" fwhm="0.001103" res="348275.1" algo="FTMS"/>
<pk mz="384.174520" i="1752240.1" sn="12.46" a="1249.55" fwhm="0.000903" res="425589.4" algo="FTMS"/>
<pk mz="384.790413" i="1246536.0" sn="8.17" a="641.14" fwhm="0.000755" res="509431.5" algo="FTMS"/>
<pk mz="385.020051" i="3058560.5" sn="23.52" a="2498.59" fwhm="0.000891" res="432250.4" algo="FTMS"/>
<pk mz="385.041240" i="4317061.5" sn="34.18" a="3752.04" fwhm="0.000946" res="406917.4" algo="FTMS"/>
<pk mz="385.054220" i="1834120.9" sn="13.15" a="1360.10" fwhm="0.000926" res="415998.3" algo="FTMS"/>
<pk mz="385.056535" i="1657993.5" sn="11.66" a="1039.29" fwhm="0.000825" res="466570.0" algo="FTMS"/>
<pk mz="385.067767" i="1379724.3" sn="9.30" a="1027.13" fwhm="0.000940" res="409732.6" algo="FTMS"/>
<pk mz="385.077643" i="10804111.0" sn="89.11" a="10653.51" fwhm="0.000960" res="400938.7" algo="FTMS"/>
<pk mz="385.114038" i="8233879.5" sn="67.35" a="7843.84" fwhm="0.000977" res="394358.0" algo="FTMS"/>
<pk mz="385.144868" i="1332639.3" sn="8.90" a="894.61" fwhm="0.000984" res="391295.8" algo="FTMS"/>
<pk mz="385.150457" i="7073696.5" sn="57.52" a="6489.32" fwhm="0.000945" res="407575.6" algo="FTMS"/>
<pk mz="385.163599" i="2097571.8" sn="15.38" a="1486.26" fwhm="0.000866" res="444907.5" algo="FTMS"/>
<pk mz="385.186805" i="8123305.5" sn="66.41" a="7656.53" fwhm="0.000959" res="401715.2" algo="FTMS"/>
<pk mz="385.223206" i="4273586.5" sn="33.81" a="3917.63" fwhm="0.000947" res="406931.0" algo="FTMS"/>
<pk mz="385.259516" i="1664699.4" sn="11.71" a="1090.27" fwhm="0.000874" res="440865.2" algo="FTMS"/>
<pk mz="386.044773" i="1143676.4" sn="7.30" a="616.62" fwhm="0.000901" res="428382.9" algo="FTMS"/>
<pk mz="386.051819" i="1598078.1" sn="11.15" a="1003.16" fwhm="0.000810" res="476805.4" algo="FTMS"/>
<pk mz="386.072900" i="2231683.3" sn="16.51" a="1989.51" fwhm="0.001016" res="379849.2" algo="FTMS"/>
<pk mz="386.081009" i="2518149.3" sn="18.94" a="1961.55" fwhm="0.000898" res="430008.1" algo="FTMS"/>
<pk mz="386.109343" i="1538444.3" sn="10.64" a="927.04" fwhm="0.000779" res="495557.4" algo="FTMS"/>
<pk mz="386.117419" i="1973134.3" sn="14.32" a="1389.80" fwhm="0.000851" res="453706.5" algo="FTMS"/>
<pk mz="386.145646" i="1266325.1" sn="8.34" a="755.32" fwhm="0.000880" res="438828.0" algo="FTMS"/>
<pk mz="386.153853" i="1844119.1" sn="13.23" a="1279.35" fwhm="0.000874" res="441962.3" algo="FTMS"/>
<pk mz="386.182091" i="1120286.1" sn="7.10" a="663.65" fwhm="0.000909" res="424839.6" algo="FTMS"/>
<pk mz="386.190260" i="1943968.1" sn="14.08" a="1610.31" fwhm="0.000978" res="394908.4" algo="FTMS"/>
<pk mz="386.920825" i="1830739.3" sn="13.12" a="1491.41" fwhm="0.000943" res="410495.0" algo="FTMS"/>
<pk mz="386.999335" i="1714790.5" sn="12.13" a="1158.73" fwhm="0.000863" res="448619.2" algo="FTMS"/>
<pk mz="387.035825" i="3086191.5" sn="23.75" a="2546.20" fwhm="0.000934" res="414383.2" algo="FTMS"/>
<pk mz="387.052133" i="2253683.5" sn="16.70" a="1826.34" fwhm="0.000910" res="425356.7" algo="FTMS"/>
<pk mz="387.056887" i="4551028.5" sn="36.15" a="3966.28" fwhm="0.000929" res="416558.2" algo="FTMS"/>
<pk mz="387.072137" i="3525496.3" sn="27.47" a="2951.97" fwhm="0.000941" res="411474.4" algo="FTMS"/>
<pk mz="387.083416" i="1715835.1" sn="12.14" a="1648.33" fwhm="0.001100" res="351988.8" algo="FTMS"/>
<pk mz="387.093261" i="8222077.5" sn="67.24" a="8165.65" fwhm="0.001005" res="385117.0" algo="FTMS"/>
<pk mz="387.108511" i="2335873.3" sn="17.39" a="2212.39" fwhm="0.001084" res="357269.9" algo="FTMS"/>
<pk mz="387.129707" i="5252486.5" sn="42.09" a="4794.02" fwhm="0.000959" res="403703.5" algo="FTMS"/>
<pk mz="387.144826" i="1490058.1" sn="10.23" a="1188.73" fwhm="0.000964" res="401724.9" algo="FTMS"/>
<pk mz="387.156190" i="1771660.9" sn="12.62" a="1290.20" fwhm="0.000907" res="426846.0" algo="FTMS"/>
<pk mz="387.166066" i="8507791.0" sn="69.66" a="8242.98" fwhm="0.000974" res="397326.3" algo="FTMS"/>
<pk mz="387.188614" i="1334676.9" sn="8.91" a="841.35" fwhm="0.000828" res="467842.3" algo="FTMS"/>
<pk mz="387.202463" i="6524312.0" sn="52.86" a="6246.07" fwhm="0.000976" res="396799.2" algo="FTMS"/>
<pk mz="387.238802" i="2569633.0" sn="19.37" a="1921.24" fwhm="0.000917" res="422503.0" algo="FTMS"/>
<pk mz="387.928564" i="1353801.9" sn="9.08" a="1041.02" fwhm="0.001000" res="388049.3" algo="FTMS"/>
<pk mz="388.030991" i="2004578.9" sn="14.59" a="1594.42" fwhm="0.000951" res="407908.1" algo="FTMS"/>
<pk mz="388.042273" i="1560677.6" sn="10.83" a="1182.49" fwhm="0.001015" res="382308.4" algo="FTMS"/>
<pk mz="388.067367" i="2107499.8" sn="15.46" a="1436.41" fwhm="0.000842" res="461052.4" algo="FTMS"/>
<pk mz="388.075330" i="1349741.8" sn="9.04" a="1024.88" fwhm="0.001031" res="376586.0" algo="FTMS"/>
<pk mz="388.103840" i="1339252.6" sn="8.95" a="906.53" fwhm="0.000879" res="441498.8" algo="FTMS"/>
<pk mz="388.124897" i="1430393.8" sn="9.72" a="932.00" fwhm="0.000919" res="422339.5" algo="FTMS"/>
<pk mz="388.133047" i="1385851.8" sn="9.35" a="998.57" fwhm="0.000934" res="415465.7" algo="FTMS"/>
<pk mz="388.136086" i="1271676.5" sn="8.38" a="898.45" fwhm="0.000991" res="391809.1" algo="FTMS"/>
<pk mz="388.161340" i="1610370.8" sn="11.25" a="1085.07" fwhm="0.000858" res="452504.4" algo="FTMS"/>
<pk mz="388.169436" i="1802884.8" sn="12.88" a="1401.30" fwhm="0.000912" res="425494.6" algo="FTMS"/>
<pk mz="388.172530" i="1617541.4" sn="11.31" a="1165.28" fwhm="0.000908" res="427605.7" algo="FTMS"/>
<pk mz="388.197703" i="1164939.5" sn="7.48" a="648.61" fwhm="0.000786" res="494095.4" algo="FTMS"/>
<pk mz="388.205810" i="1158285.5" sn="7.42" a="620.91" fwhm="0.000793" res="489658.6" algo="FTMS"/>
<pk mz="388.917821" i="1231035.3" sn="8.03" a="1014.08" fwhm="0.001160" res="335219.7" algo="FTMS"/>
<pk mz="389.015015" i="3158355.0" sn="24.36" a="2734.27" fwhm="0.000919" res="423148.5" algo="FTMS"/>
<pk mz="389.051407" i="5805916.0" sn="46.78" a="5636.30" fwhm="0.001022" res="380719.4" algo="FTMS"/>
<pk mz="389.054657" i="1703516.6" sn="12.03" a="1429.58" fwhm="0.001031" res="377226.7" algo="FTMS"/>
<pk mz="389.062692" i="2331742.5" sn="17.35" a="2009.36" fwhm="0.000990" res="393047.2" algo="FTMS"/>
<pk mz="389.072587" i="2395489.0" sn="17.89" a="2103.26" fwhm="0.001011" res="384762.1" algo="FTMS"/>
<pk mz="389.087797" i="21061476.0" sn="175.97" a="20828.91" fwhm="0.000983" res="395724.8" algo="FTMS"/>
<pk mz="389.099218" i="1973095.5" sn="14.32" a="2226.48" fwhm="0.001375" res="283029.5" algo="FTMS"/>
<pk mz="389.100769" i="1634407.9" sn="11.45" a="1188.46" fwhm="0.000913" res="426252.7" algo="FTMS"/>
<pk mz="389.108913" i="4034921.8" sn="31.78" a="3886.34" fwhm="0.000996" res="390611.9" algo="FTMS"/>
<pk mz="389.124165" i="3093869.5" sn="23.81" a="2808.22" fwhm="0.000999" res="389477.4" algo="FTMS"/>
<pk mz="389.137184" i="1933680.8" sn="13.98" a="1471.45" fwhm="0.000919" res="423368.9" algo="FTMS"/>
<pk mz="389.145338" i="4438386.5" sn="35.19" a="4002.62" fwhm="0.000985" res="395102.9" algo="FTMS"/>
<pk mz="389.160653" i="1473910.4" sn="10.09" a="1002.88" fwhm="0.000837" res="464946.2" algo="FTMS"/>
<pk mz="389.173621" i="2187641.5" sn="16.13" a="1789.98" fwhm="0.000922" res="422026.5" algo="FTMS"/>
<pk mz="389.179220" i="14180219.0" sn="117.70" a="13534.25" fwhm="0.000976" res="398642.4" algo="FTMS"/>
<pk mz="389.181701" i="5106555.5" sn="40.85" a="4687.69" fwhm="0.000966" res="403007.5" algo="FTMS"/>
<pk mz="389.209988" i="1480322.5" sn="10.14" a="967.25" fwhm="0.000885" res="439627.7" algo="FTMS"/>
<pk mz="389.218074" i="3222404.5" sn="24.90" a="2724.46" fwhm="0.000946" res="411577.8" algo="FTMS"/>
<pk mz="389.929059" i="1210289.4" sn="7.86" a="849.93" fwhm="0.000984" res="396134.4" algo="FTMS"/>
<pk mz="390.010173" i="1129413.1" sn="7.17" a="725.13" fwhm="0.000884" res="441398.5" algo="FTMS"/>
<pk mz="390.018273" i="1193031.0" sn="7.71" a="733.28" fwhm="0.001010" res="386132.6" algo="FTMS"/>
<pk mz="390.046621" i="3272270.0" sn="25.32" a="2701.39" fwhm="0.000918" res="424960.7" algo="FTMS"/>
<pk mz="390.058009" i="20336720.0" sn="169.83" a="20514.40" fwhm="0.000994" res="392504.8" algo="FTMS"/>
<pk mz="390.083031" i="2855510.8" sn="21.79" a="2280.97" fwhm="0.000924" res="422206.2" algo="FTMS"/>
<pk mz="390.091141" i="4764761.0" sn="37.96" a="4271.10" fwhm="0.000952" res="409791.3" algo="FTMS"/>
<pk mz="390.094333" i="2683993.5" sn="20.34" a="2291.98" fwhm="0.000999" res="390598.0" algo="FTMS"/>
<pk mz="390.104202" i="1196892.0" sn="7.74" a="702.10" fwhm="0.000841" res="463916.9" algo="FTMS"/>
<pk mz="390.130525" i="1154018.4" sn="7.38" a="844.47" fwhm="0.001034" res="377390.2" algo="FTMS"/>
<pk mz="390.140590" i="2480740.8" sn="18.61" a="2226.99" fwhm="0.000982" res="397323.5" algo="FTMS"/>
<pk mz="390.176946" i="1585773.6" sn="11.04" a="1027.61" fwhm="0.000835" res="467325.2" algo="FTMS"/>
<pk mz="390.182508" i="2816623.0" sn="21.46" a="2245.25" fwhm="0.000919" res="424519.2" algo="FTMS"/>
<pk mz="391.030693" i="8689981.0" sn="70.40" a="8136.84" fwhm="0.000964" res="405526.3" algo="FTMS"/>
<pk mz="391.041853" i="2331711.5" sn="17.16" a="1973.51" fwhm="0.000980" res="398881.1" algo="FTMS"/>
<pk mz="391.061429" i="2408772.3" sn="17.80" a="1811.46" fwhm="0.000900" res="434650.0" algo="FTMS"/>
<pk mz="391.067039" i="10692934.0" sn="87.17" a="10705.16" fwhm="0.001016" res="384759.5" algo="FTMS"/>
<pk mz="391.078317" i="3839816.3" sn="29.78" a="3671.35" fwhm="0.001030" res="379685.9" algo="FTMS"/>
<pk mz="391.088230" i="1831498.6" sn="12.97" a="1396.40" fwhm="0.000943" res="414851.3" algo="FTMS"/>
<pk mz="391.097828" i="1500237.0" sn="10.19" a="925.86" fwhm="0.000843" res="463950.1" algo="FTMS"/>
<pk mz="391.103437" i="6817102.5" sn="54.71" a="6653.14" fwhm="0.001000" res="391011.8" algo="FTMS"/>
<pk mz="391.106772" i="1508431.1" sn="10.26" a="1255.64" fwhm="0.001075" res="363904.8" algo="FTMS"/>
<pk mz="391.114789" i="1722961.1" sn="12.06" a="1477.24" fwhm="0.001050" res="372344.8" algo="FTMS"/>
<pk mz="391.116449" i="2248785.5" sn="16.46" a="2237.83" fwhm="0.001103" res="354458.6" algo="FTMS"/>
<pk mz="391.124569" i="1264723.5" sn="8.22" a="727.80" fwhm="0.000807" res="484620.3" algo="FTMS"/>
<pk mz="391.126853" i="2041684.0" sn="14.73" a="1595.01" fwhm="0.000908" res="430785.3" algo="FTMS"/>
<pk mz="391.139812" i="3731799.3" sn="28.88" a="3256.70" fwhm="0.000977" res="400325.7" algo="FTMS"/>
<pk mz="391.152910" i="4288858.5" sn="33.54" a="3810.48" fwhm="0.000950" res="411825.1" algo="FTMS"/>
<pk mz="391.160957" i="1514844.3" sn="10.32" a="991.28" fwhm="0.000789" res="495620.3" algo="FTMS"/>
<pk mz="391.176245" i="1540960.0" sn="10.53" a="1081.58" fwhm="0.001069" res="365991.7" algo="FTMS"/>
<pk mz="391.189278" i="3127651.3" sn="23.82" a="2850.94" fwhm="0.000971" res="402748.4" algo="FTMS"/>
<pk mz="391.197348" i="1552229.1" sn="10.63" a="1171.42" fwhm="0.000953" res="410693.9" algo="FTMS"/>
<pk mz="391.225676" i="1553516.0" sn="10.64" a="991.37" fwhm="0.000837" res="467275.6" algo="FTMS"/>
<pk mz="392.025950" i="1940781.5" sn="13.88" a="1370.07" fwhm="0.000866" res="452487.7" algo="FTMS"/>
<pk mz="392.062303" i="8621622.0" sn="69.82" a="8613.31" fwhm="0.001015" res="386180.9" algo="FTMS"/>
<pk mz="392.070411" i="2930232.3" sn="22.17" a="2792.24" fwhm="0.001035" res="378980.9" algo="FTMS"/>
<pk mz="392.073615" i="3681849.0" sn="28.46" a="3430.01" fwhm="0.000995" res="393930.4" algo="FTMS"/>
<pk mz="392.098682" i="3300927.0" sn="25.27" a="2821.95" fwhm="0.000941" res="416504.7" algo="FTMS"/>
<pk mz="392.106808" i="1546561.1" sn="10.58" a="1128.82" fwhm="0.000904" res="433705.6" algo="FTMS"/>
<pk mz="392.110051" i="5006914.0" sn="39.55" a="4740.40" fwhm="0.001008" res="388933.9" algo="FTMS"/>
<pk mz="392.119013" i="7408196.0" sn="59.66" a="7719.35" fwhm="0.001066" res="367861.3" algo="FTMS"/>
<pk mz="392.146440" i="3710538.8" sn="28.70" a="3510.18" fwhm="0.001038" res="377904.4" algo="FTMS"/>
<pk mz="392.156184" i="2655309.0" sn="19.86" a="2151.37" fwhm="0.000948" res="413756.5" algo="FTMS"/>
<pk mz="392.192674" i="1411669.8" sn="9.45" a="887.72" fwhm="0.000860" res="456068.4" algo="FTMS"/>
<pk mz="393.009970" i="1997338.9" sn="14.35" a="1581.06" fwhm="0.000951" res="413403.7" algo="FTMS"/>
<pk mz="393.046332" i="8353571.5" sn="67.58" a="7881.66" fwhm="0.000963" res="407974.4" algo="FTMS"/>
<pk mz="393.047582" i="1254180.0" sn="8.13" a="858.80" fwhm="0.000783" res="501844.7" algo="FTMS"/>
<pk mz="393.057629" i="2020390.4" sn="14.54" a="1707.49" fwhm="0.000957" res="410663.7" algo="FTMS"/>
<pk mz="393.065671" i="1620776.4" sn="11.20" a="1233.61" fwhm="0.000992" res="396256.0" algo="FTMS"/>
<pk mz="393.077023" i="1380651.1" sn="9.19" a="1039.40" fwhm="0.000965" res="407460.8" algo="FTMS"/>
<pk mz="393.082688" i="9292588.0" sn="75.44" a="9345.55" fwhm="0.001026" res="383085.6" algo="FTMS"/>
<pk mz="393.093942" i="3087663.3" sn="23.48" a="2899.39" fwhm="0.001041" res="377432.5" algo="FTMS"/>
<pk mz="393.095708" i="2845487.5" sn="21.45" a="2501.00" fwhm="0.001011" res="388655.1" algo="FTMS"/>
<pk mz="393.122454" i="88363832.0" z="-1" sn="737.55" a="88436.83" fwhm="0.000988" res="397962.3" algo="FTMS" component_name="V" deconvoluted_molecular_mass="393.122903" deconvoluted_isotopic_mass="393.122899"/>
<pk mz="393.130424" i="2085688.0" sn="15.09" a="1825.06" fwhm="0.001006" res="390673.8" algo="FTMS"/>
<pk mz="393.132140" i="3536184.3" sn="27.24" a="3053.72" fwhm="0.000966" res="407154.1" algo="FTMS"/>
<pk mz="393.149831" i="1432124.6" sn="9.62" a="1007.72" fwhm="0.000950" res="413982.2" algo="FTMS"/>
<pk mz="393.155494" i="3355454.0" sn="25.72" a="3075.91" fwhm="0.001025" res="383434.7" algo="FTMS"/>
<pk mz="393.168571" i="4956993.0" sn="39.13" a="4605.84" fwhm="0.001004" res="391466.0" algo="FTMS"/>
<pk mz="393.186370" i="1269317.4" sn="8.26" a="906.61" fwhm="0.000938" res="419041.0" algo="FTMS"/>
<pk mz="393.191824" i="1718086.8" sn="12.01" a="1068.02" fwhm="0.000800" res="491697.8" algo="FTMS"/>
<pk mz="393.204931" i="4616010.0" sn="36.28" a="4232.00" fwhm="0.000985" res="399273.0" algo="FTMS"/>
<pk mz="393.231569" i="1746512.3" sn="12.25" a="1102.47" fwhm="0.000826" res="475942.6" algo="FTMS"/>
<pk mz="393.241253" i="1751634.6" sn="12.29" a="1372.51" fwhm="0.000925" res="424912.9" algo="FTMS"/>
<pk mz="393.277714" i="14689115.0" sn="120.63" a="14716.38" fwhm="0.001017" res="386545.7" algo="FTMS"/>
<pk mz="394.041653" i="2425875.0" sn="17.94" a="1899.83" fwhm="0.000941" res="418799.8" algo="FTMS"/>
<pk mz="394.049568" i="1717525.0" sn="12.01" a="1175.49" fwhm="0.000913" res="431435.7" algo="FTMS"/>
<pk mz="394.078010" i="3462683.8" sn="26.62" a="3292.34" fwhm="0.001009" res="390620.7" algo="FTMS"/>
<pk mz="394.086073" i="2873373.8" sn="21.68" a="2525.29" fwhm="0.000974" res="404429.6" algo="FTMS"/>
<pk mz="394.089259" i="7138334.5" sn="57.40" a="7112.00" fwhm="0.001022" res="385666.5" algo="FTMS"/>
<pk mz="394.114262" i="2742820.5" sn="20.59" a="2644.95" fwhm="0.001063" res="370833.9" algo="FTMS"/>
<pk mz="394.125818" i="14476327.0" z="-1" sn="118.84" a="15326.56" fwhm="0.001034" res="381148.3" algo="FTMS" component_name="V" deconvoluted_molecular_mass="393.122903" deconvoluted_isotopic_mass="394.126265"/>
<pk mz="394.135489" i="1484585.6" sn="10.06" a="926.84" fwhm="0.000829" res="475593.9" algo="FTMS"/>
<pk mz="394.208251" i="1317435.1" sn="8.66" a="954.77" fwhm="0.001018" res="387089.3" algo="FTMS"/>
<pk mz="394.281031" i="3569740.5" sn="27.52" a="3366.39" fwhm="0.001021" res="386128.7" algo="FTMS"/>
<pk mz="395.004408" i="1143033.9" sn="7.19" a="695.22" fwhm="0.000820" res="481821.7" algo="FTMS"/>
<pk mz="395.025614" i="4370687.0" sn="34.22" a="3937.48" fwhm="0.000973" res="406130.1" algo="FTMS"/>
<pk mz="395.062006" i="10988808.0" sn="89.64" a="11206.23" fwhm="0.001030" res="383403.4" algo="FTMS"/>
<pk mz="395.073254" i="1781258.4" sn="12.54" a="1453.08" fwhm="0.001012" res="390238.8" algo="FTMS"/>
<pk mz="395.092760" i="1559055.0" sn="10.68" a="1022.52" fwhm="0.000874" res="452155.7" algo="FTMS"/>
<pk mz="395.098370" i="9026832.0" sn="73.21" a="9398.05" fwhm="0.001035" res="381577.2" algo="FTMS"/>
<pk mz="395.109521" i="1653779.1" sn="11.47" a="1040.80" fwhm="0.000803" res="492346.5" algo="FTMS"/>
<pk mz="395.111422" i="1391123.5" sn="9.27" a="1048.10" fwhm="0.001165" res="339080.0" algo="FTMS"/>
<pk mz="395.118326" i="2816789.3" sn="21.21" a="2566.73" fwhm="0.001007" res="392263.7" algo="FTMS"/>
<pk mz="395.126724" i="1408023.1" sn="9.41" a="932.84" fwhm="0.000902" res="438123.3" algo="FTMS"/>
<pk mz="395.129219" i="2286871.8" z="-1" sn="16.77" a="1998.81" fwhm="0.001036" res="381261.6" algo="FTMS" component_name="V" deconvoluted_molecular_mass="393.122903" deconvoluted_isotopic_mass="395.129669"/>
<pk mz="395.134753" i="5775641.0" sn="45.99" a="5605.85" fwhm="0.001001" res="394752.6" algo="FTMS"/>
<pk mz="395.138067" i="2256154.0" sn="16.51" a="1723.03" fwhm="0.000917" res="430882.2" algo="FTMS"/>
<pk mz="395.147760" i="3515164.3" sn="27.06" a="3226.15" fwhm="0.001020" res="387446.6" algo="FTMS"/>
<pk mz="395.165723" i="1790496.5" sn="12.62" a="1576.57" fwhm="0.001026" res="385320.4" algo="FTMS"/>
<pk mz="395.171144" i="4033825.8" sn="31.40" a="3552.00" fwhm="0.000918" res="430619.6" algo="FTMS"/>
<pk mz="395.174555" i="1855778.6" sn="13.16" a="1161.59" fwhm="0.000784" res="504334.5" algo="FTMS"/>
<pk mz="395.184186" i="3013413.0" sn="22.86" a="2748.74" fwhm="0.001022" res="386758.0" algo="FTMS"/>
<pk mz="395.201995" i="1715753.3" sn="11.99" a="1347.59" fwhm="0.000949" res="416417.2" algo="FTMS"/>
<pk mz="395.207470" i="1681450.5" sn="11.70" a="1455.80" fwhm="0.001038" res="380748.3" algo="FTMS"/>
<pk mz="395.220600" i="2887469.8" sn="21.80" a="2370.83" fwhm="0.000961" res="411229.7" algo="FTMS"/>
<pk mz="395.274770" i="4320570.5" sn="33.80" a="4100.38" fwhm="0.001021" res="387039.4" algo="FTMS"/>
<pk mz="396.028936" i="1215342.8" sn="7.80" a="912.99" fwhm="0.001089" res="363778.5" algo="FTMS"/>
<pk mz="396.057308" i="3100661.5" sn="23.58" a="2838.76" fwhm="0.001015" res="390073.7" algo="FTMS"/>
<pk mz="396.065351" i="2513399.5" sn="18.67" a="2630.99" fwhm="0.001076" res="368161.2" algo="FTMS"/>
<pk mz="396.093638" i="7203326.0" sn="57.94" a="7095.79" fwhm="0.001018" res="389108.4" algo="FTMS"/>
<pk mz="396.101726" i="1938944.1" sn="13.86" a="1929.98" fwhm="0.001198" res="330513.2" algo="FTMS"/>
<pk mz="396.104966" i="2611201.0" sn="19.49" a="2448.77" fwhm="0.001073" res="369259.9" algo="FTMS"/>
<pk mz="396.130038" i="2792967.0" sn="21.01" a="2354.48" fwhm="0.000955" res="414624.3" algo="FTMS"/>
<pk mz="396.138117" i="1597192.9" sn="10.99" a="1069.71" fwhm="0.000876" res="452280.4" algo="FTMS"/>
<pk mz="397.020150" i="1413850.9" sn="9.46" a="945.72" fwhm="0.000890" res="446234.1" algo="FTMS"/>
<pk mz="397.041283" i="6430432.0" sn="51.46" a="6363.99" fwhm="0.001040" res="381616.4" algo="FTMS"/>
<pk mz="397.052497" i="1249378.6" sn="8.08" a="947.83" fwhm="0.000989" res="401348.6" algo="FTMS"/>
<pk mz="397.060610" i="1163492.6" sn="7.36" a="838.13" fwhm="0.000976" res="406982.1" algo="FTMS"/>
<pk mz="397.077663" i="12445417.0" sn="101.83" a="12849.92" fwhm="0.001015" res="391150.3" algo="FTMS"/>
<pk mz="397.097085" i="2069741.3" sn="14.95" a="1857.51" fwhm="0.001051" res="377867.8" algo="FTMS"/>
<pk mz="397.114024" i="8716017.0" sn="70.60" a="8837.35" fwhm="0.001018" res="390267.4" algo="FTMS"/>
<pk mz="397.117257" i="8112882.0" sn="65.55" a="8234.61" fwhm="0.001034" res="383957.9" algo="FTMS"/>
<pk mz="397.125256" i="1540851.9" sn="10.52" a="1014.24" fwhm="0.000861" res="461410.7" algo="FTMS"/>
<pk mz="397.127161" i="1164404.4" sn="7.37" a="706.71" fwhm="0.000949" res="418263.9" algo="FTMS"/>
<pk mz="397.144831" i="1143032.6" sn="7.19" a="694.23" fwhm="0.000842" res="471569.0" algo="FTMS"/>
<pk mz="397.150410" i="5946106.0" sn="47.41" a="6117.63" fwhm="0.001061" res="374312.7" algo="FTMS"/>
<pk mz="397.163437" i="1394685.0" sn="9.30" a="917.07" fwhm="0.000913" res="435239.4" algo="FTMS"/>
<pk mz="397.186807" i="3702530.5" sn="28.62" a="3372.14" fwhm="0.000947" res="419357.2" algo="FTMS"/>
<pk mz="397.223221" i="2349835.3" sn="17.29" a="1765.13" fwhm="0.000877" res="453119.7" algo="FTMS"/>
<pk mz="397.226311" i="1862668.0" sn="13.22" a="1892.47" fwhm="0.001192" res="333183.4" algo="FTMS"/>
<pk mz="398.044583" i="1455822.1" sn="9.81" a="989.26" fwhm="0.000908" res="438596.8" algo="FTMS"/>
<pk mz="398.072873" i="2568660.8" sn="19.13" a="2079.15" fwhm="0.000946" res="420883.8" algo="FTMS"/>
<pk mz="398.081000" i="2806230.8" sn="21.11" a="2659.02" fwhm="0.001081" res="368138.7" algo="FTMS"/>
<pk mz="398.084242" i="6054871.5" sn="48.32" a="6033.28" fwhm="0.001022" res="389490.9" algo="FTMS"/>
<pk mz="398.109328" i="2320861.5" sn="17.05" a="1692.34" fwhm="0.000878" res="453460.3" algo="FTMS"/>
<pk mz="398.117292" i="2058463.4" sn="14.85" a="1686.66" fwhm="0.001008" res="395143.9" algo="FTMS"/>
<pk mz="398.120670" i="1368544.3" sn="9.08" a="1156.21" fwhm="0.001088" res="366004.7" algo="FTMS"/>
<pk mz="398.122316" i="2331104.5" sn="17.14" a="1838.32" fwhm="0.000933" res="426504.5" algo="FTMS"/>
<pk mz="399.020413" i="1442485.0" sn="9.69" a="1302.40" fwhm="0.001067" res="373952.1" algo="FTMS"/>
<pk mz="399.035745" i="1733560.6" sn="12.13" a="1398.06" fwhm="0.001016" res="392574.2" algo="FTMS"/>
<pk mz="399.056866" i="6539453.5" sn="52.37" a="6393.50" fwhm="0.001019" res="391431.0" algo="FTMS"/>
<pk mz="399.068136" i="1123392.4" sn="7.02" a="867.68" fwhm="0.001002" res="398320.4" algo="FTMS"/>
<pk mz="399.072128" i="1526465.3" sn="10.40" a="1208.63" fwhm="0.001015" res="393296.0" algo="FTMS"/>
<pk mz="399.093291" i="9674950.0" sn="78.63" a="10143.56" fwhm="0.001045" res="381845.5" algo="FTMS"/>
<pk mz="399.104438" i="1649864.9" sn="11.43" a="1259.66" fwhm="0.000992" res="402296.6" algo="FTMS"/>
<pk mz="399.124020" i="1248205.5" sn="8.07" a="912.56" fwhm="0.000964" res="413855.6" algo="FTMS"/>
<pk mz="399.129669" i="6955215.0" sn="55.85" a="6934.11" fwhm="0.001049" res="380557.8" algo="FTMS"/>
<pk mz="399.157903" i="1130325.5" sn="7.08" a="769.51" fwhm="0.001023" res="390241.7" algo="FTMS"/>
<pk mz="399.166097" i="6373591.5" sn="50.98" a="6645.26" fwhm="0.001051" res="379859.8" algo="FTMS"/>
<pk mz="399.202467" i="5634272.0" sn="44.79" a="5300.55" fwhm="0.000999" res="399681.5" algo="FTMS"/>
<pk mz="399.238867" i="2369256.8" sn="17.29" a="1741.00" fwhm="0.000857" res="465674.7" algo="FTMS"/>
<pk mz="400.041957" i="1189669.9" sn="7.50" a="942.98" fwhm="0.001077" res="371515.8" algo="FTMS"/>
<pk mz="400.060301" i="1327018.3" sn="8.64" a="692.70" fwhm="0.000813" res="492019.5" algo="FTMS"/>
<pk mz="400.064538" i="1189803.3" sn="7.50" a="885.97" fwhm="0.000996" res="401741.3" algo="FTMS"/>
<pk mz="400.067423" i="1440939.9" sn="9.59" a="1034.68" fwhm="0.000937" res="427108.1" algo="FTMS"/>
<pk mz="400.088579" i="1625776.9" sn="11.12" a="1312.29" fwhm="0.000948" res="421972.6" algo="FTMS"/>
<pk mz="400.096634" i="2142642.8" sn="15.40" a="1640.81" fwhm="0.000947" res="422587.7" algo="FTMS"/>
<pk mz="400.124940" i="1708217.4" sn="11.80" a="1136.17" fwhm="0.000866" res="462159.8" algo="FTMS"/>
<pk mz="400.133006" i="1160379.4" sn="7.26" a="734.17" fwhm="0.000858" res="466117.9" algo="FTMS"/>
<pk mz="400.137952" i="1342652.5" sn="8.77" a="1237.42" fwhm="0.001168" res="342658.5" algo="FTMS"/>
<pk mz="400.169373" i="1231811.9" sn="7.85" a="781.53" fwhm="0.000895" res="447111.6" algo="FTMS"/>
<pk mz="400.205777" i="1534156.4" sn="10.36" a="1228.57" fwhm="0.001041" res="384287.8" algo="FTMS"/>
<pk mz="401.015022" i="3188362.5" sn="24.07" a="2987.95" fwhm="0.001033" res="388364.0" algo="FTMS"/>
<pk mz="401.036176" i="1794703.5" sn="12.52" a="1229.22" fwhm="0.000921" res="435289.5" algo="FTMS"/>
<pk mz="401.051434" i="2661011.0" sn="19.70" a="2463.41" fwhm="0.001027" res="390668.2" algo="FTMS"/>
<pk mz="401.067723" i="10168983.0" sn="81.96" a="11124.70" fwhm="0.001099" res="364797.9" algo="FTMS"/>
<pk mz="401.072525" i="5029528.0" sn="39.34" a="5029.09" fwhm="0.001068" res="375514.5" algo="FTMS"/>
<pk mz="401.087756" i="2590363.5" sn="19.12" a="2411.54" fwhm="0.001047" res="383024.8" algo="FTMS"/>
<pk mz="401.108953" i="5351072.5" sn="42.01" a="5118.99" fwhm="0.001007" res="398307.7" algo="FTMS"/>
<pk mz="401.124084" i="1685156.0" sn="11.61" a="1368.48" fwhm="0.000969" res="413857.2" algo="FTMS"/>
<pk mz="401.137157" i="1256359.1" sn="8.05" a="951.96" fwhm="0.001029" res="389877.9" algo="FTMS"/>
<pk mz="401.145304" i="4808361.0" sn="37.51" a="4618.90" fwhm="0.000980" res="409480.4" algo="FTMS"/>
<pk mz="401.179237" i="2082993.0" sn="14.91" a="1699.93" fwhm="0.000995" res="403186.2" algo="FTMS"/>
<pk mz="401.181702" i="6590129.5" sn="52.28" a="6891.01" fwhm="0.001035" res="387673.9" algo="FTMS"/>
<pk mz="401.204133" i="1333174.9" sn="8.69" a="923.32" fwhm="0.000842" res="476477.1" algo="FTMS"/>
<pk mz="401.218077" i="4051642.0" sn="31.23" a="3494.61" fwhm="0.000966" res="415552.6" algo="FTMS"/>
<pk mz="401.254377" i="1980354.6" sn="14.06" a="1546.44" fwhm="0.000988" res="406292.8" algo="FTMS"/>
<pk mz="402.046709" i="2846588.0" sn="21.24" a="2596.71" fwhm="0.001030" res="390314.0" algo="FTMS"/>
<pk mz="402.054832" i="1490813.9" sn="9.99" a="1256.16" fwhm="0.001043" res="385625.3" algo="FTMS"/>
<pk mz="402.076040" i="1425794.8" sn="9.46" a="819.32" fwhm="0.000838" res="479626.8" algo="FTMS"/>
<pk mz="402.082919" i="1405060.4" sn="9.28" a="934.85" fwhm="0.000876" res="459125.0" algo="FTMS"/>
<pk mz="402.140544" i="1817745.9" sn="12.71" a="1697.06" fwhm="0.001089" res="369356.6" algo="FTMS"/>
<pk mz="402.148742" i="1312659.8" sn="8.52" a="918.39" fwhm="0.000906" res="444106.7" algo="FTMS"/>
<pk mz="402.176905" i="1720730.4" sn="11.90" a="1228.96" fwhm="0.000911" res="441267.8" algo="FTMS"/>
<pk mz="402.184950" i="1574044.3" sn="10.68" a="1685.40" fwhm="0.001298" res="309846.8" algo="FTMS"/>
<pk mz="402.221376" i="1160868.8" sn="7.26" a="822.44" fwhm="0.001149" res="350126.8" algo="FTMS"/>
<pk mz="402.994388" i="1600088.9" sn="10.90" a="1287.69" fwhm="0.001001" res="402518.7" algo="FTMS"/>
<pk mz="403.030675" i="5149793.5" sn="40.34" a="5299.24" fwhm="0.001083" res="372282.8" algo="FTMS"/>
<pk mz="403.051777" i="2166118.3" sn="15.59" a="1767.65" fwhm="0.000994" res="405661.2" algo="FTMS"/>
<pk mz="403.064742" i="2962537.3" sn="22.20" a="2670.97" fwhm="0.001006" res="400821.6" algo="FTMS"/>
<pk mz="403.067115" i="4830314.0" sn="37.69" a="4661.01" fwhm="0.001038" res="388199.3" algo="FTMS"/>
<pk mz="403.070368" i="1400426.6" sn="9.24" a="1202.73" fwhm="0.001066" res="378291.6" algo="FTMS"/>
<pk mz="403.078370" i="2500204.5" sn="18.36" a="2560.71" fwhm="0.001118" res="360662.8" algo="FTMS"/>
<pk mz="403.088209" i="3524206.8" sn="26.86" a="3305.24" fwhm="0.001021" res="394857.9" algo="FTMS"/>
<pk mz="403.103450" i="3389554.3" sn="25.74" a="2877.79" fwhm="0.000955" res="422176.3" algo="FTMS"/>
<pk mz="403.124549" i="3077751.3" sn="23.15" a="2685.54" fwhm="0.000966" res="417403.5" algo="FTMS"/>
<pk mz="403.139826" i="2316410.8" sn="16.84" a="2074.75" fwhm="0.001023" res="394050.7" algo="FTMS"/>
<pk mz="403.152924" i="2008445.9" sn="14.29" a="1621.26" fwhm="0.001017" res="396429.0" algo="FTMS"/>
<pk mz="403.160982" i="4369535.5" sn="33.87" a="4160.19" fwhm="0.000999" res="403404.7" algo="FTMS"/>
<pk mz="403.183412" i="1283204.9" sn="8.27" a="985.19" fwhm="0.000982" res="410619.6" algo="FTMS"/>
<pk mz="403.189289" i="5140614.5" sn="40.26" a="5475.00" fwhm="0.001117" res="360848.0" algo="FTMS"/>
<pk mz="403.194827" i="66378888.0" z="-1" sn="548.10" a="72407.66" fwhm="0.001047" res="385003.4" algo="FTMS" component_name="a" deconvoluted_molecular_mass="403.195307" deconvoluted_isotopic_mass="403.195296"/>
<pk mz="403.197279" i="4326536.0" sn="33.51" a="4089.51" fwhm="0.001020" res="395134.9" algo="FTMS"/>
<pk mz="404.026033" i="1455944.5" sn="9.70" a="1007.61" fwhm="0.000889" res="454662.6" algo="FTMS"/>
<pk mz="404.033951" i="1243466.4" sn="7.94" a="894.21" fwhm="0.000909" res="444496.9" algo="FTMS"/>
<pk mz="404.062323" i="3209041.0" sn="24.24" a="3038.16" fwhm="0.001051" res="384561.0" algo="FTMS"/>
<pk mz="404.073689" i="13497684.0" sn="109.56" a="14489.34" fwhm="0.001079" res="374530.3" algo="FTMS"/>
<pk mz="404.098632" i="2209625.3" sn="15.95" a="1806.48" fwhm="0.000985" res="410266.8" algo="FTMS"/>
<pk mz="404.106796" i="1476187.3" sn="9.87" a="1136.11" fwhm="0.000976" res="414103.8" algo="FTMS"/>
<pk mz="404.146376" i="1190372.5" sn="7.50" a="780.19" fwhm="0.000981" res="412125.4" algo="FTMS"/>
<pk mz="404.156212" i="2270310.8" sn="16.46" a="1898.10" fwhm="0.001020" res="396230.7" algo="FTMS"/>
<pk mz="404.192607" i="2476911.3" sn="18.17" a="2174.25" fwhm="0.000977" res="413802.6" algo="FTMS"/>
<pk mz="404.198213" i="15943024.0" z="-1" sn="129.84" a="16711.90" fwhm="0.001057" res="382313.6" algo="FTMS" component_name="a" deconvoluted_molecular_mass="403.195307" deconvoluted_isotopic_mass="404.198685"/>
<pk mz="404.931423" i="1175578.0" sn="7.38" a="735.55" fwhm="0.000918" res="440956.9" algo="FTMS"/>
<pk mz="405.010078" i="2023468.3" sn="14.41" a="1672.18" fwhm="0.001015" res="398876.4" algo="FTMS"/>
<pk mz="405.046318" i="6692404.5" sn="53.13" a="7084.60" fwhm="0.001090" res="371690.0" algo="FTMS"/>
<pk mz="405.057525" i="1863991.1" sn="13.08" a="1425.94" fwhm="0.000976" res="414837.6" algo="FTMS"/>
<pk mz="405.076987" i="2552891.8" sn="18.80" a="2239.14" fwhm="0.000966" res="419340.6" algo="FTMS"/>
<pk mz="405.082726" i="10147389.0" sn="81.78" a="10986.17" fwhm="0.001092" res="370928.9" algo="FTMS"/>
<pk mz="405.094000" i="2588223.5" sn="19.09" a="2479.63" fwhm="0.001084" res="373665.0" algo="FTMS"/>
<pk mz="405.095868" i="1311040.0" sn="8.50" a="989.37" fwhm="0.000958" res="422767.2" algo="FTMS"/>
<pk mz="405.103971" i="1411009.9" sn="9.33" a="1485.40" fwhm="0.001238" res="327122.1" algo="FTMS"/>
<pk mz="405.106113" i="2485314.5" sn="18.24" a="2252.99" fwhm="0.001033" res="392141.6" algo="FTMS"/>
<pk mz="405.113317" i="1302852.0" sn="8.43" a="1086.27" fwhm="0.001085" res="373333.9" algo="FTMS"/>
<pk mz="405.119103" i="5557829.5" sn="43.72" a="5781.96" fwhm="0.001078" res="375777.4" algo="FTMS"/>
<pk mz="405.130251" i="1961799.9" sn="13.89" a="1776.47" fwhm="0.001053" res="384570.7" algo="FTMS"/>
<pk mz="405.132175" i="1939016.4" sn="13.71" a="1616.54" fwhm="0.000995" res="407182.0" algo="FTMS"/>
<pk mz="405.140275" i="1287498.3" sn="8.30" a="967.01" fwhm="0.000979" res="413789.0" algo="FTMS"/>
<pk mz="405.155475" i="2385997.8" sn="17.41" a="2087.54" fwhm="0.001018" res="397797.6" algo="FTMS"/>
<pk mz="405.168551" i="3718224.8" sn="28.46" a="3404.93" fwhm="0.001013" res="400056.1" algo="FTMS"/>
<pk mz="405.176607" i="1730642.6" sn="11.98" a="1231.32" fwhm="0.000865" res="468490.9" algo="FTMS"/>
<pk mz="405.186422" i="2128469.0" sn="15.28" a="1883.62" fwhm="0.001040" res="389767.1" algo="FTMS"/>
<pk mz="405.190722" i="2532950.0" sn="18.63" a="2779.74" fwhm="0.001486" res="272759.5" algo="FTMS"/>
<pk mz="405.201597" i="2285144.5" z="-1" sn="16.58" a="1970.38" fwhm="0.000982" res="412660.3" algo="FTMS" component_name="a" deconvoluted_molecular_mass="403.195307" deconvoluted_isotopic_mass="405.202072"/>
<pk mz="405.205026" i="1732953.3" sn="12.00" a="1668.34" fwhm="0.001136" res="356803.5" algo="FTMS"/>
<pk mz="405.213019" i="1378907.0" sn="9.06" a="1064.34" fwhm="0.001118" res="362597.8" algo="FTMS"/>
<pk mz="406.041572" i="3330330.0" sn="25.24" a="3058.82" fwhm="0.001039" res="390911.4" algo="FTMS"/>
<pk mz="406.049573" i="1900059.8" sn="13.38" a="1643.08" fwhm="0.001075" res="377634.0" algo="FTMS"/>
<pk mz="406.052970" i="1231004.5" sn="7.83" a="1158.75" fwhm="0.001333" res="304650.4" algo="FTMS"/>
<pk mz="406.077970" i="7436066.5" sn="59.29" a="7603.55" fwhm="0.001070" res="379338.2" algo="FTMS"/>
<pk mz="406.086028" i="2186532.0" sn="15.76" a="1928.03" fwhm="0.001025" res="396076.9" algo="FTMS"/>
<pk mz="406.089308" i="2850596.8" sn="21.26" a="2729.08" fwhm="0.001005" res="404101.5" algo="FTMS"/>
<pk mz="406.114446" i="2097962.8" sn="15.02" a="1975.16" fwhm="0.001111" res="365639.8" algo="FTMS"/>
<pk mz="406.122429" i="1238060.5" sn="7.89" a="651.36" fwhm="0.000785" res="517227.4" algo="FTMS"/>
<pk mz="406.125732" i="1638957.3" sn="11.22" a="1435.22" fwhm="0.001075" res="377619.1" algo="FTMS"/>
<pk mz="406.135515" i="2470191.5" sn="18.11" a="2347.76" fwhm="0.001322" res="307185.3" algo="FTMS"/>
<pk mz="406.150598" i="1217971.0" sn="7.72" a="1246.40" fwhm="0.001291" res="314631.6" algo="FTMS"/>
<pk mz="406.171885" i="1854519.9" sn="13.00" a="1593.50" fwhm="0.001061" res="382735.4" algo="FTMS"/>
<pk mz="407.025605" i="4387323.5" sn="34.01" a="4464.26" fwhm="0.001102" res="369279.1" algo="FTMS"/>
<pk mz="407.036820" i="1487614.4" sn="9.96" a="913.64" fwhm="0.000851" res="478073.3" algo="FTMS"/>
<pk mz="407.062009" i="9873412.0" sn="79.50" a="10583.87" fwhm="0.001074" res="378941.2" algo="FTMS"/>
<pk mz="407.073204" i="4407302.5" sn="34.17" a="4695.40" fwhm="0.001129" res="360687.8" algo="FTMS"/>
<pk mz="407.081301" i="1270280.5" sn="8.16" a="817.60" fwhm="0.000872" res="466958.6" algo="FTMS"/>
<pk mz="407.092708" i="1949707.1" sn="13.79" a="1467.21" fwhm="0.000962" res="423018.4" algo="FTMS"/>
<pk mz="407.098368" i="9267212.0" sn="74.47" a="9936.07" fwhm="0.001078" res="377810.6" algo="FTMS"/>
<pk mz="407.101626" i="1580045.1" sn="10.73" a="1102.42" fwhm="0.000979" res="415919.7" algo="FTMS"/>
<pk mz="407.109574" i="3030031.0" sn="22.75" a="2809.99" fwhm="0.001040" res="391562.3" algo="FTMS"/>
<pk mz="407.111304" i="1861903.4" sn="13.06" a="1543.93" fwhm="0.000992" res="410262.9" algo="FTMS"/>
<pk mz="407.129279" i="1446675.5" sn="9.62" a="1058.19" fwhm="0.001011" res="402732.9" algo="FTMS"/>
<pk mz="407.134749" i="4966421.0" sn="38.81" a="4914.24" fwhm="0.001044" res="389880.2" algo="FTMS"/>
<pk mz="407.137997" i="1396245.5" sn="9.20" a="884.62" fwhm="0.000908" res="448163.6" algo="FTMS"/>
<pk mz="407.147809" i="4049431.8" sn="31.20" a="3847.01" fwhm="0.001040" res="391655.7" algo="FTMS"/>
<pk mz="407.165528" i="1227035.8" sn="7.80" a="803.15" fwhm="0.000903" res="450973.7" algo="FTMS"/>
<pk mz="407.171173" i="3024413.0" sn="22.70" a="3195.31" fwhm="0.001123" res="362688.9" algo="FTMS"/>
<pk mz="407.184152" i="4469792.0" sn="34.69" a="5240.99" fwhm="0.001204" res="338200.9" algo="FTMS"/>
<pk mz="407.207620" i="1172005.4" sn="7.34" a="695.19" fwhm="0.000959" res="424536.7" algo="FTMS"/>
<pk mz="407.211090" i="1149606.3" sn="7.16" a="1029.68" fwhm="0.001320" res="308487.9" algo="FTMS"/>
<pk mz="407.220606" i="1966120.4" sn="13.93" a="1445.25" fwhm="0.000909" res="447751.5" algo="FTMS"/>
<pk mz="408.020899" i="1497311.3" sn="10.04" a="1011.42" fwhm="0.000902" res="452543.1" algo="FTMS"/>
<pk mz="408.028892" i="1241057.1" sn="7.91" a="910.84" fwhm="0.000951" res="429191.0" algo="FTMS"/>
<pk mz="408.057227" i="3652327.5" sn="27.91" a="3319.25" fwhm="0.001001" res="407481.9" algo="FTMS"/>
<pk mz="408.068590" i="19452138.0" sn="158.93" a="20784.18" fwhm="0.001073" res="380282.7" algo="FTMS"/>
<pk mz="408.093660" i="5463280.0" sn="42.93" a="5484.11" fwhm="0.001059" res="385343.6" algo="FTMS"/>
<pk mz="408.101743" i="2170097.8" sn="15.62" a="1619.46" fwhm="0.000910" res="448655.4" algo="FTMS"/>
<pk mz="408.105020" i="4165874.5" sn="32.17" a="4208.59" fwhm="0.001065" res="383140.7" algo="FTMS"/>
<pk mz="408.129939" i="2398712.3" sn="17.51" a="2369.85" fwhm="0.001132" res="360502.2" algo="FTMS"/>
<pk mz="408.138213" i="1627130.0" sn="11.11" a="1336.90" fwhm="0.001046" res="390200.9" algo="FTMS"/>
<pk mz="408.141337" i="1663994.8" sn="11.42" a="1143.64" fwhm="0.000881" res="463089.3" algo="FTMS"/>
<pk mz="408.151166" i="1678077.0" sn="11.54" a="1087.34" fwhm="0.000838" res="486934.4" algo="FTMS"/>
<pk mz="408.187575" i="1559301.4" sn="10.45" a="1136.72" fwhm="0.001052" res="387837.7" algo="FTMS"/>
<pk mz="409.004848" i="1208767.4" sn="7.57" a="764.93" fwhm="0.000908" res="450485.4" algo="FTMS"/>
<pk mz="409.011651" i="1455552.9" sn="9.59" a="1131.22" fwhm="0.000960" res="425926.0" algo="FTMS"/>
<pk mz="409.041259" i="10785224.0" sn="86.19" a="11666.00" fwhm="0.001083" res="377818.2" algo="FTMS"/>
<pk mz="409.052492" i="1708234.3" sn="11.67" a="1737.64" fwhm="0.001133" res="360972.2" algo="FTMS"/>
<pk mz="409.068777" i="1300429.9" sn="8.32" a="1128.93" fwhm="0.001134" res="360761.4" algo="FTMS"/>
<pk mz="409.072041" i="2271694.8" sn="16.29" a="1780.58" fwhm="0.000923" res="443065.5" algo="FTMS"/>
<pk mz="409.077643" i="12450256.0" sn="99.86" a="13448.18" fwhm="0.001088" res="376110.6" algo="FTMS"/>
<pk mz="409.080758" i="1250000.6" sn="7.90" a="1041.03" fwhm="0.001068" res="383058.3" algo="FTMS"/>
<pk mz="409.088927" i="2325458.5" sn="16.73" a="1943.83" fwhm="0.000990" res="413289.5" algo="FTMS"/>
<pk mz="409.090464" i="1213394.9" sn="7.60" a="779.12" fwhm="0.000929" res="440547.4" algo="FTMS"/>
<pk mz="409.108296" i="3257302.8" sn="24.38" a="2980.00" fwhm="0.000995" res="411056.5" algo="FTMS"/>
<pk mz="409.114031" i="8568280.0" sn="67.99" a="9357.67" fwhm="0.001099" res="372274.0" algo="FTMS"/>
<pk mz="409.117340" i="4259289.0" sn="32.61" a="4228.27" fwhm="0.001064" res="384669.6" algo="FTMS"/>
<pk mz="409.125120" i="1683930.6" sn="11.47" a="1435.46" fwhm="0.001090" res="375418.4" algo="FTMS"/>
<pk mz="409.127079" i="3738075.3" sn="28.33" a="3678.23" fwhm="0.001066" res="383626.2" algo="FTMS"/>
<pk mz="409.144867" i="2301407.3" sn="16.54" a="2071.47" fwhm="0.001043" res="392392.3" algo="FTMS"/>
<pk mz="409.150402" i="6096352.5" sn="47.69" a="6647.93" fwhm="0.001133" res="361006.2" algo="FTMS"/>
<pk mz="409.163468" i="4454883.5" sn="34.22" a="4163.64" fwhm="0.001007" res="406231.5" algo="FTMS"/>
<pk mz="409.181286" i="1248743.5" sn="7.89" a="962.69" fwhm="0.001051" res="389194.7" algo="FTMS"/>
<pk mz="409.186850" i="3257832.8" sn="24.39" a="2922.41" fwhm="0.001026" res="398833.6" algo="FTMS"/>
<pk mz="409.190073" i="1156201.5" sn="7.13" a="898.95" fwhm="0.001031" res="396802.0" algo="FTMS"/>
<pk mz="409.199886" i="4026859.8" sn="30.70" a="4007.46" fwhm="0.001069" res="382636.8" algo="FTMS"/>
<pk mz="409.223154" i="2007281.0" sn="14.12" a="1793.59" fwhm="0.001123" res="364278.6" algo="FTMS"/>
<pk mz="409.236407" i="1909492.0" sn="13.32" a="1740.75" fwhm="0.001035" res="395331.6" algo="FTMS"/>
<pk mz="409.311183" i="1429508.9" sn="9.38" a="1474.77" fwhm="0.001294" res="316265.1" algo="FTMS"/>
<pk mz="410.036613" i="1523113.4" sn="10.14" a="1157.37" fwhm="0.001038" res="395046.2" algo="FTMS"/>
<pk mz="410.044503" i="2404523.3" sn="17.38" a="2176.66" fwhm="0.001016" res="403625.1" algo="FTMS"/>
<pk mz="410.072902" i="4670129.5" sn="35.98" a="4754.28" fwhm="0.001069" res="383698.1" algo="FTMS"/>
<pk mz="410.075356" i="1897394.1" sn="13.22" a="1643.53" fwhm="0.001021" res="401623.0" algo="FTMS"/>
<pk mz="410.081058" i="2795699.5" sn="20.59" a="2562.67" fwhm="0.001035" res="396183.9" algo="FTMS"/>
<pk mz="410.084271" i="2478772.3" sn="17.99" a="2262.82" fwhm="0.001041" res="393763.8" algo="FTMS"/>
<pk mz="410.109277" i="7933626.0" sn="62.77" a="8472.84" fwhm="0.001084" res="378384.0" algo="FTMS"/>
<pk mz="410.117418" i="2255803.8" sn="16.16" a="2318.91" fwhm="0.001109" res="369674.3" algo="FTMS"/>
<pk mz="410.120727" i="1941692.4" sn="13.58" a="1685.19" fwhm="0.001094" res="374950.3" algo="FTMS"/>
<pk mz="410.145599" i="1473730.0" sn="9.74" a="1186.12" fwhm="0.000965" res="424960.2" algo="FTMS"/>
<pk mz="410.153923" i="1511619.9" sn="10.05" a="1333.23" fwhm="0.001142" res="359044.4" algo="FTMS"/>
<pk mz="410.221589" i="52880084.0" z="-1" sn="431.77" a="60139.54" fwhm="0.001091" res="375886.1" algo="FTMS" component_name="f" deconvoluted_molecular_mass="410.222078" deconvoluted_isotopic_mass="410.222076"/>
<pk mz="411.020622" i="2262407.8" sn="16.21" a="2016.94" fwhm="0.001077" res="381560.3" algo="FTMS"/>
<pk mz="411.035699" i="2071947.1" sn="14.65" a="1532.04" fwhm="0.000933" res="440379.6" algo="FTMS"/>
<pk mz="411.048833" i="3765134.0" sn="28.55" a="3449.13" fwhm="0.001022" res="402321.0" algo="FTMS"/>
<pk mz="411.056898" i="10011536.0" sn="79.83" a="11203.07" fwhm="0.001110" res="370228.3" algo="FTMS"/>
<pk mz="411.068235" i="1298578.4" sn="8.30" a="925.50" fwhm="0.000941" res="436846.7" algo="FTMS"/>
<pk mz="411.072171" i="1244051.3" sn="7.85" a="873.02" fwhm="0.001033" res="397870.5" algo="FTMS"/>
<pk mz="411.076381" i="1342868.3" sn="8.66" a="854.80" fwhm="0.000939" res="437825.9" algo="FTMS"/>
<pk mz="411.093275" i="11352984.0" sn="90.84" a="12574.70" fwhm="0.001112" res="369782.4" algo="FTMS"/>
<pk mz="411.096575" i="1727896.8" sn="11.82" a="1263.30" fwhm="0.000928" res="442952.5" algo="FTMS"/>
<pk mz="411.114386" i="2596252.8" sn="18.95" a="2449.21" fwhm="0.001079" res="381168.2" algo="FTMS"/>
<pk mz="411.129677" i="8307616.5" sn="65.84" a="9149.66" fwhm="0.001110" res="370475.1" algo="FTMS"/>
<pk mz="411.133021" i="20300706.0" sn="164.30" a="22792.36" fwhm="0.001094" res="375856.6" algo="FTMS"/>
<pk mz="411.142764" i="1647523.3" sn="11.16" a="1296.46" fwhm="0.000942" res="436587.9" algo="FTMS"/>
<pk mz="411.160422" i="1257767.1" sn="7.96" a="1117.34" fwhm="0.001174" res="350239.6" algo="FTMS"/>
<pk mz="411.166000" i="5456808.5" sn="42.44" a="5535.47" fwhm="0.001061" res="387596.9" algo="FTMS"/>
<pk mz="411.179092" i="3112875.5" sn="23.19" a="2816.68" fwhm="0.000996" res="412874.3" algo="FTMS"/>
<pk mz="411.196949" i="1253551.4" sn="7.93" a="1023.97" fwhm="0.001070" res="384218.6" algo="FTMS"/>
<pk mz="411.202458" i="3644848.8" sn="27.56" a="3502.02" fwhm="0.001060" res="387965.9" algo="FTMS"/>
<pk mz="411.215470" i="1644723.6" sn="11.14" a="1299.49" fwhm="0.001038" res="396174.4" algo="FTMS"/>
<pk mz="411.224938" i="11006902.0" z="-1" sn="88.00" a="12038.32" fwhm="0.001101" res="373442.5" algo="FTMS" component_name="f" deconvoluted_molecular_mass="410.222078" deconvoluted_isotopic_mass="411.225428"/>
<pk mz="411.238842" i="1720760.9" sn="11.77" a="1462.09" fwhm="0.001007" res="408304.5" algo="FTMS"/>
<pk mz="411.326763" i="1425356.6" sn="9.34" a="1047.33" fwhm="0.000966" res="425646.4" algo="FTMS"/>
<pk mz="412.052170" i="2824303.8" sn="20.82" a="2336.33" fwhm="0.000960" res="429307.9" algo="FTMS"/>
<pk mz="412.060273" i="2577009.5" sn="18.79" a="2646.91" fwhm="0.001121" res="367652.0" algo="FTMS"/>
<pk mz="412.088584" i="2988664.0" sn="22.17" a="2852.14" fwhm="0.001051" res="391937.2" algo="FTMS"/>
<pk mz="412.091782" i="1740920.6" sn="11.93" a="1420.45" fwhm="0.000975" res="422528.2" algo="FTMS"/>
<pk mz="412.099911" i="27419770.0" sn="222.75" a="31309.71" fwhm="0.001103" res="373471.9" algo="FTMS"/>
<pk mz="412.124905" i="7839872.0" sn="62.00" a="8361.74" fwhm="0.001087" res="379252.5" algo="FTMS"/>
<pk mz="412.133084" i="1269890.0" sn="8.06" a="745.79" fwhm="0.000803" res="513064.3" algo="FTMS"/>
<pk mz="412.136415" i="3007618.8" sn="22.33" a="2981.14" fwhm="0.001120" res="367833.1" algo="FTMS"/>
<pk mz="412.138025" i="1540739.0" sn="10.29" a="1278.86" fwhm="0.001034" res="398547.3" algo="FTMS"/>
<pk mz="412.169330" i="1589898.0" sn="10.69" a="1119.36" fwhm="0.000933" res="441611.5" algo="FTMS"/>
<pk mz="412.218644" i="15281301.0" sn="123.09" a="16755.74" fwhm="0.001105" res="373033.3" algo="FTMS"/>
<pk mz="412.228300" i="1348759.3" z="-1" sn="8.71" a="822.21" fwhm="0.000932" res="442087.4" algo="FTMS" component_name="f" deconvoluted_molecular_mass="410.222078" deconvoluted_isotopic_mass="412.228792"/>
<pk mz="412.966409" i="1376828.6" sn="8.94" a="898.69" fwhm="0.000850" res="485723.6" algo="FTMS"/>
<pk mz="412.990977" i="1342530.1" sn="8.66" a="1006.43" fwhm="0.000992" res="416441.3" algo="FTMS"/>
<pk mz="413.015085" i="2058567.5" sn="14.54" a="1840.84" fwhm="0.001077" res="383317.1" algo="FTMS"/>
<pk mz="413.036128" i="2891084.3" sn="21.37" a="3144.65" fwhm="0.001209" res="341628.3" algo="FTMS"/>
<pk mz="413.045716" i="1165902.4" sn="7.21" a="740.87" fwhm="0.000879" res="469931.6" algo="FTMS"/>
<pk mz="413.051357" i="2448207.8" sn="17.73" a="2239.39" fwhm="0.001059" res="390146.6" algo="FTMS"/>
<pk mz="413.072559" i="9272660.0" sn="73.76" a="10223.59" fwhm="0.001097" res="376456.1" algo="FTMS"/>
<pk mz="413.087799" i="1145431.8" sn="7.04" a="815.15" fwhm="0.000944" res="437608.8" algo="FTMS"/>
<pk mz="413.103328" i="2627419.3" sn="19.21" a="2218.38" fwhm="0.000957" res="431812.7" algo="FTMS"/>
<pk mz="413.108934" i="8828253.0" sn="70.11" a="9674.82" fwhm="0.001111" res="371971.7" algo="FTMS"/>
<pk mz="413.128148" i="1316704.9" sn="8.44" a="757.13" fwhm="0.000807" res="511834.6" algo="FTMS"/>
<pk mz="413.137115" i="1190754.9" sn="7.41" a="870.15" fwhm="0.000980" res="421537.9" algo="FTMS"/>
<pk mz="413.145327" i="5975396.5" sn="46.69" a="6504.14" fwhm="0.001122" res="368177.3" algo="FTMS"/>
<pk mz="413.176101" i="1225067.5" sn="7.69" a="756.50" fwhm="0.000871" res="474465.0" algo="FTMS"/>
<pk mz="413.181776" i="5539181.0" sn="43.11" a="5646.67" fwhm="0.001086" res="380550.0" algo="FTMS"/>
<pk mz="413.204152" i="1398897.9" sn="9.12" a="1089.32" fwhm="0.000963" res="429156.5" algo="FTMS"/>
<pk mz="413.218094" i="4601205.0" sn="35.41" a="4978.43" fwhm="0.001145" res="361012.4" algo="FTMS"/>
<pk mz="413.222056" i="2862453.8" sn="21.13" a="2553.02" fwhm="0.001001" res="412802.8" algo="FTMS"/>
<pk mz="413.254464" i="1982845.1" sn="13.91" a="1589.00" fwhm="0.000962" res="429657.4" algo="FTMS"/>
<pk mz="414.046782" i="1874477.9" sn="13.02" a="1451.25" fwhm="0.000986" res="420121.7" algo="FTMS"/>
<pk mz="414.067806" i="1619762.5" sn="10.93" a="1531.85" fwhm="0.001130" res="366349.0" algo="FTMS"/>
<pk mz="414.075873" i="2120500.3" sn="15.04" a="1897.32" fwhm="0.001062" res="389781.3" algo="FTMS"/>
<pk mz="414.104154" i="8629819.0" sn="68.48" a="9131.76" fwhm="0.001093" res="378987.8" algo="FTMS"/>
<pk mz="414.112280" i="1808700.4" sn="12.48" a="1679.99" fwhm="0.001077" res="384366.2" algo="FTMS"/>
<pk mz="414.140640" i="1763650.8" sn="12.11" a="1464.73" fwhm="0.001030" res="402221.2" algo="FTMS"/>
<pk mz="414.148691" i="1583940.5" sn="10.64" a="1152.84" fwhm="0.000956" res="433163.5" algo="FTMS"/>
<pk mz="414.184953" i="1643596.6" sn="11.13" a="1542.73" fwhm="0.001069" res="387404.9" algo="FTMS"/>
<pk mz="415.030694" i="3473160.5" sn="26.15" a="3527.15" fwhm="0.001128" res="367904.0" algo="FTMS"/>
<pk mz="415.051794" i="3365133.3" sn="25.26" a="2960.71" fwhm="0.001000" res="415235.1" algo="FTMS"/>
<pk mz="415.067133" i="2903312.8" sn="21.47" a="2905.01" fwhm="0.001064" res="390266.1" algo="FTMS"/>
<pk mz="415.083353" i="7613204.0" sn="60.13" a="8411.62" fwhm="0.001137" res="364924.7" algo="FTMS"/>
<pk mz="415.088186" i="7068437.5" sn="55.66" a="7966.65" fwhm="0.001168" res="355338.4" algo="FTMS"/>
<pk mz="415.103470" i="2033432.8" sn="14.33" a="1649.00" fwhm="0.000985" res="421608.8" algo="FTMS"/>
<pk mz="415.124574" i="5404445.5" sn="42.00" a="5829.21" fwhm="0.001112" res="373370.5" algo="FTMS"/>
<pk mz="415.152816" i="1440035.6" sn="9.45" a="1356.14" fwhm="0.001114" res="372704.6" algo="FTMS"/>
<pk mz="415.161003" i="5087013.5" sn="39.39" a="5607.65" fwhm="0.001147" res="362073.1" algo="FTMS"/>
<pk mz="415.194892" i="6389549.0" sn="50.09" a="6680.49" fwhm="0.001092" res="380158.1" algo="FTMS"/>
<pk mz="415.197357" i="6165293.5" sn="48.25" a="6914.50" fwhm="0.001162" res="357196.9" algo="FTMS"/>
<pk mz="415.219650" i="1834290.4" sn="12.69" a="1466.05" fwhm="0.001009" res="411631.7" algo="FTMS"/>
<pk mz="415.233699" i="3900213.5" sn="29.65" a="3934.64" fwhm="0.001093" res="379846.7" algo="FTMS"/>
<pk mz="415.270080" i="1833277.6" sn="12.68" a="1435.11" fwhm="0.000960" res="432790.6" algo="FTMS"/>
<pk mz="416.025953" i="1256420.9" sn="7.94" a="716.26" fwhm="0.000808" res="514664.8" algo="FTMS"/>
<pk mz="416.062395" i="2653677.0" sn="19.42" a="2301.13" fwhm="0.001061" res="392282.6" algo="FTMS"/>
<pk mz="416.073370" i="1350383.4" sn="8.72" a="1580.46" fwhm="0.001537" res="270705.5" algo="FTMS"/>
<pk mz="416.091596" i="1873651.4" sn="13.01" a="1583.61" fwhm="0.001069" res="389056.3" algo="FTMS"/>
<pk mz="416.098929" i="1478389.0" sn="9.77" a="1273.56" fwhm="0.001048" res="396873.1" algo="FTMS"/>
<pk mz="416.127998" i="1451515.4" sn="9.55" a="1205.58" fwhm="0.001002" res="415472.5" algo="FTMS"/>
<pk mz="416.156242" i="1395457.6" sn="9.09" a="950.23" fwhm="0.001023" res="406849.9" algo="FTMS"/>
<pk mz="416.164326" i="1160963.5" sn="7.16" a="753.87" fwhm="0.000875" res="475774.8" algo="FTMS"/>
<pk mz="416.167446" i="1153796.1" sn="7.10" a="765.39" fwhm="0.000928" res="448522.4" algo="FTMS"/>
<pk mz="416.192582" i="1891593.6" sn="13.16" a="1634.50" fwhm="0.001076" res="386936.3" algo="FTMS"/>
<pk mz="416.198334" i="1883915.0" sn="13.10" a="1437.60" fwhm="0.000964" res="431739.3" algo="FTMS"/>
<pk mz="416.200655" i="1242123.5" sn="7.83" a="880.43" fwhm="0.000946" res="439815.2" algo="FTMS"/>
<pk mz="416.237027" i="1544467.5" sn="10.31" a="1153.70" fwhm="0.000934" res="445817.8" algo="FTMS"/>
<pk mz="416.880176" i="1188257.3" sn="7.38" a="745.30" fwhm="0.000910" res="457994.9" algo="FTMS"/>
<pk mz="417.009990" i="2016189.9" sn="14.18" a="2120.60" fwhm="0.001302" res="320284.3" algo="FTMS"/>
<pk mz="417.046341" i="4227270.0" sn="32.33" a="4200.35" fwhm="0.001070" res="389772.7" algo="FTMS"/>
<pk mz="417.057484" i="1747912.4" sn="11.98" a="1528.15" fwhm="0.001096" res="380682.5" algo="FTMS"/>
<pk mz="417.067471" i="3080394.5" sn="22.92" a="3470.05" fwhm="0.001183" res="352567.9" algo="FTMS"/>
<pk mz="417.077031" i="8113356.5" sn="64.24" a="8999.32" fwhm="0.001130" res="369062.3" algo="FTMS"/>
<pk mz="417.080463" i="2561229.5" sn="18.65" a="2611.52" fwhm="0.001149" res="362865.3" algo="FTMS"/>
<pk mz="417.082694" i="4222158.0" sn="32.29" a="4486.14" fwhm="0.001137" res="366987.1" algo="FTMS"/>
<pk mz="417.093963" i="2281936.5" sn="16.36" a="2347.98" fwhm="0.001163" res="358538.8" algo="FTMS"/>
<pk mz="417.103833" i="17094866.0" sn="137.97" a="19949.52" fwhm="0.001155" res="361028.4" algo="FTMS"/>
<pk mz="417.119106" i="2888406.0" sn="21.34" a="2920.94" fwhm="0.001131" res="368745.0" algo="FTMS"/>
<pk mz="417.130500" i="1270872.4" sn="8.06" a="1087.36" fwhm="0.001132" res="368331.6" algo="FTMS"/>
<pk mz="417.140201" i="3876058.5" sn="29.45" a="3810.42" fwhm="0.001082" res="385417.3" algo="FTMS"/>
<pk mz="417.155576" i="1479901.9" sn="9.78" a="1058.57" fwhm="0.000908" res="459353.7" algo="FTMS"/>
<pk mz="417.168596" i="1922272.8" sn="13.41" a="1638.95" fwhm="0.001013" res="411686.0" algo="FTMS"/>
<pk mz="417.174255" i="1303522.0" sn="8.33" a="1000.50" fwhm="0.001012" res="412049.6" algo="FTMS"/>
<pk mz="417.176570" i="4736226.5" sn="36.51" a="5276.01" fwhm="0.001165" res="358134.4" algo="FTMS"/>
<pk mz="417.189379" i="2485989.3" sn="18.04" a="2411.86" fwhm="0.001069" res="390357.6" algo="FTMS"/>
<pk mz="417.199615" i="2680551.5" sn="19.63" a="4184.31" fwhm="0.001764" res="236502.8" algo="FTMS"/>
<pk mz="417.210426" i="407267552.0" z="-1" sn="3341.20" a="440565.38" fwhm="0.001103" res="378174.8" algo="FTMS" component_name="E" deconvoluted_molecular_mass="417.210949" deconvoluted_isotopic_mass="417.210931"/>
<pk mz="417.249450" i="1688306.5" sn="11.49" a="1285.60" fwhm="0.000949" res="439853.2" algo="FTMS"/>
<pk mz="418.041546" i="2749344.5" sn="20.20" a="2486.11" fwhm="0.001033" res="404829.9" algo="FTMS"/>
<pk mz="418.049738" i="1756834.3" sn="12.05" a="1554.86" fwhm="0.001087" res="384500.0" algo="FTMS"/>
<pk mz="418.078011" i="2580904.5" sn="18.81" a="2592.20" fwhm="0.001163" res="359636.3" algo="FTMS"/>
<pk mz="418.089295" i="2002346.9" sn="14.06" a="1595.98" fwhm="0.000973" res="429901.1" algo="FTMS"/>
<pk mz="418.107142" i="3044782.8" sn="22.62" a="3159.53" fwhm="0.001148" res="364360.3" algo="FTMS"/>
<pk mz="418.114326" i="1328048.4" sn="8.53" a="968.43" fwhm="0.000974" res="429332.4" algo="FTMS"/>
<pk mz="418.135591" i="1452469.0" sn="9.55" a="971.07" fwhm="0.000898" res="465762.5" algo="FTMS"/>
<pk mz="418.171913" i="2742205.0" sn="20.14" a="2365.90" fwhm="0.000987" res="423507.9" algo="FTMS"/>
<pk mz="418.213822" i="77965768.0" z="-1" sn="637.71" a="88539.95" fwhm="0.001124" res="371915.5" algo="FTMS" component_name="E" deconvoluted_molecular_mass="417.210949" deconvoluted_isotopic_mass="418.214330"/>
<pk mz="419.025629" i="4034679.8" sn="30.43" a="4512.72" fwhm="0.001188" res="352741.5" algo="FTMS"/>
<pk mz="419.036807" i="1449338.1" sn="9.42" a="1094.49" fwhm="0.000956" res="438160.9" algo="FTMS"/>
<pk mz="419.061960" i="8223359.5" sn="64.46" a="9310.78" fwhm="0.001168" res="358794.9" algo="FTMS"/>
<pk mz="419.073322" i="2825858.0" sn="20.61" a="2830.52" fwhm="0.001129" res="371243.0" algo="FTMS"/>
<pk mz="419.083147" i="1226116.3" sn="7.61" a="889.50" fwhm="0.000951" res="440651.4" algo="FTMS"/>
<pk mz="419.092789" i="1510534.3" sn="9.92" a="1181.09" fwhm="0.000957" res="437697.0" algo="FTMS"/>
<pk mz="419.098395" i="7189127.5" sn="56.06" a="7680.02" fwhm="0.001109" res="377961.8" algo="FTMS"/>
<pk mz="419.109709" i="2516362.0" sn="18.09" a="2580.26" fwhm="0.001171" res="357858.7" algo="FTMS"/>
<pk mz="419.111434" i="1834890.4" sn="12.56" a="1563.82" fwhm="0.001017" res="411947.6" algo="FTMS"/>
<pk mz="419.119525" i="1606284.1" sn="10.70" a="1599.08" fwhm="0.001218" res="344111.9" algo="FTMS"/>
<pk mz="419.134738" i="3493519.5" sn="26.03" a="3289.07" fwhm="0.001056" res="396875.4" algo="FTMS"/>
<pk mz="419.146104" i="2159250.0" sn="15.19" a="2366.43" fwhm="0.001251" res="335034.8" algo="FTMS"/>
<pk mz="419.147813" i="1950866.3" sn="13.50" a="1604.88" fwhm="0.000975" res="429831.2" algo="FTMS"/>
<pk mz="419.155887" i="2122388.0" sn="14.89" a="2132.21" fwhm="0.001193" res="351263.6" algo="FTMS"/>
<pk mz="419.171136" i="1998487.4" sn="13.88" a="1694.38" fwhm="0.001057" res="396509.7" algo="FTMS"/>
<pk mz="419.184242" i="2475674.3" sn="17.76" a="2275.44" fwhm="0.001053" res="398158.6" algo="FTMS"/>
<pk mz="419.206321" i="11512479.0" sn="91.18" a="13379.29" fwhm="0.001161" res="360990.0" algo="FTMS"/>
<pk mz="419.214754" i="2202529.0" sn="15.54" a="2147.65" fwhm="0.001112" res="376947.9" algo="FTMS"/>
<pk mz="419.217206" i="8308385.5" z="-1" sn="65.15" a="9578.63" fwhm="0.001166" res="359490.8" algo="FTMS" component_name="E" deconvoluted_molecular_mass="417.210949" deconvoluted_isotopic_mass="419.217716"/>
<pk mz="419.220559" i="1513378.1" sn="9.94" a="1249.84" fwhm="0.001059" res="395908.2" algo="FTMS"/>
<pk mz="419.228718" i="1292452.0" sn="8.15" a="840.66" fwhm="0.000916" res="457723.2" algo="FTMS"/>
<pk mz="420.057289" i="4969304.5" sn="38.02" a="5977.83" fwhm="0.001211" res="347001.8" algo="FTMS"/>
<pk mz="420.066261" i="2119002.3" sn="14.86" a="1903.29" fwhm="0.001350" res="311082.7" algo="FTMS"/>
<pk mz="420.068573" i="3806042.8" sn="28.57" a="3938.79" fwhm="0.001116" res="376290.3" algo="FTMS"/>
<pk mz="420.093625" i="3521888.3" sn="26.26" a="3446.71" fwhm="0.001099" res="382390.1" algo="FTMS"/>
<pk mz="420.101786" i="1600354.0" sn="10.65" a="1266.81" fwhm="0.001055" res="398297.5" algo="FTMS"/>
<pk mz="420.104934" i="1523042.8" sn="10.02" a="1181.97" fwhm="0.001042" res="403148.3" algo="FTMS"/>
<pk mz="420.130071" i="1176168.1" sn="7.20" a="771.18" fwhm="0.000964" res="435882.4" algo="FTMS"/>
<pk mz="420.187544" i="2386292.8" sn="17.03" a="2136.77" fwhm="0.001058" res="397147.9" algo="FTMS"/>
<pk mz="420.209631" i="2841977.5" sn="20.74" a="2940.89" fwhm="0.001091" res="385275.7" algo="FTMS"/>
<pk mz="420.223694" i="1176572.5" z="-1" sn="7.21" a="1113.99" fwhm="0.001196" res="351231.4" algo="FTMS" component_name="E" deconvoluted_molecular_mass="417.210949" deconvoluted_isotopic_mass="420.224207"/>
<pk mz="421.041222" i="6492206.0" sn="50.39" a="7278.47" fwhm="0.001138" res="369842.2" algo="FTMS"/>
<pk mz="421.052538" i="1787184.3" sn="12.16" a="1462.77" fwhm="0.001035" res="406759.8" algo="FTMS"/>
<pk mz="421.077670" i="10300470.0" sn="81.33" a="11723.50" fwhm="0.001159" res="363207.6" algo="FTMS"/>
<pk mz="421.080919" i="3594294.5" sn="26.85" a="3680.89" fwhm="0.001156" res="364186.6" algo="FTMS"/>
<pk mz="421.088902" i="2848824.0" sn="20.79" a="2778.01" fwhm="0.001088" res="386914.8" algo="FTMS"/>
<pk mz="421.108454" i="1880636.4" sn="12.92" a="1542.22" fwhm="0.001060" res="397316.7" algo="FTMS"/>
<pk mz="421.114025" i="6853693.5" sn="53.33" a="7633.73" fwhm="0.001146" res="367347.0" algo="FTMS"/>
<pk mz="421.117164" i="1311166.3" sn="8.30" a="1238.73" fwhm="0.001550" res="271633.6" algo="FTMS"/>
<pk mz="421.125304" i="2011712.0" sn="13.99" a="1674.65" fwhm="0.001005" res="418963.9" algo="FTMS"/>
<pk mz="421.127017" i="1953344.4" sn="13.51" a="1782.22" fwhm="0.001138" res="370122.0" algo="FTMS"/>
<pk mz="421.150424" i="3924549.5" sn="29.53" a="4160.99" fwhm="0.001117" res="377016.0" algo="FTMS"/>
<pk mz="421.155156" i="1662534.4" sn="11.15" a="1449.03" fwhm="0.001014" res="415237.6" algo="FTMS"/>
<pk mz="421.163480" i="4347976.0" sn="32.97" a="4761.07" fwhm="0.001137" res="370500.5" algo="FTMS"/>
<pk mz="421.181221" i="1546572.1" sn="10.21" a="1346.52" fwhm="0.001068" res="394428.6" algo="FTMS"/>
<pk mz="421.186804" i="1718093.3" sn="11.60" a="1406.29" fwhm="0.000984" res="428150.3" algo="FTMS"/>
<pk mz="421.199859" i="3195472.0" sn="23.61" a="3046.97" fwhm="0.001105" res="381120.0" algo="FTMS"/>
<pk mz="421.226548" i="13501526.0" sn="107.34" a="15902.43" fwhm="0.001175" res="358451.2" algo="FTMS"/>
<pk mz="421.236093" i="1434456.0" sn="9.30" a="1664.09" fwhm="0.001240" res="339811.4" algo="FTMS"/>
<pk mz="422.036382" i="2099460.8" sn="14.70" a="1869.49" fwhm="0.001054" res="400277.0" algo="FTMS"/>
<pk mz="422.072947" i="5049612.5" sn="38.67" a="5334.24" fwhm="0.001088" res="387792.7" algo="FTMS"/>
<pk mz="422.084234" i="69037328.0" z="-1" sn="558.53" a="82915.38" fwhm="0.001145" res="368729.1" algo="FTMS" component_name="Y" deconvoluted_molecular_mass="422.084757" deconvoluted_isotopic_mass="422.084751"/>
<pk mz="422.109336" i="2746132.5" sn="19.95" a="3098.66" fwhm="0.001240" res="340490.3" algo="FTMS"/>
<pk mz="422.117361" i="1834262.3" sn="12.55" a="1750.52" fwhm="0.001152" res="366559.4" algo="FTMS"/>
<pk mz="422.120619" i="2237463.0" sn="15.82" a="2260.98" fwhm="0.001187" res="355749.2" algo="FTMS"/>
<pk mz="422.153952" i="1176478.1" sn="7.20" a="844.85" fwhm="0.001061" res="397728.8" algo="FTMS"/>
<pk mz="422.166815" i="1258272.9" sn="7.87" a="757.35" fwhm="0.000859" res="491219.3" algo="FTMS"/>
<pk mz="422.229891" i="2941742.5" sn="21.54" a="2704.17" fwhm="0.001055" res="400357.6" algo="FTMS"/>
<pk mz="422.897360" i="1605054.0" sn="10.68" a="1184.24" fwhm="0.000940" res="450004.6" algo="FTMS"/>
<pk mz="423.020515" i="2773976.5" sn="20.18" a="2887.29" fwhm="0.001182" res="357885.8" algo="FTMS"/>
<pk mz="423.056898" i="9571808.0" sn="75.41" a="11065.22" fwhm="0.001172" res="361075.9" algo="FTMS"/>
<pk mz="423.068227" i="2229986.8" sn="15.76" a="2097.25" fwhm="0.001138" res="371764.9" algo="FTMS"/>
<pk mz="423.069957" i="3644387.0" sn="27.25" a="3613.87" fwhm="0.001084" res="390125.8" algo="FTMS"/>
<pk mz="423.073935" i="5802468.0" sn="44.78" a="6833.01" fwhm="0.001204" res="351425.3" algo="FTMS"/>
<pk mz="423.087625" i="8502759.0" z="-1" sn="66.72" a="9449.88" fwhm="0.001158" res="365495.8" algo="FTMS" component_name="Y" deconvoluted_molecular_mass="422.084757" deconvoluted_isotopic_mass="423.088146"/>
<pk mz="423.093336" i="9199080.0" sn="72.38" a="10721.31" fwhm="0.001142" res="370407.3" algo="FTMS"/>
<pk mz="423.096634" i="1917928.9" sn="13.22" a="1569.64" fwhm="0.001029" res="411306.4" algo="FTMS"/>
<pk mz="423.104605" i="2137066.5" sn="15.00" a="1817.42" fwhm="0.001008" res="419951.6" algo="FTMS"/>
<pk mz="423.106343" i="1494250.9" sn="9.78" a="1334.23" fwhm="0.001180" res="358596.3" algo="FTMS"/>
<pk mz="423.124053" i="3410926.8" sn="25.35" a="3384.08" fwhm="0.001126" res="375856.0" algo="FTMS"/>
<pk mz="423.129724" i="6126064.0" sn="47.41" a="6907.24" fwhm="0.001141" res="370921.1" algo="FTMS"/>
<pk mz="423.142801" i="2694642.8" sn="19.53" a="2775.17" fwhm="0.001190" res="355695.3" algo="FTMS"/>
<pk mz="423.160463" i="1408502.5" sn="9.08" a="1184.35" fwhm="0.001096" res="385987.9" algo="FTMS"/>
<pk mz="423.166065" i="3623927.8" sn="27.08" a="3889.39" fwhm="0.001144" res="370028.6" algo="FTMS"/>
<pk mz="423.179157" i="4391930.5" sn="33.32" a="4841.25" fwhm="0.001183" res="357627.8" algo="FTMS"/>
<pk mz="423.196833" i="1332350.4" sn="8.47" a="1411.86" fwhm="0.001349" res="313763.4" algo="FTMS"/>
<pk mz="423.202444" i="1654527.5" sn="11.08" a="1563.28" fwhm="0.001239" res="341537.4" algo="FTMS"/>
<pk mz="423.205760" i="2505728.3" sn="18.00" a="2355.73" fwhm="0.001040" res="407105.5" algo="FTMS"/>
<pk mz="423.215507" i="2323458.3" sn="16.52" a="2020.62" fwhm="0.001072" res="394747.3" algo="FTMS"/>
<pk mz="423.233211" i="1181574.1" sn="7.24" a="1106.02" fwhm="0.001230" res="343990.4" algo="FTMS"/>
<pk mz="423.238833" i="3206663.3" sn="23.69" a="3329.34" fwhm="0.001142" res="370699.4" algo="FTMS"/>
<pk mz="424.052183" i="2810549.5" sn="20.47" a="2608.70" fwhm="0.001080" res="392806.2" algo="FTMS"/>
<pk mz="424.060323" i="2543287.3" sn="18.30" a="2497.12" fwhm="0.001160" res="365478.5" algo="FTMS"/>
<pk mz="424.073516" i="2292410.0" sn="16.26" a="2020.35" fwhm="0.001056" res="401620.3" algo="FTMS"/>
<pk mz="424.088584" i="5156541.5" sn="39.53" a="5434.28" fwhm="0.001129" res="375577.2" algo="FTMS"/>
<pk mz="424.096781" i="2262207.0" sn="16.02" a="2122.18" fwhm="0.001099" res="386046.8" algo="FTMS"/>
<pk mz="424.099880" i="2918591.8" sn="21.35" a="3615.53" fwhm="0.001290" res="328723.0" algo="FTMS"/>
<pk mz="424.124938" i="3816133.0" sn="28.64" a="4278.50" fwhm="0.001180" res="359354.7" algo="FTMS"/>
<pk mz="424.132991" i="1753798.9" sn="11.89" a="1680.77" fwhm="0.001444" res="293769.9" algo="FTMS"/>
<pk mz="424.182586" i="1448657.4" sn="9.41" a="1165.95" fwhm="0.001096" res="386982.8" algo="FTMS"/>
<pk mz="424.894662" i="1335145.4" sn="8.49" a="908.37" fwhm="0.001001" res="424672.6" algo="FTMS"/>
<pk mz="425.036201" i="4305799.5" sn="32.62" a="5172.66" fwhm="0.001218" res="348915.3" algo="FTMS"/>
<pk mz="425.064534" i="8763277.0" sn="68.83" a="9811.75" fwhm="0.001146" res="371006.1" algo="FTMS"/>
<pk mz="425.072577" i="11132815.0" sn="88.08" a="13050.14" fwhm="0.001174" res="362025.2" algo="FTMS"/>
<pk mz="425.083816" i="1438353.6" sn="9.32" a="1126.70" fwhm="0.000933" res="455446.0" algo="FTMS"/>
<pk mz="425.108963" i="9226135.0" sn="72.59" a="10604.76" fwhm="0.001170" res="363406.0" algo="FTMS"/>
<pk mz="425.112140" i="1247127.6" sn="7.77" a="902.09" fwhm="0.001008" res="421818.1" algo="FTMS"/>
<pk mz="425.139783" i="1306013.5" sn="8.25" a="1055.38" fwhm="0.001131" res="375808.7" algo="FTMS"/>
<pk mz="425.145401" i="5555102.5" sn="42.77" a="6176.54" fwhm="0.001155" res="368079.5" algo="FTMS"/>
<pk mz="425.158478" i="2163105.5" sn="15.21" a="1825.82" fwhm="0.001014" res="419204.6" algo="FTMS"/>
<pk mz="425.176238" i="2146725.3" sn="15.08" a="1829.15" fwhm="0.001017" res="417923.7" algo="FTMS"/>
<pk mz="425.181744" i="4051878.5" sn="30.56" a="4312.69" fwhm="0.001145" res="371268.8" algo="FTMS"/>
<pk mz="425.194835" i="3922857.3" sn="29.51" a="4005.17" fwhm="0.001091" res="389881.8" algo="FTMS"/>
<pk mz="425.218214" i="2408366.3" sn="17.20" a="2326.33" fwhm="0.001087" res="391327.7" algo="FTMS"/>
<pk mz="425.231288" i="1189553.0" sn="7.30" a="900.99" fwhm="0.000982" res="433041.8" algo="FTMS"/>
<pk mz="426.031509" i="1164123.0" sn="7.09" a="756.61" fwhm="0.000988" res="431016.9" algo="FTMS"/>
<pk mz="426.039588" i="1279324.6" sn="8.03" a="863.73" fwhm="0.000906" res="470104.2" algo="FTMS"/>
<pk mz="426.067854" i="3776610.8" sn="28.32" a="3853.35" fwhm="0.001115" res="382277.4" algo="FTMS"/>
<pk mz="426.070403" i="1192547.3" sn="7.33" a="775.35" fwhm="0.000946" res="450303.6" algo="FTMS"/>
<pk mz="426.075901" i="2484836.3" sn="17.82" a="2363.92" fwhm="0.001147" res="371417.9" algo="FTMS"/>
<pk mz="426.104241" i="3779690.5" sn="28.34" a="3919.11" fwhm="0.001138" res="374538.8" algo="FTMS"/>
<pk mz="426.112266" i="2060908.1" sn="14.38" a="1903.66" fwhm="0.001082" res="393898.2" algo="FTMS"/>
<pk mz="426.115554" i="2606700.8" sn="18.81" a="2426.11" fwhm="0.001080" res="394561.6" algo="FTMS"/>
<pk mz="426.140609" i="5497970.0" sn="42.30" a="6173.16" fwhm="0.001164" res="366238.3" algo="FTMS"/>
<pk mz="426.153596" i="1243892.9" sn="7.74" a="1278.95" fwhm="0.001610" res="264618.9" algo="FTMS"/>
<pk mz="427.015514" i="1213227.1" sn="7.49" a="735.00" fwhm="0.000866" res="493235.4" algo="FTMS"/>
<pk mz="427.030699" i="2092334.4" sn="14.63" a="1899.37" fwhm="0.001107" res="385609.8" algo="FTMS"/>
<pk mz="427.051918" i="5384499.0" sn="41.38" a="5944.83" fwhm="0.001159" res="368325.5" algo="FTMS"/>
<pk mz="427.061632" i="3100469.0" sn="22.82" a="3914.30" fwhm="0.001378" res="309893.1" algo="FTMS"/>
<pk mz="427.067078" i="1679414.0" sn="11.28" a="1469.31" fwhm="0.001126" res="379277.0" algo="FTMS"/>
<pk mz="427.088220" i="9933115.0" sn="78.33" a="11984.07" fwhm="0.001215" res="351424.4" algo="FTMS"/>
<pk mz="427.118873" i="2558273.0" sn="18.42" a="2506.11" fwhm="0.001145" res="373027.7" algo="FTMS"/>
<pk mz="427.124595" i="6476098.0" sn="50.25" a="7436.45" fwhm="0.001182" res="361289.9" algo="FTMS"/>
<pk mz="427.127894" i="1772354.9" sn="12.03" a="1618.93" fwhm="0.001115" res="383170.9" algo="FTMS"/>
<pk mz="427.160967" i="4382026.0" sn="33.24" a="4984.38" fwhm="0.001197" res="356939.7" algo="FTMS"/>
<pk mz="427.191756" i="1865808.4" sn="12.79" a="1817.11" fwhm="0.001313" res="325474.6" algo="FTMS"/>
<pk mz="427.197420" i="4801873.5" sn="36.65" a="5281.64" fwhm="0.001149" res="371885.9" algo="FTMS"/>
<pk mz="427.210295" i="1460308.3" sn="9.50" a="928.80" fwhm="0.001008" res="423722.2" algo="FTMS"/>
<pk mz="427.233779" i="3606873.3" sn="26.94" a="3759.57" fwhm="0.001134" res="376674.4" algo="FTMS"/>
<pk mz="427.270134" i="1816416.9" sn="12.39" a="1817.09" fwhm="0.001207" res="353936.4" algo="FTMS"/>
<pk mz="428.026061" i="1226240.1" sn="7.60" a="706.94" fwhm="0.000854" res="501351.8" algo="FTMS"/>
<pk mz="428.055035" i="1265670.3" sn="7.92" a="1091.40" fwhm="0.001177" res="363628.3" algo="FTMS"/>
<pk mz="428.062343" i="1553159.8" sn="10.25" a="1265.89" fwhm="0.001020" res="419482.1" algo="FTMS"/>
<pk mz="428.083486" i="1718796.1" sn="11.60" a="1210.43" fwhm="0.000870" res="491824.2" algo="FTMS"/>
<pk mz="428.091613" i="1929741.9" sn="13.31" a="1684.62" fwhm="0.001016" res="421184.3" algo="FTMS"/>
<pk mz="428.119941" i="2699795.8" sn="19.57" a="3034.09" fwhm="0.001216" res="352141.9" algo="FTMS"/>
<pk mz="428.127999" i="1860629.5" sn="12.75" a="1644.05" fwhm="0.001109" res="386098.5" algo="FTMS"/>
<pk mz="428.132906" i="1662486.5" sn="11.14" a="1468.92" fwhm="0.001099" res="389452.0" algo="FTMS"/>
<pk mz="429.009913" i="2198222.5" sn="15.49" a="1842.46" fwhm="0.001050" res="408607.3" algo="FTMS"/>
<pk mz="429.031016" i="2245331.0" sn="15.87" a="2248.47" fwhm="0.001125" res="381459.3" algo="FTMS"/>
<pk mz="429.046338" i="2880726.3" sn="21.04" a="3170.44" fwhm="0.001241" res="345646.6" algo="FTMS"/>
<pk mz="429.057497" i="1160920.5" sn="7.06" a="653.58" fwhm="0.000886" res="484092.4" algo="FTMS"/>
<pk mz="429.067479" i="6996698.5" sn="54.47" a="8684.76" fwhm="0.001198" res="358167.9" algo="FTMS"/>
<pk mz="429.082769" i="2071773.9" sn="14.46" a="1926.06" fwhm="0.001091" res="393124.3" algo="FTMS"/>
<pk mz="429.093893" i="1284960.1" sn="8.07" a="1154.94" fwhm="0.001207" res="355480.0" algo="FTMS"/>
<pk mz="429.103859" i="5951202.0" sn="45.98" a="6681.06" fwhm="0.001175" res="365120.9" algo="FTMS"/>
<pk mz="429.119007" i="1755621.4" sn="11.89" a="1846.35" fwhm="0.001354" res="316851.2" algo="FTMS"/>
<pk mz="429.123641" i="1261798.4" sn="7.88" a="1177.29" fwhm="0.001292" res="332027.6" algo="FTMS"/>
<pk mz="429.140205" i="5486314.0" sn="41.75" a="6368.81" fwhm="0.001206" res="355974.1" algo="FTMS"/>
<pk mz="429.176645" i="4570865.5" sn="34.39" a="5405.93" fwhm="0.001222" res="351280.4" algo="FTMS"/>
<pk mz="429.210482" i="2086648.5" sn="14.43" a="2035.65" fwhm="0.001124" res="381790.1" algo="FTMS"/>
<pk mz="429.213006" i="5538553.0" sn="42.17" a="6292.31" fwhm="0.001209" res="354954.8" algo="FTMS"/>
<pk mz="429.235476" i="1617149.8" sn="10.65" a="1127.42" fwhm="0.001003" res="427766.9" algo="FTMS"/>
<pk mz="429.249473" i="3366144.8" sn="24.71" a="3322.38" fwhm="0.001114" res="385361.4" algo="FTMS"/>
<pk mz="430.041623" i="2147750.0" sn="14.92" a="1885.23" fwhm="0.001097" res="391912.3" algo="FTMS"/>
<pk mz="430.070913" i="1697964.3" sn="11.30" a="1815.41" fwhm="0.001264" res="340375.6" algo="FTMS"/>
<pk mz="430.078048" i="1935277.8" sn="13.21" a="1618.25" fwhm="0.001051" res="409382.9" algo="FTMS"/>
<pk mz="430.089182" i="1172912.0" sn="7.08" a="695.54" fwhm="0.000932" res="461590.0" algo="FTMS"/>
<pk mz="430.107340" i="1504435.9" sn="9.75" a="1407.12" fwhm="0.001145" res="375704.1" algo="FTMS"/>
<pk mz="430.114368" i="1194677.3" sn="7.26" a="814.55" fwhm="0.000970" res="443212.0" algo="FTMS"/>
<pk mz="430.135483" i="1429945.8" sn="9.15" a="1534.41" fwhm="0.001343" res="320343.6" algo="FTMS"/>
<pk mz="430.171972" i="1263041.3" sn="7.81" a="1005.06" fwhm="0.001137" res="378416.0" algo="FTMS"/>
<pk mz="430.180091" i="1359043.0" sn="8.58" a="1102.50" fwhm="0.001099" res="391295.0" algo="FTMS"/>
<pk mz="430.216306" i="1704394.5" sn="11.35" a="1581.37" fwhm="0.001163" res="369855.9" algo="FTMS"/>
<pk mz="431.025635" i="3783794.8" sn="28.06" a="4477.68" fwhm="0.001253" res="343891.1" algo="FTMS"/>
<pk mz="431.046661" i="2399351.3" sn="16.94" a="2221.35" fwhm="0.001090" res="395282.1" algo="FTMS"/>
<pk mz="431.061997" i="4626554.5" sn="34.83" a="4992.80" fwhm="0.001148" res="375470.7" algo="FTMS"/>
<pk mz="431.073222" i="2205052.8" sn="15.37" a="2502.24" fwhm="0.001307" res="329704.1" algo="FTMS"/>
<pk mz="431.083108" i="4706431.0" sn="35.48" a="5140.76" fwhm="0.001188" res="362778.5" algo="FTMS"/>
<pk mz="431.098403" i="11719810.0" sn="91.84" a="14402.57" fwhm="0.001205" res="357872.5" algo="FTMS"/>
<pk mz="431.109823" i="1838212.4" sn="12.43" a="2063.50" fwhm="0.001306" res="330097.4" algo="FTMS"/>
<pk mz="431.119566" i="3824774.3" sn="28.39" a="4078.80" fwhm="0.001124" res="383508.4" algo="FTMS"/>
<pk mz="431.134765" i="2352265.5" sn="16.56" a="2281.55" fwhm="0.001167" res="369590.9" algo="FTMS"/>
<pk mz="431.147923" i="1415820.3" sn="9.03" a="1149.18" fwhm="0.001058" res="407488.4" algo="FTMS"/>
<pk mz="431.155894" i="4045966.0" sn="30.17" a="4363.98" fwhm="0.001190" res="362400.8" algo="FTMS"/>
<pk mz="431.178401" i="1733522.6" sn="11.58" a="1559.39" fwhm="0.001095" res="393691.1" algo="FTMS"/>
<pk mz="431.184241" i="1744531.8" sn="11.67" a="1596.37" fwhm="0.001111" res="387968.0" algo="FTMS"/>
<pk mz="431.189689" i="1230740.9" sn="7.54" a="907.28" fwhm="0.001042" res="413871.2" algo="FTMS"/>
<pk mz="431.192307" i="5153941.5" sn="39.07" a="5765.52" fwhm="0.001193" res="361512.1" algo="FTMS"/>
<pk mz="431.226183" i="26326172.0" sn="209.22" a="31787.37" fwhm="0.001214" res="355343.1" algo="FTMS"/>
<pk mz="431.228733" i="3560605.0" sn="26.27" a="4307.96" fwhm="0.001309" res="329328.6" algo="FTMS"/>
<pk mz="431.265052" i="2043044.5" sn="14.07" a="1788.69" fwhm="0.001070" res="402974.1" algo="FTMS"/>
<pk mz="432.020863" i="1367873.0" sn="8.64" a="1117.69" fwhm="0.001119" res="385950.8" algo="FTMS"/>
<pk mz="432.057290" i="3108680.5" sn="22.63" a="3256.81" fwhm="0.001174" res="367918.2" algo="FTMS"/>
<pk mz="432.065249" i="1651530.3" sn="10.92" a="1311.84" fwhm="0.001035" res="417422.7" algo="FTMS"/>
<pk mz="432.068455" i="1304906.9" sn="8.14" a="991.35" fwhm="0.001093" res="395143.5" algo="FTMS"/>
<pk mz="432.077475" i="1198156.8" sn="7.28" a="617.58" fwhm="0.000884" res="488841.4" algo="FTMS"/>
<pk mz="432.093588" i="3096400.0" sn="22.54" a="3032.58" fwhm="0.001102" res="392085.0" algo="FTMS"/>
<pk mz="432.101724" i="2767185.8" sn="19.89" a="2806.88" fwhm="0.001131" res="381956.8" algo="FTMS"/>
<pk mz="432.104761" i="1386834.4" sn="8.80" a="1000.59" fwhm="0.001023" res="422556.6" algo="FTMS"/>
<pk mz="432.130062" i="1361751.6" sn="8.60" a="1162.86" fwhm="0.001122" res="385177.6" algo="FTMS"/>
<pk mz="432.151204" i="2196828.0" sn="15.31" a="2063.00" fwhm="0.001131" res="381996.2" algo="FTMS"/>
<pk mz="432.159281" i="1211997.6" sn="7.39" a="872.90" fwhm="0.000997" res="433343.8" algo="FTMS"/>
<pk mz="432.187550" i="2007907.5" sn="13.79" a="2043.30" fwhm="0.001149" res="376229.8" algo="FTMS"/>
<pk mz="432.229534" i="7129452.0" sn="54.95" a="8564.48" fwhm="0.001212" res="356528.1" algo="FTMS"/>
<pk mz="433.004835" i="1396748.1" sn="8.88" a="1055.21" fwhm="0.001215" res="356304.5" algo="FTMS"/>
<pk mz="433.041298" i="5677587.5" sn="43.28" a="6291.68" fwhm="0.001178" res="367562.9" algo="FTMS"/>
<pk mz="433.052518" i="2703893.8" sn="19.38" a="2721.20" fwhm="0.001114" res="388836.4" algo="FTMS"/>
<pk mz="433.071969" i="6114842.0" sn="46.79" a="7080.43" fwhm="0.001223" res="354071.3" algo="FTMS"/>
<pk mz="433.077643" i="7735835.0" sn="59.82" a="9096.05" fwhm="0.001201" res="360674.3" algo="FTMS"/>
<pk mz="433.088954" i="2858525.5" sn="20.62" a="3080.22" fwhm="0.001142" res="379369.3" algo="FTMS"/>
<pk mz="433.098675" i="2625055.5" sn="18.75" a="3122.64" fwhm="0.001336" res="324136.5" algo="FTMS"/>
<pk mz="433.114004" i="9868835.0" sn="76.96" a="11711.17" fwhm="0.001215" res="356565.3" algo="FTMS"/>
<pk mz="433.125283" i="1623332.9" sn="10.70" a="1740.45" fwhm="0.001393" res="310851.8" algo="FTMS"/>
<pk mz="433.135000" i="1757990.9" sn="11.78" a="1538.58" fwhm="0.001033" res="419494.4" algo="FTMS"/>
<pk mz="433.150413" i="2952746.0" sn="21.38" a="3167.48" fwhm="0.001124" res="385284.7" algo="FTMS"/>
<pk mz="433.161667" i="2672684.3" sn="19.13" a="2744.66" fwhm="0.001206" res="359144.4" algo="FTMS"/>
<pk mz="433.163553" i="2995756.8" sn="21.73" a="3027.56" fwhm="0.001168" res="370919.5" algo="FTMS"/>
<pk mz="433.171584" i="2506798.3" sn="17.80" a="2637.71" fwhm="0.001219" res="355296.1" algo="FTMS"/>
<pk mz="433.186737" i="1895985.5" sn="12.89" a="1717.30" fwhm="0.001092" res="396807.8" algo="FTMS"/>
<pk mz="433.199890" i="3099188.3" sn="22.56" a="3345.50" fwhm="0.001148" res="377486.2" algo="FTMS"/>
<pk mz="433.205455" i="5308981.5" sn="40.32" a="5987.97" fwhm="0.001195" res="362568.8" algo="FTMS"/>
<pk mz="433.207882" i="2341941.8" sn="16.47" a="2226.79" fwhm="0.001116" res="388309.7" algo="FTMS"/>
<pk mz="433.221993" i="1278776.8" sn="7.93" a="1167.63" fwhm="0.001479" res="292929.0" algo="FTMS"/>
<pk mz="434.036622" i="2371296.0" sn="16.71" a="2371.02" fwhm="0.001201" res="361303.9" algo="FTMS"/>
<pk mz="434.044724" i="1478625.6" sn="9.53" a="1371.98" fwhm="0.001127" res="385272.8" algo="FTMS"/>
<pk mz="434.072838" i="5543655.5" sn="42.20" a="6536.80" fwhm="0.001206" res="359840.6" algo="FTMS"/>
<pk mz="434.081926" i="2527465.3" sn="17.96" a="1975.45" fwhm="0.000914" res="474838.1" algo="FTMS"/>
<pk mz="434.084194" i="2137577.8" sn="14.83" a="2290.88" fwhm="0.001234" res="351714.0" algo="FTMS"/>
<pk mz="434.092955" i="1171691.6" sn="7.06" a="912.78" fwhm="0.001080" res="402083.7" algo="FTMS"/>
<pk mz="434.109255" i="3214575.0" sn="23.48" a="3614.92" fwhm="0.001204" res="360463.6" algo="FTMS"/>
<pk mz="434.117372" i="2457840.5" sn="17.40" a="2310.73" fwhm="0.001136" res="382287.5" algo="FTMS"/>
<pk mz="434.120588" i="1277681.3" sn="7.92" a="923.90" fwhm="0.001061" res="409279.5" algo="FTMS"/>
<pk mz="434.130429" i="1307891.3" sn="8.16" a="967.89" fwhm="0.000992" res="437603.8" algo="FTMS"/>
<pk mz="434.166790" i="2153722.8" sn="14.96" a="1765.30" fwhm="0.001018" res="426316.1" algo="FTMS"/>
<pk mz="434.203100" i="2500354.0" sn="17.74" a="2362.04" fwhm="0.001144" res="379671.2" algo="FTMS"/>
<pk mz="434.208810" i="1532419.3" sn="9.96" a="1287.38" fwhm="0.001037" res="418540.1" algo="FTMS"/>
<pk mz="435.020559" i="3770793.3" sn="27.95" a="4287.91" fwhm="0.001248" res="348492.4" algo="FTMS"/>
<pk mz="435.056936" i="8964017.0" sn="69.69" a="10815.64" fwhm="0.001243" res="349935.6" algo="FTMS"/>
<pk mz="435.068149" i="3806131.0" sn="28.23" a="3713.15" fwhm="0.001086" res="400621.3" algo="FTMS"/>
<pk mz="435.069928" i="1393715.4" sn="8.85" a="1637.56" fwhm="0.001463" res="297422.3" algo="FTMS"/>
<pk mz="435.087620" i="6046647.0" sn="46.24" a="6886.08" fwhm="0.001187" res="366418.3" algo="FTMS"/>
<pk mz="435.093314" i="11612088.0" sn="90.97" a="14003.49" fwhm="0.001221" res="356444.5" algo="FTMS"/>
<pk mz="435.096568" i="2018232.8" sn="13.87" a="1745.58" fwhm="0.001086" res="400591.0" algo="FTMS"/>
<pk mz="435.104474" i="3130298.5" sn="22.80" a="3108.88" fwhm="0.001128" res="385830.1" algo="FTMS"/>
<pk mz="435.106261" i="2028986.8" sn="13.95" a="1993.09" fwhm="0.001165" res="373483.2" algo="FTMS"/>
<pk mz="435.129704" i="8374207.5" sn="64.95" a="9943.24" fwhm="0.001226" res="355014.1" algo="FTMS"/>
<pk mz="435.140959" i="1659841.9" sn="10.99" a="1295.10" fwhm="0.001052" res="413468.3" algo="FTMS"/>
<pk mz="435.142719" i="2418114.3" sn="17.08" a="2480.26" fwhm="0.001180" res="368796.9" algo="FTMS"/>
<pk mz="435.166076" i="3903943.0" sn="29.02" a="4381.24" fwhm="0.001230" res="353930.7" algo="FTMS"/>
<pk mz="435.170253" i="1820103.9" sn="12.27" a="1430.00" fwhm="0.000995" res="437192.8" algo="FTMS"/>
<pk mz="435.179176" i="4412361.5" sn="33.11" a="4786.00" fwhm="0.001164" res="373826.1" algo="FTMS"/>
<pk mz="435.196926" i="1264589.3" sn="7.81" a="847.09" fwhm="0.001003" res="434050.4" algo="FTMS"/>
<pk mz="435.202538" i="1928910.4" sn="13.15" a="2116.61" fwhm="0.001271" res="342347.0" algo="FTMS"/>
<pk mz="435.215590" i="3373009.0" sn="24.75" a="3520.14" fwhm="0.001208" res="360199.9" algo="FTMS"/>
<pk mz="436.052132" i="4032635.3" sn="30.05" a="4503.05" fwhm="0.001231" res="354136.1" algo="FTMS"/>
<pk mz="436.060291" i="2435709.0" sn="17.22" a="2435.55" fwhm="0.001186" res="367781.7" algo="FTMS"/>
<pk mz="436.088544" i="5206147.0" sn="39.48" a="6414.23" fwhm="0.001283" res="339942.8" algo="FTMS"/>
<pk mz="436.099863" i="24156294.0" sn="191.77" a="31100.76" fwhm="0.001235" res="352998.5" algo="FTMS"/>
<pk mz="436.124926" i="2643594.3" sn="18.89" a="2625.72" fwhm="0.001136" res="383981.5" algo="FTMS"/>
<pk mz="436.133005" i="1598091.8" sn="10.49" a="1688.64" fwhm="0.001331" res="327744.8" algo="FTMS"/>
<pk mz="436.137878" i="1249164.8" sn="7.68" a="794.85" fwhm="0.001071" res="407267.7" algo="FTMS"/>
<pk mz="436.146144" i="1385486.5" sn="8.78" a="1539.55" fwhm="0.001427" res="305540.9" algo="FTMS"/>
<pk mz="436.161374" i="1512337.5" sn="9.80" a="1332.78" fwhm="0.001156" res="377382.1" algo="FTMS"/>
<pk mz="436.182500" i="2257557.8" sn="15.79" a="2177.57" fwhm="0.001129" res="386412.4" algo="FTMS"/>
<pk mz="436.218816" i="1582749.3" sn="10.36" a="1234.69" fwhm="0.001041" res="419236.6" algo="FTMS"/>
<pk mz="437.036186" i="6353219.0" sn="48.70" a="7669.49" fwhm="0.001233" res="354502.9" algo="FTMS"/>
<pk mz="437.047391" i="1285189.1" sn="7.97" a="909.68" fwhm="0.001028" res="425273.4" algo="FTMS"/>
<pk mz="437.072593" i="11682122.0" sn="91.53" a="14195.55" fwhm="0.001246" res="350770.3" algo="FTMS"/>
<pk mz="437.083845" i="3025228.5" sn="21.96" a="3125.95" fwhm="0.001119" res="390666.1" algo="FTMS"/>
<pk mz="437.089582" i="5728589.5" sn="43.68" a="6819.75" fwhm="0.001228" res="355999.3" algo="FTMS"/>
<pk mz="437.103331" i="6115664.5" sn="46.79" a="6917.19" fwhm="0.001176" res="371557.4" algo="FTMS"/>
<pk mz="437.108972" i="10641746.0" sn="83.16" a="13390.33" fwhm="0.001242" res="351877.9" algo="FTMS"/>
<pk mz="437.120244" i="2713940.0" sn="19.45" a="3310.17" fwhm="0.001331" res="328404.5" algo="FTMS"/>
<pk mz="437.121961" i="2039124.3" sn="14.03" a="1751.60" fwhm="0.001064" res="410780.8" algo="FTMS"/>
<pk mz="437.145338" i="6999385.0" sn="53.89" a="8511.35" fwhm="0.001222" res="357809.8" algo="FTMS"/>
<pk mz="437.148679" i="3698009.8" sn="27.36" a="4117.48" fwhm="0.001205" res="362813.2" algo="FTMS"/>
<pk mz="437.158390" i="3855707.8" sn="28.63" a="3967.21" fwhm="0.001113" res="392842.4" algo="FTMS"/>
<pk mz="437.164760" i="1242717.0" sn="7.63" a="1129.85" fwhm="0.001207" res="362257.8" algo="FTMS"/>
<pk mz="437.176172" i="1572191.3" sn="10.28" a="1577.61" fwhm="0.001151" res="379974.6" algo="FTMS"/>
<pk mz="437.181742" i="3461472.5" sn="25.46" a="3800.64" fwhm="0.001196" res="365642.7" algo="FTMS"/>
<pk mz="437.185028" i="1249377.0" sn="7.68" a="1094.34" fwhm="0.001148" res="380683.5" algo="FTMS"/>
<pk mz="437.194826" i="4197731.0" sn="31.38" a="4645.55" fwhm="0.001174" res="372410.4" algo="FTMS"/>
<pk mz="437.212395" i="1209702.6" sn="7.37" a="1269.31" fwhm="0.001188" res="368143.6" algo="FTMS"/>
<pk mz="437.218123" i="1631335.8" sn="10.75" a="1280.18" fwhm="0.001075" res="406823.3" algo="FTMS"/>
<pk mz="437.231101" i="2089322.4" sn="14.43" a="1853.89" fwhm="0.001061" res="412129.1" algo="FTMS"/>
<pk mz="437.254501" i="1220207.1" sn="7.45" a="787.94" fwhm="0.000922" res="474268.1" algo="FTMS"/>
<pk mz="438.031540" i="1350667.9" sn="8.50" a="1094.77" fwhm="0.001034" res="423431.0" algo="FTMS"/>
<pk mz="438.039507" i="1416461.5" sn="9.03" a="1246.85" fwhm="0.001182" res="370499.9" algo="FTMS"/>
<pk mz="438.067826" i="3170323.3" sn="23.12" a="3351.09" fwhm="0.001155" res="379149.2" algo="FTMS"/>
<pk mz="438.075890" i="3582996.8" sn="26.44" a="4022.18" fwhm="0.001182" res="370742.1" algo="FTMS"/>
<pk mz="438.079171" i="3096085.5" sn="22.52" a="3575.51" fwhm="0.001267" res="345653.2" algo="FTMS"/>
<pk mz="438.089155" i="1651223.5" sn="10.91" a="1786.81" fwhm="0.001368" res="320128.9" algo="FTMS"/>
<pk mz="438.104170" i="5083674.5" sn="38.50" a="5906.63" fwhm="0.001224" res="357992.2" algo="FTMS"/>
<pk mz="438.112288" i="2737180.3" sn="19.64" a="3292.04" fwhm="0.001308" res="334952.0" algo="FTMS"/>
<pk mz="438.115553" i="1731868.9" sn="11.56" a="1430.32" fwhm="0.001079" res="406044.4" algo="FTMS"/>
<pk mz="438.140486" i="2166817.8" sn="15.06" a="2241.47" fwhm="0.001216" res="360347.1" algo="FTMS"/>
<pk mz="438.148737" i="1845283.5" sn="12.47" a="1454.16" fwhm="0.001047" res="418654.7" algo="FTMS"/>
<pk mz="438.153649" i="1903140.5" sn="12.94" a="1995.19" fwhm="0.001345" res="325784.9" algo="FTMS"/>
<pk mz="438.198176" i="1226541.5" sn="7.50" a="933.80" fwhm="0.001028" res="426163.9" algo="FTMS"/>
<pk mz="438.213251" i="1308208.5" sn="8.16" a="1296.88" fwhm="0.001207" res="362939.1" algo="FTMS"/>
<pk mz="439.015517" i="1950929.8" sn="13.32" a="1760.34" fwhm="0.001172" res="374686.0" algo="FTMS"/>
<pk mz="439.051822" i="8448729.0" sn="65.54" a="10443.73" fwhm="0.001262" res="347877.8" algo="FTMS"/>
<pk mz="439.055282" i="2110681.8" sn="14.60" a="2277.88" fwhm="0.001220" res="359778.5" algo="FTMS"/>
<pk mz="439.063113" i="2010075.3" sn="13.79" a="2227.18" fwhm="0.001323" res="331979.6" algo="FTMS"/>
<pk mz="439.088178" i="12077792.0" sn="94.70" a="15340.25" fwhm="0.001293" res="339707.2" algo="FTMS"/>
<pk mz="439.099508" i="2122466.5" sn="14.70" a="1705.59" fwhm="0.001028" res="427328.7" algo="FTMS"/>
<pk mz="439.124621" i="9065192.0" sn="70.49" a="10691.36" fwhm="0.001221" res="359532.2" algo="FTMS"/>
<pk mz="439.126892" i="10912488.0" sn="85.34" a="14903.51" fwhm="0.001262" res="347938.2" algo="FTMS"/>
<pk mz="439.137670" i="1475306.3" sn="9.50" a="1363.41" fwhm="0.001161" res="378204.1" algo="FTMS"/>
<pk mz="439.155437" i="1904877.8" sn="12.95" a="1580.97" fwhm="0.001058" res="415274.1" algo="FTMS"/>
<pk mz="439.160988" i="6054639.0" sn="46.30" a="7248.85" fwhm="0.001215" res="361595.0" algo="FTMS"/>
<pk mz="439.174088" i="3857137.5" sn="28.64" a="4719.31" fwhm="0.001308" res="335704.5" algo="FTMS"/>
<pk mz="439.191901" i="1500405.1" sn="9.70" a="1655.66" fwhm="0.001325" res="331582.7" algo="FTMS"/>
<pk mz="439.197402" i="3800822.3" sn="28.19" a="4060.39" fwhm="0.001170" res="375393.8" algo="FTMS"/>
<pk mz="439.210333" i="2079992.8" sn="14.36" a="1982.31" fwhm="0.001192" res="368461.6" algo="FTMS"/>
<pk mz="439.233663" i="2270973.5" sn="15.89" a="2065.18" fwhm="0.001094" res="401486.2" algo="FTMS"/>
<pk mz="439.270277" i="1412100.8" sn="8.99" a="1207.97" fwhm="0.001130" res="388888.4" algo="FTMS"/>
<pk mz="440.047141" i="1958304.3" sn="13.38" a="2149.23" fwhm="0.001310" res="335913.1" algo="FTMS"/>
<pk mz="440.055311" i="1942177.9" sn="13.10" a="1968.46" fwhm="0.001247" res="352991.0" algo="FTMS"/>
<pk mz="440.083502" i="2500007.5" sn="17.53" a="2795.35" fwhm="0.001263" res="348424.9" algo="FTMS"/>
<pk mz="440.091570" i="2491817.0" sn="17.47" a="2612.78" fwhm="0.001180" res="373082.4" algo="FTMS"/>
<pk mz="440.094793" i="7807914.0" sn="59.71" a="10263.51" fwhm="0.001301" res="338334.9" algo="FTMS"/>
<pk mz="440.119788" i="3380654.8" sn="24.53" a="3660.56" fwhm="0.001149" res="383053.4" algo="FTMS"/>
<pk mz="440.128015" i="2090928.4" sn="14.28" a="2411.48" fwhm="0.001265" res="347790.1" algo="FTMS"/>
<pk mz="440.131307" i="2369969.0" sn="16.50" a="2824.98" fwhm="0.001307" res="336731.3" algo="FTMS"/>
<pk mz="440.156195" i="2524086.0" sn="17.72" a="2363.70" fwhm="0.001074" res="410003.5" algo="FTMS"/>
<pk mz="441.010096" i="1360736.1" sn="8.48" a="1414.20" fwhm="0.001326" res="332609.3" algo="FTMS"/>
<pk mz="441.031117" i="2792548.3" sn="19.85" a="3507.86" fwhm="0.001423" res="310005.2" algo="FTMS"/>
<pk mz="441.046341" i="1893479.4" sn="12.71" a="1590.48" fwhm="0.001051" res="419638.5" algo="FTMS"/>
<pk mz="441.067476" i="9020524.0" sn="69.34" a="11105.84" fwhm="0.001263" res="349094.6" algo="FTMS"/>
<pk mz="441.098193" i="4903025.5" sn="36.62" a="5640.78" fwhm="0.001195" res="369118.0" algo="FTMS"/>
<pk mz="441.103867" i="9446515.0" sn="72.72" a="11780.84" fwhm="0.001267" res="348189.6" algo="FTMS"/>
<pk mz="441.115130" i="1764725.0" sn="11.69" a="1571.05" fwhm="0.001121" res="393628.0" algo="FTMS"/>
<pk mz="441.134549" i="7326841.0" sn="55.88" a="8993.58" fwhm="0.001255" res="351363.4" algo="FTMS"/>
<pk mz="441.140274" i="6380666.0" sn="48.36" a="8135.35" fwhm="0.001281" res="344354.3" algo="FTMS"/>
<pk mz="441.143686" i="1327226.8" sn="8.21" a="838.87" fwhm="0.000931" res="474057.6" algo="FTMS"/>
<pk mz="441.176609" i="5091457.5" sn="38.12" a="5761.12" fwhm="0.001198" res="368300.8" algo="FTMS"/>
<pk mz="441.189693" i="2948739.8" sn="21.09" a="2990.78" fwhm="0.001133" res="389438.1" algo="FTMS"/>
<pk mz="441.203087" i="1665414.5" sn="10.90" a="1416.47" fwhm="0.001093" res="403801.2" algo="FTMS"/>
<pk mz="441.213008" i="4878472.5" sn="36.43" a="5821.20" fwhm="0.001266" res="348510.9" algo="FTMS"/>
<pk mz="441.249415" i="3167375.8" sn="22.83" a="3347.72" fwhm="0.001204" res="366464.3" algo="FTMS"/>
<pk mz="441.285710" i="1225622.9" sn="7.40" a="1177.45" fwhm="0.001307" res="337736.4" algo="FTMS"/>
<pk mz="442.041567" i="1511468.9" sn="9.67" a="1241.64" fwhm="0.001054" res="419573.6" algo="FTMS"/>
<pk mz="442.062737" i="1397553.0" sn="8.77" a="1282.46" fwhm="0.001244" res="355218.3" algo="FTMS"/>
<pk mz="442.070835" i="1786674.6" sn="11.86" a="1275.91" fwhm="0.001084" res="407877.3" algo="FTMS"/>
<pk mz="442.077848" i="1289012.0" sn="7.90" a="946.89" fwhm="0.001011" res="437127.2" algo="FTMS"/>
<pk mz="442.099233" i="2445624.3" sn="17.09" a="2605.37" fwhm="0.001199" res="368860.9" algo="FTMS"/>
<pk mz="442.107250" i="2105657.8" sn="14.39" a="2163.14" fwhm="0.001210" res="365511.1" algo="FTMS"/>
<pk mz="442.110555" i="1808186.5" sn="12.03" a="1736.14" fwhm="0.001201" res="368014.6" algo="FTMS"/>
<pk mz="442.135427" i="3836223.5" sn="28.14" a="4342.86" fwhm="0.001235" res="357880.9" algo="FTMS"/>
<pk mz="442.143547" i="1405249.0" sn="8.83" a="1027.14" fwhm="0.000987" res="448176.6" algo="FTMS"/>
<pk mz="443.025769" i="2733551.3" sn="19.38" a="3051.34" fwhm="0.001177" res="376390.9" algo="FTMS"/>
<pk mz="443.036820" i="1339377.5" sn="8.30" a="1021.67" fwhm="0.001313" res="337389.5" algo="FTMS"/>
<pk mz="443.046710" i="3859443.5" sn="28.33" a="4627.00" fwhm="0.001258" res="352147.0" algo="FTMS"/>
<pk mz="443.061969" i="2977782.5" sn="21.32" a="3334.63" fwhm="0.001244" res="356154.7" algo="FTMS"/>
<pk mz="443.073257" i="1439992.6" sn="9.10" a="1364.78" fwhm="0.001248" res="355126.0" algo="FTMS"/>
<pk mz="443.083143" i="8973819.0" sn="68.97" a="11448.35" fwhm="0.001317" res="336524.2" algo="FTMS"/>
<pk mz="443.098448" i="1920509.6" sn="12.92" a="2245.02" fwhm="0.001326" res="334143.3" algo="FTMS"/>
<pk mz="443.119503" i="6610433.5" sn="50.19" a="8212.29" fwhm="0.001269" res="349206.7" algo="FTMS"/>
<pk mz="443.134624" i="1237508.8" sn="7.49" a="1139.38" fwhm="0.001159" res="382359.5" algo="FTMS"/>
<pk mz="443.155882" i="4733449.0" sn="35.27" a="5939.28" fwhm="0.001276" res="347396.0" algo="FTMS"/>
<pk mz="443.171107" i="1455883.9" sn="9.23" a="1064.14" fwhm="0.001035" res="428091.4" algo="FTMS"/>
<pk mz="443.192268" i="8070672.0" sn="61.79" a="10417.00" fwhm="0.001297" res="341735.3" algo="FTMS"/>
<pk mz="443.214640" i="1228308.5" sn="7.42" a="1138.44" fwhm="0.001262" res="351200.9" algo="FTMS"/>
<pk mz="443.228644" i="5699095.0" sn="42.94" a="6957.93" fwhm="0.001262" res="351097.8" algo="FTMS"/>
<pk mz="443.265028" i="2595870.5" sn="18.29" a="2750.18" fwhm="0.001251" res="354359.1" algo="FTMS"/>
<pk mz="443.301291" i="1263909.5" sn="7.70" a="1125.41" fwhm="0.001224" res="362028.0" algo="FTMS"/>
<pk mz="444.057251" i="2160826.3" sn="14.83" a="2372.06" fwhm="0.001294" res="343153.1" algo="FTMS"/>
<pk mz="444.086578" i="1896639.9" sn="12.73" a="1602.17" fwhm="0.001079" res="411747.1" algo="FTMS"/>
<pk mz="444.115044" i="1275077.5" sn="7.79" a="946.89" fwhm="0.001021" res="435008.9" algo="FTMS"/>
<pk mz="444.122953" i="1972935.0" sn="13.34" a="1962.40" fwhm="0.001207" res="367848.3" algo="FTMS"/>
<pk mz="444.126210" i="3076807.8" sn="22.11" a="3240.93" fwhm="0.001199" res="370549.7" algo="FTMS"/>
<pk mz="444.151067" i="1389004.5" sn="8.70" a="1057.52" fwhm="0.001010" res="439556.1" algo="FTMS"/>
<pk mz="444.159055" i="1409998.1" sn="8.86" a="1222.43" fwhm="0.001149" res="386459.4" algo="FTMS"/>
<pk mz="444.187328" i="1177811.6" sn="7.02" a="934.00" fwhm="0.001121" res="396418.8" algo="FTMS"/>
<pk mz="444.195667" i="2367701.3" sn="16.47" a="2462.53" fwhm="0.001247" res="356261.4" algo="FTMS"/>
<pk mz="444.231912" i="1451484.4" sn="9.19" a="1415.54" fwhm="0.001318" res="336969.1" algo="FTMS"/>
<pk mz="445.005002" i="1907315.8" sn="12.81" a="1798.20" fwhm="0.001246" res="357191.7" algo="FTMS"/>
<pk mz="445.017180" i="1242486.1" sn="7.53" a="1460.54" fwhm="0.001310" res="339790.4" algo="FTMS"/>
<pk mz="445.041270" i="3879802.8" sn="28.49" a="4509.70" fwhm="0.001246" res="357306.9" algo="FTMS"/>
<pk mz="445.052503" i="1469821.0" sn="9.34" a="1037.86" fwhm="0.000955" res="466246.2" algo="FTMS"/>
<pk mz="445.062364" i="3454847.0" sn="25.11" a="4350.59" fwhm="0.001338" res="332681.1" algo="FTMS"/>
<pk mz="445.077642" i="4645762.0" sn="34.57" a="5280.82" fwhm="0.001225" res="363332.7" algo="FTMS"/>
<pk mz="445.088900" i="1858180.1" sn="12.42" a="2088.55" fwhm="0.001360" res="327341.0" algo="FTMS"/>
<pk mz="445.098742" i="4254598.0" sn="31.46" a="4904.91" fwhm="0.001248" res="356766.7" algo="FTMS"/>
<pk mz="445.114056" i="5809033.0" sn="43.82" a="7355.25" fwhm="0.001334" res="333554.1" algo="FTMS"/>
<pk mz="445.135144" i="5042061.0" sn="37.72" a="6175.49" fwhm="0.001301" res="342203.5" algo="FTMS"/>
<pk mz="445.150377" i="2318736.0" sn="16.08" a="2457.50" fwhm="0.001228" res="362604.5" algo="FTMS"/>
<pk mz="445.163591" i="1224978.8" sn="7.39" a="1298.89" fwhm="0.001354" res="328893.9" algo="FTMS"/>
<pk mz="445.171505" i="3979156.3" sn="29.28" a="4576.60" fwhm="0.001254" res="355128.7" algo="FTMS"/>
<pk mz="445.186751" i="3450775.3" sn="25.08" a="3739.21" fwhm="0.001203" res="370058.9" algo="FTMS"/>
<pk mz="445.194055" i="1987992.6" sn="13.45" a="1865.59" fwhm="0.001210" res="367926.8" algo="FTMS"/>
<pk mz="445.207905" i="4641691.5" sn="34.54" a="5797.68" fwhm="0.001348" res="330277.8" algo="FTMS"/>
<pk mz="445.241793" i="4883362.0" sn="36.46" a="5900.92" fwhm="0.001298" res="343059.9" algo="FTMS"/>
<pk mz="445.244297" i="3619234.5" sn="26.42" a="4227.23" fwhm="0.001249" res="356531.3" algo="FTMS"/>
<pk mz="445.280782" i="1313705.6" sn="8.10" a="1085.01" fwhm="0.001178" res="377901.9" algo="FTMS"/>
<pk mz="446.036490" i="1997884.9" sn="13.53" a="1949.87" fwhm="0.001199" res="372157.9" algo="FTMS"/>
<pk mz="446.072903" i="2198596.0" sn="15.13" a="2275.83" fwhm="0.001210" res="368673.6" algo="FTMS"/>
<pk mz="446.080883" i="1691973.5" sn="11.10" a="1441.94" fwhm="0.001137" res="392382.6" algo="FTMS"/>
<pk mz="446.083956" i="1565254.1" sn="10.09" a="1570.47" fwhm="0.001260" res="354086.8" algo="FTMS"/>
<pk mz="446.093043" i="1726023.9" sn="11.37" a="1497.70" fwhm="0.001005" res="444033.6" algo="FTMS"/>
<pk mz="446.109192" i="1890379.0" sn="12.68" a="1677.10" fwhm="0.001159" res="384874.3" algo="FTMS"/>
<pk mz="446.117505" i="1370956.6" sn="8.55" a="1129.29" fwhm="0.001200" res="371836.1" algo="FTMS"/>
<pk mz="446.138332" i="1240912.6" sn="7.52" a="1323.01" fwhm="0.001553" res="287202.9" algo="FTMS"/>
<pk mz="446.166808" i="1477206.3" sn="9.39" a="1243.27" fwhm="0.001224" res="364570.9" algo="FTMS"/>
<pk mz="446.203197" i="2179677.3" sn="14.98" a="2345.20" fwhm="0.001261" res="353921.0" algo="FTMS"/>
<pk mz="446.211294" i="1510494.9" sn="9.66" a="1307.92" fwhm="0.001201" res="371507.9" algo="FTMS"/>
<pk mz="446.245205" i="1440101.4" sn="9.10" a="1357.50" fwhm="0.001220" res="365765.6" algo="FTMS"/>
<pk mz="447.015083" i="1714426.8" sn="11.28" a="1561.56" fwhm="0.001122" res="398324.9" algo="FTMS"/>
<pk mz="447.020548" i="2390779.8" sn="16.65" a="2160.60" fwhm="0.001105" res="404697.6" algo="FTMS"/>
<pk mz="447.056938" i="5758211.0" sn="43.41" a="7413.05" fwhm="0.001265" res="353317.5" algo="FTMS"/>
<pk mz="447.068057" i="2361093.0" sn="16.42" a="2559.55" fwhm="0.001232" res="362868.2" algo="FTMS"/>
<pk mz="447.078117" i="1878535.0" sn="12.58" a="1986.17" fwhm="0.001313" res="340436.9" algo="FTMS"/>
<pk mz="447.087635" i="3600648.8" sn="26.26" a="4392.64" fwhm="0.001303" res="343235.1" algo="FTMS"/>
<pk mz="447.091167" i="1859593.5" sn="12.43" a="1730.49" fwhm="0.001118" res="399935.7" algo="FTMS"/>
<pk mz="447.093270" i="6024458.0" sn="45.52" a="7909.75" fwhm="0.001350" res="331219.6" algo="FTMS"/>
<pk mz="447.104610" i="2157836.3" sn="14.80" a="2111.09" fwhm="0.001160" res="385533.9" algo="FTMS"/>
<pk mz="447.114427" i="4687118.0" sn="34.90" a="6058.42" fwhm="0.001350" res="331172.4" algo="FTMS"/>
<pk mz="447.129610" i="3929361.0" sn="28.88" a="4791.23" fwhm="0.001302" res="343416.6" algo="FTMS"/>
<pk mz="447.142655" i="1637907.5" sn="10.67" a="1724.84" fwhm="0.001308" res="341967.5" algo="FTMS"/>
<pk mz="447.150649" i="1466901.0" sn="9.31" a="1431.98" fwhm="0.001265" res="353457.8" algo="FTMS"/>
<pk mz="447.166093" i="2298392.0" sn="15.92" a="2756.49" fwhm="0.001396" res="320307.4" algo="FTMS"/>
<pk mz="447.179170" i="2941210.5" sn="21.02" a="3393.77" fwhm="0.001250" res="357706.4" algo="FTMS"/>
<pk mz="447.187222" i="2683676.0" sn="18.98" a="2955.87" fwhm="0.001268" res="352598.0" algo="FTMS"/>
<pk mz="447.215521" i="1950497.6" sn="13.15" a="1815.87" fwhm="0.001145" res="390517.3" algo="FTMS"/>
<pk mz="447.223586" i="2892579.3" sn="20.64" a="3612.73" fwhm="0.001391" res="321563.3" algo="FTMS"/>
<pk mz="447.259952" i="1258794.3" sn="7.66" a="916.68" fwhm="0.001063" res="420934.6" algo="FTMS"/>
<pk mz="448.015696" i="1359548.1" sn="8.46" a="1201.83" fwhm="0.001177" res="380781.2" algo="FTMS"/>
<pk mz="448.052188" i="3043267.3" sn="21.83" a="4006.32" fwhm="0.001420" res="315485.8" algo="FTMS"/>
<pk mz="448.060280" i="1799620.8" sn="11.95" a="1806.66" fwhm="0.001264" res="354584.7" algo="FTMS"/>
<pk mz="448.063654" i="1585093.4" sn="10.25" a="1719.64" fwhm="0.001349" res="332144.9" algo="FTMS"/>
<pk mz="448.088508" i="3153866.3" sn="22.71" a="3656.58" fwhm="0.001294" res="346182.7" algo="FTMS"/>
<pk mz="448.096583" i="2035659.8" sn="13.83" a="1926.43" fwhm="0.001184" res="378428.9" algo="FTMS"/>
<pk mz="448.099839" i="2276812.3" sn="15.74" a="2134.20" fwhm="0.001082" res="414310.5" algo="FTMS"/>
<pk mz="448.125029" i="1446353.3" sn="9.15" a="1129.05" fwhm="0.001114" res="402200.9" algo="FTMS"/>
<pk mz="448.136175" i="1357779.4" sn="8.44" a="1276.46" fwhm="0.001282" res="349658.3" algo="FTMS"/>
<pk mz="448.182431" i="2386396.3" sn="16.61" a="2546.99" fwhm="0.001279" res="350366.9" algo="FTMS"/>
<pk mz="448.219069" i="1614051.4" sn="10.48" a="1749.14" fwhm="0.001271" res="352522.1" algo="FTMS"/>
<pk mz="449.036206" i="5446272.5" sn="40.93" a="6903.97" fwhm="0.001332" res="336999.3" algo="FTMS"/>
<pk mz="449.047436" i="1443458.6" sn="9.12" a="1513.56" fwhm="0.001289" res="348338.3" algo="FTMS"/>
<pk mz="449.072505" i="7948935.5" sn="60.81" a="10462.92" fwhm="0.001320" res="340205.9" algo="FTMS"/>
<pk mz="449.083742" i="3153545.5" sn="22.71" a="3428.91" fwhm="0.001222" res="367403.6" algo="FTMS"/>
<pk mz="449.103244" i="21504654.0" sn="168.52" a="28962.62" fwhm="0.001331" res="337519.6" algo="FTMS"/>
<pk mz="449.108965" i="15897230.0" sn="123.97" a="21416.52" fwhm="0.001335" res="336369.4" algo="FTMS"/>
<pk mz="449.112285" i="2176143.0" sn="14.94" a="2512.21" fwhm="0.001536" res="292482.7" algo="FTMS"/>
<pk mz="449.120074" i="2099856.5" sn="14.34" a="2008.94" fwhm="0.001130" res="397441.7" algo="FTMS"/>
<pk mz="449.121920" i="1452433.0" sn="9.19" a="1584.75" fwhm="0.001408" res="319026.7" algo="FTMS"/>
<pk mz="449.145387" i="3922581.5" sn="28.82" a="4702.01" fwhm="0.001317" res="341027.7" algo="FTMS"/>
<pk mz="449.158460" i="2622616.0" sn="18.49" a="2895.22" fwhm="0.001251" res="359139.5" algo="FTMS"/>
<pk mz="449.181689" i="1850524.4" sn="12.36" a="1554.84" fwhm="0.001065" res="421615.7" algo="FTMS"/>
<pk mz="449.194825" i="4305567.0" sn="31.86" a="5578.25" fwhm="0.001351" res="332443.6" algo="FTMS"/>
<pk mz="449.202768" i="1409184.4" sn="8.85" a="1325.69" fwhm="0.001111" res="404314.2" algo="FTMS"/>
<pk mz="449.218080" i="1313699.4" sn="8.09" a="1026.85" fwhm="0.001066" res="421287.7" algo="FTMS"/>
<pk mz="449.231061" i="1855653.9" sn="12.40" a="1906.89" fwhm="0.001352" res="332292.0" algo="FTMS"/>
<pk mz="450.031432" i="1523775.1" sn="9.76" a="1505.70" fwhm="0.001297" res="346961.4" algo="FTMS"/>
<pk mz="450.039569" i="1604672.6" sn="10.40" a="1414.68" fwhm="0.001128" res="398883.2" algo="FTMS"/>
<pk mz="450.067947" i="3331398.0" sn="24.12" a="3535.14" fwhm="0.001201" res="374799.5" algo="FTMS"/>
<pk mz="450.075923" i="2741063.5" sn="19.43" a="2851.48" fwhm="0.001230" res="365790.6" algo="FTMS"/>
<pk mz="450.079173" i="1852744.3" sn="12.37" a="2215.77" fwhm="0.001437" res="313114.2" algo="FTMS"/>
<pk mz="450.104199" i="6605645.0" sn="50.14" a="8312.26" fwhm="0.001303" res="345321.8" algo="FTMS"/>
<pk mz="450.106539" i="2889037.5" sn="20.61" a="3272.26" fwhm="0.001300" res="346203.6" algo="FTMS"/>
<pk mz="450.112267" i="3859790.5" sn="28.32" a="4635.79" fwhm="0.001317" res="341808.6" algo="FTMS"/>
<pk mz="450.115520" i="1526095.1" sn="9.78" a="1245.04" fwhm="0.001069" res="421238.5" algo="FTMS"/>
<pk mz="450.140633" i="1203412.0" sn="7.21" a="1422.21" fwhm="0.001680" res="267876.9" algo="FTMS"/>
<pk mz="450.153611" i="1346390.4" sn="8.35" a="1349.46" fwhm="0.001362" res="330394.1" algo="FTMS"/>
<pk mz="450.161832" i="1251160.0" sn="7.59" a="937.65" fwhm="0.000999" res="450729.4" algo="FTMS"/>
<pk mz="450.198250" i="2062943.0" sn="14.04" a="2113.05" fwhm="0.001243" res="362059.6" algo="FTMS"/>
<pk mz="451.015427" i="1707770.6" sn="11.22" a="1906.15" fwhm="0.001378" res="327313.5" algo="FTMS"/>
<pk mz="451.051793" i="7786497.5" sn="59.52" a="10906.66" fwhm="0.001409" res="320105.0" algo="FTMS"/>
<pk mz="451.062903" i="1466371.8" sn="9.30" a="1355.94" fwhm="0.001166" res="387003.6" algo="FTMS"/>
<pk mz="451.082505" i="10488839.0" sn="80.99" a="13714.60" fwhm="0.001315" res="343123.7" algo="FTMS"/>
<pk mz="451.088202" i="9909257.0" sn="76.39" a="12962.33" fwhm="0.001324" res="340723.7" algo="FTMS"/>
<pk mz="451.099463" i="2128906.8" sn="14.56" a="2021.69" fwhm="0.001102" res="409420.9" algo="FTMS"/>
<pk mz="451.107509" i="2308108.3" sn="15.99" a="2417.06" fwhm="0.001204" res="374547.6" algo="FTMS"/>
<pk mz="451.124629" i="11555855.0" sn="89.47" a="15607.20" fwhm="0.001350" res="334206.4" algo="FTMS"/>
<pk mz="451.127854" i="2307088.0" sn="15.98" a="2496.44" fwhm="0.001269" res="355375.8" algo="FTMS"/>
<pk mz="451.135899" i="1767441.6" sn="11.69" a="1729.45" fwhm="0.001219" res="370040.6" algo="FTMS"/>
<pk mz="451.161001" i="4621334.5" sn="34.37" a="5487.78" fwhm="0.001286" res="350901.2" algo="FTMS"/>
<pk mz="451.174003" i="3121688.8" sn="22.45" a="3739.44" fwhm="0.001305" res="345624.5" algo="FTMS"/>
<pk mz="451.191789" i="1510684.3" sn="9.65" a="1424.98" fwhm="0.001163" res="387926.8" algo="FTMS"/>
<pk mz="451.197390" i="2109981.3" sn="14.41" a="2032.31" fwhm="0.001162" res="388284.2" algo="FTMS"/>
<pk mz="451.210386" i="3698207.8" sn="27.03" a="4436.28" fwhm="0.001291" res="349399.5" algo="FTMS"/>
<pk mz="451.233760" i="1669668.3" sn="10.92" a="1495.44" fwhm="0.001162" res="388342.8" algo="FTMS"/>
<pk mz="452.047190" i="2349758.5" sn="16.15" a="2598.95" fwhm="0.001311" res="344832.6" algo="FTMS"/>
<pk mz="452.055095" i="2076096.0" sn="14.00" a="2364.04" fwhm="0.001357" res="333183.2" algo="FTMS"/>
<pk mz="452.083476" i="2986181.3" sn="21.16" a="3484.20" fwhm="0.001253" res="360856.9" algo="FTMS"/>
<pk mz="452.091437" i="2754246.8" sn="19.34" a="3216.81" fwhm="0.001329" res="340123.4" algo="FTMS"/>
<pk mz="452.094744" i="2650823.5" sn="18.52" a="3085.50" fwhm="0.001305" res="346529.5" algo="FTMS"/>
<pk mz="452.119692" i="2585804.3" sn="18.01" a="2648.90" fwhm="0.001209" res="373886.2" algo="FTMS"/>
<pk mz="452.127881" i="3365069.8" sn="24.14" a="3619.70" fwhm="0.001233" res="366818.2" algo="FTMS"/>
<pk mz="452.213855" i="1261278.0" sn="7.59" a="914.20" fwhm="0.001025" res="441352.0" algo="FTMS"/>
<pk mz="453.031087" i="3645304.5" sn="26.34" a="4275.65" fwhm="0.001290" res="351105.2" algo="FTMS"/>
<pk mz="453.067443" i="7846271.0" sn="59.39" a="10685.79" fwhm="0.001362" res="332766.3" algo="FTMS"/>
<pk mz="453.078836" i="1584513.4" sn="10.13" a="1205.70" fwhm="0.001007" res="449962.2" algo="FTMS"/>
<pk mz="453.086895" i="1258882.9" sn="7.57" a="1043.73" fwhm="0.001245" res="364067.9" algo="FTMS"/>
<pk mz="453.103829" i="8095110.0" sn="61.35" a="10682.56" fwhm="0.001356" res="334196.0" algo="FTMS"/>
<pk mz="453.107134" i="1440390.8" sn="9.00" a="1276.66" fwhm="0.001127" res="402105.7" algo="FTMS"/>
<pk mz="453.115048" i="2204552.3" sn="15.01" a="2318.45" fwhm="0.001203" res="376778.2" algo="FTMS"/>
<pk mz="453.140248" i="5515661.0" sn="41.06" a="6943.84" fwhm="0.001344" res="337275.0" algo="FTMS"/>
<pk mz="453.143586" i="4667789.5" sn="34.39" a="5457.00" fwhm="0.001216" res="372639.0" algo="FTMS"/>
<pk mz="453.153332" i="1386383.4" sn="8.57" a="1196.97" fwhm="0.001088" res="416647.4" algo="FTMS"/>
<pk mz="453.176704" i="3139987.8" sn="22.37" a="3520.02" fwhm="0.001272" res="356277.1" algo="FTMS"/>
<pk mz="453.189711" i="1912214.3" sn="12.71" a="1802.17" fwhm="0.001198" res="378299.3" algo="FTMS"/>
<pk mz="453.213020" i="2572698.8" sn="17.91" a="2592.40" fwhm="0.001218" res="372129.8" algo="FTMS"/>
<pk mz="453.226122" i="2231197.3" sn="15.22" a="2292.58" fwhm="0.001193" res="379832.7" algo="FTMS"/>
<pk mz="453.249283" i="1777569.5" sn="11.65" a="1564.46" fwhm="0.001136" res="398906.5" algo="FTMS"/>
<pk mz="454.062804" i="2775610.5" sn="19.50" a="3842.82" fwhm="0.001401" res="324164.4" algo="FTMS"/>
<pk mz="454.070832" i="2164284.0" sn="14.69" a="2375.55" fwhm="0.001291" res="351810.5" algo="FTMS"/>
<pk mz="454.099168" i="2216001.3" sn="15.10" a="2069.81" fwhm="0.001199" res="378802.3" algo="FTMS"/>
<pk mz="454.110457" i="19330628.0" sn="149.73" a="27158.26" fwhm="0.001361" res="333672.7" algo="FTMS"/>
<pk mz="454.135525" i="1326408.0" sn="8.10" a="1244.39" fwhm="0.001163" res="390319.6" algo="FTMS"/>
<pk mz="454.148570" i="1668938.5" sn="10.80" a="1766.58" fwhm="0.001462" res="310736.4" algo="FTMS"/>
<pk mz="454.184767" i="1380817.3" sn="8.53" a="1577.87" fwhm="0.001585" res="286548.8" algo="FTMS"/>
<pk mz="455.046763" i="4300530.5" sn="31.50" a="5068.05" fwhm="0.001279" res="355894.1" algo="FTMS"/>
<pk mz="455.062068" i="1884917.5" sn="12.49" a="1887.93" fwhm="0.001287" res="353682.8" algo="FTMS"/>
<pk mz="455.083142" i="8406777.0" sn="63.80" a="11411.86" fwhm="0.001352" res="336668.6" algo="FTMS"/>
<pk mz="455.113738" i="3597567.3" sn="25.97" a="4669.98" fwhm="0.001384" res="328898.4" algo="FTMS"/>
<pk mz="455.119485" i="7012096.0" sn="52.83" a="9001.25" fwhm="0.001342" res="339118.0" algo="FTMS"/>
<pk mz="455.150194" i="1453573.9" sn="9.10" a="999.95" fwhm="0.001065" res="427331.0" algo="FTMS"/>
<pk mz="455.155931" i="4021511.0" sn="29.30" a="5152.80" fwhm="0.001381" res="329645.0" algo="FTMS"/>
<pk mz="455.168980" i="1404425.5" sn="8.71" a="1252.17" fwhm="0.001221" res="372781.7" algo="FTMS"/>
<pk mz="455.192272" i="3168013.8" sn="22.59" a="3823.06" fwhm="0.001359" res="334934.0" algo="FTMS"/>
<pk mz="455.228655" i="3656980.5" sn="26.43" a="4105.02" fwhm="0.001265" res="359982.7" algo="FTMS"/>
<pk mz="455.265036" i="2336539.3" sn="16.05" a="2883.68" fwhm="0.001366" res="333251.3" algo="FTMS"/>
<pk mz="456.029375" i="1345449.8" sn="8.25" a="1512.35" fwhm="0.001537" res="296659.0" algo="FTMS"/>
<pk mz="456.057235" i="1587630.9" sn="10.15" a="1231.33" fwhm="0.001055" res="432362.0" algo="FTMS"/>
<pk mz="456.078515" i="1613234.9" sn="10.35" a="1456.83" fwhm="0.001180" res="386396.7" algo="FTMS"/>
<pk mz="456.086453" i="2003636.4" sn="13.43" a="2230.56" fwhm="0.001346" res="338785.6" algo="FTMS"/>
<pk mz="456.114672" i="1970617.6" sn="13.17" a="1870.16" fwhm="0.001133" res="402412.1" algo="FTMS"/>
<pk mz="456.122928" i="1296059.1" sn="7.86" a="1103.59" fwhm="0.001041" res="438289.9" algo="FTMS"/>
<pk mz="456.151202" i="2177472.5" sn="14.79" a="2336.09" fwhm="0.001261" res="361874.2" algo="FTMS"/>
<pk mz="456.159395" i="1410753.9" sn="8.76" a="1343.51" fwhm="0.001224" res="372573.4" algo="FTMS"/>
<pk mz="456.164194" i="1247682.8" sn="7.48" a="825.20" fwhm="0.001000" res="456161.9" algo="FTMS"/>
<pk mz="457.041257" i="2648677.5" sn="18.50" a="2753.87" fwhm="0.001243" res="367753.6" algo="FTMS"/>
<pk mz="457.062375" i="4526185.5" sn="33.27" a="5999.54" fwhm="0.001360" res="336138.4" algo="FTMS"/>
<pk mz="457.077574" i="2178668.3" sn="14.80" a="2609.22" fwhm="0.001295" res="352880.1" algo="FTMS"/>
<pk mz="457.088922" i="1395054.3" sn="8.64" a="1333.55" fwhm="0.001245" res="367274.7" algo="FTMS"/>
<pk mz="457.098780" i="6477936.0" sn="48.62" a="8603.52" fwhm="0.001363" res="335358.8" algo="FTMS"/>
<pk mz="457.135178" i="5730423.0" sn="42.74" a="7646.12" fwhm="0.001383" res="330465.8" algo="FTMS"/>
<pk mz="457.171444" i="4022397.5" sn="29.30" a="4943.50" fwhm="0.001327" res="344463.0" algo="FTMS"/>
<pk mz="457.184822" i="1808512.0" sn="11.89" a="2107.84" fwhm="0.001402" res="326033.2" algo="FTMS"/>
<pk mz="457.207878" i="4567172.5" sn="33.59" a="5613.30" fwhm="0.001318" res="346772.3" algo="FTMS"/>
<pk mz="457.244354" i="3599499.0" sn="25.98" a="4914.45" fwhm="0.001450" res="315386.6" algo="FTMS"/>
<pk mz="457.280659" i="1742993.8" sn="11.37" a="1707.09" fwhm="0.001204" res="379819.1" algo="FTMS"/>
<pk mz="458.036652" i="1695773.3" sn="11.00" a="1973.48" fwhm="0.001426" res="321260.4" algo="FTMS"/>
<pk mz="458.060898" i="1500449.8" sn="9.46" a="1309.54" fwhm="0.001175" res="389887.1" algo="FTMS"/>
<pk mz="458.065589" i="1397538.6" sn="8.66" a="1188.84" fwhm="0.001131" res="404950.0" algo="FTMS"/>
<pk mz="458.072950" i="1648419.9" sn="10.63" a="1690.07" fwhm="0.001285" res="356339.2" algo="FTMS"/>
<pk mz="458.101836" i="1790249.3" sn="11.74" a="2051.12" fwhm="0.001419" res="322898.6" algo="FTMS"/>
<pk mz="458.138623" i="1841456.0" sn="12.15" a="2133.84" fwhm="0.001455" res="314913.5" algo="FTMS"/>
<pk mz="459.020503" i="2549202.0" sn="17.71" a="2914.09" fwhm="0.001307" res="351091.0" algo="FTMS"/>
<pk mz="459.041727" i="1927894.0" sn="12.83" a="2636.91" fwhm="0.001575" res="291434.9" algo="FTMS"/>
<pk mz="459.056887" i="4157912.8" sn="30.37" a="5306.87" fwhm="0.001392" res="329819.1" algo="FTMS"/>
<pk mz="459.068170" i="1574874.9" sn="10.05" a="1388.91" fwhm="0.001131" res="406003.8" algo="FTMS"/>
<pk mz="459.078049" i="4668892.5" sn="34.39" a="6119.90" fwhm="0.001374" res="334225.5" algo="FTMS"/>
<pk mz="459.093280" i="2793439.5" sn="19.63" a="3480.70" fwhm="0.001338" res="343189.9" algo="FTMS"/>
<pk mz="459.104528" i="1226977.5" sn="7.31" a="1007.14" fwhm="0.001145" res="401113.0" algo="FTMS"/>
<pk mz="459.114398" i="4501987.5" sn="33.07" a="6138.99" fwhm="0.001451" res="316437.7" algo="FTMS"/>
<pk mz="459.129732" i="1986534.1" sn="13.29" a="1877.69" fwhm="0.001212" res="378721.5" algo="FTMS"/>
<pk mz="459.150894" i="2635754.0" sn="18.39" a="2648.65" fwhm="0.001188" res="386585.0" algo="FTMS"/>
<pk mz="459.166002" i="2290156.8" sn="15.68" a="2657.10" fwhm="0.001340" res="342610.1" algo="FTMS"/>
<pk mz="459.187143" i="2876400.8" sn="20.29" a="3330.05" fwhm="0.001337" res="343520.7" algo="FTMS"/>
<pk mz="459.209621" i="1858804.8" sn="12.28" a="1934.58" fwhm="0.001312" res="350002.8" algo="FTMS"/>
<pk mz="459.223634" i="4090359.3" sn="29.84" a="5136.82" fwhm="0.001365" res="336435.5" algo="FTMS"/>
<pk mz="459.259971" i="1799166.0" sn="11.81" a="1620.83" fwhm="0.001160" res="395999.9" algo="FTMS"/>
<pk mz="460.052181" i="2266766.8" sn="15.49" a="2408.84" fwhm="0.001280" res="359534.7" algo="FTMS"/>
<pk mz="460.063451" i="1746320.9" sn="11.40" a="2086.47" fwhm="0.001417" res="324767.8" algo="FTMS"/>
<pk mz="460.088510" i="1779605.5" sn="11.66" a="1903.17" fwhm="0.001246" res="369395.1" algo="FTMS"/>
<pk mz="460.117837" i="1652890.9" sn="10.66" a="1553.53" fwhm="0.001309" res="351404.6" algo="FTMS"/>
<pk mz="460.125076" i="1300380.1" sn="7.89" a="1418.54" fwhm="0.001304" res="352770.2" algo="FTMS"/>
<pk mz="460.182715" i="1391270.6" sn="8.60" a="1011.31" fwhm="0.001052" res="437275.7" algo="FTMS"/>
<pk mz="461.036164" i="4248386.0" sn="31.08" a="5317.76" fwhm="0.001375" res="335180.4" algo="FTMS"/>
<pk mz="461.047388" i="1226692.0" sn="7.31" a="1377.70" fwhm="0.001684" res="273709.9" algo="FTMS"/>
<pk mz="461.057354" i="1565765.9" sn="9.97" a="1523.83" fwhm="0.001162" res="396764.5" algo="FTMS"/>
<pk mz="461.066887" i="11627336.0" sn="89.12" a="15453.47" fwhm="0.001352" res="340956.3" algo="FTMS"/>
<pk mz="461.072597" i="5256008.5" sn="39.00" a="6878.35" fwhm="0.001340" res="344005.9" algo="FTMS"/>
<pk mz="461.083786" i="1930058.6" sn="12.84" a="2604.52" fwhm="0.001467" res="314351.7" algo="FTMS"/>
<pk mz="461.093766" i="2225484.5" sn="15.16" a="3046.97" fwhm="0.001411" res="326745.6" algo="FTMS"/>
<pk mz="461.108944" i="6099791.0" sn="45.64" a="8162.35" fwhm="0.001366" res="337575.5" algo="FTMS"/>
<pk mz="461.120195" i="1780561.3" sn="11.66" a="1644.99" fwhm="0.001211" res="380779.6" algo="FTMS"/>
<pk mz="461.122542" i="1287761.8" sn="7.79" a="1634.58" fwhm="0.001828" res="252294.1" algo="FTMS"/>
<pk mz="461.130082" i="2296147.0" sn="15.72" a="3010.27" fwhm="0.001496" res="308262.5" algo="FTMS"/>
<pk mz="461.145319" i="3222357.8" sn="23.01" a="4310.59" fwhm="0.001447" res="318659.9" algo="FTMS"/>
<pk mz="461.158545" i="1579608.3" sn="10.08" a="1590.25" fwhm="0.001205" res="382860.6" algo="FTMS"/>
<pk mz="461.166256" i="1801049.6" sn="11.83" a="1871.35" fwhm="0.001374" res="335615.8" algo="FTMS"/>
<pk mz="461.181758" i="1933148.5" sn="12.86" a="1973.41" fwhm="0.001474" res="312794.4" algo="FTMS"/>
<pk mz="461.194939" i="1999198.9" sn="13.38" a="2202.17" fwhm="0.001321" res="349157.0" algo="FTMS"/>
<pk mz="461.202807" i="2233184.3" sn="15.22" a="2573.08" fwhm="0.001319" res="349645.8" algo="FTMS"/>
<pk mz="461.212340" i="1999714.0" sn="13.39" a="2360.51" fwhm="0.001390" res="331767.9" algo="FTMS"/>
<pk mz="461.231246" i="1417829.5" sn="8.81" a="1287.80" fwhm="0.001189" res="387972.1" algo="FTMS"/>
<pk mz="461.239189" i="2405735.0" sn="16.58" a="2767.09" fwhm="0.001371" res="336405.5" algo="FTMS"/>
<pk mz="462.031380" i="2026486.5" sn="13.60" a="2464.70" fwhm="0.001431" res="322798.3" algo="FTMS"/>
<pk mz="462.067886" i="2755069.0" sn="19.33" a="2976.03" fwhm="0.001247" res="370404.7" algo="FTMS"/>
<pk mz="462.069978" i="1605373.5" sn="10.28" a="1741.39" fwhm="0.001334" res="346360.1" algo="FTMS"/>
<pk mz="462.075984" i="1268222.6" sn="7.63" a="1065.65" fwhm="0.001149" res="402255.9" algo="FTMS"/>
<pk mz="462.079047" i="1382655.1" sn="8.53" a="1214.00" fwhm="0.001204" res="383707.5" algo="FTMS"/>
<pk mz="462.104202" i="3091459.8" sn="21.97" a="4087.76" fwhm="0.001448" res="319134.5" algo="FTMS"/>
<pk mz="462.112343" i="1346949.1" sn="8.25" a="1691.09" fwhm="0.001594" res="289839.8" algo="FTMS"/>
<pk mz="462.115146" i="1415301.6" sn="8.79" a="1845.32" fwhm="0.001677" res="275567.2" algo="FTMS"/>
<pk mz="462.124421" i="1240071.4" sn="7.41" a="847.84" fwhm="0.000947" res="487988.6" algo="FTMS"/>
<pk mz="462.135560" i="1840649.4" sn="12.14" a="2158.33" fwhm="0.001267" res="364720.8" algo="FTMS"/>
<pk mz="462.198171" i="2726932.8" sn="19.11" a="3353.52" fwhm="0.001400" res="330254.8" algo="FTMS"/>
<pk mz="462.234544" i="1255963.3" sn="7.54" a="883.18" fwhm="0.001071" res="431539.1" algo="FTMS"/>
<pk mz="463.015487" i="2482856.3" sn="17.19" a="3155.90" fwhm="0.001414" res="327479.9" algo="FTMS"/>
<pk mz="463.051852" i="6714543.0" sn="50.47" a="8923.59" fwhm="0.001406" res="329300.9" algo="FTMS"/>
<pk mz="463.063091" i="1816752.9" sn="11.95" a="2100.06" fwhm="0.001403" res="329990.8" algo="FTMS"/>
<pk mz="463.082530" i="2086068.4" sn="14.06" a="2168.24" fwhm="0.001269" res="365033.0" algo="FTMS"/>
<pk mz="463.088238" i="7493813.5" sn="56.60" a="10434.04" fwhm="0.001418" res="326519.1" algo="FTMS"/>
<pk mz="463.099373" i="2428599.5" sn="16.76" a="2875.57" fwhm="0.001387" res="333921.8" algo="FTMS"/>
<pk mz="463.118899" i="2935483.0" sn="20.75" a="3326.82" fwhm="0.001199" res="386259.1" algo="FTMS"/>
<pk mz="463.124637" i="8123580.0" sn="61.56" a="11406.02" fwhm="0.001434" res="322913.3" algo="FTMS"/>
<pk mz="463.127861" i="2962620.5" sn="20.96" a="3089.04" fwhm="0.001204" res="384726.9" algo="FTMS"/>
<pk mz="463.135742" i="1403838.0" sn="8.70" a="1353.24" fwhm="0.001309" res="353692.8" algo="FTMS"/>
<pk mz="463.145456" i="1283903.8" sn="7.75" a="1477.87" fwhm="0.001645" res="281558.5" algo="FTMS"/>
<pk mz="463.160994" i="3149506.5" sn="22.43" a="3658.45" fwhm="0.001299" res="356629.3" algo="FTMS"/>
<pk mz="463.174078" i="2309316.8" sn="15.82" a="2437.15" fwhm="0.001273" res="363947.1" algo="FTMS"/>
<pk mz="463.197424" i="1760969.0" sn="11.51" a="1877.67" fwhm="0.001319" res="351226.0" algo="FTMS"/>
<pk mz="463.210352" i="2798795.5" sn="19.67" a="3529.06" fwhm="0.001365" res="339442.2" algo="FTMS"/>
<pk mz="464.047093" i="1806178.0" sn="11.74" a="1857.51" fwhm="0.001344" res="345277.4" algo="FTMS"/>
<pk mz="464.055057" i="1584995.4" sn="10.02" a="1479.04" fwhm="0.001133" res="409732.3" algo="FTMS"/>
<pk mz="464.083452" i="4202856.5" sn="30.41" a="5094.15" fwhm="0.001342" res="345784.9" algo="FTMS"/>
<pk mz="464.091501" i="2465642.0" sn="16.88" a="3114.40" fwhm="0.001526" res="304071.0" algo="FTMS"/>
<pk mz="464.094748" i="2442090.5" sn="16.70" a="2827.92" fwhm="0.001299" res="357180.0" algo="FTMS"/>
<pk mz="464.119823" i="2061167.0" sn="13.73" a="2207.41" fwhm="0.001391" res="333700.3" algo="FTMS"/>
<pk mz="464.127927" i="2043248.5" sn="13.59" a="2226.65" fwhm="0.001335" res="347775.6" algo="FTMS"/>
<pk mz="464.131019" i="1709937.0" sn="10.99" a="1420.70" fwhm="0.001089" res="426285.7" algo="FTMS"/>
<pk mz="464.177434" i="1708153.4" sn="10.98" a="1554.53" fwhm="0.001221" res="380184.7" algo="FTMS"/>
<pk mz="464.213844" i="1763199.9" sn="11.41" a="1761.28" fwhm="0.001228" res="378138.8" algo="FTMS"/>
<pk mz="465.031130" i="3795474.5" sn="27.23" a="4497.81" fwhm="0.001303" res="356916.4" algo="FTMS"/>
<pk mz="465.067421" i="8984089.0" sn="67.64" a="12387.47" fwhm="0.001413" res="329204.8" algo="FTMS"/>
<pk mz="465.098155" i="15994398.0" sn="122.24" a="22493.31" fwhm="0.001392" res="334043.6" algo="FTMS"/>
<pk mz="465.103823" i="12066335.0" sn="91.65" a="17508.83" fwhm="0.001442" res="322541.2" algo="FTMS"/>
<pk mz="465.115088" i="1964833.5" sn="12.98" a="2345.33" fwhm="0.001468" res="316785.5" algo="FTMS"/>
<pk mz="465.134462" i="1581605.0" sn="9.99" a="1311.11" fwhm="0.001015" res="458343.0" algo="FTMS"/>
<pk mz="465.140262" i="6459942.0" sn="47.98" a="8684.74" fwhm="0.001396" res="333292.9" algo="FTMS"/>
<pk mz="465.143581" i="4741670.5" sn="34.60" a="5646.84" fwhm="0.001306" res="356258.8" algo="FTMS"/>
<pk mz="465.151702" i="1460008.1" sn="9.05" a="1620.53" fwhm="0.001399" res="332383.6" algo="FTMS"/>
<pk mz="465.168578" i="12822059.0" sn="97.53" a="17865.63" fwhm="0.001418" res="328019.3" algo="FTMS"/>
<pk mz="465.176662" i="2911788.5" sn="20.35" a="3512.09" fwhm="0.001364" res="341010.6" algo="FTMS"/>
<pk mz="465.189699" i="3526190.8" sn="25.14" a="4146.43" fwhm="0.001273" res="365452.6" algo="FTMS"/>
<pk mz="465.197712" i="3978800.3" sn="28.66" a="4945.04" fwhm="0.001350" res="344707.7" algo="FTMS"/>
<pk mz="465.212926" i="1304883.0" sn="7.84" a="1228.56" fwhm="0.001253" res="371316.0" algo="FTMS"/>
<pk mz="465.226058" i="2812981.5" sn="19.58" a="3568.18" fwhm="0.001465" res="317510.4" algo="FTMS"/>
<pk mz="466.062751" i="3013323.0" sn="21.14" a="3806.06" fwhm="0.001429" res="326150.2" algo="FTMS"/>
<pk mz="466.070812" i="2884812.5" sn="20.14" a="3327.86" fwhm="0.001298" res="359001.3" algo="FTMS"/>
<pk mz="466.099105" i="3557073.5" sn="25.38" a="4837.79" fwhm="0.001458" res="319784.5" algo="FTMS"/>
<pk mz="466.107086" i="3295955.0" sn="23.34" a="3436.57" fwhm="0.001190" res="391713.8" algo="FTMS"/>
<pk mz="466.110404" i="1797843.5" sn="11.68" a="1971.05" fwhm="0.001328" res="350990.7" algo="FTMS"/>
<pk mz="466.135583" i="2042584.0" sn="13.58" a="2381.47" fwhm="0.001401" res="332670.0" algo="FTMS"/>
<pk mz="466.143629" i="1573593.5" sn="9.93" a="1681.80" fwhm="0.001410" res="330677.8" algo="FTMS"/>
<pk mz="466.146861" i="1555162.0" sn="9.79" a="1752.11" fwhm="0.001550" res="300751.7" algo="FTMS"/>
<pk mz="466.171913" i="4085470.5" sn="29.49" a="5188.81" fwhm="0.001398" res="333359.9" algo="FTMS"/>
<pk mz="466.192944" i="1556194.3" sn="9.79" a="1616.89" fwhm="0.001303" res="357901.2" algo="FTMS"/>
<pk mz="467.046702" i="5806970.5" sn="42.90" a="8371.45" fwhm="0.001471" res="317499.9" algo="FTMS"/>
<pk mz="467.075236" i="1991551.8" sn="13.18" a="2162.76" fwhm="0.001280" res="364983.7" algo="FTMS"/>
<pk mz="467.083158" i="9179009.0" sn="69.16" a="13593.62" fwhm="0.001482" res="315268.3" algo="FTMS"/>
<pk mz="467.094380" i="1963139.1" sn="12.96" a="2649.94" fwhm="0.001654" res="282429.6" algo="FTMS"/>
<pk mz="467.098032" i="1214595.8" sn="7.13" a="1026.33" fwhm="0.001218" res="383559.6" algo="FTMS"/>
<pk mz="467.113808" i="4268934.5" sn="30.92" a="5255.98" fwhm="0.001342" res="348168.3" algo="FTMS"/>
<pk mz="467.119525" i="8298375.5" sn="62.30" a="11654.21" fwhm="0.001404" res="332809.6" algo="FTMS"/>
<pk mz="467.130902" i="1494153.6" sn="9.31" a="1592.11" fwhm="0.001580" res="295734.0" algo="FTMS"/>
<pk mz="467.155883" i="6076302.0" sn="44.99" a="8369.97" fwhm="0.001441" res="324254.0" algo="FTMS"/>
<pk mz="467.159200" i="2664334.8" sn="18.42" a="3224.51" fwhm="0.001278" res="365567.9" algo="FTMS"/>
<pk mz="467.165555" i="3829647.8" sn="27.50" a="5571.09" fwhm="0.001444" res="323599.8" algo="FTMS"/>
<pk mz="467.168894" i="1495440.4" sn="9.32" a="1369.53" fwhm="0.001131" res="412980.7" algo="FTMS"/>
<pk mz="467.186666" i="1289107.6" sn="7.71" a="1433.63" fwhm="0.001391" res="335918.0" algo="FTMS"/>
<pk mz="467.192323" i="3190676.5" sn="22.52" a="3658.31" fwhm="0.001318" res="354431.6" algo="FTMS"/>
<pk mz="467.205294" i="2734998.8" sn="18.97" a="3006.47" fwhm="0.001260" res="370941.3" algo="FTMS"/>
<pk mz="467.223060" i="1521818.0" sn="9.52" a="1662.87" fwhm="0.001392" res="335685.3" algo="FTMS"/>
<pk mz="467.228776" i="2146203.0" sn="14.39" a="2115.80" fwhm="0.001177" res="397025.9" algo="FTMS"/>
<pk mz="467.241695" i="1966493.4" sn="12.99" a="2538.97" fwhm="0.001432" res="326389.4" algo="FTMS"/>
<pk mz="467.265131" i="1243041.5" sn="7.35" a="968.86" fwhm="0.001322" res="353497.2" algo="FTMS"/>
<pk mz="468.042210" i="1583147.9" sn="10.00" a="1741.67" fwhm="0.001466" res="319183.5" algo="FTMS"/>
<pk mz="468.078487" i="3093042.3" sn="21.76" a="3425.97" fwhm="0.001289" res="363259.3" algo="FTMS"/>
<pk mz="468.086494" i="2990643.8" sn="20.96" a="3554.93" fwhm="0.001341" res="349101.0" algo="FTMS"/>
<pk mz="468.089758" i="2287924.3" sn="15.49" a="3102.31" fwhm="0.001517" res="308656.6" algo="FTMS"/>
<pk mz="468.114806" i="2283576.8" sn="15.46" a="2903.65" fwhm="0.001507" res="310658.0" algo="FTMS"/>
<pk mz="468.122806" i="2234426.3" sn="15.07" a="2370.07" fwhm="0.001291" res="362739.4" algo="FTMS"/>
<pk mz="468.126132" i="6683707.0" sn="49.72" a="9485.53" fwhm="0.001422" res="329219.7" algo="FTMS"/>
<pk mz="468.151225" i="1714751.3" sn="11.03" a="2043.03" fwhm="0.001521" res="307882.1" algo="FTMS"/>
<pk mz="468.161393" i="2568769.0" sn="17.68" a="3229.08" fwhm="0.001391" res="336515.1" algo="FTMS"/>
<pk mz="468.168863" i="1312578.4" sn="7.89" a="1362.69" fwhm="0.001337" res="350249.8" algo="FTMS"/>
<pk mz="469.025985" i="2309338.8" sn="15.65" a="2593.08" fwhm="0.001348" res="348004.0" algo="FTMS"/>
<pk mz="469.041355" i="2196189.5" sn="14.77" a="2414.51" fwhm="0.001265" res="370806.0" algo="FTMS"/>
<pk mz="469.062408" i="6773985.5" sn="50.42" a="10019.23" fwhm="0.001508" res="311083.2" algo="FTMS"/>
<pk mz="469.093066" i="19755238.0" sn="151.52" a="29179.58" fwhm="0.001465" res="320156.1" algo="FTMS"/>
<pk mz="469.098792" i="9341160.0" sn="70.42" a="13341.23" fwhm="0.001469" res="319418.7" algo="FTMS"/>
<pk mz="469.109920" i="1703145.8" sn="10.93" a="2059.11" fwhm="0.001399" res="335235.4" algo="FTMS"/>
<pk mz="469.129419" i="3456237.3" sn="24.59" a="4858.29" fwhm="0.001548" res="303142.8" algo="FTMS"/>
<pk mz="469.135150" i="6995182.0" sn="52.15" a="10596.28" fwhm="0.001525" res="307661.6" algo="FTMS"/>
<pk mz="469.146379" i="1248496.1" sn="7.39" a="1387.61" fwhm="0.001405" res="333954.2" algo="FTMS"/>
<pk mz="469.163349" i="1211763.3" sn="7.11" a="1443.01" fwhm="0.001549" res="302828.7" algo="FTMS"/>
<pk mz="469.171540" i="4665588.5" sn="34.00" a="5970.02" fwhm="0.001367" res="343325.3" algo="FTMS"/>
<pk mz="469.184601" i="1305335.0" sn="7.84" a="978.13" fwhm="0.001143" res="410559.2" algo="FTMS"/>
<pk mz="469.207943" i="3496699.0" sn="24.90" a="4744.30" fwhm="0.001502" res="312308.2" algo="FTMS"/>
<pk mz="469.221037" i="2309373.5" sn="15.65" a="2740.76" fwhm="0.001426" res="328932.0" algo="FTMS"/>
<pk mz="469.244364" i="3500289.5" sn="24.93" a="4448.27" fwhm="0.001439" res="326008.3" algo="FTMS"/>
<pk mz="469.280560" i="2108680.0" sn="14.09" a="2109.04" fwhm="0.001250" res="375286.2" algo="FTMS"/>
<pk mz="470.036307" i="1458318.3" sn="9.03" a="1371.17" fwhm="0.001258" res="373704.6" algo="FTMS"/>
<pk mz="470.057814" i="1833106.0" sn="11.94" a="2128.48" fwhm="0.001478" res="318037.4" algo="FTMS"/>
<pk mz="470.065660" i="1978515.4" sn="13.08" a="2513.77" fwhm="0.001559" res="301586.0" algo="FTMS"/>
<pk mz="470.072812" i="1647764.6" sn="10.50" a="1678.11" fwhm="0.001248" res="376586.9" algo="FTMS"/>
<pk mz="470.094188" i="2062744.5" sn="13.73" a="2064.91" fwhm="0.001218" res="385927.7" algo="FTMS"/>
<pk mz="470.096469" i="2857880.8" sn="19.93" a="3292.31" fwhm="0.001315" res="357373.8" algo="FTMS"/>
<pk mz="470.102003" i="2132889.8" sn="14.28" a="2545.83" fwhm="0.001418" res="331449.6" algo="FTMS"/>
<pk mz="470.130626" i="1677214.9" sn="10.73" a="1633.56" fwhm="0.001174" res="400287.3" algo="FTMS"/>
<pk mz="470.132802" i="1714591.3" sn="11.02" a="1522.93" fwhm="0.001132" res="415468.5" algo="FTMS"/>
<pk mz="470.138477" i="1695904.4" sn="10.88" a="1837.66" fwhm="0.001378" res="341160.6" algo="FTMS"/>
<pk mz="470.174842" i="1393574.8" sn="8.52" a="1303.07" fwhm="0.001218" res="386137.3" algo="FTMS"/>
<pk mz="470.247501" i="1471923.6" sn="9.13" a="1357.31" fwhm="0.001222" res="384760.0" algo="FTMS"/>
<pk mz="471.020526" i="2721852.8" sn="18.86" a="3091.26" fwhm="0.001276" res="369250.4" algo="FTMS"/>
<pk mz="471.041613" i="2704960.5" sn="18.73" a="4193.11" fwhm="0.001714" res="274787.1" algo="FTMS"/>
<pk mz="471.056891" i="2982979.3" sn="20.90" a="3593.91" fwhm="0.001367" res="344636.7" algo="FTMS"/>
<pk mz="471.078029" i="6171207.0" sn="45.73" a="8840.07" fwhm="0.001495" res="315120.6" algo="FTMS"/>
<pk mz="471.089444" i="1536073.0" sn="9.63" a="1512.14" fwhm="0.001232" res="382414.5" algo="FTMS"/>
<pk mz="471.093227" i="2872393.8" sn="20.04" a="3213.88" fwhm="0.001313" res="358709.0" algo="FTMS"/>
<pk mz="471.106485" i="1920076.0" sn="12.62" a="2255.40" fwhm="0.001363" res="345750.4" algo="FTMS"/>
<pk mz="471.114403" i="6890061.5" sn="51.33" a="9692.39" fwhm="0.001459" res="322869.1" algo="FTMS"/>
<pk mz="471.143052" i="1244882.5" sn="7.36" a="1545.75" fwhm="0.001751" res="269032.6" algo="FTMS"/>
<pk mz="471.150828" i="4530772.0" sn="32.95" a="6522.98" fwhm="0.001484" res="317397.7" algo="FTMS"/>
<pk mz="471.187185" i="3938906.3" sn="28.34" a="5263.70" fwhm="0.001407" res="335003.9" algo="FTMS"/>
<pk mz="471.223648" i="4385377.0" sn="31.82" a="6397.11" fwhm="0.001517" res="310574.3" algo="FTMS"/>
<pk mz="471.259969" i="3523175.3" sn="25.10" a="4208.61" fwhm="0.001347" res="349914.7" algo="FTMS"/>
<pk mz="471.296455" i="2173037.8" sn="14.59" a="2341.44" fwhm="0.001291" res="365096.6" algo="FTMS"/>
<pk mz="472.052158" i="2453747.8" sn="16.78" a="3213.39" fwhm="0.001469" res="321280.3" algo="FTMS"/>
<pk mz="472.076568" i="2489592.0" sn="17.05" a="3134.82" fwhm="0.001426" res="330964.2" algo="FTMS"/>
<pk mz="472.081554" i="1716472.9" sn="11.03" a="1860.93" fwhm="0.001324" res="356503.0" algo="FTMS"/>
<pk mz="472.088347" i="1954042.1" sn="12.88" a="2507.94" fwhm="0.001586" res="297663.3" algo="FTMS"/>
<pk mz="472.117949" i="2248959.3" sn="15.18" a="2695.99" fwhm="0.001427" res="330873.3" algo="FTMS"/>
<pk mz="472.120056" i="2777855.8" sn="19.30" a="2992.64" fwhm="0.001239" res="381085.9" algo="FTMS"/>
<pk mz="472.182558" i="1238282.8" sn="7.31" a="909.53" fwhm="0.001079" res="437599.0" algo="FTMS"/>
<pk mz="472.190697" i="1248780.3" sn="7.39" a="866.10" fwhm="0.001091" res="432952.4" algo="FTMS"/>
<pk mz="472.218676" i="1269265.3" sn="7.55" a="1131.74" fwhm="0.001213" res="389175.9" algo="FTMS"/>
<pk mz="472.226898" i="1365778.6" sn="8.30" a="1358.24" fwhm="0.001238" res="381544.6" algo="FTMS"/>
<pk mz="472.999716" i="1289371.6" sn="7.71" a="1456.67" fwhm="0.001590" res="297485.4" algo="FTMS"/>
<pk mz="473.036214" i="3294114.3" sn="23.32" a="3856.83" fwhm="0.001332" res="355134.2" algo="FTMS"/>
<pk mz="473.057408" i="2811814.0" sn="19.56" a="3557.97" fwhm="0.001368" res="345680.3" algo="FTMS"/>
<pk mz="473.072579" i="5172136.5" sn="37.94" a="6673.19" fwhm="0.001361" res="347560.3" algo="FTMS"/>
<pk mz="473.083801" i="1761706.6" sn="11.38" a="2114.04" fwhm="0.001517" res="311917.9" algo="FTMS"/>
<pk mz="473.093677" i="4900780.5" sn="35.83" a="6863.07" fwhm="0.001532" res="308794.9" algo="FTMS"/>
<pk mz="473.108931" i="3033519.0" sn="21.29" a="3717.31" fwhm="0.001389" res="340503.4" algo="FTMS"/>
<pk mz="473.120132" i="1807793.0" sn="11.74" a="1959.43" fwhm="0.001304" res="362772.4" algo="FTMS"/>
<pk mz="473.123013" i="1404593.5" sn="8.60" a="2271.70" fwhm="0.002042" res="231704.7" algo="FTMS"/>
<pk mz="473.130002" i="3798962.8" sn="27.25" a="4727.19" fwhm="0.001357" res="348714.0" algo="FTMS"/>
<pk mz="473.145402" i="2388405.5" sn="16.26" a="2712.77" fwhm="0.001348" res="351026.0" algo="FTMS"/>
<pk mz="473.148561" i="1365942.0" sn="8.30" a="1329.35" fwhm="0.001256" res="376696.9" algo="FTMS"/>
<pk mz="473.166456" i="3195833.3" sn="22.55" a="4439.78" fwhm="0.001462" res="323644.8" algo="FTMS"/>
<pk mz="473.194942" i="1281470.3" sn="7.64" a="1338.62" fwhm="0.001392" res="339993.9" algo="FTMS"/>
<pk mz="473.202870" i="4416447.5" sn="32.06" a="5947.04" fwhm="0.001469" res="322191.2" algo="FTMS"/>
<pk mz="473.225387" i="1273283.6" sn="7.58" a="1173.67" fwhm="0.001176" res="402513.4" algo="FTMS"/>
<pk mz="473.239239" i="3804614.0" sn="27.29" a="5260.88" fwhm="0.001499" res="315649.3" algo="FTMS"/>
<pk mz="473.282604" i="16815054.0" sn="128.62" a="25472.46" fwhm="0.001507" res="314148.0" algo="FTMS"/>
<pk mz="473.311729" i="1579475.0" sn="9.96" a="1468.81" fwhm="0.001266" res="373920.0" algo="FTMS"/>
<pk mz="474.031353" i="2111058.5" sn="14.10" a="2482.06" fwhm="0.001379" res="343693.9" algo="FTMS"/>
<pk mz="474.067893" i="2777689.0" sn="19.30" a="3742.20" fwhm="0.001499" res="316291.6" algo="FTMS"/>
<pk mz="474.075939" i="1353306.5" sn="8.20" a="1430.38" fwhm="0.001349" res="351378.7" algo="FTMS"/>
<pk mz="474.078998" i="1234139.0" sn="7.27" a="1616.70" fwhm="0.001713" res="276724.3" algo="FTMS"/>
<pk mz="474.088000" i="1256540.6" sn="7.45" a="794.94" fwhm="0.000958" res="494991.1" algo="FTMS"/>
<pk mz="474.097126" i="1379422.3" sn="8.41" a="1285.09" fwhm="0.001331" res="356300.2" algo="FTMS"/>
<pk mz="474.104251" i="1697887.5" sn="10.89" a="1578.22" fwhm="0.001189" res="398662.2" algo="FTMS"/>
<pk mz="474.112268" i="1209440.9" sn="7.08" a="988.68" fwhm="0.001275" res="371858.4" algo="FTMS"/>
<pk mz="474.198112" i="1273968.1" sn="7.58" a="1080.14" fwhm="0.001209" res="392137.1" algo="FTMS"/>
<pk mz="474.234522" i="1677942.6" sn="10.73" a="1721.56" fwhm="0.001312" res="361414.0" algo="FTMS"/>
<pk mz="474.286006" i="5052543.5" sn="37.01" a="7055.46" fwhm="0.001451" res="326795.0" algo="FTMS"/>
<pk mz="475.015432" i="1919489.1" sn="12.61" a="2272.75" fwhm="0.001495" res="317807.8" algo="FTMS"/>
<pk mz="475.051821" i="5308679.5" sn="39.00" a="8250.65" fwhm="0.001496" res="317525.3" algo="FTMS"/>
<pk mz="475.063254" i="1657609.6" sn="10.57" a="1694.37" fwhm="0.001254" res="378810.9" algo="FTMS"/>
<pk mz="475.073032" i="2063115.4" sn="13.73" a="2539.67" fwhm="0.001749" res="271557.2" algo="FTMS"/>
<pk mz="475.088210" i="14714126.0" sn="112.25" a="22027.51" fwhm="0.001496" res="317526.3" algo="FTMS"/>
<pk mz="475.099406" i="2227472.0" sn="15.01" a="2375.81" fwhm="0.001248" res="380718.0" algo="FTMS"/>
<pk mz="475.109282" i="3576081.8" sn="25.51" a="5191.06" fwhm="0.001511" res="314339.4" algo="FTMS"/>
<pk mz="475.124614" i="4919572.5" sn="35.97" a="6750.15" fwhm="0.001473" res="322658.2" algo="FTMS"/>
<pk mz="475.135748" i="1319318.5" sn="7.94" a="1695.69" fwhm="0.001714" res="277239.7" algo="FTMS"/>
<pk mz="475.145698" i="3487512.3" sn="24.82" a="4614.69" fwhm="0.001445" res="328728.2" algo="FTMS"/>
<pk mz="475.160961" i="5331227.0" sn="39.18" a="7169.42" fwhm="0.001427" res="333094.3" algo="FTMS"/>
<pk mz="475.174064" i="1611549.3" sn="10.21" a="1681.09" fwhm="0.001382" res="343930.1" algo="FTMS"/>
<pk mz="475.182060" i="2189086.8" sn="14.71" a="2731.04" fwhm="0.001388" res="342385.2" algo="FTMS"/>
<pk mz="475.210438" i="1666851.8" sn="10.64" a="1629.98" fwhm="0.001188" res="399899.1" algo="FTMS"/>
<pk mz="475.218467" i="2818341.3" sn="19.61" a="3309.28" fwhm="0.001373" res="346088.5" algo="FTMS"/>
<pk mz="475.228384" i="2158375.0" sn="14.47" a="2736.96" fwhm="0.001512" res="314304.0" algo="FTMS"/>
<pk mz="475.246878" i="1315114.3" sn="7.90" a="1292.06" fwhm="0.001190" res="399466.2" algo="FTMS"/>
<pk mz="475.254931" i="1707307.6" sn="10.96" a="1888.68" fwhm="0.001484" res="320155.0" algo="FTMS"/>
<pk mz="475.261944" i="1683244.9" sn="10.77" a="1595.54" fwhm="0.001242" res="382747.7" algo="FTMS"/>
<pk mz="475.298355" i="1445427.4" sn="8.92" a="1354.83" fwhm="0.001282" res="370635.1" algo="FTMS"/>
<pk mz="476.047061" i="2737592.3" sn="18.98" a="3483.49" fwhm="0.001462" res="325566.5" algo="FTMS"/>
<pk mz="476.055145" i="1940409.8" sn="12.77" a="2480.72" fwhm="0.001437" res="331328.1" algo="FTMS"/>
<pk mz="476.083450" i="1971134.8" sn="13.01" a="2183.56" fwhm="0.001359" res="350341.0" algo="FTMS"/>
<pk mz="476.091536" i="3843520.3" sn="27.59" a="4812.52" fwhm="0.001336" res="356260.6" algo="FTMS"/>
<pk mz="476.104673" i="2496450.5" sn="17.10" a="2620.13" fwhm="0.001215" res="392015.8" algo="FTMS"/>
<pk mz="476.114937" i="1672388.4" sn="10.68" a="1803.57" fwhm="0.001400" res="340062.8" algo="FTMS"/>
<pk mz="476.130188" i="5459399.0" sn="40.18" a="7684.66" fwhm="0.001466" res="324684.2" algo="FTMS"/>
<pk mz="476.132968" i="1754567.6" sn="11.32" a="1911.82" fwhm="0.001384" res="343962.9" algo="FTMS"/>
<pk mz="476.151301" i="1369034.9" sn="8.32" a="1214.47" fwhm="0.001281" res="371588.7" algo="FTMS"/>
<pk mz="476.164323" i="1299405.1" sn="7.78" a="1338.94" fwhm="0.001316" res="361704.6" algo="FTMS"/>
<pk mz="476.177523" i="1820623.5" sn="11.84" a="2057.42" fwhm="0.001277" res="372896.9" algo="FTMS"/>
<pk mz="476.213764" i="1652694.0" sn="10.53" a="1423.54" fwhm="0.001255" res="379507.5" algo="FTMS"/>
<pk mz="477.014542" i="1426788.4" sn="8.68" a="1477.14" fwhm="0.001413" res="337646.5" algo="FTMS"/>
<pk mz="477.031025" i="2713191.3" sn="18.59" a="3082.37" fwhm="0.001304" res="365893.9" algo="FTMS"/>
<pk mz="477.067454" i="6669934.0" sn="49.09" a="9513.81" fwhm="0.001499" res="318259.1" algo="FTMS"/>
<pk mz="477.078655" i="1858671.9" sn="12.01" a="2215.31" fwhm="0.001493" res="319552.5" algo="FTMS"/>
<pk mz="477.103868" i="8240756.5" sn="61.19" a="12091.87" fwhm="0.001498" res="318579.4" algo="FTMS"/>
<pk mz="477.115116" i="2282102.3" sn="15.27" a="2997.98" fwhm="0.001499" res="318310.1" algo="FTMS"/>
<pk mz="477.124999" i="2356344.0" sn="15.84" a="2747.62" fwhm="0.001317" res="362206.3" algo="FTMS"/>
<pk mz="477.140243" i="4944507.0" sn="35.79" a="7368.73" fwhm="0.001511" res="315690.2" algo="FTMS"/>
<pk mz="477.153325" i="1649789.1" sn="10.40" a="1726.14" fwhm="0.001323" res="360674.7" algo="FTMS"/>
<pk mz="477.172625" i="1806464.5" sn="11.60" a="2382.98" fwhm="0.001617" res="295009.6" algo="FTMS"/>
<pk mz="477.176561" i="2447489.3" sn="16.54" a="2780.67" fwhm="0.001366" res="349353.6" algo="FTMS"/>
<pk mz="477.189708" i="2543235.5" sn="17.28" a="3139.49" fwhm="0.001405" res="339690.2" algo="FTMS"/>
<pk mz="477.197997" i="1235077.0" sn="7.20" a="1168.30" fwhm="0.001414" res="337408.4" algo="FTMS"/>
<pk mz="477.213097" i="1533831.8" sn="9.50" a="1432.50" fwhm="0.001298" res="367634.7" algo="FTMS"/>
<pk mz="477.226153" i="2177162.0" sn="14.46" a="3016.83" fwhm="0.001522" res="313567.4" algo="FTMS"/>
<pk mz="477.234108" i="1432203.5" sn="8.72" a="1547.22" fwhm="0.001395" res="342019.0" algo="FTMS"/>
<pk mz="478.062744" i="3148063.0" sn="21.94" a="3807.85" fwhm="0.001377" res="347278.2" algo="FTMS"/>
<pk mz="478.070817" i="2455328.5" sn="16.60" a="3178.21" fwhm="0.001527" res="313120.2" algo="FTMS"/>
<pk mz="478.074074" i="1974049.1" sn="12.89" a="2128.92" fwhm="0.001406" res="340131.1" algo="FTMS"/>
<pk mz="478.099202" i="3060517.8" sn="21.27" a="3944.87" fwhm="0.001468" res="325729.0" algo="FTMS"/>
<pk mz="478.107152" i="2477351.0" sn="16.77" a="3188.75" fwhm="0.001480" res="322936.7" algo="FTMS"/>
<pk mz="478.110383" i="2168615.8" sn="14.39" a="2506.33" fwhm="0.001398" res="342021.8" algo="FTMS"/>
<pk mz="478.135468" i="1850412.1" sn="11.94" a="2173.71" fwhm="0.001431" res="334064.8" algo="FTMS"/>
<pk mz="478.143685" i="1471277.6" sn="9.02" a="1672.37" fwhm="0.001497" res="319421.2" algo="FTMS"/>
<pk mz="478.146738" i="1351470.1" sn="8.10" a="1699.14" fwhm="0.001527" res="313221.0" algo="FTMS"/>
<pk mz="478.193144" i="1529654.4" sn="9.47" a="1260.55" fwhm="0.001133" res="422126.7" algo="FTMS"/>
<pk mz="478.229393" i="1538620.9" sn="9.54" a="1623.35" fwhm="0.001532" res="312103.5" algo="FTMS"/>
<pk mz="479.046809" i="6000591.0" sn="43.92" a="8789.06" fwhm="0.001523" res="314439.4" algo="FTMS"/>
<pk mz="479.077483" i="24819668.0" sn="188.96" a="38539.02" fwhm="0.001502" res="318937.2" algo="FTMS"/>
<pk mz="479.083167" i="8589269.0" sn="63.87" a="12627.66" fwhm="0.001494" res="320598.7" algo="FTMS"/>
<pk mz="479.113848" i="12789723.0" sn="96.25" a="19952.79" fwhm="0.001533" res="312444.7" algo="FTMS"/>
<pk mz="479.119525" i="12412892.0" sn="93.34" a="18589.01" fwhm="0.001499" res="319709.8" algo="FTMS"/>
<pk mz="479.147666" i="2021344.9" sn="13.26" a="3003.67" fwhm="0.001587" res="301880.6" algo="FTMS"/>
<pk mz="479.155903" i="4802530.5" sn="34.69" a="6610.73" fwhm="0.001506" res="318223.1" algo="FTMS"/>
<pk mz="479.169040" i="3377124.8" sn="23.71" a="4907.85" fwhm="0.001525" res="314168.5" algo="FTMS"/>
<pk mz="479.192485" i="1805032.9" sn="11.59" a="2218.15" fwhm="0.001570" res="305257.4" algo="FTMS"/>
<pk mz="479.205288" i="2885611.3" sn="19.92" a="3447.14" fwhm="0.001374" res="348854.2" algo="FTMS"/>
<pk mz="479.241728" i="1808369.6" sn="11.62" a="2073.11" fwhm="0.001446" res="331429.6" algo="FTMS"/>
<pk mz="480.042070" i="1293953.0" sn="7.65" a="1284.96" fwhm="0.001284" res="373776.3" algo="FTMS"/>
<pk mz="480.050051" i="1788546.4" sn="11.46" a="2134.54" fwhm="0.001492" res="321823.9" algo="FTMS"/>
<pk mz="480.078447" i="2738823.5" sn="18.79" a="3431.52" fwhm="0.001449" res="331349.8" algo="FTMS"/>
<pk mz="480.080764" i="3225736.0" sn="22.54" a="4046.72" fwhm="0.001389" res="345653.6" algo="FTMS"/>
<pk mz="480.086563" i="1985161.0" sn="12.98" a="2177.58" fwhm="0.001315" res="365097.4" algo="FTMS"/>
<pk mz="480.089797" i="1447049.5" sn="8.83" a="1646.72" fwhm="0.001482" res="323844.0" algo="FTMS"/>
<pk mz="480.114762" i="3897486.0" sn="27.72" a="4991.88" fwhm="0.001404" res="341986.3" algo="FTMS"/>
<pk mz="480.117104" i="2344078.5" sn="15.74" a="2841.03" fwhm="0.001469" res="326831.4" algo="FTMS"/>
<pk mz="480.122813" i="3820687.5" sn="27.12" a="5349.49" fwhm="0.001515" res="316973.2" algo="FTMS"/>
<pk mz="480.126086" i="1560464.0" sn="9.70" a="1691.98" fwhm="0.001402" res="342527.3" algo="FTMS"/>
<pk mz="480.151021" i="1722004.5" sn="10.95" a="2003.27" fwhm="0.001369" res="350773.3" algo="FTMS"/>
<pk mz="480.159140" i="1615510.0" sn="10.13" a="1663.48" fwhm="0.001399" res="343261.5" algo="FTMS"/>
<pk mz="480.164214" i="1495190.9" sn="9.20" a="1769.88" fwhm="0.001618" res="296674.2" algo="FTMS"/>
<pk mz="480.208506" i="1629086.8" sn="10.23" a="1760.61" fwhm="0.001333" res="360170.2" algo="FTMS"/>
<pk mz="481.026068" i="2456881.5" sn="16.61" a="2713.26" fwhm="0.001313" res="366415.4" algo="FTMS"/>
<pk mz="481.062436" i="6589752.0" sn="48.46" a="9591.68" fwhm="0.001514" res="317847.4" algo="FTMS"/>
<pk mz="481.073827" i="1915194.1" sn="12.44" a="2584.34" fwhm="0.001598" res="301057.5" algo="FTMS"/>
<pk mz="481.093094" i="4373821.5" sn="31.38" a="5803.03" fwhm="0.001445" res="332824.8" algo="FTMS"/>
<pk mz="481.098705" i="8343870.5" sn="61.98" a="12711.88" fwhm="0.001566" res="307268.3" algo="FTMS"/>
<pk mz="481.110076" i="2120512.8" sn="14.02" a="2640.26" fwhm="0.001769" res="271940.0" algo="FTMS"/>
<pk mz="481.129426" i="7416132.0" sn="54.83" a="10090.35" fwhm="0.001447" res="332495.8" algo="FTMS"/>
<pk mz="481.135151" i="9875781.0" sn="73.79" a="15271.00" fwhm="0.001572" res="306106.9" algo="FTMS"/>
<pk mz="481.145926" i="1217927.1" sn="7.06" a="1954.80" fwhm="0.002264" res="212509.5" algo="FTMS"/>
<pk mz="481.163457" i="59021644.0" z="-1" sn="452.53" a="91472.98" fwhm="0.001516" res="317490.2" algo="FTMS" component_name="d" deconvoluted_molecular_mass="481.164152" deconvoluted_isotopic_mass="481.164139"/>
<pk mz="481.165350" i="3477834.8" sn="24.48" a="2582.20" fwhm="0.000790" res="608794.4" algo="FTMS"/>
<pk mz="481.171596" i="3818827.8" sn="27.11" a="5842.44" fwhm="0.001619" res="297259.4" algo="FTMS"/>
<pk mz="481.192719" i="2651983.5" sn="18.12" a="3590.25" fwhm="0.001545" res="311506.2" algo="FTMS"/>
<pk mz="481.207996" i="2241362.3" sn="14.95" a="2784.97" fwhm="0.001424" res="337883.2" algo="FTMS"/>
<pk mz="481.221081" i="2188116.8" sn="14.54" a="3189.23" fwhm="0.001586" res="303401.9" algo="FTMS"/>
<pk mz="481.244455" i="1549144.9" sn="9.62" a="1527.58" fwhm="0.001296" res="371221.2" algo="FTMS"/>
<pk mz="481.257401" i="1468251.1" sn="8.99" a="1460.34" fwhm="0.001333" res="361087.8" algo="FTMS"/>
<pk mz="481.280750" i="1661023.4" sn="10.48" a="2268.13" fwhm="0.001731" res="278096.3" algo="FTMS"/>
<pk mz="482.057519" i="1442539.4" sn="8.79" a="1265.86" fwhm="0.001172" res="411237.3" algo="FTMS"/>
<pk mz="482.065836" i="2632684.8" sn="17.97" a="3214.52" fwhm="0.001469" res="328079.7" algo="FTMS"/>
<pk mz="482.073138" i="1439342.1" sn="8.77" a="1976.34" fwhm="0.001807" res="266793.8" algo="FTMS"/>
<pk mz="482.094092" i="2869234.0" sn="19.79" a="3699.24" fwhm="0.001494" res="322679.9" algo="FTMS"/>
<pk mz="482.102036" i="2462195.3" sn="16.65" a="3033.26" fwhm="0.001410" res="342006.7" algo="FTMS"/>
<pk mz="482.105433" i="2617332.0" sn="17.85" a="3678.73" fwhm="0.001619" res="297714.8" algo="FTMS"/>
<pk mz="482.130490" i="2953208.5" sn="20.44" a="3672.15" fwhm="0.001441" res="334573.8" algo="FTMS"/>
<pk mz="482.132929" i="1359865.0" sn="8.16" a="1202.48" fwhm="0.001279" res="377033.4" algo="FTMS"/>
<pk mz="482.138517" i="2663418.0" sn="18.20" a="3088.26" fwhm="0.001319" res="365551.6" algo="FTMS"/>
<pk mz="482.166870" i="14895615.0" z="-1" sn="112.47" a="22798.83" fwhm="0.001533" res="314485.4" algo="FTMS" component_name="d" deconvoluted_molecular_mass="481.164152" deconvoluted_isotopic_mass="482.167555"/>
<pk mz="482.179816" i="1838593.4" sn="11.85" a="2294.41" fwhm="0.001517" res="317876.8" algo="FTMS"/>
<pk mz="483.041672" i="4149917.3" sn="29.66" a="6065.63" fwhm="0.001552" res="311330.7" algo="FTMS"/>
<pk mz="483.056994" i="2224288.0" sn="14.82" a="2805.68" fwhm="0.001449" res="333410.1" algo="FTMS"/>
<pk mz="483.078017" i="6934180.0" sn="51.11" a="10703.17" fwhm="0.001581" res="305571.5" algo="FTMS"/>
<pk mz="483.108705" i="26696362.0" sn="203.41" a="41815.48" fwhm="0.001519" res="318055.9" algo="FTMS"/>
<pk mz="483.114434" i="7490218.5" sn="55.40" a="11400.65" fwhm="0.001579" res="306015.9" algo="FTMS"/>
<pk mz="483.125640" i="7002796.5" sn="51.64" a="10866.82" fwhm="0.001503" res="321502.9" algo="FTMS"/>
<pk mz="483.150800" i="4839089.0" sn="34.97" a="6804.06" fwhm="0.001512" res="319463.3" algo="FTMS"/>
<pk mz="483.160525" i="16640691.0" sn="125.92" a="27175.11" fwhm="0.001572" res="307398.5" algo="FTMS"/>
<pk mz="483.170074" i="1500340.5" z="-1" sn="9.24" a="1758.68" fwhm="0.001469" res="328919.6" algo="FTMS" component_name="d" deconvoluted_molecular_mass="481.164152" deconvoluted_isotopic_mass="483.170762"/>
<pk mz="483.187224" i="3305143.5" sn="23.15" a="4523.32" fwhm="0.001513" res="319395.3" algo="FTMS"/>
<pk mz="483.200330" i="1676730.0" sn="10.60" a="1959.37" fwhm="0.001468" res="329107.7" algo="FTMS"/>
<pk mz="483.223582" i="3338430.3" sn="23.40" a="3975.35" fwhm="0.001445" res="334366.5" algo="FTMS"/>
<pk mz="483.260031" i="2733252.8" sn="18.74" a="3428.74" fwhm="0.001408" res="343117.1" algo="FTMS"/>
<pk mz="483.296257" i="1675467.4" sn="10.59" a="1449.98" fwhm="0.001172" res="412340.7" algo="FTMS"/>
<pk mz="484.052195" i="1922644.6" sn="12.49" a="2463.52" fwhm="0.001486" res="325798.0" algo="FTMS"/>
<pk mz="484.073403" i="1854808.5" sn="11.97" a="2164.19" fwhm="0.001461" res="331377.2" algo="FTMS"/>
<pk mz="484.081277" i="2163034.0" sn="14.34" a="2767.29" fwhm="0.001487" res="325503.6" algo="FTMS"/>
<pk mz="484.088581" i="1294171.3" sn="7.65" a="1721.84" fwhm="0.002113" res="229130.8" algo="FTMS"/>
<pk mz="484.109888" i="1543263.1" sn="9.57" a="1648.06" fwhm="0.001337" res="362129.9" algo="FTMS"/>
<pk mz="484.112036" i="3799903.5" sn="26.96" a="5119.58" fwhm="0.001499" res="323016.4" algo="FTMS"/>
<pk mz="484.117667" i="2360160.5" sn="15.86" a="2948.07" fwhm="0.001422" res="340340.6" algo="FTMS"/>
<pk mz="484.121021" i="1415521.1" sn="8.58" a="1786.55" fwhm="0.001471" res="329151.1" algo="FTMS"/>
<pk mz="484.129094" i="1449314.6" sn="8.84" a="1595.17" fwhm="0.001500" res="322793.7" algo="FTMS"/>
<pk mz="484.154006" i="1299047.1" sn="7.68" a="1216.29" fwhm="0.001398" res="346431.6" algo="FTMS"/>
<pk mz="484.163868" i="4600681.0" sn="33.13" a="6619.32" fwhm="0.001516" res="319321.8" algo="FTMS"/>
<pk mz="484.227060" i="1270644.4" sn="7.47" a="1278.97" fwhm="0.001253" res="386547.2" algo="FTMS"/>
<pk mz="485.036198" i="2692104.0" sn="18.42" a="3168.03" fwhm="0.001360" res="356523.3" algo="FTMS"/>
<pk mz="485.047371" i="1295754.0" sn="7.66" a="1717.41" fwhm="0.001793" res="270464.4" algo="FTMS"/>
<pk mz="485.057296" i="3950091.8" sn="28.11" a="7020.96" fwhm="0.001645" res="294897.7" algo="FTMS"/>
<pk mz="485.072523" i="2270222.5" sn="15.17" a="2342.29" fwhm="0.001275" res="380547.1" algo="FTMS"/>
<pk mz="485.093630" i="6513682.5" sn="47.87" a="10132.92" fwhm="0.001590" res="305092.5" algo="FTMS"/>
<pk mz="485.104983" i="1219860.5" sn="7.07" a="1470.72" fwhm="0.001645" res="294818.9" algo="FTMS"/>
<pk mz="485.108851" i="1341717.3" sn="8.01" a="1392.37" fwhm="0.001381" res="351321.7" algo="FTMS"/>
<pk mz="485.130093" i="5266457.0" sn="38.26" a="7779.45" fwhm="0.001554" res="312091.5" algo="FTMS"/>
<pk mz="485.166340" i="3273247.8" sn="22.90" a="4681.23" fwhm="0.001596" res="303915.4" algo="FTMS"/>
<pk mz="485.202832" i="3226662.5" sn="22.54" a="4169.97" fwhm="0.001440" res="337062.6" algo="FTMS"/>
<pk mz="485.239312" i="4215853.0" sn="30.16" a="5594.85" fwhm="0.001473" res="329524.7" algo="FTMS"/>
<pk mz="485.275621" i="3501619.8" sn="24.66" a="4647.00" fwhm="0.001457" res="332974.1" algo="FTMS"/>
<pk mz="485.311953" i="1238586.4" sn="7.22" a="1104.34" fwhm="0.001282" res="378423.7" algo="FTMS"/>
<pk mz="486.031381" i="1301950.1" sn="7.70" a="1391.80" fwhm="0.001473" res="329940.2" algo="FTMS"/>
<pk mz="486.060376" i="1294275.5" sn="7.64" a="1127.17" fwhm="0.001215" res="400176.4" algo="FTMS"/>
<pk mz="486.067981" i="1742276.9" sn="11.10" a="2255.29" fwhm="0.001572" res="309296.0" algo="FTMS"/>
<pk mz="486.087927" i="2240200.5" sn="14.93" a="2260.43" fwhm="0.001251" res="388658.3" algo="FTMS"/>
<pk mz="486.096741" i="1395658.3" sn="8.43" a="1652.69" fwhm="0.001476" res="329397.2" algo="FTMS"/>
<pk mz="486.099129" i="1774538.6" sn="11.35" a="1978.02" fwhm="0.001396" res="348275.1" algo="FTMS"/>
<pk mz="486.104060" i="1491915.5" sn="9.17" a="1889.06" fwhm="0.001980" res="245546.1" algo="FTMS"/>
<pk mz="486.133452" i="1623505.0" sn="10.18" a="2139.40" fwhm="0.001683" res="288802.9" algo="FTMS"/>
<pk mz="486.140639" i="2098898.3" sn="13.85" a="2764.21" fwhm="0.001450" res="335210.4" algo="FTMS"/>
<pk mz="486.198194" i="1752540.8" sn="11.18" a="2040.97" fwhm="0.001501" res="323809.3" algo="FTMS"/>
<pk mz="487.015336" i="1782131.3" sn="11.40" a="2039.60" fwhm="0.001472" res="330794.1" algo="FTMS"/>
<pk mz="487.027168" i="1259765.5" sn="7.38" a="1351.69" fwhm="0.001611" res="302345.2" algo="FTMS"/>
<pk mz="487.051873" i="3775866.0" sn="26.77" a="5192.56" fwhm="0.001535" res="317254.9" algo="FTMS"/>
<pk mz="487.063202" i="1537404.1" sn="9.52" a="2019.12" fwhm="0.001611" res="302379.6" algo="FTMS"/>
<pk mz="487.073042" i="3709310.0" sn="26.26" a="5246.51" fwhm="0.001501" res="324561.1" algo="FTMS"/>
<pk mz="487.088339" i="3547520.8" sn="25.01" a="4918.50" fwhm="0.001484" res="328178.0" algo="FTMS"/>
<pk mz="487.099295" i="2033026.8" sn="13.34" a="2636.25" fwhm="0.001559" res="312384.9" algo="FTMS"/>
<pk mz="487.109363" i="4455812.5" sn="32.01" a="6374.25" fwhm="0.001525" res="319402.7" algo="FTMS"/>
<pk mz="487.124614" i="2271623.5" sn="15.18" a="2861.88" fwhm="0.001520" res="320532.3" algo="FTMS"/>
<pk mz="487.135317" i="1236489.4" sn="7.20" a="1346.73" fwhm="0.001570" res="310239.0" algo="FTMS"/>
<pk mz="487.145607" i="2805643.3" sn="19.29" a="4053.36" fwhm="0.001690" res="288294.1" algo="FTMS"/>
<pk mz="487.160962" i="1300366.1" sn="7.69" a="1113.58" fwhm="0.001269" res="384001.0" algo="FTMS"/>
<pk mz="487.182048" i="2944914.0" sn="20.36" a="3937.07" fwhm="0.001461" res="333484.9" algo="FTMS"/>
<pk mz="487.210271" i="1240471.3" sn="7.23" a="1235.46" fwhm="0.001370" res="355753.8" algo="FTMS"/>
<pk mz="487.218517" i="3156376.8" sn="21.99" a="4168.25" fwhm="0.001492" res="326588.6" algo="FTMS"/>
<pk mz="487.254883" i="3466143.5" sn="24.38" a="4571.04" fwhm="0.001478" res="329566.6" algo="FTMS"/>
<pk mz="487.291243" i="1986726.3" sn="12.98" a="2726.89" fwhm="0.001576" res="309165.6" algo="FTMS"/>
<pk mz="488.047241" i="2620978.3" sn="17.87" a="3343.08" fwhm="0.001466" res="332944.5" algo="FTMS"/>
<pk mz="488.083518" i="2112057.0" sn="13.94" a="2670.15" fwhm="0.001522" res="320602.5" algo="FTMS"/>
<pk mz="488.091578" i="1263418.5" sn="7.40" a="1211.25" fwhm="0.001318" res="370352.2" algo="FTMS"/>
<pk mz="488.094598" i="1505595.0" sn="9.27" a="1541.05" fwhm="0.001412" res="345784.7" algo="FTMS"/>
<pk mz="488.103659" i="1511996.6" sn="9.32" a="1283.45" fwhm="0.001116" res="437382.9" algo="FTMS"/>
<pk mz="488.119662" i="1240127.6" sn="7.22" a="1378.33" fwhm="0.001617" res="301819.3" algo="FTMS"/>
<pk mz="488.130959" i="1386561.8" sn="8.35" a="1493.97" fwhm="0.001453" res="335880.2" algo="FTMS"/>
<pk mz="488.199648" i="1440078.5" sn="8.77" a="1361.04" fwhm="0.001220" res="400233.1" algo="FTMS"/>
<pk mz="488.213771" i="2169425.3" sn="14.39" a="2708.66" fwhm="0.001531" res="318914.4" algo="FTMS"/>
<pk mz="488.250184" i="1617495.9" sn="10.13" a="1458.87" fwhm="0.001353" res="360861.7" algo="FTMS"/>
<pk mz="489.031081" i="3128041.3" sn="21.77" a="3899.52" fwhm="0.001460" res="334927.5" algo="FTMS"/>
<pk mz="489.052204" i="1671405.3" sn="10.55" a="2322.07" fwhm="0.001640" res="298114.4" algo="FTMS"/>
<pk mz="489.067450" i="5312240.0" sn="38.61" a="8364.52" fwhm="0.001618" res="302194.6" algo="FTMS"/>
<pk mz="489.078591" i="2267378.3" sn="15.14" a="3286.23" fwhm="0.001639" res="298430.9" algo="FTMS"/>
<pk mz="489.088596" i="2238708.0" sn="14.92" a="2483.26" fwhm="0.001360" res="359612.1" algo="FTMS"/>
<pk mz="489.103851" i="5004023.0" sn="36.23" a="8279.83" fwhm="0.001625" res="301076.5" algo="FTMS"/>
<pk mz="489.114962" i="2132217.0" sn="14.10" a="2752.47" fwhm="0.001562" res="313232.4" algo="FTMS"/>
<pk mz="489.124823" i="3255546.8" sn="22.76" a="4853.69" fwhm="0.001650" res="296353.4" algo="FTMS"/>
<pk mz="489.140311" i="4389629.5" sn="31.50" a="6568.06" fwhm="0.001628" res="300367.9" algo="FTMS"/>
<pk mz="489.161501" i="1765377.6" sn="11.27" a="2100.22" fwhm="0.001482" res="330095.3" algo="FTMS"/>
<pk mz="489.176807" i="2203396.5" sn="14.65" a="3122.75" fwhm="0.001559" res="313780.6" algo="FTMS"/>
<pk mz="489.183727" i="1376389.9" sn="8.27" a="2147.21" fwhm="0.002039" res="239953.0" algo="FTMS"/>
<pk mz="489.189760" i="1521414.9" sn="9.39" a="1283.04" fwhm="0.001163" res="420761.9" algo="FTMS"/>
<pk mz="489.197589" i="2126600.5" sn="14.05" a="2683.41" fwhm="0.001468" res="333225.7" algo="FTMS"/>
<pk mz="489.212952" i="1387019.3" sn="8.36" a="1167.09" fwhm="0.001251" res="391165.6" algo="FTMS"/>
<pk mz="489.226152" i="1926157.8" sn="12.51" a="2534.57" fwhm="0.001566" res="312351.9" algo="FTMS"/>
<pk mz="489.233971" i="2466575.3" sn="16.67" a="2908.68" fwhm="0.001404" res="348496.6" algo="FTMS"/>
<pk mz="489.243969" i="1329681.0" sn="7.91" a="1243.23" fwhm="0.001514" res="323248.3" algo="FTMS"/>
<pk mz="489.270289" i="1679382.0" sn="10.61" a="1596.94" fwhm="0.001346" res="363464.3" algo="FTMS"/>
<pk mz="489.277518" i="2222871.3" sn="14.63" a="3001.43" fwhm="0.001496" res="326991.0" algo="FTMS"/>
<pk mz="490.026442" i="1330851.6" sn="7.83" a="1249.67" fwhm="0.001249" res="392357.1" algo="FTMS"/>
<pk mz="490.062691" i="2617770.5" sn="17.64" a="3161.76" fwhm="0.001431" res="342421.1" algo="FTMS"/>
<pk mz="490.070922" i="1428908.0" sn="8.58" a="1721.89" fwhm="0.001564" res="313247.9" algo="FTMS"/>
<pk mz="490.099071" i="2159537.3" sn="14.15" a="2907.49" fwhm="0.001587" res="308907.1" algo="FTMS"/>
<pk mz="490.107109" i="1874354.9" sn="11.98" a="2105.80" fwhm="0.001400" res="350055.5" algo="FTMS"/>
<pk mz="490.130656" i="5566391.5" sn="40.12" a="8296.15" fwhm="0.001515" res="323582.9" algo="FTMS"/>
<pk mz="490.135533" i="1650872.1" sn="10.27" a="1767.45" fwhm="0.001457" res="336342.9" algo="FTMS"/>
<pk mz="490.137733" i="1456568.6" sn="8.79" a="1577.20" fwhm="0.001391" res="352300.7" algo="FTMS"/>
<pk mz="490.145619" i="1568186.1" sn="9.64" a="1452.86" fwhm="0.001208" res="405896.5" algo="FTMS"/>
<pk mz="490.193150" i="1663427.0" sn="10.37" a="1853.47" fwhm="0.001344" res="364676.5" algo="FTMS"/>
<pk mz="490.229506" i="2334153.8" sn="15.48" a="2745.86" fwhm="0.001438" res="340939.5" algo="FTMS"/>
<pk mz="491.010371" i="1280349.0" sn="7.45" a="1246.21" fwhm="0.001350" res="363644.8" algo="FTMS"/>
<pk mz="491.046777" i="5090404.0" sn="36.49" a="7504.40" fwhm="0.001569" res="313052.5" algo="FTMS"/>
<pk mz="491.077396" i="1541993.8" sn="9.44" a="1777.84" fwhm="0.001494" res="328736.2" algo="FTMS"/>
<pk mz="491.083188" i="6440043.0" sn="46.78" a="9779.37" fwhm="0.001590" res="308878.8" algo="FTMS"/>
<pk mz="491.094463" i="2124397.0" sn="13.88" a="2971.54" fwhm="0.001719" res="285702.1" algo="FTMS"/>
<pk mz="491.104210" i="1646958.9" sn="10.24" a="2471.51" fwhm="0.001619" res="303335.2" algo="FTMS"/>
<pk mz="491.119525" i="6282353.5" sn="45.57" a="9394.72" fwhm="0.001582" res="310407.6" algo="FTMS"/>
<pk mz="491.130705" i="1857907.9" sn="11.85" a="3118.25" fwhm="0.001920" res="255741.9" algo="FTMS"/>
<pk mz="491.140566" i="1937525.8" sn="12.46" a="2309.83" fwhm="0.001477" res="332618.7" algo="FTMS"/>
<pk mz="491.155888" i="3815032.5" sn="26.77" a="5936.61" fwhm="0.001620" res="303183.4" algo="FTMS"/>
<pk mz="491.192047" i="1742463.4" sn="10.97" a="1824.11" fwhm="0.001360" res="361186.6" algo="FTMS"/>
<pk mz="491.205362" i="2980994.0" sn="20.41" a="4009.05" fwhm="0.001533" res="320485.2" algo="FTMS"/>
<pk mz="491.213388" i="1598339.5" sn="9.87" a="1493.32" fwhm="0.001346" res="364899.5" algo="FTMS"/>
<pk mz="491.223080" i="1237125.3" sn="7.12" a="1681.14" fwhm="0.001779" res="276174.2" algo="FTMS"/>
<pk mz="491.241892" i="2398344.8" sn="15.97" a="3017.65" fwhm="0.001488" res="330227.8" algo="FTMS"/>
<pk mz="491.249889" i="1246602.4" sn="7.19" a="1056.75" fwhm="0.001355" res="362675.0" algo="FTMS"/>
<pk mz="492.041818" i="1339424.8" sn="7.90" a="1680.62" fwhm="0.001756" res="280205.9" algo="FTMS"/>
<pk mz="492.050161" i="1486370.3" sn="9.02" a="1383.61" fwhm="0.001277" res="385441.3" algo="FTMS"/>
<pk mz="492.078473" i="2481959.8" sn="16.61" a="3293.89" fwhm="0.001520" res="323828.3" algo="FTMS"/>
<pk mz="492.086436" i="2391849.3" sn="15.92" a="3038.59" fwhm="0.001553" res="316896.0" algo="FTMS"/>
<pk mz="492.089720" i="5446954.0" sn="39.21" a="8217.74" fwhm="0.001578" res="311877.5" algo="FTMS"/>
<pk mz="492.114706" i="2564398.5" sn="17.23" a="3535.76" fwhm="0.001526" res="322499.1" algo="FTMS"/>
<pk mz="492.124922" i="3112240.5" sn="21.41" a="4160.42" fwhm="0.001453" res="338667.8" algo="FTMS"/>
<pk mz="492.151372" i="1450805.6" sn="8.75" a="1421.35" fwhm="0.001393" res="353296.8" algo="FTMS"/>
<pk mz="492.208706" i="2432320.5" sn="16.23" a="3035.63" fwhm="0.001441" res="341522.3" algo="FTMS"/>
<pk mz="492.245103" i="1339207.5" sn="7.90" a="1511.59" fwhm="0.001594" res="308891.1" algo="FTMS"/>
<pk mz="493.025855" i="2565084.8" sn="17.24" a="3117.99" fwhm="0.001377" res="358040.5" algo="FTMS"/>
<pk mz="493.062369" i="6429155.5" sn="46.69" a="9412.30" fwhm="0.001533" res="321578.0" algo="FTMS"/>
<pk mz="493.093037" i="73015784.0" z="-1" sn="554.24" a="118428.10" fwhm="0.001579" res="312380.1" algo="FTMS" component_name="X" deconvoluted_molecular_mass="493.093687" deconvoluted_isotopic_mass="493.093756"/>
<pk mz="493.098723" i="7858666.5" sn="57.59" a="11918.79" fwhm="0.001588" res="310506.0" algo="FTMS"/>
<pk mz="493.135076" i="7054833.5" sn="51.46" a="11409.16" fwhm="0.001641" res="300520.3" algo="FTMS"/>
<pk mz="493.171558" i="2663416.8" sn="17.99" a="4005.46" fwhm="0.001511" res="326465.8" algo="FTMS"/>
<pk mz="493.184553" i="1921531.1" sn="12.33" a="2375.86" fwhm="0.001573" res="313546.5" algo="FTMS"/>
<pk mz="493.207990" i="2076671.6" sn="13.51" a="2562.80" fwhm="0.001449" res="340405.1" algo="FTMS"/>
<pk mz="493.221068" i="3139586.3" sn="21.62" a="4329.24" fwhm="0.001533" res="321662.8" algo="FTMS"/>
<pk mz="493.257495" i="1662985.3" sn="10.36" a="1659.45" fwhm="0.001318" res="374146.9" algo="FTMS"/>
<pk mz="494.065850" i="2253989.0" sn="14.87" a="2979.74" fwhm="0.001522" res="324661.9" algo="FTMS"/>
<pk mz="494.094294" i="3238570.5" sn="22.37" a="4823.12" fwhm="0.001785" res="276811.7" algo="FTMS"/>
<pk mz="494.096459" i="9573035.0" z="-1" sn="70.65" a="14612.50" fwhm="0.001556" res="317525.8" algo="FTMS" component_name="X" deconvoluted_molecular_mass="493.093687" deconvoluted_isotopic_mass="494.097180"/>
<pk mz="494.102177" i="2935468.0" sn="20.06" a="3724.65" fwhm="0.001518" res="325587.2" algo="FTMS"/>
<pk mz="494.130557" i="1956017.4" sn="12.59" a="2192.77" fwhm="0.001375" res="359410.6" algo="FTMS"/>
<pk mz="494.138423" i="1836722.9" sn="11.68" a="2123.87" fwhm="0.001428" res="345939.4" algo="FTMS"/>
<pk mz="494.150715" i="1524661.4" sn="9.31" a="1719.55" fwhm="0.001388" res="356133.9" algo="FTMS"/>
<pk mz="494.224475" i="1841859.6" sn="11.72" a="2302.79" fwhm="0.001497" res="330120.4" algo="FTMS"/>
<pk mz="495.041635" i="4462434.0" sn="31.70" a="6583.96" fwhm="0.001581" res="313199.1" algo="FTMS"/>
<pk mz="495.072402" i="1963368.1" sn="12.65" a="2375.72" fwhm="0.001441" res="343604.9" algo="FTMS"/>
<pk mz="495.078099" i="7359337.5" sn="53.78" a="11586.21" fwhm="0.001608" res="307869.5" algo="FTMS"/>
<pk mz="495.089331" i="2238315.5" sn="14.74" a="2787.87" fwhm="0.001546" res="320332.0" algo="FTMS"/>
<pk mz="495.097390" i="2855277.0" z="-1" sn="19.45" a="3921.43" fwhm="0.001575" res="314423.5" algo="FTMS" component_name="X" deconvoluted_molecular_mass="493.093687" deconvoluted_isotopic_mass="495.098115"/>
<pk mz="495.108639" i="3024239.3" sn="20.73" a="4133.57" fwhm="0.001559" res="317569.8" algo="FTMS"/>
<pk mz="495.114391" i="9640816.0" sn="71.17" a="15063.50" fwhm="0.001606" res="308209.5" algo="FTMS"/>
<pk mz="495.117514" i="1232625.0" sn="7.08" a="1486.42" fwhm="0.001683" res="294163.7" algo="FTMS"/>
<pk mz="495.125618" i="1269874.5" sn="7.36" a="1475.33" fwhm="0.001349" res="366958.5" algo="FTMS"/>
<pk mz="495.142845" i="2796406.0" sn="19.00" a="3571.87" fwhm="0.001432" res="345746.2" algo="FTMS"/>
<pk mz="495.150863" i="6724471.5" sn="48.94" a="9675.99" fwhm="0.001514" res="327142.5" algo="FTMS"/>
<pk mz="495.154038" i="2021240.0" sn="13.09" a="2495.44" fwhm="0.001378" res="359290.1" algo="FTMS"/>
<pk mz="495.163781" i="1464186.0" sn="8.84" a="1959.28" fwhm="0.001877" res="263748.0" algo="FTMS"/>
<pk mz="495.183334" i="3812221.8" sn="26.74" a="5767.33" fwhm="0.001571" res="315298.3" algo="FTMS"/>
<pk mz="495.187226" i="2345342.5" sn="15.56" a="3310.89" fwhm="0.001612" res="307157.9" algo="FTMS"/>
<pk mz="495.200346" i="2195841.0" sn="14.42" a="2695.13" fwhm="0.001485" res="333427.6" algo="FTMS"/>
<pk mz="495.218023" i="1240452.5" sn="7.14" a="1356.39" fwhm="0.001422" res="348163.5" algo="FTMS"/>
<pk mz="495.223708" i="1879429.6" sn="12.01" a="1951.74" fwhm="0.001326" res="373436.2" algo="FTMS"/>
<pk mz="495.236634" i="1939336.1" sn="12.46" a="2518.22" fwhm="0.001572" res="315064.1" algo="FTMS"/>
<pk mz="496.073336" i="2166828.0" sn="14.20" a="2449.30" fwhm="0.001399" res="354656.2" algo="FTMS"/>
<pk mz="496.081376" i="2074669.5" sn="13.50" a="2649.10" fwhm="0.001433" res="346285.4" algo="FTMS"/>
<pk mz="496.084777" i="1751086.1" sn="11.03" a="1823.97" fwhm="0.001361" res="364465.6" algo="FTMS"/>
<pk mz="496.109809" i="2506803.0" sn="16.79" a="2807.72" fwhm="0.001363" res="363975.1" algo="FTMS"/>
<pk mz="496.117807" i="3714100.5" sn="25.99" a="5460.28" fwhm="0.001564" res="317179.1" algo="FTMS"/>
<pk mz="496.121186" i="2065973.3" sn="13.43" a="3587.13" fwhm="0.001766" res="280947.5" algo="FTMS"/>
<pk mz="496.146121" i="2628666.3" sn="17.72" a="3562.33" fwhm="0.001533" res="323615.9" algo="FTMS"/>
<pk mz="496.154240" i="1420091.8" sn="8.51" a="1934.43" fwhm="0.001885" res="263160.6" algo="FTMS"/>
<pk mz="496.159259" i="1355580.8" sn="8.01" a="1488.89" fwhm="0.001508" res="328931.5" algo="FTMS"/>
<pk mz="497.020962" i="1658086.6" sn="10.32" a="2214.16" fwhm="0.001610" res="308668.1" algo="FTMS"/>
<pk mz="497.036289" i="1968361.8" sn="12.68" a="2344.08" fwhm="0.001553" res="320143.9" algo="FTMS"/>
<pk mz="497.057351" i="5373166.0" sn="38.64" a="8054.97" fwhm="0.001654" res="300558.9" algo="FTMS"/>
<pk mz="497.072710" i="1845488.9" sn="11.75" a="2040.77" fwhm="0.001420" res="350157.6" algo="FTMS"/>
<pk mz="497.087970" i="18367732.0" sn="137.68" a="29902.79" fwhm="0.001616" res="307688.5" algo="FTMS"/>
<pk mz="497.092276" i="3005684.8" sn="20.59" a="2840.91" fwhm="0.000967" res="513830.4" algo="FTMS"/>
<pk mz="497.093898" i="6233333.0" sn="45.19" a="7751.91" fwhm="0.001310" res="379522.0" algo="FTMS"/>
<pk mz="497.106805" i="3626743.8" sn="25.32" a="5919.97" fwhm="0.001802" res="275924.4" algo="FTMS"/>
<pk mz="497.124341" i="16606459.0" sn="124.26" a="26642.78" fwhm="0.001629" res="305111.9" algo="FTMS"/>
<pk mz="497.130012" i="5663996.5" sn="40.85" a="8849.42" fwhm="0.001634" res="304206.0" algo="FTMS"/>
<pk mz="497.141302" i="2755326.5" sn="18.68" a="4964.25" fwhm="0.001951" res="254801.9" algo="FTMS"/>
<pk mz="497.158438" i="5986562.0" sn="43.31" a="9834.04" fwhm="0.001651" res="301139.8" algo="FTMS"/>
<pk mz="497.166287" i="3831043.5" sn="26.88" a="4361.86" fwhm="0.001278" res="389161.6" algo="FTMS"/>
<pk mz="497.167965" i="1344771.8" sn="7.93" a="730.60" fwhm="0.000911" res="545701.6" algo="FTMS"/>
<pk mz="497.202863" i="3225866.8" sn="22.27" a="4520.90" fwhm="0.001606" res="309527.7" algo="FTMS"/>
<pk mz="497.215948" i="1712909.3" sn="10.74" a="2441.34" fwhm="0.001682" res="295525.7" algo="FTMS"/>
<pk mz="497.239283" i="3376402.0" sn="23.42" a="5586.52" fwhm="0.001737" res="286279.5" algo="FTMS"/>
<pk mz="497.275590" i="2103577.0" sn="13.71" a="2640.69" fwhm="0.001473" res="337639.0" algo="FTMS"/>
<pk mz="497.312031" i="1374240.4" sn="8.15" a="1743.95" fwhm="0.001634" res="304304.2" algo="FTMS"/>
<pk mz="498.031239" i="1692847.5" sn="10.58" a="2338.86" fwhm="0.001599" res="311469.4" algo="FTMS"/>
<pk mz="498.060818" i="1758389.4" sn="11.08" a="2113.70" fwhm="0.001547" res="322021.0" algo="FTMS"/>
<pk mz="498.067740" i="1683894.8" sn="10.51" a="1772.62" fwhm="0.001376" res="362013.4" algo="FTMS"/>
<pk mz="498.091114" i="2897339.5" sn="19.76" a="3545.58" fwhm="0.001397" res="356502.7" algo="FTMS"/>
<pk mz="498.092890" i="1281979.8" sn="7.45" a="780.36" fwhm="0.000952" res="523190.3" algo="FTMS"/>
<pk mz="498.097204" i="2386364.8" sn="15.87" a="2778.72" fwhm="0.001392" res="357876.4" algo="FTMS"/>
<pk mz="498.127734" i="3385282.8" sn="23.48" a="4664.92" fwhm="0.001518" res="328124.9" algo="FTMS"/>
<pk mz="498.133354" i="2013635.9" sn="13.03" a="2527.50" fwhm="0.001550" res="321421.1" algo="FTMS"/>
<pk mz="498.161743" i="2721737.5" sn="18.42" a="3418.65" fwhm="0.001413" res="352439.3" algo="FTMS"/>
<pk mz="498.174755" i="1246412.1" sn="7.18" a="1385.68" fwhm="0.002110" res="236117.8" algo="FTMS"/>
<pk mz="498.211324" i="1337299.5" sn="7.87" a="1700.34" fwhm="0.001801" res="276556.3" algo="FTMS"/>
<pk mz="498.930202" i="1924195.6" sn="12.34" a="2235.50" fwhm="0.001439" res="346615.0" algo="FTMS"/>
<pk mz="499.015453" i="2047604.9" sn="13.28" a="2567.92" fwhm="0.001510" res="330446.4" algo="FTMS"/>
<pk mz="499.036687" i="1649529.1" sn="10.25" a="2098.87" fwhm="0.001490" res="334857.5" algo="FTMS"/>
<pk mz="499.051918" i="3007612.3" sn="20.60" a="4128.38" fwhm="0.001515" res="329515.5" algo="FTMS"/>
<pk mz="499.063133" i="1385086.4" sn="8.23" a="1447.37" fwhm="0.001472" res="338957.9" algo="FTMS"/>
<pk mz="499.072966" i="5600896.5" sn="40.37" a="9121.93" fwhm="0.001688" res="295723.4" algo="FTMS"/>
<pk mz="499.088143" i="2175875.5" sn="14.26" a="3843.01" fwhm="0.002453" res="203460.1" algo="FTMS"/>
<pk mz="499.103621" i="2573446.5" sn="17.29" a="3379.87" fwhm="0.001541" res="323892.1" algo="FTMS"/>
<pk mz="499.109262" i="6148743.5" sn="44.54" a="9105.86" fwhm="0.001570" res="317956.5" algo="FTMS"/>
<pk mz="499.124726" i="1432458.9" sn="8.60" a="1582.74" fwhm="0.001435" res="347716.2" algo="FTMS"/>
<pk mz="499.139969" i="1490061.9" sn="9.03" a="1790.97" fwhm="0.001565" res="318979.2" algo="FTMS"/>
<pk mz="499.145661" i="5155471.0" sn="36.97" a="8289.17" fwhm="0.001681" res="296970.7" algo="FTMS"/>
<pk mz="499.155503" i="1637777.0" sn="10.16" a="2410.66" fwhm="0.001748" res="285490.8" algo="FTMS"/>
<pk mz="499.182059" i="2914966.5" sn="19.90" a="3965.82" fwhm="0.001540" res="324151.1" algo="FTMS"/>
<pk mz="499.218487" i="3389085.8" sn="23.51" a="5280.00" fwhm="0.001741" res="286816.5" algo="FTMS"/>
<pk mz="499.254918" i="4215461.0" sn="29.81" a="5914.95" fwhm="0.001568" res="318350.3" algo="FTMS"/>
<pk mz="499.291223" i="2865836.5" sn="19.52" a="4194.53" fwhm="0.001609" res="310358.0" algo="FTMS"/>
<pk mz="499.327577" i="1398451.8" sn="8.34" a="1590.82" fwhm="0.001547" res="322821.8" algo="FTMS"/>
<pk mz="500.046973" i="1364549.5" sn="8.08" a="1112.06" fwhm="0.001246" res="401398.2" algo="FTMS"/>
<pk mz="500.076263" i="1539659.5" sn="9.41" a="1815.01" fwhm="0.001543" res="324029.5" algo="FTMS"/>
<pk mz="500.083530" i="1852748.9" sn="11.80" a="2515.31" fwhm="0.001993" res="250870.6" algo="FTMS"/>
<pk mz="500.112767" i="1945426.9" sn="12.50" a="2430.93" fwhm="0.001499" res="333587.5" algo="FTMS"/>
<pk mz="500.119952" i="1250644.4" sn="7.21" a="1161.21" fwhm="0.001296" res="385854.9" algo="FTMS"/>
<pk mz="500.141199" i="1578072.8" sn="9.70" a="1822.41" fwhm="0.001433" res="349095.8" algo="FTMS"/>
<pk mz="500.156558" i="1708123.8" sn="10.70" a="2280.58" fwhm="0.001703" res="293730.5" algo="FTMS"/>
<pk mz="501.031073" i="2539534.5" sn="17.03" a="3111.11" fwhm="0.001435" res="349259.7" algo="FTMS"/>
<pk mz="501.052313" i="2338323.0" sn="15.50" a="3109.10" fwhm="0.001604" res="312391.9" algo="FTMS"/>
<pk mz="501.067483" i="4245526.0" sn="30.03" a="6435.39" fwhm="0.001599" res="313459.6" algo="FTMS"/>
<pk mz="501.078487" i="1720856.3" sn="10.79" a="2374.05" fwhm="0.001650" res="303699.1" algo="FTMS"/>
<pk mz="501.088658" i="4764698.5" sn="33.99" a="7812.01" fwhm="0.001738" res="288233.6" algo="FTMS"/>
<pk mz="501.103920" i="3517469.5" sn="24.49" a="4847.06" fwhm="0.001540" res="325364.3" algo="FTMS"/>
<pk mz="501.115071" i="1695775.8" sn="10.60" a="2198.71" fwhm="0.001623" res="308727.9" algo="FTMS"/>
<pk mz="501.119340" i="4901920.5" sn="35.04" a="6968.25" fwhm="0.001536" res="326272.4" algo="FTMS"/>
<pk mz="501.125033" i="4245538.0" sn="30.03" a="6687.47" fwhm="0.001684" res="297544.9" algo="FTMS"/>
<pk mz="501.140253" i="1780260.9" sn="11.24" a="1894.25" fwhm="0.001403" res="357301.1" algo="FTMS"/>
<pk mz="501.161400" i="3211817.3" sn="22.16" a="4878.87" fwhm="0.001728" res="289962.4" algo="FTMS"/>
<pk mz="501.176674" i="1284396.4" sn="7.46" a="1523.30" fwhm="0.001534" res="326657.0" algo="FTMS"/>
<pk mz="501.179647" i="1280557.0" sn="7.43" a="1238.47" fwhm="0.001483" res="337841.8" algo="FTMS"/>
<pk mz="501.197654" i="3151408.8" sn="21.69" a="4315.53" fwhm="0.001531" res="327335.2" algo="FTMS"/>
<pk mz="501.234145" i="3625016.3" sn="25.30" a="5149.37" fwhm="0.001594" res="314399.3" algo="FTMS"/>
<pk mz="501.270483" i="2722367.8" sn="18.42" a="3471.59" fwhm="0.001506" res="332944.6" algo="FTMS"/>
<pk mz="501.306798" i="2287175.3" sn="15.11" a="3335.73" fwhm="0.001685" res="297499.8" algo="FTMS"/>
<pk mz="502.026447" i="1284187.8" sn="7.46" a="1601.00" fwhm="0.002131" res="235535.1" algo="FTMS"/>
<pk mz="502.055484" i="1337441.8" sn="7.87" a="1626.50" fwhm="0.001822" res="275536.8" algo="FTMS"/>
<pk mz="502.062757" i="2615523.3" sn="17.61" a="3291.04" fwhm="0.001495" res="335866.1" algo="FTMS"/>
<pk mz="502.070902" i="1301221.0" sn="7.59" a="1357.51" fwhm="0.001450" res="346168.8" algo="FTMS"/>
<pk mz="502.073643" i="1265893.5" sn="7.32" a="1518.79" fwhm="0.001613" res="311210.2" algo="FTMS"/>
<pk mz="502.098937" i="2310378.8" sn="15.28" a="3287.90" fwhm="0.001643" res="305507.2" algo="FTMS"/>
<pk mz="502.110399" i="1589997.1" sn="9.79" a="2504.76" fwhm="0.001923" res="261099.3" algo="FTMS"/>
<pk mz="502.119236" i="1233647.0" sn="7.08" a="809.30" fwhm="0.000987" res="508587.3" algo="FTMS"/>
<pk mz="502.135534" i="2308850.3" sn="15.27" a="3606.20" fwhm="0.001815" res="276640.3" algo="FTMS"/>
<pk mz="502.201043" i="1306239.9" sn="7.63" a="1718.35" fwhm="0.001845" res="272251.2" algo="FTMS"/>
<pk mz="502.215251" i="1504258.9" sn="9.14" a="1708.19" fwhm="0.001491" res="336923.1" algo="FTMS"/>
<pk mz="502.229470" i="1587205.8" sn="9.77" a="1956.61" fwhm="0.001600" res="313869.3" algo="FTMS"/>
<pk mz="502.273866" i="1585167.0" sn="9.75" a="1683.41" fwhm="0.001489" res="337253.6" algo="FTMS"/>
<pk mz="503.010411" i="1654184.5" sn="10.28" a="2122.09" fwhm="0.001478" res="340300.7" algo="FTMS"/>
<pk mz="503.046685" i="4391344.0" sn="31.14" a="6828.47" fwhm="0.001659" res="303162.3" algo="FTMS"/>
<pk mz="503.057729" i="1775538.4" sn="11.20" a="2140.87" fwhm="0.001538" res="326983.7" algo="FTMS"/>
<pk mz="503.067821" i="2363316.5" sn="15.68" a="3968.64" fwhm="0.001790" res="281051.3" algo="FTMS"/>
<pk mz="503.083055" i="7381431.5" sn="53.93" a="12101.88" fwhm="0.001681" res="299192.4" algo="FTMS"/>
<pk mz="503.094295" i="2244026.0" sn="14.78" a="2931.49" fwhm="0.001508" res="333663.4" algo="FTMS"/>
<pk mz="503.104154" i="3106748.3" sn="21.35" a="4847.87" fwhm="0.001653" res="304284.2" algo="FTMS"/>
<pk mz="503.119483" i="4643263.5" sn="33.06" a="6828.98" fwhm="0.001605" res="313451.9" algo="FTMS"/>
<pk mz="503.130537" i="1962177.6" sn="12.63" a="2816.22" fwhm="0.001738" res="289494.0" algo="FTMS"/>
<pk mz="503.140606" i="2012099.8" sn="13.01" a="2796.57" fwhm="0.001680" res="299534.8" algo="FTMS"/>
<pk mz="503.155815" i="2050503.0" sn="13.30" a="2790.94" fwhm="0.001616" res="311350.7" algo="FTMS"/>
<pk mz="503.177096" i="1794507.4" sn="11.35" a="1985.66" fwhm="0.001437" res="350125.6" algo="FTMS"/>
<pk mz="503.192171" i="1548238.6" sn="9.47" a="1721.38" fwhm="0.001505" res="334319.7" algo="FTMS"/>
<pk mz="503.205718" i="1403089.4" sn="8.37" a="1340.29" fwhm="0.001498" res="335957.1" algo="FTMS"/>
<pk mz="503.213315" i="2711507.0" sn="18.34" a="4109.94" fwhm="0.001691" res="297646.9" algo="FTMS"/>
<pk mz="503.249792" i="2938330.8" sn="20.07" a="3949.57" fwhm="0.001548" res="325098.4" algo="FTMS"/>
<pk mz="503.286189" i="1572834.3" sn="9.66" a="1945.09" fwhm="0.001585" res="317577.8" algo="FTMS"/>
<pk mz="504.041896" i="1692801.4" sn="10.57" a="1792.17" fwhm="0.001322" res="381298.4" algo="FTMS"/>
<pk mz="504.078316" i="3110537.0" sn="21.38" a="4362.70" fwhm="0.001562" res="322742.2" algo="FTMS"/>
<pk mz="504.086454" i="1580682.9" sn="9.72" a="1942.10" fwhm="0.001542" res="326861.6" algo="FTMS"/>
<pk mz="504.109908" i="5012112.0" sn="35.87" a="8505.86" fwhm="0.001655" res="304648.1" algo="FTMS"/>
<pk mz="504.114849" i="2160272.8" sn="14.14" a="3363.32" fwhm="0.001734" res="290699.7" algo="FTMS"/>
<pk mz="504.122925" i="1903762.5" sn="12.18" a="2571.30" fwhm="0.001608" res="313540.5" algo="FTMS"/>
<pk mz="504.126183" i="1293971.3" sn="7.53" a="1333.16" fwhm="0.001587" res="317748.6" algo="FTMS"/>
<pk mz="504.146312" i="15944344.0" sn="119.20" a="27047.72" fwhm="0.001671" res="301716.2" algo="FTMS"/>
<pk mz="504.151061" i="1694872.5" sn="10.59" a="2175.15" fwhm="0.001587" res="317710.7" algo="FTMS"/>
<pk mz="504.208870" i="1867428.8" sn="11.85" a="1875.35" fwhm="0.001291" res="390569.0" algo="FTMS"/>
<pk mz="504.245121" i="1413548.5" sn="8.40" a="1356.03" fwhm="0.001426" res="353605.3" algo="FTMS"/>
<pk mz="504.307882" i="3235513.8" sn="22.22" a="4136.16" fwhm="0.001480" res="340702.5" algo="FTMS"/>
<pk mz="505.026058" i="2900818.5" sn="19.68" a="3824.39" fwhm="0.001495" res="337783.7" algo="FTMS"/>
<pk mz="505.062389" i="5587802.5" sn="40.07" a="8790.31" fwhm="0.001674" res="301756.1" algo="FTMS"/>
<pk mz="505.073560" i="1803868.6" sn="11.36" a="2605.57" fwhm="0.001643" res="307343.4" algo="FTMS"/>
<pk mz="505.083474" i="1590110.8" sn="9.74" a="2262.18" fwhm="0.001895" res="266577.5" algo="FTMS"/>
<pk mz="505.098826" i="5780322.0" sn="41.53" a="9144.92" fwhm="0.001649" res="306301.5" algo="FTMS"/>
<pk mz="505.109941" i="1966948.5" sn="12.60" a="2539.75" fwhm="0.001578" res="320001.7" algo="FTMS"/>
<pk mz="505.119861" i="5806950.5" sn="41.73" a="9893.24" fwhm="0.001728" res="292259.6" algo="FTMS"/>
<pk mz="505.135146" i="8538986.0" sn="62.46" a="13678.75" fwhm="0.001643" res="307470.8" algo="FTMS"/>
<pk mz="505.149527" i="3244909.0" sn="22.29" a="4631.20" fwhm="0.001593" res="317091.4" algo="FTMS"/>
<pk mz="505.156114" i="1512558.3" sn="9.15" a="1805.03" fwhm="0.001818" res="277869.6" algo="FTMS"/>
<pk mz="505.171567" i="2288497.5" sn="15.04" a="2948.09" fwhm="0.001584" res="318828.6" algo="FTMS"/>
<pk mz="505.192608" i="1242486.1" sn="7.10" a="1230.40" fwhm="0.001564" res="323078.8" algo="FTMS"/>
<pk mz="505.207815" i="1255545.4" sn="7.20" a="1283.63" fwhm="0.001532" res="329793.7" algo="FTMS"/>
<pk mz="505.220998" i="2652028.3" sn="17.80" a="3526.76" fwhm="0.001501" res="336561.7" algo="FTMS"/>
<pk mz="505.257407" i="1692036.0" sn="10.51" a="1762.39" fwhm="0.001340" res="377181.9" algo="FTMS"/>
<pk mz="505.393249" i="2127265.0" sn="13.82" a="2983.90" fwhm="0.001673" res="302031.6" algo="FTMS"/>
<pk mz="506.057604" i="1760304.0" sn="11.03" a="2381.68" fwhm="0.001576" res="321052.4" algo="FTMS"/>
<pk mz="506.065813" i="1847345.8" sn="11.69" a="2279.55" fwhm="0.001477" res="342582.2" algo="FTMS"/>
<pk mz="506.094026" i="2399287.8" sn="15.88" a="3619.18" fwhm="0.001733" res="292014.2" algo="FTMS"/>
<pk mz="506.102079" i="1973305.6" sn="12.65" a="2600.37" fwhm="0.001607" res="314912.9" algo="FTMS"/>
<pk mz="506.105440" i="1690170.3" sn="10.50" a="1989.70" fwhm="0.001472" res="343901.0" algo="FTMS"/>
<pk mz="506.123212" i="1444414.1" sn="8.63" a="1698.58" fwhm="0.001504" res="336486.1" algo="FTMS"/>
<pk mz="506.130547" i="1858623.8" sn="11.78" a="2622.94" fwhm="0.001734" res="291837.6" algo="FTMS"/>
<pk mz="506.140622" i="2610754.0" sn="17.48" a="3638.12" fwhm="0.001667" res="303561.8" algo="FTMS"/>
<pk mz="506.224445" i="1691220.0" sn="10.51" a="1945.33" fwhm="0.001529" res="331016.0" algo="FTMS"/>
<pk mz="507.041720" i="3922181.5" sn="27.43" a="5347.49" fwhm="0.001510" res="335698.3" algo="FTMS"/>
<pk mz="507.078121" i="5326093.5" sn="38.08" a="8362.65" fwhm="0.001673" res="303104.2" algo="FTMS"/>
<pk mz="507.089364" i="2258960.0" sn="14.81" a="3436.20" fwhm="0.001871" res="270976.3" algo="FTMS"/>
<pk mz="507.108702" i="14470420.0" sn="107.45" a="24551.96" fwhm="0.001687" res="300686.3" algo="FTMS"/>
<pk mz="507.114397" i="6610197.5" sn="47.82" a="10909.76" fwhm="0.001710" res="296587.6" algo="FTMS"/>
<pk mz="507.125380" i="1583127.8" sn="9.69" a="2451.48" fwhm="0.001903" res="266478.0" algo="FTMS"/>
<pk mz="507.150824" i="4783389.5" sn="33.96" a="7458.10" fwhm="0.001691" res="299907.4" algo="FTMS"/>
<pk mz="507.187329" i="2316581.3" sn="15.25" a="3190.68" fwhm="0.001586" res="319749.7" algo="FTMS"/>
<pk mz="507.200451" i="1679144.1" sn="10.41" a="2045.70" fwhm="0.001456" res="348248.9" algo="FTMS"/>
<pk mz="507.207952" i="1681449.9" sn="10.43" a="2180.27" fwhm="0.001681" res="301645.7" algo="FTMS"/>
<pk mz="507.223740" i="1829677.3" sn="11.56" a="2378.67" fwhm="0.001517" res="334330.4" algo="FTMS"/>
<pk mz="507.236785" i="2755376.3" sn="18.58" a="3481.40" fwhm="0.001441" res="352040.5" algo="FTMS"/>
<pk mz="508.073189" i="2160615.8" sn="14.06" a="2942.45" fwhm="0.001623" res="313070.5" algo="FTMS"/>
<pk mz="508.081249" i="1537001.6" sn="9.33" a="1731.28" fwhm="0.001513" res="335758.8" algo="FTMS"/>
<pk mz="508.109742" i="3213296.0" sn="22.05" a="5207.81" fwhm="0.001856" res="273778.4" algo="FTMS"/>
<pk mz="508.112035" i="3685872.5" sn="25.64" a="5336.81" fwhm="0.001595" res="318482.3" algo="FTMS"/>
<pk mz="508.117829" i="1903345.6" sn="12.11" a="2584.21" fwhm="0.001661" res="305868.3" algo="FTMS"/>
<pk mz="508.148425" i="1776120.5" sn="11.15" a="2186.07" fwhm="0.001484" res="342518.1" algo="FTMS"/>
<pk mz="508.154110" i="1713657.8" sn="10.67" a="2702.44" fwhm="0.001931" res="263125.6" algo="FTMS"/>
<pk mz="508.203936" i="1327620.8" sn="7.74" a="1349.93" fwhm="0.001399" res="363204.5" algo="FTMS"/>
<pk mz="509.020947" i="1457594.0" sn="8.73" a="1513.08" fwhm="0.001399" res="363861.2" algo="FTMS"/>
<pk mz="509.057202" i="4472514.0" sn="31.60" a="7471.61" fwhm="0.001766" res="288265.2" algo="FTMS"/>
<pk mz="509.088024" i="3692233.0" sn="25.68" a="5432.33" fwhm="0.001604" res="317402.5" algo="FTMS"/>
<pk mz="509.093623" i="6170314.5" sn="44.48" a="10216.17" fwhm="0.001733" res="293715.4" algo="FTMS"/>
<pk mz="509.104919" i="2011340.8" sn="12.93" a="2795.76" fwhm="0.001729" res="294504.8" algo="FTMS"/>
<pk mz="509.112817" i="1643214.6" sn="10.14" a="1700.80" fwhm="0.001426" res="356967.0" algo="FTMS"/>
<pk mz="509.130040" i="8394450.0" sn="61.35" a="13839.18" fwhm="0.001669" res="305008.4" algo="FTMS"/>
<pk mz="509.141234" i="1399252.9" sn="8.29" a="2334.39" fwhm="0.002732" res="186386.4" algo="FTMS"/>
<pk mz="509.166546" i="4114138.5" sn="28.88" a="6814.23" fwhm="0.001736" res="293365.7" algo="FTMS"/>
<pk mz="509.179387" i="1359069.4" sn="7.98" a="1388.87" fwhm="0.001554" res="327560.4" algo="FTMS"/>
<pk mz="509.202960" i="2390242.8" sn="15.80" a="3113.48" fwhm="0.001527" res="333546.2" algo="FTMS"/>
<pk mz="509.215996" i="1791973.6" sn="11.27" a="2578.87" fwhm="0.001818" res="280088.4" algo="FTMS"/>
<pk mz="509.239407" i="1667818.8" sn="10.32" a="1734.87" fwhm="0.001458" res="349340.8" algo="FTMS"/>
<pk mz="509.252323" i="1697005.8" sn="10.55" a="2027.66" fwhm="0.001656" res="307523.1" algo="FTMS"/>
<pk mz="510.052309" i="1716129.4" sn="10.69" a="1906.44" fwhm="0.001555" res="328111.9" algo="FTMS"/>
<pk mz="510.065565" i="7544740.5" sn="54.91" a="12252.86" fwhm="0.001694" res="301188.5" algo="FTMS"/>
<pk mz="510.088991" i="1705897.6" sn="10.61" a="2392.16" fwhm="0.001521" res="335438.6" algo="FTMS"/>
<pk mz="510.097169" i="2225067.5" sn="14.55" a="3007.16" fwhm="0.001585" res="321808.2" algo="FTMS"/>
<pk mz="510.100274" i="3442092.3" sn="23.78" a="5435.16" fwhm="0.001766" res="288911.6" algo="FTMS"/>
<pk mz="510.125274" i="2168753.8" sn="14.12" a="2846.70" fwhm="0.001558" res="327405.2" algo="FTMS"/>
<pk mz="510.127732" i="1497266.4" sn="9.03" a="1784.93" fwhm="0.001609" res="317072.6" algo="FTMS"/>
<pk mz="510.135561" i="5088180.0" sn="36.27" a="7686.05" fwhm="0.001576" res="323596.5" algo="FTMS"/>
<pk mz="510.169884" i="1250747.9" sn="7.16" a="1670.92" fwhm="0.001733" res="294336.5" algo="FTMS"/>
<pk mz="510.210972" i="1336005.3" sn="7.81" a="1526.82" fwhm="0.001594" res="319995.1" algo="FTMS"/>
<pk mz="511.036590" i="2386048.8" sn="15.77" a="3227.20" fwhm="0.001575" res="324531.7" algo="FTMS"/>
<pk mz="511.051937" i="1768836.1" sn="11.09" a="2481.49" fwhm="0.001770" res="288721.2" algo="FTMS"/>
<pk mz="511.068807" i="1416072.0" sn="8.41" a="1650.46" fwhm="0.001538" res="332217.3" algo="FTMS"/>
<pk mz="511.072903" i="5122185.0" sn="36.53" a="8141.80" fwhm="0.001692" res="302066.6" algo="FTMS"/>
[truncated: 119,462 more chars]
