# Supplementary material for: Drought re-routes soil microbial carbon metabolism towards emission of volatile metabolites in an artificial tropical rainforest
Source: Nat Microbiol. 2023 Jul 31;8(8):1480–94. doi: 10.1038/s41564-023-01432-9 (PMC10390333; doi:10.1038/s41564-023-01432-9)
Supplement: Supplementary file 3 — Folder containing all raw XML data for FTICR. [file 41564_2023_1432_MOESM3_ESM.zip › FTICR-XML-Honeker/P12-CTRL-b.xml]

<?xml version="1.0" encoding="utf-8"?>
<root>
<fileinfo appname="Bruker Compass DataAnalysis" appversion="5.0.203" app_platform="64-bit" date="2021-02-04T10:01:47" type="DataAnalysis Results" typeversion="1.1" subtype="MS Spectrum" />
<generalinfo organisation="" user="" hostname="WE35157" os="Windows 8" architecture="64-bit"/>
<analysis name="C:\Users\toyo995\OneDrive - PNNL\Desktop\Data Malak Feb\Tfaily_50971_P12-CTRL-b_02Feb21_Alder_Inf_144SA_IATp05_1_01_58821.d\analysis.baf">
<info><DateTime>2021-02-02T10:55:35-08:00</DateTime><method>FY21_Q1_144SA_p05_neg_58821</method><sample></sample><comment></comment><operator></operator><instrument>solariX</instrument><instrument_serial_number>000000.00000</instrument_serial_number><manufacturer>Bruker</manufacturer></info>
<DataAnalysis version="DataAnalysis 5.0.203" DataAnalysisResults="">
<DataAnalysis_processing_parameters><find_compounds_chromatogram detect_version="2" detect_areamode="1" detect_areathresholdabs="0.00000000" detect_areathresholdrel="10.00000000" detect_intensitymode="1" detect_intensitythresholdabs="0.00000000" detect_intensitythresholdrel="10.00000000" detect_sensitivity="0.20000000" add_uv_or_ms_spectra="0" spectrum_load_mode="2" background_subtraction_mode="0" MS_peaksensmode2="1" MS_pc12="0.40000000" MS_pc22="4.00000000" MS_peaksens12="99.00000000" MS_peaksens22="99.00000000" MS_areamode2="2" MS_areathresholdabs2="1000.00000000" MS_areathresholdrel2="10.00000000" MS_intensitymode2="0" MS_intensitythresholdabs2="1000.00000000" MS_intensitythresholdrel2="10.00000000" MS_basesmoothmode2="1" MS_basesmoothpts2="8" MS_basesmoothmin2="12.00000000" MS_basesmoothforce2="0.10000000" MS_startendslope2="10.00000000" MS_valleyfilterused2="1" MS_valleyfilter2="10.00000000" MS_noisecorr2="0" UV_peaksensmode2="1" UV_pc12="0.40000000" UV_pc22="4.00000000" UV_peaksens12="99.90000000" UV_peaksens22="100.00000000" UV_areamode2="0" UV_areathresholdabs2="5.00000000" UV_areathresholdrel2="1.00000000" UV_intensitymode2="1" UV_intensitythresholdabs2="1.00000000" UV_intensitythresholdrel2="0.01000000" UV_basesmoothmode2="1" UV_basesmoothpts2="8" UV_basesmoothmin2="12.00000000" UV_basesmoothforce2="1.00000000" UV_startendslope2="10.00000000" UV_valleyfilterused2="1" UV_valleyfilter2="10.00000000" UV_noisecorr2="0" detect_delcmpdsinrng="1" />
<find_compounds_mobilogram detect_areamode="1" detect_areathresholdabs="1000.00000000" detect_areathresholdrel="5.00000000" detect_intensitymode="0" detect_intensitythresholdabs="100.00000000" detect_intensitythresholdrel="5.00000000" detect_sensitivity="99.00000000" detect_resolution="250.00000000" spectrum_load_mode="2" detect_delcmpdsinrng="1" />
<auto_ms_n use_retention_time_window="1" retention_time_window="0.75000000" rt_unit="min" minimum_intensity_positive="10000.00000000" minimum_intensity_negative="1000.00000000" apply_max_number_compounds="1" max_number_compounds="300" spectrum_load_mode="2" background_type="0" create_auto_ms_n_traces="0" create_detailed_traces="0" merge_positive_negative_compounds="0" detect_delcmpdsinrng="1" detect_keep_cmpds_detectedneutralloss="0" add_uv_spectra="0" advanced_precursor_determination="0" determine_alternate_precursor="0" />
<dissect_params dissect_addsmoothing="0" dissect_allow_wider_peaks="0" dissect_resolving_power="1.00000000" dissect_set_expected_width="0" dissect_expected_width="3" dissect_deletepeaksinrange="1" dissect_fullrange="1" dissect_cutoff="0.05000000" dissect_sensitivity="10.00000000" dissect_maxoverlap="5" dissect_smoothwidth="1" spectrum_load_mode="0" add_uv_spectra="1" />
<find_all_compounds min_time_points="10" min_correlation="0.70000000" background_type="0" load_spec_type="3" additional_smoothing="0" proteomics="0" chrom_sn_threshold="5.00000000" chrom_smoothingwidth="1" detect_delcmpdsinrng="1" add_MSMS_spectra="1" adducts_positive_mode="" adducts_negative_mode="" />
<ms_peak_finder ms_peak_finder_type="FTMS" ms_manually_use_peak_finder="1" ms_peak_finder_filter_exclusion_masses="0" ><ms_peak_finder_apex minimum_intensity="100.00000000" peak_width="0.00200000" peak_width_msms="0.00200000" relative_threshold_base_peak="0.05000000" signal_to_noise="1.00000000" />
<ms_peak_finder_centroid peak_width="0.00200000" peak_width_msms="0.00200000" signal_to_noise="1.00000000" relative_threshold_base_peak="0.05000000" minimum_intensity="100.00000000" centroid_percentage="80.00000000" />
<ms_peak_finder_snap minimum_intensity="0.00000000" relative_threshold_base_peak="0.01000000" signal_to_noise="2.00000000" maximum_charge="20" quality_factor_threshold="0.90000000" number_of_patterns="500000" building_block_1="C 4.9384 N 1.3577 O 1.4773 S 0.0417 H 7.7583" building_block_2="" use_snap_2="1" add_detailed_results="0" />
<ms_peak_finder_snap minimum_intensity="100.00000000" peak_width="1.00000000" use_datapoints="1" sum_width="1" relative_threshold_base_peak="0.05000000" signal_to_noise="1.00000000" baseline_type="1" baseline_flatness="1.00000000" same_sumwidth_as_acquisition="0" use_resolution="0" res="10000" instrument_sum_width="5" use_sum_of_intensities="0" />
<ms_peak_finder_ftms signal_to_noise="7.00000000" relative_threshold_base_peak="0.01000000" minimum_intensity="100.00000000" centroid_percentage="80.00000000" use_centroid="0" />
<ms_peak_finder_line_spectra apply_line_spectra_threshold="0" line_spectra_threshold="10.00000000" />
</ms_peak_finder>
<deconvolution clear_prev_results="1" create_neutral_spectrum="0" incl_shifted_spectra="0" ret_residuals="0" incl_comp_details="0" show_comp_details="0" substance_class="1" extend_evelope="0" extend_before="1.00000000" extend_after="1.00000000" auto_apply="1" ><deconvolution_detailed_full perf_deconv="1" rel_isotop_deconv="0" resolve_isotop="1" exclude_reporter_ions="0" reporter_ions="0" abund_cutoff="2.50000000" envelope_cutoff="75.00000000" high_mass="4000.00000000" low_mass="250.00000000" mw_agreement="0.00000000" maximum_charge="4" max_charge_isotop="0" min_charge="4" min_peaks="3" precursor_deconv="0" max_components="10" adduct_ion_name_neg="-H" adduct_ion_mass_neg="-1.00782504" adduct_ion_name_pos="+H" adduct_ion_mass_pos="1.00727600" apply_min_max_mass_boundaries="0" />
<deconvolution_detailed_max_res perf_deconv="1" rel_isotop_deconv="0" resolve_isotop="1" exclude_reporter_ions="0" reporter_ions="0" abund_cutoff="2.00000000" envelope_cutoff="75.00000000" high_mass="4000.00000000" low_mass="250.00000000" mw_agreement="5.00000000" maximum_charge="3" max_charge_isotop="0" min_charge="3" min_peaks="3" precursor_deconv="0" max_components="10" adduct_ion_name_neg="-H" adduct_ion_mass_neg="-1.00782504" adduct_ion_name_pos="+H" adduct_ion_mass_pos="1.00727600" apply_min_max_mass_boundaries="0" />
<deconvolution_detailed_ms_n perf_deconv="1" rel_isotop_deconv="0" resolve_isotop="1" exclude_reporter_ions="0" reporter_ions="0" abund_cutoff="1.00000000" envelope_cutoff="75.00000000" high_mass="3000.00000000" low_mass="100.00000000" mw_agreement="5.00000000" maximum_charge="3" max_charge_isotop="0" min_charge="3" min_peaks="3" precursor_deconv="0" max_components="10" adduct_ion_name_neg="-H" adduct_ion_mass_neg="-1.00782504" adduct_ion_name_pos="+H" adduct_ion_mass_pos="1.00727600" apply_min_max_mass_boundaries="0" />
<deconvolution_detailed_protein perf_deconv="1" rel_isotop_deconv="1" resolve_isotop="1" exclude_reporter_ions="0" reporter_ions="0" abund_cutoff="2.50000000" envelope_cutoff="75.00000000" high_mass="100000.00000000" low_mass="1000.00000000" mw_agreement="0.00000000" maximum_charge="75" max_charge_isotop="0" min_charge="75" min_peaks="3" precursor_deconv="0" max_components="20" adduct_ion_name_neg="-H" adduct_ion_mass_neg="-1.00782504" adduct_ion_name_pos="+H" adduct_ion_mass_pos="1.00727600" apply_min_max_mass_boundaries="1" />
<max_entropy_deconvolution adduct_ion_name_pos="+H" adduct_ion_mass_pos="1.00727600" adduct_ion_name_neg="-H" adduct_ion_mass_neg="-1.00782504" low_mass="1000.00000000" high_mass="100000.00000000" spacint_out="0.00000000" resolving_power="1000.00000000" peak_width="0.00200000" width="0" maxentx="0" res="0" />
</deconvolution><mascot_export globalchargelimit_apply="1" globalchargelimit="1+, 2+ and 3+" prefer_fullscan_deconvolution_results="1" deconvolution_export_type="1" msmssignals="100" threshold="100.00000000" mssignals_deconv="2" mssignals_non_deconv="0" normalize_msms="0" single_charged="0" />
<process_parameters_chrom baseline_flatness="0.80000000"	baseline_addchild="1"	baseline_disableoriginal="1" baseline_usesamecolor="1" smoothing_algorithm="1" smoothing_width="0.20000000" smoothing_cycles="1" smoothing_addchild="1" smoothing_disableoriginal="1"	smoothing_usesamecolor="1" />
<process_parameters_mobil baseline_flatness="0.80000000"	baseline_addchild="1"	baseline_disableoriginal="1" baseline_usesamecolor="1" smoothing_algorithm="1" smoothing_width="0.10000000" smoothing_cycles="1" smoothing_addchild="1" smoothing_disableoriginal="1"	smoothing_usesamecolor="1" />
<process_parameters_ms baseline_flatness="0.80000000"	baseline_addchild="1"	baseline_disableoriginal="1" baseline_usesamecolor="1" smoothing_algorithm="1" smoothing_width="0.20000000" smoothing_cycles="1" smoothing_addchild="1" smoothing_disableoriginal="1"	smoothing_usesamecolor="1" />
<display_params mass_precision="-1" time_precision="2" structure_size="30" chrom_peak_label="Index" />
<calibration_params calibration_range="0.00500000" calibration_listname="neg_pip_McKeeFA_DSmith_verified" calibration_listgroupname="ESI" calibration_fit_mode="0" calibration_intensitythreshold="1000000.00000000" />
<calibration_lockmass_params calibration_range="0.50000000" calibration_listname="" calibration_listgroupname="" calibration_intensitythreshold="0.00000000" calibration_lockmassmode="0" />
<mobility_calibration_params calibration_range="0.10000000" calibration_listname="&lt;not set&gt;" calibration_listgroupname="ESI" calibration_intensitythreshold="0.00000000" />
<library_search_params del_prev_res="1" ><library_search_basic_params accept_score="50" allowmasses_above="0" allowmasses_below="0" desired_score="900" increasedepth="0" maxnr_spectra="10" cross_match="0" sort_by="1" include_precursor_spectra="1" exclude_precursor_signals="0" skip_low_frgamnet_spectra="1" min_effective_score="500" minmatch_score="250" min_score="400" />
<library_search_advanced_params add_int_range="5.00000000" extended="1" locnorm="0" root="0" hwfstp="50" hwscdp="7" intrangefac="1.89999998" locnormeqfac="1.00000000" locnormfac="2.00000000" locnormwin="25" masdisint="20" minsrcint="100" minspepresrc="15" threshfstp="40" maskadducts="0" maskprecursor="0" />
<library_search_libraries_params add_unid="0" parallel="0" libraries="" librariey_unidentified="" />
<library_search_match_params chrgdeconv="0" collenerg="0" fragampl="1" instrtp="2" ionmeth="3" isolwidth="0" msmsstg="2" ms_vs_msms="4" pkwidth="0" polarity="4" psd="0" lastprecion="0" precions="0" prodion="0" rgtgaspress="0" rgtion="0" refl="0" collgas="0" collgaspress="0" trapdrv="1" />
<library_search_add_params add_confirm_mode="0" />
<library_search_rt_params accepted_deviation="1.00000000" apply_rt_match="0" match_columnname="1" max_deviation="5.00000000" />
</library_search_params><masslist_layout layout_columntypes="2 12 3 6 " layout_columnwidth="66 20 57 57 " />
<cmpdlist_layout layout_columntypes="14 20 31 1 40 26 " layout_columnwidth="20 53 134 65 46 50 " />
<molecular_formula_layout layout_columntypes="24 1 2 40 3 5 6 18 7 9 8 " layout_columnwidth="-1 -1 -1 -1 -1 -1 -1 -1 -1 -1 -1 " />
<general_unknown_layout layout_columntypes="6 0 5 3 4 2 12 14 10 11 " layout_columnwidth="-1 -1 -1 -1 -1 -1 -1 -1 -1 -1 " />
<target_screening_layout layout_columntypes="15 14 6 5 43 11 1 2 17 7 8 9 10 4 3 39 40 41 42 16 18 19 25 20 21 22 23 24 31 26 27 28 29 30 37 32 33 34 35 36 " layout_columnwidth="-1 -1 -1 -1 -1 -1 -1 -1 -1 -1 -1 -1 -1 -1 -1 -1 -1 -1 -1 -1 -1 -1 -1 -1 -1 -1 -1 -1 -1 -1 -1 -1 -1 -1 -1 -1 -1 -1 -1 -1 " />
<exclusion_masses></exclusion_masses>
<xml_export_parameters export_detailed_information="0" export_peptide_database_query_information="1" export_full_peptide_database_query_information="1" protein_analysis_export_mgf="1" protein_analysis_export_xml="1" />
<smf1D_params max_nr_formulae="50" z="1" rdb_min="0.00000000" rdb_max="80.00000000" tolerance_ppm="5.00000000" tolerance_abs="1.00000000" tolerance_ppm_MSn="5.00000000" tolerance_abs_MSn="2.00000000" use_rel_tolerance="0" use_rel_tolerance_MSn="0" lower_bound_formula="" upper_bound_formula="" electron_configuration="2" electron_configuration_MSn="0" sigma_limit="0.02000000" sigma_limit_MSn="0.05000000" HC_Ratio_min="0.00000000" HC_Ratio_max="3.00000000" filtering="1" patternsearch="0" filter_by_elementratio="1" estimate_carbon_count="1" relative_threshold_base_peak="1.00000000" delete_previous_results="1" filter_criteriy="0" adducts_positive_mode="M+H  M+NH4  M+Na  M+K " adducts_negative_mode="M-H  M+Na-H2  M+K-H2  M+Cl " collect_adducts="0" />
<smf3D_params tolerance_neutralloss="5.00000000" intensitythresholdabs2="0.00000000" intensity_threshold_abs_msms="0.00000000" auto_filter="0" nr_explained_peaks="5" highlight_unexplained_peaks="0" />
<uv_parameters rt_offset="0.00000000" />
<target_screening delta_rt="1.50000000" threshold_sigma="0.05000000" detection_tolerance="0.00500000" identification_tolerance="10.00000000" detection_tolerance_ppm="5.00000000" identification_tolerance_ppm="5.00000000" use_tolerance_ppm="0" compound_database="C:\BDALSystemData\BuildingBlocks\TargetScreeningDataBase.csv" use_sampleinfo_xml="0" rt_range_start="0.00000000" rt_range_end="0.00000000" additional_smoothing="0" create_chromatogram_time_slices="1" rt_window_halfwidth="45.00000000" enable_BPC="1" evaluate_qualifier_ions="1" qualifier_ion_intensity_threshold="0.00000000" group_id=": " lc_method_id=":" ms_method_id=":" matrix_id=":" useDB="0" sortanalytes="4" />
<automatic_calibration use_calibration_segment="0" automatic_calibration="0.00000000/0.00000000" automatic_calibration_use_spectrum_type="0" automatic_calibration_retain_data="0" automatic_calibration_perform_lockmass="0" />
<target_screening_scoring threshold1_qualityfactor="0.02000000" threshold2_qualityfactor="0.05000000" threshold1_massaccuracy="3.00000000" threshold2_massaccuracy="10.00000000" threshold1_retentiontime="20.00000000" threshold2_retentiontime="40.00000000" use_tolerance_ppm="0" />
</DataAnalysis_processing_parameters>
<ms_spectrum info="-MS" msmsinfo="All MS" polarity="-" scanmode="fullscan" seq_nr_start="1"  rt="4.72793333" rt_unit="min">
<ms_peaks><pk mz="155.584314" i="997763.0" sn="8.77" a="105.48" fwhm="0.000167" res="930039.6" algo="FTMS"/>
<pk mz="156.696671" i="867982.0" sn="7.31" a="71.05" fwhm="0.000126" res="1243960.3" algo="FTMS"/>
<pk mz="158.125350" i="873219.1" sn="7.37" a="88.02" fwhm="0.000151" res="1046595.4" algo="FTMS"/>
<pk mz="160.060739" i="897970.1" sn="7.65" a="89.59" fwhm="0.000147" res="1091475.4" algo="FTMS"/>
<pk mz="161.799924" i="896641.3" sn="7.63" a="94.00" fwhm="0.000160" res="1009085.7" algo="FTMS"/>
<pk mz="162.067392" i="851058.9" sn="7.12" a="186.24" fwhm="0.000294" res="552067.3" algo="FTMS"/>
<pk mz="162.484227" i="910407.0" sn="7.79" a="146.08" fwhm="0.000207" res="786407.3" algo="FTMS"/>
<pk mz="162.864050" i="873724.8" sn="7.37" a="131.85" fwhm="0.000257" res="634504.6" algo="FTMS"/>
<pk mz="163.040007" i="1401152.6" sn="13.34" a="174.43" fwhm="0.000148" res="1101154.7" algo="FTMS"/>
<pk mz="163.067070" i="855215.6" sn="7.17" a="137.90" fwhm="0.000250" res="653396.6" algo="FTMS"/>
<pk mz="163.172848" i="885538.1" sn="7.51" a="138.17" fwhm="0.000233" res="700709.7" algo="FTMS"/>
<pk mz="164.071646" i="2089705.5" sn="21.13" a="286.83" fwhm="0.000156" res="1054687.6" algo="FTMS"/>
<pk mz="164.093998" i="875313.0" sn="7.39" a="78.62" fwhm="0.000149" res="1103212.5" algo="FTMS"/>
<pk mz="164.107158" i="898388.6" sn="7.65" a="112.56" fwhm="0.000181" res="907210.6" algo="FTMS"/>
<pk mz="164.192924" i="889531.5" sn="7.55" a="155.17" fwhm="0.000249" res="659518.6" algo="FTMS"/>
<pk mz="165.019281" i="1514574.0" sn="14.62" a="190.13" fwhm="0.000145" res="1141396.7" algo="FTMS"/>
<pk mz="165.687170" i="859361.9" sn="7.21" a="144.37" fwhm="0.000279" res="592982.4" algo="FTMS"/>
<pk mz="166.516956" i="844719.3" sn="7.05" a="113.49" fwhm="0.000183" res="911749.2" algo="FTMS"/>
<pk mz="166.716132" i="908791.9" sn="7.77" a="107.70" fwhm="0.000165" res="1007406.0" algo="FTMS"/>
<pk mz="166.992889" i="943649.7" sn="8.17" a="116.89" fwhm="0.000174" res="957327.0" algo="FTMS"/>
<pk mz="167.034919" i="1864278.1" sn="18.58" a="252.77" fwhm="0.000158" res="1058534.1" algo="FTMS"/>
<pk mz="168.030209" i="1553237.8" sn="15.06" a="197.06" fwhm="0.000157" res="1072860.5" algo="FTMS"/>
<pk mz="168.104657" i="876299.5" sn="7.40" a="87.91" fwhm="0.000153" res="1098631.6" algo="FTMS"/>
<pk mz="168.888996" i="855579.1" sn="7.17" a="120.64" fwhm="0.000200" res="843676.6" algo="FTMS"/>
<pk mz="170.159061" i="852918.3" sn="7.14" a="135.01" fwhm="0.000227" res="750115.9" algo="FTMS"/>
<pk mz="170.575253" i="884429.8" sn="7.50" a="167.53" fwhm="0.000264" res="644937.3" algo="FTMS"/>
<pk mz="171.066272" i="1328790.0" sn="12.52" a="183.66" fwhm="0.000168" res="1020263.8" algo="FTMS"/>
<pk mz="172.061491" i="1557273.4" sn="15.10" a="284.79" fwhm="0.000214" res="803788.7" algo="FTMS"/>
<pk mz="172.097888" i="1371348.8" sn="13.00" a="234.79" fwhm="0.000193" res="891130.7" algo="FTMS"/>
<pk mz="172.099739" i="858132.9" sn="7.20" a="112.42" fwhm="0.000193" res="891076.8" algo="FTMS"/>
<pk mz="172.207078" i="914639.2" sn="7.84" a="124.34" fwhm="0.000201" res="857492.2" algo="FTMS"/>
<pk mz="172.557424" i="860854.3" sn="7.23" a="116.55" fwhm="0.000197" res="876447.2" algo="FTMS"/>
<pk mz="173.045469" i="1760431.4" sn="17.40" a="292.60" fwhm="0.000191" res="907556.2" algo="FTMS"/>
<pk mz="173.223436" i="891692.1" sn="7.57" a="103.45" fwhm="0.000185" res="934501.2" algo="FTMS"/>
<pk mz="173.485008" i="1017755.6" sn="9.00" a="193.36" fwhm="0.000255" res="680987.7" algo="FTMS"/>
<pk mz="173.613260" i="844747.7" sn="7.04" a="116.14" fwhm="0.000233" res="745935.0" algo="FTMS"/>
<pk mz="174.099863" i="981887.9" sn="8.59" a="208.89" fwhm="0.000288" res="604266.6" algo="FTMS"/>
<pk mz="174.514447" i="881582.9" sn="7.44" a="145.89" fwhm="0.000232" res="753145.6" algo="FTMS"/>
<pk mz="174.569792" i="843443.1" sn="7.01" a="118.55" fwhm="0.000247" res="706992.4" algo="FTMS"/>
<pk mz="174.610417" i="849501.2" sn="7.08" a="109.58" fwhm="0.000187" res="931780.2" algo="FTMS"/>
<pk mz="175.060824" i="1083858.9" sn="9.73" a="109.99" fwhm="0.000137" res="1279696.8" algo="FTMS"/>
<pk mz="175.061158" i="3806947.0" sn="40.47" a="735.02" fwhm="0.000191" res="916500.2" algo="FTMS"/>
<pk mz="175.097534" i="3435912.8" sn="36.28" a="640.16" fwhm="0.000190" res="919571.2" algo="FTMS"/>
<pk mz="175.422317" i="853230.4" sn="7.12" a="108.60" fwhm="0.000195" res="901725.6" algo="FTMS"/>
<pk mz="175.597415" i="874292.4" sn="7.36" a="186.82" fwhm="0.000307" res="572722.9" algo="FTMS"/>
<pk mz="175.785986" i="918221.5" sn="7.86" a="137.60" fwhm="0.000249" res="706830.4" algo="FTMS"/>
<pk mz="176.571802" i="873505.3" sn="7.32" a="141.51" fwhm="0.000233" res="757886.2" algo="FTMS"/>
<pk mz="177.025844" i="965413.6" sn="8.36" a="146.69" fwhm="0.000244" res="726872.9" algo="FTMS"/>
<pk mz="177.141314" i="908001.8" sn="7.71" a="172.66" fwhm="0.000303" res="583680.1" algo="FTMS"/>
<pk mz="177.602042" i="1124897.9" sn="10.15" a="205.01" fwhm="0.000235" res="755978.9" algo="FTMS"/>
<pk mz="177.607539" i="1464603.1" sn="13.97" a="293.89" fwhm="0.000224" res="791524.9" algo="FTMS"/>
<pk mz="177.890543" i="943067.2" sn="8.07" a="177.64" fwhm="0.000256" res="693703.8" algo="FTMS"/>
<pk mz="178.521683" i="870048.8" sn="7.25" a="145.63" fwhm="0.000262" res="680860.8" algo="FTMS"/>
<pk mz="179.219650" i="943025.1" sn="8.07" a="150.81" fwhm="0.000206" res="868391.7" algo="FTMS"/>
<pk mz="179.972290" i="880603.7" sn="7.34" a="145.27" fwhm="0.000248" res="726605.3" algo="FTMS"/>
<pk mz="180.147173" i="898052.6" sn="7.54" a="122.12" fwhm="0.000198" res="907665.7" algo="FTMS"/>
<pk mz="180.361692" i="852129.4" sn="7.02" a="122.74" fwhm="0.000208" res="868824.2" algo="FTMS"/>
<pk mz="181.013858" i="2207496.8" sn="22.16" a="361.83" fwhm="0.000182" res="993849.4" algo="FTMS"/>
<pk mz="181.014214" i="7520617.0" z="-1" sn="81.52" a="1518.18" fwhm="0.000207" res="873208.3" algo="FTMS" component_name="NN" deconvoluted_molecular_mass="181.014354" deconvoluted_isotopic_mass="181.014352"/>
<pk mz="181.050613" i="2285107.8" sn="23.03" a="407.50" fwhm="0.000207" res="875803.5" algo="FTMS"/>
<pk mz="181.430167" i="947751.6" sn="8.09" a="173.83" fwhm="0.000260" res="698341.6" algo="FTMS"/>
<pk mz="181.795956" i="880234.1" sn="7.31" a="213.75" fwhm="0.000383" res="474329.4" algo="FTMS"/>
<pk mz="182.009451" i="2644638.3" sn="26.95" a="536.98" fwhm="0.000216" res="844495.3" algo="FTMS"/>
<pk mz="182.017572" i="874576.8" z="-1" sn="7.24" a="97.71" fwhm="0.000185" res="983067.5" algo="FTMS" component_name="NN" deconvoluted_molecular_mass="181.014354" deconvoluted_isotopic_mass="182.017712"/>
<pk mz="182.024915" i="885531.1" sn="7.36" a="112.60" fwhm="0.000218" res="836657.7" algo="FTMS"/>
<pk mz="182.083861" i="895750.1" sn="7.48" a="156.02" fwhm="0.000238" res="764101.3" algo="FTMS"/>
<pk mz="182.465602" i="864466.9" sn="7.13" a="116.33" fwhm="0.000195" res="935552.8" algo="FTMS"/>
<pk mz="183.029893" i="908080.8" sn="7.61" a="109.96" fwhm="0.000178" res="1027435.3" algo="FTMS"/>
<pk mz="183.435005" i="884956.9" sn="7.32" a="102.65" fwhm="0.000211" res="870557.7" algo="FTMS"/>
<pk mz="184.199496" i="949534.4" sn="8.04" a="118.57" fwhm="0.000179" res="1031379.0" algo="FTMS"/>
<pk mz="184.338520" i="914361.3" sn="7.65" a="192.01" fwhm="0.000268" res="688509.3" algo="FTMS"/>
<pk mz="184.369808" i="899948.8" sn="7.49" a="112.95" fwhm="0.000198" res="929332.9" algo="FTMS"/>
<pk mz="184.499466" i="858260.8" sn="7.02" a="189.99" fwhm="0.000385" res="479339.9" algo="FTMS"/>
<pk mz="184.910439" i="948982.7" sn="8.03" a="137.18" fwhm="0.000189" res="977098.5" algo="FTMS"/>
<pk mz="185.081900" i="883671.9" sn="7.30" a="103.67" fwhm="0.000166" res="1115910.7" algo="FTMS"/>
<pk mz="186.077165" i="2800604.8" sn="28.45" a="535.34" fwhm="0.000212" res="876942.2" algo="FTMS"/>
<pk mz="186.403539" i="1119728.1" sn="9.88" a="238.73" fwhm="0.000274" res="680560.0" algo="FTMS"/>
<pk mz="186.648307" i="894099.9" sn="7.38" a="114.57" fwhm="0.000210" res="890414.6" algo="FTMS"/>
<pk mz="187.024797" i="897167.4" sn="7.42" a="122.67" fwhm="0.000176" res="1065031.8" algo="FTMS"/>
<pk mz="187.061169" i="2720494.5" sn="27.56" a="495.47" fwhm="0.000205" res="913070.3" algo="FTMS"/>
<pk mz="187.097542" i="3105149.8" sn="31.81" a="724.58" fwhm="0.000235" res="797380.5" algo="FTMS"/>
<pk mz="188.056445" i="1019397.9" sn="8.73" a="153.58" fwhm="0.000217" res="867159.5" algo="FTMS"/>
<pk mz="188.841306" i="876159.1" sn="7.15" a="196.53" fwhm="0.000325" res="581741.4" algo="FTMS"/>
<pk mz="189.076816" i="2373400.5" sn="23.63" a="541.72" fwhm="0.000234" res="809344.0" algo="FTMS"/>
<pk mz="189.773982" i="962734.0" sn="8.06" a="184.88" fwhm="0.000299" res="635562.6" algo="FTMS"/>
<pk mz="190.241209" i="888478.8" sn="7.25" a="146.48" fwhm="0.000251" res="757171.0" algo="FTMS"/>
<pk mz="190.323623" i="918653.4" sn="7.58" a="176.39" fwhm="0.000286" res="665833.4" algo="FTMS"/>
<pk mz="190.754684" i="973952.8" sn="8.18" a="205.08" fwhm="0.000280" res="681157.1" algo="FTMS"/>
<pk mz="190.960100" i="942674.8" sn="7.84" a="139.13" fwhm="0.000215" res="886227.0" algo="FTMS"/>
<pk mz="191.034960" i="1758118.5" sn="16.78" a="323.55" fwhm="0.000222" res="860837.3" algo="FTMS"/>
<pk mz="191.189720" i="877880.9" sn="7.13" a="194.05" fwhm="0.000323" res="591661.3" algo="FTMS"/>
<pk mz="191.191985" i="893905.9" sn="7.30" a="127.14" fwhm="0.000211" res="905473.7" algo="FTMS"/>
<pk mz="192.030195" i="1363818.3" sn="12.40" a="228.62" fwhm="0.000211" res="910711.2" algo="FTMS"/>
<pk mz="192.489732" i="1031086.1" sn="8.76" a="196.84" fwhm="0.000294" res="655797.6" algo="FTMS"/>
<pk mz="193.086977" i="937594.4" sn="7.74" a="135.47" fwhm="0.000205" res="940035.6" algo="FTMS"/>
<pk mz="194.082228" i="4120280.8" sn="42.32" a="983.00" fwhm="0.000240" res="809952.7" algo="FTMS"/>
<pk mz="195.029871" i="4525898.0" sn="46.72" a="1105.50" fwhm="0.000248" res="787663.0" algo="FTMS"/>
<pk mz="195.066227" i="1769021.3" sn="16.74" a="358.21" fwhm="0.000247" res="789228.6" algo="FTMS"/>
<pk mz="195.929436" i="888923.2" sn="7.13" a="155.11" fwhm="0.000243" res="806359.6" algo="FTMS"/>
<pk mz="196.025097" i="1391134.9" sn="12.57" a="315.49" fwhm="0.000240" res="815563.8" algo="FTMS"/>
<pk mz="196.551352" i="922188.9" sn="7.49" a="190.02" fwhm="0.000283" res="695012.9" algo="FTMS"/>
<pk mz="196.936233" i="894736.0" sn="7.19" a="160.41" fwhm="0.000267" res="736271.4" algo="FTMS"/>
<pk mz="197.009104" i="1830264.1" sn="17.32" a="358.74" fwhm="0.000229" res="858485.3" algo="FTMS"/>
<pk mz="197.020352" i="1061854.3" sn="9.00" a="134.96" fwhm="0.000207" res="949652.6" algo="FTMS"/>
<pk mz="197.045524" i="5653260.0" sn="58.73" a="1344.43" fwhm="0.000243" res="809320.8" algo="FTMS"/>
<pk mz="197.081886" i="2126304.3" sn="20.53" a="461.56" fwhm="0.000253" res="779311.0" algo="FTMS"/>
<pk mz="197.297638" i="893647.5" sn="7.18" a="232.40" fwhm="0.000356" res="554189.8" algo="FTMS"/>
<pk mz="197.533932" i="982970.6" sn="8.14" a="214.09" fwhm="0.000318" res="621984.5" algo="FTMS"/>
<pk mz="198.004387" i="3796769.3" sn="38.61" a="925.72" fwhm="0.000252" res="786945.0" algo="FTMS"/>
<pk mz="198.040764" i="1945333.6" sn="18.56" a="344.98" fwhm="0.000211" res="938556.0" algo="FTMS"/>
<pk mz="198.077223" i="971914.1" sn="7.99" a="128.85" fwhm="0.000235" res="841603.4" algo="FTMS"/>
<pk mz="198.157653" i="891463.2" sn="7.12" a="164.32" fwhm="0.000255" res="776334.7" algo="FTMS"/>
<pk mz="198.748033" i="990260.4" sn="8.18" a="220.30" fwhm="0.000308" res="646256.0" algo="FTMS"/>
<pk mz="198.988410" i="3506253.0" sn="35.31" a="801.49" fwhm="0.000240" res="828334.7" algo="FTMS"/>
<pk mz="199.024771" i="1823393.6" sn="17.16" a="321.23" fwhm="0.000208" res="957939.9" algo="FTMS"/>
<pk mz="199.061161" i="2799030.5" sn="27.68" a="634.60" fwhm="0.000242" res="821396.7" algo="FTMS"/>
<pk mz="199.097558" i="2736715.0" sn="27.01" a="676.98" fwhm="0.000256" res="776642.0" algo="FTMS"/>
<pk mz="199.700353" i="947300.2" sn="7.71" a="198.42" fwhm="0.000308" res="648708.0" algo="FTMS"/>
<pk mz="200.142249" i="900562.9" sn="7.20" a="154.27" fwhm="0.000257" res="778057.8" algo="FTMS"/>
<pk mz="200.587827" i="893109.4" sn="7.09" a="182.31" fwhm="0.000283" res="709691.7" algo="FTMS"/>
<pk mz="201.040445" i="2354093.3" sn="22.78" a="561.21" fwhm="0.000266" res="755065.6" algo="FTMS"/>
<pk mz="201.076817" i="3355778.5" sn="33.53" a="824.20" fwhm="0.000249" res="806302.7" algo="FTMS"/>
<pk mz="201.113197" i="1757143.9" sn="16.37" a="332.23" fwhm="0.000224" res="897068.0" algo="FTMS"/>
<pk mz="201.326722" i="1056213.0" sn="8.84" a="206.26" fwhm="0.000280" res="718629.4" algo="FTMS"/>
<pk mz="202.072086" i="1282380.1" sn="11.26" a="201.56" fwhm="0.000205" res="986228.2" algo="FTMS"/>
<pk mz="202.170879" i="899350.6" sn="7.15" a="191.61" fwhm="0.000292" res="692836.5" algo="FTMS"/>
<pk mz="203.034970" i="1145864.5" sn="9.75" a="237.66" fwhm="0.000265" res="766079.1" algo="FTMS"/>
<pk mz="203.056101" i="2718421.3" sn="26.56" a="667.54" fwhm="0.000267" res="761802.5" algo="FTMS"/>
<pk mz="203.092486" i="1923434.9" sn="18.06" a="364.76" fwhm="0.000226" res="900473.4" algo="FTMS"/>
<pk mz="203.101343" i="996704.2" sn="8.15" a="249.49" fwhm="0.000346" res="587008.0" algo="FTMS"/>
<pk mz="203.129915" i="1027969.3" sn="8.49" a="257.50" fwhm="0.000354" res="574596.7" algo="FTMS"/>
<pk mz="203.483682" i="889333.1" sn="7.00" a="117.03" fwhm="0.000193" res="1054483.6" algo="FTMS"/>
<pk mz="204.001809" i="939148.4" sn="7.53" a="159.05" fwhm="0.000255" res="800914.6" algo="FTMS"/>
<pk mz="204.145300" i="970938.8" sn="7.87" a="340.38" fwhm="0.000475" res="429954.9" algo="FTMS"/>
<pk mz="204.466025" i="918036.4" sn="7.30" a="180.09" fwhm="0.000277" res="737363.8" algo="FTMS"/>
<pk mz="205.014223" i="2238896.3" sn="21.42" a="462.77" fwhm="0.000237" res="866145.0" algo="FTMS"/>
<pk mz="205.050636" i="1284038.4" sn="11.21" a="302.72" fwhm="0.000291" res="705340.7" algo="FTMS"/>
<pk mz="205.071715" i="974771.2" sn="7.87" a="180.43" fwhm="0.000246" res="832304.9" algo="FTMS"/>
<pk mz="205.159792" i="1425416.6" sn="12.66" a="261.41" fwhm="0.000236" res="868699.6" algo="FTMS"/>
<pk mz="205.884119" i="910209.5" sn="7.18" a="209.43" fwhm="0.000340" res="605330.6" algo="FTMS"/>
<pk mz="206.115693" i="1018094.8" sn="8.32" a="260.40" fwhm="0.000318" res="648837.2" algo="FTMS"/>
<pk mz="206.957873" i="975506.1" sn="7.86" a="198.01" fwhm="0.000305" res="678190.2" algo="FTMS"/>
<pk mz="206.993443" i="1285096.0" sn="11.16" a="332.99" fwhm="0.000290" res="714093.9" algo="FTMS"/>
<pk mz="207.029862" i="2242494.3" sn="21.35" a="506.30" fwhm="0.000264" res="785080.8" algo="FTMS"/>
<pk mz="208.221205" i="934394.6" sn="7.38" a="257.73" fwhm="0.000403" res="516621.1" algo="FTMS"/>
<pk mz="209.008702" i="1220992.1" sn="10.42" a="174.72" fwhm="0.000191" res="1093566.7" algo="FTMS"/>
<pk mz="209.009145" i="6609216.5" sn="67.51" a="1793.63" fwhm="0.000277" res="754970.4" algo="FTMS"/>
<pk mz="209.045550" i="2392278.8" sn="22.83" a="576.87" fwhm="0.000268" res="781378.6" algo="FTMS"/>
<pk mz="210.005988" i="903575.8" sn="7.05" a="206.95" fwhm="0.000351" res="598839.9" algo="FTMS"/>
<pk mz="210.040762" i="1009085.3" sn="8.16" a="223.50" fwhm="0.000280" res="751444.7" algo="FTMS"/>
<pk mz="211.024301" i="1464925.0" sn="12.93" a="273.07" fwhm="0.000231" res="913501.4" algo="FTMS"/>
<pk mz="211.024767" i="6323741.5" sn="64.17" a="1824.64" fwhm="0.000292" res="723034.7" algo="FTMS"/>
<pk mz="211.061128" i="2671923.8" sn="25.66" a="774.95" fwhm="0.000321" res="657674.4" algo="FTMS"/>
<pk mz="211.580874" i="905044.9" sn="7.02" a="194.91" fwhm="0.000305" res="693512.4" algo="FTMS"/>
<pk mz="211.634150" i="1022997.8" sn="8.26" a="223.21" fwhm="0.000306" res="692668.2" algo="FTMS"/>
<pk mz="212.019581" i="1953411.8" sn="18.07" a="408.51" fwhm="0.000232" res="912053.8" algo="FTMS"/>
<pk mz="212.020039" i="8866948.0" z="-1" sn="90.98" a="2538.07" fwhm="0.000282" res="751763.5" algo="FTMS" component_name="KI" deconvoluted_molecular_mass="212.020226" deconvoluted_isotopic_mass="212.020226"/>
<pk mz="212.056402" i="957306.4" sn="7.57" a="155.10" fwhm="0.000258" res="823038.2" algo="FTMS"/>
<pk mz="213.004072" i="1930786.8" sn="17.74" a="461.18" fwhm="0.000277" res="767889.8" algo="FTMS"/>
<pk mz="213.014797" i="1764969.3" sn="16.00" a="274.06" fwhm="0.000187" res="1137205.1" algo="FTMS"/>
<pk mz="213.015291" i="9599722.0" z="-1" sn="98.24" a="2889.71" fwhm="0.000298" res="714554.0" algo="FTMS" component_name="IV" deconvoluted_molecular_mass="213.015479" deconvoluted_isotopic_mass="213.015480"/>
<pk mz="213.023384" i="1098094.6" z="-1" sn="9.00" a="225.82" fwhm="0.000262" res="813501.1" algo="FTMS" component_name="KI" deconvoluted_molecular_mass="212.020226" deconvoluted_isotopic_mass="213.023573"/>
<pk mz="213.040466" i="2060473.1" sn="19.10" a="486.47" fwhm="0.000281" res="757009.9" algo="FTMS"/>
<pk mz="213.076805" i="2347087.5" sn="22.11" a="818.71" fwhm="0.000406" res="525439.3" algo="FTMS"/>
<pk mz="213.113224" i="1109925.9" sn="9.13" a="197.89" fwhm="0.000274" res="778724.0" algo="FTMS"/>
<pk mz="213.258018" i="971615.0" sn="7.67" a="188.69" fwhm="0.000261" res="815653.7" algo="FTMS"/>
<pk mz="213.331675" i="912908.3" sn="7.06" a="206.50" fwhm="0.000333" res="641000.2" algo="FTMS"/>
<pk mz="214.018621" i="1021778.4" z="-1" sn="8.20" a="187.69" fwhm="0.000255" res="838501.3" algo="FTMS" component_name="IV" deconvoluted_molecular_mass="213.015479" deconvoluted_isotopic_mass="214.018812"/>
<pk mz="214.072067" i="1231795.3" sn="10.40" a="231.51" fwhm="0.000293" res="730959.4" algo="FTMS"/>
<pk mz="214.866699" i="986841.9" sn="7.82" a="160.25" fwhm="0.000234" res="920192.0" algo="FTMS"/>
<pk mz="215.056081" i="3337293.5" sn="32.49" a="932.26" fwhm="0.000296" res="727729.1" algo="FTMS"/>
<pk mz="215.092500" i="2891619.8" sn="27.81" a="686.26" fwhm="0.000324" res="663917.5" algo="FTMS"/>
<pk mz="215.128882" i="1699578.0" sn="15.30" a="326.24" fwhm="0.000242" res="888660.6" algo="FTMS"/>
<pk mz="215.382085" i="957940.5" sn="7.48" a="233.18" fwhm="0.000348" res="618650.5" algo="FTMS"/>
<pk mz="216.087715" i="2606657.8" sn="24.70" a="636.70" fwhm="0.000268" res="806849.4" algo="FTMS"/>
<pk mz="217.071719" i="3630101.0" sn="35.38" a="1123.83" fwhm="0.000329" res="659418.5" algo="FTMS"/>
<pk mz="217.108149" i="3201451.0" sn="30.90" a="825.78" fwhm="0.000287" res="756534.4" algo="FTMS"/>
<pk mz="217.150889" i="914084.6" sn="7.01" a="204.50" fwhm="0.000339" res="640268.9" algo="FTMS"/>
<pk mz="218.103393" i="1843072.1" sn="16.63" a="388.31" fwhm="0.000259" res="843395.7" algo="FTMS"/>
<pk mz="219.029859" i="1115687.1" sn="9.06" a="215.54" fwhm="0.000265" res="827010.8" algo="FTMS"/>
<pk mz="219.949035" i="929892.7" sn="7.12" a="170.30" fwhm="0.000304" res="723296.7" algo="FTMS"/>
<pk mz="221.009142" i="2248366.0" sn="20.72" a="576.91" fwhm="0.000302" res="730770.3" algo="FTMS"/>
<pk mz="221.045511" i="1592579.1" sn="13.93" a="507.83" fwhm="0.000379" res="583205.7" algo="FTMS"/>
<pk mz="223.024811" i="4357420.0" sn="42.52" a="1182.20" fwhm="0.000283" res="789242.6" algo="FTMS"/>
<pk mz="223.061154" i="2930880.3" sn="27.76" a="825.94" fwhm="0.000300" res="742906.2" algo="FTMS"/>
<pk mz="223.097596" i="986868.8" sn="7.66" a="217.02" fwhm="0.000304" res="735017.0" algo="FTMS"/>
<pk mz="224.020002" i="1058838.4" sn="8.35" a="219.72" fwhm="0.000300" res="747337.4" algo="FTMS"/>
<pk mz="224.028129" i="971098.9" sn="7.45" a="155.95" fwhm="0.000242" res="926145.5" algo="FTMS"/>
<pk mz="224.056459" i="1353322.5" sn="11.38" a="279.33" fwhm="0.000272" res="824815.4" algo="FTMS"/>
<pk mz="224.609713" i="931706.4" sn="7.04" a="178.27" fwhm="0.000295" res="760225.7" algo="FTMS"/>
<pk mz="225.003505" i="1616368.9" sn="14.08" a="312.91" fwhm="0.000251" res="896823.4" algo="FTMS"/>
<pk mz="225.004034" i="7688305.0" z="-1" sn="76.55" a="2546.11" fwhm="0.000338" res="664960.7" algo="FTMS" component_name="MY" deconvoluted_molecular_mass="225.004249" deconvoluted_isotopic_mass="225.004244"/>
<pk mz="225.039914" i="1296132.6" sn="10.79" a="237.52" fwhm="0.000226" res="996843.7" algo="FTMS"/>
<pk mz="225.040467" i="5390469.0" sn="52.91" a="1621.03" fwhm="0.000301" res="747744.3" algo="FTMS"/>
<pk mz="225.076869" i="1752088.6" sn="15.48" a="366.33" fwhm="0.000279" res="806981.7" algo="FTMS"/>
<pk mz="225.113161" i="1065004.4" sn="8.41" a="205.86" fwhm="0.000263" res="856495.9" algo="FTMS"/>
<pk mz="225.206560" i="1025054.8" sn="8.00" a="355.44" fwhm="0.000484" res="464851.9" algo="FTMS"/>
<pk mz="226.007412" i="1038988.1" z="-1" sn="8.14" a="215.00" fwhm="0.000289" res="782934.7" algo="FTMS" component_name="MY" deconvoluted_molecular_mass="225.004249" deconvoluted_isotopic_mass="226.007623"/>
<pk mz="226.035678" i="1601051.1" sn="13.92" a="424.75" fwhm="0.000326" res="694398.3" algo="FTMS"/>
<pk mz="226.043807" i="1254303.5" sn="10.35" a="274.94" fwhm="0.000293" res="772527.6" algo="FTMS"/>
<pk mz="226.072130" i="997614.6" sn="7.71" a="180.30" fwhm="0.000251" res="901224.4" algo="FTMS"/>
<pk mz="227.019751" i="1508384.5" sn="12.89" a="464.14" fwhm="0.000360" res="630200.0" algo="FTMS"/>
<pk mz="227.056078" i="2278835.5" sn="20.78" a="638.82" fwhm="0.000310" res="733101.3" algo="FTMS"/>
<pk mz="227.092446" i="3885382.3" sn="37.22" a="1271.25" fwhm="0.000352" res="645707.9" algo="FTMS"/>
<pk mz="227.103691" i="1264076.1" sn="10.39" a="229.36" fwhm="0.000245" res="927419.1" algo="FTMS"/>
<pk mz="227.128868" i="1274073.1" sn="10.50" a="319.33" fwhm="0.000297" res="765952.8" algo="FTMS"/>
<pk mz="227.140102" i="1117471.0" sn="8.89" a="263.95" fwhm="0.000325" res="699801.0" algo="FTMS"/>
<pk mz="228.051362" i="1138226.4" sn="9.10" a="226.35" fwhm="0.000316" res="721321.1" algo="FTMS"/>
<pk mz="228.087738" i="1139332.9" sn="9.11" a="295.56" fwhm="0.000354" res="643572.7" algo="FTMS"/>
<pk mz="228.120632" i="1020181.5" sn="7.89" a="305.10" fwhm="0.000442" res="516162.3" algo="FTMS"/>
<pk mz="228.124154" i="1451863.3" sn="12.31" a="348.12" fwhm="0.000285" res="800062.6" algo="FTMS"/>
<pk mz="229.035339" i="1176479.3" sn="9.49" a="233.89" fwhm="0.000276" res="828886.5" algo="FTMS"/>
<pk mz="229.071210" i="1223089.0" sn="9.96" a="204.09" fwhm="0.000214" res="1069391.1" algo="FTMS"/>
<pk mz="229.071722" i="4811185.5" sn="46.69" a="1676.26" fwhm="0.000362" res="632787.7" algo="FTMS"/>
<pk mz="229.083035" i="951542.9" sn="7.18" a="153.27" fwhm="0.000263" res="871019.8" algo="FTMS"/>
<pk mz="229.108119" i="3559363.3" sn="33.87" a="1117.32" fwhm="0.000339" res="676031.8" algo="FTMS"/>
<pk mz="229.144555" i="1240149.3" sn="10.14" a="302.08" fwhm="0.000296" res="775096.1" algo="FTMS"/>
<pk mz="230.066993" i="1415766.1" sn="11.88" a="394.91" fwhm="0.000337" res="682833.4" algo="FTMS"/>
<pk mz="230.103425" i="1878951.6" sn="16.60" a="528.45" fwhm="0.000314" res="732995.3" algo="FTMS"/>
<pk mz="231.050957" i="1484167.6" sn="12.57" a="522.76" fwhm="0.000451" res="512342.8" algo="FTMS"/>
<pk mz="231.087374" i="4932728.5" sn="47.72" a="1672.29" fwhm="0.000358" res="645768.4" algo="FTMS"/>
<pk mz="231.123808" i="2115209.5" sn="19.00" a="622.29" fwhm="0.000315" res="733641.0" algo="FTMS"/>
<pk mz="231.512906" i="1005149.4" sn="7.69" a="250.99" fwhm="0.000352" res="656807.5" algo="FTMS"/>
<pk mz="233.009127" i="1721050.8" sn="14.93" a="446.55" fwhm="0.000318" res="732345.4" algo="FTMS"/>
<pk mz="233.013557" i="1086780.8" sn="8.49" a="415.75" fwhm="0.000538" res="432953.4" algo="FTMS"/>
<pk mz="233.066689" i="1022067.8" sn="7.83" a="150.71" fwhm="0.000247" res="944423.7" algo="FTMS"/>
<pk mz="233.103091" i="1620483.6" sn="13.91" a="432.33" fwhm="0.000328" res="711204.7" algo="FTMS"/>
<pk mz="233.154711" i="3220506.0" sn="30.16" a="1002.65" fwhm="0.000328" res="710707.5" algo="FTMS"/>
<pk mz="233.191405" i="1032873.9" sn="7.94" a="332.47" fwhm="0.000430" res="542914.0" algo="FTMS"/>
<pk mz="234.988520" i="995866.2" sn="7.56" a="286.50" fwhm="0.000387" res="607448.4" algo="FTMS"/>
<pk mz="235.024806" i="4743465.0" sn="45.63" a="1648.53" fwhm="0.000348" res="675358.9" algo="FTMS"/>
<pk mz="235.060421" i="960119.2" sn="7.19" a="204.21" fwhm="0.000360" res="653025.8" algo="FTMS"/>
<pk mz="235.061167" i="2029047.5" sn="18.05" a="671.28" fwhm="0.000394" res="596128.6" algo="FTMS"/>
<pk mz="236.020029" i="1150131.6" sn="9.09" a="258.97" fwhm="0.000385" res="612294.9" algo="FTMS"/>
<pk mz="236.056431" i="1369729.8" sn="11.31" a="391.08" fwhm="0.000352" res="671221.7" algo="FTMS"/>
<pk mz="236.105405" i="1346004.8" sn="11.07" a="349.72" fwhm="0.000326" res="724924.4" algo="FTMS"/>
<pk mz="237.004064" i="2866475.5" sn="26.46" a="972.76" fwhm="0.000373" res="635187.4" algo="FTMS"/>
<pk mz="237.040454" i="3766329.0" sn="35.58" a="1153.58" fwhm="0.000331" res="715657.1" algo="FTMS"/>
<pk mz="237.076824" i="1517446.6" sn="12.80" a="439.77" fwhm="0.000354" res="670250.5" algo="FTMS"/>
<pk mz="238.035705" i="1322662.4" sn="10.83" a="412.01" fwhm="0.000417" res="571138.7" algo="FTMS"/>
<pk mz="238.072062" i="1089075.4" sn="8.46" a="298.44" fwhm="0.000365" res="651959.1" algo="FTMS"/>
<pk mz="238.574837" i="1113190.4" sn="8.70" a="306.74" fwhm="0.000410" res="581253.8" algo="FTMS"/>
<pk mz="239.019743" i="6203649.5" sn="60.25" a="2258.38" fwhm="0.000363" res="657866.7" algo="FTMS"/>
<pk mz="239.056119" i="4757262.5" sn="45.60" a="1551.87" fwhm="0.000338" res="707244.7" algo="FTMS"/>
<pk mz="239.092492" i="1967002.9" sn="17.35" a="625.82" fwhm="0.000363" res="659095.5" algo="FTMS"/>
<pk mz="239.103704" i="1495710.8" sn="12.58" a="517.82" fwhm="0.000419" res="571196.0" algo="FTMS"/>
<pk mz="239.128874" i="3678759.5" sn="34.56" a="1285.00" fwhm="0.000371" res="644391.6" algo="FTMS"/>
<pk mz="240.014928" i="5503827.5" sn="52.98" a="2089.63" fwhm="0.000393" res="610017.0" algo="FTMS"/>
<pk mz="240.051346" i="1798623.5" sn="15.59" a="504.60" fwhm="0.000364" res="660304.5" algo="FTMS"/>
<pk mz="240.087759" i="1248491.6" sn="10.04" a="287.76" fwhm="0.000292" res="820873.9" algo="FTMS"/>
<pk mz="240.136481" i="1078843.8" sn="8.32" a="331.53" fwhm="0.000430" res="558955.0" algo="FTMS"/>
<pk mz="240.998979" i="1286804.1" sn="10.42" a="256.62" fwhm="0.000279" res="864144.2" algo="FTMS"/>
<pk mz="241.035343" i="3184031.8" sn="29.57" a="1118.53" fwhm="0.000383" res="629663.5" algo="FTMS"/>
<pk mz="241.046616" i="3168675.3" sn="29.41" a="1087.89" fwhm="0.000365" res="660325.1" algo="FTMS"/>
<pk mz="241.071725" i="4554667.5" sn="43.40" a="1842.94" fwhm="0.000417" res="578261.7" algo="FTMS"/>
<pk mz="241.083002" i="3631791.0" sn="34.08" a="1224.22" fwhm="0.000362" res="666628.4" algo="FTMS"/>
<pk mz="241.108149" i="2590775.0" sn="23.58" a="845.35" fwhm="0.000418" res="577400.5" algo="FTMS"/>
<pk mz="241.119394" i="1061946.5" sn="8.15" a="239.06" fwhm="0.000320" res="752990.0" algo="FTMS"/>
<pk mz="241.144571" i="1182786.5" sn="9.37" a="223.52" fwhm="0.000289" res="834058.9" algo="FTMS"/>
<pk mz="241.569939" i="1067080.4" sn="8.20" a="334.44" fwhm="0.000425" res="568712.5" algo="FTMS"/>
<pk mz="241.994264" i="1944779.6" sn="17.06" a="603.98" fwhm="0.000349" res="692471.2" algo="FTMS"/>
<pk mz="242.067002" i="2165346.0" sn="19.28" a="693.06" fwhm="0.000363" res="667096.5" algo="FTMS"/>
<pk mz="242.978296" i="1191731.1" sn="9.42" a="321.15" fwhm="0.000391" res="621248.8" algo="FTMS"/>
<pk mz="243.051004" i="6224904.5" sn="60.04" a="2265.91" fwhm="0.000369" res="658124.7" algo="FTMS"/>
<pk mz="243.062284" i="1079755.8" sn="8.29" a="287.77" fwhm="0.000368" res="659948.7" algo="FTMS"/>
<pk mz="243.087389" i="6026771.0" sn="58.05" a="2308.62" fwhm="0.000392" res="619800.6" algo="FTMS"/>
<pk mz="243.098644" i="1630486.4" sn="13.83" a="467.55" fwhm="0.000328" res="740596.8" algo="FTMS"/>
<pk mz="243.123806" i="3474461.8" sn="32.38" a="1246.16" fwhm="0.000386" res="630595.7" algo="FTMS"/>
<pk mz="244.082664" i="4767792.5" sn="45.38" a="1714.11" fwhm="0.000364" res="671368.9" algo="FTMS"/>
<pk mz="245.030302" i="1104692.8" sn="8.54" a="262.25" fwhm="0.000333" res="736640.6" algo="FTMS"/>
<pk mz="245.048883" i="1531705.8" sn="12.83" a="467.14" fwhm="0.000379" res="646114.4" algo="FTMS"/>
<pk mz="245.066058" i="1028798.4" sn="7.78" a="182.07" fwhm="0.000242" res="1011757.8" algo="FTMS"/>
<pk mz="245.066706" i="4661822.5" sn="44.31" a="1694.45" fwhm="0.000372" res="659630.0" algo="FTMS"/>
<pk mz="245.093167" i="2071493.6" sn="18.26" a="744.15" fwhm="0.000413" res="592865.1" algo="FTMS"/>
<pk mz="245.102406" i="1237192.1" sn="9.87" a="264.57" fwhm="0.000287" res="853142.2" algo="FTMS"/>
<pk mz="245.103057" i="6995528.5" z="-1" sn="67.78" a="2813.04" fwhm="0.000404" res="607248.5" algo="FTMS" component_name="PH" deconvoluted_molecular_mass="245.103309" deconvoluted_isotopic_mass="245.103305"/>
<pk mz="245.114285" i="2129995.3" sn="18.85" a="656.89" fwhm="0.000367" res="668002.1" algo="FTMS"/>
<pk mz="245.139418" i="2030930.1" sn="17.85" a="579.98" fwhm="0.000340" res="721019.5" algo="FTMS"/>
<pk mz="245.713210" i="964009.9" sn="7.12" a="266.25" fwhm="0.000375" res="655016.4" algo="FTMS"/>
<pk mz="246.061861" i="1016836.3" sn="7.63" a="245.01" fwhm="0.000329" res="747646.7" algo="FTMS"/>
<pk mz="246.098313" i="1113101.8" sn="8.59" a="259.68" fwhm="0.000332" res="741686.8" algo="FTMS"/>
<pk mz="246.106431" i="1153999.8" z="-1" sn="9.00" a="380.17" fwhm="0.000504" res="487868.7" algo="FTMS" component_name="PH" deconvoluted_molecular_mass="245.103309" deconvoluted_isotopic_mass="246.106681"/>
<pk mz="247.024842" i="2512694.8" sn="22.62" a="843.12" fwhm="0.000378" res="653444.2" algo="FTMS"/>
<pk mz="247.046027" i="1107580.0" sn="8.53" a="230.55" fwhm="0.000329" res="750950.9" algo="FTMS"/>
<pk mz="247.061222" i="1272383.8" sn="10.19" a="323.12" fwhm="0.000348" res="709822.8" algo="FTMS"/>
<pk mz="247.082341" i="3136581.0" sn="28.87" a="1092.01" fwhm="0.000383" res="645670.5" algo="FTMS"/>
<pk mz="247.110695" i="955339.9" sn="7.01" a="188.88" fwhm="0.000344" res="718968.9" algo="FTMS"/>
<pk mz="247.118699" i="2489038.0" sn="22.38" a="1002.30" fwhm="0.000428" res="577825.5" algo="FTMS"/>
<pk mz="247.987061" i="1307934.9" sn="10.54" a="303.51" fwhm="0.000333" res="743784.6" algo="FTMS"/>
<pk mz="248.020027" i="1552294.8" sn="12.99" a="454.67" fwhm="0.000369" res="671692.9" algo="FTMS"/>
<pk mz="248.040358" i="2682667.5" sn="24.32" a="935.70" fwhm="0.000392" res="633094.0" algo="FTMS"/>
<pk mz="248.056433" i="993455.3" sn="7.39" a="228.46" fwhm="0.000335" res="739854.2" algo="FTMS"/>
<pk mz="248.079986" i="6656309.0" z="-2" sn="64.14" a="2616.14" fwhm="0.000400" res="620616.6" algo="FTMS" component_name="QW" deconvoluted_molecular_mass="497.168312" deconvoluted_isotopic_mass="497.168305"/>
<pk mz="248.581678" i="1364009.4" z="-2" sn="11.10" a="358.09" fwhm="0.000346" res="718435.1" algo="FTMS" component_name="QW" deconvoluted_molecular_mass="497.168312" deconvoluted_isotopic_mass="498.171690"/>
<pk mz="249.004089" i="3953417.5" sn="37.05" a="1456.49" fwhm="0.000392" res="634588.8" algo="FTMS"/>
<pk mz="249.040494" i="3328273.5" sn="30.78" a="1321.14" fwhm="0.000422" res="590066.5" algo="FTMS"/>
<pk mz="249.076808" i="1477273.8" sn="12.23" a="416.42" fwhm="0.000349" res="713950.3" algo="FTMS"/>
<pk mz="249.113235" i="1023201.9" sn="7.68" a="237.52" fwhm="0.000345" res="722424.3" algo="FTMS"/>
<pk mz="249.116536" i="1928994.6" sn="16.76" a="659.96" fwhm="0.000394" res="631731.1" algo="FTMS"/>
<pk mz="249.149668" i="1045098.1" sn="7.90" a="278.75" fwhm="0.000387" res="643172.6" algo="FTMS"/>
<pk mz="250.035733" i="1393260.3" sn="11.35" a="387.85" fwhm="0.000386" res="647626.7" algo="FTMS"/>
<pk mz="250.072049" i="1341684.1" sn="10.83" a="408.32" fwhm="0.000391" res="640283.9" algo="FTMS"/>
<pk mz="250.144875" i="2083331.6" sn="18.24" a="661.54" fwhm="0.000369" res="678458.9" algo="FTMS"/>
<pk mz="250.372885" i="1098036.1" sn="8.40" a="330.66" fwhm="0.000393" res="636311.5" algo="FTMS"/>
<pk mz="250.400265" i="1053689.9" sn="7.96" a="361.68" fwhm="0.000459" res="546105.9" algo="FTMS"/>
<pk mz="251.019691" i="7087547.0" sn="68.21" a="2877.09" fwhm="0.000416" res="602702.2" algo="FTMS"/>
<pk mz="251.056108" i="3205314.3" sn="29.44" a="1137.50" fwhm="0.000385" res="651783.8" algo="FTMS"/>
<pk mz="251.092500" i="2074441.6" sn="18.15" a="793.49" fwhm="0.000436" res="575280.2" algo="FTMS"/>
<pk mz="251.128776" i="1197457.1" sn="9.39" a="318.53" fwhm="0.000354" res="709117.5" algo="FTMS"/>
<pk mz="251.223962" i="990692.4" sn="7.33" a="325.90" fwhm="0.000458" res="548997.2" algo="FTMS"/>
<pk mz="252.051328" i="1260233.1" sn="10.02" a="387.90" fwhm="0.000398" res="632934.6" algo="FTMS"/>
<pk mz="252.052669" i="1017993.4" sn="7.60" a="300.44" fwhm="0.000379" res="664407.4" algo="FTMS"/>
<pk mz="252.999005" i="5434174.0" sn="51.69" a="2182.07" fwhm="0.000413" res="612087.8" algo="FTMS"/>
<pk mz="253.035365" i="4295749.0" sn="40.32" a="1679.46" fwhm="0.000415" res="610208.1" algo="FTMS"/>
<pk mz="253.071737" i="6187339.5" sn="59.21" a="2630.43" fwhm="0.000442" res="572166.4" algo="FTMS"/>
<pk mz="253.082938" i="982925.6" sn="7.25" a="285.05" fwhm="0.000398" res="635200.6" algo="FTMS"/>
<pk mz="253.108168" i="2206802.3" sn="19.47" a="679.15" fwhm="0.000366" res="691452.0" algo="FTMS"/>
<pk mz="253.144495" i="4383321.0" sn="41.05" a="1796.61" fwhm="0.000434" res="582798.6" algo="FTMS"/>
<pk mz="254.030665" i="3160825.8" sn="28.88" a="1081.43" fwhm="0.000383" res="662819.4" algo="FTMS"/>
<pk mz="254.066997" i="1655808.1" sn="13.91" a="564.08" fwhm="0.000392" res="648943.4" algo="FTMS"/>
<pk mz="254.075145" i="1499265.6" sn="12.35" a="573.57" fwhm="0.000466" res="545341.3" algo="FTMS"/>
<pk mz="255.014612" i="2403492.3" sn="21.35" a="919.25" fwhm="0.000409" res="623034.6" algo="FTMS"/>
<pk mz="255.050338" i="2324650.3" sn="20.56" a="474.53" fwhm="0.000237" res="1074805.8" algo="FTMS"/>
<pk mz="255.051025" i="26601130.0" z="-1" sn="262.07" a="11662.01" fwhm="0.000421" res="606239.5" algo="FTMS" component_name="O" deconvoluted_molecular_mass="255.051329" deconvoluted_isotopic_mass="255.051292"/>
<pk mz="255.061597" i="1802156.1" sn="15.36" a="398.96" fwhm="0.000275" res="927659.2" algo="FTMS"/>
<pk mz="255.062241" i="17222316.0" z="-1" sn="168.77" a="7603.88" fwhm="0.000433" res="588441.2" algo="FTMS" component_name="AJ" deconvoluted_molecular_mass="255.062513" deconvoluted_isotopic_mass="255.062509"/>
<pk mz="255.087395" i="4823472.5" sn="45.42" a="2260.66" fwhm="0.000482" res="529049.5" algo="FTMS"/>
<pk mz="255.123784" i="3596982.5" sn="33.22" a="1456.66" fwhm="0.000425" res="599781.1" algo="FTMS"/>
<pk mz="255.160155" i="1424444.6" sn="11.61" a="505.96" fwhm="0.000422" res="605053.8" algo="FTMS"/>
<pk mz="255.232932" i="2134472.8" sn="18.67" a="724.11" fwhm="0.000375" res="680171.9" algo="FTMS"/>
<pk mz="255.507891" i="1030070.6" sn="7.68" a="369.67" fwhm="0.000484" res="528155.3" algo="FTMS"/>
<pk mz="256.009855" i="1504328.4" sn="12.40" a="446.52" fwhm="0.000398" res="642748.6" algo="FTMS"/>
<pk mz="256.046309" i="3389774.3" sn="31.16" a="1161.63" fwhm="0.000390" res="655730.7" algo="FTMS"/>
<pk mz="256.054369" i="2978127.5" z="-1" sn="27.06" a="1227.56" fwhm="0.000453" res="565105.9" algo="FTMS" component_name="O" deconvoluted_molecular_mass="255.051329" deconvoluted_isotopic_mass="256.054639"/>
<pk mz="256.065617" i="2548305.3" z="-1" sn="22.79" a="912.92" fwhm="0.000417" res="614776.8" algo="FTMS" component_name="AJ" deconvoluted_molecular_mass="255.062513" deconvoluted_isotopic_mass="256.065887"/>
<pk mz="256.082631" i="1480660.0" sn="12.16" a="476.52" fwhm="0.000417" res="614178.4" algo="FTMS"/>
<pk mz="256.234318" i="967532.3" sn="7.06" a="271.06" fwhm="0.000401" res="638738.6" algo="FTMS"/>
<pk mz="256.596821" i="977253.5" sn="7.16" a="174.56" fwhm="0.000339" res="757642.5" algo="FTMS"/>
<pk mz="256.993889" i="2979811.0" sn="26.97" a="1185.04" fwhm="0.000434" res="591963.8" algo="FTMS"/>
<pk mz="257.030293" i="2869992.5" sn="25.89" a="1075.45" fwhm="0.000407" res="631475.7" algo="FTMS"/>
<pk mz="257.041490" i="3217642.3" sn="29.33" a="1340.51" fwhm="0.000456" res="563725.0" algo="FTMS"/>
<pk mz="257.066682" i="5802478.0" sn="54.95" a="2410.98" fwhm="0.000431" res="595886.8" algo="FTMS"/>
<pk mz="257.077929" i="1519343.9" sn="12.50" a="413.58" fwhm="0.000342" res="752260.4" algo="FTMS"/>
<pk mz="257.103060" i="9263092.0" z="-1" sn="89.24" a="3885.79" fwhm="0.000425" res="605294.1" algo="FTMS" component_name="JI" deconvoluted_molecular_mass="257.103327" deconvoluted_isotopic_mass="257.103332"/>
<pk mz="257.114306" i="1433205.4" sn="11.65" a="375.00" fwhm="0.000350" res="734667.6" algo="FTMS"/>
<pk mz="257.139458" i="3948793.3" sn="36.58" a="1541.77" fwhm="0.000403" res="637768.0" algo="FTMS"/>
<pk mz="257.175836" i="979774.8" sn="7.15" a="265.89" fwhm="0.000385" res="668780.7" algo="FTMS"/>
<pk mz="258.040874" i="983295.4" sn="7.19" a="201.38" fwhm="0.000353" res="730242.3" algo="FTMS"/>
<pk mz="258.061979" i="1220802.5" z="-1" sn="9.54" a="395.55" fwhm="0.000417" res="618355.5" algo="FTMS" component_name="O" deconvoluted_molecular_mass="255.051329" deconvoluted_isotopic_mass="258.062253"/>
<pk mz="258.097617" i="1046279.6" sn="7.81" a="193.05" fwhm="0.000245" res="1052234.8" algo="FTMS"/>
<pk mz="258.098270" i="8166535.5" z="-1" sn="78.37" a="3525.53" fwhm="0.000435" res="592945.3" algo="FTMS" component_name="LW" deconvoluted_molecular_mass="258.098547" deconvoluted_isotopic_mass="258.098544"/>
<pk mz="258.106361" i="1217800.9" z="-1" sn="9.51" a="376.31" fwhm="0.000391" res="659927.5" algo="FTMS" component_name="JI" deconvoluted_molecular_mass="257.103327" deconvoluted_isotopic_mass="258.106635"/>
<pk mz="258.142779" i="983694.2" sn="7.19" a="344.40" fwhm="0.000494" res="522782.1" algo="FTMS"/>
<pk mz="259.024821" i="1268875.1" sn="10.02" a="406.99" fwhm="0.000406" res="638202.6" algo="FTMS"/>
<pk mz="259.045960" i="3499022.0" sn="32.12" a="1402.12" fwhm="0.000430" res="602125.1" algo="FTMS"/>
<pk mz="259.082301" i="6438163.0" z="-1" sn="61.24" a="2888.50" fwhm="0.000448" res="578215.3" algo="FTMS" component_name="RT" deconvoluted_molecular_mass="259.082595" deconvoluted_isotopic_mass="259.082576"/>
<pk mz="259.093649" i="1011092.6" sn="7.46" a="309.88" fwhm="0.000428" res="604791.3" algo="FTMS"/>
<pk mz="259.101641" i="1046165.8" z="-1" sn="7.81" a="225.25" fwhm="0.000343" res="755766.4" algo="FTMS" component_name="LW" deconvoluted_molecular_mass="258.098547" deconvoluted_isotopic_mass="259.101917"/>
<pk mz="259.118034" i="1199896.0" sn="9.33" a="228.64" fwhm="0.000266" res="973392.9" algo="FTMS"/>
<pk mz="259.118733" i="7409432.0" sn="70.87" a="2987.47" fwhm="0.000404" res="640699.5" algo="FTMS"/>
<pk mz="259.129926" i="8162585.5" z="-1" sn="78.33" a="3601.51" fwhm="0.000444" res="583139.5" algo="FTMS" component_name="LX" deconvoluted_molecular_mass="259.130209" deconvoluted_isotopic_mass="259.130202"/>
<pk mz="259.155099" i="2036253.1" sn="17.62" a="852.73" fwhm="0.000487" res="532203.3" algo="FTMS"/>
<pk mz="259.721657" i="981546.0" sn="7.17" a="257.73" fwhm="0.000414" res="628021.6" algo="FTMS"/>
<pk mz="260.020068" i="1382993.6" sn="11.14" a="502.45" fwhm="0.000467" res="557147.1" algo="FTMS"/>
<pk mz="260.077608" i="1521433.3" sn="12.52" a="551.05" fwhm="0.000447" res="581426.3" algo="FTMS"/>
<pk mz="260.085748" i="1406874.3" z="-1" sn="11.38" a="431.09" fwhm="0.000410" res="634616.6" algo="FTMS" component_name="RT" deconvoluted_molecular_mass="259.082595" deconvoluted_isotopic_mass="260.086025"/>
<pk mz="260.113955" i="1404574.0" sn="11.36" a="441.05" fwhm="0.000416" res="624747.4" algo="FTMS"/>
<pk mz="260.133321" i="1370144.5" z="-1" sn="11.02" a="445.70" fwhm="0.000398" res="654101.4" algo="FTMS" component_name="LX" deconvoluted_molecular_mass="259.130209" deconvoluted_isotopic_mass="260.133599"/>
<pk mz="261.004085" i="1731472.3" sn="14.54" a="664.94" fwhm="0.000459" res="568176.1" algo="FTMS"/>
<pk mz="261.040479" i="3098132.8" sn="28.03" a="1332.46" fwhm="0.000472" res="553556.8" algo="FTMS"/>
<pk mz="261.061582" i="2891287.5" sn="25.99" a="1279.10" fwhm="0.000468" res="557325.9" algo="FTMS"/>
<pk mz="261.076790" i="1434009.4" sn="11.60" a="489.29" fwhm="0.000447" res="583667.4" algo="FTMS"/>
<pk mz="261.097937" i="4131612.0" sn="38.23" a="1862.15" fwhm="0.000453" res="576799.4" algo="FTMS"/>
<pk mz="261.134371" i="2266912.5" sn="19.83" a="859.25" fwhm="0.000419" res="622733.4" algo="FTMS"/>
<pk mz="262.035725" i="1364110.5" sn="10.91" a="470.56" fwhm="0.000426" res="615410.5" algo="FTMS"/>
<pk mz="262.055934" i="1566480.9" sn="12.91" a="540.22" fwhm="0.000420" res="623807.8" algo="FTMS"/>
<pk mz="263.019741" i="5577985.0" sn="52.51" a="2488.30" fwhm="0.000457" res="575687.1" algo="FTMS"/>
<pk mz="263.044042" i="10405636.0" z="-1" sn="100.17" a="4673.85" fwhm="0.000451" res="583706.8" algo="FTMS" component_name="HB" deconvoluted_molecular_mass="263.044324" deconvoluted_isotopic_mass="263.044327"/>
<pk mz="263.056071" i="3273477.3" sn="29.76" a="1416.81" fwhm="0.000467" res="563000.1" algo="FTMS"/>
<pk mz="263.069123" i="1060806.8" sn="7.92" a="327.97" fwhm="0.000426" res="617814.3" algo="FTMS"/>
<pk mz="263.092522" i="1179913.4" sn="9.09" a="315.85" fwhm="0.000393" res="669394.8" algo="FTMS"/>
<pk mz="263.105555" i="1019082.9" sn="7.50" a="292.12" fwhm="0.000415" res="634066.8" algo="FTMS"/>
<pk mz="263.608473" i="990019.1" sn="7.22" a="318.41" fwhm="0.000514" res="512706.3" algo="FTMS"/>
<pk mz="263.935431" i="996070.9" sn="7.28" a="268.59" fwhm="0.000373" res="707566.7" algo="FTMS"/>
<pk mz="264.015044" i="1402287.6" sn="11.29" a="645.61" fwhm="0.000538" res="490458.5" algo="FTMS"/>
<pk mz="264.047360" i="970483.1" z="-1" sn="7.02" a="242.82" fwhm="0.000339" res="778578.6" algo="FTMS" component_name="HB" deconvoluted_molecular_mass="263.044324" deconvoluted_isotopic_mass="264.047647"/>
<pk mz="264.051323" i="1997171.5" sn="17.16" a="793.94" fwhm="0.000461" res="573331.3" algo="FTMS"/>
<pk mz="264.087700" i="1010935.4" sn="7.42" a="243.37" fwhm="0.000388" res="679816.8" algo="FTMS"/>
<pk mz="264.160545" i="984767.3" sn="7.17" a="220.33" fwhm="0.000370" res="713268.7" algo="FTMS"/>
<pk mz="264.183338" i="1034753.8" sn="7.66" a="352.29" fwhm="0.000476" res="554612.1" algo="FTMS"/>
<pk mz="264.999020" i="5077976.0" sn="47.38" a="2191.50" fwhm="0.000451" res="588156.0" algo="FTMS"/>
<pk mz="265.035362" i="6033883.5" sn="56.78" a="2737.07" fwhm="0.000462" res="573640.8" algo="FTMS"/>
<pk mz="265.041048" i="2967516.0" sn="26.63" a="1204.18" fwhm="0.000446" res="593787.3" algo="FTMS"/>
<pk mz="265.071711" i="3570399.3" sn="32.56" a="1701.43" fwhm="0.000468" res="566634.6" algo="FTMS"/>
<pk mz="265.075164" i="1523807.6" sn="12.44" a="517.20" fwhm="0.000417" res="635751.7" algo="FTMS"/>
<pk mz="265.084841" i="1084896.6" sn="8.12" a="256.95" fwhm="0.000356" res="745382.0" algo="FTMS"/>
<pk mz="265.108172" i="1550307.0" sn="12.70" a="561.48" fwhm="0.000441" res="600675.1" algo="FTMS"/>
<pk mz="265.147897" i="3963367.0" sn="36.42" a="1576.91" fwhm="0.000422" res="628960.0" algo="FTMS"/>
<pk mz="266.030607" i="1940415.9" sn="16.53" a="726.91" fwhm="0.000430" res="618047.8" algo="FTMS"/>
<pk mz="266.066993" i="2065987.5" sn="17.76" a="740.31" fwhm="0.000414" res="643319.8" algo="FTMS"/>
<pk mz="266.089512" i="3768389.8" sn="34.50" a="1501.49" fwhm="0.000424" res="627529.4" algo="FTMS"/>
<pk mz="267.014609" i="8764575.0" z="-1" sn="83.62" a="4062.30" fwhm="0.000468" res="570283.9" algo="FTMS" component_name="KQ" deconvoluted_molecular_mass="267.014907" deconvoluted_isotopic_mass="267.014901"/>
<pk mz="267.051012" i="6351522.0" sn="59.90" a="2937.01" fwhm="0.000472" res="566209.1" algo="FTMS"/>
<pk mz="267.072760" i="1068836.3" sn="7.96" a="267.18" fwhm="0.000373" res="716808.2" algo="FTMS"/>
<pk mz="267.073495" i="4527268.5" sn="41.96" a="2016.10" fwhm="0.000466" res="572999.4" algo="FTMS"/>
<pk mz="267.087411" i="4440229.5" sn="41.11" a="2008.98" fwhm="0.000470" res="568496.9" algo="FTMS"/>
<pk mz="267.123760" i="2711465.0" sn="24.11" a="1162.01" fwhm="0.000468" res="571136.4" algo="FTMS"/>
<pk mz="267.160194" i="1258796.5" sn="9.83" a="441.64" fwhm="0.000460" res="580893.8" algo="FTMS"/>
<pk mz="268.018005" i="1051003.4" z="-1" sn="7.78" a="439.31" fwhm="0.000488" res="548762.5" algo="FTMS" component_name="KQ" deconvoluted_molecular_mass="267.014907" deconvoluted_isotopic_mass="268.018300"/>
<pk mz="268.046237" i="2435326.0" sn="21.39" a="900.88" fwhm="0.000421" res="636398.8" algo="FTMS"/>
<pk mz="268.082677" i="1237633.3" sn="9.62" a="332.89" fwhm="0.000360" res="743673.4" algo="FTMS"/>
<pk mz="268.590182" i="974254.5" sn="7.03" a="327.04" fwhm="0.000513" res="523922.4" algo="FTMS"/>
<pk mz="268.993919" i="2471505.8" sn="21.66" a="996.69" fwhm="0.000461" res="583304.8" algo="FTMS"/>
<pk mz="269.030280" i="6588245.0" sn="61.97" a="3117.30" fwhm="0.000483" res="556878.0" algo="FTMS"/>
<pk mz="269.065928" i="1042264.1" sn="7.67" a="248.66" fwhm="0.000306" res="878077.5" algo="FTMS"/>
<pk mz="269.066640" i="8057176.0" z="-1" sn="76.35" a="3999.07" fwhm="0.000493" res="546245.3" algo="FTMS" component_name="LZ" deconvoluted_molecular_mass="269.066941" deconvoluted_isotopic_mass="269.066937"/>
<pk mz="269.103088" i="5542747.5" sn="51.73" a="2405.28" fwhm="0.000454" res="592166.2" algo="FTMS"/>
<pk mz="269.131228" i="2298461.8" sn="19.97" a="845.53" fwhm="0.000428" res="629256.8" algo="FTMS"/>
<pk mz="269.139423" i="4838238.5" sn="44.83" a="2214.36" fwhm="0.000472" res="570379.0" algo="FTMS"/>
<pk mz="269.212299" i="1162724.8" sn="8.84" a="352.46" fwhm="0.000410" res="656247.9" algo="FTMS"/>
<pk mz="270.025558" i="1760937.6" sn="14.70" a="591.46" fwhm="0.000410" res="657837.5" algo="FTMS"/>
<pk mz="270.061911" i="2373420.5" sn="20.70" a="975.20" fwhm="0.000474" res="570213.8" algo="FTMS"/>
<pk mz="270.070009" i="1323949.3" z="-1" sn="10.42" a="420.18" fwhm="0.000422" res="640426.7" algo="FTMS" component_name="LZ" deconvoluted_molecular_mass="269.066941" deconvoluted_isotopic_mass="270.070308"/>
<pk mz="270.098336" i="1215151.6" sn="9.36" a="327.02" fwhm="0.000391" res="691229.4" algo="FTMS"/>
<pk mz="271.009537" i="1677178.3" sn="13.88" a="612.70" fwhm="0.000448" res="605166.0" algo="FTMS"/>
<pk mz="271.024863" i="998331.4" sn="7.23" a="312.39" fwhm="0.000454" res="597018.5" algo="FTMS"/>
<pk mz="271.045889" i="6191101.0" sn="58.08" a="3025.05" fwhm="0.000503" res="538787.9" algo="FTMS"/>
<pk mz="271.064516" i="1398654.6" sn="11.15" a="661.98" fwhm="0.000577" res="469791.5" algo="FTMS"/>
<pk mz="271.082323" i="8174080.0" z="-1" sn="77.49" a="4001.61" fwhm="0.000499" res="543217.9" algo="FTMS" component_name="LV" deconvoluted_molecular_mass="271.082631" deconvoluted_isotopic_mass="271.082625"/>
<pk mz="271.093582" i="2454273.0" sn="21.49" a="996.31" fwhm="0.000466" res="581649.1" algo="FTMS"/>
<pk mz="271.118732" i="10696195.0" z="-1" sn="102.19" a="5056.47" fwhm="0.000477" res="568289.8" algo="FTMS" component_name="GK" deconvoluted_molecular_mass="271.119023" deconvoluted_isotopic_mass="271.119034"/>
<pk mz="271.155077" i="3083270.0" sn="27.65" a="1350.47" fwhm="0.000479" res="565824.2" algo="FTMS"/>
<pk mz="271.191501" i="1167560.8" sn="8.89" a="390.10" fwhm="0.000457" res="592889.2" algo="FTMS"/>
<pk mz="272.019995" i="1214666.3" sn="9.35" a="343.49" fwhm="0.000400" res="680350.4" algo="FTMS"/>
<pk mz="272.041139" i="1933259.9" sn="16.39" a="694.87" fwhm="0.000438" res="621536.3" algo="FTMS"/>
<pk mz="272.049268" i="1124428.5" sn="8.47" a="345.58" fwhm="0.000441" res="617551.7" algo="FTMS"/>
<pk mz="272.077536" i="1930446.6" sn="16.36" a="935.06" fwhm="0.000584" res="465501.7" algo="FTMS"/>
<pk mz="272.085715" i="1222607.3" z="-1" sn="9.43" a="424.01" fwhm="0.000427" res="637718.2" algo="FTMS" component_name="LV" deconvoluted_molecular_mass="271.082631" deconvoluted_isotopic_mass="272.086018"/>
<pk mz="272.113984" i="3763537.5" sn="34.31" a="1701.27" fwhm="0.000475" res="572753.7" algo="FTMS"/>
<pk mz="272.121963" i="1141842.1" z="-1" sn="8.64" a="406.13" fwhm="0.000453" res="601329.4" algo="FTMS" component_name="GK" deconvoluted_molecular_mass="271.119023" deconvoluted_isotopic_mass="272.122266"/>
<pk mz="273.004064" i="1497749.8" sn="12.12" a="561.90" fwhm="0.000467" res="584308.6" algo="FTMS"/>
<pk mz="273.025182" i="2007319.4" sn="17.11" a="768.52" fwhm="0.000475" res="575355.8" algo="FTMS"/>
<pk mz="273.031813" i="996503.8" sn="7.21" a="382.97" fwhm="0.000587" res="465262.8" algo="FTMS"/>
<pk mz="273.040470" i="2257816.5" sn="19.56" a="833.79" fwhm="0.000437" res="624446.2" algo="FTMS"/>
<pk mz="273.051689" i="1107737.4" sn="8.30" a="364.73" fwhm="0.000440" res="621185.5" algo="FTMS"/>
<pk mz="273.061602" i="6048922.0" sn="56.68" a="2899.38" fwhm="0.000500" res="545894.7" algo="FTMS"/>
<pk mz="273.075950" i="1023387.2" sn="7.48" a="355.44" fwhm="0.000507" res="538679.7" algo="FTMS"/>
<pk mz="273.076764" i="1368219.3" sn="10.85" a="463.84" fwhm="0.000438" res="624059.5" algo="FTMS"/>
<pk mz="273.080159" i="1468187.5" sn="11.83" a="521.59" fwhm="0.000458" res="596438.2" algo="FTMS"/>
<pk mz="273.097244" i="1324956.8" sn="10.43" a="346.44" fwhm="0.000340" res="803677.9" algo="FTMS"/>
<pk mz="273.097984" i="11542173.0" z="-1" sn="110.47" a="5699.24" fwhm="0.000497" res="549205.1" algo="FTMS" component_name="EX" deconvoluted_molecular_mass="273.098290" deconvoluted_isotopic_mass="273.098290"/>
<pk mz="273.109213" i="1876893.6" sn="15.83" a="738.45" fwhm="0.000552" res="495146.9" algo="FTMS"/>
<pk mz="273.134310" i="10427040.0" z="-1" sn="99.55" a="5272.23" fwhm="0.000512" res="533033.7" algo="FTMS" component_name="HA" deconvoluted_molecular_mass="273.134625" deconvoluted_isotopic_mass="273.134616"/>
<pk mz="273.170675" i="1749282.3" sn="14.52" a="773.23" fwhm="0.000524" res="521632.5" algo="FTMS"/>
<pk mz="273.976797" i="1081694.4" sn="8.01" a="402.67" fwhm="0.000535" res="512064.0" algo="FTMS"/>
<pk mz="274.035672" i="2301666.8" sn="19.91" a="1039.25" fwhm="0.000490" res="559060.6" algo="FTMS"/>
<pk mz="274.056864" i="1363812.3" sn="10.76" a="484.35" fwhm="0.000450" res="608615.1" algo="FTMS"/>
<pk mz="274.093203" i="5511911.0" sn="51.21" a="2640.01" fwhm="0.000501" res="547623.8" algo="FTMS"/>
<pk mz="274.101333" i="1636455.6" z="-1" sn="13.42" a="788.01" fwhm="0.000566" res="484000.1" algo="FTMS" component_name="EX" deconvoluted_molecular_mass="273.098290" deconvoluted_isotopic_mass="274.101641"/>
<pk mz="274.129566" i="1051881.6" sn="7.72" a="281.30" fwhm="0.000388" res="705915.9" algo="FTMS"/>
<pk mz="274.137720" i="1602922.3" z="-1" sn="13.10" a="602.78" fwhm="0.000452" res="606774.1" algo="FTMS" component_name="HA" deconvoluted_molecular_mass="273.134625" deconvoluted_isotopic_mass="274.138028"/>
<pk mz="274.822257" i="999580.2" sn="7.21" a="400.49" fwhm="0.000603" res="455933.4" algo="FTMS"/>
<pk mz="275.019678" i="3504682.5" sn="31.64" a="1551.57" fwhm="0.000487" res="564829.9" algo="FTMS"/>
<pk mz="275.031014" i="1050475.3" sn="7.71" a="343.80" fwhm="0.000491" res="560577.6" algo="FTMS"/>
<pk mz="275.040808" i="1500332.0" sn="12.09" a="524.38" fwhm="0.000434" res="633074.6" algo="FTMS"/>
<pk mz="275.056065" i="2217005.0" sn="19.08" a="932.07" fwhm="0.000483" res="569840.2" algo="FTMS"/>
<pk mz="275.059522" i="1189293.4" sn="9.06" a="454.98" fwhm="0.000517" res="531583.6" algo="FTMS"/>
<pk mz="275.077246" i="5190446.5" sn="48.07" a="2512.34" fwhm="0.000498" res="552550.1" algo="FTMS"/>
<pk mz="275.092441" i="1052335.8" sn="7.73" a="325.78" fwhm="0.000406" res="678087.8" algo="FTMS"/>
<pk mz="275.095858" i="1635760.0" sn="13.41" a="724.57" fwhm="0.000539" res="509928.0" algo="FTMS"/>
<pk mz="275.113652" i="6945585.5" z="-1" sn="65.18" a="3390.79" fwhm="0.000482" res="570775.4" algo="FTMS" component_name="PM" deconvoluted_molecular_mass="275.113962" deconvoluted_isotopic_mass="275.113962"/>
<pk mz="275.149945" i="1763379.9" sn="14.66" a="682.00" fwhm="0.000462" res="595748.1" algo="FTMS"/>
<pk mz="276.014968" i="1916913.8" sn="16.16" a="855.01" fwhm="0.000509" res="541844.8" algo="FTMS"/>
<pk mz="276.051262" i="2185332.3" sn="18.77" a="861.49" fwhm="0.000472" res="584540.2" algo="FTMS"/>
<pk mz="276.072432" i="1281525.8" sn="9.96" a="613.04" fwhm="0.000544" res="507948.9" algo="FTMS"/>
<pk mz="276.108723" i="1046264.3" sn="7.67" a="361.76" fwhm="0.000433" res="637278.5" algo="FTMS"/>
<pk mz="276.116998" i="1067000.9" z="-1" sn="7.87" a="298.49" fwhm="0.000390" res="707342.9" algo="FTMS" component_name="PM" deconvoluted_molecular_mass="275.113962" deconvoluted_isotopic_mass="276.117310"/>
<pk mz="276.999027" i="2886327.0" sn="25.61" a="1426.51" fwhm="0.000512" res="541250.8" algo="FTMS"/>
<pk mz="277.035375" i="6536121.5" z="-1" sn="61.19" a="3140.65" fwhm="0.000500" res="553878.1" algo="FTMS" component_name="RL" deconvoluted_molecular_mass="277.035700" deconvoluted_isotopic_mass="277.035690"/>
<pk mz="277.058909" i="5856187.5" sn="54.56" a="1759.08" fwhm="0.000305" res="906960.6" algo="FTMS"/>
<pk mz="277.059665" i="92460984.0" z="-1" sn="898.94" a="47051.55" fwhm="0.000496" res="558872.7" algo="FTMS" component_name="D" deconvoluted_molecular_mass="277.059954" deconvoluted_isotopic_mass="277.059980"/>
<pk mz="277.071688" i="2726844.3" sn="24.05" a="1399.34" fwhm="0.000555" res="499033.9" algo="FTMS"/>
<pk mz="277.083030" i="1231677.0" sn="9.47" a="503.11" fwhm="0.000492" res="563217.6" algo="FTMS"/>
<pk mz="277.084832" i="2193725.0" sn="18.85" a="1014.62" fwhm="0.000507" res="546197.1" algo="FTMS"/>
<pk mz="277.092915" i="1570877.6" sn="12.78" a="723.16" fwhm="0.000548" res="505700.8" algo="FTMS"/>
<pk mz="277.108109" i="1823166.8" sn="15.24" a="695.75" fwhm="0.000487" res="569540.0" algo="FTMS"/>
<pk mz="277.180938" i="1521219.9" sn="12.30" a="478.66" fwhm="0.000405" res="684619.1" algo="FTMS"/>
<pk mz="278.030616" i="3012863.0" sn="26.72" a="1538.13" fwhm="0.000510" res="545248.6" algo="FTMS"/>
<pk mz="278.038783" i="1193215.6" z="-1" sn="9.06" a="413.42" fwhm="0.000438" res="635019.1" algo="FTMS" component_name="RL" deconvoluted_molecular_mass="277.035700" deconvoluted_isotopic_mass="278.039099"/>
<pk mz="278.063034" i="9114625.0" z="-1" sn="85.95" a="4640.84" fwhm="0.000499" res="556842.0" algo="FTMS" component_name="D" deconvoluted_molecular_mass="277.059954" deconvoluted_isotopic_mass="278.063350"/>
<pk mz="278.067020" i="1929729.6" sn="16.21" a="858.40" fwhm="0.000498" res="558543.7" algo="FTMS"/>
<pk mz="279.014659" i="15380547.0" z="-1" sn="146.78" a="7957.07" fwhm="0.000512" res="545215.2" algo="FTMS" component_name="BF" deconvoluted_molecular_mass="279.015072" deconvoluted_isotopic_mass="279.014977"/>
<pk mz="279.038925" i="4586565.0" sn="42.00" a="2143.92" fwhm="0.000501" res="556576.7" algo="FTMS"/>
<pk mz="279.051027" i="6559814.0" sn="61.15" a="3427.41" fwhm="0.000526" res="530841.6" algo="FTMS"/>
<pk mz="279.056700" i="26267718.0" z="-1" sn="252.46" a="13920.50" fwhm="0.000516" res="540710.9" algo="FTMS" component_name="P" deconvoluted_molecular_mass="279.057017" deconvoluted_isotopic_mass="279.057018"/>
<pk mz="279.062327" i="1021638.8" sn="7.39" a="456.24" fwhm="0.000599" res="465677.5" algo="FTMS"/>
<pk mz="279.064121" i="1295302.9" z="-1" sn="10.05" a="390.05" fwhm="0.000502" res="556272.7" algo="FTMS" component_name="D" deconvoluted_molecular_mass="277.059954" deconvoluted_isotopic_mass="279.064439"/>
<pk mz="279.081857" i="1082312.1" sn="7.98" a="283.07" fwhm="0.000456" res="612192.5" algo="FTMS"/>
<pk mz="279.087393" i="3038792.5" sn="26.97" a="1268.11" fwhm="0.000462" res="604205.5" algo="FTMS"/>
<pk mz="279.098559" i="1230793.3" sn="9.42" a="455.23" fwhm="0.000485" res="575743.6" algo="FTMS"/>
<pk mz="279.100421" i="2045769.4" sn="17.33" a="922.04" fwhm="0.000523" res="533452.9" algo="FTMS"/>
<pk mz="279.123720" i="1692491.0" sn="13.90" a="735.97" fwhm="0.000525" res="531948.8" algo="FTMS"/>
<pk mz="279.163545" i="2133069.8" sn="18.18" a="997.65" fwhm="0.000510" res="547182.7" algo="FTMS"/>
<pk mz="280.009880" i="1513992.6" sn="12.17" a="539.60" fwhm="0.000457" res="613269.8" algo="FTMS"/>
<pk mz="280.017954" i="2014601.1" z="-1" sn="17.03" a="738.84" fwhm="0.000462" res="606051.5" algo="FTMS" component_name="BF" deconvoluted_molecular_mass="279.015072" deconvoluted_isotopic_mass="280.018275"/>
<pk mz="280.046267" i="3228043.0" sn="28.81" a="1457.47" fwhm="0.000502" res="557466.3" algo="FTMS"/>
<pk mz="280.060029" i="2721420.0" z="-1" sn="23.89" a="1406.95" fwhm="0.000568" res="493329.6" algo="FTMS" component_name="P" deconvoluted_molecular_mass="279.057017" deconvoluted_isotopic_mass="280.060349"/>
<pk mz="280.082667" i="1772301.6" sn="14.68" a="655.18" fwhm="0.000460" res="608895.2" algo="FTMS"/>
<pk mz="281.030238" i="10107088.0" z="-1" sn="95.59" a="5454.53" fwhm="0.000529" res="531260.4" algo="FTMS" component_name="HS" deconvoluted_molecular_mass="281.030571" deconvoluted_isotopic_mass="281.030561"/>
<pk mz="281.035956" i="1530960.3" sn="12.33" a="624.08" fwhm="0.000508" res="552690.3" algo="FTMS"/>
<pk mz="281.066619" i="12619986.0" z="-1" sn="119.98" a="6994.66" fwhm="0.000544" res="516574.2" algo="FTMS" component_name="DT" deconvoluted_molecular_mass="281.066948" deconvoluted_isotopic_mass="281.066942"/>
<pk mz="281.070001" i="1257682.6" sn="9.68" a="402.43" fwhm="0.000419" res="671521.9" algo="FTMS"/>
<pk mz="281.078092" i="986131.2" sn="7.05" a="576.91" fwhm="0.000824" res="341070.5" algo="FTMS"/>
<pk mz="281.079767" i="1209939.3" sn="9.22" a="490.59" fwhm="0.000540" res="520516.2" algo="FTMS"/>
<pk mz="281.103042" i="3658197.0" sn="32.98" a="1695.81" fwhm="0.000514" res="546722.3" algo="FTMS"/>
<pk mz="281.116100" i="1426389.9" sn="11.32" a="553.07" fwhm="0.000519" res="541556.7" algo="FTMS"/>
<pk mz="281.139476" i="2166743.5" sn="18.51" a="919.14" fwhm="0.000499" res="563426.6" algo="FTMS"/>
<pk mz="282.025504" i="2407702.0" z="-1" sn="20.84" a="982.28" fwhm="0.000462" res="610549.1" algo="FTMS" component_name="BF" deconvoluted_molecular_mass="279.015072" deconvoluted_isotopic_mass="282.025830"/>
<pk mz="282.033665" i="1365398.6" z="-1" sn="10.73" a="479.49" fwhm="0.000457" res="617144.0" algo="FTMS" component_name="HS" deconvoluted_molecular_mass="281.030571" deconvoluted_isotopic_mass="282.033990"/>
<pk mz="282.061942" i="3187992.5" sn="28.42" a="1415.70" fwhm="0.000485" res="581074.8" algo="FTMS"/>
<pk mz="282.070018" i="1457945.1" z="-1" sn="11.63" a="508.82" fwhm="0.000457" res="617285.3" algo="FTMS" component_name="DT" deconvoluted_molecular_mass="281.066948" deconvoluted_isotopic_mass="282.070344"/>
<pk mz="282.098239" i="1153563.1" sn="8.63" a="411.78" fwhm="0.000505" res="558473.2" algo="FTMS"/>
<pk mz="282.106431" i="992667.8" sn="7.08" a="300.72" fwhm="0.000446" res="632630.7" algo="FTMS"/>
<pk mz="283.009549" i="3783516.5" sn="34.05" a="1870.00" fwhm="0.000527" res="536864.0" algo="FTMS"/>
<pk mz="283.045914" i="9139551.0" z="-1" sn="85.80" a="4906.82" fwhm="0.000543" res="521702.0" algo="FTMS" component_name="JR" deconvoluted_molecular_mass="283.046234" deconvoluted_isotopic_mass="283.046241"/>
<pk mz="283.057235" i="1206751.9" sn="9.14" a="422.42" fwhm="0.000467" res="606298.8" algo="FTMS"/>
<pk mz="283.068417" i="2020576.6" sn="17.01" a="911.23" fwhm="0.000532" res="532319.9" algo="FTMS"/>
<pk mz="283.082305" i="13981026.0" z="-1" sn="132.59" a="7795.70" fwhm="0.000546" res="518387.5" algo="FTMS" component_name="CC" deconvoluted_molecular_mass="283.082556" deconvoluted_isotopic_mass="283.082633"/>
<pk mz="283.093609" i="1177698.5" sn="8.86" a="349.46" fwhm="0.000454" res="624201.2" algo="FTMS"/>
<pk mz="283.118717" i="5356388.5" sn="49.25" a="2644.88" fwhm="0.000521" res="543618.4" algo="FTMS"/>
<pk mz="283.129910" i="1087333.1" sn="7.99" a="323.17" fwhm="0.000436" res="649089.7" algo="FTMS"/>
<pk mz="283.155103" i="2637159.0" sn="22.97" a="1186.61" fwhm="0.000512" res="552518.4" algo="FTMS"/>
<pk mz="283.221996" i="1026283.8" sn="7.40" a="333.64" fwhm="0.000479" res="590843.0" algo="FTMS"/>
<pk mz="283.264228" i="1847406.8" sn="15.34" a="829.45" fwhm="0.000520" res="544256.1" algo="FTMS"/>
<pk mz="284.041203" i="2538151.5" sn="22.01" a="1189.83" fwhm="0.000543" res="523092.5" algo="FTMS"/>
<pk mz="284.049182" i="1069864.3" z="-1" sn="7.82" a="422.60" fwhm="0.000549" res="517377.8" algo="FTMS" component_name="JR" deconvoluted_molecular_mass="283.046234" deconvoluted_isotopic_mass="284.049512"/>
<pk mz="284.077605" i="1926058.3" sn="16.10" a="929.63" fwhm="0.000579" res="490372.9" algo="FTMS"/>
<pk mz="284.085632" i="1717290.9" z="-1" sn="14.08" a="669.63" fwhm="0.000502" res="566353.7" algo="FTMS" component_name="CC" deconvoluted_molecular_mass="283.082556" deconvoluted_isotopic_mass="284.085962"/>
<pk mz="285.025256" i="3197425.0" sn="28.38" a="1616.39" fwhm="0.000543" res="524449.0" algo="FTMS"/>
<pk mz="285.061579" i="40626676.0" z="-1" sn="390.09" a="22398.98" fwhm="0.000535" res="533257.3" algo="FTMS" component_name="J" deconvoluted_molecular_mass="285.061942" deconvoluted_isotopic_mass="285.061911"/>
<pk mz="285.072800" i="1272692.8" sn="9.78" a="444.86" fwhm="0.000444" res="641408.0" algo="FTMS"/>
<pk mz="285.087755" i="1018421.8" z="-1" sn="7.32" a="320.44" fwhm="0.000545" res="523204.1" algo="FTMS" component_name="CC" deconvoluted_molecular_mass="283.082556" deconvoluted_isotopic_mass="285.088087"/>
<pk mz="285.097930" i="12372471.0" z="-1" sn="117.05" a="6791.47" fwhm="0.000552" res="516241.1" algo="FTMS" component_name="EB" deconvoluted_molecular_mass="285.098600" deconvoluted_isotopic_mass="285.098263"/>
<pk mz="285.109184" i="1912055.5" sn="15.96" a="764.39" fwhm="0.000509" res="560618.8" algo="FTMS"/>
<pk mz="285.126123" i="18440696.0" z="-1" sn="175.69" a="10421.01" fwhm="0.000551" res="517153.7" algo="FTMS" component_name="y" deconvoluted_molecular_mass="285.126463" deconvoluted_isotopic_mass="285.126455"/>
<pk mz="285.134293" i="7978489.5" z="-1" sn="74.58" a="4697.12" fwhm="0.000591" res="482635.0" algo="FTMS" component_name="MH" deconvoluted_molecular_mass="285.134633" deconvoluted_isotopic_mass="285.134626"/>
<pk mz="285.145640" i="1475706.3" sn="11.74" a="617.99" fwhm="0.000491" res="580293.7" algo="FTMS"/>
<pk mz="285.170694" i="2680572.3" sn="23.39" a="1163.82" fwhm="0.000481" res="593291.2" algo="FTMS"/>
<pk mz="285.207119" i="2764799.0" sn="24.20" a="1338.85" fwhm="0.000539" res="529535.9" algo="FTMS"/>
<pk mz="286.035650" i="1402046.6" sn="11.03" a="450.03" fwhm="0.000439" res="651918.2" algo="FTMS"/>
<pk mz="286.056816" i="2747968.3" sn="24.04" a="1414.77" fwhm="0.000527" res="542890.6" algo="FTMS"/>
<pk mz="286.064928" i="4728385.0" z="-1" sn="43.17" a="2391.64" fwhm="0.000542" res="527532.7" algo="FTMS" component_name="J" deconvoluted_molecular_mass="285.061942" deconvoluted_isotopic_mass="286.065262"/>
<pk mz="286.093264" i="1592387.1" sn="12.87" a="856.97" fwhm="0.000612" res="467253.4" algo="FTMS"/>
<pk mz="286.101284" i="1849795.8" z="-1" sn="15.36" a="769.16" fwhm="0.000506" res="565171.1" algo="FTMS" component_name="EB" deconvoluted_molecular_mass="285.098600" deconvoluted_isotopic_mass="286.101619"/>
<pk mz="286.129518" i="3215430.0" z="-1" sn="28.55" a="1558.19" fwhm="0.000531" res="539067.6" algo="FTMS" component_name="y" deconvoluted_molecular_mass="285.126463" deconvoluted_isotopic_mass="286.129852"/>
<pk mz="286.137683" i="1425350.6" z="-1" sn="11.26" a="690.54" fwhm="0.000604" res="473782.4" algo="FTMS" component_name="MH" deconvoluted_molecular_mass="285.134633" deconvoluted_isotopic_mass="286.138017"/>
<pk mz="287.019727" i="1349004.6" sn="10.45" a="443.09" fwhm="0.000417" res="687671.6" algo="FTMS"/>
<pk mz="287.040807" i="6296206.5" z="-1" sn="57.97" a="3345.99" fwhm="0.000542" res="529503.0" algo="FTMS" component_name="SK" deconvoluted_molecular_mass="287.041023" deconvoluted_isotopic_mass="287.041143"/>
<pk mz="287.056189" i="1658511.5" sn="13.42" a="569.96" fwhm="0.000441" res="651415.4" algo="FTMS"/>
<pk mz="287.077164" i="7032465.0" sn="65.04" a="4066.29" fwhm="0.000572" res="501962.2" algo="FTMS"/>
<pk mz="287.088512" i="1874578.1" sn="15.50" a="851.39" fwhm="0.000553" res="519572.2" algo="FTMS"/>
<pk mz="287.109650" i="1017971.8" z="-1" sn="7.27" a="498.73" fwhm="0.000878" res="327174.0" algo="FTMS" component_name="EB" deconvoluted_molecular_mass="285.098600" deconvoluted_isotopic_mass="287.109987"/>
<pk mz="287.113594" i="13230740.0" z="-1" sn="124.57" a="7551.02" fwhm="0.000551" res="521225.9" algo="FTMS" component_name="DB" deconvoluted_molecular_mass="287.113938" deconvoluted_isotopic_mass="287.113931"/>
<pk mz="287.124881" i="2813333.0" sn="24.52" a="1334.56" fwhm="0.000517" res="555393.2" algo="FTMS"/>
<pk mz="287.150004" i="7634583.0" z="-1" sn="70.82" a="4024.57" fwhm="0.000527" res="544392.9" algo="FTMS" component_name="ND" deconvoluted_molecular_mass="287.150353" deconvoluted_isotopic_mass="287.150341"/>
<pk mz="287.186426" i="1315610.0" sn="10.13" a="448.41" fwhm="0.000441" res="651682.9" algo="FTMS"/>
<pk mz="287.222752" i="1425821.0" sn="11.19" a="615.98" fwhm="0.000544" res="528174.5" algo="FTMS"/>
<pk mz="288.015121" i="1129054.1" sn="8.34" a="390.55" fwhm="0.000464" res="620217.2" algo="FTMS"/>
<pk mz="288.044271" i="1138912.5" z="-1" sn="8.43" a="402.72" fwhm="0.000505" res="570315.9" algo="FTMS" component_name="SK" deconvoluted_molecular_mass="287.041023" deconvoluted_isotopic_mass="288.044610"/>
<pk mz="288.051316" i="1402721.1" sn="10.97" a="590.07" fwhm="0.000557" res="517377.8" algo="FTMS"/>
<pk mz="288.072490" i="1584610.9" z="-1" sn="12.71" a="709.44" fwhm="0.000529" res="544743.2" algo="FTMS" component_name="J" deconvoluted_molecular_mass="285.061942" deconvoluted_isotopic_mass="288.072829"/>
<pk mz="288.108943" i="1249765.9" sn="9.50" a="364.75" fwhm="0.000415" res="694179.3" algo="FTMS"/>
<pk mz="288.116997" i="1802726.6" z="-1" sn="14.81" a="822.39" fwhm="0.000541" res="532705.4" algo="FTMS" component_name="DB" deconvoluted_molecular_mass="287.113938" deconvoluted_isotopic_mass="288.117336"/>
<pk mz="288.145118" i="1075305.0" sn="7.82" a="280.96" fwhm="0.000440" res="655556.2" algo="FTMS"/>
<pk mz="288.153437" i="1155561.6" z="-1" sn="8.59" a="445.11" fwhm="0.000547" res="526445.4" algo="FTMS" component_name="ND" deconvoluted_molecular_mass="287.150353" deconvoluted_isotopic_mass="288.153776"/>
<pk mz="288.987229" i="1050480.8" sn="7.58" a="393.12" fwhm="0.000552" res="523508.1" algo="FTMS"/>
<pk mz="289.035352" i="3138612.8" sn="27.64" a="1733.30" fwhm="0.000598" res="483532.8" algo="FTMS"/>
<pk mz="289.046542" i="1252405.9" z="-1" sn="9.52" a="473.63" fwhm="0.000477" res="605737.9" algo="FTMS" component_name="SK" deconvoluted_molecular_mass="287.041023" deconvoluted_isotopic_mass="289.046884"/>
<pk mz="289.056424" i="2591286.8" sn="22.38" a="1304.81" fwhm="0.000548" res="527120.8" algo="FTMS"/>
<pk mz="289.071785" i="2142776.0" sn="18.07" a="883.95" fwhm="0.000499" res="578957.7" algo="FTMS"/>
<pk mz="289.082962" i="2000697.0" sn="16.71" a="1044.86" fwhm="0.000609" res="474550.1" algo="FTMS"/>
<pk mz="289.084746" i="1827257.1" sn="15.04" a="1020.31" fwhm="0.000620" res="466368.9" algo="FTMS"/>
<pk mz="289.092860" i="6125370.0" sn="56.32" a="3433.26" fwhm="0.000576" res="502032.7" algo="FTMS"/>
<pk mz="289.104156" i="1341370.9" sn="10.38" a="654.58" fwhm="0.000619" res="466952.8" algo="FTMS"/>
<pk mz="289.108215" i="1349051.3" sn="10.45" a="548.54" fwhm="0.000543" res="532389.6" algo="FTMS"/>
<pk mz="289.111493" i="1257531.5" sn="9.57" a="523.50" fwhm="0.000515" res="561765.3" algo="FTMS"/>
<pk mz="289.121171" i="6641468.5" z="-1" sn="61.28" a="3789.28" fwhm="0.000573" res="504865.0" algo="FTMS" component_name="QY" deconvoluted_molecular_mass="289.121049" deconvoluted_isotopic_mass="289.121513"/>
<pk mz="289.129256" i="6369085.0" sn="58.66" a="3476.15" fwhm="0.000564" res="512997.6" algo="FTMS"/>
<pk mz="289.147926" i="1640254.6" sn="13.25" a="793.42" fwhm="0.000614" res="470895.6" algo="FTMS"/>
<pk mz="289.165672" i="2115648.3" sn="17.81" a="849.65" fwhm="0.000480" res="602262.4" algo="FTMS"/>
<pk mz="290.030621" i="2048141.0" sn="17.16" a="928.49" fwhm="0.000528" res="549450.9" algo="FTMS"/>
<pk mz="290.066953" i="1553168.3" sn="12.41" a="687.47" fwhm="0.000546" res="531116.5" algo="FTMS"/>
<pk mz="290.088141" i="4108690.3" sn="36.95" a="2197.43" fwhm="0.000567" res="511418.4" algo="FTMS"/>
<pk mz="290.124489" i="2005909.5" z="-1" sn="16.76" a="835.02" fwhm="0.000507" res="572317.1" algo="FTMS" component_name="QY" deconvoluted_molecular_mass="289.121049" deconvoluted_isotopic_mass="290.124833"/>
<pk mz="291.014608" i="5295591.5" sn="48.35" a="3128.72" fwhm="0.000618" res="471067.7" algo="FTMS"/>
<pk mz="291.025811" i="1599720.6" sn="12.86" a="778.20" fwhm="0.000616" res="472231.5" algo="FTMS"/>
<pk mz="291.036423" i="1700585.6" sn="13.83" a="821.57" fwhm="0.000510" res="570155.2" algo="FTMS"/>
<pk mz="291.038918" i="2911210.0" sn="25.45" a="1462.51" fwhm="0.000554" res="525553.8" algo="FTMS"/>
<pk mz="291.051015" i="3748331.0" sn="33.49" a="1721.06" fwhm="0.000498" res="584990.3" algo="FTMS"/>
<pk mz="291.062308" i="1576684.1" sn="12.64" a="663.09" fwhm="0.000494" res="589688.3" algo="FTMS"/>
<pk mz="291.064092" i="1193836.3" sn="8.96" a="309.85" fwhm="0.000388" res="750935.8" algo="FTMS"/>
<pk mz="291.072141" i="1468781.0" sn="11.60" a="657.38" fwhm="0.000541" res="538332.6" algo="FTMS"/>
<pk mz="291.087393" i="2197998.5" sn="18.60" a="1121.03" fwhm="0.000613" res="474614.1" algo="FTMS"/>
<pk mz="291.098718" i="1003311.5" sn="7.13" a="323.96" fwhm="0.000523" res="556660.9" algo="FTMS"/>
<pk mz="291.100459" i="1673583.8" sn="13.57" a="802.73" fwhm="0.000594" res="490312.7" algo="FTMS"/>
<pk mz="291.108516" i="1852912.5" sn="15.29" a="779.68" fwhm="0.000498" res="584521.4" algo="FTMS"/>
<pk mz="291.118244" i="1694705.4" sn="13.77" a="746.42" fwhm="0.000549" res="530728.9" algo="FTMS"/>
<pk mz="291.123771" i="1095345.9" z="-1" sn="8.01" a="414.36" fwhm="0.000526" res="553427.9" algo="FTMS" component_name="QY" deconvoluted_molecular_mass="289.121049" deconvoluted_isotopic_mass="291.124117"/>
<pk mz="291.163582" i="5833717.5" sn="53.52" a="2967.94" fwhm="0.000541" res="537806.7" algo="FTMS"/>
<pk mz="291.209592" i="2118394.0" sn="17.84" a="978.98" fwhm="0.000530" res="549869.9" algo="FTMS"/>
<pk mz="292.009884" i="1586886.9" sn="12.65" a="691.78" fwhm="0.000530" res="550993.9" algo="FTMS"/>
<pk mz="292.040639" i="1058377.9" sn="7.61" a="354.08" fwhm="0.000516" res="566451.0" algo="FTMS"/>
<pk mz="292.046286" i="3065162.5" sn="26.76" a="1517.09" fwhm="0.000539" res="542172.0" algo="FTMS"/>
<pk mz="292.054410" i="1081419.3" sn="7.83" a="473.68" fwhm="0.000589" res="495485.8" algo="FTMS"/>
<pk mz="292.082691" i="2701646.0" sn="23.29" a="1368.17" fwhm="0.000553" res="527896.7" algo="FTMS"/>
<pk mz="292.103761" i="3533648.0" sn="31.23" a="1836.18" fwhm="0.000563" res="518563.3" algo="FTMS"/>
<pk mz="292.993891" i="3265960.8" sn="28.67" a="1733.64" fwhm="0.000580" res="505269.7" algo="FTMS"/>
<pk mz="293.030276" i="9090220.0" z="-1" sn="84.25" a="5125.49" fwhm="0.000565" res="518582.6" algo="FTMS" component_name="JT" deconvoluted_molecular_mass="293.030630" deconvoluted_isotopic_mass="293.030627"/>
<pk mz="293.041422" i="1045421.4" sn="7.48" a="410.38" fwhm="0.000570" res="513936.4" algo="FTMS"/>
<pk mz="293.066654" i="6955696.0" sn="63.88" a="3884.30" fwhm="0.000571" res="513336.2" algo="FTMS"/>
<pk mz="293.079704" i="2459569.3" sn="20.98" a="1133.75" fwhm="0.000533" res="549467.5" algo="FTMS"/>
<pk mz="293.097545" i="1482675.1" sn="11.65" a="583.57" fwhm="0.000500" res="585684.2" algo="FTMS"/>
<pk mz="293.103037" i="3041203.8" sn="26.53" a="1700.49" fwhm="0.000593" res="494358.5" algo="FTMS"/>
<pk mz="293.114273" i="2692532.8" sn="23.20" a="1405.12" fwhm="0.000560" res="523488.7" algo="FTMS"/>
<pk mz="293.116094" i="2544053.0" sn="21.78" a="1164.21" fwhm="0.000521" res="562073.0" algo="FTMS"/>
<pk mz="293.139493" i="1221815.4" sn="9.17" a="484.83" fwhm="0.000537" res="545855.7" algo="FTMS"/>
<pk mz="293.175791" i="43728060.0" z="-1" sn="414.77" a="25235.98" fwhm="0.000559" res="524425.0" algo="FTMS" component_name="I" deconvoluted_molecular_mass="293.176152" deconvoluted_isotopic_mass="293.176142"/>
<pk mz="293.179176" i="4593851.5" sn="41.34" a="2510.80" fwhm="0.000572" res="512436.5" algo="FTMS"/>
<pk mz="293.784687" i="1115001.8" sn="8.15" a="403.67" fwhm="0.000523" res="562183.9" algo="FTMS"/>
<pk mz="294.025589" i="2805267.0" sn="24.27" a="1350.19" fwhm="0.000542" res="542678.5" algo="FTMS"/>
<pk mz="294.033652" i="1155987.8" z="-1" sn="8.54" a="373.84" fwhm="0.000442" res="664886.3" algo="FTMS" component_name="JT" deconvoluted_molecular_mass="293.030630" deconvoluted_isotopic_mass="294.034004"/>
<pk mz="294.061939" i="3565846.8" sn="31.53" a="2009.93" fwhm="0.000566" res="519568.4" algo="FTMS"/>
<pk mz="294.098380" i="1581850.6" sn="12.60" a="619.50" fwhm="0.000478" res="614862.9" algo="FTMS"/>
<pk mz="294.178476" i="1032227.0" sn="7.36" a="196.48" fwhm="0.000293" res="1003003.4" algo="FTMS"/>
<pk mz="294.179203" i="7240995.0" z="-1" sn="66.60" a="3904.52" fwhm="0.000561" res="524731.8" algo="FTMS" component_name="I" deconvoluted_molecular_mass="293.176152" deconvoluted_isotopic_mass="294.179556"/>
<pk mz="295.009541" i="8650108.0" z="-1" sn="80.05" a="4983.25" fwhm="0.000583" res="505683.3" algo="FTMS" component_name="KX" deconvoluted_molecular_mass="295.010022" deconvoluted_isotopic_mass="295.009896"/>
<pk mz="295.045917" i="8532352.0" z="-1" sn="78.92" a="5002.06" fwhm="0.000590" res="500200.9" algo="FTMS" component_name="LG" deconvoluted_molecular_mass="295.046287" deconvoluted_isotopic_mass="295.046273"/>
<pk mz="295.057222" i="1486337.1" sn="11.69" a="601.46" fwhm="0.000548" res="538436.6" algo="FTMS"/>
<pk mz="295.058931" i="1031809.3" sn="7.35" a="311.43" fwhm="0.000465" res="634731.3" algo="FTMS"/>
<pk mz="295.076837" i="1011203.3" sn="7.15" a="390.58" fwhm="0.000507" res="581857.7" algo="FTMS"/>
<pk mz="295.082301" i="6337924.0" sn="57.98" a="3590.46" fwhm="0.000577" res="511185.2" algo="FTMS"/>
<pk mz="295.093581" i="1354757.1" sn="10.43" a="478.40" fwhm="0.000504" res="585519.2" algo="FTMS"/>
<pk mz="295.095400" i="2322565.3" sn="19.67" a="1162.41" fwhm="0.000590" res="500471.5" algo="FTMS"/>
<pk mz="295.118713" i="3548039.8" sn="31.36" a="2021.84" fwhm="0.000608" res="485157.5" algo="FTMS"/>
<pk mz="295.121901" i="1055560.1" sn="7.58" a="398.38" fwhm="0.000580" res="508506.5" algo="FTMS"/>
<pk mz="295.131683" i="1387145.3" sn="10.74" a="704.15" fwhm="0.000668" res="441922.1" algo="FTMS"/>
<pk mz="295.155087" i="1645963.8" sn="13.21" a="565.12" fwhm="0.000438" res="673586.7" algo="FTMS"/>
<pk mz="296.012914" i="1357162.8" z="-1" sn="10.45" a="495.17" fwhm="0.000468" res="632153.9" algo="FTMS" component_name="KX" deconvoluted_molecular_mass="295.010022" deconvoluted_isotopic_mass="296.013271"/>
<pk mz="296.041100" i="3168750.0" sn="27.74" a="1807.86" fwhm="0.000588" res="503511.9" algo="FTMS"/>
<pk mz="296.049359" i="1481838.9" z="-1" sn="11.64" a="619.47" fwhm="0.000524" res="564919.7" algo="FTMS" component_name="LG" deconvoluted_molecular_mass="295.046287" deconvoluted_isotopic_mass="296.049716"/>
<pk mz="296.077503" i="2508018.0" sn="21.44" a="1312.77" fwhm="0.000606" res="488438.7" algo="FTMS"/>
<pk mz="296.100042" i="1280116.5" sn="9.72" a="647.05" fwhm="0.000687" res="431233.7" algo="FTMS"/>
<pk mz="297.025236" i="5729886.5" sn="51.83" a="3228.83" fwhm="0.000582" res="509941.2" algo="FTMS"/>
<pk mz="297.060783" i="1053538.4" sn="7.51" a="234.99" fwhm="0.000310" res="957467.6" algo="FTMS"/>
<pk mz="297.061618" i="10319458.0" z="-1" sn="95.34" a="5905.69" fwhm="0.000577" res="514678.8" algo="FTMS" component_name="HH" deconvoluted_molecular_mass="297.061965" deconvoluted_isotopic_mass="297.061978"/>
<pk mz="297.072829" i="1260515.8" sn="9.47" a="453.28" fwhm="0.000476" res="623790.2" algo="FTMS"/>
<pk mz="297.098004" i="6919782.5" z="-1" sn="63.11" a="3930.49" fwhm="0.000571" res="519974.5" algo="FTMS" component_name="PQ" deconvoluted_molecular_mass="297.098355" deconvoluted_isotopic_mass="297.098364"/>
<pk mz="297.111058" i="1001832.3" sn="7.02" a="335.58" fwhm="0.000495" res="599658.6" algo="FTMS"/>
<pk mz="297.134355" i="5319275.0" sn="47.94" a="3084.93" fwhm="0.000610" res="486751.2" algo="FTMS"/>
<pk mz="297.152927" i="31628910.0" z="-1" sn="297.33" a="19172.64" fwhm="0.000589" res="504633.1" algo="FTMS" component_name="M" deconvoluted_molecular_mass="297.153356" deconvoluted_isotopic_mass="297.153287"/>
<pk mz="297.170750" i="2545519.3" sn="21.65" a="1236.20" fwhm="0.000562" res="528767.2" algo="FTMS"/>
<pk mz="298.020483" i="1531347.5" z="-1" sn="12.03" a="491.46" fwhm="0.000447" res="666172.2" algo="FTMS" component_name="KX" deconvoluted_molecular_mass="295.010022" deconvoluted_isotopic_mass="298.020845"/>
<pk mz="298.056826" i="3468504.0" sn="30.40" a="1924.09" fwhm="0.000600" res="497028.4" algo="FTMS"/>
<pk mz="298.064838" i="1152216.9" z="-1" sn="8.44" a="540.68" fwhm="0.000595" res="500978.1" algo="FTMS" component_name="HH" deconvoluted_molecular_mass="297.061965" deconvoluted_isotopic_mass="298.065200"/>
<pk mz="298.093246" i="1534428.3" sn="12.06" a="708.72" fwhm="0.000580" res="514003.3" algo="FTMS"/>
<pk mz="298.101274" i="1049693.3" z="-1" sn="7.47" a="329.17" fwhm="0.000475" res="627654.2" algo="FTMS" component_name="PQ" deconvoluted_molecular_mass="297.098355" deconvoluted_isotopic_mass="298.101636"/>
<pk mz="298.129582" i="1073760.6" sn="7.70" a="342.44" fwhm="0.000454" res="656492.0" algo="FTMS"/>
<pk mz="298.156359" i="5357796.0" z="-1" sn="48.30" a="3116.31" fwhm="0.000582" res="512322.6" algo="FTMS" component_name="M" deconvoluted_molecular_mass="297.153356" deconvoluted_isotopic_mass="298.156721"/>
<pk mz="299.004496" i="1083851.1" sn="7.79" a="477.36" fwhm="0.000576" res="518940.7" algo="FTMS"/>
<pk mz="299.019562" i="1297101.0" sn="9.81" a="516.38" fwhm="0.000530" res="563989.4" algo="FTMS"/>
<pk mz="299.040886" i="11681616.0" z="-1" sn="108.25" a="6899.96" fwhm="0.000588" res="508831.3" algo="FTMS" component_name="ES" deconvoluted_molecular_mass="299.041251" deconvoluted_isotopic_mass="299.041250"/>
<pk mz="299.077274" i="12957524.0" z="-1" sn="120.34" a="7687.87" fwhm="0.000581" res="514372.3" algo="FTMS" component_name="DL" deconvoluted_molecular_mass="299.077701" deconvoluted_isotopic_mass="299.077638"/>
<pk mz="299.088458" i="1160917.5" sn="8.52" a="411.27" fwhm="0.000472" res="633574.0" algo="FTMS"/>
<pk mz="299.113663" i="8719193.0" z="-1" sn="80.17" a="4846.57" fwhm="0.000564" res="530608.4" algo="FTMS" component_name="KT" deconvoluted_molecular_mass="299.114021" deconvoluted_isotopic_mass="299.114027"/>
<pk mz="299.124812" i="1188058.0" sn="8.78" a="488.37" fwhm="0.000519" res="576421.4" algo="FTMS"/>
<pk mz="299.149022" i="1346909.0" sn="10.28" a="575.80" fwhm="0.000554" res="540115.6" algo="FTMS"/>
<pk mz="299.150069" i="6574941.0" z="-1" sn="59.84" a="3600.47" fwhm="0.000555" res="539138.8" algo="FTMS" component_name="RG" deconvoluted_molecular_mass="299.150437" deconvoluted_isotopic_mass="299.150434"/>
<pk mz="299.161305" i="1273694.5" z="-1" sn="9.59" a="533.13" fwhm="0.000544" res="550036.8" algo="FTMS" component_name="M" deconvoluted_molecular_mass="297.153356" deconvoluted_isotopic_mass="299.161670"/>
<pk mz="299.186426" i="2478945.5" sn="21.01" a="1209.32" fwhm="0.000561" res="533630.3" algo="FTMS"/>
<pk mz="300.036165" i="1537868.4" sn="12.09" a="601.88" fwhm="0.000501" res="599234.6" algo="FTMS"/>
<pk mz="300.044234" i="1558733.4" z="-1" sn="12.29" a="557.50" fwhm="0.000449" res="668570.9" algo="FTMS" component_name="ES" deconvoluted_molecular_mass="299.041251" deconvoluted_isotopic_mass="300.044601"/>
<pk mz="300.051287" i="1474638.3" sn="11.49" a="589.45" fwhm="0.000555" res="540363.9" algo="FTMS"/>
<pk mz="300.072524" i="1479377.0" sn="11.54" a="768.15" fwhm="0.000636" res="471540.8" algo="FTMS"/>
<pk mz="300.080636" i="2127826.0" z="-1" sn="17.69" a="1055.51" fwhm="0.000582" res="515718.0" algo="FTMS" component_name="DL" deconvoluted_molecular_mass="299.077701" deconvoluted_isotopic_mass="300.081003"/>
<pk mz="300.116956" i="1414486.6" z="-1" sn="10.92" a="548.06" fwhm="0.000525" res="571309.2" algo="FTMS" component_name="KT" deconvoluted_molecular_mass="299.114021" deconvoluted_isotopic_mass="300.117323"/>
<pk mz="300.153428" i="1174747.3" z="-1" sn="8.65" a="452.86" fwhm="0.000512" res="586177.3" algo="FTMS" component_name="RG" deconvoluted_molecular_mass="299.150437" deconvoluted_isotopic_mass="300.153795"/>
<pk mz="300.192831" i="1176160.3" sn="8.66" a="476.68" fwhm="0.000537" res="559207.0" algo="FTMS"/>
<pk mz="301.020175" i="1513291.3" sn="11.86" a="700.60" fwhm="0.000539" res="558643.5" algo="FTMS"/>
<pk mz="301.035353" i="1667277.3" sn="13.32" a="854.28" fwhm="0.000616" res="488400.2" algo="FTMS"/>
<pk mz="301.056518" i="5607504.0" sn="50.67" a="3378.47" fwhm="0.000614" res="490579.2" algo="FTMS"/>
<pk mz="301.067754" i="1594705.5" sn="12.63" a="754.11" fwhm="0.000604" res="498056.0" algo="FTMS"/>
<pk mz="301.071713" i="1893714.0" sn="15.47" a="957.30" fwhm="0.000599" res="502695.6" algo="FTMS"/>
<pk mz="301.092917" i="9964629.0" z="-1" sn="91.97" a="5884.35" fwhm="0.000591" res="509156.7" algo="FTMS" component_name="IC" deconvoluted_molecular_mass="301.093284" deconvoluted_isotopic_mass="301.093287"/>
<pk mz="301.104028" i="2561110.3" sn="21.79" a="1332.83" fwhm="0.000577" res="521617.9" algo="FTMS"/>
<pk mz="301.129305" i="12188762.0" z="-1" sn="113.05" a="7302.33" fwhm="0.000595" res="506473.3" algo="FTMS" component_name="EH" deconvoluted_molecular_mass="301.129674" deconvoluted_isotopic_mass="301.129674"/>
<pk mz="301.140437" i="1878107.1" sn="15.32" a="827.71" fwhm="0.000515" res="584696.3" algo="FTMS"/>
<pk mz="301.165687" i="5995102.5" sn="54.34" a="3265.87" fwhm="0.000563" res="534984.5" algo="FTMS"/>
<pk mz="301.202080" i="2738275.3" sn="23.47" a="1452.02" fwhm="0.000572" res="526484.8" algo="FTMS"/>
<pk mz="301.763270" i="1009389.6" sn="7.08" a="393.66" fwhm="0.000637" res="473424.8" algo="FTMS"/>
<pk mz="302.030691" i="1659345.5" sn="13.15" a="655.73" fwhm="0.000485" res="622509.7" algo="FTMS"/>
<pk mz="302.051690" i="1013460.3" sn="7.07" a="392.04" fwhm="0.000516" res="585480.8" algo="FTMS"/>
<pk mz="302.066137" i="4868310.0" sn="43.36" a="2853.66" fwhm="0.000608" res="497009.4" algo="FTMS"/>
<pk mz="302.088143" i="1154905.3" z="-1" sn="8.40" a="476.22" fwhm="0.000523" res="577085.4" algo="FTMS" component_name="DL" deconvoluted_molecular_mass="299.077701" deconvoluted_isotopic_mass="302.088514"/>
<pk mz="302.096235" i="1242074.3" z="-1" sn="9.22" a="759.75" fwhm="0.000706" res="428027.7" algo="FTMS" component_name="IC" deconvoluted_molecular_mass="301.093284" deconvoluted_isotopic_mass="302.096607"/>
<pk mz="302.132642" i="1690079.3" z="-1" sn="13.44" a="730.61" fwhm="0.000533" res="566534.2" algo="FTMS" component_name="EH" deconvoluted_molecular_mass="301.129674" deconvoluted_isotopic_mass="302.133013"/>
<pk mz="302.135671" i="2026207.6" sn="16.61" a="906.07" fwhm="0.000510" res="592044.6" algo="FTMS"/>
<pk mz="302.169017" i="1241572.1" sn="9.22" a="456.40" fwhm="0.000496" res="609604.6" algo="FTMS"/>
<pk mz="302.412649" i="1101317.1" sn="7.90" a="415.10" fwhm="0.000518" res="583542.6" algo="FTMS"/>
<pk mz="303.002854" i="1553366.1" sn="12.15" a="723.06" fwhm="0.000595" res="509220.8" algo="FTMS"/>
<pk mz="303.014592" i="2852439.8" sn="24.38" a="1484.43" fwhm="0.000589" res="514522.2" algo="FTMS"/>
<pk mz="303.035759" i="1570906.8" sn="12.32" a="729.71" fwhm="0.000546" res="554651.1" algo="FTMS"/>
<pk mz="303.050988" i="3009116.8" sn="25.86" a="1587.63" fwhm="0.000693" res="437381.0" algo="FTMS"/>
<pk mz="303.062366" i="1323614.4" sn="9.99" a="633.57" fwhm="0.000565" res="536547.3" algo="FTMS"/>
<pk mz="303.064035" i="1066206.6" sn="7.57" a="342.60" fwhm="0.000492" res="615542.8" algo="FTMS"/>
<pk mz="303.072206" i="4291424.0" sn="37.93" a="2491.50" fwhm="0.000610" res="496901.0" algo="FTMS"/>
<pk mz="303.087358" i="2117985.8" sn="17.47" a="1006.12" fwhm="0.000568" res="533986.9" algo="FTMS"/>
<pk mz="303.098699" i="1671267.5" sn="13.26" a="774.53" fwhm="0.000548" res="553000.7" algo="FTMS"/>
<pk mz="303.100466" i="1559267.6" sn="12.21" a="640.37" fwhm="0.000531" res="570347.9" algo="FTMS"/>
<pk mz="303.107654" i="1037412.7" sn="7.30" a="274.74" fwhm="0.000353" res="858879.8" algo="FTMS"/>
<pk mz="303.108591" i="8217957.0" z="-1" sn="74.90" a="4978.32" fwhm="0.000613" res="494518.3" algo="FTMS" component_name="LS" deconvoluted_molecular_mass="303.108966" deconvoluted_isotopic_mass="303.108965"/>
<pk mz="303.119727" i="1141734.4" sn="8.28" a="397.56" fwhm="0.000513" res="591326.7" algo="FTMS"/>
<pk mz="303.144967" i="6618474.0" z="-1" sn="59.84" a="4011.39" fwhm="0.000612" res="495672.2" algo="FTMS" component_name="RB" deconvoluted_molecular_mass="303.145345" deconvoluted_isotopic_mass="303.145341"/>
<pk mz="303.181359" i="1863534.9" sn="15.07" a="730.46" fwhm="0.000467" res="648875.3" algo="FTMS"/>
<pk mz="304.009828" i="1670755.4" sn="13.26" a="879.73" fwhm="0.000639" res="475563.2" algo="FTMS"/>
<pk mz="304.046293" i="3056360.5" sn="26.30" a="1533.22" fwhm="0.000561" res="542378.0" algo="FTMS"/>
<pk mz="304.063272" i="1507691.0" sn="11.72" a="662.06" fwhm="0.000554" res="549027.7" algo="FTMS"/>
<pk mz="304.082688" i="1703533.8" sn="13.57" a="827.96" fwhm="0.000576" res="527804.3" algo="FTMS"/>
<pk mz="304.103843" i="2212848.8" sn="18.36" a="1248.64" fwhm="0.000642" res="474010.0" algo="FTMS"/>
<pk mz="304.111935" i="1330033.9" z="-1" sn="10.05" a="642.03" fwhm="0.000614" res="495269.0" algo="FTMS" component_name="LS" deconvoluted_molecular_mass="303.108966" deconvoluted_isotopic_mass="304.112312"/>
<pk mz="304.140147" i="1230965.9" sn="9.12" a="480.57" fwhm="0.000512" res="593982.9" algo="FTMS"/>
<pk mz="304.148337" i="1194103.1" z="-1" sn="8.77" a="462.65" fwhm="0.000538" res="565220.4" algo="FTMS" component_name="RB" deconvoluted_molecular_mass="303.145345" deconvoluted_isotopic_mass="304.148713"/>
<pk mz="304.993902" i="1456497.0" sn="11.24" a="518.05" fwhm="0.000522" res="584194.1" algo="FTMS"/>
<pk mz="305.030265" i="6918774.5" z="-1" sn="62.66" a="4064.24" fwhm="0.000601" res="507805.3" algo="FTMS" component_name="PR" deconvoluted_molecular_mass="305.030665" deconvoluted_isotopic_mass="305.030644"/>
<pk mz="305.041466" i="1297400.0" sn="9.74" a="581.78" fwhm="0.000577" res="529100.6" algo="FTMS"/>
<pk mz="305.052070" i="1771833.5" sn="14.21" a="1160.40" fwhm="0.001003" res="304282.3" algo="FTMS"/>
<pk mz="305.066649" i="4050043.8" sn="35.66" a="2188.00" fwhm="0.000583" res="523231.5" algo="FTMS"/>
<pk mz="305.069996" i="1309820.1" sn="9.86" a="613.18" fwhm="0.000578" res="527760.0" algo="FTMS"/>
<pk mz="305.078008" i="1884029.4" sn="15.26" a="884.11" fwhm="0.000562" res="542980.1" algo="FTMS"/>
<pk mz="305.079733" i="2242685.5" sn="18.64" a="1298.55" fwhm="0.000623" res="489716.6" algo="FTMS"/>
<pk mz="305.087848" i="2382206.8" sn="19.95" a="1183.39" fwhm="0.000571" res="534772.4" algo="FTMS"/>
<pk mz="305.103004" i="2274177.0" sn="18.94" a="1338.23" fwhm="0.000673" res="453527.2" algo="FTMS"/>
<pk mz="305.116119" i="1721730.9" sn="13.74" a="850.96" fwhm="0.000617" res="494355.0" algo="FTMS"/>
<pk mz="305.124221" i="2776964.0" sn="23.67" a="1443.76" fwhm="0.000581" res="524989.9" algo="FTMS"/>
<pk mz="305.139466" i="1013638.3" sn="7.07" a="498.94" fwhm="0.000618" res="494002.1" algo="FTMS"/>
<pk mz="305.142819" i="1258246.8" sn="9.37" a="542.40" fwhm="0.000642" res="475637.4" algo="FTMS"/>
<pk mz="305.160614" i="1089801.4" sn="7.79" a="550.71" fwhm="0.000734" res="415765.6" algo="FTMS"/>
<pk mz="305.188901" i="1402253.5" sn="10.73" a="966.96" fwhm="0.000781" res="390557.9" algo="FTMS"/>
<pk mz="306.025551" i="2813705.5" sn="24.01" a="1419.18" fwhm="0.000570" res="536858.2" algo="FTMS"/>
<pk mz="306.033762" i="1041418.8" z="-1" sn="7.33" a="299.65" fwhm="0.000456" res="671595.3" algo="FTMS" component_name="PR" deconvoluted_molecular_mass="305.030665" deconvoluted_isotopic_mass="306.034143"/>
<pk mz="306.061880" i="2917391.0" sn="24.99" a="1570.57" fwhm="0.000610" res="501736.9" algo="FTMS"/>
<pk mz="306.069885" i="1058192.1" sn="7.49" a="467.54" fwhm="0.000696" res="439717.3" algo="FTMS"/>
<pk mz="306.082947" i="1624466.1" sn="12.82" a="881.15" fwhm="0.000701" res="436823.7" algo="FTMS"/>
<pk mz="306.098242" i="1919252.4" sn="15.59" a="985.20" fwhm="0.000612" res="499908.2" algo="FTMS"/>
<pk mz="306.119435" i="1175383.6" sn="8.59" a="573.89" fwhm="0.000722" res="423779.6" algo="FTMS"/>
<pk mz="306.127564" i="1039640.8" sn="7.31" a="285.04" fwhm="0.000488" res="627850.6" algo="FTMS"/>
<pk mz="307.009503" i="5272478.5" sn="47.16" a="3116.38" fwhm="0.000630" res="487519.4" algo="FTMS"/>
<pk mz="307.020923" i="1259424.4" sn="9.38" a="764.47" fwhm="0.000721" res="425677.0" algo="FTMS"/>
<pk mz="307.045877" i="8450980.0" z="-1" sn="77.09" a="5520.26" fwhm="0.000659" res="465759.2" algo="FTMS" component_name="LL" deconvoluted_molecular_mass="307.046274" deconvoluted_isotopic_mass="307.046261"/>
<pk mz="307.082275" i="5686698.0" sn="51.06" a="3421.35" fwhm="0.000631" res="486994.4" algo="FTMS"/>
<pk mz="307.085647" i="1249258.4" sn="9.28" a="760.89" fwhm="0.000797" res="385240.7" algo="FTMS"/>
<pk mz="307.093513" i="1605547.6" sn="12.64" a="716.17" fwhm="0.000551" res="557026.4" algo="FTMS"/>
<pk mz="307.095385" i="4212140.0" sn="37.18" a="2512.23" fwhm="0.000618" res="497319.7" algo="FTMS"/>
<pk mz="307.118702" i="2839983.5" sn="24.26" a="1379.20" fwhm="0.000556" res="552375.0" algo="FTMS"/>
<pk mz="307.122160" i="1067696.0" sn="7.57" a="308.57" fwhm="0.000485" res="633841.4" algo="FTMS"/>
<pk mz="307.158411" i="2158261.5" sn="17.72" a="1232.54" fwhm="0.000648" res="474307.3" algo="FTMS"/>
<pk mz="307.185874" i="1045049.8" sn="7.31" a="468.95" fwhm="0.000594" res="517005.3" algo="FTMS"/>
<pk mz="307.194891" i="2565051.3" sn="21.52" a="1299.28" fwhm="0.000574" res="534998.9" algo="FTMS"/>
<pk mz="308.004831" i="1484729.4" sn="11.42" a="908.89" fwhm="0.000763" res="403624.2" algo="FTMS"/>
<pk mz="308.012862" i="1063098.6" sn="7.48" a="429.69" fwhm="0.000663" res="464918.8" algo="FTMS"/>
<pk mz="308.041171" i="3611199.0" sn="31.30" a="1999.10" fwhm="0.000600" res="513066.3" algo="FTMS"/>
<pk mz="308.049335" i="1084352.4" z="-1" sn="7.68" a="415.85" fwhm="0.000518" res="594231.9" algo="FTMS" component_name="LL" deconvoluted_molecular_mass="307.046274" deconvoluted_isotopic_mass="308.049722"/>
<pk mz="308.077587" i="3414084.8" sn="29.46" a="1975.58" fwhm="0.000626" res="492201.9" algo="FTMS"/>
<pk mz="308.085692" i="1015366.1" sn="7.03" a="353.93" fwhm="0.000482" res="639195.0" algo="FTMS"/>
<pk mz="308.098675" i="1902280.1" sn="15.32" a="1121.93" fwhm="0.000715" res="430775.3" algo="FTMS"/>
<pk mz="308.114054" i="1448010.5" sn="11.08" a="611.51" fwhm="0.000528" res="583306.5" algo="FTMS"/>
<pk mz="308.877749" i="1076292.1" sn="7.60" a="385.39" fwhm="0.000522" res="591914.1" algo="FTMS"/>
<pk mz="308.988760" i="1310293.9" sn="9.79" a="451.67" fwhm="0.000493" res="626700.7" algo="FTMS"/>
<pk mz="309.025153" i="9748700.0" z="-1" sn="88.67" a="6143.38" fwhm="0.000635" res="486715.0" algo="FTMS" component_name="IL" deconvoluted_molecular_mass="309.025549" deconvoluted_isotopic_mass="309.025541"/>
<pk mz="309.061520" i="8913122.0" z="-1" sn="80.86" a="5930.34" fwhm="0.000668" res="462618.3" algo="FTMS" component_name="KD" deconvoluted_molecular_mass="309.061937" deconvoluted_isotopic_mass="309.061909"/>
<pk mz="309.072879" i="1809635.5" sn="14.45" a="772.26" fwhm="0.000555" res="556467.2" algo="FTMS"/>
<pk mz="309.074768" i="1804003.8" sn="14.40" a="963.06" fwhm="0.000627" res="493066.5" algo="FTMS"/>
<pk mz="309.092480" i="1557990.6" sn="12.10" a="627.71" fwhm="0.000546" res="565727.9" algo="FTMS"/>
<pk mz="309.097991" i="6745319.5" z="-1" sn="60.60" a="4050.38" fwhm="0.000614" res="503650.1" algo="FTMS" component_name="QL" deconvoluted_molecular_mass="309.098503" deconvoluted_isotopic_mass="309.098380"/>
<pk mz="309.101372" i="1233384.1" sn="9.07" a="546.83" fwhm="0.000551" res="561279.6" algo="FTMS"/>
<pk mz="309.109276" i="1318889.4" sn="9.87" a="701.12" fwhm="0.000669" res="461927.3" algo="FTMS"/>
<pk mz="309.111035" i="3202793.8" sn="27.48" a="2054.78" fwhm="0.000686" res="450628.8" algo="FTMS"/>
<pk mz="309.134381" i="3599085.5" sn="31.18" a="2182.56" fwhm="0.000648" res="476692.7" algo="FTMS"/>
<pk mz="309.147339" i="1469551.5" sn="11.28" a="688.56" fwhm="0.000587" res="526497.8" algo="FTMS"/>
<pk mz="309.170836" i="3119347.3" sn="26.70" a="1638.88" fwhm="0.000584" res="529034.0" algo="FTMS"/>
<pk mz="309.174153" i="2441459.8" sn="20.36" a="1398.80" fwhm="0.000647" res="477779.2" algo="FTMS"/>
<pk mz="310.020421" i="2178302.0" sn="17.90" a="1487.03" fwhm="0.000771" res="402185.7" algo="FTMS"/>
<pk mz="310.028561" i="1310591.4" z="-1" sn="9.79" a="538.17" fwhm="0.000532" res="582243.3" algo="FTMS" component_name="IL" deconvoluted_molecular_mass="309.025549" deconvoluted_isotopic_mass="310.028952"/>
<pk mz="310.035622" i="1032064.6" sn="7.18" a="418.00" fwhm="0.000552" res="561280.2" algo="FTMS"/>
<pk mz="310.056806" i="3400580.0" sn="29.33" a="2119.71" fwhm="0.000687" res="451557.0" algo="FTMS"/>
<pk mz="310.065035" i="1733765.5" z="-1" sn="13.74" a="773.83" fwhm="0.000571" res="543082.7" algo="FTMS" component_name="KD" deconvoluted_molecular_mass="309.061937" deconvoluted_isotopic_mass="310.065426"/>
<pk mz="310.069926" i="1157510.3" sn="8.36" a="441.94" fwhm="0.000553" res="560784.4" algo="FTMS"/>
<pk mz="310.093214" i="1971210.1" sn="15.96" a="1220.59" fwhm="0.000778" res="398377.9" algo="FTMS"/>
<pk mz="310.101331" i="1308939.5" z="-1" sn="9.77" a="661.27" fwhm="0.000702" res="441632.7" algo="FTMS" component_name="QL" deconvoluted_molecular_mass="309.098503" deconvoluted_isotopic_mass="310.101722"/>
<pk mz="311.004428" i="3412002.3" sn="29.43" a="2020.62" fwhm="0.000666" res="467249.6" algo="FTMS"/>
<pk mz="311.030954" i="1030054.8" sn="7.16" a="486.25" fwhm="0.000666" res="466933.2" algo="FTMS"/>
<pk mz="311.040812" i="8333864.5" sn="75.44" a="5342.22" fwhm="0.000644" res="482657.8" algo="FTMS"/>
<pk mz="311.076322" i="1061678.5" sn="7.46" a="279.26" fwhm="0.000383" res="811388.6" algo="FTMS"/>
<pk mz="311.077225" i="12314159.0" z="-1" sn="112.65" a="7934.50" fwhm="0.000646" res="481838.6" algo="FTMS" component_name="EE" deconvoluted_molecular_mass="311.077731" deconvoluted_isotopic_mass="311.077619"/>
<pk mz="311.080632" i="1324975.1" sn="9.92" a="609.51" fwhm="0.000647" res="480559.6" algo="FTMS"/>
<pk mz="311.088436" i="1788336.5" sn="14.25" a="934.27" fwhm="0.000642" res="484381.3" algo="FTMS"/>
<pk mz="311.090265" i="1762096.8" sn="14.01" a="906.03" fwhm="0.000603" res="516218.6" algo="FTMS"/>
<pk mz="311.113644" i="10145333.0" z="-1" sn="92.38" a="6590.63" fwhm="0.000649" res="479082.0" algo="FTMS" component_name="HP" deconvoluted_molecular_mass="311.114129" deconvoluted_isotopic_mass="311.114038"/>
<pk mz="311.132068" i="1106871.9" sn="7.88" a="448.76" fwhm="0.000639" res="487065.4" algo="FTMS"/>
<pk mz="311.150058" i="6046267.0" sn="54.06" a="3560.46" fwhm="0.000598" res="520270.8" algo="FTMS"/>
<pk mz="311.156890" i="1499900.1" sn="11.56" a="1044.23" fwhm="0.000882" res="352961.6" algo="FTMS"/>
<pk mz="311.162788" i="1835325.1" sn="14.69" a="902.97" fwhm="0.000567" res="548486.6" algo="FTMS"/>
<pk mz="311.168557" i="237274688.0" z="-1" sn="2215.69" a="142711.52" fwhm="0.000613" res="507702.3" algo="FTMS" component_name="B" deconvoluted_molecular_mass="311.168959" deconvoluted_isotopic_mass="311.168950"/>
<pk mz="311.186438" i="1883585.1" sn="15.14" a="1098.20" fwhm="0.000664" res="468469.2" algo="FTMS"/>
<pk mz="311.222803" i="5204039.0" sn="46.18" a="3180.35" fwhm="0.000641" res="485615.8" algo="FTMS"/>
<pk mz="312.015057" i="1063118.9" sn="7.47" a="385.47" fwhm="0.000486" res="642500.7" algo="FTMS"/>
<pk mz="312.036074" i="1701458.5" sn="13.44" a="850.06" fwhm="0.000661" res="472130.3" algo="FTMS"/>
<pk mz="312.072471" i="4142296.8" sn="36.26" a="2647.26" fwhm="0.000668" res="467461.8" algo="FTMS"/>
<pk mz="312.080657" i="1510874.1" z="-1" sn="11.66" a="807.36" fwhm="0.000656" res="475757.9" algo="FTMS" component_name="EE" deconvoluted_molecular_mass="311.077731" deconvoluted_isotopic_mass="312.081053"/>
<pk mz="312.108901" i="1309919.0" z="-1" sn="9.78" a="610.90" fwhm="0.000603" res="517545.2" algo="FTMS" component_name="QL" deconvoluted_molecular_mass="309.098503" deconvoluted_isotopic_mass="312.109297"/>
<pk mz="312.117000" i="1353568.5" z="-1" sn="10.19" a="609.11" fwhm="0.000586" res="532777.4" algo="FTMS" component_name="HP" deconvoluted_molecular_mass="311.114129" deconvoluted_isotopic_mass="312.117396"/>
<pk mz="312.168063" i="1248617.3" sn="9.21" a="538.52" fwhm="0.000552" res="565022.0" algo="FTMS"/>
<pk mz="312.171975" i="28120810.0" z="-1" sn="260.42" a="18684.09" fwhm="0.000648" res="482001.0" algo="FTMS" component_name="B" deconvoluted_molecular_mass="311.168959" deconvoluted_isotopic_mass="312.172372"/>
<pk mz="312.226191" i="1050483.4" sn="7.35" a="468.95" fwhm="0.000650" res="479999.7" algo="FTMS"/>
<pk mz="313.020091" i="2719870.3" sn="22.79" a="1526.36" fwhm="0.000613" res="510254.7" algo="FTMS"/>
<pk mz="313.035360" i="1710465.0" sn="13.42" a="888.39" fwhm="0.000631" res="495801.7" algo="FTMS"/>
<pk mz="313.056476" i="15112069.0" z="-1" sn="137.80" a="10281.66" fwhm="0.000675" res="463481.9" algo="FTMS" component_name="BL" deconvoluted_molecular_mass="313.056884" deconvoluted_isotopic_mass="313.056875"/>
<pk mz="313.091880" i="1180555.0" sn="8.51" a="324.61" fwhm="0.000366" res="855097.4" algo="FTMS"/>
<pk mz="313.092856" i="14677899.0" z="-1" sn="133.77" a="10041.02" fwhm="0.000673" res="465343.4" algo="FTMS" component_name="BS" deconvoluted_molecular_mass="313.093335" deconvoluted_isotopic_mass="313.093255"/>
<pk mz="313.104162" i="1480845.1" sn="11.29" a="592.98" fwhm="0.000519" res="602808.7" algo="FTMS"/>
<pk mz="313.129279" i="12865426.0" z="-1" sn="116.95" a="8250.32" fwhm="0.000642" res="488019.1" algo="FTMS" component_name="DO" deconvoluted_molecular_mass="313.129676" deconvoluted_isotopic_mass="313.129678"/>
<pk mz="313.157626" i="1951126.6" sn="15.66" a="1082.76" fwhm="0.000665" res="470794.2" algo="FTMS"/>
<pk mz="313.164470" i="7349144.0" z="-1" sn="65.76" a="4612.85" fwhm="0.000643" res="486665.0" algo="FTMS" component_name="OI" deconvoluted_molecular_mass="313.164874" deconvoluted_isotopic_mass="313.164869"/>
<pk mz="313.165697" i="6997912.0" sn="62.50" a="4342.18" fwhm="0.000633" res="494350.7" algo="FTMS"/>
<pk mz="313.175263" i="2417049.8" z="-1" sn="19.98" a="1575.88" fwhm="0.000702" res="446051.6" algo="FTMS" component_name="B" deconvoluted_molecular_mass="311.168959" deconvoluted_isotopic_mass="313.175662"/>
<pk mz="313.202189" i="1747358.5" sn="13.77" a="1067.51" fwhm="0.000706" res="443347.5" algo="FTMS"/>
<pk mz="313.238461" i="3370917.0" sn="28.83" a="2005.53" fwhm="0.000668" res="468609.6" algo="FTMS"/>
<pk mz="314.030571" i="1109426.6" sn="7.84" a="443.30" fwhm="0.000661" res="475094.2" algo="FTMS"/>
<pk mz="314.051824" i="1661494.5" sn="12.97" a="694.93" fwhm="0.000557" res="564164.1" algo="FTMS"/>
<pk mz="314.059893" i="2193720.0" z="-1" sn="17.91" a="1017.38" fwhm="0.000543" res="578367.1" algo="FTMS" component_name="BL" deconvoluted_molecular_mass="313.056884" deconvoluted_isotopic_mass="314.060294"/>
<pk mz="314.088235" i="1625021.1" z="-1" sn="12.63" a="908.45" fwhm="0.000679" res="462467.4" algo="FTMS" component_name="EE" deconvoluted_molecular_mass="311.077731" deconvoluted_isotopic_mass="314.088636"/>
<pk mz="314.096364" i="2170174.5" z="-1" sn="17.69" a="1252.78" fwhm="0.000693" res="453533.7" algo="FTMS" component_name="BS" deconvoluted_molecular_mass="313.093335" deconvoluted_isotopic_mass="314.096765"/>
<pk mz="314.124510" i="1366851.6" z="-1" sn="10.23" a="586.84" fwhm="0.000576" res="545650.6" algo="FTMS" component_name="HP" deconvoluted_molecular_mass="311.114129" deconvoluted_isotopic_mass="314.124912"/>
<pk mz="314.132606" i="2120005.0" z="-1" sn="17.22" a="1325.61" fwhm="0.000728" res="431358.3" algo="FTMS" component_name="DO" deconvoluted_molecular_mass="313.129676" deconvoluted_isotopic_mass="314.133007"/>
<pk mz="314.135818" i="1449157.6" sn="11.00" a="622.84" fwhm="0.000558" res="563112.3" algo="FTMS"/>
<pk mz="314.160805" i="1203274.3" sn="8.71" a="634.91" fwhm="0.000659" res="476540.6" algo="FTMS"/>
<pk mz="314.167841" i="1449035.5" z="-1" sn="11.00" a="794.47" fwhm="0.000668" res="470060.9" algo="FTMS" component_name="OI" deconvoluted_molecular_mass="313.164874" deconvoluted_isotopic_mass="314.168242"/>
<pk mz="315.014532" i="1478374.1" sn="11.27" a="710.08" fwhm="0.000616" res="511247.4" algo="FTMS"/>
<pk mz="315.035705" i="2719978.0" sn="22.79" a="1619.91" fwhm="0.000655" res="480619.5" algo="FTMS"/>
<pk mz="315.051137" i="1597676.9" sn="12.37" a="750.33" fwhm="0.000589" res="535070.1" algo="FTMS"/>
<pk mz="315.072135" i="7016688.5" z="-1" sn="62.67" a="4588.42" fwhm="0.000681" res="462326.1" algo="FTMS" component_name="PE" deconvoluted_molecular_mass="315.072541" deconvoluted_isotopic_mass="315.072538"/>
<pk mz="315.108522" i="11231479.0" z="-1" sn="101.78" a="7742.72" fwhm="0.000676" res="466101.0" algo="FTMS" component_name="FI" deconvoluted_molecular_mass="315.108929" deconvoluted_isotopic_mass="315.108925"/>
<pk mz="315.119762" i="2444793.5" sn="20.24" a="1371.78" fwhm="0.000658" res="479050.8" algo="FTMS"/>
<pk mz="315.130924" i="1336571.5" sn="9.95" a="660.35" fwhm="0.000667" res="472557.0" algo="FTMS"/>
<pk mz="315.144928" i="10634494.0" z="-1" sn="96.24" a="7174.40" fwhm="0.000679" res="463895.5" algo="FTMS" component_name="GN" deconvoluted_molecular_mass="315.145333" deconvoluted_isotopic_mass="315.145332"/>
<pk mz="315.156182" i="1459712.3" sn="11.09" a="636.42" fwhm="0.000563" res="560045.1" algo="FTMS"/>
<pk mz="315.181311" i="5391621.0" sn="47.58" a="3304.35" fwhm="0.000642" res="490797.4" algo="FTMS"/>
<pk mz="316.046298" i="1945254.3" sn="15.60" a="1016.59" fwhm="0.000611" res="516840.7" algo="FTMS"/>
<pk mz="316.075495" i="1050155.8" z="-1" sn="7.29" a="356.54" fwhm="0.000514" res="614933.0" algo="FTMS" component_name="PE" deconvoluted_molecular_mass="315.072541" deconvoluted_isotopic_mass="316.075901"/>
<pk mz="316.103788" i="1210929.1" z="-1" sn="8.78" a="683.58" fwhm="0.000723" res="437084.1" algo="FTMS" component_name="BS" deconvoluted_molecular_mass="313.093335" deconvoluted_isotopic_mass="316.104194"/>
<pk mz="316.111896" i="1371058.6" z="-1" sn="10.27" a="580.83" fwhm="0.000564" res="560636.0" algo="FTMS" component_name="FI" deconvoluted_molecular_mass="315.108929" deconvoluted_isotopic_mass="316.112302"/>
<pk mz="316.115011" i="1164211.3" sn="8.35" a="387.96" fwhm="0.000504" res="627249.3" algo="FTMS"/>
<pk mz="316.140183" i="1022392.0" sn="7.03" a="393.45" fwhm="0.000594" res="532563.2" algo="FTMS"/>
<pk mz="316.148279" i="1640377.5" z="-1" sn="12.77" a="850.47" fwhm="0.000657" res="481139.5" algo="FTMS" component_name="GN" deconvoluted_molecular_mass="315.145333" deconvoluted_isotopic_mass="316.148685"/>
<pk mz="316.151325" i="2508986.0" sn="20.83" a="1688.71" fwhm="0.000751" res="420697.7" algo="FTMS"/>
<pk mz="317.030246" i="4036705.5" sn="35.01" a="2529.64" fwhm="0.000650" res="488016.5" algo="FTMS"/>
<pk mz="317.041541" i="1497699.6" sn="11.44" a="590.00" fwhm="0.000520" res="609418.3" algo="FTMS"/>
<pk mz="317.051476" i="3045733.5" sn="25.81" a="2019.51" fwhm="0.000671" res="472535.7" algo="FTMS"/>
<pk mz="317.066650" i="2501224.5" sn="20.76" a="1364.31" fwhm="0.000613" res="517604.8" algo="FTMS"/>
<pk mz="317.077830" i="1609706.6" sn="12.48" a="827.79" fwhm="0.000628" res="505214.5" algo="FTMS"/>
<pk mz="317.087839" i="5489772.5" sn="48.49" a="3644.84" fwhm="0.000675" res="469948.1" algo="FTMS"/>
<pk mz="317.099085" i="2461038.8" sn="20.38" a="1358.26" fwhm="0.000674" res="470315.4" algo="FTMS"/>
<pk mz="317.103089" i="1836143.4" sn="14.58" a="974.90" fwhm="0.000618" res="513519.4" algo="FTMS"/>
<pk mz="317.116039" i="1354865.9" sn="10.12" a="764.06" fwhm="0.000703" res="451196.0" algo="FTMS"/>
<pk mz="317.124185" i="8852083.0" z="-1" sn="79.70" a="6188.83" fwhm="0.000686" res="462284.9" algo="FTMS" component_name="KK" deconvoluted_molecular_mass="317.124602" deconvoluted_isotopic_mass="317.124594"/>
<pk mz="317.139508" i="1287158.4" sn="9.49" a="571.08" fwhm="0.000541" res="586033.8" algo="FTMS"/>
<pk mz="317.160556" i="6398586.5" z="-1" sn="56.93" a="4250.73" fwhm="0.000687" res="461679.3" algo="FTMS" component_name="SA" deconvoluted_molecular_mass="317.160074" deconvoluted_isotopic_mass="317.160965"/>
<pk mz="317.196884" i="1948545.5" sn="15.63" a="998.33" fwhm="0.000614" res="516560.8" algo="FTMS"/>
<pk mz="318.025536" i="2681634.5" sn="22.43" a="1660.67" fwhm="0.000652" res="487893.0" algo="FTMS"/>
<pk mz="318.048730" i="1079591.1" sn="7.56" a="426.92" fwhm="0.000570" res="558424.7" algo="FTMS"/>
<pk mz="318.061976" i="2744105.8" sn="23.01" a="1662.87" fwhm="0.000683" res="465916.5" algo="FTMS"/>
<pk mz="318.083112" i="1447085.9" sn="10.97" a="902.82" fwhm="0.000808" res="393769.7" algo="FTMS"/>
<pk mz="318.098314" i="1177776.9" sn="8.47" a="383.40" fwhm="0.000535" res="594148.2" algo="FTMS"/>
<pk mz="318.119428" i="2236213.0" sn="18.29" a="1188.55" fwhm="0.000586" res="543162.2" algo="FTMS"/>
<pk mz="318.127606" i="1056886.6" z="-1" sn="7.35" a="559.63" fwhm="0.000702" res="452912.8" algo="FTMS" component_name="KK" deconvoluted_molecular_mass="317.124602" deconvoluted_isotopic_mass="318.128017"/>
<pk mz="318.158451" i="1250492.6" z="-1" sn="9.15" a="705.72" fwhm="0.000740" res="430162.2" algo="FTMS" component_name="SA" deconvoluted_molecular_mass="317.160074" deconvoluted_isotopic_mass="318.158862"/>
<pk mz="318.271880" i="1079283.0" sn="7.56" a="701.88" fwhm="0.000910" res="349749.1" algo="FTMS"/>
<pk mz="319.009580" i="3523557.3" z="-9" sn="30.02" a="2074.63" fwhm="0.000655" res="486899.4" algo="FTMS" component_name="JN" deconvoluted_molecular_mass="2879.131488" deconvoluted_isotopic_mass="2879.152536"/>
<pk mz="319.045989" i="4774892.5" sn="41.54" a="2990.80" fwhm="0.000653" res="488267.9" algo="FTMS"/>
<pk mz="319.049339" i="1445229.3" sn="10.87" a="711.83" fwhm="0.000627" res="508732.5" algo="FTMS"/>
<pk mz="319.057151" i="1497582.9" sn="11.35" a="602.79" fwhm="0.000527" res="605296.7" algo="FTMS"/>
<pk mz="319.067001" i="1629936.9" sn="12.57" a="842.40" fwhm="0.000605" res="527740.4" algo="FTMS"/>
<pk mz="319.082332" i="3362292.0" sn="28.53" a="2118.62" fwhm="0.000675" res="472819.1" algo="FTMS"/>
<pk mz="319.085573" i="1057076.5" sn="7.29" a="565.91" fwhm="0.000852" res="374509.4" algo="FTMS"/>
<pk mz="319.093571" i="1514998.1" sn="11.51" a="718.65" fwhm="0.000599" res="532533.2" algo="FTMS"/>
<pk mz="319.095412" i="2165750.5" sn="17.51" a="1270.77" fwhm="0.000671" res="475386.1" algo="FTMS"/>
<pk mz="319.103413" i="2467064.0" sn="20.28" a="1574.93" fwhm="0.000696" res="458676.2" algo="FTMS"/>
<pk mz="319.118614" i="1824635.1" z="-9" sn="14.37" a="1074.54" fwhm="0.000734" res="434572.3" algo="FTMS" component_name="JN" deconvoluted_molecular_mass="2879.131488" deconvoluted_isotopic_mass="2880.133847"/>
<pk mz="319.131851" i="2105341.8" sn="16.95" a="1218.70" fwhm="0.000677" res="471403.3" algo="FTMS"/>
<pk mz="319.139862" i="3023871.5" sn="25.41" a="1614.37" fwhm="0.000600" res="531971.1" algo="FTMS"/>
<pk mz="319.168249" i="1060613.1" sn="7.33" a="357.61" fwhm="0.000522" res="611016.7" algo="FTMS"/>
<pk mz="319.240963" i="2640403.8" sn="21.88" a="1697.46" fwhm="0.000706" res="452284.6" algo="FTMS"/>
<pk mz="320.004864" i="1305006.3" sn="9.58" a="732.00" fwhm="0.000677" res="472421.3" algo="FTMS"/>
<pk mz="320.041251" i="3181493.8" sn="26.86" a="2006.66" fwhm="0.000682" res="469382.3" algo="FTMS"/>
<pk mz="320.077614" i="2222781.0" sn="18.03" a="1471.51" fwhm="0.000754" res="424244.7" algo="FTMS"/>
<pk mz="320.098678" i="1042625.4" sn="7.16" a="464.02" fwhm="0.000788" res="406093.5" algo="FTMS"/>
<pk mz="320.135124" i="2629832.8" sn="21.78" a="1420.54" fwhm="0.000600" res="533911.4" algo="FTMS"/>
<pk mz="321.009159" i="5282173.0" sn="46.21" a="3709.13" fwhm="0.000677" res="474152.1" algo="FTMS"/>
<pk mz="321.025188" i="7155072.0" z="-11" sn="63.47" a="4749.18" fwhm="0.000680" res="471924.4" algo="FTMS" component_name="OR" deconvoluted_molecular_mass="3541.348320" deconvoluted_isotopic_mass="3541.359925"/>
<pk mz="321.036502" i="1821058.5" sn="14.33" a="988.69" fwhm="0.000639" res="502195.5" algo="FTMS"/>
<pk mz="321.061556" i="6763912.0" sn="59.86" a="4544.26" fwhm="0.000685" res="468711.2" algo="FTMS"/>
<pk mz="321.072832" i="1779082.1" sn="13.94" a="928.24" fwhm="0.000633" res="506966.3" algo="FTMS"/>
<pk mz="321.074705" i="1378186.5" sn="10.25" a="555.78" fwhm="0.000522" res="614640.6" algo="FTMS"/>
<pk mz="321.082642" i="1094156.1" sn="7.63" a="458.14" fwhm="0.000674" res="476458.8" algo="FTMS"/>
<pk mz="321.097958" i="3798927.3" sn="32.55" a="2414.20" fwhm="0.000682" res="470959.2" algo="FTMS"/>
<pk mz="321.110995" i="3241362.0" z="-11" sn="27.41" a="1957.27" fwhm="0.000667" res="481456.5" algo="FTMS" component_name="OR" deconvoluted_molecular_mass="3541.348320" deconvoluted_isotopic_mass="3542.303799"/>
<pk mz="321.128929" i="1381653.8" sn="10.28" a="790.69" fwhm="0.000704" res="456090.1" algo="FTMS"/>
<pk mz="321.134392" i="2715543.0" sn="22.57" a="1726.49" fwhm="0.000690" res="465466.0" algo="FTMS"/>
<pk mz="321.137742" i="1172759.6" sn="8.36" a="549.51" fwhm="0.000637" res="503810.2" algo="FTMS"/>
<pk mz="321.147388" i="1646361.6" sn="12.72" a="1031.67" fwhm="0.000802" res="400522.6" algo="FTMS"/>
<pk mz="321.183785" i="1540641.3" sn="11.75" a="1004.76" fwhm="0.000809" res="397192.3" algo="FTMS"/>
<pk mz="321.210547" i="1643686.8" z="-11" sn="12.69" a="836.57" fwhm="0.000657" res="489095.0" algo="FTMS" component_name="OR" deconvoluted_molecular_mass="3541.348320" deconvoluted_isotopic_mass="3543.398880"/>
<pk mz="321.237957" i="1206828.5" sn="8.67" a="493.04" fwhm="0.000584" res="550223.2" algo="FTMS"/>
<pk mz="322.020441" i="2429009.0" sn="19.93" a="1396.10" fwhm="0.000646" res="498214.8" algo="FTMS"/>
<pk mz="322.056873" i="3551320.8" sn="30.27" a="2249.00" fwhm="0.000690" res="466483.5" algo="FTMS"/>
<pk mz="322.093259" i="2272864.5" sn="18.49" a="1247.95" fwhm="0.000647" res="498188.9" algo="FTMS"/>
<pk mz="322.106354" i="1334371.1" sn="9.84" a="581.15" fwhm="0.000597" res="539286.0" algo="FTMS"/>
<pk mz="322.114340" i="1036132.9" sn="7.10" a="439.77" fwhm="0.000611" res="527149.2" algo="FTMS"/>
<pk mz="323.004468" i="6552355.0" z="-11" sn="57.91" a="4214.40" fwhm="0.000673" res="479679.9" algo="FTMS" component_name="RJ" deconvoluted_molecular_mass="3563.115284" deconvoluted_isotopic_mass="3563.132056"/>
<pk mz="323.007101" i="5764900.0" sn="50.66" a="3870.26" fwhm="0.000701" res="460926.7" algo="FTMS"/>
<pk mz="323.037725" i="1741610.4" sn="13.59" a="880.86" fwhm="0.000623" res="518675.2" algo="FTMS"/>
<pk mz="323.040855" i="10851115.0" z="-1" sn="97.51" a="7640.03" fwhm="0.000707" res="457188.1" algo="FTMS" component_name="GB" deconvoluted_molecular_mass="323.041294" deconvoluted_isotopic_mass="323.041278"/>
<pk mz="323.052073" i="1519149.5" sn="11.54" a="727.41" fwhm="0.000589" res="548357.7" algo="FTMS"/>
<pk mz="323.077278" i="9653043.0" z="-1" sn="86.47" a="6721.53" fwhm="0.000707" res="457003.0" algo="FTMS" component_name="IS" deconvoluted_molecular_mass="323.077701" deconvoluted_isotopic_mass="323.077701"/>
<pk mz="323.088421" i="1413941.4" sn="10.57" a="604.43" fwhm="0.000540" res="597859.4" algo="FTMS"/>
<pk mz="323.090227" i="2829365.8" z="-11" sn="23.61" a="1696.99" fwhm="0.000664" res="486298.2" algo="FTMS" component_name="RJ" deconvoluted_molecular_mass="3563.115284" deconvoluted_isotopic_mass="3564.075405"/>
<pk mz="323.108159" i="1266361.6" sn="9.21" a="642.09" fwhm="0.000583" res="553936.4" algo="FTMS"/>
<pk mz="323.113670" i="6281019.0" z="-1" sn="55.41" a="4078.77" fwhm="0.000671" res="481353.7" algo="FTMS" component_name="SN" deconvoluted_molecular_mass="323.114563" deconvoluted_isotopic_mass="323.114094"/>
<pk mz="323.126706" i="3042621.8" sn="25.58" a="1854.43" fwhm="0.000694" res="465536.0" algo="FTMS"/>
<pk mz="323.150009" i="2877506.8" sn="24.06" a="1840.39" fwhm="0.000720" res="448935.1" algo="FTMS"/>
<pk mz="323.153418" i="1883971.4" sn="14.90" a="1277.95" fwhm="0.000795" res="406644.2" algo="FTMS"/>
<pk mz="323.163146" i="1063621.5" sn="7.35" a="361.75" fwhm="0.000513" res="630076.4" algo="FTMS"/>
<pk mz="323.168605" i="1733190.8" sn="13.52" a="999.19" fwhm="0.000723" res="446825.8" algo="FTMS"/>
<pk mz="323.186332" i="1169738.5" z="-11" sn="8.32" a="526.94" fwhm="0.000669" res="483242.2" algo="FTMS" component_name="RJ" deconvoluted_molecular_mass="3563.115284" deconvoluted_isotopic_mass="3565.132571"/>
<pk mz="323.189793" i="1205963.3" sn="8.66" a="585.62" fwhm="0.000621" res="520234.9" algo="FTMS"/>
<pk mz="324.014993" i="1065215.1" sn="7.36" a="517.11" fwhm="0.000651" res="497839.8" algo="FTMS"/>
<pk mz="324.036090" i="3138563.8" sn="26.46" a="1794.41" fwhm="0.000618" res="524224.4" algo="FTMS"/>
<pk mz="324.044348" i="1204613.6" z="-1" sn="8.64" a="524.08" fwhm="0.000607" res="533796.1" algo="FTMS" component_name="GB" deconvoluted_molecular_mass="323.041294" deconvoluted_isotopic_mass="324.044775"/>
<pk mz="324.072463" i="3808779.8" sn="32.63" a="2513.09" fwhm="0.000702" res="461323.6" algo="FTMS"/>
<pk mz="324.080616" i="1422861.6" z="-1" sn="10.65" a="627.35" fwhm="0.000585" res="553630.2" algo="FTMS" component_name="IS" deconvoluted_molecular_mass="323.077701" deconvoluted_isotopic_mass="324.081042"/>
<pk mz="324.085656" i="1626766.8" sn="12.53" a="926.92" fwhm="0.000714" res="453616.7" algo="FTMS"/>
<pk mz="324.108884" i="1741331.8" sn="13.59" a="960.77" fwhm="0.000683" res="474382.4" algo="FTMS"/>
<pk mz="324.116875" i="1220501.6" z="-1" sn="8.79" a="567.48" fwhm="0.000653" res="496339.5" algo="FTMS" component_name="SN" deconvoluted_molecular_mass="323.114563" deconvoluted_isotopic_mass="324.117302"/>
<pk mz="325.020034" i="7948510.0" sn="70.22" a="5610.99" fwhm="0.000728" res="446549.8" algo="FTMS"/>
<pk mz="325.035409" i="1314529.4" sn="9.58" a="556.98" fwhm="0.000654" res="497333.9" algo="FTMS"/>
<pk mz="325.056460" i="9870566.0" z="-1" sn="87.79" a="7138.05" fwhm="0.000733" res="443348.6" algo="FTMS" component_name="IF" deconvoluted_molecular_mass="325.056797" deconvoluted_isotopic_mass="325.056889"/>
<pk mz="325.067802" i="1580520.6" sn="12.01" a="965.55" fwhm="0.000711" res="456901.2" algo="FTMS"/>
<pk mz="325.069736" i="1067113.0" sn="7.32" a="524.85" fwhm="0.000685" res="474674.7" algo="FTMS"/>
<pk mz="325.092920" i="10551534.0" z="-1" sn="94.02" a="7197.35" fwhm="0.000688" res="472196.7" algo="FTMS" component_name="GV" deconvoluted_molecular_mass="325.093343" deconvoluted_isotopic_mass="325.093349"/>
<pk mz="325.096219" i="1040367.0" sn="7.07" a="533.25" fwhm="0.000629" res="517060.9" algo="FTMS"/>
<pk mz="325.104079" i="1338864.8" sn="9.80" a="632.77" fwhm="0.000601" res="540718.7" algo="FTMS"/>
<pk mz="325.105922" i="1304561.1" sn="9.49" a="588.38" fwhm="0.000627" res="518367.0" algo="FTMS"/>
<pk mz="325.123779" i="1245813.1" z="-1" sn="8.95" a="605.47" fwhm="0.000636" res="511500.6" algo="FTMS" component_name="SN" deconvoluted_molecular_mass="323.114563" deconvoluted_isotopic_mass="325.124208"/>
<pk mz="325.129316" i="7492854.5" z="-1" sn="66.06" a="5276.44" fwhm="0.000714" res="455089.3" algo="FTMS" component_name="NT" deconvoluted_molecular_mass="325.129742" deconvoluted_isotopic_mass="325.129745"/>
<pk mz="325.142325" i="1222393.3" sn="8.74" a="566.64" fwhm="0.000615" res="528800.5" algo="FTMS"/>
<pk mz="325.147945" i="1081722.6" sn="7.45" a="405.17" fwhm="0.000535" res="607266.2" algo="FTMS"/>
<pk mz="325.165574" i="2793214.5" sn="23.10" a="1374.48" fwhm="0.000550" res="591589.6" algo="FTMS"/>
<pk mz="325.166282" i="1782014.6" sn="13.85" a="667.18" fwhm="0.000471" res="690135.8" algo="FTMS"/>
<pk mz="325.168987" i="1611391.3" sn="12.29" a="1055.98" fwhm="0.000743" res="437653.5" algo="FTMS"/>
<pk mz="325.171668" i="1114879.9" sn="7.76" a="707.46" fwhm="0.000888" res="366185.2" algo="FTMS"/>
<pk mz="325.184282" i="248713472.0" z="-1" sn="2271.11" a="164161.19" fwhm="0.000672" res="483944.2" algo="FTMS" component_name="A" deconvoluted_molecular_mass="325.184716" deconvoluted_isotopic_mass="325.184711"/>
<pk mz="325.201970" i="1574022.8" sn="11.95" a="1046.42" fwhm="0.000788" res="412504.5" algo="FTMS"/>
<pk mz="325.667702" i="1185007.6" sn="8.40" a="633.30" fwhm="0.000734" res="443601.6" algo="FTMS"/>
<pk mz="326.051789" i="2621638.8" sn="21.53" a="1903.23" fwhm="0.000742" res="439425.8" algo="FTMS"/>
<pk mz="326.059856" i="1185480.6" z="-1" sn="8.40" a="426.16" fwhm="0.000498" res="655134.4" algo="FTMS" component_name="IF" deconvoluted_molecular_mass="325.056797" deconvoluted_isotopic_mass="326.060287"/>
<pk mz="326.088172" i="2719695.0" sn="22.42" a="1630.61" fwhm="0.000674" res="483690.2" algo="FTMS"/>
<pk mz="326.096221" i="1721169.0" z="-1" sn="13.30" a="1001.67" fwhm="0.000724" res="450220.3" algo="FTMS" component_name="GV" deconvoluted_molecular_mass="325.093343" deconvoluted_isotopic_mass="326.096652"/>
<pk mz="326.124439" i="1220695.4" sn="8.72" a="540.60" fwhm="0.000612" res="532564.9" algo="FTMS"/>
<pk mz="326.132632" i="1234521.3" z="-1" sn="8.85" a="670.16" fwhm="0.000748" res="436057.5" algo="FTMS" component_name="NT" deconvoluted_molecular_mass="325.129742" deconvoluted_isotopic_mass="326.133064"/>
<pk mz="326.183711" i="1619684.9" sn="12.37" a="723.05" fwhm="0.000606" res="538169.0" algo="FTMS"/>
<pk mz="326.187667" i="34243044.0" z="-1" sn="310.59" a="24739.15" fwhm="0.000707" res="461397.8" algo="FTMS" component_name="A" deconvoluted_molecular_mass="325.184716" deconvoluted_isotopic_mass="326.188098"/>
<pk mz="327.014757" i="1746852.0" sn="13.53" a="902.41" fwhm="0.000615" res="531642.8" algo="FTMS"/>
<pk mz="327.035756" i="5894825.0" sn="51.45" a="4023.58" fwhm="0.000704" res="464460.1" algo="FTMS"/>
<pk mz="327.051002" i="1453228.4" sn="10.84" a="702.00" fwhm="0.000594" res="550672.1" algo="FTMS"/>
<pk mz="327.062166" i="1212335.0" z="-1" sn="8.64" a="552.74" fwhm="0.000656" res="498431.7" algo="FTMS" component_name="IF" deconvoluted_molecular_mass="325.056797" deconvoluted_isotopic_mass="327.062600"/>
<pk mz="327.072135" i="13130417.0" z="-1" sn="117.59" a="9649.72" fwhm="0.000721" res="453621.2" algo="FTMS" component_name="DE" deconvoluted_molecular_mass="327.072588" deconvoluted_isotopic_mass="327.072569"/>
<pk mz="327.108552" i="10555066.0" z="-1" sn="94.05" a="7679.60" fwhm="0.000735" res="445129.0" algo="FTMS" component_name="GT" deconvoluted_molecular_mass="327.108996" deconvoluted_isotopic_mass="327.108986"/>
<pk mz="327.119722" i="1350332.4" sn="9.90" a="644.60" fwhm="0.000751" res="435477.4" algo="FTMS"/>
<pk mz="327.144946" i="9432770.0" z="-1" sn="83.79" a="6835.51" fwhm="0.000735" res="445086.8" algo="FTMS" component_name="JB" deconvoluted_molecular_mass="327.145364" deconvoluted_isotopic_mass="327.145380"/>
<pk mz="327.163553" i="2729414.5" sn="22.51" a="1884.43" fwhm="0.000752" res="435099.9" algo="FTMS"/>
<pk mz="327.180026" i="7506634.5" z="-1" sn="66.18" a="5512.53" fwhm="0.000737" res="443991.5" algo="FTMS" component_name="NR" deconvoluted_molecular_mass="327.180481" deconvoluted_isotopic_mass="327.180461"/>
<pk mz="327.181280" i="5065930.5" sn="43.87" a="3592.91" fwhm="0.000746" res="438426.4" algo="FTMS"/>
<pk mz="327.188506" i="1368268.3" sn="10.07" a="627.74" fwhm="0.000639" res="511795.5" algo="FTMS"/>
<pk mz="327.190972" i="2458060.8" z="-1" sn="20.03" a="1480.76" fwhm="0.000686" res="477205.1" algo="FTMS" component_name="A" deconvoluted_molecular_mass="325.184716" deconvoluted_isotopic_mass="327.191406"/>
<pk mz="327.217663" i="3223251.0" sn="27.02" a="1919.34" fwhm="0.000663" res="493799.1" algo="FTMS"/>
<pk mz="328.009850" i="1096204.5" sn="7.58" a="454.86" fwhm="0.000626" res="524254.1" algo="FTMS"/>
<pk mz="328.031054" i="1530769.5" sn="11.55" a="809.49" fwhm="0.000675" res="485639.5" algo="FTMS"/>
<pk mz="328.046052" i="1044885.0" sn="7.11" a="602.78" fwhm="0.000884" res="371228.9" algo="FTMS"/>
<pk mz="328.067442" i="2410906.0" sn="19.60" a="1484.98" fwhm="0.000708" res="463380.5" algo="FTMS"/>
<pk mz="328.075611" i="2166684.0" z="-1" sn="17.36" a="1344.59" fwhm="0.000714" res="459293.3" algo="FTMS" component_name="DE" deconvoluted_molecular_mass="327.072588" deconvoluted_isotopic_mass="328.076047"/>
<pk mz="328.103798" i="2394018.5" sn="19.44" a="1360.14" fwhm="0.000634" res="517895.3" algo="FTMS"/>
<pk mz="328.111965" i="1673380.5" z="-1" sn="12.85" a="1004.55" fwhm="0.000704" res="466182.4" algo="FTMS" component_name="GT" deconvoluted_molecular_mass="327.108996" deconvoluted_isotopic_mass="328.112401"/>
<pk mz="328.148144" i="1168301.1" z="-1" sn="8.24" a="497.42" fwhm="0.000589" res="556876.0" algo="FTMS" component_name="JB" deconvoluted_molecular_mass="327.145364" deconvoluted_isotopic_mass="328.148581"/>
<pk mz="328.151337" i="1582253.9" sn="12.02" a="818.62" fwhm="0.000603" res="543968.0" algo="FTMS"/>
<pk mz="328.183495" i="1384117.4" z="-1" sn="10.21" a="711.11" fwhm="0.000648" res="506603.5" algo="FTMS" component_name="NR" deconvoluted_molecular_mass="327.180481" deconvoluted_isotopic_mass="328.183932"/>
<pk mz="329.030255" i="2456447.0" sn="20.01" a="1461.61" fwhm="0.000674" res="488064.4" algo="FTMS"/>
<pk mz="329.041535" i="1276545.6" sn="9.22" a="810.80" fwhm="0.000808" res="407078.3" algo="FTMS"/>
<pk mz="329.051464" i="6983812.0" z="-1" sn="61.40" a="5110.17" fwhm="0.000752" res="437688.1" algo="FTMS" component_name="PJ" deconvoluted_molecular_mass="329.053051" deconvoluted_isotopic_mass="329.051903"/>
<pk mz="329.066720" i="1356935.8" sn="9.96" a="932.30" fwhm="0.000851" res="386588.3" algo="FTMS"/>
<pk mz="329.077882" i="1446282.4" sn="10.78" a="947.59" fwhm="0.000786" res="418649.7" algo="FTMS"/>
<pk mz="329.087792" i="12156045.0" z="-1" sn="108.68" a="9315.43" fwhm="0.000762" res="431785.5" algo="FTMS" component_name="EI" deconvoluted_molecular_mass="329.088166" deconvoluted_isotopic_mass="329.088231"/>
<pk mz="329.099122" i="1236879.5" sn="8.86" a="558.06" fwhm="0.000738" res="445871.6" algo="FTMS"/>
<pk mz="329.103052" i="1199376.5" sn="8.52" a="546.06" fwhm="0.000659" res="499632.6" algo="FTMS"/>
<pk mz="329.116277" i="1066259.6" sn="7.30" a="574.84" fwhm="0.000728" res="451793.9" algo="FTMS"/>
<pk mz="329.124129" i="12864661.0" z="-1" sn="115.15" a="9863.26" fwhm="0.000749" res="439663.5" algo="FTMS" component_name="DP" deconvoluted_molecular_mass="329.124579" deconvoluted_isotopic_mass="329.124568"/>
<pk mz="329.135441" i="2360472.3" sn="19.13" a="1660.87" fwhm="0.000776" res="424288.2" algo="FTMS"/>
<pk mz="329.152555" i="44831900.0" z="-1" sn="407.37" a="32432.81" fwhm="0.000709" res="464325.7" algo="FTMS" component_name="G" deconvoluted_molecular_mass="329.152981" deconvoluted_isotopic_mass="329.152994"/>
<pk mz="329.160560" i="12752030.0" z="-1" sn="114.12" a="9334.53" fwhm="0.000745" res="441724.3" algo="FTMS" component_name="DR" deconvoluted_molecular_mass="329.161000" deconvoluted_isotopic_mass="329.161000"/>
<pk mz="329.171693" i="1046176.9" sn="7.12" a="582.46" fwhm="0.000713" res="461784.8" algo="FTMS"/>
<pk mz="329.197047" i="4219559.0" sn="36.13" a="2678.47" fwhm="0.000659" res="499244.3" algo="FTMS"/>
<pk mz="329.233330" i="5330095.5" sn="46.28" a="3747.51" fwhm="0.000745" res="441835.0" algo="FTMS"/>
<pk mz="329.954469" i="1036894.3" sn="7.03" a="455.87" fwhm="0.000733" res="449950.1" algo="FTMS"/>
<pk mz="330.025465" i="2134639.5" sn="17.07" a="1374.08" fwhm="0.000736" res="448177.7" algo="FTMS"/>
<pk mz="330.061931" i="1341304.4" z="-1" sn="9.81" a="598.85" fwhm="0.000692" res="477159.7" algo="FTMS" component_name="PJ" deconvoluted_molecular_mass="329.053051" deconvoluted_isotopic_mass="330.062373"/>
<pk mz="330.083087" i="2315133.5" sn="18.72" a="1475.81" fwhm="0.000703" res="469642.6" algo="FTMS"/>
<pk mz="330.091131" i="1840767.5" z="-1" sn="14.38" a="1112.80" fwhm="0.000705" res="468200.4" algo="FTMS" component_name="EI" deconvoluted_molecular_mass="329.088166" deconvoluted_isotopic_mass="330.091573"/>
<pk mz="330.098306" i="1085313.3" sn="7.47" a="436.63" fwhm="0.000602" res="548655.2" algo="FTMS"/>
<pk mz="330.119413" i="1699974.5" sn="13.09" a="881.35" fwhm="0.000662" res="498614.6" algo="FTMS"/>
<pk mz="330.127589" i="1329544.5" z="-1" sn="9.71" a="615.58" fwhm="0.000596" res="553594.1" algo="FTMS" component_name="DP" deconvoluted_molecular_mass="329.124579" deconvoluted_isotopic_mass="330.128031"/>
<pk mz="330.130739" i="1571209.3" sn="11.92" a="759.51" fwhm="0.000610" res="541247.4" algo="FTMS"/>
<pk mz="330.155823" i="7966095.5" z="-1" sn="70.37" a="6089.35" fwhm="0.000759" res="434882.8" algo="FTMS" component_name="G" deconvoluted_molecular_mass="329.152981" deconvoluted_isotopic_mass="330.156265"/>
<pk mz="330.163902" i="1790609.4" z="-1" sn="13.92" a="1005.62" fwhm="0.000679" res="486354.1" algo="FTMS" component_name="DR" deconvoluted_molecular_mass="329.161000" deconvoluted_isotopic_mass="330.164344"/>
<pk mz="330.167038" i="2058898.1" sn="16.37" a="1127.37" fwhm="0.000742" res="444693.2" algo="FTMS"/>
<pk mz="330.203330" i="1269531.0" sn="9.16" a="592.82" fwhm="0.000719" res="459324.6" algo="FTMS"/>
<pk mz="331.009548" i="2166881.3" sn="17.22" a="1333.20" fwhm="0.000698" res="474019.5" algo="FTMS"/>
<pk mz="331.045967" i="3641962.3" sn="30.60" a="2416.37" fwhm="0.000721" res="458905.6" algo="FTMS"/>
<pk mz="331.052475" i="1070188.0" sn="7.28" a="452.82" fwhm="0.000641" res="516737.0" algo="FTMS"/>
<pk mz="331.055612" i="1046636.8" sn="7.06" a="554.99" fwhm="0.000760" res="435526.9" algo="FTMS"/>
<pk mz="331.057116" i="1918829.1" sn="14.97" a="1099.10" fwhm="0.000671" res="493367.9" algo="FTMS"/>
<pk mz="331.067113" i="4800623.5" sn="41.11" a="3482.03" fwhm="0.000768" res="431077.7" algo="FTMS"/>
<pk mz="331.082371" i="3454067.5" sn="28.90" a="2187.38" fwhm="0.000685" res="483184.3" algo="FTMS"/>
<pk mz="331.093531" i="1043830.1" z="-1" sn="7.04" a="537.11" fwhm="0.000782" res="423580.3" algo="FTMS" component_name="EI" deconvoluted_molecular_mass="329.088166" deconvoluted_isotopic_mass="331.093976"/>
<pk mz="331.095407" i="1055606.6" sn="7.14" a="756.62" fwhm="0.001121" res="295239.6" algo="FTMS"/>
<pk mz="331.103412" i="7782008.5" sn="68.15" a="6010.15" fwhm="0.000779" res="425069.8" algo="FTMS"/>
<pk mz="331.114700" i="3498619.5" sn="29.30" a="2183.53" fwhm="0.000686" res="482834.9" algo="FTMS"/>
<pk mz="331.118764" i="1546108.4" sn="11.59" a="808.19" fwhm="0.000654" res="505998.3" algo="FTMS"/>
<pk mz="331.131772" i="1313279.6" sn="9.48" a="677.38" fwhm="0.000693" res="477612.1" algo="FTMS"/>
<pk mz="331.139835" i="10622594.0" z="-1" sn="93.91" a="8333.22" fwhm="0.000793" res="417661.8" algo="FTMS" component_name="GO" deconvoluted_molecular_mass="331.140287" deconvoluted_isotopic_mass="331.140279"/>
<pk mz="331.149523" i="12540548.0" z="-1" sn="111.30" a="9866.61" fwhm="0.000777" res="426451.0" algo="FTMS" component_name="DV" deconvoluted_molecular_mass="331.149975" deconvoluted_isotopic_mass="331.149968"/>
<pk mz="331.159101" i="1073158.4" z="-1" sn="7.30" a="586.50" fwhm="0.000873" res="379291.8" algo="FTMS" component_name="G" deconvoluted_molecular_mass="329.152981" deconvoluted_isotopic_mass="331.159546"/>
<pk mz="331.176249" i="6264970.5" sn="54.39" a="4625.54" fwhm="0.000766" res="432581.5" algo="FTMS"/>
<pk mz="331.212642" i="1382931.8" sn="10.11" a="685.71" fwhm="0.000680" res="486797.4" algo="FTMS"/>
<pk mz="332.004739" i="1306713.9" sn="9.42" a="638.07" fwhm="0.000684" res="485137.2" algo="FTMS"/>
<pk mz="332.041194" i="3197283.0" sn="26.56" a="2074.02" fwhm="0.000685" res="484883.8" algo="FTMS"/>
<pk mz="332.077664" i="2645100.3" sn="21.56" a="1848.54" fwhm="0.000758" res="438056.6" algo="FTMS"/>
<pk mz="332.098710" i="2135665.5" sn="16.94" a="1190.50" fwhm="0.000650" res="510992.4" algo="FTMS"/>
<pk mz="332.135165" i="1497466.8" sn="11.15" a="719.07" fwhm="0.000638" res="520533.4" algo="FTMS"/>
<pk mz="332.143253" i="1187836.8" z="-1" sn="8.34" a="507.56" fwhm="0.000602" res="551706.7" algo="FTMS" component_name="GO" deconvoluted_molecular_mass="331.140287" deconvoluted_isotopic_mass="332.143700"/>
<pk mz="332.146264" i="1484797.5" sn="11.03" a="1405.23" fwhm="0.001053" res="315322.3" algo="FTMS"/>
<pk mz="332.152915" i="2152319.3" z="-1" sn="17.09" a="1317.50" fwhm="0.000734" res="452278.5" algo="FTMS" component_name="DV" deconvoluted_molecular_mass="331.149975" deconvoluted_isotopic_mass="332.153362"/>
<pk mz="332.173960" i="5011332.5" sn="43.02" a="3418.85" fwhm="0.000718" res="462363.8" algo="FTMS"/>
<pk mz="332.675565" i="1659907.6" sn="12.62" a="826.66" fwhm="0.000615" res="541222.1" algo="FTMS"/>
<pk mz="333.025164" i="4451421.0" sn="37.94" a="3427.12" fwhm="0.000813" res="409858.1" algo="FTMS"/>
<pk mz="333.036402" i="1690847.8" sn="12.90" a="1157.01" fwhm="0.000762" res="436876.8" algo="FTMS"/>
<pk mz="333.046422" i="1281250.3" sn="9.19" a="641.14" fwhm="0.000649" res="513301.5" algo="FTMS"/>
<pk mz="333.061539" i="5803110.0" sn="50.19" a="4317.40" fwhm="0.000762" res="436951.7" algo="FTMS"/>
<pk mz="333.072747" i="2859881.0" sn="23.50" a="1941.09" fwhm="0.000775" res="430037.7" algo="FTMS"/>
<pk mz="333.074581" i="1307497.5" sn="9.42" a="685.77" fwhm="0.000745" res="447368.2" algo="FTMS"/>
<pk mz="333.082659" i="2717035.5" sn="22.21" a="1834.98" fwhm="0.000760" res="438005.4" algo="FTMS"/>
<pk mz="333.098009" i="3084399.5" sn="25.54" a="2031.53" fwhm="0.000716" res="465502.6" algo="FTMS"/>
<pk mz="333.101351" i="1753712.4" sn="13.47" a="1019.22" fwhm="0.000727" res="458402.1" algo="FTMS"/>
<pk mz="333.109160" i="1667442.4" sn="12.69" a="959.02" fwhm="0.000703" res="473629.1" algo="FTMS"/>
<pk mz="333.111067" i="6242419.0" z="-1" sn="54.18" a="4723.69" fwhm="0.000745" res="447002.1" algo="FTMS" component_name="SS" deconvoluted_molecular_mass="333.111506" deconvoluted_isotopic_mass="333.111517"/>
<pk mz="333.119060" i="3183221.0" sn="26.43" a="2441.02" fwhm="0.000773" res="430762.6" algo="FTMS"/>
<pk mz="333.130255" i="1423991.8" sn="10.48" a="819.19" fwhm="0.000750" res="444350.0" algo="FTMS"/>
<pk mz="333.134325" i="1938296.9" sn="15.14" a="1382.24" fwhm="0.000789" res="422135.4" algo="FTMS"/>
<pk mz="333.147452" i="1611132.1" sn="12.18" a="1093.79" fwhm="0.000864" res="385655.4" algo="FTMS"/>
<pk mz="333.155494" i="3566718.3" sn="29.91" a="2387.01" fwhm="0.000688" res="484035.2" algo="FTMS"/>
<pk mz="334.020462" i="2537309.5" sn="20.57" a="1494.43" fwhm="0.000656" res="509507.7" algo="FTMS"/>
<pk mz="334.028577" i="1204063.6" sn="8.48" a="641.94" fwhm="0.000774" res="431818.9" algo="FTMS"/>
<pk mz="334.056838" i="6201191.0" sn="53.80" a="4554.06" fwhm="0.000770" res="433725.9" algo="FTMS"/>
<pk mz="334.064925" i="1345129.1" sn="9.76" a="576.78" fwhm="0.000630" res="530551.6" algo="FTMS"/>
<pk mz="334.093231" i="1779056.5" sn="13.70" a="964.84" fwhm="0.000709" res="471207.1" algo="FTMS"/>
<pk mz="334.114375" i="3109750.0" z="-1" sn="25.77" a="2057.13" fwhm="0.000729" res="458384.5" algo="FTMS" component_name="SS" deconvoluted_molecular_mass="333.111506" deconvoluted_isotopic_mass="334.114827"/>
<pk mz="334.150901" i="1148543.5" sn="7.98" a="709.09" fwhm="0.000931" res="358903.0" algo="FTMS"/>
<pk mz="334.988454" i="1119835.1" sn="7.72" a="797.08" fwhm="0.000888" res="377439.3" algo="FTMS"/>
<pk mz="335.004479" i="5627999.5" sn="48.60" a="4247.46" fwhm="0.000771" res="434390.6" algo="FTMS"/>
<pk mz="335.007790" i="1299296.1" sn="9.34" a="685.38" fwhm="0.000672" res="498187.6" algo="FTMS"/>
<pk mz="335.040854" i="6907497.0" z="-1" sn="60.21" a="5047.80" fwhm="0.000753" res="444931.8" algo="FTMS" component_name="PS" deconvoluted_molecular_mass="335.041319" deconvoluted_isotopic_mass="335.041309"/>
<pk mz="335.052093" i="2856044.0" sn="23.46" a="2034.07" fwhm="0.000809" res="413993.1" algo="FTMS"/>
<pk mz="335.077243" i="6984306.5" z="-1" sn="60.90" a="5599.32" fwhm="0.000792" res="423230.3" algo="FTMS" component_name="PI" deconvoluted_molecular_mass="335.077704" deconvoluted_isotopic_mass="335.077698"/>
<pk mz="335.088515" i="2435957.5" sn="19.65" a="1862.65" fwhm="0.000828" res="404823.3" algo="FTMS"/>
<pk mz="335.090309" i="2904694.0" sn="23.90" a="1887.02" fwhm="0.000727" res="460649.5" algo="FTMS"/>
<pk mz="335.108091" i="2170490.8" sn="17.25" a="1118.27" fwhm="0.000620" res="540236.8" algo="FTMS"/>
<pk mz="335.113662" i="5193852.0" sn="44.66" a="3594.32" fwhm="0.000721" res="465104.1" algo="FTMS"/>
<pk mz="335.125004" i="1102079.1" sn="7.56" a="462.57" fwhm="0.000611" res="548592.7" algo="FTMS"/>
<pk mz="335.126698" i="4846719.5" sn="41.52" a="3564.77" fwhm="0.000774" res="432756.7" algo="FTMS"/>
<pk mz="335.134825" i="1090049.8" sn="7.45" a="370.77" fwhm="0.000534" res="627572.9" algo="FTMS"/>
<pk mz="335.149992" i="2697861.8" sn="22.03" a="1810.32" fwhm="0.000767" res="436913.8" algo="FTMS"/>
<pk mz="335.163079" i="2030473.3" sn="15.98" a="1140.88" fwhm="0.000666" res="503091.8" algo="FTMS"/>
<pk mz="336.007899" i="1299946.3" sn="9.35" a="783.32" fwhm="0.000853" res="393763.3" algo="FTMS"/>
<pk mz="336.036126" i="3856241.8" sn="32.53" a="2836.15" fwhm="0.000764" res="439860.8" algo="FTMS"/>
<pk mz="336.044261" i="1266036.0" z="-1" sn="9.04" a="420.46" fwhm="0.000490" res="685363.7" algo="FTMS" component_name="PS" deconvoluted_molecular_mass="335.041319" deconvoluted_isotopic_mass="336.044719"/>
<pk mz="336.072449" i="3984763.5" sn="33.70" a="2827.08" fwhm="0.000757" res="443748.4" algo="FTMS"/>
<pk mz="336.080616" i="1595005.8" z="-1" sn="12.02" a="767.48" fwhm="0.000609" res="552062.9" algo="FTMS" component_name="PI" deconvoluted_molecular_mass="335.077704" deconvoluted_isotopic_mass="336.081074"/>
<pk mz="336.093635" i="2125441.3" sn="16.83" a="1190.25" fwhm="0.000676" res="497425.2" algo="FTMS"/>
<pk mz="336.108968" i="1942533.4" sn="15.18" a="1496.33" fwhm="0.000911" res="369014.8" algo="FTMS"/>
<pk mz="336.116941" i="1448583.5" sn="10.70" a="898.65" fwhm="0.000778" res="432034.9" algo="FTMS"/>
<pk mz="336.130067" i="1666699.0" sn="12.67" a="918.80" fwhm="0.000709" res="473917.4" algo="FTMS"/>
<pk mz="336.158396" i="1111570.6" sn="7.64" a="575.02" fwhm="0.000767" res="438177.3" algo="FTMS"/>
<pk mz="336.986490" i="1163122.5" sn="8.10" a="521.17" fwhm="0.000622" res="541550.6" algo="FTMS"/>
<pk mz="337.020157" i="7967867.5" z="-1" sn="69.82" a="5990.52" fwhm="0.000754" res="447232.1" algo="FTMS" component_name="MJ" deconvoluted_molecular_mass="337.020621" deconvoluted_isotopic_mass="337.020617"/>
<pk mz="337.056517" i="12498054.0" z="-1" sn="110.90" a="9413.97" fwhm="0.000760" res="443639.4" algo="FTMS" component_name="DZ" deconvoluted_molecular_mass="337.056983" deconvoluted_isotopic_mass="337.056977"/>
<pk mz="337.067770" i="2418824.8" sn="19.49" a="1687.77" fwhm="0.000776" res="434194.7" algo="FTMS"/>
<pk mz="337.069556" i="1121545.1" sn="7.73" a="604.32" fwhm="0.000722" res="466816.2" algo="FTMS"/>
<pk mz="337.075703" i="1230090.8" sn="8.71" a="775.86" fwhm="0.000902" res="373627.8" algo="FTMS"/>
<pk mz="337.092899" i="9799823.0" z="-1" sn="85.69" a="7319.51" fwhm="0.000738" res="457074.8" algo="FTMS" component_name="IJ" deconvoluted_molecular_mass="337.093362" deconvoluted_isotopic_mass="337.093360"/>
<pk mz="337.104174" i="1860242.5" sn="14.30" a="939.84" fwhm="0.000622" res="541719.7" algo="FTMS"/>
<pk mz="337.105960" i="2774163.0" sn="22.52" a="2022.14" fwhm="0.000808" res="417441.3" algo="FTMS"/>
<pk mz="337.123790" i="1417879.9" sn="10.33" a="709.25" fwhm="0.000627" res="537285.0" algo="FTMS"/>
<pk mz="337.129274" i="5947545.5" sn="51.05" a="4313.18" fwhm="0.000733" res="460154.0" algo="FTMS"/>
<pk mz="337.142382" i="3714717.0" sn="30.98" a="2649.08" fwhm="0.000760" res="443482.4" algo="FTMS"/>
<pk mz="337.165695" i="2576803.3" sn="20.75" a="1558.13" fwhm="0.000699" res="482056.1" algo="FTMS"/>
<pk mz="337.178783" i="1450918.9" sn="10.62" a="775.96" fwhm="0.000672" res="501861.0" algo="FTMS"/>
<pk mz="337.184234" i="1051944.4" sn="7.04" a="385.00" fwhm="0.000573" res="588629.2" algo="FTMS"/>
<pk mz="337.205358" i="2832302.3" sn="23.04" a="2206.11" fwhm="0.000871" res="387365.5" algo="FTMS"/>
<pk mz="338.015394" i="1436812.6" sn="10.49" a="787.51" fwhm="0.000683" res="494663.4" algo="FTMS"/>
<pk mz="338.023526" i="1110158.9" z="-1" sn="7.56" a="681.11" fwhm="0.000823" res="410945.9" algo="FTMS" component_name="MJ" deconvoluted_molecular_mass="337.020621" deconvoluted_isotopic_mass="338.023988"/>
<pk mz="338.051732" i="4500886.5" sn="38.04" a="3188.11" fwhm="0.000756" res="447198.4" algo="FTMS"/>
<pk mz="338.059900" i="1942168.9" z="-1" sn="15.04" a="1025.45" fwhm="0.000706" res="478877.7" algo="FTMS" component_name="DZ" deconvoluted_molecular_mass="337.056983" deconvoluted_isotopic_mass="338.060363"/>
<pk mz="338.088066" i="3397024.8" sn="28.12" a="2324.95" fwhm="0.000760" res="444872.8" algo="FTMS"/>
<pk mz="338.096261" i="1281187.0" z="-1" sn="9.09" a="727.03" fwhm="0.000674" res="501846.5" algo="FTMS" component_name="IJ" deconvoluted_molecular_mass="337.093362" deconvoluted_isotopic_mass="338.096724"/>
<pk mz="338.124507" i="1113898.8" sn="7.59" a="554.09" fwhm="0.000730" res="462977.6" algo="FTMS"/>
<pk mz="338.132668" i="1405613.0" sn="10.21" a="770.01" fwhm="0.000680" res="497114.9" algo="FTMS"/>
<pk mz="338.887262" i="1767551.1" sn="13.46" a="1030.54" fwhm="0.000705" res="480639.2" algo="FTMS"/>
<pk mz="338.999427" i="1819550.5" sn="13.93" a="1181.33" fwhm="0.000805" res="421252.9" algo="FTMS"/>
<pk mz="339.035798" i="9206441.0" z="-1" sn="80.35" a="7121.52" fwhm="0.000771" res="439802.7" algo="FTMS" component_name="JQ" deconvoluted_molecular_mass="339.036259" deconvoluted_isotopic_mass="339.036264"/>
<pk mz="339.051140" i="1096621.0" sn="7.43" a="600.94" fwhm="0.000863" res="392742.9" algo="FTMS"/>
<pk mz="339.072176" i="13274803.0" z="-1" sn="116.93" a="10504.84" fwhm="0.000775" res="437558.4" algo="FTMS" component_name="CZ" deconvoluted_molecular_mass="339.072640" deconvoluted_isotopic_mass="339.072642"/>
<pk mz="339.083403" i="2001590.0" sn="15.57" a="1477.46" fwhm="0.000886" res="382746.3" algo="FTMS"/>
<pk mz="339.085142" i="1333174.5" sn="9.56" a="586.18" fwhm="0.000628" res="540371.1" algo="FTMS"/>
<pk mz="339.091473" i="1137080.4" sn="7.80" a="593.39" fwhm="0.000763" res="444703.5" algo="FTMS"/>
<pk mz="339.102968" i="1274683.5" sn="9.03" a="569.50" fwhm="0.000635" res="534246.9" algo="FTMS"/>
<pk mz="339.108557" i="10370749.0" z="-1" sn="90.82" a="7964.10" fwhm="0.000769" res="441084.5" algo="FTMS" component_name="HE" deconvoluted_molecular_mass="339.109039" deconvoluted_isotopic_mass="339.109023"/>
<pk mz="339.111810" i="1159614.0" sn="8.00" a="596.34" fwhm="0.000693" res="489087.7" algo="FTMS"/>
<pk mz="339.119877" i="1062976.3" sn="7.13" a="825.32" fwhm="0.001166" res="290746.5" algo="FTMS"/>
<pk mz="339.121633" i="2100672.8" sn="16.46" a="1206.01" fwhm="0.000696" res="487360.9" algo="FTMS"/>
<pk mz="339.139566" i="1123781.9" sn="7.68" a="493.53" fwhm="0.000627" res="541105.4" algo="FTMS"/>
<pk mz="339.144920" i="7101127.5" sn="61.42" a="5346.35" fwhm="0.000778" res="436123.4" algo="FTMS"/>
<pk mz="339.158023" i="1406283.0" sn="10.22" a="952.36" fwhm="0.000828" res="409626.3" algo="FTMS"/>
<pk mz="339.163601" i="1646284.6" sn="12.37" a="843.76" fwhm="0.000629" res="539588.9" algo="FTMS"/>
<pk mz="339.181262" i="2708433.5" sn="21.92" a="1909.97" fwhm="0.000785" res="431917.0" algo="FTMS"/>
<pk mz="339.192906" i="1223380.8" sn="8.57" a="973.90" fwhm="0.000972" res="348958.8" algo="FTMS"/>
<pk mz="339.199901" i="90283736.0" z="-1" sn="809.32" a="68504.99" fwhm="0.000745" res="455267.3" algo="FTMS" component_name="E" deconvoluted_molecular_mass="339.200378" deconvoluted_isotopic_mass="339.200367"/>
<pk mz="340.009791" i="1049147.9" sn="7.00" a="536.52" fwhm="0.000692" res="491555.1" algo="FTMS"/>
<pk mz="340.030975" i="2454722.0" sn="19.64" a="1559.70" fwhm="0.000780" res="436122.7" algo="FTMS"/>
<pk mz="340.039095" i="1123140.3" z="-1" sn="7.67" a="501.17" fwhm="0.000590" res="576057.0" algo="FTMS" component_name="JQ" deconvoluted_molecular_mass="339.036259" deconvoluted_isotopic_mass="340.039563"/>
<pk mz="340.046224" i="1156166.3" sn="7.97" a="577.36" fwhm="0.000711" res="477980.2" algo="FTMS"/>
<pk mz="340.067420" i="2935500.3" sn="23.96" a="2118.26" fwhm="0.000805" res="422620.7" algo="FTMS"/>
<pk mz="340.075505" i="2087630.6" z="-1" sn="16.34" a="1427.26" fwhm="0.000796" res="427440.2" algo="FTMS" component_name="CZ" deconvoluted_molecular_mass="339.072640" deconvoluted_isotopic_mass="340.075974"/>
<pk mz="340.103791" i="2612694.8" sn="21.06" a="1840.04" fwhm="0.000791" res="429761.4" algo="FTMS"/>
<pk mz="340.111990" i="2214617.0" z="-1" sn="17.48" a="1502.05" fwhm="0.000761" res="446911.2" algo="FTMS" component_name="HE" deconvoluted_molecular_mass="339.109039" deconvoluted_isotopic_mass="340.112458"/>
<pk mz="340.203304" i="15146995.0" z="-1" sn="133.76" a="11702.32" fwhm="0.000780" res="436050.6" algo="FTMS" component_name="E" deconvoluted_molecular_mass="339.200378" deconvoluted_isotopic_mass="340.203773"/>
<pk mz="340.885257" i="3268790.5" sn="26.96" a="2185.92" fwhm="0.000747" res="456622.3" algo="FTMS"/>
<pk mz="341.015147" i="2294748.0" sn="18.20" a="1451.61" fwhm="0.000740" res="461010.5" algo="FTMS"/>
<pk mz="341.030308" i="1995744.4" sn="15.51" a="1110.15" fwhm="0.000645" res="529018.6" algo="FTMS"/>
<pk mz="341.041559" i="1096291.6" sn="7.42" a="459.98" fwhm="0.000653" res="521978.4" algo="FTMS"/>
<pk mz="341.051447" i="9610471.0" z="-1" sn="83.98" a="7415.66" fwhm="0.000772" res="441602.4" algo="FTMS" component_name="IT" deconvoluted_molecular_mass="341.051911" deconvoluted_isotopic_mass="341.051918"/>
<pk mz="341.062702" i="1347049.8" sn="9.68" a="612.43" fwhm="0.000606" res="563079.2" algo="FTMS"/>
<pk mz="341.066753" i="1049194.9" sn="7.00" a="370.31" fwhm="0.000564" res="604404.4" algo="FTMS"/>
<pk mz="341.087809" i="13256945.0" z="-1" sn="116.76" a="10280.91" fwhm="0.000782" res="436282.3" algo="FTMS" component_name="DA" deconvoluted_molecular_mass="341.088277" deconvoluted_isotopic_mass="341.088280"/>
<pk mz="341.099013" i="1262580.3" sn="8.92" a="598.79" fwhm="0.000633" res="538545.6" algo="FTMS"/>
<pk mz="341.103028" i="1390837.4" sn="10.07" a="654.43" fwhm="0.000626" res="544918.0" algo="FTMS"/>
<pk mz="341.124185" i="10962172.0" z="-1" sn="96.13" a="8771.81" fwhm="0.000793" res="430163.5" algo="FTMS" component_name="FV" deconvoluted_molecular_mass="341.124666" deconvoluted_isotopic_mass="341.124656"/>
<pk mz="341.135500" i="1148158.8" sn="7.89" a="738.54" fwhm="0.000915" res="372898.5" algo="FTMS"/>
<pk mz="341.160572" i="10119430.0" z="-1" sn="88.55" a="8047.52" fwhm="0.000802" res="425207.1" algo="FTMS" component_name="HQ" deconvoluted_molecular_mass="341.161045" deconvoluted_isotopic_mass="341.161043"/>
<pk mz="341.179197" i="4756747.5" sn="40.34" a="3365.83" fwhm="0.000763" res="446973.5" algo="FTMS"/>
<pk mz="341.195740" i="2915088.3" sn="23.78" a="2328.02" fwhm="0.000881" res="387478.7" algo="FTMS"/>
<pk mz="341.196939" i="3838224.5" sn="32.08" a="2941.09" fwhm="0.000820" res="415980.3" algo="FTMS"/>
<pk mz="341.206794" i="1178003.4" z="-1" sn="8.16" a="640.03" fwhm="0.000737" res="462851.5" algo="FTMS" component_name="E" deconvoluted_molecular_mass="339.200378" deconvoluted_isotopic_mass="341.207265"/>
<pk mz="341.233319" i="1058203.1" sn="7.08" a="483.41" fwhm="0.000684" res="499188.1" algo="FTMS"/>
<pk mz="342.025570" i="1832193.9" sn="14.04" a="1085.91" fwhm="0.000724" res="472241.4" algo="FTMS"/>
<pk mz="342.046598" i="2638088.0" sn="21.28" a="1904.77" fwhm="0.000795" res="430061.7" algo="FTMS"/>
<pk mz="342.054728" i="1408650.4" z="-1" sn="10.23" a="1123.72" fwhm="0.001020" res="335333.6" algo="FTMS" component_name="IT" deconvoluted_molecular_mass="341.051911" deconvoluted_isotopic_mass="342.055202"/>
<pk mz="342.061915" i="1095436.5" sn="7.41" a="576.72" fwhm="0.000708" res="483442.8" algo="FTMS"/>
<pk mz="342.083055" i="3062290.8" sn="25.10" a="2171.37" fwhm="0.000776" res="441030.8" algo="FTMS"/>
<pk mz="342.091130" i="2144533.0" z="-1" sn="16.85" a="1351.62" fwhm="0.000725" res="471836.6" algo="FTMS" component_name="DA" deconvoluted_molecular_mass="341.088277" deconvoluted_isotopic_mass="342.091604"/>
<pk mz="342.119519" i="1702173.4" sn="12.87" a="946.93" fwhm="0.000694" res="492630.9" algo="FTMS"/>
<pk mz="342.127600" i="1755167.8" z="-1" sn="13.35" a="1013.74" fwhm="0.000730" res="468691.6" algo="FTMS" component_name="FV" deconvoluted_molecular_mass="341.124666" deconvoluted_isotopic_mass="342.128074"/>
<pk mz="342.130779" i="1227296.6" sn="8.60" a="554.00" fwhm="0.000631" res="542341.1" algo="FTMS"/>
<pk mz="342.155863" i="1295912.0" sn="9.22" a="625.31" fwhm="0.000641" res="533776.7" algo="FTMS"/>
<pk mz="342.163925" i="1724458.4" z="-1" sn="13.07" a="1109.40" fwhm="0.000789" res="433885.0" algo="FTMS" component_name="HQ" deconvoluted_molecular_mass="341.161045" deconvoluted_isotopic_mass="342.164399"/>
<pk mz="342.167048" i="3148331.3" sn="25.87" a="2149.26" fwhm="0.000743" res="460728.1" algo="FTMS"/>
<pk mz="342.883134" i="1491070.5" sn="10.97" a="915.06" fwhm="0.000818" res="419034.8" algo="FTMS"/>
<pk mz="343.009647" i="2074916.1" sn="16.22" a="1193.15" fwhm="0.000678" res="505767.7" algo="FTMS"/>
<pk mz="343.030710" i="2471722.3" sn="19.79" a="1534.85" fwhm="0.000691" res="496377.4" algo="FTMS"/>
<pk mz="343.045947" i="2622767.0" sn="21.14" a="1863.20" fwhm="0.000816" res="420303.4" algo="FTMS"/>
<pk mz="343.057065" i="1216946.3" sn="8.50" a="733.31" fwhm="0.000817" res="419856.0" algo="FTMS"/>
<pk mz="343.067090" i="9397045.0" z="-1" sn="82.05" a="7723.53" fwhm="0.000834" res="411374.4" algo="FTMS" component_name="JC" deconvoluted_molecular_mass="343.068567" deconvoluted_isotopic_mass="343.067566"/>
<pk mz="343.078304" i="1096760.5" sn="7.42" a="627.25" fwhm="0.000840" res="408630.3" algo="FTMS"/>
<pk mz="343.082339" i="1597753.8" sn="11.93" a="1077.96" fwhm="0.000814" res="421384.7" algo="FTMS"/>
<pk mz="343.085710" i="1050170.8" sn="7.00" a="579.24" fwhm="0.000912" res="376299.5" algo="FTMS"/>
<pk mz="343.103451" i="11621184.0" z="-1" sn="102.05" a="9845.73" fwhm="0.000838" res="409347.1" algo="FTMS" component_name="EV" deconvoluted_molecular_mass="343.103937" deconvoluted_isotopic_mass="343.103927"/>
<pk mz="343.114624" i="1362627.3" sn="9.81" a="816.02" fwhm="0.000702" res="488673.7" algo="FTMS"/>
<pk mz="343.139836" i="12909387.0" z="-1" sn="113.63" a="10548.34" fwhm="0.000803" res="427131.1" algo="FTMS" component_name="DM" deconvoluted_molecular_mass="343.140443" deconvoluted_isotopic_mass="343.140313"/>
<pk mz="343.151066" i="4032334.3" sn="33.82" a="2905.05" fwhm="0.000788" res="435289.6" algo="FTMS"/>
<pk mz="343.168179" i="5500755.0" sn="47.02" a="4218.94" fwhm="0.000798" res="430074.5" algo="FTMS"/>
<pk mz="343.176204" i="9218902.0" z="-1" sn="80.45" a="7544.69" fwhm="0.000836" res="410301.0" algo="FTMS" component_name="JP" deconvoluted_molecular_mass="343.176692" deconvoluted_isotopic_mass="343.176680"/>
<pk mz="343.212558" i="3684704.5" sn="30.69" a="2845.53" fwhm="0.000840" res="408772.1" algo="FTMS"/>
<pk mz="343.248961" i="1244395.3" sn="8.75" a="570.78" fwhm="0.000661" res="519439.0" algo="FTMS"/>
<pk mz="344.041183" i="2083160.6" sn="16.10" a="1196.20" fwhm="0.000706" res="487056.3" algo="FTMS"/>
<pk mz="344.062312" i="1514591.0" sn="11.05" a="923.65" fwhm="0.000819" res="419986.4" algo="FTMS"/>
<pk mz="344.077526" i="1543267.6" z="-1" sn="11.30" a="956.31" fwhm="0.000776" res="443381.9" algo="FTMS" component_name="JC" deconvoluted_molecular_mass="343.068567" deconvoluted_isotopic_mass="344.078005"/>
<pk mz="344.098731" i="1597290.0" sn="11.78" a="810.90" fwhm="0.000687" res="501049.1" algo="FTMS"/>
<pk mz="344.106868" i="1707884.5" z="-1" sn="12.76" a="1037.30" fwhm="0.000745" res="461973.0" algo="FTMS" component_name="EV" deconvoluted_molecular_mass="343.103937" deconvoluted_isotopic_mass="344.107348"/>
<pk mz="344.109922" i="1263213.4" sn="8.81" a="509.13" fwhm="0.000588" res="585227.4" algo="FTMS"/>
<pk mz="344.114019" i="1316206.6" sn="9.28" a="928.20" fwhm="0.000853" res="403405.3" algo="FTMS"/>
<pk mz="344.135070" i="2140789.0" sn="16.61" a="1340.50" fwhm="0.000760" res="452912.2" algo="FTMS"/>
<pk mz="344.143225" i="2354551.5" z="-1" sn="18.51" a="1608.57" fwhm="0.000760" res="452604.1" algo="FTMS" component_name="DM" deconvoluted_molecular_mass="343.140443" deconvoluted_isotopic_mass="344.143704"/>
<pk mz="344.146392" i="1934968.4" sn="14.78" a="1261.94" fwhm="0.000771" res="446260.9" algo="FTMS"/>
<pk mz="344.171425" i="1714688.0" sn="12.82" a="1102.17" fwhm="0.000880" res="391319.8" algo="FTMS"/>
<pk mz="344.179635" i="1346306.5" z="-1" sn="9.55" a="913.91" fwhm="0.000862" res="399453.4" algo="FTMS" component_name="JP" deconvoluted_molecular_mass="343.176692" deconvoluted_isotopic_mass="344.180115"/>
<pk mz="344.182704" i="2809219.3" sn="22.55" a="1925.87" fwhm="0.000761" res="452109.8" algo="FTMS"/>
<pk mz="344.758972" i="1591858.0" sn="11.73" a="952.80" fwhm="0.000740" res="465946.0" algo="FTMS"/>
<pk mz="345.025166" i="4470659.0" sn="37.31" a="3530.16" fwhm="0.000847" res="407471.6" algo="FTMS"/>
<pk mz="345.036442" i="1754502.6" sn="13.17" a="996.45" fwhm="0.000680" res="507509.3" algo="FTMS"/>
<pk mz="345.046386" i="3586953.8" sn="29.46" a="2363.54" fwhm="0.000714" res="483587.8" algo="FTMS"/>
<pk mz="345.061574" i="4218766.5" sn="35.07" a="3197.36" fwhm="0.000802" res="430171.0" algo="FTMS"/>
<pk mz="345.072825" i="1877393.8" sn="14.27" a="1110.50" fwhm="0.000700" res="493211.2" algo="FTMS"/>
<pk mz="345.082742" i="6396309.0" z="-1" sn="54.42" a="5397.60" fwhm="0.000844" res="408955.9" algo="FTMS" component_name="SB" deconvoluted_molecular_mass="345.084912" deconvoluted_isotopic_mass="345.083224"/>
<pk mz="345.093937" i="1647000.3" sn="12.22" a="1181.53" fwhm="0.000806" res="427898.1" algo="FTMS"/>
<pk mz="345.097953" i="2683289.5" sn="21.43" a="2009.65" fwhm="0.000858" res="402198.4" algo="FTMS"/>
<pk mz="345.101284" i="1326746.4" sn="9.37" a="860.22" fwhm="0.000816" res="422913.0" algo="FTMS"/>
<pk mz="345.109137" i="1268252.9" sn="8.85" a="707.06" fwhm="0.000729" res="473423.3" algo="FTMS"/>
<pk mz="345.110944" i="1566749.4" sn="11.51" a="1023.36" fwhm="0.000833" res="414471.8" algo="FTMS"/>
<pk mz="345.119111" i="9119136.0" z="-1" sn="78.61" a="7242.75" fwhm="0.000802" res="430536.6" algo="FTMS" component_name="JS" deconvoluted_molecular_mass="345.119605" deconvoluted_isotopic_mass="345.119593"/>
<pk mz="345.130311" i="3733411.3" sn="30.76" a="2655.66" fwhm="0.000772" res="447271.2" algo="FTMS"/>
<pk mz="345.134391" i="1311140.5" sn="9.23" a="714.24" fwhm="0.000700" res="493313.3" algo="FTMS"/>
<pk mz="345.147401" i="2491560.5" z="-1" sn="19.72" a="1914.21" fwhm="0.000872" res="395751.5" algo="FTMS" component_name="DM" deconvoluted_molecular_mass="343.140443" deconvoluted_isotopic_mass="345.147883"/>
<pk mz="345.155462" i="11047339.0" z="-1" sn="95.74" a="9003.53" fwhm="0.000807" res="427946.0" algo="FTMS" component_name="FQ" deconvoluted_molecular_mass="345.155946" deconvoluted_isotopic_mass="345.155944"/>
<pk mz="345.165130" i="1406254.0" sn="10.08" a="722.47" fwhm="0.000716" res="482326.0" algo="FTMS"/>
<pk mz="345.183727" i="1156531.6" sn="7.86" a="584.21" fwhm="0.000741" res="465814.8" algo="FTMS"/>
<pk mz="345.191832" i="5410230.0" sn="45.66" a="4105.71" fwhm="0.000795" res="434013.9" algo="FTMS"/>
<pk mz="345.228366" i="2348225.3" sn="18.45" a="1692.80" fwhm="0.000844" res="409076.6" algo="FTMS"/>
<pk mz="346.020434" i="2859701.3" sn="22.99" a="2004.26" fwhm="0.000790" res="437877.0" algo="FTMS"/>
<pk mz="346.056839" i="3336384.5" sn="27.23" a="2541.53" fwhm="0.000801" res="432009.2" algo="FTMS"/>
<pk mz="346.068038" i="1152580.0" sn="7.82" a="561.49" fwhm="0.000668" res="518240.1" algo="FTMS"/>
<pk mz="346.093258" i="1967051.8" z="-1" sn="15.06" a="1289.72" fwhm="0.000786" res="440463.9" algo="FTMS" component_name="SB" deconvoluted_molecular_mass="345.084912" deconvoluted_isotopic_mass="346.093743"/>
<pk mz="346.114353" i="1965010.4" sn="15.04" a="1420.52" fwhm="0.000825" res="419627.9" algo="FTMS"/>
<pk mz="346.122558" i="1228500.9" z="-1" sn="8.50" a="660.71" fwhm="0.000646" res="535787.3" algo="FTMS" component_name="JS" deconvoluted_molecular_mass="345.119605" deconvoluted_isotopic_mass="346.123042"/>
<pk mz="346.150721" i="1666781.6" sn="12.39" a="840.82" fwhm="0.000662" res="522609.5" algo="FTMS"/>
<pk mz="346.158815" i="1683296.1" z="-1" sn="12.54" a="1198.03" fwhm="0.000860" res="402705.4" algo="FTMS" component_name="FQ" deconvoluted_molecular_mass="345.155946" deconvoluted_isotopic_mass="346.159300"/>
<pk mz="346.162019" i="2266593.0" sn="17.72" a="1434.71" fwhm="0.000712" res="486028.5" algo="FTMS"/>
<pk mz="346.756916" i="2093978.4" sn="16.19" a="1565.93" fwhm="0.000908" res="382020.6" algo="FTMS"/>
<pk mz="347.004474" i="3029479.8" sn="24.50" a="2170.19" fwhm="0.000774" res="448579.8" algo="FTMS"/>
<pk mz="347.040883" i="6435827.5" z="-1" sn="54.76" a="4953.75" fwhm="0.000803" res="432403.3" algo="FTMS" component_name="RU" deconvoluted_molecular_mass="347.041357" deconvoluted_isotopic_mass="347.041370"/>
<pk mz="347.052133" i="2668022.8" sn="21.29" a="1730.29" fwhm="0.000715" res="485501.6" algo="FTMS"/>
<pk mz="347.062049" i="2711546.0" sn="21.67" a="1832.12" fwhm="0.000757" res="458377.1" algo="FTMS"/>
<pk mz="347.063379" i="1572602.4" sn="11.55" a="1101.77" fwhm="0.000886" res="391573.0" algo="FTMS"/>
<pk mz="347.077253" i="5186046.5" sn="43.66" a="4030.86" fwhm="0.000826" res="420282.5" algo="FTMS"/>
<pk mz="347.088482" i="2973186.3" sn="24.00" a="1920.09" fwhm="0.000726" res="478152.4" algo="FTMS"/>
<pk mz="347.090296" i="3031298.8" sn="24.51" a="2376.02" fwhm="0.000850" res="408334.2" algo="FTMS"/>
<pk mz="347.098362" i="3829765.3" sn="31.61" a="2838.04" fwhm="0.000819" res="423597.1" algo="FTMS"/>
<pk mz="347.113669" i="3961866.3" sn="32.78" a="3002.81" fwhm="0.000813" res="426695.5" algo="FTMS"/>
<pk mz="347.126701" i="2916878.3" sn="23.50" a="2448.67" fwhm="0.000906" res="383062.7" algo="FTMS"/>
<pk mz="347.134751" i="5240849.0" sn="44.15" a="4095.06" fwhm="0.000825" res="420636.3" algo="FTMS"/>
<pk mz="347.145865" i="1580564.3" sn="11.62" a="812.74" fwhm="0.000672" res="516861.1" algo="FTMS"/>
<pk mz="347.150014" i="1555605.6" sn="11.40" a="1176.65" fwhm="0.000940" res="369163.8" algo="FTMS"/>
<pk mz="347.163077" i="1460249.6" sn="10.55" a="826.56" fwhm="0.000700" res="495689.2" algo="FTMS"/>
<pk mz="347.171106" i="3743772.3" sn="30.84" a="2823.28" fwhm="0.000790" res="439677.7" algo="FTMS"/>
<pk mz="347.199414" i="4983845.0" sn="41.86" a="4364.68" fwhm="0.000831" res="417808.9" algo="FTMS"/>
<pk mz="348.036053" i="4310829.5" sn="35.88" a="3278.69" fwhm="0.000821" res="423790.6" algo="FTMS"/>
<pk mz="348.044138" i="1163440.3" z="-1" sn="7.91" a="663.23" fwhm="0.000786" res="442575.2" algo="FTMS" component_name="RU" deconvoluted_molecular_mass="347.041357" deconvoluted_isotopic_mass="348.044628"/>
<pk mz="348.072498" i="4041017.3" sn="33.48" a="3230.96" fwhm="0.000849" res="410188.0" algo="FTMS"/>
<pk mz="348.093608" i="2395968.0" sn="18.87" a="1802.66" fwhm="0.000857" res="406072.6" algo="FTMS"/>
<pk mz="348.108913" i="2171204.8" sn="16.87" a="1452.12" fwhm="0.000790" res="440479.7" algo="FTMS"/>
<pk mz="348.129926" i="2933835.5" sn="23.64" a="2321.65" fwhm="0.000870" res="400318.4" algo="FTMS"/>
<pk mz="348.153227" i="1230162.9" sn="8.51" a="654.40" fwhm="0.000786" res="443173.5" algo="FTMS"/>
<pk mz="348.166538" i="1281367.1" sn="8.96" a="719.96" fwhm="0.000713" res="488593.5" algo="FTMS"/>
<pk mz="348.174496" i="1182425.6" sn="8.08" a="656.96" fwhm="0.000787" res="442651.9" algo="FTMS"/>
<pk mz="349.020148" i="8815208.0" z="-1" sn="75.90" a="7303.83" fwhm="0.000825" res="423136.4" algo="FTMS" component_name="KN" deconvoluted_molecular_mass="349.020639" deconvoluted_isotopic_mass="349.020641"/>
<pk mz="349.031426" i="1673835.9" sn="12.45" a="1133.37" fwhm="0.000808" res="431823.7" algo="FTMS"/>
<pk mz="349.055301" i="2872691.5" sn="23.10" a="2049.73" fwhm="0.000794" res="439434.2" algo="FTMS"/>
<pk mz="349.056511" i="9385588.0" z="-1" sn="80.97" a="7688.13" fwhm="0.000831" res="419869.1" algo="FTMS" component_name="JD" deconvoluted_molecular_mass="349.057015" deconvoluted_isotopic_mass="349.057004"/>
<pk mz="349.067751" i="3244663.5" sn="26.40" a="2286.47" fwhm="0.000785" res="444433.1" algo="FTMS"/>
<pk mz="349.092909" i="7574143.5" z="-1" sn="64.87" a="6130.62" fwhm="0.000822" res="424628.6" algo="FTMS" component_name="NH" deconvoluted_molecular_mass="349.093400" deconvoluted_isotopic_mass="349.093402"/>
<pk mz="349.104197" i="2825347.3" sn="22.68" a="2032.72" fwhm="0.000756" res="461477.7" algo="FTMS"/>
<pk mz="349.105951" i="33245828.0" z="-1" sn="292.97" a="28530.11" fwhm="0.000831" res="419997.5" algo="FTMS" component_name="L" deconvoluted_molecular_mass="349.106439" deconvoluted_isotopic_mass="349.106444"/>
<pk mz="349.114040" i="1538566.5" sn="11.24" a="1109.93" fwhm="0.000868" res="402150.2" algo="FTMS"/>
<pk mz="349.123738" i="1119753.6" sn="7.52" a="569.32" fwhm="0.000687" res="507948.1" algo="FTMS"/>
<pk mz="349.129285" i="5444747.5" sn="45.95" a="4321.52" fwhm="0.000832" res="419429.4" algo="FTMS"/>
<pk mz="349.132781" i="1253260.5" sn="8.71" a="841.69" fwhm="0.000855" res="408321.6" algo="FTMS"/>
<pk mz="349.142342" i="5583503.5" sn="47.18" a="4538.11" fwhm="0.000838" res="416395.9" algo="FTMS"/>
<pk mz="349.150472" i="1596050.3" sn="11.76" a="861.25" fwhm="0.000694" res="503425.1" algo="FTMS"/>
<pk mz="349.165657" i="2789015.0" sn="22.35" a="1933.84" fwhm="0.000766" res="455718.3" algo="FTMS"/>
<pk mz="349.178668" i="1531035.3" sn="11.18" a="1094.92" fwhm="0.000890" res="392223.7" algo="FTMS"/>
<pk mz="349.196563" i="1836577.0" sn="13.89" a="1236.43" fwhm="0.000834" res="418889.7" algo="FTMS"/>
<pk mz="349.215099" i="4491943.0" sn="37.49" a="3778.58" fwhm="0.000883" res="395586.2" algo="FTMS"/>
<pk mz="350.015364" i="2714026.3" sn="21.69" a="1836.21" fwhm="0.000773" res="452797.0" algo="FTMS"/>
<pk mz="350.023474" i="1687980.9" z="-1" sn="12.57" a="1093.48" fwhm="0.000801" res="436870.3" algo="FTMS" component_name="KN" deconvoluted_molecular_mass="349.020639" deconvoluted_isotopic_mass="350.023969"/>
<pk mz="350.051731" i="4823478.0" sn="40.43" a="4155.90" fwhm="0.000911" res="384189.5" algo="FTMS"/>
<pk mz="350.059931" i="1631160.8" z="-1" sn="12.06" a="1392.82" fwhm="0.001067" res="328138.9" algo="FTMS" component_name="JD" deconvoluted_molecular_mass="349.057015" deconvoluted_isotopic_mass="350.060426"/>
<pk mz="350.088111" i="3548609.8" sn="29.10" a="2462.17" fwhm="0.000755" res="463704.4" algo="FTMS"/>
<pk mz="350.096239" i="1487812.5" z="-1" sn="10.79" a="777.69" fwhm="0.000674" res="519274.3" algo="FTMS" component_name="NH" deconvoluted_molecular_mass="349.093400" deconvoluted_isotopic_mass="350.096735"/>
<pk mz="350.109257" i="5719496.5" z="-1" sn="48.39" a="4828.65" fwhm="0.000878" res="398551.3" algo="FTMS" component_name="L" deconvoluted_molecular_mass="349.106439" deconvoluted_isotopic_mass="350.109752"/>
<pk mz="350.124545" i="1537997.8" sn="11.24" a="807.91" fwhm="0.000780" res="448634.5" algo="FTMS"/>
<pk mz="350.132530" i="1131920.4" sn="7.63" a="784.69" fwhm="0.000892" res="392590.4" algo="FTMS"/>
<pk mz="350.145709" i="1670100.6" sn="12.41" a="923.74" fwhm="0.000708" res="494869.7" algo="FTMS"/>
<pk mz="350.999361" i="2777836.0" z="-9" sn="21.98" a="1898.06" fwhm="0.000745" res="470950.0" algo="FTMS" component_name="IX" deconvoluted_molecular_mass="3167.046453" deconvoluted_isotopic_mass="3167.061333"/>
<pk mz="351.035774" i="9974008.0" z="-1" sn="85.15" a="8568.91" fwhm="0.000869" res="403829.4" algo="FTMS" component_name="IA" deconvoluted_molecular_mass="351.036273" deconvoluted_isotopic_mass="351.036273"/>
<pk mz="351.046990" i="1916667.6" sn="14.42" a="1252.98" fwhm="0.000781" res="449748.9" algo="FTMS"/>
<pk mz="351.072156" i="11633924.0" z="-1" sn="99.72" a="10172.10" fwhm="0.000889" res="394889.9" algo="FTMS" component_name="EU" deconvoluted_molecular_mass="351.072642" deconvoluted_isotopic_mass="351.072655"/>
<pk mz="351.083425" i="3808519.8" sn="31.03" a="2904.56" fwhm="0.000825" res="425391.2" algo="FTMS"/>
<pk mz="351.085221" i="2121480.3" sn="16.22" a="1258.59" fwhm="0.000735" res="477344.7" algo="FTMS"/>
<pk mz="351.091542" i="1240330.3" sn="8.48" a="581.28" fwhm="0.000655" res="535905.1" algo="FTMS"/>
<pk mz="351.103007" i="8912142.0" z="-1" sn="75.82" a="7462.67" fwhm="0.000844" res="416234.5" algo="FTMS" component_name="KE" deconvoluted_molecular_mass="351.103520" deconvoluted_isotopic_mass="351.103505"/>
<pk mz="351.108529" i="9581840.0" z="-9" sn="81.70" a="8163.91" fwhm="0.000837" res="419652.5" algo="FTMS" component_name="IX" deconvoluted_molecular_mass="3167.046453" deconvoluted_isotopic_mass="3168.043850"/>
<pk mz="351.119841" i="1660691.6" sn="12.17" a="1014.05" fwhm="0.000717" res="489941.3" algo="FTMS"/>
<pk mz="351.121656" i="5121812.0" sn="42.55" a="4179.52" fwhm="0.000856" res="410215.4" algo="FTMS"/>
<pk mz="351.139461" i="1622810.1" sn="11.84" a="1041.20" fwhm="0.000764" res="459456.2" algo="FTMS"/>
<pk mz="351.144952" i="5520668.0" sn="46.06" a="4394.21" fwhm="0.000815" res="430899.4" algo="FTMS"/>
<pk mz="351.148360" i="1112861.0" sn="7.37" a="384.06" fwhm="0.000613" res="573142.1" algo="FTMS"/>
<pk mz="351.157934" i="3742496.3" sn="30.45" a="2957.23" fwhm="0.000863" res="406963.8" algo="FTMS"/>
<pk mz="351.181332" i="1783847.9" sn="13.26" a="1214.47" fwhm="0.000824" res="426441.3" algo="FTMS"/>
<pk mz="351.194353" i="1264556.1" sn="8.70" a="822.27" fwhm="0.000786" res="446573.8" algo="FTMS"/>
<pk mz="351.212199" i="1608754.0" sn="11.72" a="805.04" fwhm="0.000729" res="481554.3" algo="FTMS"/>
<pk mz="351.217717" i="1201715.9" sn="8.15" a="621.48" fwhm="0.000743" res="472676.4" algo="FTMS"/>
<pk mz="351.221129" i="3806005.0" z="-9" sn="31.00" a="2949.14" fwhm="0.000838" res="419197.5" algo="FTMS" component_name="IX" deconvoluted_molecular_mass="3167.046453" deconvoluted_isotopic_mass="3169.057253"/>
<pk mz="352.031015" i="2324289.0" sn="18.00" a="1615.60" fwhm="0.000816" res="431287.6" algo="FTMS"/>
<pk mz="352.039119" i="1613379.6" z="-1" sn="11.76" a="889.56" fwhm="0.000699" res="503401.0" algo="FTMS" component_name="IA" deconvoluted_molecular_mass="351.036273" deconvoluted_isotopic_mass="352.039620"/>
<pk mz="352.067422" i="5276237.0" sn="43.91" a="4074.15" fwhm="0.000826" res="426099.3" algo="FTMS"/>
<pk mz="352.075413" i="2152783.8" z="-1" sn="16.49" a="1550.74" fwhm="0.000861" res="409053.9" algo="FTMS" component_name="EU" deconvoluted_molecular_mass="351.072642" deconvoluted_isotopic_mass="352.075914"/>
<pk mz="352.086681" i="1175891.5" sn="7.92" a="694.99" fwhm="0.000871" res="404287.1" algo="FTMS"/>
<pk mz="352.103864" i="2960985.3" sn="23.59" a="2281.46" fwhm="0.000853" res="412746.2" algo="FTMS"/>
<pk mz="352.106473" i="1154138.1" z="-1" sn="7.73" a="578.22" fwhm="0.000811" res="434039.8" algo="FTMS" component_name="KE" deconvoluted_molecular_mass="351.103520" deconvoluted_isotopic_mass="352.106974"/>
<pk mz="352.111922" i="1945179.9" sn="14.67" a="1259.99" fwhm="0.000800" res="440296.7" algo="FTMS"/>
<pk mz="353.015026" i="3482505.5" sn="28.16" a="2494.34" fwhm="0.000796" res="443396.4" algo="FTMS"/>
<pk mz="353.030269" i="1450894.6" sn="10.33" a="820.32" fwhm="0.000740" res="476929.1" algo="FTMS"/>
<pk mz="353.051409" i="13926294.0" z="-1" sn="119.83" a="12175.99" fwhm="0.000867" res="407079.2" algo="FTMS" component_name="CF" deconvoluted_molecular_mass="353.051927" deconvoluted_isotopic_mass="353.051913"/>
<pk mz="353.062673" i="2060441.5" sn="15.68" a="1370.25" fwhm="0.000799" res="441914.1" algo="FTMS"/>
<pk mz="353.087774" i="13662114.0" z="-1" sn="117.51" a="12023.05" fwhm="0.000877" res="402525.3" algo="FTMS" component_name="CP" deconvoluted_molecular_mass="353.088163" deconvoluted_isotopic_mass="353.088278"/>
<pk mz="353.099060" i="2099109.8" sn="16.02" a="1379.16" fwhm="0.000743" res="475073.3" algo="FTMS"/>
<pk mz="353.100867" i="1830822.3" sn="13.66" a="1145.21" fwhm="0.000762" res="463249.8" algo="FTMS"/>
<pk mz="353.118615" i="1459756.3" sn="10.41" a="1019.73" fwhm="0.000867" res="407291.6" algo="FTMS"/>
<pk mz="353.124190" i="10937262.0" z="-1" sn="93.59" a="9285.70" fwhm="0.000862" res="409602.7" algo="FTMS" component_name="FX" deconvoluted_molecular_mass="353.124689" deconvoluted_isotopic_mass="353.124694"/>
<pk mz="353.137231" i="3743666.5" sn="30.45" a="2887.25" fwhm="0.000827" res="426825.6" algo="FTMS"/>
<pk mz="353.148598" i="1094326.4" sn="7.20" a="499.58" fwhm="0.000689" res="512690.8" algo="FTMS"/>
<pk mz="353.154874" i="1163064.4" sn="7.80" a="575.41" fwhm="0.000692" res="510187.9" algo="FTMS"/>
<pk mz="353.160579" i="4927418.5" sn="40.84" a="4001.42" fwhm="0.000865" res="408417.9" algo="FTMS"/>
<pk mz="353.179262" i="1295680.6" sn="8.96" a="669.68" fwhm="0.000721" res="490140.3" algo="FTMS"/>
<pk mz="353.196978" i="2071750.5" sn="15.78" a="1316.18" fwhm="0.000771" res="458287.7" algo="FTMS"/>
<pk mz="353.200426" i="1570503.8" sn="11.38" a="1242.65" fwhm="0.000901" res="392162.7" algo="FTMS"/>
<pk mz="354.046659" i="3352805.3" sn="27.02" a="2467.99" fwhm="0.000821" res="431113.2" algo="FTMS"/>
<pk mz="354.054845" i="2327272.0" z="-1" sn="18.02" a="1591.49" fwhm="0.000757" res="467429.0" algo="FTMS" component_name="CF" deconvoluted_molecular_mass="353.051927" deconvoluted_isotopic_mass="354.055352"/>
<pk mz="354.083106" i="3991281.5" sn="32.62" a="2926.36" fwhm="0.000791" res="447799.4" algo="FTMS"/>
<pk mz="354.091209" i="2329076.3" z="-1" sn="18.03" a="1735.06" fwhm="0.000882" res="401544.5" algo="FTMS" component_name="CP" deconvoluted_molecular_mass="353.088163" deconvoluted_isotopic_mass="354.091716"/>
<pk mz="354.119447" i="2465789.8" sn="19.23" a="1847.40" fwhm="0.000831" res="426056.8" algo="FTMS"/>
<pk mz="354.127496" i="1756416.5" z="-1" sn="13.01" a="1082.38" fwhm="0.000794" res="446046.8" algo="FTMS" component_name="FX" deconvoluted_molecular_mass="353.124689" deconvoluted_isotopic_mass="354.128003"/>
<pk mz="354.155728" i="1132554.1" sn="7.53" a="611.52" fwhm="0.000773" res="458010.0" algo="FTMS"/>
<pk mz="355.009614" i="1581612.5" sn="11.47" a="1029.34" fwhm="0.000813" res="436495.5" algo="FTMS"/>
<pk mz="355.030744" i="4535859.5" sn="37.40" a="3946.53" fwhm="0.000934" res="380320.5" algo="FTMS"/>
<pk mz="355.045983" i="1418808.9" sn="10.04" a="779.36" fwhm="0.000694" res="511230.7" algo="FTMS"/>
<pk mz="355.067073" i="15542848.0" z="-1" sn="134.01" a="13669.45" fwhm="0.000876" res="405531.4" algo="FTMS" component_name="BC" deconvoluted_molecular_mass="355.067526" deconvoluted_isotopic_mass="355.067582"/>
<pk mz="355.078335" i="1397060.0" sn="9.85" a="800.95" fwhm="0.000698" res="508485.4" algo="FTMS"/>
<pk mz="355.103466" i="14307917.0" z="-1" sn="123.17" a="12210.08" fwhm="0.000853" res="416327.1" algo="FTMS" component_name="BX" deconvoluted_molecular_mass="355.104493" deconvoluted_isotopic_mass="355.103975"/>
<pk mz="355.114761" i="1337680.4" sn="9.33" a="724.29" fwhm="0.000723" res="490925.3" algo="FTMS"/>
<pk mz="355.116280" i="1142864.9" sn="7.62" a="533.12" fwhm="0.000651" res="545594.3" algo="FTMS"/>
<pk mz="355.134306" i="1268183.1" sn="8.72" a="731.85" fwhm="0.000812" res="437368.6" algo="FTMS"/>
<pk mz="355.139847" i="10018393.0" z="-1" sn="85.52" a="8363.37" fwhm="0.000839" res="423227.7" algo="FTMS" component_name="HW" deconvoluted_molecular_mass="355.140353" deconvoluted_isotopic_mass="355.140357"/>
<pk mz="355.152898" i="1519453.4" sn="10.92" a="813.47" fwhm="0.000690" res="514823.3" algo="FTMS"/>
<pk mz="355.158449" i="1338975.4" sn="9.34" a="636.53" fwhm="0.000701" res="506664.5" algo="FTMS"/>
<pk mz="355.176212" i="7775845.5" z="-1" sn="65.84" a="6312.07" fwhm="0.000834" res="425902.1" algo="FTMS" component_name="MT" deconvoluted_molecular_mass="355.176728" deconvoluted_isotopic_mass="355.176722"/>
<pk mz="355.194835" i="1382763.8" sn="9.72" a="789.70" fwhm="0.000771" res="460659.8" algo="FTMS"/>
<pk mz="355.212524" i="2747505.8" sn="21.70" a="2210.48" fwhm="0.000895" res="396965.6" algo="FTMS"/>
<pk mz="356.041183" i="1711758.0" sn="12.61" a="1055.98" fwhm="0.000800" res="445155.1" algo="FTMS"/>
<pk mz="356.062294" i="2878357.3" sn="22.85" a="2094.43" fwhm="0.000806" res="441747.0" algo="FTMS"/>
<pk mz="356.070384" i="2173336.0" z="-1" sn="16.66" a="1550.22" fwhm="0.000834" res="426708.5" algo="FTMS" component_name="BC" deconvoluted_molecular_mass="355.067526" deconvoluted_isotopic_mass="356.070896"/>
<pk mz="356.098759" i="2757538.0" z="-1" sn="21.79" a="2221.62" fwhm="0.000900" res="395837.0" algo="FTMS" component_name="CP" deconvoluted_molecular_mass="353.088163" deconvoluted_isotopic_mass="356.099271"/>
<pk mz="356.106902" i="2083236.6" z="-1" sn="15.87" a="1559.33" fwhm="0.000816" res="436400.0" algo="FTMS" component_name="BX" deconvoluted_molecular_mass="355.104493" deconvoluted_isotopic_mass="356.107415"/>
<pk mz="356.109935" i="1244453.8" sn="8.51" a="831.55" fwhm="0.000910" res="391218.4" algo="FTMS"/>
<pk mz="356.111897" i="1292838.4" sn="8.93" a="793.47" fwhm="0.000928" res="383694.9" algo="FTMS"/>
<pk mz="356.135062" i="1649838.4" sn="12.06" a="1145.35" fwhm="0.000930" res="383119.6" algo="FTMS"/>
<pk mz="356.143162" i="1932465.1" z="-1" sn="14.55" a="1482.53" fwhm="0.000940" res="378984.9" algo="FTMS" component_name="HW" deconvoluted_molecular_mass="355.140353" deconvoluted_isotopic_mass="356.143674"/>
<pk mz="356.146275" i="1360434.3" sn="9.52" a="924.64" fwhm="0.000964" res="369414.2" algo="FTMS"/>
<pk mz="356.171483" i="2176187.0" sn="16.68" a="1797.18" fwhm="0.000958" res="371839.2" algo="FTMS"/>
<pk mz="356.179590" i="1640893.8" z="-1" sn="11.99" a="1034.86" fwhm="0.000920" res="387070.9" algo="FTMS" component_name="MT" deconvoluted_molecular_mass="355.176728" deconvoluted_isotopic_mass="356.180103"/>
<pk mz="356.182712" i="1932222.8" sn="14.54" a="1364.67" fwhm="0.000881" res="404448.3" algo="FTMS"/>
<pk mz="356.990151" i="2011093.8" sn="15.23" a="1297.11" fwhm="0.000759" res="470600.8" algo="FTMS"/>
<pk mz="357.025162" i="2810594.0" sn="22.25" a="2099.83" fwhm="0.000835" res="427738.1" algo="FTMS"/>
<pk mz="357.046354" i="5452521.5" sn="45.44" a="4697.86" fwhm="0.000871" res="410143.8" algo="FTMS"/>
<pk mz="357.061626" i="2026222.6" sn="15.37" a="1205.41" fwhm="0.000810" res="441030.6" algo="FTMS"/>
<pk mz="357.072906" i="1161714.5" z="-1" sn="7.78" a="668.81" fwhm="0.000704" res="506980.0" algo="FTMS" component_name="BC" deconvoluted_molecular_mass="355.067526" deconvoluted_isotopic_mass="357.073421"/>
<pk mz="357.082755" i="10573046.0" z="-1" sn="90.39" a="9452.82" fwhm="0.000890" res="401263.6" algo="FTMS" component_name="GS" deconvoluted_molecular_mass="357.083265" deconvoluted_isotopic_mass="357.083270"/>
<pk mz="357.097921" i="1621243.1" z="-1" sn="11.81" a="960.95" fwhm="0.000770" res="464063.4" algo="FTMS" component_name="CP" deconvoluted_molecular_mass="353.088163" deconvoluted_isotopic_mass="357.098436"/>
<pk mz="357.117870" i="1149442.1" z="-1" sn="7.67" a="433.38" fwhm="0.000489" res="729900.3" algo="FTMS" component_name="BX" deconvoluted_molecular_mass="355.104493" deconvoluted_isotopic_mass="357.118385"/>
<pk mz="357.119126" i="10782979.0" z="-1" sn="92.23" a="9500.26" fwhm="0.000889" res="401834.7" algo="FTMS" component_name="GD" deconvoluted_molecular_mass="357.119648" deconvoluted_isotopic_mass="357.119641"/>
<pk mz="357.130396" i="2785542.5" sn="22.03" a="2168.88" fwhm="0.000825" res="432835.1" algo="FTMS"/>
<pk mz="357.155522" i="11158799.0" z="-1" sn="95.53" a="9957.75" fwhm="0.000898" res="397783.0" algo="FTMS" component_name="FL" deconvoluted_molecular_mass="357.156035" deconvoluted_isotopic_mass="357.156038"/>
<pk mz="357.166746" i="2260755.0" sn="17.42" a="1391.67" fwhm="0.000734" res="486307.4" algo="FTMS"/>
<pk mz="357.191893" i="7411996.0" z="-1" sn="62.64" a="5988.79" fwhm="0.000825" res="432831.1" algo="FTMS" component_name="OD" deconvoluted_molecular_mass="357.193380" deconvoluted_isotopic_mass="357.192409"/>
<pk mz="357.228353" i="2172456.5" sn="16.65" a="1811.15" fwhm="0.000945" res="377933.2" algo="FTMS"/>
<pk mz="357.327457" i="1113290.9" sn="7.35" a="660.85" fwhm="0.000832" res="429285.8" algo="FTMS"/>
<pk mz="358.020445" i="1661500.3" sn="12.16" a="986.02" fwhm="0.000755" res="474411.4" algo="FTMS"/>
<pk mz="358.056831" i="1827144.9" sn="13.45" a="1105.11" fwhm="0.000742" res="482464.1" algo="FTMS"/>
<pk mz="358.077919" i="1877968.3" sn="13.89" a="1411.17" fwhm="0.000935" res="382965.2" algo="FTMS"/>
<pk mz="358.086050" i="1306067.1" z="-1" sn="8.93" a="718.04" fwhm="0.000891" res="402100.6" algo="FTMS" component_name="GS" deconvoluted_molecular_mass="357.083265" deconvoluted_isotopic_mass="358.086568"/>
<pk mz="358.114385" i="2064221.0" sn="15.50" a="1698.81" fwhm="0.000921" res="388736.0" algo="FTMS"/>
<pk mz="358.122510" i="1981023.9" z="-1" sn="14.78" a="1619.64" fwhm="0.000909" res="393840.6" algo="FTMS" component_name="GD" deconvoluted_molecular_mass="357.119648" deconvoluted_isotopic_mass="358.123028"/>
<pk mz="358.125607" i="2023776.9" sn="15.15" a="1367.76" fwhm="0.000792" res="452221.5" algo="FTMS"/>
<pk mz="358.150734" i="1364329.6" sn="9.43" a="958.97" fwhm="0.000863" res="415033.5" algo="FTMS"/>
<pk mz="358.158846" i="2162284.5" z="-1" sn="16.35" a="1624.81" fwhm="0.000873" res="410159.8" algo="FTMS" component_name="FL" deconvoluted_molecular_mass="357.156035" deconvoluted_isotopic_mass="358.159364"/>
<pk mz="358.162019" i="1288045.6" sn="8.77" a="812.62" fwhm="0.000995" res="359977.9" algo="FTMS"/>
<pk mz="358.198315" i="3415162.3" z="-1" sn="27.21" a="2805.77" fwhm="0.000904" res="396231.3" algo="FTMS" component_name="OD" deconvoluted_molecular_mass="357.193380" deconvoluted_isotopic_mass="358.198833"/>
<pk mz="359.004439" i="2494612.8" z="-8" sn="19.23" a="2022.76" fwhm="0.000893" res="401905.6" algo="FTMS" component_name="JN" deconvoluted_molecular_mass="2879.131488" deconvoluted_isotopic_mass="2879.094453"/>
<pk mz="359.025643" i="1267868.3" sn="8.59" a="627.71" fwhm="0.000691" res="519629.7" algo="FTMS"/>
<pk mz="359.040804" i="3698593.5" sn="29.66" a="3111.49" fwhm="0.000925" res="388098.3" algo="FTMS"/>
<pk mz="359.052134" i="2249637.5" sn="17.10" a="1444.66" fwhm="0.000730" res="491652.9" algo="FTMS"/>
<pk mz="359.061976" i="4647337.0" sn="37.89" a="3924.52" fwhm="0.000906" res="396297.9" algo="FTMS"/>
<pk mz="359.077218" i="3907502.3" sn="31.47" a="2783.17" fwhm="0.000788" res="455796.1" algo="FTMS"/>
<pk mz="359.088526" i="1843890.3" sn="13.59" a="1527.15" fwhm="0.000961" res="373744.5" algo="FTMS"/>
<pk mz="359.098361" i="7763894.0" z="-1" sn="64.90" a="7117.17" fwhm="0.000903" res="397790.7" algo="FTMS" component_name="MU" deconvoluted_molecular_mass="359.100074" deconvoluted_isotopic_mass="359.098882"/>
<pk mz="359.109631" i="1510073.8" sn="10.69" a="901.54" fwhm="0.000753" res="476753.5" algo="FTMS"/>
<pk mz="359.113574" i="2659515.0" sn="20.66" a="2046.27" fwhm="0.000862" res="416400.5" algo="FTMS"/>
<pk mz="359.126660" i="1393087.8" sn="9.68" a="819.30" fwhm="0.000776" res="462736.1" algo="FTMS"/>
<pk mz="359.134757" i="9228227.0" z="-8" sn="77.59" a="8424.53" fwhm="0.000901" res="398729.6" algo="FTMS" component_name="JN" deconvoluted_molecular_mass="2879.131488" deconvoluted_isotopic_mass="2880.137001"/>
<pk mz="359.145929" i="2725318.5" sn="21.23" a="2028.84" fwhm="0.000816" res="440384.4" algo="FTMS"/>
<pk mz="359.150060" i="1286599.9" sn="8.76" a="650.92" fwhm="0.000747" res="480632.4" algo="FTMS"/>
<pk mz="359.162943" i="1486924.5" sn="10.49" a="978.29" fwhm="0.000848" res="423445.7" algo="FTMS"/>
<pk mz="359.171133" i="9227215.0" z="-1" sn="77.59" a="8294.51" fwhm="0.000900" res="399158.9" algo="FTMS" component_name="JO" deconvoluted_molecular_mass="359.171791" deconvoluted_isotopic_mass="359.171654"/>
<pk mz="359.186428" i="1401172.8" sn="9.75" a="979.75" fwhm="0.000890" res="403563.6" algo="FTMS"/>
<pk mz="359.207570" i="4578268.0" sn="37.29" a="3702.90" fwhm="0.000856" res="419588.8" algo="FTMS"/>
<pk mz="360.036120" i="3185920.3" sn="25.22" a="2369.64" fwhm="0.000844" res="426675.5" algo="FTMS"/>
<pk mz="360.072486" i="3658509.3" sn="29.31" a="2803.86" fwhm="0.000824" res="437223.8" algo="FTMS"/>
<pk mz="360.108888" i="1543706.0" z="-1" sn="10.98" a="911.10" fwhm="0.000719" res="501182.1" algo="FTMS" component_name="MU" deconvoluted_molecular_mass="359.100074" deconvoluted_isotopic_mass="360.109412"/>
<pk mz="360.130086" i="2367777.5" sn="18.13" a="1713.02" fwhm="0.000835" res="431478.8" algo="FTMS"/>
<pk mz="360.138109" i="1923364.4" sn="14.27" a="1332.40" fwhm="0.000832" res="432803.3" algo="FTMS"/>
<pk mz="360.141301" i="2447141.5" sn="18.81" a="1897.83" fwhm="0.000835" res="431534.3" algo="FTMS"/>
<pk mz="360.166478" i="1885486.4" sn="13.94" a="1152.71" fwhm="0.000746" res="482776.7" algo="FTMS"/>
<pk mz="360.174528" i="1562417.3" z="-1" sn="11.14" a="1061.52" fwhm="0.000841" res="428084.3" algo="FTMS" component_name="JO" deconvoluted_molecular_mass="359.171791" deconvoluted_isotopic_mass="360.175052"/>
<pk mz="360.177581" i="1769778.3" sn="12.94" a="1082.11" fwhm="0.000797" res="451762.3" algo="FTMS"/>
<pk mz="361.020145" i="5228125.0" sn="42.92" a="4497.94" fwhm="0.000867" res="416559.8" algo="FTMS"/>
<pk mz="361.031284" i="2921057.0" sn="22.92" a="2269.41" fwhm="0.000838" res="431010.5" algo="FTMS"/>
<pk mz="361.056546" i="7012970.0" z="-1" sn="58.39" a="6028.79" fwhm="0.000885" res="408195.6" algo="FTMS" component_name="PF" deconvoluted_molecular_mass="361.057067" deconvoluted_isotopic_mass="361.057073"/>
<pk mz="361.059916" i="1262571.1" sn="8.54" a="841.89" fwhm="0.000924" res="390890.2" algo="FTMS"/>
<pk mz="361.067763" i="3220078.0" sn="25.51" a="2812.32" fwhm="0.000893" res="404544.8" algo="FTMS"/>
<pk mz="361.077684" i="3648625.5" sn="29.22" a="2936.82" fwhm="0.000840" res="429657.5" algo="FTMS"/>
<pk mz="361.092914" i="6702711.0" z="-1" sn="55.70" a="6105.73" fwhm="0.000894" res="403730.8" algo="FTMS" component_name="QR" deconvoluted_molecular_mass="361.093849" deconvoluted_isotopic_mass="361.093441"/>
<pk mz="361.104103" i="1958010.9" sn="14.57" a="1439.59" fwhm="0.000877" res="411978.9" algo="FTMS"/>
<pk mz="361.105899" i="2250363.5" sn="17.10" a="1733.80" fwhm="0.000848" res="425975.2" algo="FTMS"/>
<pk mz="361.114014" i="4467326.5" sn="36.32" a="3860.59" fwhm="0.000917" res="393868.4" algo="FTMS"/>
<pk mz="361.125314" i="1322370.4" sn="9.06" a="749.80" fwhm="0.000772" res="467499.1" algo="FTMS"/>
<pk mz="361.129304" i="3705475.8" sn="29.72" a="3095.93" fwhm="0.000865" res="417506.6" algo="FTMS"/>
<pk mz="361.142337" i="3503752.5" sn="27.97" a="2902.68" fwhm="0.000883" res="409142.7" algo="FTMS"/>
<pk mz="361.150383" i="5832331.5" sn="48.15" a="4762.42" fwhm="0.000845" res="427523.8" algo="FTMS"/>
<pk mz="361.165712" i="1891216.8" sn="13.99" a="1318.75" fwhm="0.000841" res="429337.7" algo="FTMS"/>
<pk mz="361.178735" i="1780117.4" z="-1" sn="13.03" a="1232.16" fwhm="0.000828" res="436126.5" algo="FTMS" component_name="JO" deconvoluted_molecular_mass="359.171791" deconvoluted_isotopic_mass="361.179261"/>
<pk mz="361.186816" i="3246744.3" sn="25.74" a="2777.78" fwhm="0.000897" res="402499.7" algo="FTMS"/>
<pk mz="361.223360" i="1305509.3" sn="8.91" a="849.26" fwhm="0.000829" res="435769.5" algo="FTMS"/>
<pk mz="362.015411" i="3010239.5" sn="23.69" a="2603.31" fwhm="0.000942" res="384135.2" algo="FTMS"/>
<pk mz="362.051747" i="5325260.5" sn="43.75" a="4738.97" fwhm="0.000921" res="393249.5" algo="FTMS"/>
<pk mz="362.059845" i="1087183.4" z="-1" sn="7.02" a="448.74" fwhm="0.000673" res="538162.7" algo="FTMS" component_name="PF" deconvoluted_molecular_mass="361.057067" deconvoluted_isotopic_mass="362.060374"/>
<pk mz="362.088133" i="3828185.5" sn="30.78" a="3339.44" fwhm="0.000932" res="388439.7" algo="FTMS"/>
<pk mz="362.096229" i="1101148.4" z="-1" sn="7.14" a="528.31" fwhm="0.000733" res="493858.5" algo="FTMS" component_name="QR" deconvoluted_molecular_mass="361.093849" deconvoluted_isotopic_mass="362.096759"/>
<pk mz="362.109348" i="2239201.0" sn="17.00" a="1769.48" fwhm="0.000903" res="400960.0" algo="FTMS"/>
<pk mz="362.124652" i="1399398.6" sn="9.72" a="1005.11" fwhm="0.000879" res="411809.2" algo="FTMS"/>
<pk mz="362.145633" i="3653102.0" sn="29.26" a="2895.65" fwhm="0.000863" res="419765.5" algo="FTMS"/>
<pk mz="362.182016" i="1493499.0" sn="10.54" a="1008.06" fwhm="0.000831" res="435783.8" algo="FTMS"/>
<pk mz="362.999428" i="2096671.8" sn="15.77" a="1563.91" fwhm="0.000892" res="406731.0" algo="FTMS"/>
<pk mz="363.035753" i="8818989.0" z="-1" sn="74.04" a="7659.51" fwhm="0.000869" res="417632.5" algo="FTMS" component_name="KM" deconvoluted_molecular_mass="363.036280" deconvoluted_isotopic_mass="363.036285"/>
<pk mz="363.046991" i="2504240.8" sn="19.30" a="1974.55" fwhm="0.000893" res="406709.0" algo="FTMS"/>
<pk mz="363.072128" i="10109242.0" z="-1" sn="85.22" a="9262.65" fwhm="0.000896" res="405278.9" algo="FTMS" component_name="HR" deconvoluted_molecular_mass="363.072647" deconvoluted_isotopic_mass="363.072660"/>
<pk mz="363.083313" i="4266302.0" sn="34.57" a="3674.59" fwhm="0.000926" res="392297.1" algo="FTMS"/>
<pk mz="363.085255" i="2066494.5" sn="15.50" a="1592.45" fwhm="0.000883" res="411106.9" algo="FTMS"/>
<pk mz="363.093380" i="1310529.4" sn="8.95" a="780.62" fwhm="0.000798" res="455068.4" algo="FTMS"/>
<pk mz="363.102908" i="1107780.9" z="-1" sn="7.19" a="629.98" fwhm="0.000806" res="450549.7" algo="FTMS" component_name="QR" deconvoluted_molecular_mass="361.093849" deconvoluted_isotopic_mass="363.103441"/>
<pk mz="363.108560" i="7961927.0" z="-1" sn="66.61" a="7100.99" fwhm="0.000912" res="398331.3" algo="FTMS" component_name="ML" deconvoluted_molecular_mass="363.109521" deconvoluted_isotopic_mass="363.109092"/>
<pk mz="363.112025" i="1139528.1" sn="7.47" a="647.68" fwhm="0.000805" res="450953.1" algo="FTMS"/>
<pk mz="363.119784" i="2254410.8" sn="17.13" a="1953.14" fwhm="0.000980" res="370613.1" algo="FTMS"/>
<pk mz="363.121550" i="4496715.5" sn="36.57" a="3968.89" fwhm="0.000947" res="383602.2" algo="FTMS"/>
<pk mz="363.129667" i="1619278.4" sn="11.63" a="1355.13" fwhm="0.001017" res="356943.3" algo="FTMS"/>
<pk mz="363.140980" i="1122642.5" sn="7.32" a="737.80" fwhm="0.000910" res="399159.7" algo="FTMS"/>
<pk mz="363.144891" i="4567380.0" sn="37.18" a="3808.76" fwhm="0.000866" res="419313.8" algo="FTMS"/>
<pk mz="363.157976" i="3380056.5" sn="26.89" a="2569.80" fwhm="0.000841" res="431564.7" algo="FTMS"/>
<pk mz="363.165929" i="1760859.5" sn="12.85" a="958.55" fwhm="0.000772" res="470560.2" algo="FTMS"/>
<pk mz="363.181320" i="1508449.0" sn="10.67" a="1029.67" fwhm="0.000902" res="402522.7" algo="FTMS"/>
<pk mz="363.194337" i="2219621.8" sn="16.83" a="1598.92" fwhm="0.000846" res="429345.6" algo="FTMS"/>
<pk mz="363.202405" i="1247592.5" sn="8.41" a="643.21" fwhm="0.000739" res="491251.4" algo="FTMS"/>
<pk mz="364.031038" i="3165842.5" sn="25.03" a="2584.13" fwhm="0.000870" res="418533.3" algo="FTMS"/>
<pk mz="364.039051" i="1330581.4" z="-1" sn="9.12" a="717.86" fwhm="0.000727" res="500674.0" algo="FTMS" component_name="KM" deconvoluted_molecular_mass="363.036280" deconvoluted_isotopic_mass="364.039586"/>
<pk mz="364.067392" i="6195359.5" sn="51.29" a="5824.60" fwhm="0.000983" res="370312.9" algo="FTMS"/>
<pk mz="364.075372" i="1639330.5" z="-1" sn="11.80" a="1029.29" fwhm="0.000827" res="440381.4" algo="FTMS" component_name="HR" deconvoluted_molecular_mass="363.072647" deconvoluted_isotopic_mass="364.075907"/>
<pk mz="364.078619" i="1154723.6" sn="7.60" a="623.54" fwhm="0.000724" res="502779.4" algo="FTMS"/>
<pk mz="364.103824" i="3074220.8" sn="24.24" a="2400.05" fwhm="0.000874" res="416787.3" algo="FTMS"/>
<pk mz="364.111868" i="1253807.6" z="-1" sn="8.46" a="695.53" fwhm="0.000764" res="476609.5" algo="FTMS" component_name="ML" deconvoluted_molecular_mass="363.109521" deconvoluted_isotopic_mass="364.112404"/>
<pk mz="364.124948" i="2481844.3" sn="19.10" a="1735.02" fwhm="0.000794" res="458724.0" algo="FTMS"/>
<pk mz="364.140271" i="1096889.9" sn="7.10" a="621.65" fwhm="0.000727" res="500733.9" algo="FTMS"/>
<pk mz="364.161247" i="1627329.4" sn="11.69" a="876.77" fwhm="0.000680" res="535185.0" algo="FTMS"/>
<pk mz="365.015080" i="4688373.5" sn="38.22" a="3707.55" fwhm="0.000838" res="435757.1" algo="FTMS"/>
<pk mz="365.030541" i="1135483.1" sn="7.43" a="557.73" fwhm="0.000741" res="492456.5" algo="FTMS"/>
<pk mz="365.051429" i="11833347.0" z="-1" sn="100.16" a="10947.38" fwhm="0.000916" res="398571.0" algo="FTMS" component_name="EQ" deconvoluted_molecular_mass="365.051988" deconvoluted_isotopic_mass="365.051967"/>
<pk mz="365.062663" i="3083270.8" sn="24.31" a="2293.03" fwhm="0.000831" res="439136.0" algo="FTMS"/>
<pk mz="365.064334" i="1293319.4" sn="8.80" a="711.29" fwhm="0.000788" res="463111.4" algo="FTMS"/>
<pk mz="365.070903" i="1457161.8" sn="10.22" a="811.67" fwhm="0.000716" res="510166.4" algo="FTMS"/>
<pk mz="365.087820" i="13803536.0" z="-1" sn="117.24" a="12789.24" fwhm="0.000908" res="402109.1" algo="FTMS" component_name="CK" deconvoluted_molecular_mass="365.088356" deconvoluted_isotopic_mass="365.088358"/>
<pk mz="365.099115" i="3754004.0" sn="30.13" a="3091.12" fwhm="0.000862" res="423330.5" algo="FTMS"/>
<pk mz="365.100860" i="3218964.5" sn="25.49" a="2472.22" fwhm="0.000865" res="422252.6" algo="FTMS"/>
<pk mz="365.118706" i="1315099.0" z="-1" sn="8.98" a="869.94" fwhm="0.000747" res="488673.8" algo="FTMS" component_name="ML" deconvoluted_molecular_mass="363.109521" deconvoluted_isotopic_mass="365.119244"/>
<pk mz="365.124213" i="10582045.0" z="-1" sn="89.31" a="9421.12" fwhm="0.000903" res="404432.7" algo="FTMS" component_name="GQ" deconvoluted_molecular_mass="365.125257" deconvoluted_isotopic_mass="365.124752"/>
<pk mz="365.127515" i="1145886.1" sn="7.52" a="783.95" fwhm="0.000777" res="470073.7" algo="FTMS"/>
<pk mz="365.137274" i="5699617.5" sn="46.99" a="5142.56" fwhm="0.000940" res="388337.8" algo="FTMS"/>
<pk mz="365.160572" i="5095978.0" sn="41.76" a="4620.80" fwhm="0.000924" res="395228.1" algo="FTMS"/>
<pk mz="365.173670" i="2945582.8" sn="23.12" a="2149.31" fwhm="0.000814" res="448570.0" algo="FTMS"/>
<pk mz="365.196875" i="2325303.3" sn="17.74" a="1747.86" fwhm="0.000901" res="405171.8" algo="FTMS"/>
<pk mz="365.200296" i="2706744.5" sn="21.05" a="2208.84" fwhm="0.000890" res="410342.5" algo="FTMS"/>
<pk mz="365.210061" i="2455612.0" sn="18.87" a="1709.36" fwhm="0.000799" res="457187.5" algo="FTMS"/>
<pk mz="366.046700" i="3906411.0" sn="31.04" a="3508.72" fwhm="0.000901" res="406394.7" algo="FTMS"/>
<pk mz="366.054921" i="1911662.0" z="-1" sn="13.97" a="1268.93" fwhm="0.000782" res="468103.7" algo="FTMS" component_name="EQ" deconvoluted_molecular_mass="365.051988" deconvoluted_isotopic_mass="366.055462"/>
<pk mz="366.083091" i="4963192.0" sn="40.08" a="4430.14" fwhm="0.000957" res="382641.5" algo="FTMS"/>
<pk mz="366.091147" i="2350971.0" z="-1" sn="17.73" a="1755.50" fwhm="0.000879" res="416457.4" algo="FTMS" component_name="CK" deconvoluted_molecular_mass="365.088356" deconvoluted_isotopic_mass="366.091688"/>
<pk mz="366.119447" i="3080069.3" sn="23.97" a="2538.92" fwhm="0.000884" res="414284.2" algo="FTMS"/>
<pk mz="366.127575" i="2062728.3" z="-1" sn="15.26" a="1429.62" fwhm="0.000844" res="433609.7" algo="FTMS" component_name="GQ" deconvoluted_molecular_mass="365.125257" deconvoluted_isotopic_mass="366.128116"/>
<pk mz="366.140521" i="1273741.0" sn="8.51" a="885.94" fwhm="0.000927" res="394972.3" algo="FTMS"/>
<pk mz="367.009683" i="1125832.6" sn="7.24" a="676.59" fwhm="0.000758" res="484045.2" algo="FTMS"/>
<pk mz="367.030702" i="7644880.0" z="-1" sn="63.03" a="7335.53" fwhm="0.000974" res="376658.1" algo="FTMS" component_name="NC" deconvoluted_molecular_mass="367.031251" deconvoluted_isotopic_mass="367.031246"/>
<pk mz="367.041886" i="1113748.3" sn="7.14" a="1003.39" fwhm="0.001378" res="266269.6" algo="FTMS"/>
<pk mz="367.046048" i="1409237.8" sn="9.67" a="942.51" fwhm="0.000869" res="422525.0" algo="FTMS"/>
<pk mz="367.067069" i="15364829.0" z="-1" sn="129.08" a="15144.90" fwhm="0.000934" res="393045.6" algo="FTMS" component_name="BG" deconvoluted_molecular_mass="367.067547" deconvoluted_isotopic_mass="367.067612"/>
<pk mz="367.078259" i="3007713.5" sn="23.35" a="2475.25" fwhm="0.000912" res="402420.4" algo="FTMS"/>
<pk mz="367.079922" i="1270498.1" sn="8.48" a="877.70" fwhm="0.000941" res="389902.9" algo="FTMS"/>
<pk mz="367.103409" i="18795242.0" z="-1" sn="158.44" a="17383.52" fwhm="0.000917" res="400508.0" algo="FTMS" component_name="w" deconvoluted_molecular_mass="367.104071" deconvoluted_isotopic_mass="367.103953"/>
<pk mz="367.114708" i="2329326.8" sn="17.54" a="1859.53" fwhm="0.000927" res="395977.9" algo="FTMS"/>
<pk mz="367.116497" i="2826479.5" sn="21.80" a="2369.47" fwhm="0.000897" res="409195.7" algo="FTMS"/>
<pk mz="367.134271" i="2214389.8" z="-1" sn="16.56" a="1668.55" fwhm="0.000913" res="402217.4" algo="FTMS" component_name="GQ" deconvoluted_molecular_mass="365.125257" deconvoluted_isotopic_mass="367.134815"/>
<pk mz="367.139816" i="9977592.0" z="-1" sn="82.99" a="9337.35" fwhm="0.000946" res="388030.2" algo="FTMS" component_name="HY" deconvoluted_molecular_mass="367.140696" deconvoluted_isotopic_mass="367.140360"/>
<pk mz="367.152904" i="3833596.5" sn="30.41" a="3191.42" fwhm="0.000907" res="404639.7" algo="FTMS"/>
<pk mz="367.176194" i="4908805.0" sn="39.61" a="4123.07" fwhm="0.000865" res="424595.0" algo="FTMS"/>
<pk mz="367.189117" i="1175945.8" sn="7.67" a="628.58" fwhm="0.000772" res="475822.6" algo="FTMS"/>
<pk mz="367.212667" i="2500626.3" sn="19.01" a="1904.26" fwhm="0.000881" res="416578.0" algo="FTMS"/>
<pk mz="367.215831" i="1308179.5" sn="8.80" a="1234.20" fwhm="0.001227" res="299226.1" algo="FTMS"/>
<pk mz="368.025867" i="1730618.4" sn="12.42" a="993.93" fwhm="0.000769" res="478522.7" algo="FTMS"/>
<pk mz="368.034078" i="1249597.4" z="-1" sn="8.30" a="650.63" fwhm="0.000759" res="484960.9" algo="FTMS" component_name="NC" deconvoluted_molecular_mass="367.031251" deconvoluted_isotopic_mass="368.034624"/>
<pk mz="368.062277" i="4114503.8" sn="32.81" a="3356.36" fwhm="0.000887" res="414718.8" algo="FTMS"/>
<pk mz="368.070424" i="2398794.5" z="-1" sn="18.13" a="1945.60" fwhm="0.000924" res="398488.0" algo="FTMS" component_name="BG" deconvoluted_molecular_mass="367.067547" deconvoluted_isotopic_mass="368.070971"/>
<pk mz="368.098693" i="4019285.0" sn="32.00" a="3132.48" fwhm="0.000862" res="427055.1" algo="FTMS"/>
<pk mz="368.106811" i="2511959.8" z="-1" sn="19.10" a="1850.84" fwhm="0.000842" res="437204.2" algo="FTMS" component_name="w" deconvoluted_molecular_mass="367.104071" deconvoluted_isotopic_mass="368.107358"/>
<pk mz="368.135043" i="1822562.1" sn="13.20" a="1389.97" fwhm="0.000978" res="376383.1" algo="FTMS"/>
<pk mz="368.143203" i="2279525.0" z="-1" sn="17.11" a="1754.85" fwhm="0.000838" res="439353.2" algo="FTMS" component_name="HY" deconvoluted_molecular_mass="367.140696" deconvoluted_isotopic_mass="368.143750"/>
<pk mz="368.156375" i="1396073.9" sn="9.55" a="854.82" fwhm="0.000797" res="461960.3" algo="FTMS"/>
<pk mz="369.009919" i="1184289.1" sn="7.74" a="868.83" fwhm="0.001008" res="365949.7" algo="FTMS"/>
<pk mz="369.025242" i="2474406.8" sn="18.78" a="2064.75" fwhm="0.000964" res="382908.4" algo="FTMS"/>
<pk mz="369.046311" i="9738670.0" z="-1" sn="80.93" a="9580.11" fwhm="0.000960" res="384263.5" algo="FTMS" component_name="IM" deconvoluted_molecular_mass="369.046876" deconvoluted_isotopic_mass="369.046861"/>
<pk mz="369.057611" i="1127090.6" sn="7.25" a="521.40" fwhm="0.000635" res="581564.8" algo="FTMS"/>
<pk mz="369.061512" i="1284532.0" sn="8.60" a="575.47" fwhm="0.000667" res="553156.9" algo="FTMS"/>
<pk mz="369.065669" i="1269173.5" sn="8.46" a="800.49" fwhm="0.000871" res="423905.5" algo="FTMS"/>
<pk mz="369.072788" i="1329336.1" z="-1" sn="8.98" a="788.63" fwhm="0.000822" res="448740.6" algo="FTMS" component_name="BG" deconvoluted_molecular_mass="367.067547" deconvoluted_isotopic_mass="369.073337"/>
<pk mz="369.082717" i="18249148.0" z="-1" sn="153.76" a="17460.70" fwhm="0.000915" res="403261.3" algo="FTMS" component_name="AC" deconvoluted_molecular_mass="369.083369" deconvoluted_isotopic_mass="369.083267"/>
<pk mz="369.093967" i="2151359.8" sn="16.01" a="1617.89" fwhm="0.000880" res="419535.6" algo="FTMS"/>
<pk mz="369.119088" i="15779273.0" z="-1" sn="132.62" a="15205.00" fwhm="0.000949" res="388851.1" algo="FTMS" component_name="BA" deconvoluted_molecular_mass="369.119651" deconvoluted_isotopic_mass="369.119638"/>
<pk mz="369.132198" i="1500365.8" sn="10.44" a="1146.35" fwhm="0.000944" res="391202.1" algo="FTMS"/>
<pk mz="369.150033" i="1252692.4" z="-1" sn="8.32" a="1076.51" fwhm="0.001043" res="353864.6" algo="FTMS" component_name="HY" deconvoluted_molecular_mass="367.140696" deconvoluted_isotopic_mass="369.150582"/>
<pk mz="369.155540" i="9977302.0" z="-1" sn="82.98" a="9281.73" fwhm="0.000940" res="392527.7" algo="FTMS" component_name="HZ" deconvoluted_molecular_mass="369.156091" deconvoluted_isotopic_mass="369.156090"/>
<pk mz="369.168647" i="1204315.1" sn="7.91" a="781.42" fwhm="0.000839" res="439805.5" algo="FTMS"/>
<pk mz="369.191902" i="6510051.5" z="-1" sn="53.31" a="5978.17" fwhm="0.000956" res="386152.1" algo="FTMS" component_name="RN" deconvoluted_molecular_mass="369.192463" deconvoluted_isotopic_mass="369.192452"/>
<pk mz="369.228234" i="2514416.8" sn="19.12" a="1983.88" fwhm="0.000876" res="421318.4" algo="FTMS"/>
<pk mz="370.020461" i="1775122.3" sn="12.79" a="1216.37" fwhm="0.000820" res="451197.9" algo="FTMS"/>
<pk mz="370.028763" i="1198101.3" sn="7.85" a="545.90" fwhm="0.000727" res="509090.1" algo="FTMS"/>
<pk mz="370.041642" i="2092058.0" sn="15.50" a="1438.92" fwhm="0.000838" res="441498.4" algo="FTMS"/>
<pk mz="370.049781" i="1326365.0" z="-1" sn="8.95" a="911.41" fwhm="0.001035" res="357624.8" algo="FTMS" component_name="IM" deconvoluted_molecular_mass="369.046876" deconvoluted_isotopic_mass="370.050333"/>
<pk mz="370.056792" i="1821983.5" sn="13.19" a="1462.97" fwhm="0.000964" res="383993.1" algo="FTMS"/>
<pk mz="370.077963" i="3176231.3" sn="24.78" a="2410.02" fwhm="0.000867" res="426907.6" algo="FTMS"/>
<pk mz="370.086072" i="2668074.3" z="-1" sn="20.43" a="2353.84" fwhm="0.000999" res="370616.0" algo="FTMS" component_name="AC" deconvoluted_molecular_mass="369.083369" deconvoluted_isotopic_mass="370.086625"/>
<pk mz="370.114404" i="2771764.5" z="-1" sn="21.32" a="2238.46" fwhm="0.000915" res="404377.4" algo="FTMS" component_name="w" deconvoluted_molecular_mass="367.104071" deconvoluted_isotopic_mass="370.114957"/>
<pk mz="370.122534" i="2357047.5" z="-1" sn="17.77" a="1684.11" fwhm="0.000765" res="484065.6" algo="FTMS" component_name="BA" deconvoluted_molecular_mass="369.119651" deconvoluted_isotopic_mass="370.123086"/>
<pk mz="370.125629" i="2184760.8" sn="16.30" a="1617.42" fwhm="0.000843" res="439076.6" algo="FTMS"/>
<pk mz="370.127508" i="1764665.4" sn="12.70" a="1370.89" fwhm="0.001003" res="369114.9" algo="FTMS"/>
<pk mz="370.150748" i="1108289.9" sn="7.08" a="781.38" fwhm="0.001060" res="349350.1" algo="FTMS"/>
<pk mz="370.158889" i="1891652.9" z="-1" sn="13.79" a="1509.99" fwhm="0.000877" res="422210.9" algo="FTMS" component_name="HZ" deconvoluted_molecular_mass="369.156091" deconvoluted_isotopic_mass="370.159441"/>
<pk mz="370.162033" i="1201222.0" sn="7.88" a="621.36" fwhm="0.000699" res="529189.7" algo="FTMS"/>
<pk mz="370.195295" i="1712210.1" z="-1" sn="12.25" a="1423.34" fwhm="0.000947" res="390940.0" algo="FTMS" component_name="RN" deconvoluted_molecular_mass="369.192463" deconvoluted_isotopic_mass="370.195848"/>
<pk mz="371.004485" i="2828154.0" z="-7" sn="21.80" a="2358.38" fwhm="0.000977" res="379898.3" algo="FTMS" component_name="PD" deconvoluted_molecular_mass="2603.072349" deconvoluted_isotopic_mass="2603.082235"/>
<pk mz="371.005816" i="4148346.5" sn="33.09" a="3768.20" fwhm="0.000963" res="385165.0" algo="FTMS"/>
<pk mz="371.025505" i="2304129.8" sn="17.31" a="2317.48" fwhm="0.001129" res="328551.1" algo="FTMS"/>
<pk mz="371.040892" i="2674823.3" sn="20.49" a="2496.98" fwhm="0.001027" res="361139.5" algo="FTMS"/>
<pk mz="371.052076" i="2239371.5" sn="16.76" a="1642.48" fwhm="0.000845" res="439122.8" algo="FTMS"/>
<pk mz="371.062007" i="11839631.0" z="-1" sn="98.91" a="11407.81" fwhm="0.000955" res="388658.6" algo="FTMS" component_name="EP" deconvoluted_molecular_mass="371.062569" deconvoluted_isotopic_mass="371.062562"/>
<pk mz="371.077324" i="1912980.6" sn="13.97" a="1375.35" fwhm="0.000839" res="442508.9" algo="FTMS"/>
<pk mz="371.098406" i="14184604.0" z="-1" sn="118.97" a="13936.36" fwhm="0.000946" res="392194.9" algo="FTMS" component_name="BY" deconvoluted_molecular_mass="371.098974" deconvoluted_isotopic_mass="371.098962"/>
<pk mz="371.109746" i="1383328.5" sn="9.43" a="909.51" fwhm="0.000929" res="399648.1" algo="FTMS"/>
<pk mz="371.113616" i="1841313.9" sn="13.35" a="1136.52" fwhm="0.000787" res="471496.1" algo="FTMS"/>
<pk mz="371.134741" i="11610282.0" z="-1" sn="96.94" a="11111.13" fwhm="0.000936" res="396608.6" algo="FTMS" component_name="EW" deconvoluted_molecular_mass="371.135299" deconvoluted_isotopic_mass="371.135296"/>
<pk mz="371.145998" i="7051437.5" z="-7" sn="57.93" a="6356.60" fwhm="0.000915" res="405772.2" algo="FTMS" component_name="PD" deconvoluted_molecular_mass="2603.072349" deconvoluted_isotopic_mass="2604.072828"/>
<pk mz="371.171149" i="11392183.0" z="-1" sn="95.08" a="11438.09" fwhm="0.001001" res="370839.2" algo="FTMS" component_name="FA" deconvoluted_molecular_mass="371.171705" deconvoluted_isotopic_mass="371.171705"/>
<pk mz="371.182543" i="1460027.1" sn="10.09" a="1101.48" fwhm="0.000910" res="407715.7" algo="FTMS"/>
<pk mz="371.207507" i="6932676.0" z="-1" sn="56.92" a="6227.63" fwhm="0.000939" res="395473.5" algo="FTMS" component_name="PN" deconvoluted_molecular_mass="371.208059" deconvoluted_isotopic_mass="371.208063"/>
<pk mz="371.243981" i="1609169.6" sn="11.37" a="1495.42" fwhm="0.001214" res="305924.1" algo="FTMS"/>
<pk mz="372.036093" i="2446835.5" sn="18.53" a="1700.20" fwhm="0.000806" res="461435.5" algo="FTMS"/>
<pk mz="372.057171" i="1811195.1" sn="13.09" a="1324.38" fwhm="0.000889" res="418562.8" algo="FTMS"/>
<pk mz="372.065415" i="1406974.1" z="-1" sn="9.63" a="984.13" fwhm="0.000861" res="432032.6" algo="FTMS" component_name="EP" deconvoluted_molecular_mass="371.062569" deconvoluted_isotopic_mass="372.065974"/>
<pk mz="372.072567" i="2021120.8" sn="14.89" a="1592.73" fwhm="0.000966" res="385188.9" algo="FTMS"/>
<pk mz="372.093586" i="2830344.5" z="-1" sn="21.81" a="2623.43" fwhm="0.000996" res="373685.0" algo="FTMS" component_name="AC" deconvoluted_molecular_mass="369.083369" deconvoluted_isotopic_mass="372.094145"/>
<pk mz="372.101837" i="2340875.5" z="-1" sn="17.62" a="2242.14" fwhm="0.001129" res="329599.1" algo="FTMS" component_name="BY" deconvoluted_molecular_mass="371.098974" deconvoluted_isotopic_mass="372.102396"/>
<pk mz="372.130062" i="1870869.8" sn="13.60" a="1398.46" fwhm="0.000857" res="434396.8" algo="FTMS"/>
<pk mz="372.138099" i="2140952.8" z="-1" sn="15.91" a="1909.38" fwhm="0.001035" res="359444.8" algo="FTMS" component_name="EW" deconvoluted_molecular_mass="371.135299" deconvoluted_isotopic_mass="372.138658"/>
<pk mz="372.141270" i="2719257.8" sn="20.86" a="2607.42" fwhm="0.001061" res="350596.4" algo="FTMS"/>
<pk mz="372.166300" i="1161571.0" sn="7.53" a="1033.60" fwhm="0.001236" res="301000.4" algo="FTMS"/>
<pk mz="372.174494" i="2549542.0" z="-1" sn="19.41" a="2025.01" fwhm="0.000919" res="404852.6" algo="FTMS" component_name="FA" deconvoluted_molecular_mass="371.171705" deconvoluted_isotopic_mass="372.175053"/>
<pk mz="372.177617" i="2082087.1" sn="15.41" a="1560.31" fwhm="0.000909" res="409323.9" algo="FTMS"/>
<pk mz="372.210824" i="1568051.3" z="-1" sn="11.01" a="1041.75" fwhm="0.000848" res="439118.2" algo="FTMS" component_name="PN" deconvoluted_molecular_mass="371.208059" deconvoluted_isotopic_mass="372.211383"/>
<pk mz="372.213832" i="2228020.5" sn="16.66" a="1958.74" fwhm="0.000975" res="381809.0" algo="FTMS"/>
<pk mz="372.303974" i="1283157.4" sn="8.57" a="783.59" fwhm="0.000770" res="483657.0" algo="FTMS"/>
<pk mz="373.002883" i="1328981.1" sn="8.96" a="793.51" fwhm="0.000798" res="467654.2" algo="FTMS"/>
<pk mz="373.020076" i="5127515.5" sn="41.47" a="4744.50" fwhm="0.000989" res="377270.2" algo="FTMS"/>
<pk mz="373.041336" i="2510691.3" sn="19.07" a="2226.40" fwhm="0.001034" res="360829.2" algo="FTMS"/>
<pk mz="373.056490" i="4189032.8" sn="33.44" a="3646.30" fwhm="0.000949" res="393278.3" algo="FTMS"/>
<pk mz="373.067783" i="2781549.0" sn="21.39" a="2025.77" fwhm="0.000854" res="436734.1" algo="FTMS"/>
<pk mz="373.077609" i="8028016.5" z="-1" sn="66.28" a="8346.10" fwhm="0.001008" res="369999.0" algo="FTMS" component_name="MC" deconvoluted_molecular_mass="373.078170" deconvoluted_isotopic_mass="373.078171"/>
<pk mz="373.092900" i="3773302.0" sn="29.88" a="3338.68" fwhm="0.000969" res="384984.1" algo="FTMS"/>
<pk mz="373.101939" i="4208505.5" sn="33.60" a="3960.81" fwhm="0.000987" res="378003.2" algo="FTMS"/>
<pk mz="373.104069" i="1818234.1" sn="13.15" a="1303.49" fwhm="0.000850" res="438920.7" algo="FTMS"/>
<pk mz="373.114007" i="8814462.0" z="-1" sn="73.01" a="8869.88" fwhm="0.001000" res="373209.4" algo="FTMS" component_name="KO" deconvoluted_molecular_mass="373.114565" deconvoluted_isotopic_mass="373.114568"/>
<pk mz="373.125221" i="2323586.0" sn="17.47" a="1797.93" fwhm="0.000869" res="429447.3" algo="FTMS"/>
<pk mz="373.129249" i="2150275.5" sn="15.99" a="1691.87" fwhm="0.000953" res="391583.7" algo="FTMS"/>
<pk mz="373.142412" i="1903752.3" sn="13.88" a="1711.82" fwhm="0.001061" res="351712.4" algo="FTMS"/>
<pk mz="373.150399" i="10552203.0" z="-1" sn="87.88" a="10712.45" fwhm="0.000988" res="377737.1" algo="FTMS" component_name="GU" deconvoluted_molecular_mass="373.150960" deconvoluted_isotopic_mass="373.150960"/>
<pk mz="373.161711" i="1312527.3" sn="8.82" a="735.28" fwhm="0.000825" res="452058.2" algo="FTMS"/>
<pk mz="373.172864" i="2264211.3" sn="16.97" a="1597.88" fwhm="0.000855" res="436324.9" algo="FTMS"/>
<pk mz="373.186747" i="8871832.0" z="-1" sn="73.50" a="8684.21" fwhm="0.000993" res="375746.8" algo="FTMS" component_name="KH" deconvoluted_molecular_mass="373.187411" deconvoluted_isotopic_mass="373.187309"/>
<pk mz="373.223117" i="3956645.8" sn="31.45" a="3401.95" fwhm="0.000924" res="403932.2" algo="FTMS"/>
<pk mz="373.259663" i="1119155.1" sn="7.17" a="473.19" fwhm="0.000685" res="544875.5" algo="FTMS"/>
<pk mz="374.015377" i="2002119.5" sn="14.53" a="1601.88" fwhm="0.000955" res="391778.5" algo="FTMS"/>
<pk mz="374.051732" i="3638996.8" sn="28.35" a="3058.47" fwhm="0.000905" res="413209.7" algo="FTMS"/>
<pk mz="374.062961" i="1432792.9" sn="9.72" a="1029.06" fwhm="0.000868" res="431088.6" algo="FTMS"/>
<pk mz="374.080946" i="1435359.5" z="-1" sn="9.74" a="829.13" fwhm="0.000806" res="464228.5" algo="FTMS" component_name="MC" deconvoluted_molecular_mass="373.078170" deconvoluted_isotopic_mass="374.081511"/>
<pk mz="374.088051" i="2143202.0" sn="15.72" a="1879.78" fwhm="0.001052" res="355721.8" algo="FTMS"/>
<pk mz="374.109129" i="2091497.9" sn="15.28" a="1784.11" fwhm="0.000983" res="380559.0" algo="FTMS"/>
<pk mz="374.117330" i="1961196.9" z="-1" sn="14.18" a="1384.30" fwhm="0.000883" res="423716.6" algo="FTMS" component_name="KO" deconvoluted_molecular_mass="373.114565" deconvoluted_isotopic_mass="374.117895"/>
<pk mz="374.124583" i="1597423.5" sn="11.11" a="1043.88" fwhm="0.000877" res="426616.5" algo="FTMS"/>
<pk mz="374.145638" i="2332663.3" sn="17.32" a="1777.00" fwhm="0.000886" res="422291.5" algo="FTMS"/>
<pk mz="374.153740" i="2122490.0" z="-1" sn="15.54" a="1800.15" fwhm="0.000878" res="426318.8" algo="FTMS" component_name="GU" deconvoluted_molecular_mass="373.150960" deconvoluted_isotopic_mass="374.154304"/>
<pk mz="374.156796" i="3175163.3" sn="24.43" a="2658.39" fwhm="0.000878" res="426276.9" algo="FTMS"/>
<pk mz="374.190280" i="1159879.5" z="-1" sn="7.41" a="1106.95" fwhm="0.001354" res="276409.5" algo="FTMS" component_name="KH" deconvoluted_molecular_mass="373.187411" deconvoluted_isotopic_mass="374.190844"/>
<pk mz="374.244927" i="2270491.5" sn="16.79" a="1796.71" fwhm="0.000927" res="403590.9" algo="FTMS"/>
<pk mz="374.999365" i="2185007.3" sn="16.07" a="1752.75" fwhm="0.000917" res="408727.8" algo="FTMS"/>
<pk mz="375.035713" i="7363132.5" sn="59.79" a="7804.15" fwhm="0.001030" res="364267.4" algo="FTMS"/>
<pk mz="375.046993" i="2311744.8" sn="17.14" a="1788.60" fwhm="0.000893" res="420184.4" algo="FTMS"/>
<pk mz="375.056925" i="3019332.3" sn="23.11" a="2660.02" fwhm="0.000969" res="386874.5" algo="FTMS"/>
<pk mz="375.072112" i="7063114.0" z="-1" sn="57.25" a="7182.38" fwhm="0.000996" res="376396.5" algo="FTMS" component_name="OZ" deconvoluted_molecular_mass="375.072666" deconvoluted_isotopic_mass="375.072679"/>
<pk mz="375.083390" i="3356750.0" sn="25.96" a="3028.85" fwhm="0.000975" res="384611.6" algo="FTMS"/>
<pk mz="375.085156" i="1390414.6" sn="9.36" a="1004.98" fwhm="0.000879" res="426824.1" algo="FTMS"/>
<pk mz="375.093223" i="4572241.5" sn="36.22" a="4543.93" fwhm="0.001022" res="366963.2" algo="FTMS"/>
<pk mz="375.099889" i="4646996.0" sn="36.85" a="4316.71" fwhm="0.001001" res="374710.1" algo="FTMS"/>
<pk mz="375.108480" i="6026839.0" sn="48.50" a="5634.85" fwhm="0.000981" res="382201.0" algo="FTMS"/>
<pk mz="375.119704" i="1326939.3" sn="8.82" a="900.16" fwhm="0.000857" res="437489.1" algo="FTMS"/>
<pk mz="375.121437" i="2410844.0" sn="17.97" a="1976.49" fwhm="0.000961" res="390254.9" algo="FTMS"/>
<pk mz="375.129643" i="5935711.0" sn="47.73" a="5727.84" fwhm="0.001007" res="372683.8" algo="FTMS"/>
<pk mz="375.140973" i="1285987.0" sn="8.48" a="638.87" fwhm="0.000781" res="480233.5" algo="FTMS"/>
<pk mz="375.144873" i="3487332.5" sn="27.06" a="2888.43" fwhm="0.000915" res="410185.9" algo="FTMS"/>
<pk mz="375.157951" i="3842153.3" sn="30.06" a="3535.15" fwhm="0.000983" res="381669.1" algo="FTMS"/>
<pk mz="375.163600" i="2113899.3" sn="15.47" a="1713.71" fwhm="0.000915" res="410047.6" algo="FTMS"/>
<pk mz="375.166042" i="5854828.0" sn="47.05" a="5571.10" fwhm="0.000994" res="377525.3" algo="FTMS"/>
<pk mz="375.177123" i="1318640.3" sn="8.75" a="898.55" fwhm="0.000894" res="419814.7" algo="FTMS"/>
<pk mz="375.194179" i="1242742.5" z="-1" sn="8.11" a="649.25" fwhm="0.000718" res="522310.2" algo="FTMS" component_name="KH" deconvoluted_molecular_mass="373.187411" deconvoluted_isotopic_mass="375.194747"/>
<pk mz="375.202463" i="3815545.5" sn="29.83" a="3343.65" fwhm="0.000978" res="383667.4" algo="FTMS"/>
<pk mz="375.238794" i="1449094.8" sn="9.85" a="1002.21" fwhm="0.001036" res="362330.9" algo="FTMS"/>
<pk mz="376.030966" i="4727208.0" sn="37.53" a="4182.23" fwhm="0.000951" res="395367.3" algo="FTMS"/>
<pk mz="376.067399" i="5023669.5" sn="40.03" a="4636.03" fwhm="0.000973" res="386628.1" algo="FTMS"/>
<pk mz="376.075373" i="1428152.3" z="-1" sn="9.67" a="765.66" fwhm="0.000769" res="489042.6" algo="FTMS" component_name="OZ" deconvoluted_molecular_mass="375.072666" deconvoluted_isotopic_mass="376.075943"/>
<pk mz="376.078597" i="1734585.4" sn="12.26" a="1181.16" fwhm="0.000841" res="447347.3" algo="FTMS"/>
<pk mz="376.103803" i="2217154.5" sn="16.33" a="1976.99" fwhm="0.001025" res="366795.0" algo="FTMS"/>
<pk mz="376.111799" i="1172805.5" sn="7.52" a="697.23" fwhm="0.000911" res="412993.2" algo="FTMS"/>
<pk mz="376.124827" i="2713034.3" sn="20.52" a="2273.11" fwhm="0.000903" res="416466.4" algo="FTMS"/>
<pk mz="376.133207" i="1431501.3" sn="9.70" a="812.27" fwhm="0.000732" res="513889.4" algo="FTMS"/>
<pk mz="376.161354" i="3166423.5" sn="24.35" a="3053.84" fwhm="0.001069" res="351816.5" algo="FTMS"/>
<pk mz="376.169393" i="1515738.5" sn="10.41" a="1145.99" fwhm="0.000941" res="399812.2" algo="FTMS"/>
<pk mz="377.015035" i="5295887.0" sn="42.33" a="5241.26" fwhm="0.001031" res="365750.9" algo="FTMS"/>
<pk mz="377.026223" i="1780498.9" sn="12.64" a="1558.53" fwhm="0.001063" res="354699.5" algo="FTMS"/>
<pk mz="377.051403" i="11647260.0" z="-1" sn="95.95" a="11491.41" fwhm="0.000984" res="383140.1" algo="FTMS" component_name="ET" deconvoluted_molecular_mass="377.051982" deconvoluted_isotopic_mass="377.051976"/>
<pk mz="377.062562" i="4142880.0" sn="32.59" a="3618.78" fwhm="0.000943" res="399858.4" algo="FTMS"/>
<pk mz="377.070888" i="1383331.1" sn="9.29" a="976.50" fwhm="0.000880" res="428540.3" algo="FTMS"/>
<pk mz="377.072314" i="1680419.6" sn="11.80" a="1318.69" fwhm="0.000936" res="402797.4" algo="FTMS"/>
<pk mz="377.085631" i="4159272.5" sn="32.73" a="3476.60" fwhm="0.000917" res="411265.5" algo="FTMS"/>
<pk mz="377.087803" i="11510057.0" z="-1" sn="94.79" a="11050.00" fwhm="0.000970" res="388613.6" algo="FTMS" component_name="EY" deconvoluted_molecular_mass="377.088385" deconvoluted_isotopic_mass="377.088376"/>
<pk mz="377.091140" i="1838122.5" sn="13.13" a="1142.11" fwhm="0.000822" res="458786.5" algo="FTMS"/>
<pk mz="377.099128" i="3781933.5" sn="29.54" a="3534.89" fwhm="0.000958" res="393718.8" algo="FTMS"/>
<pk mz="377.100918" i="2558254.0" sn="19.21" a="2105.54" fwhm="0.000957" res="393989.2" algo="FTMS"/>
<pk mz="377.109036" i="1735985.0" sn="12.27" a="1269.32" fwhm="0.000924" res="407983.6" algo="FTMS"/>
<pk mz="377.124191" i="7996726.5" z="-1" sn="65.13" a="7820.24" fwhm="0.001007" res="374645.4" algo="FTMS" component_name="MF" deconvoluted_molecular_mass="377.125292" deconvoluted_isotopic_mass="377.124764"/>
<pk mz="377.127575" i="1175351.9" sn="7.53" a="642.84" fwhm="0.000720" res="524148.1" algo="FTMS"/>
<pk mz="377.135495" i="2179642.8" sn="16.01" a="1878.01" fwhm="0.001037" res="363798.5" algo="FTMS"/>
<pk mz="377.137228" i="4582203.5" sn="36.30" a="4675.86" fwhm="0.001073" res="351495.8" algo="FTMS"/>
<pk mz="377.145257" i="2497342.3" sn="18.70" a="2215.58" fwhm="0.001053" res="358324.9" algo="FTMS"/>
<pk mz="377.155138" i="1558593.9" sn="10.77" a="970.39" fwhm="0.000794" res="475134.0" algo="FTMS"/>
<pk mz="377.160569" i="4974404.0" sn="39.61" a="4845.92" fwhm="0.000982" res="384075.8" algo="FTMS"/>
<pk mz="377.173671" i="3842888.5" sn="30.06" a="3578.81" fwhm="0.000968" res="389777.3" algo="FTMS"/>
<pk mz="377.181703" i="1543243.5" sn="10.64" a="939.76" fwhm="0.000815" res="463055.2" algo="FTMS"/>
<pk mz="377.209977" i="1847893.9" sn="13.21" a="1375.78" fwhm="0.000994" res="379646.9" algo="FTMS"/>
<pk mz="378.010216" i="1548409.0" sn="10.68" a="1083.06" fwhm="0.000894" res="422821.1" algo="FTMS"/>
<pk mz="378.046678" i="5863046.0" sn="47.11" a="5797.51" fwhm="0.001026" res="368529.4" algo="FTMS"/>
<pk mz="378.054775" i="2518921.3" z="-1" sn="18.88" a="2246.07" fwhm="0.001020" res="370749.0" algo="FTMS" component_name="ET" deconvoluted_molecular_mass="377.051982" deconvoluted_isotopic_mass="378.055351"/>
<pk mz="378.057819" i="1147658.3" sn="7.30" a="1027.74" fwhm="0.001212" res="311884.1" algo="FTMS"/>
<pk mz="378.083032" i="5698195.5" sn="45.72" a="5252.28" fwhm="0.000953" res="396573.7" algo="FTMS"/>
<pk mz="378.091208" i="1946774.4" z="-1" sn="14.05" a="1502.19" fwhm="0.000875" res="432193.3" algo="FTMS" component_name="EY" deconvoluted_molecular_mass="377.088385" deconvoluted_isotopic_mass="378.091785"/>
<pk mz="378.094340" i="1449623.5" sn="9.85" a="882.38" fwhm="0.000827" res="457187.1" algo="FTMS"/>
<pk mz="378.104233" i="1886363.1" sn="13.54" a="1473.84" fwhm="0.000995" res="379882.7" algo="FTMS"/>
<pk mz="378.119477" i="2933920.8" sn="22.38" a="2848.50" fwhm="0.001035" res="365233.8" algo="FTMS"/>
<pk mz="378.127739" i="1702819.6" z="-1" sn="11.99" a="1447.24" fwhm="0.001096" res="345096.4" algo="FTMS" component_name="MF" deconvoluted_molecular_mass="377.125292" deconvoluted_isotopic_mass="378.128316"/>
<pk mz="378.140590" i="3776680.3" sn="29.50" a="3402.72" fwhm="0.000990" res="382151.6" algo="FTMS"/>
<pk mz="378.176983" i="1595701.6" sn="11.08" a="1368.11" fwhm="0.001106" res="341927.2" algo="FTMS"/>
<pk mz="378.994263" i="1311838.3" sn="8.68" a="1118.84" fwhm="0.001078" res="351689.8" algo="FTMS"/>
<pk mz="379.030673" i="9333739.0" z="-1" sn="76.41" a="9336.87" fwhm="0.001011" res="374963.0" algo="FTMS" component_name="JE, SU" deconvoluted_molecular_mass="379.031258" deconvoluted_isotopic_mass="379.031252"/>
<pk mz="379.041857" i="2655983.5" sn="20.03" a="2520.02" fwhm="0.001068" res="354904.8" algo="FTMS"/>
<pk mz="379.067046" i="15916025.0" z="-1" sn="131.99" a="16396.47" fwhm="0.001013" res="374224.6" algo="FTMS" component_name="AX" deconvoluted_molecular_mass="379.067641" deconvoluted_isotopic_mass="379.067625"/>
<pk mz="379.078318" i="4640764.5" sn="36.79" a="4112.93" fwhm="0.000951" res="398523.0" algo="FTMS"/>
<pk mz="379.080177" i="2133757.3" sn="15.62" a="1612.40" fwhm="0.000844" res="449233.3" algo="FTMS"/>
<pk mz="379.082806" i="1574270.3" sn="10.90" a="1453.44" fwhm="0.001192" res="317965.5" algo="FTMS"/>
<pk mz="379.086511" i="1527295.6" sn="10.50" a="1031.64" fwhm="0.000889" res="426540.4" algo="FTMS"/>
<pk mz="379.103453" i="16409606.0" z="-1" sn="136.16" a="16162.54" fwhm="0.000984" res="385170.8" algo="FTMS" component_name="AU" deconvoluted_molecular_mass="379.104274" deconvoluted_isotopic_mass="379.104033"/>
<pk mz="379.106693" i="1304583.0" sn="8.62" a="1012.32" fwhm="0.001045" res="362820.1" algo="FTMS"/>
<pk mz="379.114764" i="2796553.8" sn="21.22" a="2574.26" fwhm="0.001001" res="378866.7" algo="FTMS"/>
<pk mz="379.116550" i="4341258.5" sn="34.26" a="3825.17" fwhm="0.000939" res="403937.7" algo="FTMS"/>
<pk mz="379.134128" i="1749392.9" z="-1" sn="12.38" a="1431.47" fwhm="0.001070" res="354294.5" algo="FTMS" component_name="MF" deconvoluted_molecular_mass="377.125292" deconvoluted_isotopic_mass="379.134707"/>
<pk mz="379.139836" i="10738707.0" z="-1" sn="88.28" a="10362.71" fwhm="0.000977" res="387912.9" algo="FTMS" component_name="GF" deconvoluted_molecular_mass="379.140408" deconvoluted_isotopic_mass="379.140415"/>
<pk mz="379.152961" i="5092887.5" sn="40.61" a="4897.06" fwhm="0.001014" res="374071.8" algo="FTMS"/>
<pk mz="379.170695" i="1287582.1" sn="8.48" a="962.77" fwhm="0.001009" res="375691.5" algo="FTMS"/>
<pk mz="379.176238" i="4490784.0" sn="35.52" a="4541.26" fwhm="0.001045" res="362798.8" algo="FTMS"/>
<pk mz="379.189335" i="2536997.0" z="-6" sn="19.03" a="1969.13" fwhm="0.000913" res="415254.4" algo="FTMS" component_name="SU" deconvoluted_molecular_mass="2279.196272" deconvoluted_isotopic_mass="2280.178609"/>
<pk mz="379.212686" i="1793837.4" sn="12.75" a="1391.99" fwhm="0.000930" res="407951.6" algo="FTMS"/>
<pk mz="379.215868" i="1548078.5" sn="10.68" a="1102.10" fwhm="0.000915" res="414367.7" algo="FTMS"/>
<pk mz="379.225634" i="2485810.0" sn="18.59" a="2048.01" fwhm="0.000953" res="398015.9" algo="FTMS"/>
<pk mz="380.025918" i="2462803.8" sn="18.40" a="2437.45" fwhm="0.001149" res="330759.5" algo="FTMS"/>
<pk mz="380.034071" i="1247126.6" z="-1" sn="8.13" a="980.95" fwhm="0.001146" res="331695.4" algo="FTMS" component_name="JE" deconvoluted_molecular_mass="379.031258" deconvoluted_isotopic_mass="380.034653"/>
<pk mz="380.062306" i="6451553.0" z="-1" sn="52.07" a="5812.45" fwhm="0.000940" res="404432.4" algo="FTMS" component_name="RS" deconvoluted_molecular_mass="380.062906" deconvoluted_isotopic_mass="380.062888"/>
<pk mz="380.070480" i="3181923.8" z="-1" sn="24.47" a="2554.37" fwhm="0.000899" res="422590.4" algo="FTMS" component_name="AX" deconvoluted_molecular_mass="379.067641" deconvoluted_isotopic_mass="380.071062"/>
<pk mz="380.098683" i="5617518.0" sn="45.03" a="5541.58" fwhm="0.001035" res="367111.0" algo="FTMS"/>
<pk mz="380.106816" i="3334512.8" z="-1" sn="25.76" a="3094.99" fwhm="0.000989" res="384210.4" algo="FTMS" component_name="AU" deconvoluted_molecular_mass="379.104274" deconvoluted_isotopic_mass="380.107398"/>
<pk mz="380.109884" i="1405554.0" sn="9.47" a="936.08" fwhm="0.000914" res="415854.5" algo="FTMS"/>
<pk mz="380.119874" i="1505653.6" sn="10.31" a="1031.33" fwhm="0.000870" res="436671.2" algo="FTMS"/>
<pk mz="380.135251" i="2153595.3" sn="15.79" a="1744.43" fwhm="0.000994" res="382582.1" algo="FTMS"/>
<pk mz="380.143129" i="2008702.0" z="-1" sn="14.56" a="1669.39" fwhm="0.000904" res="420342.7" algo="FTMS" component_name="GF" deconvoluted_molecular_mass="379.140408" deconvoluted_isotopic_mass="380.143711"/>
<pk mz="380.156285" i="1408642.8" sn="9.50" a="849.20" fwhm="0.000830" res="457987.9" algo="FTMS"/>
<pk mz="381.009927" i="3238582.8" sn="24.94" a="2990.23" fwhm="0.001050" res="363026.6" algo="FTMS"/>
<pk mz="381.025253" i="1569980.1" sn="10.85" a="1290.66" fwhm="0.000968" res="393801.4" algo="FTMS"/>
<pk mz="381.036633" i="1158976.3" sn="7.38" a="736.24" fwhm="0.001007" res="378355.2" algo="FTMS"/>
<pk mz="381.046376" i="14044868.0" z="-1" sn="116.18" a="14338.41" fwhm="0.001003" res="379947.2" algo="FTMS" component_name="CB" deconvoluted_molecular_mass="381.046890" deconvoluted_isotopic_mass="381.046961"/>
<pk mz="381.057662" i="3009223.8" sn="23.01" a="2653.49" fwhm="0.000967" res="394138.0" algo="FTMS"/>
<pk mz="381.065767" i="1186122.8" z="-1" sn="7.61" a="752.42" fwhm="0.000854" res="446104.6" algo="FTMS" component_name="RS" deconvoluted_molecular_mass="380.062906" deconvoluted_isotopic_mass="381.066352"/>
<pk mz="381.082712" i="22230736.0" z="-1" sn="185.30" a="23017.76" fwhm="0.000988" res="385651.2" algo="FTMS" component_name="X" deconvoluted_molecular_mass="381.083222" deconvoluted_isotopic_mass="381.083297"/>
<pk mz="381.093908" i="3509460.8" sn="27.23" a="3173.51" fwhm="0.001001" res="380614.0" algo="FTMS"/>
<pk mz="381.095783" i="1274709.5" sn="8.36" a="878.54" fwhm="0.000934" res="407904.6" algo="FTMS"/>
<pk mz="381.113759" i="1390812.0" z="-1" sn="9.34" a="960.88" fwhm="0.000952" res="400312.5" algo="FTMS" component_name="AU" deconvoluted_molecular_mass="379.104274" deconvoluted_isotopic_mass="381.114344"/>
<pk mz="381.119112" i="19343070.0" z="-1" sn="160.92" a="20087.46" fwhm="0.001004" res="379629.4" algo="FTMS" component_name="t" deconvoluted_molecular_mass="381.119914" deconvoluted_isotopic_mass="381.119697"/>
<pk mz="381.122499" i="1246175.1" sn="8.12" a="878.26" fwhm="0.000991" res="384736.3" algo="FTMS"/>
<pk mz="381.130504" i="1351394.0" sn="9.01" a="786.23" fwhm="0.000924" res="412369.1" algo="FTMS"/>
<pk mz="381.132139" i="4089058.8" sn="32.12" a="3953.82" fwhm="0.001044" res="364987.2" algo="FTMS"/>
<pk mz="381.149910" i="1896937.0" sn="13.62" a="1301.90" fwhm="0.000856" res="445158.2" algo="FTMS"/>
<pk mz="381.155477" i="10637035.0" z="-1" sn="87.41" a="10733.98" fwhm="0.001018" res="374492.8" algo="FTMS" component_name="GM" deconvoluted_molecular_mass="381.156051" deconvoluted_isotopic_mass="381.156063"/>
<pk mz="381.158848" i="1177324.3" sn="7.54" a="655.23" fwhm="0.000840" res="453538.2" algo="FTMS"/>
<pk mz="381.168510" i="3195119.8" sn="24.58" a="3165.93" fwhm="0.001095" res="347990.8" algo="FTMS"/>
<pk mz="381.191894" i="4508920.0" sn="35.67" a="4010.82" fwhm="0.000946" res="402761.6" algo="FTMS"/>
<pk mz="381.205108" i="1318268.9" sn="8.73" a="773.20" fwhm="0.000886" res="430083.2" algo="FTMS"/>
<pk mz="381.228355" i="1369093.3" sn="9.16" a="972.29" fwhm="0.000938" res="406365.1" algo="FTMS"/>
<pk mz="381.231592" i="2621190.5" sn="19.46" a="2259.48" fwhm="0.000951" res="400837.5" algo="FTMS"/>
<pk mz="382.041567" i="3757609.5" sn="28.92" a="3357.01" fwhm="0.000994" res="384365.6" algo="FTMS"/>
<pk mz="382.049787" i="2451756.3" z="-1" sn="18.05" a="2267.32" fwhm="0.000999" res="382443.8" algo="FTMS" component_name="CB" deconvoluted_molecular_mass="381.046890" deconvoluted_isotopic_mass="382.050375"/>
<pk mz="382.056866" i="1556526.9" sn="10.59" a="1337.98" fwhm="0.001021" res="374073.9" algo="FTMS"/>
<pk mz="382.077949" i="5490742.5" sn="43.36" a="5411.32" fwhm="0.001019" res="374911.0" algo="FTMS"/>
<pk mz="382.086086" i="3816505.3" z="-1" sn="29.41" a="3850.26" fwhm="0.001070" res="357048.0" algo="FTMS" component_name="X" deconvoluted_molecular_mass="381.083222" deconvoluted_isotopic_mass="382.086674"/>
<pk mz="382.114357" i="4488771.5" sn="35.01" a="3976.50" fwhm="0.000975" res="391838.3" algo="FTMS"/>
<pk mz="382.122485" i="3229254.5" z="-1" sn="24.52" a="2691.77" fwhm="0.000932" res="410118.9" algo="FTMS" component_name="t" deconvoluted_molecular_mass="381.119914" deconvoluted_isotopic_mass="382.123073"/>
<pk mz="382.150759" i="2287184.5" sn="16.68" a="1579.27" fwhm="0.000826" res="462873.9" algo="FTMS"/>
<pk mz="382.158751" i="2144851.5" z="-1" sn="15.49" a="1694.59" fwhm="0.000961" res="397504.8" algo="FTMS" component_name="GM" deconvoluted_molecular_mass="381.156051" deconvoluted_isotopic_mass="382.159339"/>
<pk mz="383.004472" i="1681026.0" sn="11.63" a="1199.07" fwhm="0.000893" res="429059.7" algo="FTMS"/>
<pk mz="383.025606" i="4239753.5" sn="32.93" a="4144.00" fwhm="0.001029" res="372126.7" algo="FTMS"/>
<pk mz="383.040837" i="2195087.0" z="-12" sn="15.91" a="1968.44" fwhm="0.000983" res="389854.5" algo="FTMS" component_name="SJ" deconvoluted_molecular_mass="4607.571558" deconvoluted_isotopic_mass="4607.583208"/>
<pk mz="383.052067" i="1452179.0" z="-1" sn="9.72" a="859.29" fwhm="0.000838" res="456999.2" algo="FTMS" component_name="CB" deconvoluted_molecular_mass="381.046890" deconvoluted_isotopic_mass="383.052658"/>
<pk mz="383.061982" i="18536854.0" z="-1" sn="152.00" a="19467.14" fwhm="0.001015" res="377561.0" algo="FTMS" component_name="x" deconvoluted_molecular_mass="383.062582" deconvoluted_isotopic_mass="383.062573"/>
<pk mz="383.073152" i="2393498.5" sn="17.56" a="2272.06" fwhm="0.001121" res="341787.4" algo="FTMS"/>
<pk mz="383.077195" i="1222684.0" sn="7.81" a="830.64" fwhm="0.000997" res="384149.3" algo="FTMS"/>
<pk mz="383.098390" i="25516452.0" z="-1" sn="210.13" a="26730.80" fwhm="0.001009" res="379533.3" algo="FTMS" component_name="Q" deconvoluted_molecular_mass="383.099022" deconvoluted_isotopic_mass="383.098982"/>
<pk mz="383.109735" i="2554791.5" sn="18.90" a="2074.73" fwhm="0.000924" res="414829.0" algo="FTMS"/>
<pk mz="383.129337" i="1437614.5" z="-1" sn="9.60" a="878.12" fwhm="0.000865" res="442688.4" algo="FTMS" component_name="t, SJ" deconvoluted_molecular_mass="381.119914" deconvoluted_isotopic_mass="383.129928"/>
<pk mz="383.134789" i="16708016.0" z="-1" sn="136.77" a="17241.63" fwhm="0.001012" res="378517.4" algo="FTMS" component_name="AQ" deconvoluted_molecular_mass="383.135448" deconvoluted_isotopic_mass="383.135380"/>
<pk mz="383.147794" i="1855925.1" sn="13.08" a="1479.90" fwhm="0.000989" res="387495.8" algo="FTMS"/>
<pk mz="383.171120" i="10947005.0" z="-1" sn="88.79" a="11439.66" fwhm="0.001043" res="367396.6" algo="FTMS" component_name="FW" deconvoluted_molecular_mass="383.171126" deconvoluted_isotopic_mass="383.171711"/>
<pk mz="383.174501" i="3484094.8" sn="26.64" a="3098.83" fwhm="0.000978" res="391923.1" algo="FTMS"/>
<pk mz="383.207546" i="6311370.5" z="-12" sn="50.19" a="6287.76" fwhm="0.001017" res="376842.6" algo="FTMS" component_name="SJ" deconvoluted_molecular_mass="4607.571558" deconvoluted_isotopic_mass="4609.583729"/>
<pk mz="383.243884" i="1416151.4" sn="9.42" a="938.61" fwhm="0.000905" res="423706.6" algo="FTMS"/>
<pk mz="384.036020" i="1968881.4" sn="14.02" a="1684.02" fwhm="0.001018" res="377214.7" algo="FTMS"/>
<pk mz="384.057317" i="3383545.0" sn="25.80" a="2925.41" fwhm="0.000949" res="404560.6" algo="FTMS"/>
<pk mz="384.065323" i="3737851.8" z="-1" sn="28.75" a="3284.61" fwhm="0.000964" res="398568.6" algo="FTMS" component_name="x" deconvoluted_molecular_mass="383.062582" deconvoluted_isotopic_mass="384.065917"/>
<pk mz="384.072394" i="1571070.3" sn="10.71" a="948.12" fwhm="0.000830" res="462892.9" algo="FTMS"/>
<pk mz="384.093661" i="4443910.0" z="-1" sn="34.63" a="4361.99" fwhm="0.001046" res="367029.4" algo="FTMS" component_name="X" deconvoluted_molecular_mass="381.083222" deconvoluted_isotopic_mass="384.094255"/>
<pk mz="384.101734" i="3430152.8" z="-1" sn="26.19" a="3354.25" fwhm="0.001063" res="361415.8" algo="FTMS" component_name="Q" deconvoluted_molecular_mass="383.099022" deconvoluted_isotopic_mass="384.102328"/>
<pk mz="384.104894" i="1154825.9" sn="7.24" a="630.96" fwhm="0.000771" res="498268.2" algo="FTMS"/>
<pk mz="384.106508" i="1401482.4" sn="9.29" a="960.89" fwhm="0.000947" res="405493.0" algo="FTMS"/>
<pk mz="384.130144" i="2829586.8" sn="21.19" a="2308.10" fwhm="0.001031" res="372576.4" algo="FTMS"/>
<pk mz="384.138150" i="2662421.8" z="-1" sn="19.80" a="2616.50" fwhm="0.001163" res="330170.6" algo="FTMS" component_name="AQ" deconvoluted_molecular_mass="383.135448" deconvoluted_isotopic_mass="384.138744"/>
<pk mz="384.141274" i="1508374.8" sn="10.18" a="1082.13" fwhm="0.000915" res="419602.1" algo="FTMS"/>
<pk mz="384.166373" i="1295903.6" sn="8.41" a="902.52" fwhm="0.000875" res="438949.4" algo="FTMS"/>
<pk mz="384.174467" i="2197794.5" z="-1" sn="15.93" a="1769.25" fwhm="0.000916" res="419632.7" algo="FTMS" component_name="FW" deconvoluted_molecular_mass="383.171126" deconvoluted_isotopic_mass="384.175061"/>
<pk mz="384.177697" i="1570851.8" sn="10.70" a="1237.17" fwhm="0.000986" res="389752.9" algo="FTMS"/>
<pk mz="384.210931" i="1609519.5" sn="11.03" a="1072.24" fwhm="0.000924" res="415975.3" algo="FTMS"/>
<pk mz="385.020071" i="3869262.0" sn="29.84" a="3841.51" fwhm="0.001064" res="361765.1" algo="FTMS"/>
<pk mz="385.031314" i="1485138.0" sn="9.99" a="914.82" fwhm="0.000839" res="458822.6" algo="FTMS"/>
<pk mz="385.041301" i="6264917.5" z="-1" sn="49.79" a="6290.86" fwhm="0.001036" res="371699.8" algo="FTMS" component_name="SR" deconvoluted_molecular_mass="385.044288" deconvoluted_isotopic_mass="385.041898"/>
<pk mz="385.056522" i="2965595.0" sn="22.32" a="2516.46" fwhm="0.000948" res="406070.2" algo="FTMS"/>
<pk mz="385.067773" i="2131295.0" z="-1" sn="15.37" a="1712.57" fwhm="0.000903" res="426598.3" algo="FTMS" component_name="x" deconvoluted_molecular_mass="383.062582" deconvoluted_isotopic_mass="385.068371"/>
<pk mz="385.077649" i="19772514.0" z="-1" sn="162.28" a="20498.76" fwhm="0.001030" res="373711.7" algo="FTMS" component_name="k" deconvoluted_molecular_mass="385.078248" deconvoluted_isotopic_mass="385.078247"/>
<pk mz="385.088995" i="1727846.4" sn="12.01" a="1486.77" fwhm="0.001116" res="344934.6" algo="FTMS"/>
<pk mz="385.092954" i="2146919.8" z="-1" sn="15.50" a="1789.79" fwhm="0.000954" res="403650.4" algo="FTMS" component_name="X" deconvoluted_molecular_mass="381.083222" deconvoluted_isotopic_mass="385.093551"/>
<pk mz="385.106015" i="1278060.4" z="-1" sn="8.26" a="741.09" fwhm="0.000828" res="465127.3" algo="FTMS" component_name="Q" deconvoluted_molecular_mass="383.099022" deconvoluted_isotopic_mass="385.106612"/>
<pk mz="385.114013" i="19215472.0" z="-1" sn="157.65" a="19775.13" fwhm="0.001017" res="378625.5" algo="FTMS" component_name="u" deconvoluted_molecular_mass="385.114552" deconvoluted_isotopic_mass="385.114610"/>
<pk mz="385.125297" i="2080371.3" sn="14.94" a="1692.38" fwhm="0.000985" res="391056.3" algo="FTMS"/>
<pk mz="385.129380" i="1188852.6" sn="7.52" a="978.64" fwhm="0.001190" res="323533.6" algo="FTMS"/>
<pk mz="385.142648" i="1148601.4" z="-1" sn="7.19" a="902.15" fwhm="0.001148" res="335403.2" algo="FTMS" component_name="AQ" deconvoluted_molecular_mass="383.135448" deconvoluted_isotopic_mass="385.143245"/>
<pk mz="385.150428" i="14167164.0" z="-1" sn="115.60" a="14772.14" fwhm="0.001035" res="372129.9" algo="FTMS" component_name="BZ" deconvoluted_molecular_mass="385.151008" deconvoluted_isotopic_mass="385.151026"/>
<pk mz="385.172865" i="2253444.0" z="-1" sn="16.39" a="1808.20" fwhm="0.000953" res="404278.7" algo="FTMS" component_name="FW" deconvoluted_molecular_mass="383.171126" deconvoluted_isotopic_mass="385.173463"/>
<pk mz="385.186799" i="11211913.0" z="-1" sn="90.99" a="11937.42" fwhm="0.001067" res="361129.7" algo="FTMS" component_name="FJ" deconvoluted_molecular_mass="385.187383" deconvoluted_isotopic_mass="385.187397"/>
<pk mz="385.223208" i="5598358.0" sn="44.24" a="5087.85" fwhm="0.000958" res="402168.0" algo="FTMS"/>
<pk mz="385.259632" i="1618338.6" sn="11.10" a="1259.52" fwhm="0.000918" res="419725.8" algo="FTMS"/>
<pk mz="385.947943" i="1138837.0" sn="7.10" a="693.26" fwhm="0.000862" res="447603.8" algo="FTMS"/>
<pk mz="386.015306" i="2260908.8" sn="16.45" a="2038.23" fwhm="0.001039" res="371394.4" algo="FTMS"/>
<pk mz="386.051813" i="3131833.5" z="-1" sn="23.70" a="3007.14" fwhm="0.001007" res="383425.6" algo="FTMS" component_name="SR" deconvoluted_molecular_mass="385.044288" deconvoluted_isotopic_mass="386.052413"/>
<pk mz="386.072847" i="2538945.0" z="-1" sn="18.76" a="2526.62" fwhm="0.001119" res="345146.3" algo="FTMS" component_name="x" deconvoluted_molecular_mass="383.062582" deconvoluted_isotopic_mass="386.073447"/>
<pk mz="386.081004" i="2787267.8" z="-1" sn="20.83" a="2534.98" fwhm="0.001013" res="381105.5" algo="FTMS" component_name="k" deconvoluted_molecular_mass="385.078248" deconvoluted_isotopic_mass="386.081604"/>
<pk mz="386.088101" i="2016454.3" sn="14.41" a="1540.78" fwhm="0.000939" res="411007.8" algo="FTMS"/>
<pk mz="386.109326" i="2601165.8" sn="19.28" a="2403.66" fwhm="0.001058" res="364905.1" algo="FTMS"/>
<pk mz="386.117354" i="3001296.5" z="-1" sn="22.61" a="2688.51" fwhm="0.001014" res="380775.6" algo="FTMS" component_name="u" deconvoluted_molecular_mass="385.114552" deconvoluted_isotopic_mass="386.117954"/>
<pk mz="386.120568" i="1529553.6" sn="10.35" a="1068.95" fwhm="0.000918" res="420690.0" algo="FTMS"/>
<pk mz="386.145714" i="2208474.5" sn="16.01" a="2051.10" fwhm="0.001119" res="344970.2" algo="FTMS"/>
<pk mz="386.153717" i="3005917.3" z="-1" sn="22.65" a="2629.03" fwhm="0.000997" res="387200.9" algo="FTMS" component_name="BZ" deconvoluted_molecular_mass="385.151008" deconvoluted_isotopic_mass="386.154317"/>
<pk mz="386.156916" i="2491870.5" sn="18.37" a="2507.10" fwhm="0.001133" res="340761.3" algo="FTMS"/>
<pk mz="386.182202" i="1276135.3" z="-1" sn="8.24" a="730.38" fwhm="0.000936" res="412767.7" algo="FTMS" component_name="FW" deconvoluted_molecular_mass="383.171126" deconvoluted_isotopic_mass="386.182803"/>
<pk mz="386.190059" i="2222570.0" z="-1" sn="16.13" a="2059.77" fwhm="0.001037" res="372237.8" algo="FTMS" component_name="FJ" deconvoluted_molecular_mass="385.187383" deconvoluted_isotopic_mass="386.190660"/>
<pk mz="386.193404" i="1507051.3" sn="10.17" a="1017.03" fwhm="0.000865" res="446262.6" algo="FTMS"/>
<pk mz="386.999366" i="1774853.3" sn="12.40" a="1290.96" fwhm="0.000945" res="409407.6" algo="FTMS"/>
<pk mz="387.035763" i="5119762.0" sn="40.25" a="5075.08" fwhm="0.001067" res="362778.4" algo="FTMS"/>
<pk mz="387.047093" i="2294038.0" sn="16.72" a="2075.35" fwhm="0.001027" res="376801.6" algo="FTMS"/>
<pk mz="387.056931" i="7327513.5" z="-1" sn="58.64" a="7485.46" fwhm="0.001037" res="373250.9" algo="FTMS" component_name="OJ" deconvoluted_molecular_mass="387.057519" deconvoluted_isotopic_mass="387.057534"/>
<pk mz="387.072172" i="4225822.5" sn="32.81" a="4095.10" fwhm="0.001020" res="379347.2" algo="FTMS"/>
<pk mz="387.083460" i="2245666.5" sn="16.32" a="1991.83" fwhm="0.000963" res="401816.7" algo="FTMS"/>
<pk mz="387.085406" i="1210915.3" sn="7.70" a="645.75" fwhm="0.000766" res="505432.0" algo="FTMS"/>
<pk mz="387.093274" i="10698534.0" z="-1" sn="86.71" a="11344.19" fwhm="0.001056" res="366551.5" algo="FTMS" component_name="GJ" deconvoluted_molecular_mass="387.093890" deconvoluted_isotopic_mass="387.093878"/>
<pk mz="387.104564" i="1140906.0" sn="7.12" a="727.96" fwhm="0.000976" res="396670.4" algo="FTMS"/>
<pk mz="387.108582" i="3516203.5" sn="26.90" a="3206.35" fwhm="0.001026" res="377304.9" algo="FTMS"/>
<pk mz="387.119778" i="1504047.3" z="-1" sn="10.14" a="1114.71" fwhm="0.000946" res="409410.8" algo="FTMS" component_name="u" deconvoluted_molecular_mass="385.114552" deconvoluted_isotopic_mass="387.120381"/>
<pk mz="387.121516" i="2028079.9" sn="14.50" a="1747.36" fwhm="0.001007" res="384271.9" algo="FTMS"/>
<pk mz="387.129713" i="10706739.0" z="-1" sn="86.78" a="11176.43" fwhm="0.001049" res="369117.9" algo="FTMS" component_name="GH" deconvoluted_molecular_mass="387.130296" deconvoluted_isotopic_mass="387.130316"/>
<pk mz="387.140962" i="2607414.8" sn="19.33" a="2173.69" fwhm="0.000943" res="410558.0" algo="FTMS"/>
<pk mz="387.145047" i="1944376.1" sn="13.81" a="1733.91" fwhm="0.001123" res="344673.5" algo="FTMS"/>
<pk mz="387.156136" i="1714748.0" z="-1" sn="11.89" a="1295.29" fwhm="0.000910" res="425263.0" algo="FTMS" component_name="BZ" deconvoluted_molecular_mass="385.151008" deconvoluted_isotopic_mass="387.156740"/>
<pk mz="387.158051" i="1701948.6" sn="11.79" a="1170.78" fwhm="0.000907" res="426625.6" algo="FTMS"/>
<pk mz="387.166072" i="12273471.0" z="-1" sn="99.83" a="12822.58" fwhm="0.001043" res="371284.1" algo="FTMS" component_name="EG" deconvoluted_molecular_mass="387.166675" deconvoluted_isotopic_mass="387.166675"/>
<pk mz="387.188524" i="1836871.3" sn="12.91" a="1615.04" fwhm="0.001063" res="364163.4" algo="FTMS"/>
<pk mz="387.202456" i="9501516.0" z="-1" sn="76.74" a="9682.21" fwhm="0.001023" res="378455.3" algo="FTMS" component_name="IZ" deconvoluted_molecular_mass="387.203069" deconvoluted_isotopic_mass="387.203060"/>
<pk mz="387.238752" i="3420504.8" sn="26.10" a="3239.23" fwhm="0.000997" res="388500.1" algo="FTMS"/>
<pk mz="388.031044" i="3531372.3" sn="27.02" a="3015.41" fwhm="0.000953" res="407128.8" algo="FTMS"/>
<pk mz="388.042091" i="1263471.9" sn="8.13" a="844.08" fwhm="0.000961" res="403956.0" algo="FTMS"/>
<pk mz="388.060166" i="1242102.3" z="-1" sn="7.96" a="820.06" fwhm="0.000952" res="407539.4" algo="FTMS" component_name="OJ" deconvoluted_molecular_mass="387.057519" deconvoluted_isotopic_mass="388.060773"/>
<pk mz="388.067451" i="3883640.8" sn="29.95" a="3895.61" fwhm="0.001035" res="375026.9" algo="FTMS"/>
<pk mz="388.088479" i="1761408.0" sn="12.28" a="1483.19" fwhm="0.001059" res="366610.2" algo="FTMS"/>
<pk mz="388.096689" i="2115202.8" z="-1" sn="15.23" a="1873.52" fwhm="0.001033" res="375706.0" algo="FTMS" component_name="GJ" deconvoluted_molecular_mass="387.093890" deconvoluted_isotopic_mass="388.097295"/>
<pk mz="388.103793" i="2800773.3" sn="20.94" a="2395.77" fwhm="0.000927" res="418883.1" algo="FTMS"/>
<pk mz="388.125006" i="2571916.8" sn="19.03" a="2243.11" fwhm="0.000990" res="391917.5" algo="FTMS"/>
<pk mz="388.132923" i="1954959.4" z="-1" sn="13.89" a="1669.50" fwhm="0.001071" res="362557.2" algo="FTMS" component_name="GH" deconvoluted_molecular_mass="387.130296" deconvoluted_isotopic_mass="388.133529"/>
<pk mz="388.135988" i="1485200.5" sn="9.98" a="991.11" fwhm="0.000811" res="478338.6" algo="FTMS"/>
<pk mz="388.161295" i="1735321.3" z="-1" sn="12.06" a="1420.27" fwhm="0.000918" res="422832.5" algo="FTMS" component_name="BZ" deconvoluted_molecular_mass="385.151008" deconvoluted_isotopic_mass="388.161901"/>
<pk mz="388.169410" i="2708124.0" z="-1" sn="20.16" a="2140.35" fwhm="0.000913" res="425036.6" algo="FTMS" component_name="EG" deconvoluted_molecular_mass="387.166675" deconvoluted_isotopic_mass="388.170017"/>
<pk mz="388.172565" i="3107485.3" sn="23.49" a="2880.41" fwhm="0.001056" res="367612.0" algo="FTMS"/>
<pk mz="388.205850" i="1942440.6" z="-1" sn="13.79" a="1776.00" fwhm="0.001074" res="361373.3" algo="FTMS" component_name="IZ" deconvoluted_molecular_mass="387.203069" deconvoluted_isotopic_mass="388.206457"/>
<pk mz="388.242402" i="1151157.4" sn="7.20" a="715.37" fwhm="0.000852" res="455731.7" algo="FTMS"/>
<pk mz="389.015004" i="5146560.0" z="-12" sn="40.47" a="5463.74" fwhm="0.001069" res="363824.1" algo="FTMS" component_name="RQ" deconvoluted_molecular_mass="4679.271467" deconvoluted_isotopic_mass="4679.273429"/>
<pk mz="389.051401" i="7847372.5" z="-1" sn="62.96" a="8168.44" fwhm="0.001064" res="365585.4" algo="FTMS" component_name="MP" deconvoluted_molecular_mass="389.052032" deconvoluted_isotopic_mass="389.052010"/>
<pk mz="389.062695" i="4092880.3" sn="31.69" a="3837.59" fwhm="0.000986" res="394626.8" algo="FTMS"/>
<pk mz="389.072544" i="5021139.5" sn="39.42" a="5059.34" fwhm="0.001054" res="368967.3" algo="FTMS"/>
<pk mz="389.087800" i="8514009.0" z="-1" sn="68.51" a="8657.92" fwhm="0.001039" res="374557.4" algo="FTMS" component_name="LH" deconvoluted_molecular_mass="389.088407" deconvoluted_isotopic_mass="389.088409"/>
<pk mz="389.098954" i="2963420.8" z="-12" sn="22.29" a="2556.15" fwhm="0.000950" res="409731.9" algo="FTMS" component_name="RQ" deconvoluted_molecular_mass="4679.271467" deconvoluted_isotopic_mass="4680.280836"/>
<pk mz="389.100720" i="1954269.4" sn="13.88" a="1699.39" fwhm="0.001101" res="353446.1" algo="FTMS"/>
<pk mz="389.108883" i="5062112.0" sn="39.77" a="4981.01" fwhm="0.001014" res="383781.5" algo="FTMS"/>
<pk mz="389.120243" i="1404132.1" sn="9.30" a="876.38" fwhm="0.000846" res="459839.3" algo="FTMS"/>
<pk mz="389.124202" i="5546469.5" sn="43.80" a="5700.90" fwhm="0.001045" res="372300.6" algo="FTMS"/>
<pk mz="389.135578" i="1260393.4" sn="8.10" a="944.22" fwhm="0.001003" res="387836.7" algo="FTMS"/>
<pk mz="389.137262" i="2832362.0" sn="21.20" a="2580.22" fwhm="0.000991" res="392816.9" algo="FTMS"/>
<pk mz="389.145377" i="6461933.0" sn="51.42" a="6824.51" fwhm="0.001059" res="367452.1" algo="FTMS"/>
<pk mz="389.160596" i="2942962.0" sn="22.12" a="2741.48" fwhm="0.000958" res="406302.8" algo="FTMS"/>
<pk mz="389.167934" i="1308148.5" sn="8.50" a="795.37" fwhm="0.000845" res="460698.1" algo="FTMS"/>
<pk mz="389.173629" i="2436598.5" sn="17.90" a="2483.09" fwhm="0.001067" res="364871.5" algo="FTMS"/>
<pk mz="389.179186" i="7984632.5" z="-1" sn="64.10" a="8093.16" fwhm="0.001039" res="374726.8" algo="FTMS" component_name="MG" deconvoluted_molecular_mass="389.179822" deconvoluted_isotopic_mass="389.179796"/>
<pk mz="389.181704" i="6471161.0" z="-12" sn="51.50" a="6676.62" fwhm="0.001036" res="375624.4" algo="FTMS" component_name="RQ" deconvoluted_molecular_mass="4679.271467" deconvoluted_isotopic_mass="4681.273836"/>
<pk mz="389.218119" i="2798597.8" sn="20.91" a="2172.37" fwhm="0.001024" res="380199.2" algo="FTMS"/>
<pk mz="389.254722" i="1243922.3" sn="7.97" a="855.92" fwhm="0.000932" res="417621.5" algo="FTMS"/>
<pk mz="390.010322" i="1868821.0" sn="13.17" a="1258.27" fwhm="0.000854" res="456953.6" algo="FTMS"/>
<pk mz="390.018438" i="1197079.8" sn="7.57" a="759.71" fwhm="0.000914" res="426917.9" algo="FTMS"/>
<pk mz="390.046633" i="4423969.5" sn="34.45" a="4465.61" fwhm="0.001090" res="357796.5" algo="FTMS"/>
<pk mz="390.054879" i="1489956.1" z="-1" sn="10.01" a="1020.10" fwhm="0.000888" res="439166.9" algo="FTMS" component_name="MP" deconvoluted_molecular_mass="389.052032" deconvoluted_isotopic_mass="390.055491"/>
<pk mz="390.058069" i="1380645.3" sn="9.10" a="1033.42" fwhm="0.000895" res="436054.7" algo="FTMS"/>
<pk mz="390.083078" i="5112622.0" sn="40.18" a="4767.93" fwhm="0.000999" res="390613.1" algo="FTMS"/>
<pk mz="390.091127" i="1674672.6" z="-1" sn="11.55" a="1544.91" fwhm="0.001156" res="337423.6" algo="FTMS" component_name="LH" deconvoluted_molecular_mass="389.088407" deconvoluted_isotopic_mass="390.091740"/>
<pk mz="390.094474" i="1987633.8" sn="14.16" a="1710.14" fwhm="0.001032" res="378098.2" algo="FTMS"/>
<pk mz="390.104073" i="1886773.0" sn="13.32" a="1573.66" fwhm="0.001016" res="383832.9" algo="FTMS"/>
<pk mz="390.119423" i="1900346.3" sn="13.43" a="1805.89" fwhm="0.001113" res="350381.6" algo="FTMS"/>
<pk mz="390.127683" i="1312573.0" sn="8.54" a="834.32" fwhm="0.000898" res="434368.7" algo="FTMS"/>
<pk mz="390.130748" i="1307454.1" sn="8.49" a="827.23" fwhm="0.000856" res="455944.7" algo="FTMS"/>
<pk mz="390.140625" i="3438913.5" sn="26.24" a="3240.76" fwhm="0.001026" res="380130.5" algo="FTMS"/>
<pk mz="390.176920" i="2578253.8" sn="19.08" a="2091.16" fwhm="0.000927" res="421077.5" algo="FTMS"/>
<pk mz="390.182675" i="1743951.8" z="-1" sn="12.13" a="1316.82" fwhm="0.000922" res="423218.5" algo="FTMS" component_name="MG" deconvoluted_molecular_mass="389.179822" deconvoluted_isotopic_mass="390.183288"/>
<pk mz="391.030668" i="7776368.0" z="-12" sn="61.49" a="8317.86" fwhm="0.001088" res="359351.0" algo="FTMS" component_name="MS" deconvoluted_molecular_mass="4703.461469" deconvoluted_isotopic_mass="4703.461481"/>
<pk mz="391.041945" i="2295923.5" sn="16.49" a="1700.54" fwhm="0.000858" res="455967.3" algo="FTMS"/>
<pk mz="391.050271" i="1148662.4" sn="7.07" a="716.87" fwhm="0.000941" res="415538.0" algo="FTMS"/>
<pk mz="391.067025" i="13153404.0" z="-1" sn="105.64" a="14333.08" fwhm="0.001070" res="365485.6" algo="FTMS" component_name="DC" deconvoluted_molecular_mass="391.067623" deconvoluted_isotopic_mass="391.067641"/>
<pk mz="391.078300" i="5112960.0" sn="39.62" a="5218.57" fwhm="0.001053" res="371250.9" algo="FTMS"/>
<pk mz="391.088124" i="2424451.3" sn="17.54" a="2125.37" fwhm="0.001009" res="387527.6" algo="FTMS"/>
<pk mz="391.103437" i="12602504.0" z="-1" sn="101.11" a="13813.63" fwhm="0.001077" res="363248.4" algo="FTMS" component_name="DU" deconvoluted_molecular_mass="391.104053" deconvoluted_isotopic_mass="391.104053"/>
<pk mz="391.106741" i="1942409.5" sn="13.59" a="1521.55" fwhm="0.000977" res="400333.2" algo="FTMS"/>
<pk mz="391.114653" i="3115660.3" z="-12" sn="23.22" a="3118.38" fwhm="0.001042" res="375255.3" algo="FTMS" component_name="MS" deconvoluted_molecular_mass="4703.461469" deconvoluted_isotopic_mass="4704.469293"/>
<pk mz="391.116489" i="2661004.8" sn="19.49" a="2047.18" fwhm="0.000849" res="460511.8" algo="FTMS"/>
<pk mz="391.124679" i="1598095.6" sn="10.76" a="997.07" fwhm="0.000831" res="470404.2" algo="FTMS"/>
<pk mz="391.139860" i="7966868.5" z="-1" sn="63.05" a="8379.46" fwhm="0.001045" res="374433.7" algo="FTMS" component_name="MK" deconvoluted_molecular_mass="391.141061" deconvoluted_isotopic_mass="391.140476"/>
<pk mz="391.151257" i="1577624.6" sn="10.59" a="1219.14" fwhm="0.000964" res="405603.8" algo="FTMS"/>
<pk mz="391.152894" i="4567705.0" sn="35.14" a="4874.86" fwhm="0.001130" res="346278.4" algo="FTMS"/>
<pk mz="391.160949" i="2929563.8" sn="21.69" a="3120.69" fwhm="0.001149" res="340424.9" algo="FTMS"/>
<pk mz="391.176283" i="2933921.0" sn="21.73" a="2809.51" fwhm="0.001029" res="380170.3" algo="FTMS"/>
<pk mz="391.189314" i="2701989.5" sn="19.82" a="2599.98" fwhm="0.001078" res="362897.9" algo="FTMS"/>
<pk mz="391.197357" i="2191784.0" z="-12" sn="15.63" a="1930.69" fwhm="0.001001" res="390929.0" algo="FTMS" component_name="MS" deconvoluted_molecular_mass="4703.461469" deconvoluted_isotopic_mass="4705.461746"/>
<pk mz="391.212933" i="1318061.4" sn="8.46" a="1194.96" fwhm="0.001093" res="357955.5" algo="FTMS"/>
<pk mz="392.025952" i="3317183.0" sn="24.87" a="3130.44" fwhm="0.001042" res="376236.2" algo="FTMS"/>
<pk mz="392.034111" i="1626049.8" sn="10.99" a="1599.21" fwhm="0.001261" res="310887.8" algo="FTMS"/>
<pk mz="392.062271" i="7632331.0" z="-1" sn="60.30" a="8226.43" fwhm="0.001116" res="351385.4" algo="FTMS" component_name="NE" deconvoluted_molecular_mass="392.062910" deconvoluted_isotopic_mass="392.062890"/>
<pk mz="392.070252" i="2441166.0" z="-1" sn="17.68" a="2361.61" fwhm="0.001078" res="363749.0" algo="FTMS" component_name="DC" deconvoluted_molecular_mass="391.067623" deconvoluted_isotopic_mass="392.070870"/>
<pk mz="392.073494" i="1575375.0" sn="10.57" a="1249.87" fwhm="0.000932" res="420771.5" algo="FTMS"/>
<pk mz="392.098677" i="5063639.5" sn="39.21" a="5725.75" fwhm="0.001178" res="332725.9" algo="FTMS"/>
<pk mz="392.106781" i="1961690.1" z="-1" sn="13.74" a="1819.49" fwhm="0.001001" res="391637.3" algo="FTMS" component_name="DU" deconvoluted_molecular_mass="391.104053" deconvoluted_isotopic_mass="392.107400"/>
<pk mz="392.109973" i="1562587.1" sn="10.46" a="1156.06" fwhm="0.001040" res="377210.0" algo="FTMS"/>
<pk mz="392.119837" i="2092510.5" sn="14.81" a="1945.67" fwhm="0.001298" res="302051.8" algo="FTMS"/>
<pk mz="392.135192" i="1555939.6" sn="10.41" a="1207.49" fwhm="0.000941" res="416605.7" algo="FTMS"/>
<pk mz="392.143156" i="1730534.3" z="-1" sn="11.84" a="1417.40" fwhm="0.001008" res="389096.3" algo="FTMS" component_name="MK" deconvoluted_molecular_mass="391.141061" deconvoluted_isotopic_mass="392.143775"/>
<pk mz="392.156073" i="3354090.8" sn="25.17" a="3761.15" fwhm="0.001179" res="332715.2" algo="FTMS"/>
<pk mz="392.182793" i="1464563.6" sn="9.66" a="1164.11" fwhm="0.001034" res="379329.6" algo="FTMS"/>
<pk mz="392.192700" i="1332982.9" sn="8.58" a="724.20" fwhm="0.000847" res="462889.6" algo="FTMS"/>
<pk mz="393.009955" i="4066055.5" sn="31.02" a="3998.23" fwhm="0.001058" res="371404.3" algo="FTMS"/>
<pk mz="393.021125" i="1790731.1" sn="12.33" a="1669.97" fwhm="0.001130" res="347936.1" algo="FTMS"/>
<pk mz="393.046308" i="11919124.0" z="-1" sn="95.50" a="13273.53" fwhm="0.001096" res="358661.1" algo="FTMS" component_name="EO" deconvoluted_molecular_mass="393.046916" deconvoluted_isotopic_mass="393.046930"/>
<pk mz="393.055537" i="1560598.6" sn="10.44" a="1185.83" fwhm="0.000993" res="395900.1" algo="FTMS"/>
<pk mz="393.057523" i="3381015.3" sn="25.39" a="3493.37" fwhm="0.001112" res="353401.9" algo="FTMS"/>
<pk mz="393.065766" i="1154458.0" z="-1" sn="7.11" a="962.84" fwhm="0.001145" res="343269.4" algo="FTMS" component_name="NE" deconvoluted_molecular_mass="392.062910" deconvoluted_isotopic_mass="393.066388"/>
<pk mz="393.082659" i="16430880.0" z="-1" sn="132.54" a="18796.10" fwhm="0.001131" res="347452.2" algo="FTMS" component_name="AT" deconvoluted_molecular_mass="393.083496" deconvoluted_isotopic_mass="393.083281"/>
<pk mz="393.086139" i="1216800.8" sn="7.62" a="793.96" fwhm="0.000895" res="439181.7" algo="FTMS"/>
<pk mz="393.093917" i="4618531.5" sn="35.55" a="4688.97" fwhm="0.001065" res="368972.2" algo="FTMS"/>
<pk mz="393.095732" i="1537060.0" sn="10.25" a="1331.17" fwhm="0.001142" res="344116.3" algo="FTMS"/>
<pk mz="393.101997" i="1302822.0" sn="8.33" a="927.75" fwhm="0.000988" res="397788.3" algo="FTMS"/>
<pk mz="393.119114" i="15107884.0" z="-1" sn="121.68" a="16687.35" fwhm="0.001095" res="359081.1" algo="FTMS" component_name="BM" deconvoluted_molecular_mass="393.120006" deconvoluted_isotopic_mass="393.119736"/>
<pk mz="393.122483" i="11020077.0" z="-1" sn="88.12" a="11814.31" fwhm="0.001066" res="368699.4" algo="FTMS" component_name="FS" deconvoluted_molecular_mass="393.123094" deconvoluted_isotopic_mass="393.123105"/>
<pk mz="393.130374" i="2795055.5" sn="20.58" a="2790.30" fwhm="0.001101" res="357106.7" algo="FTMS"/>
<pk mz="393.132198" i="3709744.0" sn="28.09" a="3573.33" fwhm="0.001058" res="371658.0" algo="FTMS"/>
<pk mz="393.150047" i="1971766.0" z="-1" sn="13.82" a="2095.47" fwhm="0.001252" res="314022.7" algo="FTMS" component_name="MK" deconvoluted_molecular_mass="391.141061" deconvoluted_isotopic_mass="393.150669"/>
<pk mz="393.155444" i="8707896.0" z="-1" sn="69.13" a="9616.49" fwhm="0.001098" res="358173.6" algo="FTMS" component_name="KU" deconvoluted_molecular_mass="393.156063" deconvoluted_isotopic_mass="393.156066"/>
<pk mz="393.168504" i="4446012.0" sn="34.14" a="4817.08" fwhm="0.001094" res="359331.0" algo="FTMS"/>
<pk mz="393.191834" i="2416451.8" sn="17.47" a="1835.54" fwhm="0.000889" res="442275.9" algo="FTMS"/>
<pk mz="393.204890" i="2698568.3" sn="19.79" a="2474.32" fwhm="0.001003" res="392102.7" algo="FTMS"/>
<pk mz="393.277741" i="4147552.3" sn="31.69" a="4059.00" fwhm="0.001055" res="372938.6" algo="FTMS"/>
<pk mz="394.041598" i="3980892.3" sn="30.32" a="4021.03" fwhm="0.001051" res="374912.4" algo="FTMS"/>
<pk mz="394.049550" i="2007903.0" z="-1" sn="14.11" a="1678.92" fwhm="0.000995" res="396202.0" algo="FTMS" component_name="EO" deconvoluted_molecular_mass="393.046916" deconvoluted_isotopic_mass="394.050175"/>
<pk mz="394.077944" i="6299752.5" sn="49.35" a="6882.67" fwhm="0.001103" res="357240.9" algo="FTMS"/>
<pk mz="394.086031" i="2624107.0" z="-1" sn="19.17" a="2501.46" fwhm="0.001113" res="353922.3" algo="FTMS" component_name="AT" deconvoluted_molecular_mass="393.083496" deconvoluted_isotopic_mass="394.086656"/>
<pk mz="394.089202" i="1459820.0" sn="9.61" a="1246.14" fwhm="0.000973" res="405069.4" algo="FTMS"/>
<pk mz="394.114355" i="3793012.3" sn="28.77" a="3557.96" fwhm="0.001006" res="391786.5" algo="FTMS"/>
<pk mz="394.122482" i="3074679.0" z="-1" sn="22.87" a="2591.46" fwhm="0.000949" res="415092.5" algo="FTMS" component_name="BM" deconvoluted_molecular_mass="393.120006" deconvoluted_isotopic_mass="394.123107"/>
<pk mz="394.125764" i="2240376.0" z="-1" sn="16.02" a="2257.94" fwhm="0.001180" res="333948.5" algo="FTMS" component_name="FS" deconvoluted_molecular_mass="393.123094" deconvoluted_isotopic_mass="394.126389"/>
<pk mz="394.135657" i="1403259.3" sn="9.15" a="1390.53" fwhm="0.001339" res="294352.3" algo="FTMS"/>
<pk mz="394.150728" i="1868160.3" sn="12.97" a="1511.21" fwhm="0.000987" res="399231.9" algo="FTMS"/>
<pk mz="394.158769" i="1709442.9" z="-1" sn="11.66" a="1435.99" fwhm="0.001052" res="374849.4" algo="FTMS" component_name="KU" deconvoluted_molecular_mass="393.156063" deconvoluted_isotopic_mass="394.159394"/>
<pk mz="394.171863" i="1692039.1" sn="11.52" a="1361.01" fwhm="0.001014" res="388606.7" algo="FTMS"/>
<pk mz="394.996046" i="1416084.5" sn="9.25" a="1139.83" fwhm="0.000984" res="401427.2" algo="FTMS"/>
<pk mz="395.025603" i="5834142.0" sn="45.53" a="6449.66" fwhm="0.001139" res="346949.9" algo="FTMS"/>
<pk mz="395.036958" i="1622689.8" sn="10.95" a="1486.50" fwhm="0.001108" res="356543.0" algo="FTMS"/>
<pk mz="395.040821" i="1360803.0" z="-12" sn="8.80" a="1062.65" fwhm="0.001029" res="383904.1" algo="FTMS" component_name="DI" deconvoluted_molecular_mass="4751.577833" deconvoluted_isotopic_mass="4751.583467"/>
<pk mz="395.053191" i="1561767.0" sn="10.45" a="1395.51" fwhm="0.001211" res="326168.0" algo="FTMS"/>
<pk mz="395.061963" i="16945578.0" z="-1" sn="136.76" a="19111.42" fwhm="0.001086" res="363805.2" algo="FTMS" component_name="AO" deconvoluted_molecular_mass="395.062535" deconvoluted_isotopic_mass="395.062591"/>
<pk mz="395.073247" i="3676589.5" sn="27.81" a="3666.34" fwhm="0.001090" res="362391.0" algo="FTMS"/>
<pk mz="395.092773" i="1249203.9" z="-1" sn="7.88" a="1061.91" fwhm="0.001135" res="348252.1" algo="FTMS" component_name="AT" deconvoluted_molecular_mass="393.083496" deconvoluted_isotopic_mass="395.093400"/>
<pk mz="395.098358" i="19769782.0" z="-1" sn="159.95" a="22486.78" fwhm="0.001114" res="354756.9" algo="FTMS" component_name="l" deconvoluted_molecular_mass="395.098905" deconvoluted_isotopic_mass="395.098986"/>
<pk mz="395.109665" i="2657977.5" sn="19.45" a="2621.66" fwhm="0.001148" res="344114.6" algo="FTMS"/>
<pk mz="395.111349" i="1289530.0" sn="8.21" a="1034.77" fwhm="0.001139" res="346921.7" algo="FTMS"/>
<pk mz="395.129093" i="1597631.8" z="-1" sn="10.74" a="1424.48" fwhm="0.001076" res="367310.8" algo="FTMS" component_name="BM, DI" deconvoluted_molecular_mass="393.120006" deconvoluted_isotopic_mass="395.129721"/>
<pk mz="395.134698" i="14547394.0" z="-1" sn="117.07" a="16576.48" fwhm="0.001108" res="356744.0" algo="FTMS" component_name="BT" deconvoluted_molecular_mass="395.135342" deconvoluted_isotopic_mass="395.135326"/>
<pk mz="395.138204" i="1249346.8" sn="7.88" a="1096.97" fwhm="0.001182" res="334249.3" algo="FTMS"/>
<pk mz="395.147903" i="3311045.8" sn="24.81" a="3353.22" fwhm="0.001029" res="384145.5" algo="FTMS"/>
<pk mz="395.165425" i="1598667.5" sn="10.75" a="1463.81" fwhm="0.001159" res="340901.1" algo="FTMS"/>
<pk mz="395.171164" i="7480781.5" z="-1" sn="59.05" a="8014.19" fwhm="0.001103" res="358263.2" algo="FTMS" component_name="NV" deconvoluted_molecular_mass="395.171760" deconvoluted_isotopic_mass="395.171792"/>
<pk mz="395.174480" i="2296782.5" sn="16.48" a="1879.20" fwhm="0.000972" res="406493.1" algo="FTMS"/>
<pk mz="395.184231" i="3187665.5" sn="23.80" a="2952.07" fwhm="0.001057" res="373717.7" algo="FTMS"/>
<pk mz="395.207605" i="2659289.3" z="-12" sn="19.46" a="2828.18" fwhm="0.001096" res="360666.6" algo="FTMS" component_name="DI" deconvoluted_molecular_mass="4751.577833" deconvoluted_isotopic_mass="4753.584880"/>
<pk mz="395.220539" i="1386845.4" sn="9.01" a="1174.01" fwhm="0.001074" res="367909.4" algo="FTMS"/>
<pk mz="395.244057" i="1358309.0" sn="8.78" a="1077.06" fwhm="0.000965" res="409555.0" algo="FTMS"/>
<pk mz="395.247334" i="1536742.1" sn="10.24" a="896.45" fwhm="0.000783" res="504572.7" algo="FTMS"/>
<pk mz="395.274797" i="1609199.0" sn="10.84" a="1192.71" fwhm="0.000948" res="417066.4" algo="FTMS"/>
<pk mz="396.036152" i="1321188.9" sn="8.47" a="818.32" fwhm="0.000997" res="397302.9" algo="FTMS"/>
<pk mz="396.057263" i="4981483.5" sn="38.53" a="4654.29" fwhm="0.000973" res="407025.2" algo="FTMS"/>
<pk mz="396.065355" i="2996974.3" z="-1" sn="22.23" a="2888.99" fwhm="0.001047" res="378112.1" algo="FTMS" component_name="AO" deconvoluted_molecular_mass="395.062535" deconvoluted_isotopic_mass="396.065986"/>
<pk mz="396.093679" i="5251319.5" sn="40.74" a="5996.55" fwhm="0.001165" res="339959.4" algo="FTMS"/>
<pk mz="396.101850" i="3707642.0" z="-1" sn="28.07" a="3467.93" fwhm="0.001041" res="380539.1" algo="FTMS" component_name="l" deconvoluted_molecular_mass="395.098905" deconvoluted_isotopic_mass="396.102481"/>
<pk mz="396.104929" i="1498875.0" sn="9.93" a="1147.03" fwhm="0.001008" res="392949.9" algo="FTMS"/>
<pk mz="396.106681" i="1398523.5" sn="9.11" a="1036.25" fwhm="0.000936" res="423144.7" algo="FTMS"/>
<pk mz="396.130008" i="2543619.0" sn="18.51" a="2713.59" fwhm="0.001260" res="314409.5" algo="FTMS"/>
<pk mz="396.138125" i="3093765.5" z="-1" sn="23.03" a="2955.68" fwhm="0.001073" res="369085.0" algo="FTMS" component_name="BT" deconvoluted_molecular_mass="395.135342" deconvoluted_isotopic_mass="396.138756"/>
<pk mz="396.142946" i="1859591.1" sn="12.89" a="1836.16" fwhm="0.001172" res="337975.7" algo="FTMS"/>
<pk mz="396.166176" i="1394190.6" sn="9.07" a="1080.20" fwhm="0.000913" res="434083.1" algo="FTMS"/>
<pk mz="396.174289" i="1299473.3" z="-1" sn="8.29" a="1059.82" fwhm="0.001158" res="342043.6" algo="FTMS" component_name="NV" deconvoluted_molecular_mass="395.171760" deconvoluted_isotopic_mass="396.174920"/>
<pk mz="397.020120" i="1830943.3" sn="12.65" a="1587.79" fwhm="0.001003" res="395869.6" algo="FTMS"/>
<pk mz="397.031496" i="1157154.9" sn="7.12" a="791.76" fwhm="0.001018" res="389867.8" algo="FTMS"/>
<pk mz="397.041247" i="9003046.0" z="-1" sn="71.54" a="9813.88" fwhm="0.001115" res="356249.6" algo="FTMS" component_name="JY" deconvoluted_molecular_mass="397.042700" deconvoluted_isotopic_mass="397.041881"/>
<pk mz="397.052461" i="1441833.6" sn="9.46" a="1422.22" fwhm="0.001212" res="327662.2" algo="FTMS"/>
<pk mz="397.056454" i="1422122.9" sn="9.30" a="1491.07" fwhm="0.001321" res="300656.9" algo="FTMS"/>
<pk mz="397.067800" i="1601326.4" z="-1" sn="10.77" a="1152.47" fwhm="0.000911" res="435868.9" algo="FTMS" component_name="AO" deconvoluted_molecular_mass="395.062535" deconvoluted_isotopic_mass="397.068434"/>
<pk mz="397.077676" i="20683826.0" z="-1" sn="167.45" a="22940.39" fwhm="0.001093" res="363207.6" algo="FTMS" component_name="h" deconvoluted_molecular_mass="397.078255" deconvoluted_isotopic_mass="397.078311"/>
<pk mz="397.088943" i="2623541.3" sn="19.16" a="2365.30" fwhm="0.000996" res="398502.0" algo="FTMS"/>
<pk mz="397.114020" i="21523518.0" z="-1" sn="174.35" a="24070.62" fwhm="0.001092" res="363690.1" algo="FTMS" component_name="e" deconvoluted_molecular_mass="397.114653" deconvoluted_isotopic_mass="397.114654"/>
<pk mz="397.125219" i="2038080.6" sn="14.35" a="1681.08" fwhm="0.000983" res="403847.2" algo="FTMS"/>
<pk mz="397.127038" i="1391937.3" sn="9.05" a="998.70" fwhm="0.000951" res="417587.7" algo="FTMS"/>
<pk mz="397.150389" i="13939785.0" z="-1" sn="112.08" a="15077.72" fwhm="0.001089" res="364793.4" algo="FTMS" component_name="CE" deconvoluted_molecular_mass="397.151086" deconvoluted_isotopic_mass="397.151023"/>
<pk mz="397.163502" i="2175564.8" sn="15.48" a="2142.76" fwhm="0.001129" res="351874.0" algo="FTMS"/>
<pk mz="397.186772" i="7087188.0" z="-1" sn="55.81" a="7650.94" fwhm="0.001112" res="357058.3" algo="FTMS" component_name="OX" deconvoluted_molecular_mass="397.187411" deconvoluted_isotopic_mass="397.187406"/>
<pk mz="397.217313" i="1148509.9" sn="7.05" a="666.19" fwhm="0.000802" res="495084.6" algo="FTMS"/>
<pk mz="397.223043" i="3888223.8" sn="29.55" a="4040.80" fwhm="0.001146" res="346545.4" algo="FTMS"/>
<pk mz="397.226462" i="1496928.8" sn="9.91" a="1150.07" fwhm="0.000940" res="422523.5" algo="FTMS"/>
<pk mz="397.259482" i="1305195.3" sn="8.34" a="806.22" fwhm="0.000862" res="460801.0" algo="FTMS"/>
<pk mz="398.015421" i="2179673.5" sn="15.51" a="1968.29" fwhm="0.001104" res="360655.8" algo="FTMS"/>
<pk mz="398.036555" i="1352032.1" sn="8.72" a="902.36" fwhm="0.000901" res="441926.0" algo="FTMS"/>
<pk mz="398.051885" i="1704933.0" z="-1" sn="11.62" a="1680.66" fwhm="0.001298" res="306705.7" algo="FTMS" component_name="JY" deconvoluted_molecular_mass="397.042700" deconvoluted_isotopic_mass="398.052522"/>
<pk mz="398.072912" i="4324203.5" sn="33.12" a="4371.40" fwhm="0.001082" res="368050.4" algo="FTMS"/>
<pk mz="398.080970" i="2989422.0" z="-1" sn="22.16" a="2978.18" fwhm="0.001112" res="357944.2" algo="FTMS" component_name="h" deconvoluted_molecular_mass="397.078255" deconvoluted_isotopic_mass="398.081607"/>
<pk mz="398.109320" i="3831671.0" z="-1" sn="29.08" a="3678.08" fwhm="0.001054" res="377827.0" algo="FTMS" component_name="l" deconvoluted_molecular_mass="395.098905" deconvoluted_isotopic_mass="398.109957"/>
<pk mz="398.117352" i="3708793.5" z="-1" sn="28.07" a="3630.11" fwhm="0.001052" res="378388.6" algo="FTMS" component_name="e" deconvoluted_molecular_mass="397.114653" deconvoluted_isotopic_mass="398.117989"/>
<pk mz="398.122458" i="2312059.0" sn="16.60" a="1953.44" fwhm="0.000948" res="420164.3" algo="FTMS"/>
<pk mz="398.145646" i="2236290.3" sn="15.98" a="2174.80" fwhm="0.001179" res="337783.7" algo="FTMS"/>
<pk mz="398.153677" i="2290308.8" z="-1" sn="16.42" a="2236.18" fwhm="0.001187" res="335333.7" algo="FTMS" component_name="CE" deconvoluted_molecular_mass="397.151086" deconvoluted_isotopic_mass="398.154315"/>
<pk mz="398.190136" i="1596048.3" z="-1" sn="10.72" a="1303.86" fwhm="0.000971" res="410022.7" algo="FTMS" component_name="OX" deconvoluted_molecular_mass="397.187411" deconvoluted_isotopic_mass="398.190774"/>
<pk mz="398.999407" i="2183820.3" sn="15.55" a="1891.59" fwhm="0.001049" res="380493.6" algo="FTMS"/>
<pk mz="399.020350" i="1600402.6" sn="10.76" a="1250.51" fwhm="0.001067" res="374027.4" algo="FTMS"/>
<pk mz="399.035698" i="3191959.3" sn="23.82" a="3014.15" fwhm="0.001007" res="396084.8" algo="FTMS"/>
<pk mz="399.046866" i="1947802.9" z="-1" sn="13.61" a="1515.74" fwhm="0.000918" res="434914.0" algo="FTMS" component_name="JY" deconvoluted_molecular_mass="397.042700" deconvoluted_isotopic_mass="399.047506"/>
<pk mz="399.056892" i="11366046.0" z="-1" sn="90.94" a="12921.14" fwhm="0.001135" res="351683.8" algo="FTMS" component_name="FB" deconvoluted_molecular_mass="399.057435" deconvoluted_isotopic_mass="399.057532"/>
<pk mz="399.072205" i="1869474.6" sn="12.97" a="1786.24" fwhm="0.001078" res="370263.5" algo="FTMS"/>
<pk mz="399.083482" i="1438118.1" z="-1" sn="9.42" a="1175.62" fwhm="0.001075" res="371318.2" algo="FTMS" component_name="h" deconvoluted_molecular_mass="397.078255" deconvoluted_isotopic_mass="399.084123"/>
<pk mz="399.093277" i="19707562.0" z="-1" sn="159.43" a="22460.98" fwhm="0.001119" res="356597.9" algo="FTMS" component_name="o" deconvoluted_molecular_mass="399.093929" deconvoluted_isotopic_mass="399.093918"/>
<pk mz="399.104567" i="1620396.6" sn="10.92" a="1160.05" fwhm="0.000967" res="412648.2" algo="FTMS"/>
<pk mz="399.108513" i="2037421.9" z="-1" sn="14.34" a="1797.56" fwhm="0.001005" res="396981.8" algo="FTMS" component_name="l" deconvoluted_molecular_mass="395.098905" deconvoluted_isotopic_mass="399.109154"/>
<pk mz="399.129659" i="13891252.0" z="-1" sn="111.67" a="15484.73" fwhm="0.001118" res="357030.0" algo="FTMS" component_name="CH" deconvoluted_molecular_mass="399.130302" deconvoluted_isotopic_mass="399.130299"/>
<pk mz="399.141046" i="1196600.0" sn="7.44" a="946.50" fwhm="0.001036" res="385163.4" algo="FTMS"/>
<pk mz="399.144889" i="1343161.1" sn="8.64" a="863.50" fwhm="0.000843" res="473357.2" algo="FTMS"/>
<pk mz="399.166053" i="11142848.0" z="-1" sn="89.11" a="12631.82" fwhm="0.001139" res="350324.6" algo="FTMS" component_name="FM" deconvoluted_molecular_mass="399.166699" deconvoluted_isotopic_mass="399.166694"/>
<pk mz="399.178882" i="1171139.6" sn="7.23" a="688.37" fwhm="0.000822" res="485373.0" algo="FTMS"/>
<pk mz="399.188574" i="4509894.5" sn="34.65" a="4555.52" fwhm="0.001069" res="373408.7" algo="FTMS"/>
<pk mz="399.202463" i="8483531.0" z="-1" sn="67.27" a="9015.39" fwhm="0.001093" res="365111.6" algo="FTMS" component_name="LJ" deconvoluted_molecular_mass="399.203076" deconvoluted_isotopic_mass="399.203103"/>
<pk mz="399.238862" i="3779798.3" sn="28.65" a="4198.22" fwhm="0.001191" res="335351.2" algo="FTMS"/>
<pk mz="400.030979" i="3122633.3" sn="22.93" a="2834.24" fwhm="0.001007" res="397137.8" algo="FTMS"/>
<pk mz="400.039282" i="1173707.8" sn="7.15" a="633.08" fwhm="0.000887" res="450956.7" algo="FTMS"/>
<pk mz="400.052209" i="1810383.6" sn="12.30" a="1675.46" fwhm="0.001078" res="371038.3" algo="FTMS"/>
<pk mz="400.060385" i="2467538.3" z="-1" sn="17.62" a="2793.17" fwhm="0.001200" res="333266.8" algo="FTMS" component_name="FB" deconvoluted_molecular_mass="399.057435" deconvoluted_isotopic_mass="400.061028"/>
<pk mz="400.067552" i="1902292.4" sn="13.05" a="1882.38" fwhm="0.001201" res="333089.2" algo="FTMS"/>
<pk mz="400.088473" i="2648282.8" sn="19.09" a="2685.62" fwhm="0.001160" res="344767.4" algo="FTMS"/>
<pk mz="400.096717" i="2624477.3" z="-1" sn="18.89" a="2398.04" fwhm="0.001076" res="371871.5" algo="FTMS" component_name="o" deconvoluted_molecular_mass="399.093929" deconvoluted_isotopic_mass="400.097361"/>
<pk mz="400.103735" i="1251551.4" sn="7.78" a="818.77" fwhm="0.000887" res="451063.6" algo="FTMS"/>
<pk mz="400.124815" i="2296293.8" sn="16.24" a="2069.34" fwhm="0.001033" res="387236.4" algo="FTMS"/>
<pk mz="400.133017" i="2976744.3" z="-1" sn="21.75" a="2987.63" fwhm="0.001151" res="347698.8" algo="FTMS" component_name="CH" deconvoluted_molecular_mass="399.130302" deconvoluted_isotopic_mass="400.133661"/>
<pk mz="400.135892" i="1195625.1" sn="7.33" a="778.80" fwhm="0.001102" res="363201.1" algo="FTMS"/>
<pk mz="400.161457" i="1163505.0" z="-1" sn="7.07" a="776.31" fwhm="0.000936" res="427523.7" algo="FTMS" component_name="CE" deconvoluted_molecular_mass="397.151086" deconvoluted_isotopic_mass="400.162101"/>
<pk mz="400.169434" i="1538291.4" z="-1" sn="10.10" a="1168.85" fwhm="0.001049" res="381649.5" algo="FTMS" component_name="FM" deconvoluted_molecular_mass="399.166699" deconvoluted_isotopic_mass="400.170078"/>
<pk mz="400.172476" i="1549556.4" sn="10.19" a="1157.41" fwhm="0.000915" res="437361.7" algo="FTMS"/>
<pk mz="400.197500" i="1457532.0" sn="9.45" a="1180.05" fwhm="0.001079" res="370926.0" algo="FTMS"/>
<pk mz="400.205674" i="2263294.5" z="-1" sn="15.97" a="1970.43" fwhm="0.001051" res="380886.7" algo="FTMS" component_name="LJ" deconvoluted_molecular_mass="399.203076" deconvoluted_isotopic_mass="400.206318"/>
<pk mz="400.242191" i="1211145.5" sn="7.45" a="706.12" fwhm="0.000881" res="454072.1" algo="FTMS"/>
<pk mz="401.014937" i="3965171.3" sn="29.75" a="3957.61" fwhm="0.001104" res="363392.9" algo="FTMS"/>
<pk mz="401.026294" i="1480694.6" sn="9.63" a="983.97" fwhm="0.000919" res="436463.6" algo="FTMS"/>
<pk mz="401.036202" i="2949881.5" sn="21.53" a="2833.34" fwhm="0.001038" res="386239.5" algo="FTMS"/>
<pk mz="401.051456" i="3871998.3" z="-12" sn="28.99" a="4484.26" fwhm="0.001214" res="330285.9" algo="FTMS" component_name="RZ" deconvoluted_molecular_mass="4823.712445" deconvoluted_isotopic_mass="4823.711305"/>
<pk mz="401.062795" i="2516737.8" z="-1" sn="18.02" a="1969.87" fwhm="0.000887" res="452335.2" algo="FTMS" component_name="FB" deconvoluted_molecular_mass="399.057435" deconvoluted_isotopic_mass="401.063442"/>
<pk mz="401.072532" i="10967301.0" z="-1" sn="86.43" a="12181.73" fwhm="0.001111" res="361161.2" algo="FTMS" component_name="FU" deconvoluted_molecular_mass="401.073174" deconvoluted_isotopic_mass="401.073179"/>
<pk mz="401.087840" i="3688201.3" sn="27.50" a="3827.88" fwhm="0.001133" res="353961.5" algo="FTMS"/>
<pk mz="401.099164" i="1585164.5" sn="10.48" a="1566.37" fwhm="0.001218" res="329390.7" algo="FTMS"/>
<pk mz="401.108918" i="10486031.0" z="-1" sn="82.54" a="12320.38" fwhm="0.001168" res="343446.1" algo="FTMS" component_name="GY" deconvoluted_molecular_mass="401.109549" deconvoluted_isotopic_mass="401.109565"/>
<pk mz="401.120384" i="1347218.9" sn="8.55" a="1209.37" fwhm="0.001269" res="316163.0" algo="FTMS"/>
<pk mz="401.124077" i="2757908.0" sn="19.97" a="2686.82" fwhm="0.001144" res="350698.2" algo="FTMS"/>
<pk mz="401.137208" i="2359064.0" z="-12" sn="16.74" a="2054.54" fwhm="0.001078" res="371964.6" algo="FTMS" component_name="RZ" deconvoluted_molecular_mass="4823.712445" deconvoluted_isotopic_mass="4824.740338"/>
<pk mz="401.145298" i="10029338.0" z="-1" sn="78.84" a="11581.80" fwhm="0.001145" res="350194.7" algo="FTMS" component_name="HV" deconvoluted_molecular_mass="401.145946" deconvoluted_isotopic_mass="401.145944"/>
<pk mz="401.160717" i="1523231.0" sn="9.98" a="1453.78" fwhm="0.001189" res="337332.6" algo="FTMS"/>
<pk mz="401.173583" i="1874722.9" sn="12.82" a="1755.37" fwhm="0.001078" res="372056.7" algo="FTMS"/>
<pk mz="401.181678" i="9676069.0" z="-1" sn="75.98" a="11746.27" fwhm="0.001224" res="327678.8" algo="FTMS" component_name="IR" deconvoluted_molecular_mass="401.182311" deconvoluted_isotopic_mass="401.182325"/>
<pk mz="401.204179" i="1907756.0" sn="13.09" a="2084.17" fwhm="0.001301" res="308392.1" algo="FTMS"/>
<pk mz="401.218078" i="6401328.0" z="-12" sn="49.47" a="7467.84" fwhm="0.001161" res="345453.1" algo="FTMS" component_name="RZ" deconvoluted_molecular_mass="4823.712445" deconvoluted_isotopic_mass="4825.710775"/>
<pk mz="401.254533" i="2453563.3" sn="17.51" a="2356.47" fwhm="0.001103" res="363648.3" algo="FTMS"/>
<pk mz="402.010317" i="1585180.3" sn="10.47" a="941.53" fwhm="0.000775" res="518952.8" algo="FTMS"/>
<pk mz="402.046757" i="4101159.0" sn="30.84" a="4447.14" fwhm="0.001130" res="355703.0" algo="FTMS"/>
<pk mz="402.075836" i="1561903.6" z="-1" sn="10.29" a="1130.51" fwhm="0.000935" res="430168.2" algo="FTMS" component_name="FU" deconvoluted_molecular_mass="401.073174" deconvoluted_isotopic_mass="402.076486"/>
<pk mz="402.083103" i="2619953.8" sn="18.85" a="2679.66" fwhm="0.001165" res="345245.4" algo="FTMS"/>
<pk mz="402.094332" i="1379893.1" sn="8.81" a="985.86" fwhm="0.000946" res="425265.4" algo="FTMS"/>
<pk mz="402.104243" i="1962808.0" sn="13.53" a="1712.87" fwhm="0.001022" res="393291.0" algo="FTMS"/>
<pk mz="402.112156" i="1902650.4" z="-1" sn="13.04" a="1721.30" fwhm="0.001092" res="368220.5" algo="FTMS" component_name="GY" deconvoluted_molecular_mass="401.109549" deconvoluted_isotopic_mass="402.112806"/>
<pk mz="402.119434" i="1734204.5" sn="11.68" a="1784.73" fwhm="0.001219" res="329780.5" algo="FTMS"/>
<pk mz="402.140627" i="2327106.8" sn="16.48" a="2331.61" fwhm="0.001128" res="356353.7" algo="FTMS"/>
<pk mz="402.148652" i="1594949.1" z="-1" sn="10.55" a="1426.39" fwhm="0.001179" res="341129.9" algo="FTMS" component_name="HV" deconvoluted_molecular_mass="401.145946" deconvoluted_isotopic_mass="402.149302"/>
<pk mz="402.151784" i="1892678.0" sn="12.96" a="2163.50" fwhm="0.001414" res="284502.4" algo="FTMS"/>
<pk mz="402.176859" i="2186573.5" sn="15.34" a="2065.57" fwhm="0.001100" res="365781.1" algo="FTMS"/>
<pk mz="402.184924" i="1691343.8" z="-1" sn="11.33" a="1475.72" fwhm="0.001176" res="341873.8" algo="FTMS" component_name="IR" deconvoluted_molecular_mass="401.182311" deconvoluted_isotopic_mass="402.185574"/>
<pk mz="402.221509" i="2147418.5" sn="15.03" a="2076.04" fwhm="0.001155" res="348134.7" algo="FTMS"/>
<pk mz="402.994357" i="1308093.1" z="-12" sn="8.23" a="1375.24" fwhm="0.001384" res="291271.0" algo="FTMS" component_name="RR" deconvoluted_molecular_mass="4847.023885" deconvoluted_isotopic_mass="4847.026194"/>
<pk mz="403.030728" i="6953800.0" z="-12" sn="53.94" a="7754.48" fwhm="0.001114" res="361834.0" algo="FTMS" component_name="PL" deconvoluted_molecular_mass="4847.460209" deconvoluted_isotopic_mass="4847.462649"/>
<pk mz="403.042056" i="2212427.0" sn="15.55" a="1870.50" fwhm="0.001054" res="382225.1" algo="FTMS"/>
<pk mz="403.051943" i="3034446.0" sn="22.21" a="2819.71" fwhm="0.001062" res="379518.8" algo="FTMS"/>
<pk mz="403.067155" i="7544658.5" z="-12" sn="58.72" a="7992.31" fwhm="0.001086" res="371318.7" algo="FTMS" component_name="NM" deconvoluted_molecular_mass="4847.902446" deconvoluted_isotopic_mass="4847.899774"/>
<pk mz="403.078384" i="3879765.8" z="-12" sn="29.05" a="3701.04" fwhm="0.001036" res="389140.5" algo="FTMS" component_name="RR" deconvoluted_molecular_mass="4847.023885" deconvoluted_isotopic_mass="4848.034517"/>
<pk mz="403.088197" i="5739352.5" sn="44.10" a="6362.60" fwhm="0.001114" res="361819.1" algo="FTMS"/>
<pk mz="403.099591" i="1260635.8" sn="7.84" a="1081.24" fwhm="0.001032" res="390479.3" algo="FTMS"/>
<pk mz="403.103418" i="6214493.0" sn="47.95" a="6983.36" fwhm="0.001161" res="347260.3" algo="FTMS"/>
<pk mz="403.114614" i="2421088.3" z="-12" sn="17.24" a="2751.28" fwhm="0.001264" res="318934.8" algo="FTMS" component_name="PL" deconvoluted_molecular_mass="4847.460209" deconvoluted_isotopic_mass="4848.469276"/>
<pk mz="403.116602" i="1935712.8" sn="13.31" a="1393.21" fwhm="0.000858" res="469789.0" algo="FTMS"/>
<pk mz="403.124557" i="5461347.0" sn="41.85" a="6319.31" fwhm="0.001199" res="336270.2" algo="FTMS"/>
<pk mz="403.139893" i="5160807.5" sn="39.42" a="5234.11" fwhm="0.001078" res="374024.7" algo="FTMS"/>
<pk mz="403.152823" i="2575211.3" z="-12" sn="18.49" a="2240.42" fwhm="0.001008" res="399792.2" algo="FTMS" component_name="NM" deconvoluted_molecular_mass="4847.902446" deconvoluted_isotopic_mass="4848.927788"/>
<pk mz="403.160985" i="6466413.5" z="-12" sn="49.99" a="7938.70" fwhm="0.001179" res="341916.0" algo="FTMS" component_name="RR" deconvoluted_molecular_mass="4847.023885" deconvoluted_isotopic_mass="4849.025734"/>
<pk mz="403.189268" i="4448630.0" sn="33.65" a="4605.97" fwhm="0.001146" res="351729.9" algo="FTMS"/>
<pk mz="403.194818" i="33543032.0" z="-1" sn="269.20" a="37881.66" fwhm="0.001115" res="361510.9" algo="FTMS" component_name="K" deconvoluted_molecular_mass="403.195484" deconvoluted_isotopic_mass="403.195471"/>
<pk mz="403.197275" i="5420408.0" z="-12" sn="41.52" a="6111.34" fwhm="0.001203" res="335182.3" algo="FTMS" component_name="PL" deconvoluted_molecular_mass="4847.460209" deconvoluted_isotopic_mass="4849.461212"/>
<pk mz="403.233720" i="3451266.8" z="-12" sn="25.58" a="3588.07" fwhm="0.001058" res="381158.5" algo="FTMS" component_name="NM" deconvoluted_molecular_mass="4847.902446" deconvoluted_isotopic_mass="4849.898560"/>
<pk mz="404.025948" i="3203175.0" sn="23.57" a="3740.06" fwhm="0.001212" res="333400.0" algo="FTMS"/>
<pk mz="404.033903" i="1417833.4" sn="9.12" a="1408.33" fwhm="0.001214" res="332746.5" algo="FTMS"/>
<pk mz="404.062326" i="5373041.5" sn="41.14" a="5547.64" fwhm="0.001086" res="372178.9" algo="FTMS"/>
<pk mz="404.070562" i="1907827.9" sn="13.08" a="1505.96" fwhm="0.000951" res="425035.9" algo="FTMS"/>
<pk mz="404.073680" i="1869940.8" sn="12.78" a="1865.27" fwhm="0.001123" res="359812.6" algo="FTMS"/>
<pk mz="404.083367" i="1411191.5" sn="9.06" a="1149.03" fwhm="0.001044" res="386975.0" algo="FTMS"/>
<pk mz="404.098820" i="3976316.0" sn="29.83" a="3902.43" fwhm="0.001087" res="371614.6" algo="FTMS"/>
<pk mz="404.106670" i="1165694.1" sn="7.07" a="732.23" fwhm="0.001012" res="399376.1" algo="FTMS"/>
<pk mz="404.109831" i="1561215.0" sn="10.28" a="1321.93" fwhm="0.001041" res="388189.6" algo="FTMS"/>
<pk mz="404.119999" i="1338754.0" sn="8.47" a="1432.27" fwhm="0.001436" res="281442.9" algo="FTMS"/>
<pk mz="404.135225" i="1678214.4" sn="11.22" a="1347.47" fwhm="0.001007" res="401244.4" algo="FTMS"/>
<pk mz="404.156268" i="3106956.3" sn="22.79" a="3103.44" fwhm="0.001132" res="356920.7" algo="FTMS"/>
<pk mz="404.164293" i="1644430.6" sn="10.95" a="1600.23" fwhm="0.001181" res="342166.2" algo="FTMS"/>
<pk mz="404.192729" i="2509974.8" sn="17.96" a="2323.87" fwhm="0.001000" res="404012.6" algo="FTMS"/>
<pk mz="404.198215" i="9036952.0" z="-1" sn="70.80" a="10009.33" fwhm="0.001119" res="361221.1" algo="FTMS" component_name="K" deconvoluted_molecular_mass="403.195484" deconvoluted_isotopic_mass="404.198872"/>
<pk mz="404.200680" i="1924249.0" sn="13.21" a="1735.53" fwhm="0.001122" res="360354.3" algo="FTMS"/>
<pk mz="405.009923" i="3807102.5" sn="28.46" a="4239.04" fwhm="0.001185" res="341683.3" algo="FTMS"/>
<pk mz="405.021224" i="1330305.6" sn="8.40" a="1184.42" fwhm="0.001115" res="363359.5" algo="FTMS"/>
<pk mz="405.046295" i="8907145.0" z="-1" sn="69.75" a="10523.36" fwhm="0.001187" res="341188.3" algo="FTMS" component_name="KF" deconvoluted_molecular_mass="405.046978" deconvoluted_isotopic_mass="405.046954"/>
<pk mz="405.049638" i="1298057.6" sn="8.14" a="1069.04" fwhm="0.001061" res="381589.9" algo="FTMS"/>
<pk mz="405.057687" i="3764108.0" sn="28.11" a="3997.82" fwhm="0.001222" res="331369.1" algo="FTMS"/>
<pk mz="405.067521" i="1469582.6" sn="9.53" a="1024.41" fwhm="0.001060" res="382301.9" algo="FTMS"/>
<pk mz="405.082725" i="12971411.0" z="-1" sn="102.65" a="15578.19" fwhm="0.001184" res="342090.4" algo="FTMS" component_name="DK" deconvoluted_molecular_mass="405.082914" deconvoluted_isotopic_mass="405.083385"/>
<pk mz="405.085955" i="1316243.9" sn="8.29" a="938.22" fwhm="0.001021" res="396644.2" algo="FTMS"/>
<pk mz="405.093946" i="4415894.0" sn="33.38" a="4862.90" fwhm="0.001182" res="342858.0" algo="FTMS"/>
<pk mz="405.095907" i="1805974.6" sn="12.26" a="1726.51" fwhm="0.001105" res="366534.8" algo="FTMS"/>
<pk mz="405.103761" i="2550424.8" sn="18.28" a="2874.36" fwhm="0.001274" res="318017.3" algo="FTMS"/>
<pk mz="405.119088" i="10358173.0" z="-1" sn="81.49" a="11600.42" fwhm="0.001129" res="358820.8" algo="FTMS" component_name="HF" deconvoluted_molecular_mass="405.120051" deconvoluted_isotopic_mass="405.119747"/>
<pk mz="405.130349" i="2584992.3" sn="18.56" a="2510.88" fwhm="0.001134" res="357257.2" algo="FTMS"/>
<pk mz="405.132120" i="3610016.8" sn="26.86" a="3558.66" fwhm="0.001104" res="366814.8" algo="FTMS"/>
<pk mz="405.140250" i="2253987.0" sn="15.88" a="2548.78" fwhm="0.001231" res="329056.5" algo="FTMS"/>
<pk mz="405.151648" i="1159334.4" sn="7.02" a="652.78" fwhm="0.000816" res="496774.9" algo="FTMS"/>
<pk mz="405.155495" i="5925287.5" sn="45.60" a="6670.39" fwhm="0.001136" res="356608.8" algo="FTMS"/>
<pk mz="405.168623" i="3776939.0" sn="28.21" a="4164.37" fwhm="0.001212" res="334309.5" algo="FTMS"/>
<pk mz="405.176628" i="3074989.3" sn="22.53" a="3080.94" fwhm="0.001140" res="355271.0" algo="FTMS"/>
<pk mz="405.186409" i="2071728.1" sn="14.41" a="2035.96" fwhm="0.001129" res="358920.9" algo="FTMS"/>
<pk mz="405.191880" i="2603953.5" sn="18.72" a="2722.55" fwhm="0.001210" res="334806.4" algo="FTMS"/>
<pk mz="405.201523" i="1540020.4" z="-1" sn="10.10" a="1090.85" fwhm="0.000925" res="437998.6" algo="FTMS" component_name="K" deconvoluted_molecular_mass="403.195484" deconvoluted_isotopic_mass="405.202183"/>
<pk mz="405.204947" i="2326197.3" sn="16.47" a="2132.16" fwhm="0.001091" res="371283.1" algo="FTMS"/>
<pk mz="405.212968" i="2049975.5" sn="14.23" a="1820.34" fwhm="0.001110" res="365160.7" algo="FTMS"/>
<pk mz="406.005109" i="1259412.4" sn="7.83" a="944.23" fwhm="0.001044" res="388741.7" algo="FTMS"/>
<pk mz="406.041570" i="5212830.5" z="-12" sn="39.83" a="5407.09" fwhm="0.001093" res="371360.5" algo="FTMS" component_name="KY" deconvoluted_molecular_mass="4883.590357" deconvoluted_isotopic_mass="4883.592868"/>
<pk mz="406.049770" i="1926048.8" z="-1" sn="13.22" a="1649.23" fwhm="0.000995" res="408260.7" algo="FTMS" component_name="KF" deconvoluted_molecular_mass="405.046978" deconvoluted_isotopic_mass="406.050432"/>
<pk mz="406.052967" i="1741729.8" sn="11.73" a="1618.05" fwhm="0.001158" res="350515.9" algo="FTMS"/>
<pk mz="406.077936" i="8737449.0" z="-1" sn="68.37" a="9949.17" fwhm="0.001140" res="356346.0" algo="FTMS" component_name="KR" deconvoluted_molecular_mass="406.078604" deconvoluted_isotopic_mass="406.078599"/>
<pk mz="406.086093" i="2724779.0" z="-1" sn="19.69" a="3292.00" fwhm="0.001316" res="308496.4" algo="FTMS" component_name="DK" deconvoluted_molecular_mass="405.082914" deconvoluted_isotopic_mass="406.086756"/>
<pk mz="406.089026" i="1838763.8" sn="12.52" a="1590.92" fwhm="0.001066" res="381024.7" algo="FTMS"/>
<pk mz="406.114380" i="3664050.8" sn="27.30" a="4093.89" fwhm="0.001211" res="335224.0" algo="FTMS"/>
<pk mz="406.122413" i="1999796.9" z="-1" sn="13.82" a="2002.22" fwhm="0.001033" res="393285.0" algo="FTMS" component_name="HF, KY" deconvoluted_molecular_mass="405.120051" deconvoluted_isotopic_mass="406.123076"/>
<pk mz="406.135471" i="3013304.5" sn="22.03" a="2920.13" fwhm="0.001103" res="368157.1" algo="FTMS"/>
<pk mz="406.150878" i="1671612.8" sn="11.16" a="1590.96" fwhm="0.001198" res="339097.0" algo="FTMS"/>
<pk mz="406.158749" i="1283391.0" sn="8.02" a="1080.13" fwhm="0.001154" res="351971.3" algo="FTMS"/>
<pk mz="406.161898" i="2793151.8" sn="20.24" a="2940.66" fwhm="0.001224" res="331955.0" algo="FTMS"/>
<pk mz="406.171721" i="2429122.5" sn="17.30" a="2253.57" fwhm="0.001103" res="368394.6" algo="FTMS"/>
<pk mz="406.208125" i="1355340.6" z="-12" sn="8.60" a="1093.85" fwhm="0.001079" res="376313.2" algo="FTMS" component_name="KY" deconvoluted_molecular_mass="4883.590357" deconvoluted_isotopic_mass="4885.591532"/>
<pk mz="407.025590" i="7549869.0" z="-1" sn="58.75" a="8477.66" fwhm="0.001148" res="354496.0" algo="FTMS" component_name="NK" deconvoluted_molecular_mass="407.026261" deconvoluted_isotopic_mass="407.026255"/>
<pk mz="407.036700" i="2246064.0" sn="15.81" a="2415.84" fwhm="0.001249" res="325986.9" algo="FTMS"/>
<pk mz="407.061981" i="16035767.0" z="-1" sn="127.45" a="17758.55" fwhm="0.001113" res="365856.6" algo="FTMS" component_name="AV" deconvoluted_molecular_mass="407.062641" deconvoluted_isotopic_mass="407.062647"/>
<pk mz="407.073230" i="5739450.0" sn="44.10" a="6387.69" fwhm="0.001129" res="360633.8" algo="FTMS"/>
<pk mz="407.081317" i="1390524.0" z="-1" sn="8.89" a="845.59" fwhm="0.000806" res="505352.3" algo="FTMS" component_name="KR" deconvoluted_molecular_mass="406.078604" deconvoluted_isotopic_mass="407.081983"/>
<pk mz="407.083053" i="1267900.5" z="-1" sn="7.89" a="1295.73" fwhm="0.001311" res="310459.3" algo="FTMS" component_name="DK" deconvoluted_molecular_mass="405.082914" deconvoluted_isotopic_mass="407.083719"/>
<pk mz="407.098344" i="18401216.0" z="-1" sn="146.60" a="21704.07" fwhm="0.001154" res="352870.5" algo="FTMS" component_name="z" deconvoluted_molecular_mass="407.099011" deconvoluted_isotopic_mass="407.099010"/>
<pk mz="407.101701" i="1385153.6" sn="8.84" a="905.33" fwhm="0.000940" res="433058.9" algo="FTMS"/>
<pk mz="407.109630" i="4490692.0" sn="33.99" a="5430.57" fwhm="0.001300" res="313065.3" algo="FTMS"/>
<pk mz="407.111406" i="2241988.3" sn="15.78" a="2203.03" fwhm="0.001133" res="359295.6" algo="FTMS"/>
<pk mz="407.129273" i="1182665.1" z="-1" sn="7.20" a="891.72" fwhm="0.001000" res="406974.8" algo="FTMS" component_name="HF" deconvoluted_molecular_mass="405.120051" deconvoluted_isotopic_mass="407.129939"/>
<pk mz="407.134748" i="12992459.0" z="-1" sn="102.82" a="15399.57" fwhm="0.001174" res="346876.4" algo="FTMS" component_name="DJ" deconvoluted_molecular_mass="407.135450" deconvoluted_isotopic_mass="407.135414"/>
<pk mz="407.146204" i="1341901.8" sn="8.49" a="942.60" fwhm="0.001007" res="404372.6" algo="FTMS"/>
<pk mz="407.147793" i="5603278.0" sn="42.99" a="5906.55" fwhm="0.001129" res="360694.1" algo="FTMS"/>
<pk mz="407.155967" i="1168336.4" sn="7.09" a="842.07" fwhm="0.001002" res="406499.3" algo="FTMS"/>
<pk mz="407.165320" i="1186898.9" sn="7.24" a="1164.64" fwhm="0.001418" res="287063.5" algo="FTMS"/>
<pk mz="407.171123" i="5978068.5" sn="46.03" a="7009.72" fwhm="0.001219" res="333913.6" algo="FTMS"/>
<pk mz="407.184161" i="4567512.0" sn="34.61" a="5436.11" fwhm="0.001288" res="316232.1" algo="FTMS"/>
<pk mz="407.192324" i="1190362.3" sn="7.27" a="774.33" fwhm="0.000981" res="415284.3" algo="FTMS"/>
<pk mz="407.207521" i="1954782.4" sn="13.46" a="1829.43" fwhm="0.001123" res="362704.5" algo="FTMS"/>
<pk mz="407.220334" i="1228257.9" sn="7.57" a="1066.98" fwhm="0.001189" res="342475.2" algo="FTMS"/>
<pk mz="408.020824" i="2080186.0" sn="14.47" a="1891.14" fwhm="0.001132" res="360580.1" algo="FTMS"/>
<pk mz="408.028964" i="1441212.3" z="-1" sn="9.30" a="1119.31" fwhm="0.001102" res="370424.9" algo="FTMS" component_name="NK" deconvoluted_molecular_mass="407.026261" deconvoluted_isotopic_mass="408.029633"/>
<pk mz="408.032679" i="1186621.3" sn="7.23" a="969.68" fwhm="0.001308" res="311984.8" algo="FTMS"/>
<pk mz="408.057210" i="6763716.0" z="-1" sn="52.39" a="7446.56" fwhm="0.001141" res="357760.7" algo="FTMS" component_name="QK" deconvoluted_molecular_mass="408.057142" deconvoluted_isotopic_mass="408.057879"/>
<pk mz="408.065278" i="2749894.0" z="-1" sn="19.89" a="2902.07" fwhm="0.001219" res="334842.9" algo="FTMS" component_name="AV" deconvoluted_molecular_mass="407.062641" deconvoluted_isotopic_mass="408.065947"/>
<pk mz="408.068451" i="1786054.9" sn="12.09" a="1570.27" fwhm="0.001091" res="373865.0" algo="FTMS"/>
<pk mz="408.093682" i="7663821.5" z="-1" sn="59.67" a="8627.97" fwhm="0.001117" res="365249.8" algo="FTMS" component_name="MZ" deconvoluted_molecular_mass="408.094383" deconvoluted_isotopic_mass="408.094351"/>
<pk mz="408.101688" i="3245263.8" z="-1" sn="23.90" a="3285.29" fwhm="0.001034" res="394744.7" algo="FTMS" component_name="z" deconvoluted_molecular_mass="407.099011" deconvoluted_isotopic_mass="408.102357"/>
<pk mz="408.104777" i="1573328.6" sn="10.36" a="1327.43" fwhm="0.001218" res="334954.3" algo="FTMS"/>
<pk mz="408.130043" i="3863767.3" sn="28.91" a="4009.85" fwhm="0.001127" res="362055.9" algo="FTMS"/>
<pk mz="408.138293" i="2855641.5" z="-1" sn="20.75" a="2581.20" fwhm="0.001062" res="384234.3" algo="FTMS" component_name="DJ" deconvoluted_molecular_mass="407.135450" deconvoluted_isotopic_mass="408.138962"/>
<pk mz="408.141452" i="1589210.4" sn="10.49" a="1268.53" fwhm="0.001066" res="383008.5" algo="FTMS"/>
<pk mz="408.151051" i="1825757.0" sn="12.41" a="1395.94" fwhm="0.000973" res="419346.6" algo="FTMS"/>
<pk mz="408.166369" i="1735905.1" sn="11.68" a="1144.43" fwhm="0.000837" res="487868.6" algo="FTMS"/>
<pk mz="408.174401" i="1472227.3" sn="9.55" a="1220.01" fwhm="0.001072" res="380906.8" algo="FTMS"/>
<pk mz="408.187559" i="1371110.8" sn="8.73" a="1022.09" fwhm="0.000993" res="411135.5" algo="FTMS"/>
<pk mz="409.004753" i="1362624.1" z="-11" sn="8.53" a="998.36" fwhm="0.001058" res="386574.9" algo="FTMS" component_name="QA" deconvoluted_molecular_mass="4509.137334" deconvoluted_isotopic_mass="4509.137925"/>
<pk mz="409.011501" i="1881025.9" sn="12.67" a="1551.49" fwhm="0.001022" res="400272.7" algo="FTMS"/>
<pk mz="409.019930" i="1424068.1" sn="9.02" a="1044.88" fwhm="0.000976" res="419249.9" algo="FTMS"/>
<pk mz="409.041259" i="13603274.0" z="-1" sn="106.20" a="15663.58" fwhm="0.001163" res="351731.3" algo="FTMS" component_name="CR" deconvoluted_molecular_mass="409.041871" deconvoluted_isotopic_mass="409.041931"/>
<pk mz="409.052498" i="2622924.8" sn="18.59" a="2710.02" fwhm="0.001179" res="346872.6" algo="FTMS"/>
<pk mz="409.056306" i="1419725.8" z="-1" sn="8.99" a="1004.30" fwhm="0.001019" res="401465.7" algo="FTMS" component_name="QK" deconvoluted_molecular_mass="408.057142" deconvoluted_isotopic_mass="409.056978"/>
<pk mz="409.077653" i="22182356.0" z="-1" sn="174.65" a="26426.02" fwhm="0.001181" res="346500.3" algo="FTMS" component_name="Z" deconvoluted_molecular_mass="409.078242" deconvoluted_isotopic_mass="409.078325"/>
<pk mz="409.088853" i="4573654.5" sn="34.15" a="4791.61" fwhm="0.001073" res="381199.2" algo="FTMS"/>
<pk mz="409.097216" i="1542104.5" z="-1" sn="9.96" a="1226.95" fwhm="0.001005" res="407201.8" algo="FTMS" component_name="MZ, QA" deconvoluted_molecular_mass="408.094383" deconvoluted_isotopic_mass="409.097889"/>
<pk mz="409.114011" i="23235036.0" z="-1" sn="183.04" a="27709.84" fwhm="0.001145" res="357190.6" algo="FTMS" component_name="V" deconvoluted_molecular_mass="409.114681" deconvoluted_isotopic_mass="409.114683"/>
<pk mz="409.117387" i="2335709.8" sn="16.30" a="1888.51" fwhm="0.000977" res="418951.8" algo="FTMS"/>
<pk mz="409.125336" i="2514400.0" sn="17.72" a="2354.74" fwhm="0.001116" res="366725.9" algo="FTMS"/>
<pk mz="409.127029" i="2788832.5" sn="19.91" a="3115.26" fwhm="0.001231" res="332463.5" algo="FTMS"/>
<pk mz="409.145029" i="1821669.1" sn="12.19" a="1479.78" fwhm="0.000913" res="447921.7" algo="FTMS"/>
<pk mz="409.150446" i="15270375.0" z="-1" sn="119.50" a="17771.77" fwhm="0.001152" res="355196.6" algo="FTMS" component_name="BJ" deconvoluted_molecular_mass="409.151346" deconvoluted_isotopic_mass="409.151119"/>
<pk mz="409.163476" i="4511722.0" sn="33.66" a="4968.30" fwhm="0.001197" res="341849.3" algo="FTMS"/>
<pk mz="409.181144" i="1237358.6" sn="7.53" a="891.80" fwhm="0.001036" res="394899.4" algo="FTMS"/>
<pk mz="409.186819" i="6818288.0" z="-11" sn="52.06" a="7388.54" fwhm="0.001136" res="360107.0" algo="FTMS" component_name="QA" deconvoluted_molecular_mass="4509.137334" deconvoluted_isotopic_mass="4511.140659"/>
<pk mz="409.190350" i="1310321.1" sn="8.11" a="1384.27" fwhm="0.001320" res="309916.2" algo="FTMS"/>
<pk mz="409.199889" i="2751987.5" sn="19.62" a="2732.30" fwhm="0.001129" res="362557.4" algo="FTMS"/>
<pk mz="409.223234" i="3403769.8" sn="24.82" a="3437.45" fwhm="0.001068" res="383067.4" algo="FTMS"/>
<pk mz="410.036474" i="3421902.8" sn="24.96" a="3565.32" fwhm="0.001163" res="352470.6" algo="FTMS"/>
<pk mz="410.044599" i="2488528.8" z="-1" sn="17.51" a="2176.54" fwhm="0.001003" res="408950.2" algo="FTMS" component_name="CR" deconvoluted_molecular_mass="409.041871" deconvoluted_isotopic_mass="410.045274"/>
<pk mz="410.051667" i="1295826.6" sn="8.00" a="892.46" fwhm="0.000949" res="432278.7" algo="FTMS"/>
<pk mz="410.072846" i="6701784.0" z="-1" sn="51.13" a="7396.93" fwhm="0.001140" res="359813.1" algo="FTMS" component_name="QS" deconvoluted_molecular_mass="410.072821" deconvoluted_isotopic_mass="410.073521"/>
<pk mz="410.080924" i="4147418.3" z="-1" sn="30.75" a="4475.05" fwhm="0.001181" res="347117.3" algo="FTMS" component_name="Z" deconvoluted_molecular_mass="409.078242" deconvoluted_isotopic_mass="410.081600"/>
<pk mz="410.084038" i="1970907.1" sn="13.38" a="1990.20" fwhm="0.001243" res="330008.4" algo="FTMS"/>
<pk mz="410.109268" i="4847329.5" sn="36.33" a="5667.15" fwhm="0.001208" res="339573.1" algo="FTMS"/>
<pk mz="410.117334" i="4388067.5" z="-1" sn="32.67" a="4623.31" fwhm="0.001145" res="358203.4" algo="FTMS" component_name="V" deconvoluted_molecular_mass="409.114681" deconvoluted_isotopic_mass="410.118010"/>
<pk mz="410.120456" i="1475300.5" sn="9.43" a="1172.95" fwhm="0.001039" res="394877.7" algo="FTMS"/>
<pk mz="410.122431" i="1584613.1" sn="10.30" a="1195.84" fwhm="0.001020" res="402121.8" algo="FTMS"/>
<pk mz="410.145753" i="2456555.3" sn="17.26" a="2807.77" fwhm="0.001282" res="320002.3" algo="FTMS"/>
<pk mz="410.153859" i="3148525.3" z="-1" sn="22.78" a="3371.35" fwhm="0.001169" res="350780.5" algo="FTMS" component_name="BJ" deconvoluted_molecular_mass="409.151346" deconvoluted_isotopic_mass="410.154535"/>
<pk mz="410.166780" i="1452784.6" sn="9.25" a="1090.84" fwhm="0.000969" res="423472.5" algo="FTMS"/>
<pk mz="410.182101" i="1273204.5" sn="7.82" a="1005.95" fwhm="0.001078" res="380641.8" algo="FTMS"/>
<pk mz="410.190236" i="1567990.6" sn="10.17" a="1213.26" fwhm="0.001033" res="397027.5" algo="FTMS"/>
<pk mz="410.221595" i="44530432.0" z="-1" sn="352.95" a="53188.45" fwhm="0.001138" res="360318.3" algo="FTMS" component_name="H" deconvoluted_molecular_mass="410.222270" deconvoluted_isotopic_mass="410.222271"/>
<pk mz="410.999394" i="1176519.5" sn="7.04" a="692.63" fwhm="0.000941" res="436618.1" algo="FTMS"/>
<pk mz="411.020559" i="3374541.0" sn="24.58" a="3423.64" fwhm="0.001099" res="373920.5" algo="FTMS"/>
<pk mz="411.035563" i="2206160.8" sn="15.26" a="1884.34" fwhm="0.001000" res="411193.6" algo="FTMS"/>
<pk mz="411.047109" i="1251795.9" z="-1" sn="7.64" a="904.34" fwhm="0.000930" res="442051.3" algo="FTMS" component_name="CR" deconvoluted_molecular_mass="409.041871" deconvoluted_isotopic_mass="411.047787"/>
<pk mz="411.056860" i="14318550.0" z="-1" sn="111.90" a="18634.48" fwhm="0.001269" res="323830.5" algo="FTMS" component_name="BW" deconvoluted_molecular_mass="411.057564" deconvoluted_isotopic_mass="411.057539"/>
<pk mz="411.068086" i="2655193.3" sn="18.84" a="2351.57" fwhm="0.001023" res="401809.3" algo="FTMS"/>
<pk mz="411.071977" i="1375834.3" z="-1" sn="8.63" a="1542.55" fwhm="0.001438" res="285880.5" algo="FTMS" component_name="QS" deconvoluted_molecular_mass="410.072821" deconvoluted_isotopic_mass="411.072655"/>
<pk mz="411.093282" i="26627040.0" z="-1" sn="210.10" a="31903.43" fwhm="0.001172" res="350696.8" algo="FTMS" component_name="N" deconvoluted_molecular_mass="411.094001" deconvoluted_isotopic_mass="411.093960"/>
<pk mz="411.104474" i="3793378.5" sn="27.92" a="4288.90" fwhm="0.001212" res="339202.5" algo="FTMS"/>
<pk mz="411.108643" i="1372643.6" sn="8.61" a="880.97" fwhm="0.000845" res="486758.0" algo="FTMS"/>
<pk mz="411.114405" i="12506085.0" z="-1" sn="97.44" a="14714.54" fwhm="0.001187" res="346267.2" algo="FTMS" component_name="DY" deconvoluted_molecular_mass="411.114998" deconvoluted_isotopic_mass="411.115084"/>
<pk mz="411.129647" i="21269480.0" z="-1" sn="167.36" a="25834.71" fwhm="0.001183" res="347664.1" algo="FTMS" component_name="f" deconvoluted_molecular_mass="411.130393" deconvoluted_isotopic_mass="411.130326"/>
<pk mz="411.132914" i="2849257.8" sn="20.39" a="2886.32" fwhm="0.001110" res="370456.5" algo="FTMS"/>
<pk mz="411.140965" i="2160619.8" sn="14.89" a="1994.30" fwhm="0.001148" res="358286.6" algo="FTMS"/>
<pk mz="411.142675" i="2065900.3" sn="14.14" a="1639.89" fwhm="0.000964" res="426329.8" algo="FTMS"/>
<pk mz="411.160526" i="1251056.9" z="-1" sn="7.64" a="936.43" fwhm="0.000955" res="430564.1" algo="FTMS" component_name="BJ" deconvoluted_molecular_mass="409.151346" deconvoluted_isotopic_mass="411.161205"/>
<pk mz="411.166010" i="10769394.0" z="-1" sn="83.58" a="12989.06" fwhm="0.001185" res="346970.8" algo="FTMS" component_name="GE" deconvoluted_molecular_mass="411.166687" deconvoluted_isotopic_mass="411.166689"/>
<pk mz="411.179095" i="2228725.5" sn="15.44" a="2231.29" fwhm="0.001111" res="370048.0" algo="FTMS"/>
<pk mz="411.202432" i="6574075.5" z="-1" sn="50.11" a="7153.64" fwhm="0.001150" res="357438.6" algo="FTMS" component_name="RH" deconvoluted_molecular_mass="411.203116" deconvoluted_isotopic_mass="411.203111"/>
<pk mz="411.215396" i="1380990.9" sn="8.67" a="1215.21" fwhm="0.001193" res="344708.5" algo="FTMS"/>
<pk mz="411.224931" i="8630273.0" z="-1" sn="66.51" a="10275.25" fwhm="0.001178" res="348941.2" algo="FTMS" component_name="H" deconvoluted_molecular_mass="410.222270" deconvoluted_isotopic_mass="411.225610"/>
<pk mz="411.238885" i="3015685.0" sn="21.72" a="2731.53" fwhm="0.001036" res="396831.2" algo="FTMS"/>
<pk mz="412.031068" i="2475470.5" sn="17.40" a="2701.25" fwhm="0.001234" res="333864.7" algo="FTMS"/>
<pk mz="412.052133" i="3369171.8" sn="24.54" a="3326.79" fwhm="0.001101" res="374103.5" algo="FTMS"/>
<pk mz="412.060350" i="2964693.8" z="-1" sn="21.31" a="3211.18" fwhm="0.001184" res="348079.4" algo="FTMS" component_name="BW" deconvoluted_molecular_mass="411.057564" deconvoluted_isotopic_mass="412.061032"/>
<pk mz="412.067483" i="1611479.6" sn="10.51" a="1334.24" fwhm="0.001065" res="386922.4" algo="FTMS"/>
<pk mz="412.078926" i="1389530.5" z="-1" sn="8.74" a="1292.07" fwhm="0.001213" res="339642.9" algo="FTMS" component_name="QS" deconvoluted_molecular_mass="410.072821" deconvoluted_isotopic_mass="412.079608"/>
<pk mz="412.088567" i="4824285.0" z="-1" sn="36.14" a="5512.33" fwhm="0.001166" res="353382.1" algo="FTMS" component_name="Z" deconvoluted_molecular_mass="409.078242" deconvoluted_isotopic_mass="412.089249"/>
<pk mz="412.096697" i="4197599.0" z="-1" sn="31.14" a="4863.16" fwhm="0.001207" res="341525.4" algo="FTMS" component_name="N" deconvoluted_molecular_mass="411.094001" deconvoluted_isotopic_mass="412.097379"/>
<pk mz="412.100021" i="1425119.9" sn="9.02" a="1207.93" fwhm="0.001088" res="378679.4" algo="FTMS"/>
<pk mz="412.117848" i="1538404.4" z="-1" sn="9.93" a="1438.75" fwhm="0.001235" res="333683.0" algo="FTMS" component_name="DY" deconvoluted_molecular_mass="411.114998" deconvoluted_isotopic_mass="412.118530"/>
<pk mz="412.124955" i="4420838.0" sn="32.93" a="5219.42" fwhm="0.001198" res="344084.1" algo="FTMS"/>
<pk mz="412.132990" i="3934440.3" z="-1" sn="29.05" a="4209.20" fwhm="0.001176" res="350510.5" algo="FTMS" component_name="f" deconvoluted_molecular_mass="411.130393" deconvoluted_isotopic_mass="412.133672"/>
<pk mz="412.136295" i="1571561.0" sn="10.19" a="1131.36" fwhm="0.000929" res="443626.0" algo="FTMS"/>
<pk mz="412.137920" i="1374953.4" sn="8.62" a="1259.88" fwhm="0.001218" res="338381.4" algo="FTMS"/>
<pk mz="412.161402" i="2245871.3" sn="15.57" a="2206.08" fwhm="0.001159" res="355695.6" algo="FTMS"/>
<pk mz="412.169342" i="2680049.3" z="-1" sn="19.04" a="2689.28" fwhm="0.001160" res="355287.0" algo="FTMS" component_name="GE" deconvoluted_molecular_mass="411.166687" deconvoluted_isotopic_mass="412.170025"/>
<pk mz="412.205807" i="1224186.5" z="-1" sn="7.42" a="780.59" fwhm="0.000912" res="452112.6" algo="FTMS" component_name="RH" deconvoluted_molecular_mass="411.203116" deconvoluted_isotopic_mass="412.206489"/>
<pk mz="412.218655" i="12094718.0" z="-1" sn="94.15" a="14699.11" fwhm="0.001169" res="352728.5" algo="FTMS" component_name="EL" deconvoluted_molecular_mass="412.219318" deconvoluted_isotopic_mass="412.219337"/>
<pk mz="413.015048" i="3403717.5" sn="24.81" a="3352.81" fwhm="0.001087" res="379834.6" algo="FTMS"/>
<pk mz="413.036121" i="5702091.0" sn="43.15" a="6784.91" fwhm="0.001231" res="335581.6" algo="FTMS"/>
<pk mz="413.051484" i="3003854.8" sn="21.62" a="3285.52" fwhm="0.001232" res="335213.0" algo="FTMS"/>
<pk mz="413.062620" i="1795025.4" sn="11.97" a="1850.52" fwhm="0.001342" res="307706.5" algo="FTMS"/>
<pk mz="413.072575" i="17638868.0" z="-1" sn="138.39" a="20861.15" fwhm="0.001175" res="351464.8" algo="FTMS" component_name="AE" deconvoluted_molecular_mass="413.073248" deconvoluted_isotopic_mass="413.073260"/>
<pk mz="413.083774" i="1738198.8" sn="11.52" a="1733.07" fwhm="0.001216" res="339746.5" algo="FTMS"/>
<pk mz="413.087842" i="2143447.8" z="-1" sn="14.75" a="1983.88" fwhm="0.001117" res="369660.4" algo="FTMS" component_name="Z" deconvoluted_molecular_mass="409.078242" deconvoluted_isotopic_mass="413.088527"/>
<pk mz="413.100759" i="1256667.0" z="-1" sn="7.68" a="876.78" fwhm="0.000986" res="419001.6" algo="FTMS" component_name="N" deconvoluted_molecular_mass="411.094001" deconvoluted_isotopic_mass="413.101445"/>
<pk mz="413.108923" i="19525084.0" z="-1" sn="153.44" a="24157.69" fwhm="0.001194" res="345990.3" algo="FTMS" component_name="q" deconvoluted_molecular_mass="413.109649" deconvoluted_isotopic_mass="413.109608"/>
<pk mz="413.120156" i="1619935.8" z="-1" sn="10.58" a="1535.32" fwhm="0.001312" res="314832.8" algo="FTMS" component_name="DY" deconvoluted_molecular_mass="411.114998" deconvoluted_isotopic_mass="413.120841"/>
<pk mz="413.124282" i="1369824.8" sn="8.58" a="1217.00" fwhm="0.001184" res="349064.0" algo="FTMS"/>
<pk mz="413.137314" i="1840868.0" z="-1" sn="12.34" a="1532.36" fwhm="0.001026" res="402566.9" algo="FTMS" component_name="f" deconvoluted_molecular_mass="411.130393" deconvoluted_isotopic_mass="413.138000"/>
<pk mz="413.145324" i="13786598.0" z="-1" sn="107.65" a="16863.34" fwhm="0.001198" res="344772.5" algo="FTMS" component_name="CL" deconvoluted_molecular_mass="413.146106" deconvoluted_isotopic_mass="413.146009"/>
<pk mz="413.160554" i="1604585.9" sn="10.45" a="1732.53" fwhm="0.001329" res="310833.0" algo="FTMS"/>
<pk mz="413.181768" i="10239471.0" z="-1" sn="79.35" a="12296.26" fwhm="0.001195" res="345739.1" algo="FTMS" component_name="HJ" deconvoluted_molecular_mass="413.182437" deconvoluted_isotopic_mass="413.182453"/>
<pk mz="413.218154" i="6798840.0" z="-1" sn="51.90" a="7876.92" fwhm="0.001147" res="360144.6" algo="FTMS" component_name="QF" deconvoluted_molecular_mass="413.218838" deconvoluted_isotopic_mass="413.218840"/>
<pk mz="413.221871" i="2221817.0" z="-1" sn="15.38" a="2147.47" fwhm="0.001155" res="357667.0" algo="FTMS" component_name="EL" deconvoluted_molecular_mass="412.219318" deconvoluted_isotopic_mass="413.222557"/>
<pk mz="413.254499" i="3089409.3" sn="22.30" a="2960.67" fwhm="0.001045" res="395561.6" algo="FTMS"/>
<pk mz="414.010354" i="1299132.3" sn="8.01" a="885.38" fwhm="0.000927" res="446762.2" algo="FTMS"/>
<pk mz="414.046607" i="3017925.3" sn="21.73" a="3350.94" fwhm="0.001194" res="346857.6" algo="FTMS"/>
<pk mz="414.057869" i="1503048.0" sn="9.64" a="1596.76" fwhm="0.001345" res="307751.5" algo="FTMS"/>
<pk mz="414.067852" i="2225354.5" sn="15.40" a="2219.15" fwhm="0.001183" res="349953.4" algo="FTMS"/>
<pk mz="414.075838" i="3081420.3" z="-1" sn="22.24" a="3136.70" fwhm="0.001115" res="371485.5" algo="FTMS" component_name="AE" deconvoluted_molecular_mass="413.073248" deconvoluted_isotopic_mass="414.076527"/>
<pk mz="414.083058" i="1550286.1" sn="10.02" a="1296.37" fwhm="0.001081" res="382949.7" algo="FTMS"/>
<pk mz="414.104241" i="3593427.3" sn="26.32" a="4091.06" fwhm="0.001204" res="343872.2" algo="FTMS"/>
<pk mz="414.112362" i="3688661.3" z="-1" sn="27.08" a="4045.38" fwhm="0.001206" res="343513.0" algo="FTMS" component_name="q" deconvoluted_molecular_mass="413.109649" deconvoluted_isotopic_mass="414.113051"/>
<pk mz="414.140572" i="2703324.3" sn="19.22" a="2730.12" fwhm="0.001180" res="351006.5" algo="FTMS"/>
<pk mz="414.148710" i="2923742.3" z="-1" sn="20.98" a="2924.35" fwhm="0.001131" res="366079.6" algo="FTMS" component_name="CL" deconvoluted_molecular_mass="413.146106" deconvoluted_isotopic_mass="414.149399"/>
<pk mz="414.151758" i="1754079.0" sn="11.64" a="1657.73" fwhm="0.001137" res="364332.0" algo="FTMS"/>
<pk mz="414.176834" i="1615845.3" sn="10.54" a="1290.56" fwhm="0.001070" res="387254.2" algo="FTMS"/>
<pk mz="414.184975" i="1425895.3" z="-1" sn="9.03" a="1388.91" fwhm="0.001245" res="332660.7" algo="FTMS" component_name="HJ" deconvoluted_molecular_mass="413.182437" deconvoluted_isotopic_mass="414.185664"/>
<pk mz="414.188279" i="1739752.0" sn="11.53" a="1391.34" fwhm="0.001194" res="346797.2" algo="FTMS"/>
<pk mz="414.221483" i="1623024.1" z="-1" sn="10.60" a="1380.19" fwhm="0.001041" res="397955.9" algo="FTMS" component_name="QF" deconvoluted_molecular_mass="413.218838" deconvoluted_isotopic_mass="414.222172"/>
<pk mz="414.994451" i="1867693.0" z="-12" sn="12.55" a="1712.88" fwhm="0.001100" res="377355.6" algo="FTMS" component_name="JL" deconvoluted_molecular_mass="4991.022644" deconvoluted_isotopic_mass="4991.027779"/>
<pk mz="415.030658" i="5005750.0" sn="37.59" a="6050.58" fwhm="0.001251" res="331804.9" algo="FTMS"/>
<pk mz="415.042022" i="2135736.5" sn="14.69" a="2072.54" fwhm="0.001100" res="377392.3" algo="FTMS"/>
<pk mz="415.051836" i="6622139.0" z="-12" sn="50.48" a="7996.97" fwhm="0.001232" res="336976.8" algo="FTMS" component_name="RA" deconvoluted_molecular_mass="4991.732793" deconvoluted_isotopic_mass="4991.716402"/>
<pk mz="415.067142" i="4108222.8" sn="30.43" a="4933.94" fwhm="0.001245" res="333306.5" algo="FTMS"/>
<pk mz="415.078322" i="2709953.5" z="-12" sn="19.27" a="2783.69" fwhm="0.001139" res="364324.4" algo="FTMS" component_name="JL" deconvoluted_molecular_mass="4991.022644" deconvoluted_isotopic_mass="4992.034236"/>
<pk mz="415.088198" i="13584324.0" z="-1" sn="106.03" a="16702.29" fwhm="0.001193" res="348015.3" algo="FTMS" component_name="CT" deconvoluted_molecular_mass="415.088916" deconvoluted_isotopic_mass="415.088890"/>
<pk mz="415.099311" i="1401286.5" sn="8.83" a="1666.18" fwhm="0.001575" res="263479.3" algo="FTMS"/>
<pk mz="415.103481" i="3056071.5" sn="22.03" a="3524.78" fwhm="0.001262" res="328931.3" algo="FTMS"/>
<pk mz="415.114840" i="1892554.3" z="-1" sn="12.75" a="1786.50" fwhm="0.001239" res="335019.2" algo="FTMS" component_name="q" deconvoluted_molecular_mass="413.109649" deconvoluted_isotopic_mass="415.115532"/>
<pk mz="415.116511" i="1619914.6" sn="10.57" a="1275.51" fwhm="0.000972" res="427044.6" algo="FTMS"/>
<pk mz="415.124557" i="11958221.0" z="-1" sn="93.06" a="14108.50" fwhm="0.001177" res="352790.3" algo="FTMS" component_name="EN" deconvoluted_molecular_mass="415.125189" deconvoluted_isotopic_mass="415.125249"/>
<pk mz="415.139809" i="2529488.3" z="-12" sn="17.83" a="2974.76" fwhm="0.001281" res="324137.2" algo="FTMS" component_name="RA" deconvoluted_molecular_mass="4991.732793" deconvoluted_isotopic_mass="4992.772091"/>
<pk mz="415.153101" i="1485267.5" z="-1" sn="9.50" a="1317.05" fwhm="0.001253" res="331257.7" algo="FTMS" component_name="CL" deconvoluted_molecular_mass="413.146106" deconvoluted_isotopic_mass="415.153793"/>
<pk mz="415.160958" i="9238485.0" z="-12" sn="71.36" a="11607.19" fwhm="0.001287" res="322575.4" algo="FTMS" component_name="JL" deconvoluted_molecular_mass="4991.022644" deconvoluted_isotopic_mass="4993.025874"/>
<pk mz="415.189186" i="2166236.3" sn="14.93" a="1804.47" fwhm="0.001010" res="411096.6" algo="FTMS"/>
<pk mz="415.194765" i="3033565.8" sn="21.85" a="3419.74" fwhm="0.001283" res="323682.9" algo="FTMS"/>
<pk mz="415.197340" i="9988062.0" z="-1" sn="77.34" a="12320.94" fwhm="0.001218" res="340898.5" algo="FTMS" component_name="HX" deconvoluted_molecular_mass="415.198043" deconvoluted_isotopic_mass="415.198032"/>
<pk mz="415.219871" i="2751459.8" z="-12" sn="19.60" a="2537.54" fwhm="0.001065" res="389945.8" algo="FTMS" component_name="RA" deconvoluted_molecular_mass="4991.732793" deconvoluted_isotopic_mass="4993.732838"/>
<pk mz="415.233646" i="5748711.0" sn="43.51" a="7087.85" fwhm="0.001256" res="330605.7" algo="FTMS"/>
<pk mz="415.270046" i="1663471.9" sn="10.92" a="1453.46" fwhm="0.001067" res="389093.0" algo="FTMS"/>
<pk mz="415.306465" i="1230968.8" z="-12" sn="7.47" a="1112.97" fwhm="0.001304" res="318562.5" algo="FTMS" component_name="RA" deconvoluted_molecular_mass="4991.732793" deconvoluted_isotopic_mass="4994.771971"/>
<pk mz="416.026051" i="3122342.3" sn="22.56" a="3746.26" fwhm="0.001225" res="339501.5" algo="FTMS"/>
<pk mz="416.055398" i="1457581.3" sn="9.28" a="1571.83" fwhm="0.001587" res="262198.6" algo="FTMS"/>
<pk mz="416.062358" i="3775663.0" sn="27.77" a="4182.30" fwhm="0.001176" res="353890.0" algo="FTMS"/>
<pk mz="416.073615" i="1892785.6" sn="12.75" a="1956.52" fwhm="0.001210" res="343761.8" algo="FTMS"/>
<pk mz="416.083579" i="2108340.0" sn="14.47" a="2175.53" fwhm="0.001196" res="347880.8" algo="FTMS"/>
<pk mz="416.091716" i="2355894.0" z="-1" sn="16.44" a="2132.02" fwhm="0.001100" res="378194.9" algo="FTMS" component_name="CT" deconvoluted_molecular_mass="415.088916" deconvoluted_isotopic_mass="416.092411"/>
<pk mz="416.098738" i="3462839.8" sn="25.27" a="3884.60" fwhm="0.001234" res="337300.8" algo="FTMS"/>
<pk mz="416.119885" i="2103740.8" z="-1" sn="14.43" a="2326.92" fwhm="0.001249" res="333294.4" algo="FTMS" component_name="q" deconvoluted_molecular_mass="413.109649" deconvoluted_isotopic_mass="416.120580"/>
<pk mz="416.128023" i="2321598.8" z="-1" sn="16.17" a="2334.60" fwhm="0.001233" res="337358.7" algo="FTMS" component_name="EN" deconvoluted_molecular_mass="415.125189" deconvoluted_isotopic_mass="416.128718"/>
<pk mz="416.131128" i="1203263.4" sn="7.25" a="1133.73" fwhm="0.001369" res="304019.1" algo="FTMS"/>
<pk mz="416.156108" i="2356933.5" sn="16.45" a="2301.39" fwhm="0.001191" res="349339.8" algo="FTMS"/>
<pk mz="416.164322" i="2007751.4" sn="13.66" a="1743.71" fwhm="0.001057" res="393857.2" algo="FTMS"/>
<pk mz="416.167523" i="1749192.1" sn="11.60" a="1400.14" fwhm="0.001037" res="401265.9" algo="FTMS"/>
<pk mz="416.192679" i="2719438.3" sn="19.34" a="2890.35" fwhm="0.001216" res="342199.0" algo="FTMS"/>
<pk mz="416.200747" i="2118608.0" z="-1" sn="14.55" a="1838.84" fwhm="0.001064" res="391038.7" algo="FTMS" component_name="HX" deconvoluted_molecular_mass="415.198043" deconvoluted_isotopic_mass="416.201442"/>
<pk mz="416.237197" i="1283288.8" sn="7.88" a="935.96" fwhm="0.001058" res="393405.7" algo="FTMS"/>
<pk mz="416.956966" i="1530756.4" z="-11" sn="9.86" a="1396.29" fwhm="0.001149" res="362913.8" algo="FTMS" component_name="RC" deconvoluted_molecular_mass="4596.607557" deconvoluted_isotopic_mass="4596.612557"/>
<pk mz="417.009943" i="4750737.0" z="-12" sn="35.55" a="5334.37" fwhm="0.001202" res="347062.4" algo="FTMS" component_name="QX" deconvoluted_molecular_mass="5015.211627" deconvoluted_isotopic_mass="5015.213763"/>
<pk mz="417.021097" i="1214611.6" sn="7.33" a="972.51" fwhm="0.001138" res="366565.9" algo="FTMS"/>
<pk mz="417.031278" i="1296022.0" sn="7.98" a="1297.73" fwhm="0.001366" res="305228.7" algo="FTMS"/>
<pk mz="417.046233" i="6399385.5" z="-11" sn="48.70" a="7955.06" fwhm="0.001293" res="322476.1" algo="FTMS" component_name="RC" deconvoluted_molecular_mass="4596.607557" deconvoluted_isotopic_mass="4597.594499"/>
<pk mz="417.057684" i="3344796.3" sn="24.33" a="4070.76" fwhm="0.001311" res="318014.9" algo="FTMS"/>
<pk mz="417.067413" i="5882270.5" sn="44.58" a="7103.73" fwhm="0.001235" res="337842.6" algo="FTMS"/>
<pk mz="417.082684" i="10148258.0" z="-1" sn="78.61" a="12543.51" fwhm="0.001250" res="333649.0" algo="FTMS" component_name="HN" deconvoluted_molecular_mass="417.083391" deconvoluted_isotopic_mass="417.083383"/>
<pk mz="417.093830" i="3365796.8" z="-12" sn="24.50" a="3861.03" fwhm="0.001278" res="326443.6" algo="FTMS" component_name="QX" deconvoluted_molecular_mass="5015.211627" deconvoluted_isotopic_mass="5016.220411"/>
<pk mz="417.103843" i="7479719.0" z="-1" sn="57.32" a="9588.11" fwhm="0.001311" res="318182.3" algo="FTMS" component_name="NW" deconvoluted_molecular_mass="417.104585" deconvoluted_isotopic_mass="417.104541"/>
<pk mz="417.115073" i="2105770.0" sn="14.44" a="2146.51" fwhm="0.001370" res="304390.2" algo="FTMS"/>
<pk mz="417.119125" i="6213035.0" sn="47.22" a="7380.38" fwhm="0.001243" res="335554.1" algo="FTMS"/>
<pk mz="417.122495" i="1187243.6" z="-1" sn="7.12" a="850.22" fwhm="0.001023" res="407700.8" algo="FTMS" component_name="q" deconvoluted_molecular_mass="413.109649" deconvoluted_isotopic_mass="417.123193"/>
<pk mz="417.130274" i="1277485.5" z="-1" sn="7.84" a="1095.69" fwhm="0.001256" res="332114.8" algo="FTMS" component_name="EN" deconvoluted_molecular_mass="415.125189" deconvoluted_isotopic_mass="417.130972"/>
<pk mz="417.132094" i="2649006.0" sn="18.78" a="2531.77" fwhm="0.001165" res="358004.7" algo="FTMS"/>
<pk mz="417.140276" i="6609328.0" z="-11" sn="50.38" a="7929.07" fwhm="0.001236" res="337528.0" algo="FTMS" component_name="RC" deconvoluted_molecular_mass="4596.607557" deconvoluted_isotopic_mass="4598.628968"/>
<pk mz="417.155490" i="3278259.5" sn="23.80" a="3334.32" fwhm="0.001125" res="370825.1" algo="FTMS"/>
<pk mz="417.168614" i="2675638.5" sn="18.99" a="2716.97" fwhm="0.001184" res="352354.7" algo="FTMS"/>
<pk mz="417.176632" i="6652344.5" z="-12" sn="50.72" a="8156.52" fwhm="0.001282" res="325401.0" algo="FTMS" component_name="QX" deconvoluted_molecular_mass="5015.211627" deconvoluted_isotopic_mass="5017.214037"/>
<pk mz="417.189410" i="1309627.5" sn="8.09" a="1151.44" fwhm="0.001146" res="363975.4" algo="FTMS"/>
<pk mz="417.191868" i="1866172.1" sn="12.53" a="1756.05" fwhm="0.001155" res="361214.9" algo="FTMS"/>
<pk mz="417.199964" i="1701566.0" sn="11.22" a="1449.16" fwhm="0.001250" res="333857.9" algo="FTMS"/>
<pk mz="417.210463" i="229474752.0" z="-1" sn="1828.55" a="252820.67" fwhm="0.001108" res="376575.1" algo="FTMS" component_name="C" deconvoluted_molecular_mass="417.211178" deconvoluted_isotopic_mass="417.211162"/>
<pk mz="417.249499" i="1794505.8" sn="11.96" a="1381.19" fwhm="0.000955" res="436956.9" algo="FTMS"/>
<pk mz="418.041592" i="5011588.5" z="-11" sn="37.63" a="6271.99" fwhm="0.001282" res="326176.2" algo="FTMS" component_name="SJ" deconvoluted_molecular_mass="4607.571558" deconvoluted_isotopic_mass="4608.543481"/>
<pk mz="418.049767" i="1669510.3" sn="10.96" a="1285.73" fwhm="0.000985" res="424386.9" algo="FTMS"/>
<pk mz="418.052901" i="1671559.0" sn="10.98" a="1553.44" fwhm="0.001177" res="355143.7" algo="FTMS"/>
<pk mz="418.077980" i="4770445.0" sn="35.70" a="5589.59" fwhm="0.001240" res="337265.8" algo="FTMS"/>
<pk mz="418.086074" i="2103950.8" z="-1" sn="14.43" a="1816.79" fwhm="0.001037" res="403081.0" algo="FTMS" component_name="HN" deconvoluted_molecular_mass="417.083391" deconvoluted_isotopic_mass="418.086776"/>
<pk mz="418.089119" i="1971087.4" sn="13.37" a="1979.94" fwhm="0.001159" res="360754.9" algo="FTMS"/>
<pk mz="418.099075" i="1279121.8" sn="7.85" a="1308.00" fwhm="0.001380" res="303011.2" algo="FTMS"/>
<pk mz="418.107444" i="1522067.8" z="-1" sn="9.79" a="1199.25" fwhm="0.001203" res="347555.8" algo="FTMS" component_name="NW" deconvoluted_molecular_mass="417.104585" deconvoluted_isotopic_mass="418.108145"/>
<pk mz="418.114277" i="2909589.3" sn="20.86" a="3289.68" fwhm="0.001310" res="319081.6" algo="FTMS"/>
<pk mz="418.122511" i="1201815.3" sn="7.23" a="1009.19" fwhm="0.001129" res="370436.0" algo="FTMS"/>
<pk mz="418.135468" i="1773210.3" z="-11" sn="11.79" a="1363.87" fwhm="0.000929" res="449857.1" algo="FTMS" component_name="SJ" deconvoluted_molecular_mass="4607.571558" deconvoluted_isotopic_mass="4609.576113"/>
<pk mz="418.150892" i="1630109.9" sn="10.65" a="1485.32" fwhm="0.001203" res="347546.5" algo="FTMS"/>
<pk mz="418.171942" i="3065506.8" sn="22.10" a="3452.72" fwhm="0.001220" res="342857.8" algo="FTMS"/>
<pk mz="418.213795" i="37724844.0" z="-1" sn="298.64" a="46238.44" fwhm="0.001200" res="348471.7" algo="FTMS" component_name="C" deconvoluted_molecular_mass="417.211178" deconvoluted_isotopic_mass="418.214497"/>
<pk mz="419.025559" i="6479722.0" z="-7" sn="48.60" a="7672.64" fwhm="0.001213" res="345412.3" algo="FTMS" component_name="RP" deconvoluted_molecular_mass="2939.233527" deconvoluted_isotopic_mass="2939.230795"/>
<pk mz="419.036787" i="2765164.5" z="-6" sn="19.41" a="2907.55" fwhm="0.001199" res="349624.5" algo="FTMS" component_name="LD" deconvoluted_molecular_mass="2519.273737" deconvoluted_isotopic_mass="2519.264075"/>
<pk mz="419.062046" i="10437490.0" z="-1" sn="79.71" a="13047.45" fwhm="0.001256" res="333756.9" algo="FTMS" component_name="GZ" deconvoluted_molecular_mass="419.062755" deconvoluted_isotopic_mass="419.062751"/>
<pk mz="419.073298" i="4938613.0" sn="36.49" a="5789.72" fwhm="0.001252" res="334638.0" algo="FTMS"/>
<pk mz="419.081351" i="1428470.8" sn="8.90" a="1581.12" fwhm="0.001368" res="306349.1" algo="FTMS"/>
<pk mz="419.083171" i="2658167.3" sn="18.57" a="3153.10" fwhm="0.001277" res="328277.5" algo="FTMS"/>
<pk mz="419.098443" i="12155771.0" z="-1" sn="93.21" a="14872.63" fwhm="0.001213" res="345545.6" algo="FTMS" component_name="EJ" deconvoluted_molecular_mass="419.099129" deconvoluted_isotopic_mass="419.099148"/>
<pk mz="419.101789" i="1616763.5" sn="10.38" a="1396.43" fwhm="0.001088" res="385320.3" algo="FTMS"/>
<pk mz="419.109729" i="3818365.3" sn="27.68" a="4323.83" fwhm="0.001224" res="342498.5" algo="FTMS"/>
<pk mz="419.111415" i="2206589.8" sn="15.02" a="2403.42" fwhm="0.001166" res="359555.7" algo="FTMS"/>
<pk mz="419.119545" i="2853247.5" sn="20.10" a="2896.62" fwhm="0.001166" res="359385.4" algo="FTMS"/>
<pk mz="419.134798" i="8009603.0" z="-1" sn="60.62" a="9829.47" fwhm="0.001235" res="339459.4" algo="FTMS" component_name="ME" deconvoluted_molecular_mass="419.135515" deconvoluted_isotopic_mass="419.135503"/>
<pk mz="419.137827" i="1318915.8" sn="8.04" a="1047.30" fwhm="0.001107" res="378631.2" algo="FTMS"/>
<pk mz="419.147859" i="3143558.3" sn="22.38" a="3328.84" fwhm="0.001152" res="363701.9" algo="FTMS"/>
<pk mz="419.155885" i="2864008.0" sn="20.18" a="3592.51" fwhm="0.001246" res="336486.8" algo="FTMS"/>
<pk mz="419.171153" i="4182411.5" z="-7" sn="30.55" a="4721.66" fwhm="0.001244" res="337076.1" algo="FTMS" component_name="RP" deconvoluted_molecular_mass="2939.233527" deconvoluted_isotopic_mass="2940.249958"/>
<pk mz="419.184257" i="3615630.5" sn="26.09" a="4406.58" fwhm="0.001337" res="313518.8" algo="FTMS"/>
<pk mz="419.192366" i="3106704.5" sn="22.09" a="3351.86" fwhm="0.001220" res="343701.9" algo="FTMS"/>
<pk mz="419.206395" i="5467027.5" z="-6" sn="40.64" a="7177.08" fwhm="0.001329" res="315356.9" algo="FTMS" component_name="LD" deconvoluted_molecular_mass="2519.273737" deconvoluted_isotopic_mass="2520.281726"/>
<pk mz="419.214824" i="1429269.6" sn="8.91" a="1545.77" fwhm="0.001326" res="316130.8" algo="FTMS"/>
<pk mz="419.217284" i="3559830.3" z="-1" sn="25.65" a="4021.35" fwhm="0.001208" res="347165.4" algo="FTMS" component_name="C" deconvoluted_molecular_mass="417.211178" deconvoluted_isotopic_mass="419.217990"/>
<pk mz="419.220648" i="1931671.0" sn="12.86" a="1551.36" fwhm="0.001021" res="410578.9" algo="FTMS"/>
<pk mz="419.228639" i="1676440.9" sn="10.85" a="1417.41" fwhm="0.001044" res="401519.8" algo="FTMS"/>
<pk mz="420.020867" i="2712143.5" sn="18.99" a="2959.38" fwhm="0.001196" res="351173.0" algo="FTMS"/>
<pk mz="420.029033" i="1245265.4" sn="7.46" a="884.56" fwhm="0.001016" res="413453.1" algo="FTMS"/>
<pk mz="420.057257" i="6036568.0" sn="45.12" a="7136.59" fwhm="0.001210" res="347175.0" algo="FTMS"/>
<pk mz="420.065415" i="1909081.8" z="-1" sn="12.68" a="2029.25" fwhm="0.001210" res="347038.7" algo="FTMS" component_name="GZ" deconvoluted_molecular_mass="419.062755" deconvoluted_isotopic_mass="420.066123"/>
<pk mz="420.068478" i="1498202.5" sn="9.45" a="1485.14" fwhm="0.001128" res="372257.7" algo="FTMS"/>
<pk mz="420.093585" i="5173344.0" sn="38.33" a="6543.45" fwhm="0.001362" res="308392.5" algo="FTMS"/>
<pk mz="420.101688" i="2917474.0" z="-1" sn="20.60" a="3349.69" fwhm="0.001255" res="334802.2" algo="FTMS" component_name="EJ" deconvoluted_molecular_mass="419.099129" deconvoluted_isotopic_mass="420.102397"/>
<pk mz="420.104911" i="1889122.8" sn="12.52" a="1706.49" fwhm="0.001090" res="385569.0" algo="FTMS"/>
<pk mz="420.130056" i="2365288.5" sn="16.26" a="2717.66" fwhm="0.001343" res="312829.1" algo="FTMS"/>
<pk mz="420.138207" i="1717354.5" z="-1" sn="11.17" a="1433.41" fwhm="0.001020" res="411778.4" algo="FTMS" component_name="ME" deconvoluted_molecular_mass="419.135515" deconvoluted_isotopic_mass="420.138916"/>
<pk mz="420.151057" i="2524269.5" sn="17.51" a="2676.43" fwhm="0.001228" res="342279.0" algo="FTMS"/>
<pk mz="420.187651" i="2683765.8" sn="18.77" a="3664.57" fwhm="0.001549" res="271230.5" algo="FTMS"/>
<pk mz="420.209713" i="1571450.9" sn="10.02" a="1566.23" fwhm="0.001211" res="346926.7" algo="FTMS"/>
<pk mz="420.223909" i="1268990.1" z="-1" sn="7.65" a="1268.06" fwhm="0.001375" res="305710.9" algo="FTMS" component_name="C" deconvoluted_molecular_mass="417.211178" deconvoluted_isotopic_mass="420.224617"/>
<pk mz="421.005009" i="1743664.5" sn="11.38" a="1862.60" fwhm="0.001430" res="294319.0" algo="FTMS"/>
<pk mz="421.041221" i="10147129.0" z="-1" sn="77.42" a="12685.00" fwhm="0.001273" res="330667.3" algo="FTMS" component_name="HO" deconvoluted_molecular_mass="421.041972" deconvoluted_isotopic_mass="421.041932"/>
<pk mz="421.052535" i="2691387.3" sn="18.82" a="2882.59" fwhm="0.001123" res="374970.5" algo="FTMS"/>
<pk mz="421.077654" i="17493312.0" z="-1" sn="135.15" a="22249.30" fwhm="0.001264" res="333169.7" algo="FTMS" component_name="AH" deconvoluted_molecular_mass="421.078367" deconvoluted_isotopic_mass="421.078366"/>
<pk mz="421.088892" i="5086531.5" sn="37.65" a="5984.39" fwhm="0.001209" res="348353.6" algo="FTMS"/>
<pk mz="421.113977" i="15510857.0" z="-1" sn="119.57" a="19310.43" fwhm="0.001240" res="339702.8" algo="FTMS" component_name="BD" deconvoluted_molecular_mass="421.114716" deconvoluted_isotopic_mass="421.114688"/>
<pk mz="421.125213" i="3168587.8" sn="22.57" a="3748.49" fwhm="0.001308" res="321905.1" algo="FTMS"/>
<pk mz="421.126944" i="2601292.3" sn="18.12" a="2431.79" fwhm="0.001188" res="354529.5" algo="FTMS"/>
<pk mz="421.135036" i="1196622.0" sn="7.08" a="1104.98" fwhm="0.001238" res="340300.9" algo="FTMS"/>
<pk mz="421.150388" i="9931089.0" z="-1" sn="75.72" a="12246.73" fwhm="0.001257" res="334974.0" algo="FTMS" component_name="ID" deconvoluted_molecular_mass="421.151134" deconvoluted_isotopic_mass="421.151100"/>
<pk mz="421.155352" i="2442066.8" sn="16.86" a="2701.42" fwhm="0.001229" res="342664.8" algo="FTMS"/>
<pk mz="421.163507" i="5039444.5" sn="37.28" a="5481.92" fwhm="0.001132" res="371897.6" algo="FTMS"/>
<pk mz="421.181115" i="1254232.5" sn="7.53" a="1423.93" fwhm="0.001679" res="250807.3" algo="FTMS"/>
<pk mz="421.186847" i="3656025.8" sn="26.40" a="3890.63" fwhm="0.001152" res="365553.9" algo="FTMS"/>
<pk mz="421.199849" i="3717980.8" sn="26.89" a="3952.81" fwhm="0.001179" res="357326.9" algo="FTMS"/>
<pk mz="421.217780" i="1511008.8" sn="9.55" a="1346.71" fwhm="0.001132" res="372111.4" algo="FTMS"/>
<pk mz="421.226584" i="10866019.0" z="-1" sn="83.07" a="14072.87" fwhm="0.001256" res="335272.8" algo="FTMS" component_name="GA" deconvoluted_molecular_mass="421.227290" deconvoluted_isotopic_mass="421.227296"/>
<pk mz="422.036628" i="3530778.0" sn="25.42" a="4181.59" fwhm="0.001296" res="325615.0" algo="FTMS"/>
<pk mz="422.044783" i="2182683.8" z="-1" sn="14.82" a="1904.11" fwhm="0.001032" res="408797.3" algo="FTMS" component_name="HO" deconvoluted_molecular_mass="421.041972" deconvoluted_isotopic_mass="422.045498"/>
<pk mz="422.047544" i="1212700.5" sn="7.20" a="763.10" fwhm="0.000961" res="439284.6" algo="FTMS"/>
<pk mz="422.072914" i="7149090.0" z="-1" sn="53.86" a="8810.22" fwhm="0.001251" res="337366.1" algo="FTMS" component_name="OT" deconvoluted_molecular_mass="422.072727" deconvoluted_isotopic_mass="422.073629"/>
<pk mz="422.081003" i="3074596.0" z="-1" sn="21.83" a="3177.79" fwhm="0.001159" res="364045.7" algo="FTMS" component_name="AH" deconvoluted_molecular_mass="421.078367" deconvoluted_isotopic_mass="422.081718"/>
<pk mz="422.084481" i="1286740.9" sn="7.78" a="2067.09" fwhm="0.002169" res="194631.5" algo="FTMS"/>
<pk mz="422.109257" i="4639274.5" sn="34.13" a="5994.53" fwhm="0.001387" res="304389.9" algo="FTMS"/>
<pk mz="422.117500" i="2803756.3" z="-1" sn="19.71" a="3050.85" fwhm="0.001236" res="341432.4" algo="FTMS" component_name="BD" deconvoluted_molecular_mass="421.114716" deconvoluted_isotopic_mass="422.118215"/>
<pk mz="422.130379" i="1264687.1" sn="7.61" a="1075.31" fwhm="0.001104" res="382372.0" algo="FTMS"/>
<pk mz="422.145669" i="2568242.5" sn="17.85" a="2687.45" fwhm="0.001206" res="349987.5" algo="FTMS"/>
<pk mz="422.153903" i="2490932.5" z="-1" sn="17.25" a="2483.58" fwhm="0.001119" res="377198.8" algo="FTMS" component_name="ID" deconvoluted_molecular_mass="421.151134" deconvoluted_isotopic_mass="422.154618"/>
<pk mz="422.166916" i="1945911.4" sn="12.96" a="1805.18" fwhm="0.001098" res="384367.6" algo="FTMS"/>
<pk mz="422.203127" i="1660479.5" sn="10.72" a="1480.42" fwhm="0.001120" res="377082.2" algo="FTMS"/>
<pk mz="422.229890" i="2197573.5" z="-1" sn="14.94" a="2195.40" fwhm="0.001146" res="368460.4" algo="FTMS" component_name="GA" deconvoluted_molecular_mass="421.227290" deconvoluted_isotopic_mass="422.230605"/>
<pk mz="423.020594" i="3966711.0" sn="28.84" a="4284.51" fwhm="0.001179" res="358852.0" algo="FTMS"/>
<pk mz="423.031742" i="1197049.4" sn="7.08" a="783.03" fwhm="0.000957" res="442247.4" algo="FTMS"/>
<pk mz="423.035818" i="1462010.3" sn="9.16" a="1340.29" fwhm="0.001297" res="326280.9" algo="FTMS"/>
<pk mz="423.056886" i="13545215.0" z="-1" sn="104.12" a="17695.37" fwhm="0.001298" res="325986.6" algo="FTMS" component_name="CU" deconvoluted_molecular_mass="423.057602" deconvoluted_isotopic_mass="423.057604"/>
<pk mz="423.068157" i="3257601.5" sn="23.27" a="3755.66" fwhm="0.001237" res="341888.8" algo="FTMS"/>
<pk mz="423.073921" i="5822211.0" z="-1" sn="43.43" a="6801.23" fwhm="0.001206" res="350673.5" algo="FTMS" component_name="OT" deconvoluted_molecular_mass="422.072727" deconvoluted_isotopic_mass="423.074639"/>
<pk mz="423.093290" i="19744520.0" z="-1" sn="152.84" a="26119.42" fwhm="0.001285" res="329225.3" algo="FTMS" component_name="n" deconvoluted_molecular_mass="423.094012" deconvoluted_isotopic_mass="423.094008"/>
<pk mz="423.096647" i="1202695.9" sn="7.12" a="826.73" fwhm="0.001030" res="410815.9" algo="FTMS"/>
<pk mz="423.104604" i="3600137.8" sn="25.96" a="4766.39" fwhm="0.001451" res="291620.3" algo="FTMS"/>
<pk mz="423.129701" i="16664335.0" z="-1" sn="128.64" a="20878.50" fwhm="0.001243" res="340465.2" algo="FTMS" component_name="AR" deconvoluted_molecular_mass="423.130424" deconvoluted_isotopic_mass="423.130419"/>
<pk mz="423.142745" i="3446034.3" sn="24.75" a="3850.26" fwhm="0.001246" res="339570.5" algo="FTMS"/>
<pk mz="423.166051" i="9000727.0" z="-1" sn="68.41" a="11476.81" fwhm="0.001266" res="334308.0" algo="FTMS" component_name="JZ" deconvoluted_molecular_mass="423.166915" deconvoluted_isotopic_mass="423.166769"/>
<pk mz="423.179122" i="3944218.3" sn="28.67" a="4618.34" fwhm="0.001258" res="336475.5" algo="FTMS"/>
<pk mz="423.196791" i="1574686.3" sn="10.04" a="1195.63" fwhm="0.001074" res="393895.9" algo="FTMS"/>
<pk mz="423.202478" i="4007711.5" sn="29.17" a="4825.43" fwhm="0.001252" res="338092.4" algo="FTMS"/>
<pk mz="423.205880" i="1739552.3" sn="11.34" a="1507.69" fwhm="0.001045" res="404793.9" algo="FTMS"/>
<pk mz="423.215492" i="1964834.4" sn="13.11" a="1932.09" fwhm="0.001198" res="353307.3" algo="FTMS"/>
<pk mz="423.238895" i="3327271.8" sn="23.82" a="3739.61" fwhm="0.001266" res="334362.3" algo="FTMS"/>
<pk mz="424.030914" i="1457879.8" sn="9.12" a="1145.99" fwhm="0.001030" res="411673.1" algo="FTMS"/>
<pk mz="424.052161" i="4583388.5" sn="33.69" a="5241.38" fwhm="0.001194" res="355185.0" algo="FTMS"/>
<pk mz="424.060217" i="2505694.3" z="-1" sn="17.36" a="2672.49" fwhm="0.001168" res="363042.0" algo="FTMS" component_name="CU" deconvoluted_molecular_mass="423.057602" deconvoluted_isotopic_mass="424.060938"/>
<pk mz="424.088596" i="5483492.5" sn="40.76" a="6576.34" fwhm="0.001258" res="337187.6" algo="FTMS"/>
<pk mz="424.096654" i="3612646.3" z="-1" sn="26.06" a="3919.10" fwhm="0.001162" res="365046.0" algo="FTMS" component_name="n" deconvoluted_molecular_mass="423.094012" deconvoluted_isotopic_mass="424.097375"/>
<pk mz="424.099667" i="1859815.0" sn="12.28" a="1947.83" fwhm="0.001238" res="342485.4" algo="FTMS"/>
<pk mz="424.124993" i="3508204.8" sn="25.24" a="3940.83" fwhm="0.001151" res="368493.3" algo="FTMS"/>
<pk mz="424.133073" i="3254766.5" z="-1" sn="23.25" a="4051.03" fwhm="0.001347" res="314863.5" algo="FTMS" component_name="AR" deconvoluted_molecular_mass="423.130424" deconvoluted_isotopic_mass="424.133795"/>
<pk mz="424.136334" i="1573615.1" sn="10.03" a="1468.71" fwhm="0.001195" res="354860.2" algo="FTMS"/>
<pk mz="424.161297" i="2289140.8" sn="15.66" a="2595.01" fwhm="0.001292" res="328174.2" algo="FTMS"/>
<pk mz="424.169565" i="1638646.5" z="-1" sn="10.54" a="1474.54" fwhm="0.001154" res="367534.0" algo="FTMS" component_name="JZ" deconvoluted_molecular_mass="423.166915" deconvoluted_isotopic_mass="424.170287"/>
<pk mz="424.182336" i="1258489.4" sn="7.56" a="993.72" fwhm="0.001124" res="377337.2" algo="FTMS"/>
<pk mz="424.205748" i="1336830.5" sn="8.17" a="1107.25" fwhm="0.001098" res="386289.7" algo="FTMS"/>
<pk mz="425.015187" i="1319473.4" sn="8.03" a="1653.50" fwhm="0.001623" res="261904.3" algo="FTMS"/>
<pk mz="425.036284" i="6922422.0" z="-1" sn="52.07" a="8960.93" fwhm="0.001278" res="332629.3" algo="FTMS" component_name="PP" deconvoluted_molecular_mass="425.037011" deconvoluted_isotopic_mass="425.037009"/>
<pk mz="425.047637" i="1191608.5" sn="7.03" a="1015.62" fwhm="0.001208" res="351933.4" algo="FTMS"/>
<pk mz="425.051638" i="1872057.4" sn="12.38" a="1884.75" fwhm="0.001187" res="358161.7" algo="FTMS"/>
<pk mz="425.054787" i="1463994.0" sn="9.17" a="986.60" fwhm="0.000879" res="483576.6" algo="FTMS"/>
<pk mz="425.072596" i="19646654.0" z="-1" sn="152.07" a="25718.43" fwhm="0.001286" res="330596.5" algo="FTMS" component_name="p" deconvoluted_molecular_mass="425.073320" deconvoluted_isotopic_mass="425.073321"/>
<pk mz="425.083877" i="2932160.5" z="-1" sn="20.71" a="3778.10" fwhm="0.001445" res="294114.1" algo="FTMS" component_name="OT" deconvoluted_molecular_mass="422.072727" deconvoluted_isotopic_mass="425.084602"/>
<pk mz="425.092125" i="1693634.3" sn="10.98" a="1633.34" fwhm="0.001332" res="319216.7" algo="FTMS"/>
<pk mz="425.108979" i="22014150.0" z="-1" sn="170.68" a="27587.46" fwhm="0.001242" res="342378.2" algo="FTMS" component_name="b" deconvoluted_molecular_mass="425.109700" deconvoluted_isotopic_mass="425.109704"/>
<pk mz="425.120306" i="2149832.5" sn="14.56" a="2601.18" fwhm="0.001366" res="311221.5" algo="FTMS"/>
<pk mz="425.145370" i="15085774.0" z="-1" sn="116.23" a="19843.71" fwhm="0.001298" res="327600.3" algo="FTMS" component_name="BN" deconvoluted_molecular_mass="425.146188" deconvoluted_isotopic_mass="425.146095"/>
<pk mz="425.158522" i="2304720.8" sn="15.78" a="2293.14" fwhm="0.001157" res="367421.8" algo="FTMS"/>
<pk mz="425.181781" i="8260822.0" z="-1" sn="62.59" a="10176.27" fwhm="0.001257" res="338251.1" algo="FTMS" component_name="LQ" deconvoluted_molecular_mass="425.182498" deconvoluted_isotopic_mass="425.182506"/>
<pk mz="425.194770" i="2155992.8" sn="14.61" a="2013.90" fwhm="0.001125" res="378065.1" algo="FTMS"/>
<pk mz="425.218124" i="4736222.0" sn="34.89" a="5351.54" fwhm="0.001188" res="357859.2" algo="FTMS"/>
<pk mz="425.254566" i="1677286.0" sn="10.85" a="1487.02" fwhm="0.001143" res="372205.8" algo="FTMS"/>
<pk mz="426.039638" i="1307922.1" z="-1" sn="7.94" a="1235.36" fwhm="0.001497" res="284555.9" algo="FTMS" component_name="PP" deconvoluted_molecular_mass="425.037011" deconvoluted_isotopic_mass="426.040366"/>
<pk mz="426.046797" i="2005139.8" sn="13.42" a="1795.73" fwhm="0.001125" res="378652.2" algo="FTMS"/>
<pk mz="426.057992" i="1206294.1" sn="7.14" a="1007.51" fwhm="0.001348" res="316122.7" algo="FTMS"/>
<pk mz="426.067832" i="4086680.3" sn="29.78" a="5012.24" fwhm="0.001298" res="328206.1" algo="FTMS"/>
<pk mz="426.075927" i="2855322.0" z="-1" sn="20.10" a="3048.56" fwhm="0.001175" res="362626.5" algo="FTMS" component_name="p" deconvoluted_molecular_mass="425.073320" deconvoluted_isotopic_mass="426.076655"/>
<pk mz="426.082974" i="1463195.6" z="-1" sn="9.16" a="1457.32" fwhm="0.001281" res="332670.5" algo="FTMS" component_name="OT" deconvoluted_molecular_mass="422.072727" deconvoluted_isotopic_mass="426.083703"/>
<pk mz="426.104183" i="4433312.5" sn="32.51" a="5616.92" fwhm="0.001279" res="333217.1" algo="FTMS"/>
<pk mz="426.112294" i="3421090.0" z="-1" sn="24.55" a="3929.26" fwhm="0.001327" res="321051.1" algo="FTMS" component_name="b" deconvoluted_molecular_mass="425.109700" deconvoluted_isotopic_mass="426.113023"/>
<pk mz="426.140645" i="2923432.3" sn="20.64" a="3017.13" fwhm="0.001176" res="362211.2" algo="FTMS"/>
<pk mz="426.148755" i="3038122.0" z="-1" sn="21.54" a="3321.85" fwhm="0.001237" res="344592.1" algo="FTMS" component_name="BN" deconvoluted_molecular_mass="425.146188" deconvoluted_isotopic_mass="426.149483"/>
<pk mz="426.153527" i="1441451.1" sn="8.99" a="1208.87" fwhm="0.001038" res="410485.8" algo="FTMS"/>
<pk mz="426.176910" i="1822384.1" z="-1" sn="11.99" a="1712.71" fwhm="0.001170" res="364138.6" algo="FTMS" component_name="JZ" deconvoluted_molecular_mass="423.166915" deconvoluted_isotopic_mass="426.177639"/>
<pk mz="426.185065" i="1543090.0" z="-1" sn="9.79" a="1362.50" fwhm="0.001148" res="371367.5" algo="FTMS" component_name="LQ" deconvoluted_molecular_mass="425.182498" deconvoluted_isotopic_mass="426.185794"/>
<pk mz="426.221410" i="1429433.9" sn="8.90" a="1461.85" fwhm="0.001398" res="304780.4" algo="FTMS"/>
<pk mz="426.994388" i="1688674.5" sn="10.93" a="1446.01" fwhm="0.001103" res="387228.2" algo="FTMS"/>
<pk mz="427.015474" i="1832039.0" sn="12.06" a="1977.60" fwhm="0.001299" res="328813.4" algo="FTMS"/>
<pk mz="427.030875" i="2971754.5" sn="21.02" a="3196.36" fwhm="0.001260" res="338996.5" algo="FTMS"/>
<pk mz="427.042042" i="1797484.9" sn="11.79" a="1577.70" fwhm="0.001089" res="392045.0" algo="FTMS"/>
<pk mz="427.051917" i="9812591.0" sn="74.78" a="12463.97" fwhm="0.001271" res="335955.4" algo="FTMS"/>
<pk mz="427.063262" i="1439857.4" sn="8.98" a="1279.44" fwhm="0.001211" res="352764.6" algo="FTMS"/>
<pk mz="427.067016" i="2099826.3" sn="14.16" a="1938.49" fwhm="0.001136" res="376058.4" algo="FTMS"/>
<pk mz="427.070290" i="1232499.0" sn="7.35" a="759.87" fwhm="0.000876" res="487283.4" algo="FTMS"/>
<pk mz="427.078527" i="1796980.8" sn="11.78" a="2125.50" fwhm="0.001436" res="297415.2" algo="FTMS"/>
<pk mz="427.088229" i="19913334.0" z="-1" sn="154.16" a="26981.47" fwhm="0.001315" res="324872.5" algo="FTMS" component_name="j" deconvoluted_molecular_mass="427.088959" deconvoluted_isotopic_mass="427.088961"/>
<pk mz="427.099434" i="1892217.4" sn="12.53" a="1897.31" fwhm="0.001377" res="310175.7" algo="FTMS"/>
<pk mz="427.124595" i="17089150.0" z="-1" sn="131.97" a="21850.83" fwhm="0.001288" res="331731.1" algo="FTMS" component_name="AM" deconvoluted_molecular_mass="427.125283" deconvoluted_isotopic_mass="427.125326"/>
<pk mz="427.161034" i="11324039.0" z="-1" sn="86.66" a="14562.80" fwhm="0.001278" res="334275.9" algo="FTMS" component_name="FC" deconvoluted_molecular_mass="427.161880" deconvoluted_isotopic_mass="427.161766"/>
<pk mz="427.197381" i="8723087.0" z="-1" sn="66.22" a="11550.31" fwhm="0.001321" res="323308.3" algo="FTMS" component_name="KS" deconvoluted_molecular_mass="427.198128" deconvoluted_isotopic_mass="427.198113"/>
<pk mz="427.233782" i="5631638.5" sn="41.92" a="6951.86" fwhm="0.001283" res="333057.2" algo="FTMS"/>
<pk mz="427.270096" i="1558430.4" sn="9.91" a="1475.76" fwhm="0.001270" res="336322.7" algo="FTMS"/>
<pk mz="428.025946" i="2502466.3" sn="17.33" a="2552.66" fwhm="0.001156" res="370383.6" algo="FTMS"/>
<pk mz="428.037549" i="1337796.8" sn="8.17" a="1372.05" fwhm="0.001425" res="300341.7" algo="FTMS"/>
<pk mz="428.047079" i="4288839.0" sn="31.37" a="5826.11" fwhm="0.001378" res="310623.7" algo="FTMS"/>
<pk mz="428.062431" i="2382666.3" sn="16.39" a="2879.10" fwhm="0.001475" res="290131.2" algo="FTMS"/>
<pk mz="428.073825" i="1466188.6" sn="9.18" a="1252.50" fwhm="0.001117" res="383164.3" algo="FTMS"/>
<pk mz="428.083515" i="3234126.8" sn="23.08" a="3891.55" fwhm="0.001351" res="316949.9" algo="FTMS"/>
<pk mz="428.091547" i="4160848.5" z="-1" sn="30.36" a="5149.20" fwhm="0.001336" res="320312.3" algo="FTMS" component_name="j" deconvoluted_molecular_mass="427.088959" deconvoluted_isotopic_mass="428.092282"/>
<pk mz="428.098826" i="2148178.0" sn="14.54" a="1948.31" fwhm="0.001088" res="393521.5" algo="FTMS"/>
<pk mz="428.119838" i="2835798.5" sn="19.95" a="3129.84" fwhm="0.001177" res="363702.9" algo="FTMS"/>
<pk mz="428.127992" i="3239768.5" z="-1" sn="23.12" a="3729.28" fwhm="0.001234" res="346932.2" algo="FTMS" component_name="AM" deconvoluted_molecular_mass="427.125283" deconvoluted_isotopic_mass="428.128727"/>
<pk mz="428.156449" i="1601118.5" z="-1" sn="10.24" a="1516.95" fwhm="0.001207" res="354653.3" algo="FTMS" component_name="BN" deconvoluted_molecular_mass="425.146188" deconvoluted_isotopic_mass="428.157184"/>
<pk mz="428.164549" i="2578784.3" z="-1" sn="17.93" a="2842.33" fwhm="0.001242" res="344876.3" algo="FTMS" component_name="FC" deconvoluted_molecular_mass="427.161880" deconvoluted_isotopic_mass="428.165285"/>
<pk mz="428.192711" i="1485158.4" sn="9.33" a="1683.30" fwhm="0.001354" res="316336.7" algo="FTMS"/>
<pk mz="428.200821" i="1572712.1" z="-1" sn="10.02" a="1897.16" fwhm="0.001611" res="265758.4" algo="FTMS" component_name="KS" deconvoluted_molecular_mass="427.198128" deconvoluted_isotopic_mass="428.201556"/>
<pk mz="428.203847" i="1209192.8" sn="7.16" a="908.42" fwhm="0.000982" res="436139.2" algo="FTMS"/>
<pk mz="428.237168" i="1302384.0" sn="7.89" a="926.67" fwhm="0.001018" res="420682.9" algo="FTMS"/>
<pk mz="429.010014" i="4089878.8" z="-6" sn="29.80" a="4559.04" fwhm="0.001205" res="356043.8" algo="FTMS" component_name="IE" deconvoluted_molecular_mass="2579.099336" deconvoluted_isotopic_mass="2579.103636"/>
<pk mz="429.030987" i="2650651.3" sn="18.49" a="3136.52" fwhm="0.001247" res="344037.6" algo="FTMS"/>
<pk mz="429.046441" i="4889630.5" sn="36.09" a="5479.01" fwhm="0.001189" res="360930.9" algo="FTMS"/>
<pk mz="429.057595" i="2911265.0" sn="20.54" a="3081.64" fwhm="0.001232" res="348193.3" algo="FTMS"/>
<pk mz="429.067521" i="11303971.0" z="-1" sn="86.50" a="15108.70" fwhm="0.001315" res="326393.8" algo="FTMS" component_name="FE" deconvoluted_molecular_mass="429.068247" deconvoluted_isotopic_mass="429.068259"/>
<pk mz="429.078938" i="1199653.6" sn="7.09" a="846.93" fwhm="0.000936" res="458589.6" algo="FTMS"/>
<pk mz="429.082772" i="4424742.5" sn="32.43" a="5438.03" fwhm="0.001295" res="331293.3" algo="FTMS"/>
<pk mz="429.093957" i="2486825.0" z="-1" sn="17.20" a="2773.71" fwhm="0.001316" res="326132.0" algo="FTMS" component_name="j" deconvoluted_molecular_mass="427.088959" deconvoluted_isotopic_mass="429.094695"/>
<pk mz="429.096169" i="1420969.4" sn="8.83" a="1540.61" fwhm="0.001466" res="292719.0" algo="FTMS"/>
<pk mz="429.103858" i="15817771.0" z="-1" sn="121.97" a="20936.90" fwhm="0.001302" res="329693.5" algo="FTMS" component_name="AZ" deconvoluted_molecular_mass="429.104596" deconvoluted_isotopic_mass="429.104596"/>
<pk mz="429.115175" i="1400365.5" sn="8.66" a="1319.64" fwhm="0.001199" res="357958.9" algo="FTMS"/>
<pk mz="429.119059" i="3132974.3" sn="22.28" a="3764.51" fwhm="0.001320" res="325051.2" algo="FTMS"/>
<pk mz="429.130489" i="1430320.8" z="-1" sn="8.90" a="1241.67" fwhm="0.001169" res="366982.7" algo="FTMS" component_name="AM" deconvoluted_molecular_mass="427.125283" deconvoluted_isotopic_mass="429.131228"/>
<pk mz="429.132202" i="1650737.1" sn="10.47" a="1287.64" fwhm="0.001009" res="425261.2" algo="FTMS"/>
<pk mz="429.140255" i="11273267.0" z="-1" sn="84.92" a="15046.79" fwhm="0.001314" res="326685.0" algo="FTMS" component_name="FF" deconvoluted_molecular_mass="429.141153" deconvoluted_isotopic_mass="429.140994"/>
<pk mz="429.155528" i="2326070.3" sn="15.69" a="2324.57" fwhm="0.001143" res="375531.4" algo="FTMS"/>
<pk mz="429.162628" i="1755703.6" sn="11.28" a="1729.59" fwhm="0.001180" res="363818.8" algo="FTMS"/>
<pk mz="429.168589" i="1492281.0" z="-1" sn="9.24" a="1084.97" fwhm="0.000983" res="436408.9" algo="FTMS" component_name="FC" deconvoluted_molecular_mass="427.161880" deconvoluted_isotopic_mass="429.169327"/>
<pk mz="429.176674" i="9888827.0" z="-6" sn="74.21" a="12735.07" fwhm="0.001286" res="333632.7" algo="FTMS" component_name="IE" deconvoluted_molecular_mass="2579.099336" deconvoluted_isotopic_mass="2580.103600"/>
<pk mz="429.191809" i="1434942.0" sn="8.80" a="1365.81" fwhm="0.001265" res="339229.5" algo="FTMS"/>
<pk mz="429.199016" i="1553727.5" sn="9.72" a="1481.99" fwhm="0.001113" res="385748.8" algo="FTMS"/>
<pk mz="429.213051" i="9025603.0" z="-1" sn="67.53" a="11485.07" fwhm="0.001294" res="331706.7" algo="FTMS" component_name="JX" deconvoluted_molecular_mass="429.213782" deconvoluted_isotopic_mass="429.213790"/>
<pk mz="429.235707" i="1586503.4" sn="9.97" a="1403.70" fwhm="0.001377" res="311742.3" algo="FTMS"/>
<pk mz="429.249372" i="3965514.3" sn="28.38" a="4743.21" fwhm="0.001340" res="320446.7" algo="FTMS"/>
<pk mz="429.285870" i="1269074.3" sn="7.51" a="902.05" fwhm="0.001039" res="413079.1" algo="FTMS"/>
<pk mz="430.005226" i="1376236.9" sn="8.34" a="980.40" fwhm="0.001054" res="407799.4" algo="FTMS"/>
<pk mz="430.041684" i="4082932.8" sn="29.28" a="5312.25" fwhm="0.001343" res="320322.5" algo="FTMS"/>
<pk mz="430.052971" i="1448951.1" sn="8.90" a="1334.48" fwhm="0.001201" res="358152.8" algo="FTMS"/>
<pk mz="430.062966" i="2018169.3" sn="13.31" a="2767.19" fwhm="0.001627" res="264298.6" algo="FTMS"/>
<pk mz="430.070756" i="1435771.0" z="-1" sn="8.80" a="1296.05" fwhm="0.001251" res="343880.0" algo="FTMS" component_name="FE" deconvoluted_molecular_mass="429.068247" deconvoluted_isotopic_mass="430.071497"/>
<pk mz="430.078106" i="3595004.5" sn="25.51" a="4057.80" fwhm="0.001201" res="358061.7" algo="FTMS"/>
<pk mz="430.089386" i="1622014.9" sn="10.24" a="1796.98" fwhm="0.001222" res="352095.1" algo="FTMS"/>
<pk mz="430.099127" i="2759425.0" z="-1" sn="19.04" a="3387.27" fwhm="0.001307" res="329038.0" algo="FTMS" component_name="j" deconvoluted_molecular_mass="427.088959" deconvoluted_isotopic_mass="430.099868"/>
<pk mz="430.107201" i="2977026.8" z="-1" sn="20.73" a="3634.98" fwhm="0.001296" res="331760.8" algo="FTMS" component_name="AZ" deconvoluted_molecular_mass="429.104596" deconvoluted_isotopic_mass="430.107943"/>
<pk mz="430.114452" i="1968900.4" sn="12.93" a="2160.70" fwhm="0.001360" res="316219.9" algo="FTMS"/>
<pk mz="430.135631" i="2762504.8" sn="19.07" a="2920.97" fwhm="0.001235" res="348302.6" algo="FTMS"/>
<pk mz="430.143691" i="2417930.5" z="-1" sn="16.40" a="2205.83" fwhm="0.001082" res="397369.3" algo="FTMS" component_name="FF" deconvoluted_molecular_mass="429.141153" deconvoluted_isotopic_mass="430.144433"/>
<pk mz="430.146954" i="1455115.3" sn="8.95" a="1410.80" fwhm="0.001272" res="338203.2" algo="FTMS"/>
<pk mz="430.172009" i="1923344.6" sn="12.57" a="1950.90" fwhm="0.001226" res="350889.1" algo="FTMS"/>
<pk mz="430.179887" i="2327570.3" sn="15.70" a="2702.82" fwhm="0.001349" res="318915.1" algo="FTMS"/>
<pk mz="430.183007" i="1815827.0" sn="11.74" a="1750.38" fwhm="0.001161" res="370686.0" algo="FTMS"/>
<pk mz="430.208339" i="1798424.5" sn="11.61" a="1757.07" fwhm="0.001185" res="362928.8" algo="FTMS"/>
<pk mz="430.216352" i="2192410.3" z="-1" sn="14.66" a="2379.75" fwhm="0.001236" res="347968.3" algo="FTMS" component_name="JX" deconvoluted_molecular_mass="429.213782" deconvoluted_isotopic_mass="430.217095"/>
<pk mz="430.972651" i="5085628.5" z="-11" sn="37.04" a="5785.36" fwhm="0.001189" res="362445.1" algo="FTMS" component_name="NJ" deconvoluted_molecular_mass="4750.780706" deconvoluted_isotopic_mass="4750.785597"/>
<pk mz="431.025648" i="5685703.5" z="-12" sn="41.68" a="7706.51" fwhm="0.001425" res="302447.9" algo="FTMS" component_name="MM" deconvoluted_molecular_mass="5183.400396" deconvoluted_isotopic_mass="5183.402792"/>
<pk mz="431.036946" i="2448074.0" sn="16.63" a="2639.07" fwhm="0.001425" res="302458.9" algo="FTMS"/>
<pk mz="431.046670" i="3293132.3" z="-11" sn="23.17" a="4116.34" fwhm="0.001396" res="308859.6" algo="FTMS" component_name="DI" deconvoluted_molecular_mass="4751.577833" deconvoluted_isotopic_mass="4751.599816"/>
<pk mz="431.061980" i="7554511.5" z="-11" sn="56.14" a="9833.80" fwhm="0.001321" res="326343.2" algo="FTMS" component_name="NJ" deconvoluted_molecular_mass="4750.780706" deconvoluted_isotopic_mass="4751.768228"/>
<pk mz="431.073247" i="4050897.8" sn="29.03" a="5695.99" fwhm="0.001504" res="286697.0" algo="FTMS"/>
<pk mz="431.083109" i="8034772.0" z="-1" sn="59.86" a="10605.13" fwhm="0.001335" res="322967.3" algo="FTMS" component_name="MA" deconvoluted_molecular_mass="431.083853" deconvoluted_isotopic_mass="431.083854"/>
<pk mz="431.098386" i="12658135.0" z="-1" sn="95.63" a="17249.29" fwhm="0.001347" res="320006.8" algo="FTMS" component_name="DS" deconvoluted_molecular_mass="431.099150" deconvoluted_isotopic_mass="431.099131"/>
<pk mz="431.109770" i="2909401.5" z="-12" sn="20.20" a="3936.52" fwhm="0.001499" res="287678.0" algo="FTMS" component_name="MM" deconvoluted_molecular_mass="5183.400396" deconvoluted_isotopic_mass="5184.412256"/>
<pk mz="431.119519" i="8084955.5" z="-1" sn="60.25" a="10649.49" fwhm="0.001320" res="326666.5" algo="FTMS" component_name="LY" deconvoluted_molecular_mass="431.120297" deconvoluted_isotopic_mass="431.120265"/>
<pk mz="431.130722" i="1654238.1" sn="10.49" a="1707.21" fwhm="0.001633" res="264031.4" algo="FTMS"/>
<pk mz="431.134862" i="5165535.0" z="-11" sn="37.66" a="6443.77" fwhm="0.001306" res="330210.0" algo="FTMS" component_name="DI" deconvoluted_molecular_mass="4751.577833" deconvoluted_isotopic_mass="4752.569931"/>
<pk mz="431.147830" i="2659297.8" z="-1" sn="18.27" a="2935.66" fwhm="0.001229" res="350812.7" algo="FTMS" component_name="FF" deconvoluted_molecular_mass="429.141153" deconvoluted_isotopic_mass="431.148575"/>
<pk mz="431.155877" i="6907363.5" z="-11" sn="51.13" a="8939.28" fwhm="0.001309" res="329368.7" algo="FTMS" component_name="NJ" deconvoluted_molecular_mass="4750.780706" deconvoluted_isotopic_mass="4752.801098"/>
<pk mz="431.171244" i="2904038.8" sn="20.16" a="3138.15" fwhm="0.001217" res="354161.1" algo="FTMS"/>
<pk mz="431.178453" i="1736168.4" sn="11.12" a="1950.23" fwhm="0.001375" res="313694.8" algo="FTMS"/>
<pk mz="431.184327" i="2395881.5" sn="16.23" a="2708.87" fwhm="0.001287" res="335004.7" algo="FTMS"/>
<pk mz="431.192270" i="7957995.5" z="-12" sn="59.26" a="10346.41" fwhm="0.001325" res="325308.1" algo="FTMS" component_name="MM" deconvoluted_molecular_mass="5183.400396" deconvoluted_isotopic_mass="5185.402259"/>
<pk mz="431.207591" i="1326830.5" sn="7.96" a="963.76" fwhm="0.001099" res="392522.7" algo="FTMS"/>
<pk mz="431.214771" i="1982192.1" sn="13.03" a="2344.89" fwhm="0.001351" res="319197.1" algo="FTMS"/>
<pk mz="431.226249" i="13000179.0" z="-11" sn="98.28" a="16905.05" fwhm="0.001311" res="329030.5" algo="FTMS" component_name="DI" deconvoluted_molecular_mass="4751.577833" deconvoluted_isotopic_mass="4753.575194"/>
<pk mz="431.228748" i="5985779.0" sn="44.00" a="7491.91" fwhm="0.001320" res="326695.1" algo="FTMS"/>
<pk mz="431.265225" i="1687290.9" sn="10.75" a="1541.11" fwhm="0.001162" res="371230.8" algo="FTMS"/>
<pk mz="432.020932" i="3731100.5" sn="26.56" a="4408.91" fwhm="0.001283" res="336642.3" algo="FTMS"/>
<pk mz="432.029013" i="1221022.1" sn="7.14" a="875.80" fwhm="0.001022" res="422795.5" algo="FTMS"/>
<pk mz="432.057279" i="5818020.0" sn="42.70" a="7364.04" fwhm="0.001314" res="328898.9" algo="FTMS"/>
<pk mz="432.068558" i="2680486.5" sn="18.43" a="2904.86" fwhm="0.001210" res="357064.4" algo="FTMS"/>
<pk mz="432.086448" i="1879210.4" z="-1" sn="12.23" a="1807.39" fwhm="0.001174" res="367894.3" algo="FTMS" component_name="MA" deconvoluted_molecular_mass="431.083853" deconvoluted_isotopic_mass="432.087197"/>
<pk mz="432.093635" i="5122732.0" sn="37.33" a="6627.60" fwhm="0.001326" res="325851.1" algo="FTMS"/>
<pk mz="432.101828" i="2827437.8" z="-1" sn="19.57" a="3010.84" fwhm="0.001183" res="365157.1" algo="FTMS" component_name="DS" deconvoluted_molecular_mass="431.099150" deconvoluted_isotopic_mass="432.102576"/>
<pk mz="432.104966" i="2341038.5" sn="15.80" a="2274.85" fwhm="0.001140" res="379004.8" algo="FTMS"/>
<pk mz="432.114892" i="1478704.5" sn="9.13" a="1577.07" fwhm="0.001590" res="271790.5" algo="FTMS"/>
<pk mz="432.123072" i="1442738.3" z="-1" sn="8.85" a="1391.06" fwhm="0.001239" res="348890.1" algo="FTMS" component_name="LY" deconvoluted_molecular_mass="431.120297" deconvoluted_isotopic_mass="432.123820"/>
<pk mz="432.125810" i="1237682.9" sn="7.27" a="1065.14" fwhm="0.001119" res="386031.1" algo="FTMS"/>
<pk mz="432.130164" i="2001075.8" sn="13.17" a="1889.54" fwhm="0.001167" res="370236.8" algo="FTMS"/>
<pk mz="432.151295" i="2507960.3" sn="17.09" a="2956.49" fwhm="0.001392" res="310480.8" algo="FTMS"/>
<pk mz="432.187489" i="4132544.0" sn="29.66" a="4850.79" fwhm="0.001267" res="341021.2" algo="FTMS"/>
<pk mz="432.195763" i="1679553.8" sn="10.68" a="1488.62" fwhm="0.001185" res="364593.7" algo="FTMS"/>
<pk mz="432.223894" i="1720007.8" sn="11.00" a="1783.08" fwhm="0.001255" res="344436.4" algo="FTMS"/>
<pk mz="432.229480" i="3625673.0" sn="25.74" a="4335.43" fwhm="0.001247" res="346634.1" algo="FTMS"/>
<pk mz="432.232109" i="1257801.5" sn="7.42" a="1212.01" fwhm="0.001369" res="315726.4" algo="FTMS"/>
<pk mz="432.969570" i="1844326.9" z="-11" sn="11.96" a="2060.41" fwhm="0.001368" res="316443.7" algo="FTMS" component_name="QP" deconvoluted_molecular_mass="4772.744822" deconvoluted_isotopic_mass="4772.751787"/>
<pk mz="433.004859" i="2553198.5" z="-6" sn="17.44" a="3311.26" fwhm="0.001279" res="338509.2" algo="FTMS" component_name="PD" deconvoluted_molecular_mass="2603.072349" deconvoluted_isotopic_mass="2603.072789"/>
<pk mz="433.041237" i="10702710.0" z="-12" sn="80.50" a="14662.26" fwhm="0.001392" res="311097.0" algo="FTMS" component_name="GI" deconvoluted_molecular_mass="5207.589694" deconvoluted_isotopic_mass="5207.589936"/>
<pk mz="433.044391" i="1218934.9" sn="7.12" a="988.06" fwhm="0.001068" res="405545.7" algo="FTMS"/>
<pk mz="433.052563" i="3898232.5" sn="27.85" a="4301.63" fwhm="0.001166" res="371309.9" algo="FTMS"/>
<pk mz="433.062328" i="2494842.8" z="-11" sn="16.99" a="2940.95" fwhm="0.001314" res="329484.2" algo="FTMS" component_name="QP" deconvoluted_molecular_mass="4772.744822" deconvoluted_isotopic_mass="4773.772130"/>
<pk mz="433.077678" i="13305726.0" z="-12" sn="100.64" a="18139.97" fwhm="0.001373" res="315393.1" algo="FTMS" component_name="CY" deconvoluted_molecular_mass="5208.032340" deconvoluted_isotopic_mass="5208.027233"/>
<pk mz="433.080960" i="1808510.6" sn="11.68" a="1738.92" fwhm="0.001129" res="383628.4" algo="FTMS"/>
<pk mz="433.088969" i="6036352.5" sn="44.39" a="7508.11" fwhm="0.001278" res="338749.9" algo="FTMS"/>
<pk mz="433.098739" i="3883906.5" sn="27.74" a="5255.28" fwhm="0.001469" res="294776.7" algo="FTMS"/>
<pk mz="433.114029" i="13133702.0" z="-1" sn="99.31" a="16711.20" fwhm="0.001291" res="335421.3" algo="FTMS" component_name="DD" deconvoluted_molecular_mass="433.114321" deconvoluted_isotopic_mass="433.114781"/>
<pk mz="433.125255" i="3738504.0" z="-12" sn="26.61" a="4312.71" fwhm="0.001267" res="341924.9" algo="FTMS" component_name="GI" deconvoluted_molecular_mass="5207.589694" deconvoluted_isotopic_mass="5208.598153"/>
<pk mz="433.127082" i="2493320.5" sn="16.98" a="2582.34" fwhm="0.001193" res="363188.7" algo="FTMS"/>
<pk mz="433.135261" i="3163530.3" sn="22.16" a="4569.21" fwhm="0.001552" res="279071.6" algo="FTMS"/>
<pk mz="433.150382" i="6731661.5" z="-11" sn="49.77" a="8976.72" fwhm="0.001368" res="316578.8" algo="FTMS" component_name="QP" deconvoluted_molecular_mass="4772.744822" deconvoluted_isotopic_mass="4774.740720"/>
<pk mz="433.163505" i="4030864.3" z="-12" sn="28.88" a="5176.07" fwhm="0.001406" res="308030.9" algo="FTMS" component_name="CY" deconvoluted_molecular_mass="5208.032340" deconvoluted_isotopic_mass="5209.057163"/>
<pk mz="433.171626" i="3859858.0" z="-6" sn="27.55" a="5350.59" fwhm="0.001345" res="322129.4" algo="FTMS" component_name="PD" deconvoluted_molecular_mass="2603.072349" deconvoluted_isotopic_mass="2604.073393"/>
<pk mz="433.186902" i="4020117.3" sn="28.79" a="4926.04" fwhm="0.001323" res="327451.6" algo="FTMS"/>
<pk mz="433.199921" i="4695960.0" sn="34.02" a="5559.63" fwhm="0.001268" res="341607.9" algo="FTMS"/>
<pk mz="433.205531" i="1767577.3" sn="11.36" a="1816.39" fwhm="0.001309" res="330873.8" algo="FTMS"/>
<pk mz="433.208004" i="4154777.8" z="-12" sn="29.83" a="4921.16" fwhm="0.001284" res="337489.8" algo="FTMS" component_name="GI" deconvoluted_molecular_mass="5207.589694" deconvoluted_isotopic_mass="5209.591155"/>
<pk mz="433.236524" i="1238175.9" sn="7.27" a="894.93" fwhm="0.001001" res="432822.7" algo="FTMS"/>
<pk mz="433.244398" i="1671841.5" z="-12" sn="10.62" a="1447.82" fwhm="0.001033" res="419551.5" algo="FTMS" component_name="CY" deconvoluted_molecular_mass="5208.032340" deconvoluted_isotopic_mass="5210.027885"/>
<pk mz="434.036583" i="5114954.5" sn="37.26" a="6420.13" fwhm="0.001316" res="329733.6" algo="FTMS"/>
<pk mz="434.044661" i="2216012.0" sn="14.83" a="2055.73" fwhm="0.001088" res="398963.4" algo="FTMS"/>
<pk mz="434.047574" i="1684556.8" sn="10.72" a="1962.26" fwhm="0.001396" res="311012.5" algo="FTMS"/>
<pk mz="434.072918" i="8405074.0" z="-1" sn="62.72" a="10948.41" fwhm="0.001307" res="332053.1" algo="FTMS" component_name="LN" deconvoluted_molecular_mass="434.073719" deconvoluted_isotopic_mass="434.073673"/>
<pk mz="434.081051" i="2884179.8" sn="20.00" a="3301.29" fwhm="0.001269" res="342032.9" algo="FTMS"/>
<pk mz="434.084015" i="2810452.5" sn="19.43" a="4137.98" fwhm="0.001615" res="268707.1" algo="FTMS"/>
<pk mz="434.109322" i="5857370.0" sn="43.01" a="7999.99" fwhm="0.001413" res="307145.8" algo="FTMS"/>
<pk mz="434.117393" i="2267227.5" z="-1" sn="15.23" a="2304.17" fwhm="0.001213" res="357932.0" algo="FTMS" component_name="DD" deconvoluted_molecular_mass="433.114321" deconvoluted_isotopic_mass="434.118149"/>
<pk mz="434.120540" i="1757276.3" sn="11.28" a="1732.84" fwhm="0.001245" res="348665.8" algo="FTMS"/>
<pk mz="434.130492" i="1862750.4" sn="12.10" a="1496.28" fwhm="0.001061" res="409213.1" algo="FTMS"/>
<pk mz="434.145603" i="2378849.8" sn="16.09" a="2599.02" fwhm="0.001316" res="329789.7" algo="FTMS"/>
<pk mz="434.153887" i="1743203.4" sn="11.17" a="1527.10" fwhm="0.001120" res="387647.3" algo="FTMS"/>
<pk mz="434.157278" i="1258212.1" sn="7.42" a="1456.96" fwhm="0.001580" res="274841.7" algo="FTMS"/>
<pk mz="434.166663" i="3539046.0" sn="25.07" a="4543.50" fwhm="0.001331" res="326297.4" algo="FTMS"/>
<pk mz="434.203122" i="3096686.0" sn="21.65" a="3507.23" fwhm="0.001294" res="335519.2" algo="FTMS"/>
<pk mz="434.211334" i="1234031.6" sn="7.23" a="879.14" fwhm="0.001111" res="390779.6" algo="FTMS"/>
<pk mz="435.020568" i="5827868.0" sn="42.78" a="7628.65" fwhm="0.001373" res="316889.6" algo="FTMS"/>
<pk mz="435.056938" i="15319332.0" z="-1" sn="116.21" a="20477.13" fwhm="0.001320" res="329668.4" algo="FTMS" component_name="BH" deconvoluted_molecular_mass="435.057714" deconvoluted_isotopic_mass="435.057697"/>
<pk mz="435.068137" i="5316902.0" sn="38.82" a="6230.50" fwhm="0.001218" res="357089.8" algo="FTMS"/>
<pk mz="435.076555" i="1507624.0" z="-1" sn="9.35" a="1427.10" fwhm="0.001164" res="373857.2" algo="FTMS" component_name="LN" deconvoluted_molecular_mass="434.073719" deconvoluted_isotopic_mass="435.077314"/>
<pk mz="435.093335" i="21754156.0" z="-1" sn="166.00" a="28198.91" fwhm="0.001283" res="339077.9" algo="FTMS" component_name="d" deconvoluted_molecular_mass="435.094085" deconvoluted_isotopic_mass="435.094094"/>
<pk mz="435.096606" i="1406636.3" sn="8.57" a="1358.05" fwhm="0.001319" res="329953.7" algo="FTMS"/>
<pk mz="435.104593" i="5423406.0" sn="39.65" a="7239.35" fwhm="0.001307" res="332830.0" algo="FTMS"/>
<pk mz="435.114504" i="1241008.1" z="-1" sn="7.29" a="1436.97" fwhm="0.001506" res="288916.0" algo="FTMS" component_name="DD" deconvoluted_molecular_mass="433.114321" deconvoluted_isotopic_mass="435.115262"/>
<pk mz="435.129700" i="17596724.0" z="-1" sn="133.84" a="23710.05" fwhm="0.001339" res="324972.7" algo="FTMS" component_name="AF" deconvoluted_molecular_mass="435.130700" deconvoluted_isotopic_mass="435.130459"/>
<pk mz="435.141008" i="2522677.8" sn="17.20" a="3360.70" fwhm="0.001669" res="260749.5" algo="FTMS"/>
<pk mz="435.142872" i="3413814.3" sn="24.10" a="4180.54" fwhm="0.001356" res="320785.1" algo="FTMS"/>
<pk mz="435.160503" i="1457209.9" sn="8.96" a="1228.15" fwhm="0.001226" res="354853.8" algo="FTMS"/>
<pk mz="435.166189" i="9251131.0" z="-1" sn="69.26" a="11315.09" fwhm="0.001254" res="347014.1" algo="FTMS" component_name="JK" deconvoluted_molecular_mass="435.167435" deconvoluted_isotopic_mass="435.166948"/>
<pk mz="435.179123" i="5652798.0" sn="41.42" a="6798.73" fwhm="0.001281" res="339617.1" algo="FTMS"/>
<pk mz="435.187125" i="1461311.6" sn="8.99" a="1400.57" fwhm="0.001264" res="344259.1" algo="FTMS"/>
<pk mz="435.196993" i="1562945.6" sn="9.78" a="1703.10" fwhm="0.001285" res="338661.5" algo="FTMS"/>
<pk mz="435.202572" i="3556674.8" sn="25.20" a="4248.59" fwhm="0.001266" res="343872.7" algo="FTMS"/>
<pk mz="435.215658" i="4135749.8" sn="29.68" a="4790.90" fwhm="0.001252" res="347518.5" algo="FTMS"/>
<pk mz="436.015811" i="1541360.3" sn="9.61" a="1441.95" fwhm="0.001223" res="356480.7" algo="FTMS"/>
<pk mz="436.023892" i="1442802.0" sn="8.85" a="1418.22" fwhm="0.001229" res="354673.5" algo="FTMS"/>
<pk mz="436.052150" i="6428152.0" z="-1" sn="47.42" a="8559.83" fwhm="0.001377" res="316625.2" algo="FTMS" component_name="RV" deconvoluted_molecular_mass="436.052060" deconvoluted_isotopic_mass="436.052912"/>
<pk mz="436.060392" i="2818553.8" z="-1" sn="19.49" a="3404.19" fwhm="0.001332" res="327354.8" algo="FTMS" component_name="BH" deconvoluted_molecular_mass="435.057714" deconvoluted_isotopic_mass="436.061154"/>
<pk mz="436.063537" i="1553146.5" sn="9.70" a="1539.61" fwhm="0.001427" res="305490.3" algo="FTMS"/>
<pk mz="436.088519" i="9585152.0" z="-1" sn="71.85" a="12069.01" fwhm="0.001312" res="332261.0" algo="FTMS" component_name="IW" deconvoluted_molecular_mass="436.088731" deconvoluted_isotopic_mass="436.089281"/>
<pk mz="436.096614" i="3816449.5" z="-1" sn="27.21" a="5118.01" fwhm="0.001357" res="321355.9" algo="FTMS" component_name="d" deconvoluted_molecular_mass="435.094085" deconvoluted_isotopic_mass="436.097376"/>
<pk mz="436.099688" i="2171138.3" sn="14.48" a="2729.09" fwhm="0.001428" res="305395.3" algo="FTMS"/>
<pk mz="436.107855" i="1614595.9" sn="10.18" a="1441.87" fwhm="0.001150" res="379224.5" algo="FTMS"/>
<pk mz="436.124941" i="4830727.5" sn="35.06" a="6188.95" fwhm="0.001335" res="326571.5" algo="FTMS"/>
<pk mz="436.133049" i="3780617.3" z="-1" sn="26.93" a="4552.83" fwhm="0.001331" res="327648.0" algo="FTMS" component_name="AF" deconvoluted_molecular_mass="435.130700" deconvoluted_isotopic_mass="436.133811"/>
<pk mz="436.136284" i="1718922.0" sn="10.98" a="2004.23" fwhm="0.001462" res="298304.6" algo="FTMS"/>
<pk mz="436.146096" i="1892620.0" sn="12.33" a="2150.80" fwhm="0.001412" res="308855.3" algo="FTMS"/>
<pk mz="436.161376" i="2043407.3" sn="13.49" a="1801.10" fwhm="0.001116" res="390985.6" algo="FTMS"/>
<pk mz="436.169323" i="1787409.0" z="-1" sn="11.51" a="1750.23" fwhm="0.001236" res="353015.8" algo="FTMS" component_name="JK" deconvoluted_molecular_mass="435.167435" deconvoluted_isotopic_mass="436.170085"/>
<pk mz="436.182410" i="2294291.8" sn="15.43" a="2908.60" fwhm="0.001420" res="307125.4" algo="FTMS"/>
<pk mz="436.198041" i="1295127.1" sn="7.70" a="1135.47" fwhm="0.001118" res="390127.1" algo="FTMS"/>
<pk mz="436.205985" i="1356440.9" sn="8.18" a="1571.97" fwhm="0.001618" res="269579.7" algo="FTMS"/>
<pk mz="436.218837" i="1511707.5" sn="9.38" a="1189.83" fwhm="0.001010" res="431925.5" algo="FTMS"/>
<pk mz="437.015100" i="1603269.5" sn="10.09" a="1482.09" fwhm="0.001213" res="360312.5" algo="FTMS"/>
<pk mz="437.036173" i="11743946.0" z="-1" sn="88.55" a="15535.90" fwhm="0.001340" res="326213.3" algo="FTMS" component_name="ER" deconvoluted_molecular_mass="437.036917" deconvoluted_isotopic_mass="437.036939"/>
<pk mz="437.047394" i="2191052.5" sn="14.63" a="2234.98" fwhm="0.001257" res="347744.2" algo="FTMS"/>
<pk mz="437.051512" i="1750733.3" z="-1" sn="11.23" a="1835.53" fwhm="0.001259" res="347245.4" algo="FTMS" component_name="RV" deconvoluted_molecular_mass="436.052060" deconvoluted_isotopic_mass="437.052278"/>
<pk mz="437.072609" i="20472530.0" z="-1" sn="156.08" a="27739.29" fwhm="0.001343" res="325494.2" algo="FTMS" component_name="i" deconvoluted_molecular_mass="437.073371" deconvoluted_isotopic_mass="437.073374"/>
<pk mz="437.083903" i="6313684.0" z="-1" sn="46.53" a="8156.57" fwhm="0.001322" res="330542.6" algo="FTMS" component_name="SI" deconvoluted_molecular_mass="437.083981" deconvoluted_isotopic_mass="437.084669"/>
<pk mz="437.089727" i="3333845.5" z="-1" sn="23.48" a="4576.75" fwhm="0.001422" res="307373.4" algo="FTMS" component_name="IW" deconvoluted_molecular_mass="436.088731" deconvoluted_isotopic_mass="437.090493"/>
<pk mz="437.109017" i="24179418.0" z="-1" sn="184.76" a="32559.16" fwhm="0.001330" res="328626.0" algo="FTMS" component_name="S" deconvoluted_molecular_mass="437.109774" deconvoluted_isotopic_mass="437.109782"/>
<pk mz="437.120213" i="4781788.0" sn="34.68" a="6177.45" fwhm="0.001349" res="324114.1" algo="FTMS"/>
<pk mz="437.139903" i="1559008.1" z="-1" sn="9.74" a="1729.98" fwhm="0.001642" res="266258.5" algo="FTMS" component_name="AF" deconvoluted_molecular_mass="435.130700" deconvoluted_isotopic_mass="437.140668"/>
<pk mz="437.145321" i="17515234.0" z="-1" sn="133.20" a="22989.56" fwhm="0.001315" res="332356.0" algo="FTMS" component_name="AG" deconvoluted_molecular_mass="437.146086" deconvoluted_isotopic_mass="437.146087"/>
<pk mz="437.158402" i="3946724.3" sn="28.22" a="5045.58" fwhm="0.001527" res="286231.7" algo="FTMS"/>
<pk mz="437.176418" i="1879528.0" z="-1" sn="12.22" a="2035.04" fwhm="0.001212" res="360654.6" algo="FTMS" component_name="JK" deconvoluted_molecular_mass="435.167435" deconvoluted_isotopic_mass="437.177183"/>
<pk mz="437.181719" i="8394473.0" z="-1" sn="62.63" a="11123.46" fwhm="0.001346" res="324847.1" algo="FTMS" component_name="LO" deconvoluted_molecular_mass="437.182508" deconvoluted_isotopic_mass="437.182485"/>
<pk mz="437.194801" i="4366060.0" sn="31.46" a="5352.62" fwhm="0.001305" res="334986.4" algo="FTMS"/>
<pk mz="437.212414" i="1507823.6" sn="9.35" a="1469.24" fwhm="0.001205" res="362717.3" algo="FTMS"/>
<pk mz="437.218199" i="3981041.0" sn="28.48" a="4729.10" fwhm="0.001273" res="343341.5" algo="FTMS"/>
<pk mz="437.231129" i="1853939.6" sn="12.03" a="1778.38" fwhm="0.001190" res="367554.2" algo="FTMS"/>
<pk mz="437.254499" i="1592568.6" sn="10.00" a="1120.02" fwhm="0.001022" res="427864.2" algo="FTMS"/>
<pk mz="438.031598" i="2437022.8" sn="16.54" a="2656.10" fwhm="0.001365" res="320814.2" algo="FTMS"/>
<pk mz="438.039371" i="2112928.5" z="-1" sn="14.03" a="2420.55" fwhm="0.001379" res="317693.4" algo="FTMS" component_name="ER" deconvoluted_molecular_mass="437.036917" deconvoluted_isotopic_mass="438.040140"/>
<pk mz="438.046655" i="1986210.1" sn="13.05" a="2099.06" fwhm="0.001322" res="331291.9" algo="FTMS"/>
<pk mz="438.067838" i="6961062.5" z="-1" sn="51.54" a="9261.50" fwhm="0.001382" res="317025.0" algo="FTMS" component_name="PK" deconvoluted_molecular_mass="438.068086" deconvoluted_isotopic_mass="438.068607"/>
<pk mz="438.075932" i="3843496.3" z="-1" sn="27.42" a="4704.22" fwhm="0.001330" res="329361.7" algo="FTMS" component_name="i" deconvoluted_molecular_mass="437.073371" deconvoluted_isotopic_mass="438.076701"/>
<pk mz="438.078938" i="1416617.0" sn="8.64" a="1536.22" fwhm="0.001487" res="294662.7" algo="FTMS"/>
<pk mz="438.082977" i="1212841.9" z="-1" sn="7.06" a="812.98" fwhm="0.001052" res="416597.5" algo="FTMS" component_name="SI" deconvoluted_molecular_mass="437.083981" deconvoluted_isotopic_mass="438.083746"/>
<pk mz="438.104148" i="6563758.5" sn="48.46" a="8544.54" fwhm="0.001315" res="333062.4" algo="FTMS"/>
<pk mz="438.112306" i="4607920.0" z="-1" sn="33.33" a="5850.39" fwhm="0.001305" res="335748.9" algo="FTMS" component_name="S" deconvoluted_molecular_mass="437.109774" deconvoluted_isotopic_mass="438.113075"/>
<pk mz="438.115289" i="2154160.8" sn="14.35" a="2449.54" fwhm="0.001303" res="336131.2" algo="FTMS"/>
<pk mz="438.140550" i="3577270.3" sn="25.36" a="4195.34" fwhm="0.001339" res="327310.1" algo="FTMS"/>
<pk mz="438.148656" i="3901368.0" z="-1" sn="27.87" a="4921.39" fwhm="0.001398" res="313327.7" algo="FTMS" component_name="AG" deconvoluted_molecular_mass="437.146086" deconvoluted_isotopic_mass="438.149425"/>
<pk mz="438.153714" i="1603769.0" sn="10.09" a="1799.16" fwhm="0.001365" res="321006.4" algo="FTMS"/>
<pk mz="438.161984" i="1497018.8" sn="9.26" a="1194.66" fwhm="0.001064" res="411905.9" algo="FTMS"/>
<pk mz="438.176914" i="1604030.0" sn="10.09" a="1629.42" fwhm="0.001302" res="336456.8" algo="FTMS"/>
<pk mz="438.185200" i="1632703.8" z="-1" sn="10.31" a="1651.10" fwhm="0.001252" res="349996.1" algo="FTMS" component_name="LO" deconvoluted_molecular_mass="437.182508" deconvoluted_isotopic_mass="438.185970"/>
<pk mz="438.198091" i="1223362.5" sn="7.14" a="886.45" fwhm="0.000974" res="449776.8" algo="FTMS"/>
<pk mz="439.015520" i="3035761.8" sn="21.17" a="3524.51" fwhm="0.001333" res="329331.7" algo="FTMS"/>
<pk mz="439.030710" i="2855541.0" sn="19.77" a="2928.76" fwhm="0.001183" res="371076.0" algo="FTMS"/>
<pk mz="439.042070" i="1454711.5" sn="8.93" a="1303.25" fwhm="0.001247" res="352197.8" algo="FTMS"/>
<pk mz="439.051885" i="14703738.0" z="-1" sn="111.44" a="20420.66" fwhm="0.001348" res="325730.7" algo="FTMS" component_name="BR, ED" deconvoluted_molecular_mass="439.052664" deconvoluted_isotopic_mass="439.052658"/>
<pk mz="439.063060" i="2919548.0" sn="20.27" a="3534.53" fwhm="0.001302" res="337216.6" algo="FTMS"/>
<pk mz="439.067072" i="1707132.9" z="-1" sn="10.89" a="2074.21" fwhm="0.001556" res="282134.9" algo="FTMS" component_name="PK" deconvoluted_molecular_mass="438.068086" deconvoluted_isotopic_mass="439.067845"/>
<pk mz="439.088202" i="24024194.0" z="-1" sn="183.56" a="34150.67" fwhm="0.001368" res="321018.2" algo="FTMS" component_name="T" deconvoluted_molecular_mass="439.088939" deconvoluted_isotopic_mass="439.088975"/>
<pk mz="439.099493" i="4354692.0" sn="31.37" a="5619.49" fwhm="0.001336" res="328576.9" algo="FTMS"/>
<pk mz="439.124612" i="22172810.0" z="-1" sn="169.24" a="30565.86" fwhm="0.001338" res="328131.3" algo="FTMS" component_name="a" deconvoluted_molecular_mass="439.125454" deconvoluted_isotopic_mass="439.125385"/>
<pk mz="439.135943" i="2488971.8" z="-11" sn="16.94" a="2541.55" fwhm="0.001182" res="371447.5" algo="FTMS" component_name="ED" deconvoluted_molecular_mass="4839.631695" deconvoluted_isotopic_mass="4840.582124"/>
<pk mz="439.161000" i="13696145.0" z="-1" sn="103.65" a="19152.54" fwhm="0.001374" res="319591.5" algo="FTMS" component_name="CO" deconvoluted_molecular_mass="439.161830" deconvoluted_isotopic_mass="439.161773"/>
<pk mz="439.174074" i="2725523.8" sn="18.77" a="3002.12" fwhm="0.001190" res="368941.6" algo="FTMS"/>
<pk mz="439.185061" i="1340694.1" sn="8.05" a="1560.12" fwhm="0.001547" res="283864.0" algo="FTMS"/>
<pk mz="439.189534" i="1215383.1" sn="7.08" a="907.65" fwhm="0.001036" res="423911.8" algo="FTMS"/>
<pk mz="439.191796" i="1392535.6" sn="8.45" a="1175.63" fwhm="0.001203" res="365123.3" algo="FTMS"/>
<pk mz="439.197351" i="7268505.0" z="-1" sn="53.92" a="9561.64" fwhm="0.001322" res="332153.4" algo="FTMS" component_name="ON" deconvoluted_molecular_mass="439.198093" deconvoluted_isotopic_mass="439.198124"/>
<pk mz="439.210318" i="2303131.5" sn="15.50" a="2381.62" fwhm="0.001210" res="362845.6" algo="FTMS"/>
<pk mz="439.233704" i="4409504.5" z="-11" sn="31.79" a="5963.54" fwhm="0.001453" res="302228.2" algo="FTMS" component_name="ED" deconvoluted_molecular_mass="4839.631695" deconvoluted_isotopic_mass="4841.657495"/>
<pk mz="439.270311" i="1258664.5" sn="7.42" a="1194.18" fwhm="0.001272" res="345337.5" algo="FTMS"/>
<pk mz="440.025949" i="1936459.0" sn="12.66" a="2043.63" fwhm="0.001248" res="352720.3" algo="FTMS"/>
<pk mz="440.047056" i="2239311.5" sn="15.00" a="2849.31" fwhm="0.001518" res="289807.8" algo="FTMS"/>
<pk mz="440.055272" i="2491729.5" z="-1" sn="16.68" a="2524.70" fwhm="0.001183" res="372117.7" algo="FTMS" component_name="BR" deconvoluted_molecular_mass="439.052664" deconvoluted_isotopic_mass="440.056048"/>
<pk mz="440.062116" i="1776210.9" sn="11.24" a="1963.35" fwhm="0.001378" res="319311.2" algo="FTMS"/>
<pk mz="440.083335" i="4895063.5" sn="34.98" a="7025.93" fwhm="0.001512" res="291062.4" algo="FTMS"/>
<pk mz="440.091630" i="3861337.3" z="-1" sn="27.11" a="4886.44" fwhm="0.001342" res="328054.0" algo="FTMS" component_name="T" deconvoluted_molecular_mass="439.088939" deconvoluted_isotopic_mass="440.092406"/>
<pk mz="440.094642" i="1555545.9" sn="9.56" a="1971.22" fwhm="0.001618" res="272028.4" algo="FTMS"/>
<pk mz="440.098303" i="1416026.6" sn="8.49" a="1225.31" fwhm="0.001151" res="382236.2" algo="FTMS"/>
<pk mz="440.119809" i="4529503.5" sn="32.20" a="5627.13" fwhm="0.001311" res="335796.0" algo="FTMS"/>
<pk mz="440.128018" i="3865441.0" z="-1" sn="27.14" a="4907.01" fwhm="0.001375" res="320125.7" algo="FTMS" component_name="a" deconvoluted_molecular_mass="439.125454" deconvoluted_isotopic_mass="440.128794"/>
<pk mz="440.131031" i="1542753.8" sn="9.46" a="1595.15" fwhm="0.001259" res="349528.8" algo="FTMS"/>
<pk mz="440.156245" i="2486119.3" sn="16.64" a="2835.89" fwhm="0.001312" res="335549.3" algo="FTMS"/>
<pk mz="440.164354" i="2766441.0" z="-1" sn="18.77" a="3293.48" fwhm="0.001422" res="309550.4" algo="FTMS" component_name="CO" deconvoluted_molecular_mass="439.161830" deconvoluted_isotopic_mass="440.165131"/>
<pk mz="440.169298" i="1975914.0" sn="12.76" a="2230.92" fwhm="0.001484" res="296643.8" algo="FTMS"/>
<pk mz="440.192693" i="1232495.0" sn="7.10" a="732.70" fwhm="0.000936" res="470164.5" algo="FTMS"/>
<pk mz="440.200501" i="1422448.8" z="-1" sn="8.54" a="1231.52" fwhm="0.001073" res="410282.1" algo="FTMS" component_name="ON" deconvoluted_molecular_mass="439.198093" deconvoluted_isotopic_mass="440.201277"/>
<pk mz="441.009909" i="2808863.5" sn="19.10" a="3021.09" fwhm="0.001242" res="355049.7" algo="FTMS"/>
<pk mz="441.031120" i="4355108.0" sn="30.87" a="5990.06" fwhm="0.001452" res="303818.0" algo="FTMS"/>
<pk mz="441.046290" i="3431463.5" sn="23.84" a="4384.61" fwhm="0.001451" res="303991.6" algo="FTMS"/>
<pk mz="441.057574" i="2275369.8" sn="15.03" a="2819.16" fwhm="0.001465" res="301052.6" algo="FTMS"/>
<pk mz="441.067466" i="15842860.0" z="-1" sn="118.32" a="22525.94" fwhm="0.001372" res="321543.0" algo="FTMS" component_name="AY" deconvoluted_molecular_mass="441.068133" deconvoluted_isotopic_mass="441.068246"/>
<pk mz="441.078767" i="1747502.4" z="-1" sn="11.02" a="2000.60" fwhm="0.001443" res="305686.6" algo="FTMS" component_name="PK" deconvoluted_molecular_mass="438.068086" deconvoluted_isotopic_mass="441.079546"/>
<pk mz="441.082721" i="1977391.3" sn="12.77" a="2615.59" fwhm="0.001460" res="302157.0" algo="FTMS"/>
<pk mz="441.093843" i="1321905.8" z="-1" sn="7.78" a="1639.83" fwhm="0.001689" res="261213.5" algo="FTMS" component_name="T" deconvoluted_molecular_mass="439.088939" deconvoluted_isotopic_mass="441.094623"/>
<pk mz="441.096131" i="1375538.3" sn="8.18" a="1345.83" fwhm="0.001331" res="331349.7" algo="FTMS"/>
<pk mz="441.103886" i="23479860.0" z="-1" sn="176.46" a="33149.10" fwhm="0.001376" res="320623.6" algo="FTMS" component_name="U" deconvoluted_molecular_mass="441.104660" deconvoluted_isotopic_mass="441.104666"/>
<pk mz="441.115271" i="2941494.3" sn="20.11" a="3855.86" fwhm="0.001477" res="298700.6" algo="FTMS"/>
<pk mz="441.119315" i="1637687.3" sn="10.18" a="1480.50" fwhm="0.001296" res="340457.5" algo="FTMS"/>
<pk mz="441.123427" i="1223224.1" sn="7.02" a="814.75" fwhm="0.000960" res="459682.1" algo="FTMS"/>
<pk mz="441.132507" i="1348410.1" z="-1" sn="7.98" a="1225.21" fwhm="0.001173" res="375995.0" algo="FTMS" component_name="a" deconvoluted_molecular_mass="439.125454" deconvoluted_isotopic_mass="441.133286"/>
<pk mz="441.140259" i="16840252.0" z="-1" sn="125.92" a="23523.19" fwhm="0.001394" res="316457.8" algo="FTMS" component_name="AP" deconvoluted_molecular_mass="441.141109" deconvoluted_isotopic_mass="441.141038"/>
<pk mz="441.162683" i="1242688.6" sn="7.17" a="1024.12" fwhm="0.001143" res="385897.8" algo="FTMS"/>
<pk mz="441.168445" i="1273409.9" z="-1" sn="7.41" a="1244.58" fwhm="0.001266" res="348403.1" algo="FTMS" component_name="CO" deconvoluted_molecular_mass="439.161830" deconvoluted_isotopic_mass="441.169225"/>
<pk mz="441.176648" i="9754180.0" z="-1" sn="71.97" a="13587.33" fwhm="0.001414" res="312032.3" algo="FTMS" component_name="IK" deconvoluted_molecular_mass="441.177428" deconvoluted_isotopic_mass="441.177428"/>
<pk mz="441.203202" i="2006857.4" sn="12.99" a="2322.62" fwhm="0.001366" res="323042.8" algo="FTMS"/>
<pk mz="441.212945" i="7549515.5" z="-1" sn="55.19" a="10656.77" fwhm="0.001417" res="311313.6" algo="FTMS" component_name="NL" deconvoluted_molecular_mass="441.213711" deconvoluted_isotopic_mass="441.213725"/>
<pk mz="441.249473" i="4976211.5" sn="35.60" a="5920.66" fwhm="0.001255" res="351629.1" algo="FTMS"/>
<pk mz="441.285706" i="2161243.3" sn="14.16" a="2673.57" fwhm="0.001484" res="297334.7" algo="FTMS"/>
<pk mz="442.005244" i="1456375.5" sn="8.80" a="1181.17" fwhm="0.001100" res="401816.8" algo="FTMS"/>
<pk mz="442.041497" i="3247359.3" sn="22.43" a="4110.87" fwhm="0.001330" res="332338.0" algo="FTMS"/>
<pk mz="442.062662" i="2189316.0" sn="14.38" a="2673.71" fwhm="0.001341" res="329763.5" algo="FTMS"/>
<pk mz="442.070852" i="2892037.8" z="-1" sn="19.73" a="3736.93" fwhm="0.001461" res="302659.3" algo="FTMS" component_name="AY" deconvoluted_molecular_mass="441.068133" deconvoluted_isotopic_mass="442.071635"/>
<pk mz="442.078027" i="2588423.3" sn="17.42" a="3384.67" fwhm="0.001497" res="295245.3" algo="FTMS"/>
<pk mz="442.099054" i="3889419.8" sn="27.32" a="4736.91" fwhm="0.001332" res="332021.4" algo="FTMS"/>
<pk mz="442.107178" i="3365645.5" z="-1" sn="23.33" a="4421.44" fwhm="0.001460" res="302770.5" algo="FTMS" component_name="U" deconvoluted_molecular_mass="441.104660" deconvoluted_isotopic_mass="442.107961"/>
<pk mz="442.110772" i="1281806.4" sn="7.47" a="1219.61" fwhm="0.001304" res="339091.5" algo="FTMS"/>
<pk mz="442.135548" i="2862867.8" sn="19.50" a="4143.54" fwhm="0.001415" res="312430.9" algo="FTMS"/>
<pk mz="442.143542" i="3311893.5" z="-1" sn="22.92" a="3951.04" fwhm="0.001332" res="331985.0" algo="FTMS" component_name="AP" deconvoluted_molecular_mass="441.141109" deconvoluted_isotopic_mass="442.144325"/>
<pk mz="442.148791" i="1458838.6" sn="8.82" a="1986.78" fwhm="0.001908" res="231757.3" algo="FTMS"/>
<pk mz="442.171883" i="2476315.8" sn="16.56" a="2612.06" fwhm="0.001265" res="349461.0" algo="FTMS"/>
<pk mz="442.179990" i="2103325.5" z="-1" sn="13.72" a="2351.47" fwhm="0.001350" res="327619.5" algo="FTMS" component_name="IK" deconvoluted_molecular_mass="441.177428" deconvoluted_isotopic_mass="442.180773"/>
<pk mz="442.216213" i="1721125.4" z="-1" sn="10.81" a="1592.00" fwhm="0.001093" res="404539.6" algo="FTMS" component_name="NL" deconvoluted_molecular_mass="441.213711" deconvoluted_isotopic_mass="442.216996"/>
<pk mz="442.253029" i="1432621.4" sn="8.62" a="1360.82" fwhm="0.001235" res="358172.8" algo="FTMS"/>
<pk mz="443.025596" i="5398486.0" sn="38.81" a="6991.06" fwhm="0.001295" res="342224.6" algo="FTMS"/>
<pk mz="443.036925" i="2472920.5" sn="16.53" a="2633.83" fwhm="0.001200" res="369294.0" algo="FTMS"/>
<pk mz="443.046772" i="6243290.5" z="-11" sn="45.24" a="9494.38" fwhm="0.001462" res="303000.2" algo="FTMS" component_name="KY" deconvoluted_molecular_mass="4883.590357" deconvoluted_isotopic_mass="4883.601385"/>
<pk mz="443.062015" i="4457438.0" sn="31.64" a="6165.71" fwhm="0.001503" res="294810.9" algo="FTMS"/>
<pk mz="443.073333" i="3206112.5" z="-1" sn="22.12" a="4055.14" fwhm="0.001362" res="325329.5" algo="FTMS" component_name="AY" deconvoluted_molecular_mass="441.068133" deconvoluted_isotopic_mass="443.074119"/>
<pk mz="443.083130" i="15288291.0" z="-1" sn="114.10" a="22198.35" fwhm="0.001412" res="313889.3" algo="FTMS" component_name="BI" deconvoluted_molecular_mass="443.083920" deconvoluted_isotopic_mass="443.083917"/>
<pk mz="443.094302" i="1523301.0" sn="9.31" a="1606.94" fwhm="0.001374" res="322457.8" algo="FTMS"/>
<pk mz="443.098406" i="7656422.0" z="-1" sn="56.00" a="10655.04" fwhm="0.001402" res="316026.1" algo="FTMS" component_name="NA" deconvoluted_molecular_mass="443.099233" deconvoluted_isotopic_mass="443.099193"/>
<pk mz="443.103017" i="1245158.9" sn="7.19" a="1038.04" fwhm="0.001129" res="392403.4" algo="FTMS"/>
<pk mz="443.109681" i="2330088.5" sn="15.45" a="2821.61" fwhm="0.001388" res="319166.5" algo="FTMS"/>
<pk mz="443.119566" i="12904427.0" z="-1" sn="95.95" a="18334.46" fwhm="0.001390" res="318894.8" algo="FTMS" component_name="DN" deconvoluted_molecular_mass="443.120362" deconvoluted_isotopic_mass="443.120353"/>
<pk mz="443.130924" i="1509101.0" sn="9.20" a="1700.04" fwhm="0.001321" res="335512.8" algo="FTMS"/>
<pk mz="443.134867" i="2565102.0" z="-11" sn="17.24" a="2630.71" fwhm="0.001194" res="371084.5" algo="FTMS" component_name="KY" deconvoluted_molecular_mass="4883.590357" deconvoluted_isotopic_mass="4884.570437"/>
<pk mz="443.148043" i="1567216.8" z="-1" sn="9.64" a="1135.64" fwhm="0.000977" res="453710.7" algo="FTMS" component_name="AP" deconvoluted_molecular_mass="441.141109" deconvoluted_isotopic_mass="443.148830"/>
<pk mz="443.155858" i="10031091.0" z="-1" sn="74.07" a="14746.56" fwhm="0.001461" res="303241.0" algo="FTMS" component_name="HU" deconvoluted_molecular_mass="443.156775" deconvoluted_isotopic_mass="443.156645"/>
<pk mz="443.171121" i="2156021.8" sn="14.12" a="2387.91" fwhm="0.001229" res="360723.1" algo="FTMS"/>
<pk mz="443.178459" i="1365751.5" sn="8.11" a="1367.59" fwhm="0.001358" res="326449.0" algo="FTMS"/>
<pk mz="443.183461" i="1459192.5" sn="8.82" a="1627.18" fwhm="0.001460" res="303580.8" algo="FTMS"/>
<pk mz="443.192274" i="10397690.0" z="-1" sn="76.87" a="14555.63" fwhm="0.001372" res="322920.4" algo="FTMS" component_name="HD" deconvoluted_molecular_mass="443.193160" deconvoluted_isotopic_mass="443.193061"/>
<pk mz="443.214732" i="1663743.4" sn="10.37" a="1348.96" fwhm="0.001094" res="405046.2" algo="FTMS"/>
<pk mz="443.228685" i="8645634.0" z="-11" sn="63.53" a="12198.03" fwhm="0.001407" res="314991.1" algo="FTMS" component_name="KY" deconvoluted_molecular_mass="4883.590357" deconvoluted_isotopic_mass="4885.602436"/>
<pk mz="443.251355" i="1460743.4" sn="8.83" a="1129.73" fwhm="0.001033" res="429197.0" algo="FTMS"/>
<pk mz="443.265011" i="3770890.5" sn="26.42" a="4602.24" fwhm="0.001350" res="328266.4" algo="FTMS"/>
<pk mz="444.020787" i="2972848.5" sn="20.34" a="3765.77" fwhm="0.001426" res="311431.0" algo="FTMS"/>
<pk mz="444.028965" i="1726642.3" sn="10.85" a="1597.32" fwhm="0.001141" res="389261.5" algo="FTMS"/>
<pk mz="444.050189" i="1340982.9" sn="7.92" a="1884.43" fwhm="0.001905" res="233047.2" algo="FTMS"/>
<pk mz="444.057137" i="4163768.5" sn="29.41" a="6084.19" fwhm="0.001573" res="282230.6" algo="FTMS"/>
<pk mz="444.068382" i="1710650.9" sn="10.73" a="2269.22" fwhm="0.001720" res="258169.0" algo="FTMS"/>
<pk mz="444.078303" i="2389437.0" sn="15.90" a="3564.74" fwhm="0.001602" res="277248.3" algo="FTMS"/>
<pk mz="444.086492" i="2656447.0" z="-1" sn="17.93" a="3021.26" fwhm="0.001329" res="334171.2" algo="FTMS" component_name="BI" deconvoluted_molecular_mass="443.083920" deconvoluted_isotopic_mass="444.087282"/>
<pk mz="444.093657" i="2866368.5" sn="19.53" a="3504.04" fwhm="0.001324" res="335513.3" algo="FTMS"/>
<pk mz="444.101970" i="1678530.3" z="-1" sn="10.49" a="1815.46" fwhm="0.001330" res="333992.3" algo="FTMS" component_name="NA" deconvoluted_molecular_mass="443.099233" deconvoluted_isotopic_mass="444.102760"/>
<pk mz="444.104976" i="2010307.0" sn="13.01" a="2591.83" fwhm="0.001321" res="336131.4" algo="FTMS"/>
<pk mz="444.114631" i="2483909.0" sn="16.62" a="2887.17" fwhm="0.001318" res="336971.8" algo="FTMS"/>
<pk mz="444.122962" i="2516679.0" z="-1" sn="16.87" a="3017.18" fwhm="0.001334" res="332859.1" algo="FTMS" component_name="DN" deconvoluted_molecular_mass="443.120362" deconvoluted_isotopic_mass="444.123752"/>
<pk mz="444.130131" i="1514952.5" sn="9.24" a="1406.71" fwhm="0.001245" res="356691.6" algo="FTMS"/>
<pk mz="444.151178" i="2008269.1" sn="13.00" a="2350.11" fwhm="0.001499" res="296249.6" algo="FTMS"/>
<pk mz="444.159140" i="2160078.8" z="-1" sn="14.15" a="2278.86" fwhm="0.001270" res="349829.5" algo="FTMS" component_name="HU" deconvoluted_molecular_mass="443.156775" deconvoluted_isotopic_mass="444.159930"/>
<pk mz="444.163198" i="1236431.8" sn="7.12" a="2012.30" fwhm="0.002305" res="192729.5" algo="FTMS"/>
<pk mz="444.187550" i="2212565.3" sn="14.55" a="2188.47" fwhm="0.001216" res="365280.6" algo="FTMS"/>
<pk mz="444.195637" i="2616535.0" z="-1" sn="17.63" a="3516.41" fwhm="0.001492" res="297801.7" algo="FTMS" component_name="HD" deconvoluted_molecular_mass="443.193160" deconvoluted_isotopic_mass="444.196427"/>
<pk mz="444.224019" i="1287645.1" sn="7.51" a="1263.66" fwhm="0.001293" res="343654.4" algo="FTMS"/>
<pk mz="444.231934" i="2126559.0" sn="13.90" a="2127.64" fwhm="0.001220" res="364152.2" algo="FTMS"/>
<pk mz="445.004996" i="2916745.8" z="-11" sn="19.91" a="3130.39" fwhm="0.001256" res="354320.4" algo="FTMS" component_name="JV" deconvoluted_molecular_mass="4905.152413" deconvoluted_isotopic_mass="4905.141932"/>
<pk mz="445.015866" i="1399948.3" sn="8.36" a="1081.32" fwhm="0.001098" res="405169.4" algo="FTMS"/>
<pk mz="445.026130" i="1421966.5" sn="8.53" a="1054.75" fwhm="0.001039" res="428281.5" algo="FTMS"/>
<pk mz="445.041263" i="6836626.0" z="-12" sn="49.75" a="9578.85" fwhm="0.001418" res="313751.6" algo="FTMS" component_name="OO" deconvoluted_molecular_mass="5351.587962" deconvoluted_isotopic_mass="5351.590754"/>
<pk mz="445.044705" i="1261458.6" sn="7.31" a="1164.72" fwhm="0.001262" res="352765.1" algo="FTMS"/>
<pk mz="445.052458" i="2897812.5" sn="19.77" a="3789.14" fwhm="0.001322" res="336722.3" algo="FTMS"/>
<pk mz="445.062362" i="5996950.5" sn="43.36" a="9021.77" fwhm="0.001488" res="299085.2" algo="FTMS"/>
<pk mz="445.077684" i="6590874.0" z="-1" sn="47.88" a="9239.75" fwhm="0.001409" res="315908.2" algo="FTMS" component_name="RE" deconvoluted_molecular_mass="445.079663" deconvoluted_isotopic_mass="445.078477"/>
<pk mz="445.081057" i="1402522.8" sn="8.38" a="1102.84" fwhm="0.001153" res="385943.1" algo="FTMS"/>
<pk mz="445.088944" i="3417500.5" sn="23.72" a="5117.14" fwhm="0.001551" res="286955.3" algo="FTMS"/>
<pk mz="445.098791" i="9038239.0" z="-11" sn="66.51" a="12575.15" fwhm="0.001408" res="316207.2" algo="FTMS" component_name="JV" deconvoluted_molecular_mass="4905.152413" deconvoluted_isotopic_mass="4906.173674"/>
<pk mz="445.114043" i="6144418.0" sn="44.48" a="8488.71" fwhm="0.001455" res="305860.4" algo="FTMS"/>
<pk mz="445.125316" i="1936036.5" z="-12" sn="12.44" a="2429.26" fwhm="0.001537" res="289549.3" algo="FTMS" component_name="OO" deconvoluted_molecular_mass="5351.587962" deconvoluted_isotopic_mass="5352.599385"/>
<pk mz="445.135199" i="6905254.5" z="-1" sn="50.27" a="9463.48" fwhm="0.001406" res="316586.6" algo="FTMS" component_name="PT" deconvoluted_molecular_mass="445.136038" deconvoluted_isotopic_mass="445.135992"/>
<pk mz="445.146611" i="1665449.3" sn="10.38" a="1598.39" fwhm="0.001308" res="340425.2" algo="FTMS"/>
<pk mz="445.150537" i="3633578.3" sn="25.37" a="5099.51" fwhm="0.001518" res="293249.2" algo="FTMS"/>
<pk mz="445.163465" i="2160301.0" z="-1" sn="14.15" a="2319.05" fwhm="0.001305" res="341019.8" algo="FTMS" component_name="HU" deconvoluted_molecular_mass="443.156775" deconvoluted_isotopic_mass="445.164258"/>
<pk mz="445.171557" i="5754287.0" sn="41.51" a="8397.71" fwhm="0.001504" res="295906.0" algo="FTMS"/>
<pk mz="445.186784" i="7509426.0" z="-11" sn="54.87" a="10566.69" fwhm="0.001465" res="303785.6" algo="FTMS" component_name="JV" deconvoluted_molecular_mass="4905.152413" deconvoluted_isotopic_mass="4907.141607"/>
<pk mz="445.193814" i="1938099.8" sn="12.46" a="1885.96" fwhm="0.001228" res="362623.6" algo="FTMS"/>
<pk mz="445.199935" i="1399477.1" z="-1" sn="8.36" a="1198.68" fwhm="0.001130" res="393831.1" algo="FTMS" component_name="HD" deconvoluted_molecular_mass="443.193160" deconvoluted_isotopic_mass="445.200728"/>
<pk mz="445.207855" i="7256503.0" z="-12" sn="52.95" a="10076.94" fwhm="0.001417" res="314151.5" algo="FTMS" component_name="OO" deconvoluted_molecular_mass="5351.587962" deconvoluted_isotopic_mass="5353.589864"/>
<pk mz="445.230599" i="2033083.9" sn="13.18" a="1965.74" fwhm="0.001168" res="381326.1" algo="FTMS"/>
<pk mz="445.241800" i="2772670.5" sn="18.81" a="3881.38" fwhm="0.001633" res="272691.1" algo="FTMS"/>
<pk mz="445.244306" i="5119423.0" sn="36.68" a="6684.78" fwhm="0.001410" res="315874.5" algo="FTMS"/>
<pk mz="445.280598" i="1880007.0" sn="12.02" a="1657.51" fwhm="0.001116" res="399016.0" algo="FTMS"/>
<pk mz="446.036529" i="4361327.5" sn="30.91" a="5598.59" fwhm="0.001387" res="321670.0" algo="FTMS"/>
<pk mz="446.044629" i="1480305.3" sn="8.97" a="1547.33" fwhm="0.001310" res="340456.2" algo="FTMS"/>
<pk mz="446.072806" i="5281399.5" sn="37.91" a="6857.30" fwhm="0.001347" res="331227.8" algo="FTMS"/>
<pk mz="446.084022" i="2447482.0" z="-1" sn="16.34" a="3663.67" fwhm="0.001560" res="285956.0" algo="FTMS" component_name="RE" deconvoluted_molecular_mass="445.079663" deconvoluted_isotopic_mass="446.084819"/>
<pk mz="446.102295" i="1287550.1" sn="7.51" a="1104.89" fwhm="0.001294" res="344697.6" algo="FTMS"/>
<pk mz="446.109251" i="3900031.8" sn="27.39" a="5087.34" fwhm="0.001406" res="317255.6" algo="FTMS"/>
<pk mz="446.117338" i="1336961.5" sn="7.88" a="1336.99" fwhm="0.001373" res="324933.8" algo="FTMS"/>
<pk mz="446.120399" i="1245058.3" sn="7.18" a="1179.08" fwhm="0.001249" res="357081.1" algo="FTMS"/>
<pk mz="446.130479" i="1785732.5" sn="11.30" a="1724.26" fwhm="0.001227" res="363525.2" algo="FTMS"/>
<pk mz="446.138802" i="1457798.3" z="-1" sn="8.80" a="1478.07" fwhm="0.001281" res="348165.1" algo="FTMS" component_name="PT" deconvoluted_molecular_mass="445.136038" deconvoluted_isotopic_mass="446.139599"/>
<pk mz="446.145493" i="1555079.9" sn="9.54" a="1686.28" fwhm="0.001462" res="305192.6" algo="FTMS"/>
<pk mz="446.166877" i="3011212.5" sn="20.63" a="3558.49" fwhm="0.001343" res="332264.8" algo="FTMS"/>
<pk mz="446.175124" i="1294222.5" sn="7.56" a="1049.18" fwhm="0.001159" res="385004.4" algo="FTMS"/>
<pk mz="446.190286" i="1639825.9" sn="10.19" a="1657.12" fwhm="0.001298" res="343647.6" algo="FTMS"/>
<pk mz="446.203175" i="3146900.8" sn="21.66" a="3646.16" fwhm="0.001313" res="339803.6" algo="FTMS"/>
<pk mz="446.211198" i="1898134.5" sn="12.15" a="1757.61" fwhm="0.001183" res="377242.0" algo="FTMS"/>
<pk mz="447.020557" i="5181260.5" sn="37.15" a="7016.78" fwhm="0.001430" res="312557.0" algo="FTMS"/>
<pk mz="447.031718" i="1575246.8" sn="9.69" a="1747.81" fwhm="0.001377" res="324545.6" algo="FTMS"/>
<pk mz="447.041790" i="1580625.1" sn="9.73" a="1973.20" fwhm="0.001475" res="303081.1" algo="FTMS"/>
<pk mz="447.056977" i="11039572.0" z="-1" sn="81.75" a="15617.43" fwhm="0.001401" res="319175.6" algo="FTMS" component_name="FR" deconvoluted_molecular_mass="447.057209" deconvoluted_isotopic_mass="447.057777"/>
<pk mz="447.068234" i="4583255.0" sn="32.59" a="6273.02" fwhm="0.001384" res="322976.0" algo="FTMS"/>
<pk mz="447.078001" i="3108441.3" sn="21.37" a="4951.99" fwhm="0.001752" res="255117.8" algo="FTMS"/>
<pk mz="447.087904" i="1435739.5" z="-1" sn="8.63" a="1351.81" fwhm="0.001183" res="377934.6" algo="FTMS" component_name="RE" deconvoluted_molecular_mass="445.079663" deconvoluted_isotopic_mass="447.088704"/>
<pk mz="447.091159" i="4838236.0" sn="34.53" a="6035.41" fwhm="0.001365" res="327513.2" algo="FTMS"/>
<pk mz="447.093306" i="11234141.0" z="-1" sn="83.23" a="16404.48" fwhm="0.001487" res="300602.6" algo="FTMS" component_name="FH" deconvoluted_molecular_mass="447.093481" deconvoluted_isotopic_mass="447.094106"/>
<pk mz="447.096593" i="1775453.4" sn="11.22" a="1978.01" fwhm="0.001366" res="327384.5" algo="FTMS"/>
<pk mz="447.104514" i="4260191.0" sn="30.13" a="5672.66" fwhm="0.001398" res="319784.2" algo="FTMS"/>
<pk mz="447.114403" i="4369249.5" sn="30.96" a="5948.96" fwhm="0.001428" res="313188.8" algo="FTMS"/>
<pk mz="447.129671" i="8844133.0" z="-1" sn="65.03" a="12076.32" fwhm="0.001376" res="324854.8" algo="FTMS" component_name="KL" deconvoluted_molecular_mass="447.130484" deconvoluted_isotopic_mass="447.130471"/>
<pk mz="447.142631" i="2302311.8" sn="15.23" a="2972.92" fwhm="0.001771" res="252484.3" algo="FTMS"/>
<pk mz="447.150831" i="3262825.8" sn="22.54" a="3860.67" fwhm="0.001290" res="346642.4" algo="FTMS"/>
<pk mz="447.166088" i="5265261.0" sn="37.79" a="6647.07" fwhm="0.001342" res="333108.0" algo="FTMS"/>
<pk mz="447.179153" i="3706224.0" sn="25.92" a="4858.39" fwhm="0.001406" res="317982.3" algo="FTMS"/>
<pk mz="447.187217" i="3249010.0" sn="22.44" a="4057.72" fwhm="0.001366" res="327294.3" algo="FTMS"/>
[truncated: 602,733 more chars]
