# Supplementary material for: Drought re-routes soil microbial carbon metabolism towards emission of volatile metabolites in an artificial tropical rainforest
Source: Nat Microbiol. 2023 Jul 31;8(8):1480–94. doi: 10.1038/s41564-023-01432-9 (PMC10390333; doi:10.1038/s41564-023-01432-9)
Supplement: Supplementary file 3 — Folder containing all raw XML data for FTICR. [file 41564_2023_1432_MOESM3_ESM.zip › FTICR-XML-Honeker/P34-09-h.xml]

<?xml version="1.0" encoding="utf-8"?>
<root>
<fileinfo appname="Bruker Compass DataAnalysis" appversion="5.0.203" app_platform="64-bit" date="2021-02-04T13:17:28" type="DataAnalysis Results" typeversion="1.1" subtype="MS Spectrum" />
<generalinfo organisation="" user="" hostname="WE35157" os="Windows 8" architecture="64-bit"/>
<analysis name="C:\Users\toyo995\OneDrive - PNNL\Desktop\Data Malak Feb\Tfaily_50971_p34-09-h_02Feb21_Alder_Inf_144SA_IATp05_1_01_58846.d\analysis.baf">
<info><DateTime>2021-02-02T18:03:55-08:00</DateTime><method>FY21_Q1_144SA_p05_neg_58846</method><sample></sample><comment></comment><operator></operator><instrument>solariX</instrument><instrument_serial_number>000000.00000</instrument_serial_number><manufacturer>Bruker</manufacturer></info>
<DataAnalysis version="DataAnalysis 5.0.203" DataAnalysisResults="">
<DataAnalysis_processing_parameters><find_compounds_chromatogram detect_version="2" detect_areamode="1" detect_areathresholdabs="0.00000000" detect_areathresholdrel="10.00000000" detect_intensitymode="1" detect_intensitythresholdabs="0.00000000" detect_intensitythresholdrel="10.00000000" detect_sensitivity="0.20000000" add_uv_or_ms_spectra="0" spectrum_load_mode="2" background_subtraction_mode="0" MS_peaksensmode2="1" MS_pc12="0.40000000" MS_pc22="4.00000000" MS_peaksens12="99.00000000" MS_peaksens22="99.00000000" MS_areamode2="2" MS_areathresholdabs2="1000.00000000" MS_areathresholdrel2="10.00000000" MS_intensitymode2="0" MS_intensitythresholdabs2="1000.00000000" MS_intensitythresholdrel2="10.00000000" MS_basesmoothmode2="1" MS_basesmoothpts2="8" MS_basesmoothmin2="12.00000000" MS_basesmoothforce2="0.10000000" MS_startendslope2="10.00000000" MS_valleyfilterused2="1" MS_valleyfilter2="10.00000000" MS_noisecorr2="0" UV_peaksensmode2="1" UV_pc12="0.40000000" UV_pc22="4.00000000" UV_peaksens12="99.90000000" UV_peaksens22="100.00000000" UV_areamode2="0" UV_areathresholdabs2="5.00000000" UV_areathresholdrel2="1.00000000" UV_intensitymode2="1" UV_intensitythresholdabs2="1.00000000" UV_intensitythresholdrel2="0.01000000" UV_basesmoothmode2="1" UV_basesmoothpts2="8" UV_basesmoothmin2="12.00000000" UV_basesmoothforce2="1.00000000" UV_startendslope2="10.00000000" UV_valleyfilterused2="1" UV_valleyfilter2="10.00000000" UV_noisecorr2="0" detect_delcmpdsinrng="1" />
<find_compounds_mobilogram detect_areamode="1" detect_areathresholdabs="1000.00000000" detect_areathresholdrel="5.00000000" detect_intensitymode="0" detect_intensitythresholdabs="100.00000000" detect_intensitythresholdrel="5.00000000" detect_sensitivity="99.00000000" detect_resolution="250.00000000" spectrum_load_mode="2" detect_delcmpdsinrng="1" />
<auto_ms_n use_retention_time_window="1" retention_time_window="0.75000000" rt_unit="min" minimum_intensity_positive="10000.00000000" minimum_intensity_negative="1000.00000000" apply_max_number_compounds="1" max_number_compounds="300" spectrum_load_mode="2" background_type="0" create_auto_ms_n_traces="0" create_detailed_traces="0" merge_positive_negative_compounds="0" detect_delcmpdsinrng="1" detect_keep_cmpds_detectedneutralloss="0" add_uv_spectra="0" advanced_precursor_determination="0" determine_alternate_precursor="0" />
<dissect_params dissect_addsmoothing="0" dissect_allow_wider_peaks="0" dissect_resolving_power="1.00000000" dissect_set_expected_width="0" dissect_expected_width="3" dissect_deletepeaksinrange="1" dissect_fullrange="1" dissect_cutoff="0.05000000" dissect_sensitivity="10.00000000" dissect_maxoverlap="5" dissect_smoothwidth="1" spectrum_load_mode="0" add_uv_spectra="1" />
<find_all_compounds min_time_points="10" min_correlation="0.70000000" background_type="0" load_spec_type="3" additional_smoothing="0" proteomics="0" chrom_sn_threshold="5.00000000" chrom_smoothingwidth="1" detect_delcmpdsinrng="1" add_MSMS_spectra="1" adducts_positive_mode="" adducts_negative_mode="" />
<ms_peak_finder ms_peak_finder_type="FTMS" ms_manually_use_peak_finder="1" ms_peak_finder_filter_exclusion_masses="0" ><ms_peak_finder_apex minimum_intensity="100.00000000" peak_width="0.00200000" peak_width_msms="0.00200000" relative_threshold_base_peak="0.05000000" signal_to_noise="1.00000000" />
<ms_peak_finder_centroid peak_width="0.00200000" peak_width_msms="0.00200000" signal_to_noise="1.00000000" relative_threshold_base_peak="0.05000000" minimum_intensity="100.00000000" centroid_percentage="80.00000000" />
<ms_peak_finder_snap minimum_intensity="0.00000000" relative_threshold_base_peak="0.01000000" signal_to_noise="2.00000000" maximum_charge="20" quality_factor_threshold="0.90000000" number_of_patterns="500000" building_block_1="C 4.9384 N 1.3577 O 1.4773 S 0.0417 H 7.7583" building_block_2="" use_snap_2="1" add_detailed_results="0" />
<ms_peak_finder_snap minimum_intensity="100.00000000" peak_width="1.00000000" use_datapoints="1" sum_width="1" relative_threshold_base_peak="0.05000000" signal_to_noise="1.00000000" baseline_type="1" baseline_flatness="1.00000000" same_sumwidth_as_acquisition="0" use_resolution="0" res="10000" instrument_sum_width="5" use_sum_of_intensities="0" />
<ms_peak_finder_ftms signal_to_noise="7.00000000" relative_threshold_base_peak="0.01000000" minimum_intensity="100.00000000" centroid_percentage="80.00000000" use_centroid="0" />
<ms_peak_finder_line_spectra apply_line_spectra_threshold="0" line_spectra_threshold="10.00000000" />
</ms_peak_finder>
<deconvolution clear_prev_results="1" create_neutral_spectrum="0" incl_shifted_spectra="0" ret_residuals="0" incl_comp_details="0" show_comp_details="0" substance_class="1" extend_evelope="0" extend_before="1.00000000" extend_after="1.00000000" auto_apply="1" ><deconvolution_detailed_full perf_deconv="1" rel_isotop_deconv="0" resolve_isotop="1" exclude_reporter_ions="0" reporter_ions="0" abund_cutoff="2.50000000" envelope_cutoff="75.00000000" high_mass="4000.00000000" low_mass="250.00000000" mw_agreement="0.00000000" maximum_charge="4" max_charge_isotop="0" min_charge="4" min_peaks="3" precursor_deconv="0" max_components="10" adduct_ion_name_neg="-H" adduct_ion_mass_neg="-1.00782504" adduct_ion_name_pos="+H" adduct_ion_mass_pos="1.00727600" apply_min_max_mass_boundaries="0" />
<deconvolution_detailed_max_res perf_deconv="1" rel_isotop_deconv="0" resolve_isotop="1" exclude_reporter_ions="0" reporter_ions="0" abund_cutoff="2.00000000" envelope_cutoff="75.00000000" high_mass="4000.00000000" low_mass="250.00000000" mw_agreement="5.00000000" maximum_charge="3" max_charge_isotop="0" min_charge="3" min_peaks="3" precursor_deconv="0" max_components="10" adduct_ion_name_neg="-H" adduct_ion_mass_neg="-1.00782504" adduct_ion_name_pos="+H" adduct_ion_mass_pos="1.00727600" apply_min_max_mass_boundaries="0" />
<deconvolution_detailed_ms_n perf_deconv="1" rel_isotop_deconv="0" resolve_isotop="1" exclude_reporter_ions="0" reporter_ions="0" abund_cutoff="1.00000000" envelope_cutoff="75.00000000" high_mass="3000.00000000" low_mass="100.00000000" mw_agreement="5.00000000" maximum_charge="3" max_charge_isotop="0" min_charge="3" min_peaks="3" precursor_deconv="0" max_components="10" adduct_ion_name_neg="-H" adduct_ion_mass_neg="-1.00782504" adduct_ion_name_pos="+H" adduct_ion_mass_pos="1.00727600" apply_min_max_mass_boundaries="0" />
<deconvolution_detailed_protein perf_deconv="1" rel_isotop_deconv="1" resolve_isotop="1" exclude_reporter_ions="0" reporter_ions="0" abund_cutoff="2.50000000" envelope_cutoff="75.00000000" high_mass="100000.00000000" low_mass="1000.00000000" mw_agreement="0.00000000" maximum_charge="75" max_charge_isotop="0" min_charge="75" min_peaks="3" precursor_deconv="0" max_components="20" adduct_ion_name_neg="-H" adduct_ion_mass_neg="-1.00782504" adduct_ion_name_pos="+H" adduct_ion_mass_pos="1.00727600" apply_min_max_mass_boundaries="1" />
<max_entropy_deconvolution adduct_ion_name_pos="+H" adduct_ion_mass_pos="1.00727600" adduct_ion_name_neg="-H" adduct_ion_mass_neg="-1.00782504" low_mass="1000.00000000" high_mass="100000.00000000" spacint_out="0.00000000" resolving_power="1000.00000000" peak_width="0.00200000" width="0" maxentx="0" res="0" />
</deconvolution><mascot_export globalchargelimit_apply="1" globalchargelimit="1+, 2+ and 3+" prefer_fullscan_deconvolution_results="1" deconvolution_export_type="1" msmssignals="100" threshold="100.00000000" mssignals_deconv="2" mssignals_non_deconv="0" normalize_msms="0" single_charged="0" />
<process_parameters_chrom baseline_flatness="0.80000000"	baseline_addchild="1"	baseline_disableoriginal="1" baseline_usesamecolor="1" smoothing_algorithm="1" smoothing_width="0.20000000" smoothing_cycles="1" smoothing_addchild="1" smoothing_disableoriginal="1"	smoothing_usesamecolor="1" />
<process_parameters_mobil baseline_flatness="0.80000000"	baseline_addchild="1"	baseline_disableoriginal="1" baseline_usesamecolor="1" smoothing_algorithm="1" smoothing_width="0.10000000" smoothing_cycles="1" smoothing_addchild="1" smoothing_disableoriginal="1"	smoothing_usesamecolor="1" />
<process_parameters_ms baseline_flatness="0.80000000"	baseline_addchild="1"	baseline_disableoriginal="1" baseline_usesamecolor="1" smoothing_algorithm="1" smoothing_width="0.20000000" smoothing_cycles="1" smoothing_addchild="1" smoothing_disableoriginal="1"	smoothing_usesamecolor="1" />
<display_params mass_precision="-1" time_precision="2" structure_size="30" chrom_peak_label="Index" />
<calibration_params calibration_range="0.00500000" calibration_listname="neg_pip_McKeeFA_DSmith_verified" calibration_listgroupname="ESI" calibration_fit_mode="0" calibration_intensitythreshold="1000000.00000000" />
<calibration_lockmass_params calibration_range="0.50000000" calibration_listname="" calibration_listgroupname="" calibration_intensitythreshold="0.00000000" calibration_lockmassmode="0" />
<mobility_calibration_params calibration_range="0.10000000" calibration_listname="&lt;not set&gt;" calibration_listgroupname="ESI" calibration_intensitythreshold="0.00000000" />
<library_search_params del_prev_res="1" ><library_search_basic_params accept_score="50" allowmasses_above="0" allowmasses_below="0" desired_score="900" increasedepth="0" maxnr_spectra="10" cross_match="0" sort_by="1" include_precursor_spectra="1" exclude_precursor_signals="0" skip_low_frgamnet_spectra="1" min_effective_score="500" minmatch_score="250" min_score="400" />
<library_search_advanced_params add_int_range="5.00000000" extended="1" locnorm="0" root="0" hwfstp="50" hwscdp="7" intrangefac="1.89999998" locnormeqfac="1.00000000" locnormfac="2.00000000" locnormwin="25" masdisint="20" minsrcint="100" minspepresrc="15" threshfstp="40" maskadducts="0" maskprecursor="0" />
<library_search_libraries_params add_unid="0" parallel="0" libraries="" librariey_unidentified="" />
<library_search_match_params chrgdeconv="0" collenerg="0" fragampl="1" instrtp="2" ionmeth="3" isolwidth="0" msmsstg="2" ms_vs_msms="4" pkwidth="0" polarity="4" psd="0" lastprecion="0" precions="0" prodion="0" rgtgaspress="0" rgtion="0" refl="0" collgas="0" collgaspress="0" trapdrv="1" />
<library_search_add_params add_confirm_mode="0" />
<library_search_rt_params accepted_deviation="1.00000000" apply_rt_match="0" match_columnname="1" max_deviation="5.00000000" />
</library_search_params><masslist_layout layout_columntypes="2 12 3 6 " layout_columnwidth="66 20 57 57 " />
<cmpdlist_layout layout_columntypes="14 20 31 1 40 26 " layout_columnwidth="20 53 134 65 46 50 " />
<molecular_formula_layout layout_columntypes="24 1 2 40 3 5 6 18 7 9 8 " layout_columnwidth="-1 -1 -1 -1 -1 -1 -1 -1 -1 -1 -1 " />
<general_unknown_layout layout_columntypes="6 0 5 3 4 2 12 14 10 11 " layout_columnwidth="-1 -1 -1 -1 -1 -1 -1 -1 -1 -1 " />
<target_screening_layout layout_columntypes="15 14 6 5 43 11 1 2 17 7 8 9 10 4 3 39 40 41 42 16 18 19 25 20 21 22 23 24 31 26 27 28 29 30 37 32 33 34 35 36 " layout_columnwidth="-1 -1 -1 -1 -1 -1 -1 -1 -1 -1 -1 -1 -1 -1 -1 -1 -1 -1 -1 -1 -1 -1 -1 -1 -1 -1 -1 -1 -1 -1 -1 -1 -1 -1 -1 -1 -1 -1 -1 -1 " />
<exclusion_masses></exclusion_masses>
<xml_export_parameters export_detailed_information="0" export_peptide_database_query_information="1" export_full_peptide_database_query_information="1" protein_analysis_export_mgf="1" protein_analysis_export_xml="1" />
<smf1D_params max_nr_formulae="50" z="1" rdb_min="0.00000000" rdb_max="80.00000000" tolerance_ppm="5.00000000" tolerance_abs="1.00000000" tolerance_ppm_MSn="5.00000000" tolerance_abs_MSn="2.00000000" use_rel_tolerance="0" use_rel_tolerance_MSn="0" lower_bound_formula="" upper_bound_formula="" electron_configuration="2" electron_configuration_MSn="0" sigma_limit="0.02000000" sigma_limit_MSn="0.05000000" HC_Ratio_min="0.00000000" HC_Ratio_max="3.00000000" filtering="1" patternsearch="0" filter_by_elementratio="1" estimate_carbon_count="1" relative_threshold_base_peak="1.00000000" delete_previous_results="1" filter_criteriy="0" adducts_positive_mode="M+H  M+NH4  M+Na  M+K " adducts_negative_mode="M-H  M+Na-H2  M+K-H2  M+Cl " collect_adducts="0" />
<smf3D_params tolerance_neutralloss="5.00000000" intensitythresholdabs2="0.00000000" intensity_threshold_abs_msms="0.00000000" auto_filter="0" nr_explained_peaks="5" highlight_unexplained_peaks="0" />
<uv_parameters rt_offset="0.00000000" />
<target_screening delta_rt="1.50000000" threshold_sigma="0.05000000" detection_tolerance="0.00500000" identification_tolerance="10.00000000" detection_tolerance_ppm="5.00000000" identification_tolerance_ppm="5.00000000" use_tolerance_ppm="0" compound_database="C:\BDALSystemData\BuildingBlocks\TargetScreeningDataBase.csv" use_sampleinfo_xml="0" rt_range_start="0.00000000" rt_range_end="0.00000000" additional_smoothing="0" create_chromatogram_time_slices="1" rt_window_halfwidth="45.00000000" enable_BPC="1" evaluate_qualifier_ions="1" qualifier_ion_intensity_threshold="0.00000000" group_id=": " lc_method_id=":" ms_method_id=":" matrix_id=":" useDB="0" sortanalytes="4" />
<automatic_calibration use_calibration_segment="0" automatic_calibration="0.00000000/0.00000000" automatic_calibration_use_spectrum_type="0" automatic_calibration_retain_data="0" automatic_calibration_perform_lockmass="0" />
<target_screening_scoring threshold1_qualityfactor="0.02000000" threshold2_qualityfactor="0.05000000" threshold1_massaccuracy="3.00000000" threshold2_massaccuracy="10.00000000" threshold1_retentiontime="20.00000000" threshold2_retentiontime="40.00000000" use_tolerance_ppm="0" />
</DataAnalysis_processing_parameters>
<ms_spectrum info="-MS" msmsinfo="All MS" polarity="-" scanmode="fullscan" seq_nr_start="1"  rt="4.72688333" rt_unit="min">
<ms_peaks><pk mz="149.024135" i="1268999.4" sn="11.83" a="137.36" fwhm="0.000125" res="1189270.2" algo="FTMS"/>
<pk mz="149.024390" i="2513542.5" sn="25.90" a="312.36" fwhm="0.000131" res="1139935.0" algo="FTMS"/>
<pk mz="151.026119" i="1444088.3" sn="13.81" a="133.58" fwhm="0.000144" res="1046151.1" algo="FTMS"/>
<pk mz="160.175870" i="922779.3" sn="7.92" a="117.15" fwhm="0.000177" res="904841.0" algo="FTMS"/>
<pk mz="160.842001" i="1608778.1" sn="15.68" a="218.14" fwhm="0.000157" res="1025536.8" algo="FTMS"/>
<pk mz="161.045525" i="943983.8" sn="8.16" a="92.63" fwhm="0.000138" res="1171152.3" algo="FTMS"/>
<pk mz="161.081916" i="1122606.0" sn="10.18" a="140.57" fwhm="0.000153" res="1049605.4" algo="FTMS"/>
<pk mz="161.731814" i="911830.9" sn="7.80" a="141.34" fwhm="0.000211" res="765720.4" algo="FTMS"/>
<pk mz="162.838779" i="1047168.7" sn="9.33" a="138.23" fwhm="0.000174" res="934345.0" algo="FTMS"/>
<pk mz="162.839063" i="1987576.8" sn="19.96" a="266.95" fwhm="0.000152" res="1073083.3" algo="FTMS"/>
<pk mz="163.040018" i="883953.3" sn="7.49" a="92.05" fwhm="0.000145" res="1122665.9" algo="FTMS"/>
<pk mz="163.084591" i="845347.8" sn="7.05" a="120.83" fwhm="0.000199" res="819865.0" algo="FTMS"/>
<pk mz="163.373060" i="850421.9" sn="7.11" a="72.08" fwhm="0.000146" res="1119984.8" algo="FTMS"/>
<pk mz="164.071675" i="1332385.1" sn="12.56" a="129.27" fwhm="0.000129" res="1276624.6" algo="FTMS"/>
<pk mz="164.137423" i="847895.4" sn="7.08" a="115.81" fwhm="0.000185" res="887906.1" algo="FTMS"/>
<pk mz="164.327135" i="868420.8" sn="7.31" a="104.39" fwhm="0.000178" res="923988.7" algo="FTMS"/>
<pk mz="164.911175" i="895314.8" sn="7.62" a="97.83" fwhm="0.000158" res="1045902.2" algo="FTMS"/>
<pk mz="165.019300" i="978476.9" sn="8.56" a="103.25" fwhm="0.000172" res="959016.1" algo="FTMS"/>
<pk mz="165.022680" i="1311140.9" sn="12.32" a="142.37" fwhm="0.000134" res="1228644.1" algo="FTMS"/>
<pk mz="165.027180" i="905864.8" sn="7.74" a="93.94" fwhm="0.000150" res="1098873.7" algo="FTMS"/>
<pk mz="165.055680" i="979912.3" sn="8.57" a="111.53" fwhm="0.000180" res="918824.4" algo="FTMS"/>
<pk mz="165.478363" i="847186.6" sn="7.07" a="120.24" fwhm="0.000191" res="864431.1" algo="FTMS"/>
<pk mz="165.630814" i="857793.1" sn="7.19" a="174.91" fwhm="0.000289" res="572350.8" algo="FTMS"/>
<pk mz="165.668852" i="906880.8" sn="7.75" a="136.56" fwhm="0.000238" res="695488.4" algo="FTMS"/>
<pk mz="165.699010" i="897908.5" sn="7.65" a="122.55" fwhm="0.000185" res="894228.0" algo="FTMS"/>
<pk mz="165.865931" i="912375.3" sn="7.81" a="96.95" fwhm="0.000161" res="1033065.9" algo="FTMS"/>
<pk mz="166.743554" i="865586.7" sn="7.28" a="104.68" fwhm="0.000180" res="927983.1" algo="FTMS"/>
<pk mz="166.910064" i="841471.7" sn="7.01" a="132.73" fwhm="0.000218" res="765446.6" algo="FTMS"/>
<pk mz="167.034940" i="1164824.8" sn="10.66" a="195.44" fwhm="0.000217" res="771200.6" algo="FTMS"/>
<pk mz="167.454567" i="848517.8" sn="7.09" a="90.43" fwhm="0.000160" res="1046455.8" algo="FTMS"/>
<pk mz="167.704015" i="855354.1" sn="7.16" a="162.71" fwhm="0.000275" res="610830.8" algo="FTMS"/>
<pk mz="168.030195" i="4914509.0" sn="53.05" a="893.40" fwhm="0.000183" res="920047.8" algo="FTMS"/>
<pk mz="168.084701" i="848110.3" sn="7.08" a="94.22" fwhm="0.000166" res="1011824.8" algo="FTMS"/>
<pk mz="168.698754" i="885606.4" sn="7.51" a="163.91" fwhm="0.000255" res="661794.7" algo="FTMS"/>
<pk mz="168.927613" i="867768.6" sn="7.30" a="131.31" fwhm="0.000220" res="767644.3" algo="FTMS"/>
<pk mz="168.946589" i="921417.4" sn="7.91" a="123.94" fwhm="0.000188" res="899060.3" algo="FTMS"/>
<pk mz="169.469883" i="843479.8" sn="7.03" a="105.64" fwhm="0.000196" res="862731.7" algo="FTMS"/>
<pk mz="169.838835" i="881206.4" sn="7.46" a="91.94" fwhm="0.000169" res="1007221.8" algo="FTMS"/>
<pk mz="170.450297" i="901354.7" sn="7.68" a="156.33" fwhm="0.000276" res="618273.7" algo="FTMS"/>
<pk mz="170.667886" i="915573.3" sn="7.84" a="147.80" fwhm="0.000217" res="786453.1" algo="FTMS"/>
<pk mz="171.066256" i="1239922.4" sn="11.51" a="158.13" fwhm="0.000155" res="1105655.5" algo="FTMS"/>
<pk mz="171.101608" i="857021.1" sn="7.18" a="132.55" fwhm="0.000246" res="696821.3" algo="FTMS"/>
<pk mz="171.314488" i="942086.0" sn="8.14" a="145.65" fwhm="0.000207" res="828538.6" algo="FTMS"/>
<pk mz="171.879163" i="922215.3" sn="7.92" a="121.02" fwhm="0.000192" res="895135.5" algo="FTMS"/>
<pk mz="172.097885" i="1115644.3" sn="10.10" a="122.10" fwhm="0.000152" res="1133372.3" algo="FTMS"/>
<pk mz="172.268515" i="863237.2" sn="7.25" a="129.14" fwhm="0.000196" res="877183.9" algo="FTMS"/>
<pk mz="172.429498" i="856341.8" sn="7.17" a="126.81" fwhm="0.000211" res="818987.1" algo="FTMS"/>
<pk mz="172.501016" i="877793.3" sn="7.41" a="189.82" fwhm="0.000320" res="538990.6" algo="FTMS"/>
<pk mz="172.607409" i="863224.8" sn="7.25" a="87.16" fwhm="0.000148" res="1167301.4" algo="FTMS"/>
<pk mz="172.624342" i="844822.6" sn="7.04" a="107.78" fwhm="0.000199" res="865301.8" algo="FTMS"/>
<pk mz="173.081908" i="885422.7" sn="7.50" a="91.84" fwhm="0.000162" res="1068001.8" algo="FTMS"/>
<pk mz="173.527017" i="853453.9" sn="7.14" a="129.48" fwhm="0.000203" res="856707.8" algo="FTMS"/>
<pk mz="173.659784" i="903863.3" sn="7.71" a="121.48" fwhm="0.000191" res="909576.5" algo="FTMS"/>
<pk mz="173.724089" i="848327.8" sn="7.08" a="130.14" fwhm="0.000208" res="835895.6" algo="FTMS"/>
<pk mz="174.480526" i="892195.6" sn="7.56" a="140.49" fwhm="0.000191" res="914810.1" algo="FTMS"/>
<pk mz="175.061165" i="5726496.0" sn="62.11" a="1107.85" fwhm="0.000195" res="899740.3" algo="FTMS"/>
<pk mz="175.097553" i="10937446.0" sn="120.92" a="2256.04" fwhm="0.000197" res="886828.0" algo="FTMS"/>
<pk mz="175.586014" i="882090.4" sn="7.44" a="92.58" fwhm="0.000153" res="1144021.0" algo="FTMS"/>
<pk mz="176.064517" i="1886771.1" sn="18.72" a="318.62" fwhm="0.000184" res="957276.0" algo="FTMS"/>
<pk mz="176.411860" i="1004559.3" sn="8.79" a="158.71" fwhm="0.000223" res="790282.5" algo="FTMS"/>
<pk mz="176.681095" i="911558.3" sn="7.75" a="103.95" fwhm="0.000175" res="1007852.6" algo="FTMS"/>
<pk mz="177.067851" i="877368.4" sn="7.36" a="116.86" fwhm="0.000181" res="976944.6" algo="FTMS"/>
<pk mz="177.607648" i="1012985.4" sn="8.89" a="128.14" fwhm="0.000180" res="986367.5" algo="FTMS"/>
<pk mz="177.620826" i="873804.4" sn="7.32" a="132.41" fwhm="0.000236" res="752575.7" algo="FTMS"/>
<pk mz="178.652767" i="852672.0" sn="7.06" a="117.76" fwhm="0.000184" res="970316.1" algo="FTMS"/>
<pk mz="179.034953" i="1773787.8" sn="17.38" a="272.79" fwhm="0.000191" res="938427.2" algo="FTMS"/>
<pk mz="179.587986" i="966930.1" sn="8.30" a="197.33" fwhm="0.000296" res="606927.3" algo="FTMS"/>
<pk mz="180.610786" i="852938.7" sn="7.03" a="101.55" fwhm="0.000185" res="976734.2" algo="FTMS"/>
<pk mz="181.014221" i="4773878.0" sn="50.81" a="903.90" fwhm="0.000195" res="929179.7" algo="FTMS"/>
<pk mz="181.050253" i="858625.4" sn="7.09" a="80.43" fwhm="0.000143" res="1268245.8" algo="FTMS"/>
<pk mz="181.050611" i="3950017.5" sn="41.61" a="735.70" fwhm="0.000193" res="939199.5" algo="FTMS"/>
<pk mz="181.638906" i="886836.4" sn="7.38" a="148.56" fwhm="0.000212" res="857139.4" algo="FTMS"/>
<pk mz="181.737599" i="864572.6" sn="7.13" a="98.12" fwhm="0.000179" res="1016536.0" algo="FTMS"/>
<pk mz="181.928752" i="874827.3" sn="7.24" a="102.31" fwhm="0.000170" res="1069386.8" algo="FTMS"/>
<pk mz="181.985099" i="855209.9" sn="7.02" a="177.82" fwhm="0.000308" res="590149.1" algo="FTMS"/>
<pk mz="182.009465" i="3099126.0" sn="31.99" a="540.97" fwhm="0.000185" res="984266.9" algo="FTMS"/>
<pk mz="183.088573" i="870080.7" sn="7.18" a="159.60" fwhm="0.000244" res="751083.1" algo="FTMS"/>
<pk mz="183.468688" i="915904.9" sn="7.66" a="133.55" fwhm="0.000224" res="817522.1" algo="FTMS"/>
<pk mz="184.083800" i="886611.6" sn="7.34" a="101.50" fwhm="0.000189" res="973652.0" algo="FTMS"/>
<pk mz="184.243261" i="936567.6" sn="7.89" a="163.31" fwhm="0.000291" res="632273.9" algo="FTMS"/>
<pk mz="184.411228" i="859191.3" sn="7.03" a="179.45" fwhm="0.000290" res="636933.1" algo="FTMS"/>
<pk mz="184.917305" i="920394.6" sn="7.71" a="154.43" fwhm="0.000232" res="795578.9" algo="FTMS"/>
<pk mz="184.994329" i="872184.8" sn="7.17" a="179.70" fwhm="0.000283" res="654234.3" algo="FTMS"/>
<pk mz="185.081911" i="1097939.1" sn="9.68" a="174.38" fwhm="0.000214" res="864052.9" algo="FTMS"/>
<pk mz="185.140158" i="931658.1" sn="7.83" a="122.86" fwhm="0.000189" res="977986.6" algo="FTMS"/>
<pk mz="185.221267" i="1021746.2" sn="8.83" a="205.87" fwhm="0.000268" res="692041.7" algo="FTMS"/>
<pk mz="185.664017" i="867491.6" sn="7.09" a="202.45" fwhm="0.000410" res="453162.3" algo="FTMS"/>
<pk mz="185.779054" i="928466.3" sn="7.76" a="156.73" fwhm="0.000236" res="787468.3" algo="FTMS"/>
<pk mz="185.981286" i="861372.9" sn="7.02" a="132.13" fwhm="0.000215" res="863142.1" algo="FTMS"/>
<pk mz="186.000731" i="882648.9" sn="7.26" a="190.64" fwhm="0.000318" res="584698.4" algo="FTMS"/>
<pk mz="186.055234" i="877491.3" sn="7.20" a="164.56" fwhm="0.000263" res="707493.4" algo="FTMS"/>
<pk mz="186.077150" i="1636516.3" sn="15.58" a="279.26" fwhm="0.000199" res="933693.3" algo="FTMS"/>
<pk mz="186.528776" i="879536.3" sn="7.22" a="108.14" fwhm="0.000187" res="996011.6" algo="FTMS"/>
<pk mz="187.007027" i="3249515.3" sn="33.39" a="661.39" fwhm="0.000204" res="916120.1" algo="FTMS"/>
<pk mz="187.014318" i="1698414.4" sn="16.26" a="289.36" fwhm="0.000208" res="901070.1" algo="FTMS"/>
<pk mz="187.054598" i="879151.7" sn="7.21" a="135.37" fwhm="0.000206" res="906943.9" algo="FTMS"/>
<pk mz="187.061133" i="1077042.5" sn="9.40" a="190.36" fwhm="0.000255" res="734224.9" algo="FTMS"/>
<pk mz="187.097574" i="1963026.1" sn="19.18" a="414.54" fwhm="0.000231" res="809796.6" algo="FTMS"/>
<pk mz="187.595576" i="915578.6" sn="7.58" a="138.25" fwhm="0.000232" res="809631.9" algo="FTMS"/>
<pk mz="187.746353" i="903748.9" sn="7.45" a="167.86" fwhm="0.000266" res="706677.0" algo="FTMS"/>
<pk mz="188.035289" i="2152813.0" sn="21.20" a="393.11" fwhm="0.000211" res="893113.8" algo="FTMS"/>
<pk mz="188.056448" i="1087926.5" sn="9.48" a="137.97" fwhm="0.000180" res="1043393.5" algo="FTMS"/>
<pk mz="189.011360" i="866040.3" sn="7.03" a="141.18" fwhm="0.000216" res="873219.8" algo="FTMS"/>
<pk mz="189.076827" i="1739814.5" sn="16.65" a="329.51" fwhm="0.000223" res="849184.8" algo="FTMS"/>
<pk mz="189.465751" i="892747.8" sn="7.30" a="135.68" fwhm="0.000215" res="880000.2" algo="FTMS"/>
<pk mz="190.085490" i="872473.3" sn="7.07" a="177.80" fwhm="0.000286" res="665257.5" algo="FTMS"/>
<pk mz="190.301869" i="917673.1" sn="7.56" a="157.84" fwhm="0.000263" res="723562.0" algo="FTMS"/>
<pk mz="190.415817" i="871152.1" sn="7.05" a="202.56" fwhm="0.000272" res="701177.7" algo="FTMS"/>
<pk mz="190.762262" i="916312.4" sn="7.55" a="155.98" fwhm="0.000255" res="749112.5" algo="FTMS"/>
<pk mz="191.019699" i="3020966.5" sn="30.61" a="633.67" fwhm="0.000225" res="849946.2" algo="FTMS"/>
<pk mz="191.034926" i="870414.1" sn="7.04" a="164.00" fwhm="0.000259" res="738408.0" algo="FTMS"/>
<pk mz="191.040659" i="895608.9" sn="7.32" a="201.43" fwhm="0.000355" res="538633.2" algo="FTMS"/>
<pk mz="191.228611" i="909261.7" sn="7.47" a="143.54" fwhm="0.000216" res="886555.9" algo="FTMS"/>
<pk mz="191.615964" i="1030382.4" sn="8.76" a="169.83" fwhm="0.000233" res="822871.9" algo="FTMS"/>
<pk mz="191.852762" i="892853.3" sn="7.26" a="145.72" fwhm="0.000227" res="846175.0" algo="FTMS"/>
<pk mz="192.361011" i="894382.9" sn="7.27" a="209.92" fwhm="0.000314" res="613008.1" algo="FTMS"/>
<pk mz="193.050607" i="1242217.9" sn="11.06" a="218.82" fwhm="0.000219" res="880496.7" algo="FTMS"/>
<pk mz="193.559746" i="953907.8" sn="7.91" a="225.87" fwhm="0.000311" res="623232.3" algo="FTMS"/>
<pk mz="193.823660" i="938430.9" sn="7.71" a="165.73" fwhm="0.000229" res="846135.4" algo="FTMS"/>
<pk mz="194.082245" i="2180616.0" sn="21.22" a="403.64" fwhm="0.000216" res="899002.8" algo="FTMS"/>
<pk mz="194.927486" i="1200013.5" sn="10.55" a="195.82" fwhm="0.000206" res="944829.4" algo="FTMS"/>
<pk mz="195.029884" i="3062981.0" sn="30.80" a="625.94" fwhm="0.000220" res="887574.0" algo="FTMS"/>
<pk mz="195.066257" i="4110360.8" sn="42.19" a="927.18" fwhm="0.000226" res="861854.2" algo="FTMS"/>
<pk mz="195.112419" i="897425.8" sn="7.26" a="145.44" fwhm="0.000243" res="804447.1" algo="FTMS"/>
<pk mz="195.114952" i="875219.2" sn="7.02" a="154.96" fwhm="0.000265" res="735938.9" algo="FTMS"/>
<pk mz="195.423020" i="878235.1" sn="7.05" a="177.91" fwhm="0.000291" res="672544.2" algo="FTMS"/>
<pk mz="195.810878" i="3839792.0" sn="39.25" a="807.69" fwhm="0.000226" res="865123.9" algo="FTMS"/>
<pk mz="196.025121" i="1402854.3" sn="12.70" a="266.43" fwhm="0.000225" res="871602.1" algo="FTMS"/>
<pk mz="196.039564" i="932462.3" sn="7.60" a="132.67" fwhm="0.000217" res="901701.3" algo="FTMS"/>
<pk mz="196.466867" i="922875.6" sn="7.50" a="189.53" fwhm="0.000309" res="636565.2" algo="FTMS"/>
<pk mz="196.980329" i="986395.3" sn="8.18" a="199.47" fwhm="0.000316" res="623440.5" algo="FTMS"/>
<pk mz="197.045521" i="2192544.0" sn="21.24" a="511.36" fwhm="0.000259" res="759879.2" algo="FTMS"/>
<pk mz="197.048910" i="960545.8" sn="7.90" a="127.12" fwhm="0.000200" res="984971.6" algo="FTMS"/>
<pk mz="197.081893" i="1557748.4" sn="14.37" a="298.21" fwhm="0.000220" res="895844.0" algo="FTMS"/>
<pk mz="197.133009" i="957937.3" sn="7.87" a="154.41" fwhm="0.000235" res="839070.1" algo="FTMS"/>
<pk mz="197.807914" i="5718160.0" sn="59.41" a="1351.72" fwhm="0.000245" res="807383.9" algo="FTMS"/>
<pk mz="197.974212" i="954926.9" sn="7.83" a="190.76" fwhm="0.000252" res="784280.7" algo="FTMS"/>
<pk mz="198.004390" i="1763072.1" sn="16.58" a="320.33" fwhm="0.000208" res="951267.1" algo="FTMS"/>
<pk mz="198.040781" i="1489877.0" sn="13.57" a="237.64" fwhm="0.000202" res="981933.3" algo="FTMS"/>
<pk mz="198.383762" i="889785.8" sn="7.10" a="174.17" fwhm="0.000311" res="638915.2" algo="FTMS"/>
<pk mz="198.798263" i="895288.9" sn="7.15" a="171.37" fwhm="0.000291" res="682619.4" algo="FTMS"/>
<pk mz="198.988428" i="1025367.0" sn="8.55" a="173.79" fwhm="0.000206" res="967847.5" algo="FTMS"/>
<pk mz="199.006302" i="937025.4" sn="7.60" a="139.41" fwhm="0.000213" res="933957.8" algo="FTMS"/>
<pk mz="199.007046" i="2068289.8" sn="19.80" a="395.43" fwhm="0.000226" res="880913.4" algo="FTMS"/>
<pk mz="199.028209" i="916030.1" sn="7.37" a="158.13" fwhm="0.000265" res="749876.0" algo="FTMS"/>
<pk mz="199.061176" i="942209.2" sn="7.66" a="118.70" fwhm="0.000205" res="969030.2" algo="FTMS"/>
<pk mz="199.097569" i="2935222.3" sn="29.15" a="687.85" fwhm="0.000245" res="811237.8" algo="FTMS"/>
<pk mz="199.804970" i="2336403.3" sn="22.69" a="461.94" fwhm="0.000225" res="888313.4" algo="FTMS"/>
<pk mz="200.056441" i="1704358.9" sn="15.87" a="310.03" fwhm="0.000219" res="915041.6" algo="FTMS"/>
<pk mz="200.092794" i="1290172.3" sn="11.40" a="233.17" fwhm="0.000230" res="870934.2" algo="FTMS"/>
<pk mz="200.647402" i="1077971.6" sn="9.07" a="244.04" fwhm="0.000277" res="724105.6" algo="FTMS"/>
<pk mz="200.986335" i="1226508.6" sn="10.66" a="240.84" fwhm="0.000242" res="830183.2" algo="FTMS"/>
<pk mz="201.040427" i="1104716.9" sn="9.36" a="199.60" fwhm="0.000236" res="852124.4" algo="FTMS"/>
<pk mz="201.057773" i="979223.1" sn="8.01" a="139.76" fwhm="0.000247" res="814122.8" algo="FTMS"/>
<pk mz="201.076834" i="1645954.5" sn="15.17" a="331.80" fwhm="0.000233" res="862436.6" algo="FTMS"/>
<pk mz="201.113222" i="1244568.1" sn="10.86" a="194.88" fwhm="0.000210" res="959049.2" algo="FTMS"/>
<pk mz="201.947689" i="986858.8" sn="8.09" a="206.17" fwhm="0.000298" res="678663.5" algo="FTMS"/>
<pk mz="202.050945" i="3386952.8" sn="33.86" a="708.12" fwhm="0.000229" res="880700.7" algo="FTMS"/>
<pk mz="202.072075" i="3162709.5" sn="31.45" a="630.69" fwhm="0.000219" res="923073.3" algo="FTMS"/>
<pk mz="202.250792" i="890433.0" sn="7.05" a="147.65" fwhm="0.000234" res="862734.6" algo="FTMS"/>
<pk mz="202.493994" i="888259.4" sn="7.02" a="178.50" fwhm="0.000282" res="717770.8" algo="FTMS"/>
<pk mz="203.056100" i="1366695.3" sn="12.10" a="263.70" fwhm="0.000237" res="856717.9" algo="FTMS"/>
<pk mz="203.092509" i="1443005.3" sn="12.92" a="286.02" fwhm="0.000242" res="839090.6" algo="FTMS"/>
<pk mz="203.471097" i="917763.0" sn="7.30" a="162.77" fwhm="0.000254" res="799751.5" algo="FTMS"/>
<pk mz="203.544354" i="918255.5" sn="7.31" a="230.32" fwhm="0.000337" res="604532.3" algo="FTMS"/>
<pk mz="204.030179" i="918135.4" sn="7.30" a="178.17" fwhm="0.000248" res="823072.6" algo="FTMS"/>
<pk mz="204.066605" i="1196237.6" sn="10.27" a="184.72" fwhm="0.000196" res="1042822.8" algo="FTMS"/>
<pk mz="204.152071" i="909217.8" sn="7.21" a="143.05" fwhm="0.000243" res="839165.4" algo="FTMS"/>
<pk mz="204.772245" i="897773.1" sn="7.08" a="185.19" fwhm="0.000327" res="626929.8" algo="FTMS"/>
<pk mz="204.950541" i="1031994.4" sn="8.51" a="240.89" fwhm="0.000395" res="519443.0" algo="FTMS"/>
<pk mz="205.035364" i="2147038.5" sn="20.43" a="388.13" fwhm="0.000220" res="933969.6" algo="FTMS"/>
<pk mz="205.159481" i="2369706.5" sn="22.71" a="543.74" fwhm="0.000291" res="704649.8" algo="FTMS"/>
<pk mz="205.159780" i="10808107.0" z="-1" sn="112.53" a="2531.90" fwhm="0.000236" res="868802.6" algo="FTMS" component_name="x" deconvoluted_molecular_mass="205.159836" deconvoluted_isotopic_mass="205.159836"/>
<pk mz="205.961076" i="904039.7" sn="7.11" a="199.73" fwhm="0.000289" res="712260.7" algo="FTMS"/>
<pk mz="206.082250" i="2356962.3" sn="22.57" a="518.90" fwhm="0.000248" res="830137.3" algo="FTMS"/>
<pk mz="206.163124" i="1532500.3" z="-1" sn="13.79" a="274.50" fwhm="0.000215" res="957375.8" algo="FTMS" component_name="x" deconvoluted_molecular_mass="205.159836" deconvoluted_isotopic_mass="206.163180"/>
<pk mz="206.349759" i="950823.4" sn="7.60" a="217.49" fwhm="0.000309" res="667133.3" algo="FTMS"/>
<pk mz="207.012039" i="1000800.4" sn="8.13" a="226.90" fwhm="0.000270" res="767612.7" algo="FTMS"/>
<pk mz="208.036151" i="977978.4" sn="7.84" a="238.03" fwhm="0.000342" res="609051.2" algo="FTMS"/>
<pk mz="208.800361" i="924404.0" sn="7.27" a="201.15" fwhm="0.000310" res="673737.4" algo="FTMS"/>
<pk mz="209.009183" i="1539189.5" sn="13.78" a="282.67" fwhm="0.000225" res="928497.3" algo="FTMS"/>
<pk mz="209.045254" i="1011083.8" sn="8.19" a="164.35" fwhm="0.000220" res="948141.7" algo="FTMS"/>
<pk mz="209.045564" i="1176396.0" sn="9.94" a="163.86" fwhm="0.000188" res="1109730.4" algo="FTMS"/>
<pk mz="209.085290" i="1606884.6" sn="14.50" a="405.25" fwhm="0.000285" res="734028.1" algo="FTMS"/>
<pk mz="210.004351" i="989854.3" sn="7.96" a="144.89" fwhm="0.000231" res="910589.5" algo="FTMS"/>
<pk mz="210.040768" i="1046612.9" sn="8.56" a="189.31" fwhm="0.000281" res="748202.0" algo="FTMS"/>
<pk mz="210.077124" i="990059.4" sn="7.96" a="208.15" fwhm="0.000268" res="784689.0" algo="FTMS"/>
<pk mz="210.473630" i="904049.0" sn="7.01" a="211.19" fwhm="0.000312" res="674351.2" algo="FTMS"/>
<pk mz="211.024475" i="1610069.9" sn="14.46" a="223.24" fwhm="0.000174" res="1214148.1" algo="FTMS"/>
<pk mz="211.024793" i="5663830.0" sn="57.21" a="1390.32" fwhm="0.000257" res="820574.0" algo="FTMS"/>
<pk mz="211.061178" i="2008428.5" sn="18.66" a="473.19" fwhm="0.000259" res="815517.4" algo="FTMS"/>
<pk mz="211.097581" i="1666819.0" sn="15.05" a="290.58" fwhm="0.000212" res="996289.9" algo="FTMS"/>
<pk mz="211.483495" i="997265.6" sn="7.99" a="337.36" fwhm="0.000484" res="436612.9" algo="FTMS"/>
<pk mz="211.509108" i="912833.4" sn="7.10" a="242.61" fwhm="0.000358" res="590478.7" algo="FTMS"/>
<pk mz="211.906575" i="914166.7" sn="7.11" a="157.62" fwhm="0.000258" res="821744.3" algo="FTMS"/>
<pk mz="212.020049" i="9225149.0" z="-1" sn="94.76" a="2672.79" fwhm="0.000273" res="775399.3" algo="FTMS" component_name="AD" deconvoluted_molecular_mass="212.020108" deconvoluted_isotopic_mass="212.020109"/>
<pk mz="212.092813" i="2525033.5" sn="24.10" a="507.76" fwhm="0.000224" res="946517.3" algo="FTMS"/>
<pk mz="212.803694" i="925087.0" sn="7.19" a="173.44" fwhm="0.000295" res="720466.9" algo="FTMS"/>
<pk mz="213.014995" i="6310945.0" sn="63.72" a="1080.35" fwhm="0.000216" res="988336.7" algo="FTMS"/>
<pk mz="213.015301" i="21563424.0" z="-1" sn="223.83" a="5921.67" fwhm="0.000266" res="802213.4" algo="FTMS" component_name="R" deconvoluted_molecular_mass="213.015362" deconvoluted_isotopic_mass="213.015363"/>
<pk mz="213.023385" i="1383461.9" z="-1" sn="12.00" a="280.11" fwhm="0.000269" res="790471.9" algo="FTMS" component_name="AD" deconvoluted_molecular_mass="212.020108" deconvoluted_isotopic_mass="213.023446"/>
<pk mz="213.076833" i="1942470.8" sn="17.86" a="378.52" fwhm="0.000233" res="913889.5" algo="FTMS"/>
<pk mz="213.096130" i="1009042.6" sn="8.07" a="194.80" fwhm="0.000272" res="784574.6" algo="FTMS"/>
<pk mz="213.110618" i="980923.4" sn="7.77" a="256.84" fwhm="0.000344" res="619928.7" algo="FTMS"/>
<pk mz="213.113198" i="1583965.0" sn="14.10" a="360.01" fwhm="0.000253" res="842731.0" algo="FTMS"/>
<pk mz="213.150297" i="935827.8" sn="7.30" a="227.67" fwhm="0.000329" res="647685.6" algo="FTMS"/>
<pk mz="214.018637" i="1395335.1" z="-1" sn="12.11" a="285.38" fwhm="0.000253" res="846003.3" algo="FTMS" component_name="R" deconvoluted_molecular_mass="213.015362" deconvoluted_isotopic_mass="214.018700"/>
<pk mz="214.108463" i="1619133.9" sn="14.46" a="315.94" fwhm="0.000252" res="849791.9" algo="FTMS"/>
<pk mz="214.897449" i="923165.8" sn="7.15" a="212.90" fwhm="0.000325" res="660742.1" algo="FTMS"/>
<pk mz="215.032787" i="2326639.8" sn="21.88" a="517.58" fwhm="0.000242" res="889071.2" algo="FTMS"/>
<pk mz="215.056075" i="1562750.0" sn="13.87" a="310.78" fwhm="0.000234" res="917315.4" algo="FTMS"/>
<pk mz="215.092169" i="1485587.9" sn="13.06" a="232.14" fwhm="0.000197" res="1093916.6" algo="FTMS"/>
<pk mz="215.092485" i="2987796.0" sn="28.82" a="655.29" fwhm="0.000242" res="890289.7" algo="FTMS"/>
<pk mz="215.128863" i="1221482.0" sn="10.28" a="238.69" fwhm="0.000246" res="874767.9" algo="FTMS"/>
<pk mz="216.087409" i="2246380.0" sn="20.93" a="446.18" fwhm="0.000219" res="987250.8" algo="FTMS"/>
<pk mz="216.087738" i="5091180.5" sn="50.65" a="1209.16" fwhm="0.000251" res="861629.0" algo="FTMS"/>
<pk mz="216.214178" i="928840.2" sn="7.17" a="267.64" fwhm="0.000382" res="566282.6" algo="FTMS"/>
<pk mz="216.909421" i="1047799.8" sn="8.41" a="247.82" fwhm="0.000313" res="692101.7" algo="FTMS"/>
<pk mz="216.940910" i="1101610.6" sn="8.97" a="240.44" fwhm="0.000304" res="714000.3" algo="FTMS"/>
<pk mz="217.029844" i="923423.5" sn="7.11" a="143.40" fwhm="0.000234" res="925708.9" algo="FTMS"/>
<pk mz="217.068047" i="1106454.3" sn="9.02" a="256.28" fwhm="0.000330" res="657141.1" algo="FTMS"/>
<pk mz="217.071700" i="2278456.5" sn="21.26" a="689.05" fwhm="0.000355" res="611568.0" algo="FTMS"/>
<pk mz="217.108171" i="1657742.1" sn="14.78" a="386.99" fwhm="0.000265" res="818177.3" algo="FTMS"/>
<pk mz="217.856857" i="981993.3" sn="7.71" a="161.21" fwhm="0.000255" res="853944.7" algo="FTMS"/>
<pk mz="218.103407" i="2512026.5" sn="23.58" a="593.97" fwhm="0.000259" res="840817.4" algo="FTMS"/>
<pk mz="219.981728" i="933557.1" sn="7.16" a="362.40" fwhm="0.000604" res="364038.7" algo="FTMS"/>
<pk mz="220.045390" i="1320321.5" sn="11.18" a="288.10" fwhm="0.000286" res="770583.4" algo="FTMS"/>
<pk mz="221.045176" i="2495673.5" sn="23.28" a="519.80" fwhm="0.000237" res="933193.4" algo="FTMS"/>
<pk mz="221.045533" i="7231673.5" sn="72.27" a="1996.05" fwhm="0.000283" res="780699.5" algo="FTMS"/>
<pk mz="223.011933" i="954554.3" sn="7.32" a="235.93" fwhm="0.000345" res="646777.9" algo="FTMS"/>
<pk mz="223.024791" i="2529025.3" sn="23.61" a="708.21" fwhm="0.000293" res="761060.7" algo="FTMS"/>
<pk mz="223.061164" i="2129173.0" sn="19.47" a="559.65" fwhm="0.000283" res="788946.2" algo="FTMS"/>
<pk mz="223.240016" i="1004182.0" sn="7.84" a="243.79" fwhm="0.000363" res="614979.5" algo="FTMS"/>
<pk mz="224.020037" i="1131608.4" sn="9.10" a="187.57" fwhm="0.000236" res="948881.6" algo="FTMS"/>
<pk mz="225.004061" i="2746270.0" sn="25.72" a="875.51" fwhm="0.000339" res="662941.6" algo="FTMS"/>
<pk mz="225.040475" i="1331376.9" sn="11.15" a="256.91" fwhm="0.000244" res="923122.6" algo="FTMS"/>
<pk mz="225.076820" i="944003.8" sn="7.17" a="167.19" fwhm="0.000264" res="851867.0" algo="FTMS"/>
<pk mz="225.088073" i="1144137.6" sn="9.23" a="234.52" fwhm="0.000268" res="840360.6" algo="FTMS"/>
<pk mz="226.035718" i="1751727.6" sn="15.47" a="375.57" fwhm="0.000256" res="882299.8" algo="FTMS"/>
<pk mz="226.108455" i="4605012.5" sn="44.84" a="1517.05" fwhm="0.000336" res="672822.6" algo="FTMS"/>
<pk mz="227.056108" i="1273581.4" sn="10.49" a="270.43" fwhm="0.000271" res="837518.7" algo="FTMS"/>
<pk mz="227.067357" i="1118194.9" sn="8.90" a="205.82" fwhm="0.000260" res="871739.7" algo="FTMS"/>
<pk mz="227.092156" i="1208127.1" sn="9.82" a="205.67" fwhm="0.000220" res="1034557.1" algo="FTMS"/>
<pk mz="227.092496" i="1568959.3" sn="13.52" a="308.28" fwhm="0.000235" res="966442.0" algo="FTMS"/>
<pk mz="227.103782" i="1007428.9" sn="7.77" a="227.88" fwhm="0.000294" res="772337.4" algo="FTMS"/>
<pk mz="227.114813" i="943562.3" sn="7.11" a="213.20" fwhm="0.000327" res="694176.6" algo="FTMS"/>
<pk mz="227.126673" i="951536.1" sn="7.20" a="256.90" fwhm="0.000455" res="499212.7" algo="FTMS"/>
<pk mz="227.128903" i="1911377.3" sn="17.02" a="482.93" fwhm="0.000296" res="768005.1" algo="FTMS"/>
<pk mz="227.140098" i="2013142.8" sn="18.06" a="483.89" fwhm="0.000274" res="828959.3" algo="FTMS"/>
<pk mz="227.165317" i="1006819.1" sn="7.76" a="149.57" fwhm="0.000239" res="949311.8" algo="FTMS"/>
<pk mz="228.124109" i="1514867.3" sn="12.96" a="413.40" fwhm="0.000336" res="679605.5" algo="FTMS"/>
<pk mz="228.468126" i="1036790.4" sn="8.06" a="254.95" fwhm="0.000379" res="603050.3" algo="FTMS"/>
<pk mz="228.632096" i="936979.6" sn="7.04" a="270.81" fwhm="0.000463" res="493405.5" algo="FTMS"/>
<pk mz="229.071728" i="2308720.3" sn="21.08" a="609.31" fwhm="0.000312" res="733349.4" algo="FTMS"/>
<pk mz="229.108134" i="2157953.3" sn="19.54" a="527.86" fwhm="0.000275" res="832748.9" algo="FTMS"/>
<pk mz="229.144575" i="1119570.0" sn="8.91" a="254.64" fwhm="0.000310" res="739358.0" algo="FTMS"/>
<pk mz="229.155703" i="1236503.1" sn="10.10" a="224.26" fwhm="0.000262" res="873380.5" algo="FTMS"/>
<pk mz="230.103408" i="2860484.8" sn="26.62" a="740.47" fwhm="0.000287" res="802647.3" algo="FTMS"/>
<pk mz="231.086198" i="985778.8" sn="7.50" a="280.36" fwhm="0.000392" res="589122.0" algo="FTMS"/>
<pk mz="231.087413" i="1752051.4" sn="15.31" a="449.63" fwhm="0.000333" res="693332.2" algo="FTMS"/>
<pk mz="231.123799" i="1215235.0" sn="9.84" a="329.05" fwhm="0.000356" res="649090.4" algo="FTMS"/>
<pk mz="233.009170" i="1035403.0" sn="7.97" a="246.08" fwhm="0.000328" res="710116.5" algo="FTMS"/>
<pk mz="233.085280" i="1703337.0" sn="14.77" a="501.89" fwhm="0.000334" res="696913.1" algo="FTMS"/>
<pk mz="233.154331" i="2173636.0" sn="19.55" a="460.69" fwhm="0.000257" res="907920.7" algo="FTMS"/>
<pk mz="233.154719" i="4879300.0" sn="47.06" a="1434.02" fwhm="0.000308" res="755991.1" algo="FTMS"/>
<pk mz="233.316659" i="1064163.4" sn="8.27" a="310.88" fwhm="0.000425" res="549393.6" algo="FTMS"/>
<pk mz="234.722875" i="984404.3" sn="7.45" a="222.51" fwhm="0.000319" res="734929.4" algo="FTMS"/>
<pk mz="235.024787" i="1061249.1" sn="8.23" a="260.20" fwhm="0.000338" res="694545.5" algo="FTMS"/>
<pk mz="235.061185" i="1100622.1" sn="8.63" a="208.10" fwhm="0.000298" res="789202.7" algo="FTMS"/>
<pk mz="235.074246" i="979538.9" sn="7.40" a="166.18" fwhm="0.000251" res="936563.6" algo="FTMS"/>
<pk mz="236.056409" i="965801.5" sn="7.23" a="193.19" fwhm="0.000268" res="880896.5" algo="FTMS"/>
<pk mz="236.105426" i="1036538.2" sn="7.95" a="281.71" fwhm="0.000334" res="707936.3" algo="FTMS"/>
<pk mz="237.040451" i="1544752.4" sn="13.10" a="414.57" fwhm="0.000325" res="728734.2" algo="FTMS"/>
<pk mz="237.076840" i="968124.1" sn="7.25" a="223.25" fwhm="0.000341" res="694855.7" algo="FTMS"/>
<pk mz="237.089925" i="1225152.4" sn="9.86" a="250.43" fwhm="0.000289" res="819244.2" algo="FTMS"/>
<pk mz="237.201668" i="958180.4" sn="7.15" a="311.85" fwhm="0.000466" res="509039.9" algo="FTMS"/>
<pk mz="237.799721" i="955953.6" sn="7.13" a="343.98" fwhm="0.000508" res="468381.4" algo="FTMS"/>
<pk mz="238.017890" i="1016517.1" sn="7.74" a="306.03" fwhm="0.000391" res="608405.0" algo="FTMS"/>
<pk mz="238.035680" i="1088170.6" sn="8.47" a="256.45" fwhm="0.000354" res="672845.5" algo="FTMS"/>
<pk mz="239.019707" i="1703185.8" sn="14.70" a="496.13" fwhm="0.000324" res="738636.4" algo="FTMS"/>
<pk mz="239.056110" i="3224220.3" sn="30.13" a="976.12" fwhm="0.000331" res="723025.6" algo="FTMS"/>
<pk mz="239.059782" i="953693.4" sn="7.10" a="206.09" fwhm="0.000293" res="815425.9" algo="FTMS"/>
<pk mz="239.092506" i="1320231.0" sn="10.82" a="258.02" fwhm="0.000264" res="906432.0" algo="FTMS"/>
<pk mz="239.128465" i="1173937.4" sn="9.34" a="180.68" fwhm="0.000216" res="1109289.9" algo="FTMS"/>
<pk mz="239.128871" i="4790193.5" sn="45.87" a="1413.43" fwhm="0.000316" res="755676.5" algo="FTMS"/>
<pk mz="240.014951" i="2597804.8" sn="23.70" a="793.10" fwhm="0.000320" res="750750.9" algo="FTMS"/>
<pk mz="240.051355" i="1168246.9" sn="9.25" a="294.22" fwhm="0.000333" res="719978.2" algo="FTMS"/>
<pk mz="240.132209" i="948365.2" sn="7.02" a="160.92" fwhm="0.000284" res="845983.7" algo="FTMS"/>
<pk mz="241.046176" i="5868482.5" sn="56.77" a="1351.23" fwhm="0.000270" res="891731.0" algo="FTMS"/>
<pk mz="241.046600" i="33517506.0" z="-1" sn="336.33" a="11814.89" fwhm="0.000351" res="687589.2" algo="FTMS" component_name="O" deconvoluted_molecular_mass="241.046592" deconvoluted_isotopic_mass="241.046686"/>
<pk mz="241.071760" i="2730697.0" sn="25.04" a="866.16" fwhm="0.000345" res="699121.9" algo="FTMS"/>
<pk mz="241.083000" i="3715532.0" sn="35.00" a="1088.17" fwhm="0.000330" res="730950.4" algo="FTMS"/>
<pk mz="241.108149" i="1728722.6" sn="14.91" a="482.93" fwhm="0.000341" res="706209.1" algo="FTMS"/>
<pk mz="241.119401" i="1259733.5" sn="10.17" a="253.23" fwhm="0.000280" res="861806.2" algo="FTMS"/>
<pk mz="241.136032" i="1289689.9" sn="10.47" a="266.90" fwhm="0.000240" res="1005105.3" algo="FTMS"/>
<pk mz="241.136455" i="6821850.0" sn="66.41" a="2217.16" fwhm="0.000338" res="712770.8" algo="FTMS"/>
<pk mz="241.144553" i="1460316.0" sn="12.20" a="406.12" fwhm="0.000349" res="691942.0" algo="FTMS"/>
<pk mz="241.994206" i="1479091.8" sn="12.39" a="342.28" fwhm="0.000300" res="805868.0" algo="FTMS"/>
<pk mz="242.049939" i="3242689.5" z="-1" sn="30.22" a="998.61" fwhm="0.000342" res="708421.2" algo="FTMS" component_name="O" deconvoluted_molecular_mass="241.046592" deconvoluted_isotopic_mass="242.050026"/>
<pk mz="242.066976" i="1802949.8" sn="15.66" a="545.95" fwhm="0.000352" res="687605.0" algo="FTMS"/>
<pk mz="242.103369" i="2269006.8" sn="20.37" a="659.88" fwhm="0.000332" res="728610.7" algo="FTMS"/>
<pk mz="242.139783" i="1764823.8" sn="15.27" a="448.68" fwhm="0.000306" res="791405.1" algo="FTMS"/>
<pk mz="242.348475" i="955562.7" sn="7.09" a="253.25" fwhm="0.000389" res="623583.1" algo="FTMS"/>
<pk mz="242.978267" i="1684512.9" sn="14.42" a="503.43" fwhm="0.000370" res="656628.1" algo="FTMS"/>
<pk mz="243.033249" i="7631789.5" sn="74.37" a="2618.03" fwhm="0.000358" res="678713.0" algo="FTMS"/>
<pk mz="243.051027" i="1596337.9" z="-1" sn="13.53" a="409.59" fwhm="0.000331" res="733499.6" algo="FTMS" component_name="O" deconvoluted_molecular_mass="241.046592" deconvoluted_isotopic_mass="243.051115"/>
<pk mz="243.087415" i="2410426.3" sn="21.73" a="763.89" fwhm="0.000354" res="686137.1" algo="FTMS"/>
<pk mz="243.098658" i="1270972.9" sn="10.25" a="302.87" fwhm="0.000313" res="777292.7" algo="FTMS"/>
<pk mz="243.123790" i="3157186.8" sn="29.26" a="957.49" fwhm="0.000332" res="731800.3" algo="FTMS"/>
<pk mz="243.133498" i="2851525.0" sn="26.18" a="889.32" fwhm="0.000356" res="682077.0" algo="FTMS"/>
<pk mz="243.819949" i="956193.1" sn="7.07" a="280.13" fwhm="0.000394" res="618242.5" algo="FTMS"/>
<pk mz="244.082637" i="2178843.0" sn="19.40" a="653.81" fwhm="0.000352" res="693891.1" algo="FTMS"/>
<pk mz="245.048919" i="5284201.0" sn="50.70" a="1849.02" fwhm="0.000356" res="688296.3" algo="FTMS"/>
<pk mz="245.066682" i="1871468.4" sn="16.30" a="554.31" fwhm="0.000356" res="688009.8" algo="FTMS"/>
<pk mz="245.103059" i="4463988.0" sn="42.43" a="1437.23" fwhm="0.000348" res="704857.7" algo="FTMS"/>
<pk mz="245.114286" i="1718902.3" sn="14.76" a="588.19" fwhm="0.000466" res="525613.2" algo="FTMS"/>
<pk mz="245.139441" i="1360763.4" sn="11.15" a="315.14" fwhm="0.000309" res="792481.0" algo="FTMS"/>
<pk mz="247.064133" i="1653999.9" sn="14.06" a="326.94" fwhm="0.000260" res="949291.5" algo="FTMS"/>
<pk mz="247.064569" i="5917424.0" sn="56.91" a="1986.07" fwhm="0.000350" res="706023.6" algo="FTMS"/>
<pk mz="247.082329" i="2009971.1" sn="17.64" a="593.62" fwhm="0.000348" res="710535.7" algo="FTMS"/>
<pk mz="247.110629" i="1616888.3" sn="13.68" a="391.82" fwhm="0.000323" res="764125.7" algo="FTMS"/>
<pk mz="247.118688" i="2105849.8" sn="18.60" a="741.24" fwhm="0.000389" res="635766.1" algo="FTMS"/>
<pk mz="247.987042" i="1465746.6" sn="12.16" a="383.02" fwhm="0.000335" res="739857.9" algo="FTMS"/>
<pk mz="248.040338" i="2081691.8" sn="18.35" a="531.91" fwhm="0.000304" res="815421.4" algo="FTMS"/>
<pk mz="248.079982" i="2559394.5" sn="23.16" a="801.81" fwhm="0.000363" res="684246.7" algo="FTMS"/>
<pk mz="248.993507" i="1559097.3" sn="13.10" a="401.54" fwhm="0.000335" res="743112.5" algo="FTMS"/>
<pk mz="249.004097" i="1650362.9" sn="14.02" a="420.14" fwhm="0.000324" res="769531.8" algo="FTMS"/>
<pk mz="249.005078" i="1948091.0" sn="17.01" a="614.81" fwhm="0.000366" res="681049.8" algo="FTMS"/>
<pk mz="249.040436" i="1418048.8" sn="11.68" a="317.00" fwhm="0.000307" res="810582.9" algo="FTMS"/>
<pk mz="249.080213" i="2720583.0" sn="24.77" a="981.58" fwhm="0.000387" res="643969.7" algo="FTMS"/>
<pk mz="250.072095" i="1455199.4" sn="12.02" a="452.17" fwhm="0.000385" res="649660.3" algo="FTMS"/>
<pk mz="250.085112" i="1128353.4" sn="8.74" a="282.80" fwhm="0.000340" res="734721.3" algo="FTMS"/>
<pk mz="251.019693" i="1251047.4" sn="9.97" a="328.69" fwhm="0.000354" res="709523.2" algo="FTMS"/>
<pk mz="251.056126" i="1850476.4" sn="15.98" a="624.09" fwhm="0.000396" res="633500.6" algo="FTMS"/>
<pk mz="251.910943" i="1193759.1" sn="9.40" a="366.45" fwhm="0.000436" res="577884.0" algo="FTMS"/>
<pk mz="252.999013" i="1414887.0" sn="11.61" a="419.33" fwhm="0.000366" res="690435.4" algo="FTMS"/>
<pk mz="253.035368" i="2594411.5" sn="23.43" a="775.09" fwhm="0.000343" res="736852.1" algo="FTMS"/>
<pk mz="253.071775" i="2559855.8" sn="23.08" a="844.14" fwhm="0.000364" res="695877.4" algo="FTMS"/>
<pk mz="253.075089" i="1566960.1" sn="13.13" a="433.55" fwhm="0.000332" res="762308.6" algo="FTMS"/>
<pk mz="253.108172" i="1180020.0" sn="9.26" a="336.03" fwhm="0.000370" res="684085.4" algo="FTMS"/>
<pk mz="253.144075" i="1208696.4" sn="9.54" a="227.07" fwhm="0.000247" res="1025011.8" algo="FTMS"/>
<pk mz="253.144536" i="4286584.5" sn="40.25" a="1459.25" fwhm="0.000364" res="696037.3" algo="FTMS"/>
<pk mz="254.030605" i="1785182.0" sn="15.27" a="474.86" fwhm="0.000337" res="753496.0" algo="FTMS"/>
<pk mz="254.067032" i="1246306.0" sn="9.89" a="320.85" fwhm="0.000347" res="732541.8" algo="FTMS"/>
<pk mz="254.080104" i="1015779.4" sn="7.59" a="241.86" fwhm="0.000383" res="664074.0" algo="FTMS"/>
<pk mz="255.050565" i="2078026.6" sn="18.19" a="432.88" fwhm="0.000274" res="932305.6" algo="FTMS"/>
<pk mz="255.051026" i="11095371.0" z="-1" sn="108.24" a="4196.33" fwhm="0.000383" res="666294.0" algo="FTMS" component_name="u" deconvoluted_molecular_mass="255.051126" deconvoluted_isotopic_mass="255.051125"/>
<pk mz="255.061807" i="15079756.0" sn="148.03" a="3324.83" fwhm="0.000198" res="1291243.4" algo="FTMS"/>
<pk mz="255.062247" i="94472520.0" z="-1" sn="940.88" a="37844.11" fwhm="0.000393" res="649334.0" algo="FTMS" component_name="F" deconvoluted_molecular_mass="255.062349" deconvoluted_isotopic_mass="255.062346"/>
<pk mz="255.087385" i="2182094.5" sn="19.23" a="754.06" fwhm="0.000392" res="650504.8" algo="FTMS"/>
<pk mz="255.123829" i="1732690.1" sn="14.74" a="516.37" fwhm="0.000359" res="711623.7" algo="FTMS"/>
<pk mz="255.160206" i="1003477.8" sn="7.46" a="193.81" fwhm="0.000305" res="835939.7" algo="FTMS"/>
<pk mz="255.232963" i="1119965.1" sn="8.62" a="293.57" fwhm="0.000355" res="719027.3" algo="FTMS"/>
<pk mz="256.046287" i="4741036.5" sn="44.78" a="1745.35" fwhm="0.000397" res="644169.5" algo="FTMS"/>
<pk mz="256.054372" i="1996717.4" z="-1" sn="17.38" a="633.91" fwhm="0.000387" res="662004.0" algo="FTMS" component_name="u" deconvoluted_molecular_mass="255.051126" deconvoluted_isotopic_mass="256.054473"/>
<pk mz="256.065609" i="14169518.0" z="-1" sn="138.94" a="5681.48" fwhm="0.000408" res="627081.7" algo="FTMS" component_name="F" deconvoluted_molecular_mass="255.062349" deconvoluted_isotopic_mass="256.065710"/>
<pk mz="256.082636" i="1273264.0" sn="10.15" a="423.53" fwhm="0.000422" res="606444.9" algo="FTMS"/>
<pk mz="256.993880" i="1343618.9" sn="10.82" a="383.20" fwhm="0.000353" res="728506.2" algo="FTMS"/>
<pk mz="257.041485" i="3335431.0" sn="30.65" a="1279.06" fwhm="0.000398" res="646349.9" algo="FTMS"/>
<pk mz="257.048459" i="3175431.5" sn="29.05" a="748.10" fwhm="0.000271" res="947932.0" algo="FTMS"/>
<pk mz="257.048927" i="13835784.0" z="-1" sn="135.16" a="5332.72" fwhm="0.000389" res="660760.7" algo="FTMS" component_name="i" deconvoluted_molecular_mass="257.049026" deconvoluted_isotopic_mass="257.049028"/>
<pk mz="257.066635" i="1596361.1" sn="13.34" a="702.89" fwhm="0.000510" res="504289.9" algo="FTMS"/>
<pk mz="257.068999" i="1220745.4" z="-1" sn="9.60" a="311.08" fwhm="0.000339" res="758021.4" algo="FTMS" component_name="F" deconvoluted_molecular_mass="255.062349" deconvoluted_isotopic_mass="257.069101"/>
<pk mz="257.077963" i="1279498.1" sn="10.18" a="442.60" fwhm="0.000452" res="568972.7" algo="FTMS"/>
<pk mz="257.103072" i="3434252.3" sn="31.63" a="1196.40" fwhm="0.000373" res="688471.1" algo="FTMS"/>
<pk mz="257.114265" i="1030925.3" sn="7.71" a="243.44" fwhm="0.000331" res="776275.0" algo="FTMS"/>
<pk mz="257.139476" i="3100943.5" sn="28.31" a="1126.18" fwhm="0.000377" res="681680.4" algo="FTMS"/>
<pk mz="257.175820" i="1683986.6" sn="14.21" a="448.94" fwhm="0.000334" res="771127.0" algo="FTMS"/>
<pk mz="257.212264" i="1120405.8" sn="8.60" a="225.64" fwhm="0.000308" res="836245.9" algo="FTMS"/>
<pk mz="257.982800" i="1015381.9" sn="7.55" a="432.04" fwhm="0.000605" res="426546.2" algo="FTMS"/>
<pk mz="258.044874" i="1066395.0" sn="8.06" a="280.77" fwhm="0.000402" res="641489.0" algo="FTMS"/>
<pk mz="258.052252" i="2065243.5" z="-1" sn="18.00" a="695.45" fwhm="0.000381" res="677842.1" algo="FTMS" component_name="i" deconvoluted_molecular_mass="257.049026" deconvoluted_isotopic_mass="258.052354"/>
<pk mz="258.098289" i="3918175.3" sn="36.44" a="1432.15" fwhm="0.000400" res="645894.5" algo="FTMS"/>
<pk mz="258.991755" i="1561764.0" sn="12.99" a="572.72" fwhm="0.000418" res="620205.8" algo="FTMS"/>
<pk mz="259.012932" i="2646693.5" sn="23.79" a="1024.34" fwhm="0.000418" res="619130.3" algo="FTMS"/>
<pk mz="259.044675" i="1092647.9" sn="8.32" a="259.33" fwhm="0.000350" res="739642.0" algo="FTMS"/>
<pk mz="259.045945" i="1142440.0" sn="8.82" a="331.66" fwhm="0.000376" res="688206.7" algo="FTMS"/>
<pk mz="259.064540" i="2011561.4" sn="17.47" a="626.44" fwhm="0.000371" res="697862.9" algo="FTMS"/>
<pk mz="259.082328" i="2642090.8" sn="23.74" a="782.33" fwhm="0.000343" res="754437.4" algo="FTMS"/>
<pk mz="259.100943" i="1100332.0" sn="8.40" a="364.98" fwhm="0.000427" res="607273.2" algo="FTMS"/>
<pk mz="259.118702" i="5182125.5" sn="49.02" a="2047.53" fwhm="0.000411" res="629846.9" algo="FTMS"/>
<pk mz="259.129956" i="4395950.0" sn="41.20" a="1790.40" fwhm="0.000423" res="612376.4" algo="FTMS"/>
<pk mz="259.155067" i="1740208.0" sn="14.77" a="528.10" fwhm="0.000385" res="672863.6" algo="FTMS"/>
<pk mz="259.191485" i="1189810.6" sn="9.29" a="371.44" fwhm="0.000428" res="605816.4" algo="FTMS"/>
<pk mz="260.133293" i="1031156.7" sn="7.71" a="254.23" fwhm="0.000312" res="834167.9" algo="FTMS"/>
<pk mz="260.153822" i="983158.1" sn="7.23" a="376.65" fwhm="0.000561" res="463905.9" algo="FTMS"/>
<pk mz="261.061599" i="1151664.8" sn="8.88" a="285.42" fwhm="0.000338" res="773316.4" algo="FTMS"/>
<pk mz="261.097975" i="2314803.0" sn="20.41" a="818.56" fwhm="0.000424" res="616385.5" algo="FTMS"/>
<pk mz="261.124442" i="1079412.6" sn="8.16" a="332.70" fwhm="0.000411" res="634962.9" algo="FTMS"/>
<pk mz="261.134355" i="2613045.3" sn="23.37" a="957.96" fwhm="0.000409" res="638743.5" algo="FTMS"/>
<pk mz="261.137512" i="2666805.5" sn="23.91" a="839.65" fwhm="0.000374" res="698037.7" algo="FTMS"/>
<pk mz="262.055985" i="2086508.1" sn="18.15" a="746.67" fwhm="0.000398" res="658845.9" algo="FTMS"/>
<pk mz="263.019748" i="1442081.1" sn="11.76" a="530.77" fwhm="0.000455" res="578194.1" algo="FTMS"/>
<pk mz="263.044021" i="61569956.0" z="-1" sn="608.20" a="26520.36" fwhm="0.000420" res="626103.4" algo="FTMS" component_name="H" deconvoluted_molecular_mass="263.044128" deconvoluted_isotopic_mass="263.044128"/>
<pk mz="263.056098" i="1358755.1" sn="10.93" a="348.69" fwhm="0.000342" res="768053.7" algo="FTMS"/>
<pk mz="263.069278" i="1040355.8" sn="7.77" a="336.65" fwhm="0.000468" res="562453.1" algo="FTMS"/>
<pk mz="264.014987" i="1426515.6" sn="11.60" a="443.17" fwhm="0.000414" res="637372.1" algo="FTMS"/>
<pk mz="264.047363" i="6847957.0" z="-1" sn="65.38" a="2854.28" fwhm="0.000436" res="605771.2" algo="FTMS" component_name="H" deconvoluted_molecular_mass="263.044128" deconvoluted_isotopic_mass="264.047471"/>
<pk mz="264.087726" i="2099415.3" sn="18.28" a="692.60" fwhm="0.000388" res="681516.4" algo="FTMS"/>
<pk mz="265.035370" i="1564035.5" sn="12.92" a="455.44" fwhm="0.000356" res="744196.9" algo="FTMS"/>
<pk mz="265.041055" i="18183172.0" z="-1" sn="177.20" a="7915.06" fwhm="0.000431" res="615123.4" algo="FTMS" component_name="Z" deconvoluted_molecular_mass="265.041170" deconvoluted_isotopic_mass="265.041165"/>
<pk mz="265.057849" i="5281284.5" sn="49.66" a="2172.54" fwhm="0.000419" res="632219.4" algo="FTMS"/>
<pk mz="265.071746" i="1856261.1" sn="15.81" a="596.71" fwhm="0.000372" res="712234.2" algo="FTMS"/>
<pk mz="265.075118" i="1200517.3" sn="9.33" a="288.86" fwhm="0.000328" res="808063.9" algo="FTMS"/>
<pk mz="265.111472" i="1497222.9" sn="12.26" a="539.31" fwhm="0.000457" res="580012.8" algo="FTMS"/>
<pk mz="265.119284" i="1168007.3" sn="9.00" a="320.62" fwhm="0.000400" res="663241.5" algo="FTMS"/>
<pk mz="265.121174" i="1126279.3" sn="8.59" a="374.36" fwhm="0.000455" res="582822.4" algo="FTMS"/>
<pk mz="265.147893" i="12485640.0" z="-1" sn="120.88" a="5287.48" fwhm="0.000426" res="622880.0" algo="FTMS" component_name="m" deconvoluted_molecular_mass="265.148575" deconvoluted_isotopic_mass="265.148003"/>
<pk mz="266.030629" i="1458734.6" sn="11.88" a="477.19" fwhm="0.000424" res="627724.1" algo="FTMS"/>
<pk mz="266.044438" i="2854959.3" z="-1" sn="25.68" a="999.89" fwhm="0.000395" res="674382.9" algo="FTMS" component_name="Z" deconvoluted_molecular_mass="265.041170" deconvoluted_isotopic_mass="266.044549"/>
<pk mz="266.066980" i="979632.2" sn="7.14" a="215.28" fwhm="0.000341" res="780898.2" algo="FTMS"/>
<pk mz="266.080082" i="1002288.8" sn="7.37" a="283.39" fwhm="0.000452" res="588705.1" algo="FTMS"/>
<pk mz="266.089474" i="18793522.0" z="-1" sn="183.23" a="8352.52" fwhm="0.000439" res="605518.8" algo="FTMS" component_name="X" deconvoluted_molecular_mass="266.089586" deconvoluted_isotopic_mass="266.089584"/>
<pk mz="266.151261" i="1535667.8" z="-1" sn="12.64" a="446.14" fwhm="0.000367" res="724988.4" algo="FTMS" component_name="m" deconvoluted_molecular_mass="265.148575" deconvoluted_isotopic_mass="266.151372"/>
<pk mz="266.848482" i="1168720.0" sn="9.01" a="406.61" fwhm="0.000442" res="603730.4" algo="FTMS"/>
<pk mz="267.014637" i="2180950.5" sn="19.02" a="767.45" fwhm="0.000415" res="642687.6" algo="FTMS"/>
<pk mz="267.051053" i="2264408.0" sn="19.84" a="876.20" fwhm="0.000446" res="598106.2" algo="FTMS"/>
<pk mz="267.066169" i="986008.6" sn="7.21" a="398.37" fwhm="0.000662" res="403692.0" algo="FTMS"/>
<pk mz="267.073467" i="9490521.0" z="-1" sn="91.27" a="3970.98" fwhm="0.000434" res="615218.3" algo="FTMS" component_name="AB" deconvoluted_molecular_mass="267.073581" deconvoluted_isotopic_mass="267.073579"/>
<pk mz="267.087399" i="1796441.4" sn="15.22" a="542.74" fwhm="0.000374" res="713355.9" algo="FTMS"/>
<pk mz="267.090752" i="1123545.5" sn="8.56" a="255.34" fwhm="0.000349" res="765442.0" algo="FTMS"/>
<pk mz="267.092834" i="1692505.6" z="-1" sn="14.19" a="626.33" fwhm="0.000383" res="697875.9" algo="FTMS" component_name="X" deconvoluted_molecular_mass="266.089586" deconvoluted_isotopic_mass="267.092946"/>
<pk mz="267.123751" i="1570778.8" sn="12.99" a="440.56" fwhm="0.000382" res="698570.8" algo="FTMS"/>
<pk mz="267.160173" i="1590108.3" z="-1" sn="13.18" a="425.11" fwhm="0.000344" res="777384.0" algo="FTMS" component_name="m" deconvoluted_molecular_mass="265.148575" deconvoluted_isotopic_mass="267.160284"/>
<pk mz="267.508412" i="1102377.6" sn="8.36" a="378.45" fwhm="0.000480" res="557797.1" algo="FTMS"/>
<pk mz="268.046269" i="1373693.8" sn="11.04" a="423.70" fwhm="0.000404" res="662978.6" algo="FTMS"/>
<pk mz="268.076826" i="1652350.9" z="-1" sn="13.79" a="469.51" fwhm="0.000368" res="728067.9" algo="FTMS" component_name="AB" deconvoluted_molecular_mass="267.073581" deconvoluted_isotopic_mass="268.076939"/>
<pk mz="268.095724" i="2082175.6" sn="18.04" a="759.62" fwhm="0.000427" res="628248.4" algo="FTMS"/>
<pk mz="268.931905" i="1025117.8" sn="7.56" a="364.57" fwhm="0.000502" res="536229.5" algo="FTMS"/>
<pk mz="268.993840" i="1205920.0" sn="9.34" a="349.20" fwhm="0.000398" res="675050.0" algo="FTMS"/>
<pk mz="269.030284" i="2182305.3" sn="18.96" a="763.33" fwhm="0.000414" res="649964.7" algo="FTMS"/>
<pk mz="269.066649" i="3553954.5" sn="32.47" a="1284.40" fwhm="0.000404" res="666277.5" algo="FTMS"/>
<pk mz="269.103058" i="2562211.8" sn="22.70" a="1076.66" fwhm="0.000460" res="584482.4" algo="FTMS"/>
<pk mz="269.131215" i="3582628.8" sn="32.75" a="1460.51" fwhm="0.000436" res="617263.7" algo="FTMS"/>
<pk mz="269.139460" i="3443877.0" sn="31.39" a="1336.79" fwhm="0.000427" res="630427.9" algo="FTMS"/>
<pk mz="269.175885" i="1434662.4" sn="11.60" a="499.31" fwhm="0.000446" res="604008.2" algo="FTMS"/>
<pk mz="269.212207" i="1677863.6" sn="13.99" a="557.04" fwhm="0.000424" res="635458.8" algo="FTMS"/>
<pk mz="270.025561" i="1207299.6" sn="9.36" a="434.50" fwhm="0.000580" res="465247.5" algo="FTMS"/>
<pk mz="270.092810" i="1069829.9" sn="8.00" a="390.14" fwhm="0.000511" res="528719.6" algo="FTMS"/>
<pk mz="270.161210" i="1068680.1" sn="7.99" a="408.21" fwhm="0.000539" res="501243.5" algo="FTMS"/>
<pk mz="271.040947" i="988517.6" sn="7.20" a="417.31" fwhm="0.000614" res="441731.9" algo="FTMS"/>
<pk mz="271.045965" i="1937637.8" sn="16.55" a="708.76" fwhm="0.000435" res="623226.4" algo="FTMS"/>
<pk mz="271.064575" i="10816742.0" z="-1" sn="104.00" a="4712.73" fwhm="0.000447" res="606838.4" algo="FTMS" component_name="w" deconvoluted_molecular_mass="271.064502" deconvoluted_isotopic_mass="271.064691"/>
<pk mz="271.082342" i="2240743.0" sn="19.54" a="783.51" fwhm="0.000390" res="695168.7" algo="FTMS"/>
<pk mz="271.093574" i="1359847.4" sn="10.86" a="446.60" fwhm="0.000419" res="646699.6" algo="FTMS"/>
<pk mz="271.118718" i="5923560.0" sn="55.81" a="2506.78" fwhm="0.000440" res="616042.1" algo="FTMS"/>
<pk mz="271.155078" i="3374569.3" sn="30.70" a="1311.56" fwhm="0.000434" res="624491.9" algo="FTMS"/>
<pk mz="271.191469" i="2461930.5" sn="21.71" a="866.25" fwhm="0.000397" res="682837.8" algo="FTMS"/>
<pk mz="272.041179" i="1272710.5" sn="10.00" a="380.71" fwhm="0.000385" res="707042.0" algo="FTMS"/>
<pk mz="272.067923" i="1726087.4" z="-1" sn="14.47" a="560.00" fwhm="0.000425" res="639662.6" algo="FTMS" component_name="w" deconvoluted_molecular_mass="271.064502" deconvoluted_isotopic_mass="272.068040"/>
<pk mz="272.077554" i="1477639.6" sn="12.02" a="609.05" fwhm="0.000485" res="561501.0" algo="FTMS"/>
<pk mz="272.113958" i="2915592.8" sn="26.18" a="1059.76" fwhm="0.000419" res="648920.4" algo="FTMS"/>
<pk mz="272.122035" i="1221897.1" sn="9.50" a="368.60" fwhm="0.000389" res="700324.7" algo="FTMS"/>
<pk mz="272.158415" i="1000330.3" sn="7.32" a="441.51" fwhm="0.000662" res="411101.6" algo="FTMS"/>
<pk mz="273.025238" i="1076390.8" sn="8.07" a="370.50" fwhm="0.000516" res="529313.4" algo="FTMS"/>
<pk mz="273.043800" i="1057319.4" sn="7.88" a="315.62" fwhm="0.000420" res="649914.0" algo="FTMS"/>
<pk mz="273.061579" i="1827111.9" sn="15.46" a="703.07" fwhm="0.000441" res="619495.5" algo="FTMS"/>
<pk mz="273.097979" i="4471081.0" sn="41.50" a="1877.25" fwhm="0.000450" res="607056.8" algo="FTMS"/>
<pk mz="273.109183" i="1769129.5" sn="14.89" a="652.75" fwhm="0.000465" res="587510.7" algo="FTMS"/>
<pk mz="273.134358" i="7284010.5" sn="69.21" a="3248.02" fwhm="0.000453" res="603226.2" algo="FTMS"/>
<pk mz="273.170826" i="1425579.5" sn="11.51" a="420.67" fwhm="0.000385" res="709215.5" algo="FTMS"/>
<pk mz="273.207125" i="1078188.8" sn="8.06" a="286.96" fwhm="0.000392" res="696969.7" algo="FTMS"/>
<pk mz="274.038997" i="1064648.3" sn="7.92" a="367.48" fwhm="0.000479" res="571715.0" algo="FTMS"/>
<pk mz="274.072066" i="1013193.4" z="-1" sn="7.42" a="427.90" fwhm="0.000657" res="417109.9" algo="FTMS" component_name="w" deconvoluted_molecular_mass="271.064502" deconvoluted_isotopic_mass="274.072186"/>
<pk mz="274.093208" i="3291210.0" sn="29.77" a="1426.90" fwhm="0.000457" res="599127.4" algo="FTMS"/>
<pk mz="274.129622" i="2446923.3" sn="21.49" a="958.28" fwhm="0.000441" res="622136.2" algo="FTMS"/>
<pk mz="275.019675" i="1585001.6" sn="13.03" a="655.81" fwhm="0.000496" res="554212.7" algo="FTMS"/>
<pk mz="275.059395" i="1347947.0" sn="10.70" a="385.65" fwhm="0.000389" res="707822.7" algo="FTMS"/>
<pk mz="275.077234" i="2230891.5" sn="19.37" a="860.45" fwhm="0.000433" res="634865.4" algo="FTMS"/>
<pk mz="275.092480" i="1052268.1" sn="7.80" a="268.81" fwhm="0.000390" res="704582.9" algo="FTMS"/>
<pk mz="275.113592" i="3714156.8" sn="33.92" a="1722.91" fwhm="0.000480" res="573015.6" algo="FTMS"/>
<pk mz="275.149985" i="2124654.0" sn="18.32" a="845.87" fwhm="0.000469" res="587184.6" algo="FTMS"/>
<pk mz="276.108782" i="1082768.0" sn="8.10" a="317.84" fwhm="0.000501" res="551403.3" algo="FTMS"/>
<pk mz="276.432364" i="985115.8" sn="7.14" a="400.00" fwhm="0.000571" res="483848.6" algo="FTMS"/>
<pk mz="276.998948" i="1006001.0" sn="7.35" a="251.37" fwhm="0.000394" res="703500.6" algo="FTMS"/>
<pk mz="277.023268" i="5663666.0" sn="53.05" a="2568.38" fwhm="0.000458" res="605055.8" algo="FTMS"/>
<pk mz="277.035351" i="2406834.3" sn="21.09" a="935.57" fwhm="0.000450" res="615604.5" algo="FTMS"/>
<pk mz="277.048465" i="1034162.9" sn="7.62" a="313.80" fwhm="0.000419" res="660593.5" algo="FTMS"/>
<pk mz="277.050376" i="3148467.0" sn="28.37" a="1410.40" fwhm="0.000495" res="559876.0" algo="FTMS"/>
<pk mz="277.059635" i="321449408.0" z="-1" sn="3151.85" a="153245.88" fwhm="0.000476" res="581961.6" algo="FTMS" component_name="A" deconvoluted_molecular_mass="277.059762" deconvoluted_isotopic_mass="277.059757"/>
<pk mz="277.082987" i="991156.2" sn="7.20" a="222.52" fwhm="0.000375" res="738957.5" algo="FTMS"/>
<pk mz="277.157545" i="992887.0" sn="7.22" a="405.54" fwhm="0.000555" res="499400.5" algo="FTMS"/>
<pk mz="278.056705" i="2137050.5" sn="18.37" a="794.29" fwhm="0.000423" res="657228.6" algo="FTMS"/>
<pk mz="278.063022" i="34455004.0" z="-1" sn="334.30" a="16731.07" fwhm="0.000483" res="575997.0" algo="FTMS" component_name="A" deconvoluted_molecular_mass="277.059762" deconvoluted_isotopic_mass="278.063146"/>
<pk mz="278.114545" i="1114012.8" sn="8.37" a="388.54" fwhm="0.000515" res="540312.4" algo="FTMS"/>
<pk mz="278.848412" i="1252987.5" sn="9.73" a="386.75" fwhm="0.000482" res="578377.7" algo="FTMS"/>
<pk mz="278.884799" i="1027965.0" sn="7.53" a="298.80" fwhm="0.000424" res="656977.6" algo="FTMS"/>
<pk mz="279.014642" i="4974082.5" sn="46.11" a="2254.82" fwhm="0.000477" res="584919.5" algo="FTMS"/>
<pk mz="279.020333" i="2526722.8" sn="22.18" a="1006.63" fwhm="0.000450" res="619443.5" algo="FTMS"/>
<pk mz="279.027667" i="1069827.3" sn="7.94" a="400.19" fwhm="0.000497" res="561082.7" algo="FTMS"/>
<pk mz="279.038915" i="12030468.0" z="-1" sn="115.09" a="5705.76" fwhm="0.000484" res="576979.2" algo="FTMS" component_name="q" deconvoluted_molecular_mass="279.039053" deconvoluted_isotopic_mass="279.039040"/>
<pk mz="279.056694" i="100568584.0" z="-1" sn="980.61" a="50103.35" fwhm="0.000491" res="568466.1" algo="FTMS" component_name="E" deconvoluted_molecular_mass="279.056820" deconvoluted_isotopic_mass="279.056819"/>
<pk mz="279.061405" i="996100.7" sn="7.22" a="298.30" fwhm="0.000421" res="663007.8" algo="FTMS"/>
<pk mz="279.063903" i="3187972.8" sn="28.65" a="1488.91" fwhm="0.000494" res="564646.8" algo="FTMS"/>
<pk mz="279.066357" i="3691013.0" z="-1" sn="33.56" a="1561.53" fwhm="0.000470" res="594070.5" algo="FTMS" component_name="A" deconvoluted_molecular_mass="277.059762" deconvoluted_isotopic_mass="279.066481"/>
<pk mz="279.073473" i="2269957.3" sn="19.67" a="878.85" fwhm="0.000444" res="628987.1" algo="FTMS"/>
<pk mz="279.087275" i="1419397.8" sn="11.36" a="578.71" fwhm="0.000562" res="496907.3" algo="FTMS"/>
<pk mz="279.098625" i="1800582.3" sn="15.08" a="776.99" fwhm="0.000495" res="563911.9" algo="FTMS"/>
<pk mz="279.100438" i="2248198.3" sn="19.46" a="966.83" fwhm="0.000507" res="549977.9" algo="FTMS"/>
<pk mz="279.123737" i="1236935.4" sn="9.57" a="520.28" fwhm="0.000537" res="519332.4" algo="FTMS"/>
<pk mz="279.127087" i="1328775.5" sn="10.47" a="388.28" fwhm="0.000413" res="675698.3" algo="FTMS"/>
<pk mz="279.135083" i="1106695.9" sn="8.30" a="450.88" fwhm="0.000549" res="508420.6" algo="FTMS"/>
<pk mz="279.160160" i="8241673.0" z="-1" sn="78.05" a="3905.26" fwhm="0.000481" res="580323.0" algo="FTMS" component_name="AK" deconvoluted_molecular_mass="279.160289" deconvoluted_isotopic_mass="279.160285"/>
<pk mz="279.163538" i="12101129.0" z="-1" sn="115.78" a="5952.86" fwhm="0.000499" res="559910.1" algo="FTMS" component_name="o" deconvoluted_molecular_mass="279.163669" deconvoluted_isotopic_mass="279.163663"/>
<pk mz="280.042356" i="1836337.0" z="-1" sn="15.43" a="698.72" fwhm="0.000443" res="631622.3" algo="FTMS" component_name="q" deconvoluted_molecular_mass="279.039053" deconvoluted_isotopic_mass="280.042482"/>
<pk mz="280.046200" i="1500337.1" sn="12.15" a="539.15" fwhm="0.000485" res="577043.8" algo="FTMS"/>
<pk mz="280.060053" i="9638450.0" z="-1" sn="91.70" a="4539.73" fwhm="0.000484" res="578489.1" algo="FTMS" component_name="E" deconvoluted_molecular_mass="279.056820" deconvoluted_isotopic_mass="280.060179"/>
<pk mz="280.068740" i="6021170.0" sn="56.34" a="2939.08" fwhm="0.000485" res="577238.4" algo="FTMS"/>
<pk mz="280.069690" i="1057074.3" sn="7.82" a="373.54" fwhm="0.000553" res="506381.8" algo="FTMS"/>
<pk mz="280.163540" i="994486.7" z="-1" sn="7.20" a="272.66" fwhm="0.000408" res="686299.1" algo="FTMS" component_name="AK" deconvoluted_molecular_mass="279.160289" deconvoluted_isotopic_mass="280.163666"/>
<pk mz="280.166935" i="1636790.9" z="-1" sn="13.48" a="617.05" fwhm="0.000480" res="583827.2" algo="FTMS" component_name="o" deconvoluted_molecular_mass="279.163669" deconvoluted_isotopic_mass="280.167061"/>
<pk mz="281.030258" i="2722913.0" sn="24.10" a="1294.54" fwhm="0.000515" res="545599.0" algo="FTMS"/>
<pk mz="281.035968" i="3331425.5" sn="30.05" a="1443.78" fwhm="0.000480" res="585757.8" algo="FTMS"/>
<pk mz="281.045594" i="1254753.9" sn="9.75" a="382.20" fwhm="0.000415" res="677732.1" algo="FTMS"/>
<pk mz="281.052761" i="2833250.3" sn="25.18" a="1272.90" fwhm="0.000485" res="578992.9" algo="FTMS"/>
<pk mz="281.066659" i="8459875.0" z="-1" sn="80.18" a="3918.42" fwhm="0.000477" res="588986.2" algo="FTMS" component_name="AH" deconvoluted_molecular_mass="281.066786" deconvoluted_isotopic_mass="281.066786"/>
<pk mz="281.070027" i="1373155.1" sn="10.90" a="529.09" fwhm="0.000460" res="611630.8" algo="FTMS"/>
<pk mz="281.079742" i="1031011.6" sn="7.56" a="306.89" fwhm="0.000404" res="696170.1" algo="FTMS"/>
<pk mz="281.103044" i="1767652.9" sn="14.76" a="741.65" fwhm="0.000495" res="567988.8" algo="FTMS"/>
<pk mz="281.106434" i="1035749.0" sn="7.61" a="382.79" fwhm="0.000457" res="615706.4" algo="FTMS"/>
<pk mz="281.116148" i="1402597.5" sn="11.19" a="433.33" fwhm="0.000454" res="619396.4" algo="FTMS"/>
<pk mz="281.139478" i="1041382.7" sn="7.66" a="269.99" fwhm="0.000398" res="706966.3" algo="FTMS"/>
<pk mz="281.142803" i="1980518.9" sn="16.84" a="807.56" fwhm="0.000482" res="582842.7" algo="FTMS"/>
<pk mz="281.159331" i="1015527.7" sn="7.41" a="362.54" fwhm="0.000552" res="509412.5" algo="FTMS"/>
<pk mz="282.025518" i="1218325.8" sn="9.39" a="345.34" fwhm="0.000426" res="662098.3" algo="FTMS"/>
<pk mz="282.048826" i="981591.0" sn="7.08" a="342.65" fwhm="0.000544" res="518608.0" algo="FTMS"/>
<pk mz="282.061905" i="1690903.8" sn="14.01" a="670.14" fwhm="0.000491" res="574884.1" algo="FTMS"/>
<pk mz="282.069995" i="1020824.1" z="-1" sn="7.46" a="260.12" fwhm="0.000394" res="715587.2" algo="FTMS" component_name="AH" deconvoluted_molecular_mass="281.066786" deconvoluted_isotopic_mass="282.070123"/>
<pk mz="282.084374" i="4683417.0" sn="43.10" a="2142.73" fwhm="0.000481" res="586567.7" algo="FTMS"/>
<pk mz="283.009566" i="1260878.1" sn="9.77" a="411.25" fwhm="0.000428" res="661194.2" algo="FTMS"/>
<pk mz="283.045902" i="2347472.3" sn="20.35" a="917.12" fwhm="0.000438" res="645984.6" algo="FTMS"/>
<pk mz="283.049222" i="1034640.5" sn="7.56" a="437.24" fwhm="0.000531" res="533428.3" algo="FTMS"/>
<pk mz="283.068382" i="6154449.5" sn="57.42" a="2835.22" fwhm="0.000479" res="591110.1" algo="FTMS"/>
<pk mz="283.082292" i="5186770.5" sn="48.00" a="2435.80" fwhm="0.000501" res="565185.8" algo="FTMS"/>
<pk mz="283.118722" i="2535892.8" sn="22.18" a="1070.34" fwhm="0.000472" res="599483.3" algo="FTMS"/>
<pk mz="283.155109" i="1821142.9" sn="15.22" a="646.62" fwhm="0.000440" res="643962.3" algo="FTMS"/>
<pk mz="283.191511" i="2248665.0" sn="19.39" a="884.62" fwhm="0.000451" res="627773.9" algo="FTMS"/>
<pk mz="283.264217" i="1331165.5" sn="10.45" a="493.95" fwhm="0.000474" res="597041.7" algo="FTMS"/>
<pk mz="283.314879" i="1057632.6" sn="7.79" a="424.97" fwhm="0.000633" res="447737.5" algo="FTMS"/>
<pk mz="284.041152" i="1637006.5" sn="13.43" a="614.00" fwhm="0.000466" res="609605.7" algo="FTMS"/>
<pk mz="285.025167" i="1085265.4" sn="8.06" a="373.91" fwhm="0.000439" res="648863.9" algo="FTMS"/>
<pk mz="285.061580" i="11044692.0" z="-1" sn="105.04" a="5475.67" fwhm="0.000506" res="563073.7" algo="FTMS" component_name="v" deconvoluted_molecular_mass="285.061710" deconvoluted_isotopic_mass="285.061712"/>
<pk mz="285.080194" i="5683029.5" sn="52.83" a="2777.15" fwhm="0.000506" res="563745.0" algo="FTMS"/>
<pk mz="285.097946" i="4828502.5" sn="44.51" a="2439.73" fwhm="0.000511" res="557598.8" algo="FTMS"/>
<pk mz="285.109135" i="1648983.4" sn="13.55" a="660.98" fwhm="0.000509" res="560000.0" algo="FTMS"/>
<pk mz="285.126112" i="7255896.5" sn="68.14" a="3432.09" fwhm="0.000495" res="575788.5" algo="FTMS"/>
<pk mz="285.134339" i="4747097.0" sn="43.71" a="2192.77" fwhm="0.000492" res="579050.0" algo="FTMS"/>
<pk mz="285.145687" i="1112026.0" sn="8.32" a="409.01" fwhm="0.000559" res="509702.1" algo="FTMS"/>
<pk mz="285.170732" i="2755419.8" sn="24.32" a="1136.38" fwhm="0.000449" res="635285.3" algo="FTMS"/>
<pk mz="285.207110" i="5603678.5" sn="52.05" a="2641.96" fwhm="0.000496" res="575478.6" algo="FTMS"/>
<pk mz="286.056854" i="2009501.8" sn="17.06" a="758.22" fwhm="0.000455" res="628227.1" algo="FTMS"/>
<pk mz="286.064904" i="1498014.4" z="-1" sn="12.08" a="519.41" fwhm="0.000434" res="659497.5" algo="FTMS" component_name="v" deconvoluted_molecular_mass="285.061710" deconvoluted_isotopic_mass="286.065036"/>
<pk mz="286.093157" i="1141408.6" sn="8.60" a="366.94" fwhm="0.000449" res="636617.5" algo="FTMS"/>
<pk mz="286.101314" i="1070369.3" sn="7.91" a="288.64" fwhm="0.000386" res="740514.1" algo="FTMS"/>
<pk mz="286.129448" i="1614883.4" sn="13.21" a="693.27" fwhm="0.000505" res="566993.0" algo="FTMS"/>
<pk mz="286.210475" i="1040553.8" sn="7.62" a="462.88" fwhm="0.000640" res="447029.5" algo="FTMS"/>
<pk mz="287.023053" i="1253355.5" sn="9.64" a="366.80" fwhm="0.000400" res="717701.1" algo="FTMS"/>
<pk mz="287.040858" i="1319917.0" sn="10.29" a="478.98" fwhm="0.000560" res="513027.3" algo="FTMS"/>
<pk mz="287.067129" i="1010927.2" sn="7.29" a="391.52" fwhm="0.000541" res="530736.2" algo="FTMS"/>
<pk mz="287.077240" i="2258416.0" sn="19.38" a="856.46" fwhm="0.000448" res="640960.7" algo="FTMS"/>
<pk mz="287.113584" i="6508531.0" sn="60.56" a="3234.89" fwhm="0.000500" res="574439.7" algo="FTMS"/>
<pk mz="287.124898" i="1655156.1" sn="13.54" a="679.06" fwhm="0.000502" res="571925.0" algo="FTMS"/>
<pk mz="287.141828" i="1009077.5" sn="7.28" a="368.29" fwhm="0.000512" res="560721.1" algo="FTMS"/>
<pk mz="287.150003" i="5746166.0" sn="53.17" a="2819.24" fwhm="0.000507" res="566205.7" algo="FTMS"/>
<pk mz="287.186443" i="2011641.3" sn="16.99" a="797.85" fwhm="0.000444" res="647110.9" algo="FTMS"/>
<pk mz="287.222789" i="2114812.5" sn="17.99" a="884.29" fwhm="0.000464" res="619199.0" algo="FTMS"/>
<pk mz="288.051340" i="1090373.4" sn="8.06" a="267.08" fwhm="0.000415" res="693535.2" algo="FTMS"/>
<pk mz="288.116840" i="1188939.4" sn="9.02" a="439.96" fwhm="0.000486" res="592335.0" algo="FTMS"/>
<pk mz="288.145268" i="1550926.0" sn="12.52" a="490.02" fwhm="0.000401" res="718914.9" algo="FTMS"/>
<pk mz="288.156425" i="1145167.0" sn="8.59" a="434.02" fwhm="0.000513" res="561717.7" algo="FTMS"/>
<pk mz="289.035387" i="1520290.6" sn="12.23" a="514.76" fwhm="0.000484" res="597543.1" algo="FTMS"/>
<pk mz="289.056472" i="1048868.8" sn="7.66" a="241.44" fwhm="0.000366" res="790152.9" algo="FTMS"/>
<pk mz="289.092868" i="2886312.3" sn="25.46" a="1361.51" fwhm="0.000506" res="571234.6" algo="FTMS"/>
<pk mz="289.111504" i="1981354.1" sn="16.69" a="895.51" fwhm="0.000539" res="536131.1" algo="FTMS"/>
<pk mz="289.121189" i="6675627.0" sn="62.17" a="3369.44" fwhm="0.000518" res="557778.9" algo="FTMS"/>
<pk mz="289.129251" i="4525228.0" sn="41.34" a="2200.57" fwhm="0.000519" res="557552.4" algo="FTMS"/>
<pk mz="289.165659" i="1518255.5" sn="12.21" a="572.85" fwhm="0.000476" res="607434.3" algo="FTMS"/>
<pk mz="289.495485" i="1021904.9" sn="7.40" a="503.63" fwhm="0.000707" res="409523.0" algo="FTMS"/>
<pk mz="290.030742" i="1248008.8" sn="9.59" a="512.73" fwhm="0.000515" res="562967.1" algo="FTMS"/>
<pk mz="290.063133" i="1102092.3" sn="8.17" a="413.04" fwhm="0.000511" res="567235.4" algo="FTMS"/>
<pk mz="290.088092" i="1388942.9" sn="10.95" a="533.52" fwhm="0.000498" res="582161.1" algo="FTMS"/>
<pk mz="290.124493" i="1767442.8" sn="14.62" a="711.49" fwhm="0.000492" res="589342.0" algo="FTMS"/>
<pk mz="291.014584" i="1742837.4" sn="14.38" a="849.00" fwhm="0.000555" res="524250.1" algo="FTMS"/>
<pk mz="291.038909" i="21410168.0" z="-1" sn="204.92" a="11455.85" fwhm="0.000531" res="548352.9" algo="FTMS" component_name="S" deconvoluted_molecular_mass="291.039051" deconvoluted_isotopic_mass="291.039047"/>
<pk mz="291.050991" i="1539065.6" sn="12.41" a="580.75" fwhm="0.000496" res="586677.6" algo="FTMS"/>
<pk mz="291.054345" i="1060410.0" sn="7.77" a="468.82" fwhm="0.000574" res="506870.3" algo="FTMS"/>
<pk mz="291.087304" i="1205117.8" sn="9.17" a="436.89" fwhm="0.000472" res="616214.1" algo="FTMS"/>
<pk mz="291.090881" i="1240318.1" sn="9.51" a="491.75" fwhm="0.000514" res="566516.5" algo="FTMS"/>
<pk mz="291.100502" i="1337471.3" sn="10.45" a="611.76" fwhm="0.000550" res="529068.5" algo="FTMS"/>
<pk mz="291.118208" i="2285185.3" sn="19.64" a="1050.68" fwhm="0.000494" res="589559.9" algo="FTMS"/>
<pk mz="291.136987" i="1042883.4" sn="7.60" a="526.62" fwhm="0.000674" res="431999.0" algo="FTMS"/>
<pk mz="291.173173" i="1025735.6" sn="7.43" a="488.42" fwhm="0.000676" res="430940.1" algo="FTMS"/>
<pk mz="291.209609" i="1842571.9" sn="15.35" a="820.11" fwhm="0.000480" res="607056.9" algo="FTMS"/>
<pk mz="292.042286" i="2845167.0" z="-1" sn="24.93" a="1263.23" fwhm="0.000507" res="576039.2" algo="FTMS" component_name="S" deconvoluted_molecular_mass="291.039051" deconvoluted_isotopic_mass="292.042425"/>
<pk mz="292.067366" i="1094258.0" sn="8.05" a="402.78" fwhm="0.000534" res="547124.5" algo="FTMS"/>
<pk mz="292.103768" i="6446582.5" sn="59.63" a="3321.85" fwhm="0.000539" res="542418.8" algo="FTMS"/>
<pk mz="292.993911" i="1244902.8" sn="9.50" a="408.35" fwhm="0.000451" res="649555.2" algo="FTMS"/>
<pk mz="293.030292" i="2765419.5" sn="24.16" a="1322.03" fwhm="0.000529" res="554221.9" algo="FTMS"/>
<pk mz="293.035969" i="7272044.0" sn="67.59" a="3645.48" fwhm="0.000525" res="558419.8" algo="FTMS"/>
<pk mz="293.054602" i="3136366.5" sn="27.73" a="1502.36" fwhm="0.000518" res="565277.4" algo="FTMS"/>
<pk mz="293.066662" i="2491248.0" sn="21.52" a="1208.07" fwhm="0.000547" res="535939.4" algo="FTMS"/>
<pk mz="293.079676" i="1956977.8" sn="16.37" a="724.52" fwhm="0.000458" res="640010.5" algo="FTMS"/>
<pk mz="293.103020" i="1069940.9" sn="7.82" a="303.64" fwhm="0.000436" res="672207.2" algo="FTMS"/>
<pk mz="293.106424" i="2437237.3" sn="20.99" a="999.30" fwhm="0.000461" res="636428.0" algo="FTMS"/>
<pk mz="293.107152" i="1501941.4" sn="11.98" a="668.12" fwhm="0.000551" res="531694.7" algo="FTMS"/>
<pk mz="293.114272" i="1462774.3" sn="11.60" a="597.34" fwhm="0.000521" res="562710.0" algo="FTMS"/>
<pk mz="293.116141" i="2626422.5" sn="22.82" a="1219.42" fwhm="0.000525" res="558840.8" algo="FTMS"/>
<pk mz="293.142750" i="1269498.0" sn="9.74" a="403.35" fwhm="0.000461" res="636212.8" algo="FTMS"/>
<pk mz="293.152448" i="1660667.3" sn="13.51" a="681.09" fwhm="0.000509" res="575512.6" algo="FTMS"/>
<pk mz="293.175806" i="19487358.0" z="-1" sn="185.30" a="10675.76" fwhm="0.000542" res="541209.8" algo="FTMS" component_name="V" deconvoluted_molecular_mass="293.175950" deconvoluted_isotopic_mass="293.175947"/>
<pk mz="293.179179" i="13967999.0" z="-1" sn="132.11" a="7557.07" fwhm="0.000549" res="533947.0" algo="FTMS" component_name="h" deconvoluted_molecular_mass="293.179646" deconvoluted_isotopic_mass="293.179320"/>
<pk mz="293.188895" i="1707392.0" sn="13.96" a="639.08" fwhm="0.000469" res="625669.2" algo="FTMS"/>
<pk mz="293.233893" i="990853.9" sn="7.06" a="369.34" fwhm="0.000559" res="524700.8" algo="FTMS"/>
<pk mz="294.039382" i="1163569.9" sn="8.72" a="501.65" fwhm="0.000573" res="513450.9" algo="FTMS"/>
<pk mz="294.061900" i="1278069.0" sn="9.82" a="502.45" fwhm="0.000513" res="573647.7" algo="FTMS"/>
<pk mz="294.065284" i="8532725.0" sn="79.73" a="4462.54" fwhm="0.000529" res="555712.5" algo="FTMS"/>
<pk mz="294.156129" i="1033921.9" sn="7.47" a="512.57" fwhm="0.000684" res="429893.1" algo="FTMS"/>
<pk mz="294.179166" i="3621637.3" z="-1" sn="32.41" a="1909.55" fwhm="0.000543" res="542117.9" algo="FTMS" component_name="V" deconvoluted_molecular_mass="293.175950" deconvoluted_isotopic_mass="294.179309"/>
<pk mz="294.182556" i="2363397.5" z="-1" sn="20.28" a="1073.25" fwhm="0.000529" res="555662.5" algo="FTMS" component_name="h" deconvoluted_molecular_mass="293.179646" deconvoluted_isotopic_mass="294.182698"/>
<pk mz="294.881736" i="999975.8" sn="7.14" a="446.19" fwhm="0.000678" res="435111.8" algo="FTMS"/>
<pk mz="295.009518" i="1339898.1" sn="10.42" a="536.94" fwhm="0.000511" res="577501.4" algo="FTMS"/>
<pk mz="295.045958" i="3024767.5" sn="26.65" a="1436.41" fwhm="0.000502" res="587232.3" algo="FTMS"/>
<pk mz="295.082327" i="1854084.6" sn="15.37" a="944.04" fwhm="0.000612" res="482253.1" algo="FTMS"/>
<pk mz="295.085707" i="1259141.1" sn="9.64" a="429.63" fwhm="0.000477" res="618135.9" algo="FTMS"/>
<pk mz="295.095380" i="1737094.5" sn="14.24" a="697.89" fwhm="0.000495" res="596610.3" algo="FTMS"/>
<pk mz="295.113193" i="1065353.1" sn="7.77" a="335.52" fwhm="0.000513" res="574892.0" algo="FTMS"/>
<pk mz="295.118764" i="1677193.9" sn="13.67" a="724.97" fwhm="0.000516" res="571623.3" algo="FTMS"/>
<pk mz="295.122074" i="1307786.4" sn="10.11" a="564.80" fwhm="0.000524" res="563175.9" algo="FTMS"/>
<pk mz="295.131720" i="1290251.8" sn="9.94" a="473.44" fwhm="0.000499" res="591142.4" algo="FTMS"/>
<pk mz="295.137355" i="993292.6" sn="7.08" a="267.50" fwhm="0.000407" res="725858.1" algo="FTMS"/>
<pk mz="295.155089" i="2284687.3" sn="19.52" a="1033.89" fwhm="0.000521" res="566056.0" algo="FTMS"/>
<pk mz="295.158483" i="1273871.6" sn="9.78" a="467.56" fwhm="0.000448" res="659103.2" algo="FTMS"/>
<pk mz="295.191505" i="987028.4" z="-1" sn="7.02" a="305.10" fwhm="0.000511" res="577414.6" algo="FTMS" component_name="h" deconvoluted_molecular_mass="293.179646" deconvoluted_isotopic_mass="295.191648"/>
<pk mz="295.200307" i="999445.7" sn="7.14" a="343.62" fwhm="0.000529" res="558058.7" algo="FTMS"/>
<pk mz="295.227879" i="1295001.8" sn="9.98" a="673.63" fwhm="0.000631" res="467876.6" algo="FTMS"/>
<pk mz="296.041181" i="1091474.3" sn="8.02" a="419.90" fwhm="0.000613" res="482790.7" algo="FTMS"/>
<pk mz="296.099995" i="1819419.1" sn="15.04" a="745.78" fwhm="0.000503" res="588390.0" algo="FTMS"/>
<pk mz="297.025219" i="4501674.0" sn="40.66" a="2222.17" fwhm="0.000525" res="565292.2" algo="FTMS"/>
<pk mz="297.061616" i="3301551.8" sn="29.16" a="1588.31" fwhm="0.000524" res="566982.6" algo="FTMS"/>
<pk mz="297.065020" i="1098032.3" sn="8.04" a="355.03" fwhm="0.000474" res="627083.5" algo="FTMS"/>
<pk mz="297.066283" i="1181104.5" sn="8.84" a="373.45" fwhm="0.000423" res="702947.1" algo="FTMS"/>
<pk mz="297.092526" i="1119732.6" sn="8.25" a="487.65" fwhm="0.000612" res="485832.9" algo="FTMS"/>
<pk mz="297.097979" i="2926517.5" sn="25.56" a="1586.61" fwhm="0.000572" res="519255.1" algo="FTMS"/>
<pk mz="297.134361" i="2886331.3" sn="25.18" a="1348.07" fwhm="0.000501" res="593299.2" algo="FTMS"/>
<pk mz="297.152961" i="54375616.0" z="-1" sn="518.67" a="30063.76" fwhm="0.000548" res="542065.2" algo="FTMS" component_name="J" deconvoluted_molecular_mass="297.153115" deconvoluted_isotopic_mass="297.153107"/>
<pk mz="297.170707" i="1272129.0" sn="9.71" a="499.95" fwhm="0.000538" res="552244.7" algo="FTMS"/>
<pk mz="297.207122" i="1777094.8" sn="14.55" a="717.12" fwhm="0.000496" res="599591.0" algo="FTMS"/>
<pk mz="298.056819" i="1640912.0" sn="13.24" a="721.49" fwhm="0.000541" res="551093.4" algo="FTMS"/>
<pk mz="298.093182" i="1250902.0" sn="9.50" a="461.29" fwhm="0.000492" res="605699.2" algo="FTMS"/>
<pk mz="298.156352" i="10413408.0" z="-1" sn="97.32" a="5578.88" fwhm="0.000550" res="541939.8" algo="FTMS" component_name="J" deconvoluted_molecular_mass="297.153115" deconvoluted_isotopic_mass="298.156499"/>
<pk mz="299.040827" i="2174196.8" sn="18.35" a="934.23" fwhm="0.000490" res="609965.0" algo="FTMS"/>
<pk mz="299.077242" i="6591995.0" sn="60.69" a="3618.22" fwhm="0.000554" res="539830.3" algo="FTMS"/>
<pk mz="299.095810" i="2224638.0" sn="18.83" a="989.38" fwhm="0.000508" res="588519.0" algo="FTMS"/>
<pk mz="299.113636" i="4502017.0" sn="40.66" a="2372.40" fwhm="0.000560" res="534184.1" algo="FTMS"/>
<pk mz="299.124836" i="1834755.0" sn="15.10" a="977.10" fwhm="0.000608" res="491619.1" algo="FTMS"/>
<pk mz="299.132246" i="2896900.3" sn="25.28" a="1322.51" fwhm="0.000501" res="596788.2" algo="FTMS"/>
<pk mz="299.148796" i="2287367.0" sn="19.43" a="957.66" fwhm="0.000479" res="624742.8" algo="FTMS"/>
<pk mz="299.150024" i="4026375.3" sn="36.10" a="2022.67" fwhm="0.000542" res="551822.8" algo="FTMS"/>
<pk mz="299.186427" i="3138573.5" sn="27.59" a="1598.22" fwhm="0.000550" res="543975.8" algo="FTMS"/>
<pk mz="299.222810" i="1774355.8" sn="14.52" a="633.90" fwhm="0.000458" res="652682.6" algo="FTMS"/>
<pk mz="300.080575" i="1064873.1" sn="7.72" a="449.07" fwhm="0.000570" res="526119.9" algo="FTMS"/>
<pk mz="301.056524" i="1524312.5" sn="12.12" a="612.06" fwhm="0.000510" res="590361.4" algo="FTMS"/>
<pk mz="301.071697" i="1137243.3" sn="8.41" a="436.16" fwhm="0.000541" res="556625.6" algo="FTMS"/>
<pk mz="301.092919" i="3978591.0" sn="35.64" a="2053.24" fwhm="0.000539" res="558701.5" algo="FTMS"/>
<pk mz="301.104135" i="1240097.1" sn="9.39" a="650.48" fwhm="0.000690" res="436263.0" algo="FTMS"/>
<pk mz="301.129270" i="6420325.5" sn="59.04" a="3397.60" fwhm="0.000545" res="552126.9" algo="FTMS"/>
<pk mz="301.140534" i="1303911.8" sn="10.01" a="481.00" fwhm="0.000466" res="646503.9" algo="FTMS"/>
<pk mz="301.165680" i="4086124.5" sn="36.67" a="2143.59" fwhm="0.000560" res="537557.3" algo="FTMS"/>
<pk mz="301.202069" i="3864947.0" sn="34.55" a="2008.71" fwhm="0.000551" res="546780.9" algo="FTMS"/>
<pk mz="302.066153" i="30378004.0" z="-1" sn="287.04" a="17523.61" fwhm="0.000565" res="534257.0" algo="FTMS" component_name="Q" deconvoluted_molecular_mass="302.066307" deconvoluted_isotopic_mass="302.066304"/>
<pk mz="302.135790" i="1883936.8" sn="15.48" a="963.99" fwhm="0.000598" res="505095.3" algo="FTMS"/>
<pk mz="302.744815" i="1021204.6" sn="7.25" a="590.37" fwhm="0.000798" res="379250.3" algo="FTMS"/>
<pk mz="303.002869" i="1297350.4" sn="9.88" a="464.65" fwhm="0.000459" res="659731.5" algo="FTMS"/>
<pk mz="303.014640" i="1221832.6" sn="9.16" a="409.62" fwhm="0.000457" res="662705.2" algo="FTMS"/>
<pk mz="303.050152" i="5485263.5" sn="49.80" a="3121.36" fwhm="0.000562" res="539080.1" algo="FTMS"/>
<pk mz="303.050956" i="2047695.6" sn="17.03" a="1059.98" fwhm="0.000653" res="464058.3" algo="FTMS"/>
<pk mz="303.054336" i="1094352.4" sn="7.95" a="341.18" fwhm="0.000494" res="613063.4" algo="FTMS"/>
<pk mz="303.069520" i="3642067.3" z="-1" sn="32.23" a="1831.21" fwhm="0.000554" res="547463.3" algo="FTMS" component_name="Q" deconvoluted_molecular_mass="302.066307" deconvoluted_isotopic_mass="303.069673"/>
<pk mz="303.072120" i="1551315.8" sn="12.30" a="531.23" fwhm="0.000469" res="645804.0" algo="FTMS"/>
<pk mz="303.108547" i="4224219.0" sn="37.78" a="2291.48" fwhm="0.000557" res="544273.1" algo="FTMS"/>
<pk mz="303.119858" i="1085021.0" sn="7.86" a="347.79" fwhm="0.000499" res="607428.0" algo="FTMS"/>
<pk mz="303.136806" i="1732064.4" sn="14.03" a="724.35" fwhm="0.000552" res="548956.7" algo="FTMS"/>
<pk mz="303.144929" i="4705506.0" sn="42.37" a="2500.25" fwhm="0.000544" res="557049.5" algo="FTMS"/>
<pk mz="303.173255" i="1186407.4" sn="8.83" a="464.40" fwhm="0.000514" res="589503.7" algo="FTMS"/>
<pk mz="303.181309" i="1939689.0" sn="16.01" a="888.15" fwhm="0.000546" res="555396.8" algo="FTMS"/>
<pk mz="303.217687" i="3699952.0" sn="32.78" a="1733.92" fwhm="0.000512" res="592126.0" algo="FTMS"/>
<pk mz="304.046260" i="1909139.0" sn="15.71" a="879.27" fwhm="0.000544" res="558548.1" algo="FTMS"/>
<pk mz="304.053458" i="1286548.5" sn="9.78" a="443.78" fwhm="0.000490" res="620289.8" algo="FTMS"/>
<pk mz="304.063200" i="9454998.0" z="-1" sn="87.63" a="5370.53" fwhm="0.000570" res="533152.9" algo="FTMS" component_name="AC" deconvoluted_molecular_mass="304.063373" deconvoluted_isotopic_mass="304.063354"/>
<pk mz="304.078674" i="2479257.5" sn="21.15" a="1234.72" fwhm="0.000567" res="536186.8" algo="FTMS"/>
<pk mz="304.103778" i="1511582.5" sn="11.92" a="591.73" fwhm="0.000508" res="598091.1" algo="FTMS"/>
<pk mz="304.140149" i="1128357.8" sn="8.27" a="595.63" fwhm="0.000654" res="465319.5" algo="FTMS"/>
<pk mz="304.148297" i="1165863.4" sn="8.63" a="712.88" fwhm="0.000789" res="385461.9" algo="FTMS"/>
<pk mz="304.881844" i="1413563.0" sn="10.99" a="646.20" fwhm="0.000567" res="537791.2" algo="FTMS"/>
<pk mz="305.030285" i="2611545.3" sn="22.40" a="1276.34" fwhm="0.000550" res="554681.9" algo="FTMS"/>
<pk mz="305.047229" i="2047580.8" sn="17.03" a="863.08" fwhm="0.000501" res="609446.1" algo="FTMS"/>
<pk mz="305.054600" i="5263454.0" sn="47.68" a="2763.11" fwhm="0.000566" res="538867.7" algo="FTMS"/>
<pk mz="305.056807" i="1109470.6" sn="8.09" a="416.42" fwhm="0.000511" res="597155.5" algo="FTMS"/>
<pk mz="305.066663" i="1771104.8" z="-1" sn="14.39" a="807.79" fwhm="0.000529" res="576968.4" algo="FTMS" component_name="AC" deconvoluted_molecular_mass="304.063373" deconvoluted_isotopic_mass="305.066819"/>
<pk mz="305.070065" i="1543009.4" sn="12.22" a="624.65" fwhm="0.000521" res="585291.7" algo="FTMS"/>
<pk mz="305.077862" i="1191907.0" sn="8.87" a="653.08" fwhm="0.000713" res="427628.2" algo="FTMS"/>
<pk mz="305.079763" i="1944931.4" sn="16.05" a="975.72" fwhm="0.000599" res="509549.6" algo="FTMS"/>
<pk mz="305.087783" i="1331941.0" sn="10.21" a="637.41" fwhm="0.000579" res="527271.3" algo="FTMS"/>
<pk mz="305.102893" i="1161448.1" sn="8.58" a="461.63" fwhm="0.000610" res="500286.3" algo="FTMS"/>
<pk mz="305.116116" i="1887338.8" sn="15.50" a="917.38" fwhm="0.000584" res="522448.7" algo="FTMS"/>
<pk mz="305.124221" i="1322988.5" sn="10.12" a="427.21" fwhm="0.000472" res="646844.4" algo="FTMS"/>
<pk mz="305.152483" i="1370226.3" sn="10.57" a="516.46" fwhm="0.000504" res="605823.0" algo="FTMS"/>
<pk mz="305.188868" i="3402873.8" sn="29.95" a="1964.68" fwhm="0.000585" res="521468.6" algo="FTMS"/>
<pk mz="306.025667" i="1143206.8" sn="8.41" a="482.37" fwhm="0.000550" res="556012.8" algo="FTMS"/>
<pk mz="306.057959" i="1174957.5" sn="8.71" a="483.66" fwhm="0.000567" res="539388.0" algo="FTMS"/>
<pk mz="306.119394" i="1203770.3" sn="8.99" a="595.34" fwhm="0.000675" res="453192.1" algo="FTMS"/>
<pk mz="306.879785" i="3008986.8" sn="26.19" a="1436.79" fwhm="0.000537" res="570974.7" algo="FTMS"/>
<pk mz="306.993483" i="4502515.0" sn="40.42" a="2401.39" fwhm="0.000560" res="548204.5" algo="FTMS"/>
<pk mz="307.009592" i="1815030.5" sn="14.81" a="964.77" fwhm="0.000604" res="507964.8" algo="FTMS"/>
<pk mz="307.024103" i="1091961.5" sn="7.92" a="354.56" fwhm="0.000523" res="586812.3" algo="FTMS"/>
<pk mz="307.033862" i="1227643.6" sn="9.21" a="496.22" fwhm="0.000550" res="558335.3" algo="FTMS"/>
<pk mz="307.045931" i="2607102.3" sn="22.36" a="1304.86" fwhm="0.000553" res="555213.3" algo="FTMS"/>
<pk mz="307.051621" i="1460223.5" sn="11.43" a="611.94" fwhm="0.000542" res="566437.4" algo="FTMS"/>
<pk mz="307.070238" i="4229635.5" sn="37.82" a="2404.20" fwhm="0.000598" res="513332.5" algo="FTMS"/>
<pk mz="307.082270" i="2068230.0" sn="17.22" a="1255.01" fwhm="0.000659" res="465808.2" algo="FTMS"/>
<pk mz="307.085606" i="1075142.8" sn="7.76" a="526.97" fwhm="0.000685" res="448283.8" algo="FTMS"/>
<pk mz="307.095400" i="2822408.8" sn="24.41" a="1495.63" fwhm="0.000559" res="549018.6" algo="FTMS"/>
<pk mz="307.131739" i="2068496.5" sn="17.23" a="896.15" fwhm="0.000516" res="594704.2" algo="FTMS"/>
<pk mz="307.158454" i="1915670.3" sn="15.68" a="952.11" fwhm="0.000555" res="553369.0" algo="FTMS"/>
<pk mz="307.168125" i="1259160.4" sn="9.46" a="441.19" fwhm="0.000491" res="626183.8" algo="FTMS"/>
<pk mz="307.185992" i="1047708.2" sn="7.45" a="400.88" fwhm="0.000549" res="559539.6" algo="FTMS"/>
<pk mz="307.194864" i="1704478.1" sn="13.68" a="834.61" fwhm="0.000564" res="545038.0" algo="FTMS"/>
<pk mz="308.041161" i="1033301.1" sn="7.31" a="322.50" fwhm="0.000477" res="646028.9" algo="FTMS"/>
<pk mz="308.077648" i="1024221.0" sn="7.23" a="303.99" fwhm="0.000446" res="690113.3" algo="FTMS"/>
<pk mz="308.098698" i="1343073.6" sn="10.25" a="566.59" fwhm="0.000572" res="538287.2" algo="FTMS"/>
<pk mz="308.877747" i="1368205.0" sn="10.49" a="658.33" fwhm="0.000656" res="470708.2" algo="FTMS"/>
<pk mz="308.991452" i="4725670.5" sn="42.30" a="2524.32" fwhm="0.000566" res="545699.4" algo="FTMS"/>
<pk mz="309.025172" i="2475437.8" sn="20.98" a="1189.34" fwhm="0.000550" res="561726.6" algo="FTMS"/>
<pk mz="309.061555" i="4249014.0" sn="37.78" a="2458.38" fwhm="0.000596" res="518427.9" algo="FTMS"/>
<pk mz="309.067243" i="1001655.1" sn="7.01" a="400.26" fwhm="0.000565" res="547102.3" algo="FTMS"/>
<pk mz="309.092441" i="1018428.8" sn="7.17" a="332.51" fwhm="0.000471" res="656198.6" algo="FTMS"/>
<pk mz="309.097968" i="1918910.0" sn="15.70" a="859.51" fwhm="0.000522" res="591949.9" algo="FTMS"/>
<pk mz="309.101332" i="1375934.8" sn="10.56" a="718.79" fwhm="0.000612" res="505236.1" algo="FTMS"/>
<pk mz="309.111011" i="3053504.8" sn="26.45" a="1652.08" fwhm="0.000578" res="534675.6" algo="FTMS"/>
<pk mz="309.134384" i="1764806.1" sn="14.24" a="756.73" fwhm="0.000543" res="569762.3" algo="FTMS"/>
<pk mz="309.137765" i="1791686.9" sn="14.50" a="757.00" fwhm="0.000520" res="594767.1" algo="FTMS"/>
<pk mz="309.147501" i="1441865.0" sn="11.18" a="687.81" fwhm="0.000687" res="449978.6" algo="FTMS"/>
<pk mz="309.153000" i="1965770.3" sn="16.15" a="895.16" fwhm="0.000518" res="597087.7" algo="FTMS"/>
<pk mz="309.170718" i="2027470.1" sn="16.73" a="934.18" fwhm="0.000518" res="596347.4" algo="FTMS"/>
<pk mz="309.174123" i="7802319.0" sn="71.45" a="4504.54" fwhm="0.000595" res="519247.0" algo="FTMS"/>
<pk mz="309.207157" i="1470422.3" sn="11.45" a="701.71" fwhm="0.000549" res="562939.1" algo="FTMS"/>
<pk mz="310.020436" i="1281037.1" sn="9.66" a="614.56" fwhm="0.000622" res="498184.9" algo="FTMS"/>
<pk mz="310.056790" i="1996181.4" sn="16.43" a="969.93" fwhm="0.000578" res="536721.1" algo="FTMS"/>
<pk mz="310.069910" i="2390168.3" sn="20.17" a="1308.02" fwhm="0.000592" res="523803.5" algo="FTMS"/>
<pk mz="310.093184" i="1076637.6" sn="7.72" a="448.08" fwhm="0.000546" res="567441.7" algo="FTMS"/>
<pk mz="310.177453" i="1100592.8" sn="7.95" a="367.54" fwhm="0.000486" res="637751.3" algo="FTMS"/>
<pk mz="311.040803" i="2566262.3" sn="21.83" a="1284.97" fwhm="0.000586" res="530966.1" algo="FTMS"/>
<pk mz="311.077242" i="4522878.5" sn="40.37" a="2402.53" fwhm="0.000573" res="542636.1" algo="FTMS"/>
<pk mz="311.088493" i="1169665.1" sn="8.60" a="447.43" fwhm="0.000514" res="605137.2" algo="FTMS"/>
<pk mz="311.108113" i="1556101.8" sn="12.26" a="603.33" fwhm="0.000545" res="570382.5" algo="FTMS"/>
<pk mz="311.112972" i="1567110.9" sn="12.37" a="486.49" fwhm="0.000410" res="758629.1" algo="FTMS"/>
<pk mz="311.113657" i="4228999.0" sn="37.59" a="2291.00" fwhm="0.000570" res="546136.0" algo="FTMS"/>
<pk mz="311.126706" i="1306378.0" sn="9.90" a="633.52" fwhm="0.000621" res="500661.5" algo="FTMS"/>
<pk mz="311.132290" i="1995659.3" sn="16.43" a="998.30" fwhm="0.000621" res="500973.0" algo="FTMS"/>
<pk mz="311.150001" i="3161487.3" sn="27.47" a="1632.06" fwhm="0.000566" res="549740.9" algo="FTMS"/>
<pk mz="311.156934" i="1461265.0" sn="11.36" a="647.42" fwhm="0.000560" res="555532.8" algo="FTMS"/>
<pk mz="311.168602" i="191594384.0" z="-1" sn="1812.96" a="115462.23" fwhm="0.000597" res="521005.3" algo="FTMS" component_name="B" deconvoluted_molecular_mass="311.168770" deconvoluted_isotopic_mass="311.168765"/>
<pk mz="311.186388" i="2294935.8" sn="19.26" a="1090.93" fwhm="0.000553" res="562661.2" algo="FTMS"/>
<pk mz="311.222785" i="3619744.3" sn="31.82" a="1808.56" fwhm="0.000549" res="566912.0" algo="FTMS"/>
<pk mz="312.072487" i="1836389.9" sn="14.92" a="913.76" fwhm="0.000551" res="566584.5" algo="FTMS"/>
<pk mz="312.116989" i="1222768.3" sn="9.10" a="490.96" fwhm="0.000607" res="514197.9" algo="FTMS"/>
<pk mz="312.167989" i="1430908.3" sn="11.07" a="592.96" fwhm="0.000532" res="587271.3" algo="FTMS"/>
<pk mz="312.171980" i="31289470.0" z="-1" sn="294.00" a="18794.27" fwhm="0.000606" res="514888.8" algo="FTMS" component_name="B" deconvoluted_molecular_mass="311.168770" deconvoluted_isotopic_mass="312.172145"/>
<pk mz="313.056501" i="3950926.0" sn="34.74" a="2158.06" fwhm="0.000585" res="535291.7" algo="FTMS"/>
<pk mz="313.092877" i="5212502.5" sn="46.62" a="2857.01" fwhm="0.000588" res="532093.1" algo="FTMS"/>
<pk mz="313.111533" i="1551707.1" sn="12.14" a="785.19" fwhm="0.000545" res="574066.3" algo="FTMS"/>
<pk mz="313.129272" i="7743839.5" sn="70.47" a="4852.49" fwhm="0.000623" res="502778.5" algo="FTMS"/>
<pk mz="313.140464" i="1247458.0" sn="9.28" a="578.49" fwhm="0.000591" res="529982.7" algo="FTMS"/>
<pk mz="313.147844" i="1543779.8" sn="12.07" a="754.19" fwhm="0.000643" res="486690.4" algo="FTMS"/>
<pk mz="313.157691" i="1149798.1" sn="8.36" a="829.00" fwhm="0.000888" res="352753.3" algo="FTMS"/>
<pk mz="313.164446" i="8400232.0" z="-1" sn="76.65" a="4863.01" fwhm="0.000598" res="523915.2" algo="FTMS" component_name="AI" deconvoluted_molecular_mass="313.165168" deconvoluted_isotopic_mass="313.164612"/>
<pk mz="313.165641" i="4229992.0" sn="37.37" a="2319.98" fwhm="0.000588" res="532555.3" algo="FTMS"/>
<pk mz="313.175329" i="2759018.3" z="-1" sn="23.51" a="1294.47" fwhm="0.000547" res="573027.3" algo="FTMS" component_name="B" deconvoluted_molecular_mass="311.168770" deconvoluted_isotopic_mass="313.175494"/>
<pk mz="313.202069" i="2610032.8" sn="22.11" a="1309.50" fwhm="0.000568" res="551596.7" algo="FTMS"/>
<pk mz="313.238453" i="4823929.5" sn="42.96" a="2851.55" fwhm="0.000610" res="513333.2" algo="FTMS"/>
<pk mz="314.088045" i="1065669.0" sn="7.56" a="397.46" fwhm="0.000528" res="595183.8" algo="FTMS"/>
<pk mz="314.132698" i="1339855.8" sn="10.15" a="519.62" fwhm="0.000573" res="548457.5" algo="FTMS"/>
<pk mz="314.135724" i="1281616.5" sn="9.60" a="542.98" fwhm="0.000624" res="503573.7" algo="FTMS"/>
<pk mz="314.172201" i="1211993.4" z="-1" sn="8.94" a="399.32" fwhm="0.000473" res="663749.0" algo="FTMS" component_name="AI" deconvoluted_molecular_mass="313.165168" deconvoluted_isotopic_mass="314.172368"/>
<pk mz="314.241822" i="1049962.1" sn="7.41" a="337.05" fwhm="0.000497" res="632834.8" algo="FTMS"/>
<pk mz="315.035764" i="1030186.9" sn="7.23" a="327.74" fwhm="0.000485" res="649047.0" algo="FTMS"/>
<pk mz="315.072151" i="15070004.0" z="-1" sn="139.47" a="9263.78" fwhm="0.000619" res="508831.5" algo="FTMS" component_name="e" deconvoluted_molecular_mass="315.072326" deconvoluted_isotopic_mass="315.072320"/>
<pk mz="315.108521" i="4869948.5" sn="43.39" a="3102.73" fwhm="0.000632" res="498427.7" algo="FTMS"/>
<pk mz="315.119790" i="1472063.5" sn="11.39" a="861.09" fwhm="0.000638" res="493720.0" algo="FTMS"/>
<pk mz="315.136690" i="1179843.6" sn="8.64" a="474.94" fwhm="0.000554" res="568495.7" algo="FTMS"/>
<pk mz="315.144920" i="6148933.5" sn="55.44" a="3578.50" fwhm="0.000602" res="523424.7" algo="FTMS"/>
<pk mz="315.181339" i="3825998.5" sn="33.56" a="2278.28" fwhm="0.000594" res="530665.8" algo="FTMS"/>
<pk mz="315.217731" i="3667799.5" sn="32.07" a="2055.19" fwhm="0.000614" res="513027.5" algo="FTMS"/>
<pk mz="316.075542" i="2303274.3" z="-1" sn="19.22" a="1295.30" fwhm="0.000628" res="503539.0" algo="FTMS" component_name="e" deconvoluted_molecular_mass="315.072326" deconvoluted_isotopic_mass="316.075711"/>
<pk mz="316.151398" i="3049021.0" sn="26.24" a="1670.31" fwhm="0.000605" res="522487.5" algo="FTMS"/>
<pk mz="316.759917" i="1048468.0" sn="7.39" a="597.80" fwhm="0.000874" res="362473.1" algo="FTMS"/>
<pk mz="317.030270" i="1143191.4" sn="8.29" a="441.36" fwhm="0.000517" res="613317.3" algo="FTMS"/>
<pk mz="317.087806" i="1654309.8" sn="13.10" a="703.05" fwhm="0.000542" res="584510.3" algo="FTMS"/>
<pk mz="317.099073" i="1151144.6" sn="8.36" a="472.29" fwhm="0.000589" res="538697.1" algo="FTMS"/>
<pk mz="317.124188" i="4821807.0" sn="42.93" a="3060.50" fwhm="0.000617" res="513685.9" algo="FTMS"/>
<pk mz="317.160550" i="4443448.0" sn="39.37" a="2419.76" fwhm="0.000586" res="541502.8" algo="FTMS"/>
<pk mz="317.196935" i="2109761.0" sn="17.39" a="1039.20" fwhm="0.000567" res="559640.7" algo="FTMS"/>
<pk mz="317.233379" i="1647690.1" sn="13.04" a="1255.98" fwhm="0.000804" res="394721.2" algo="FTMS"/>
<pk mz="318.025574" i="1048977.1" sn="7.40" a="392.41" fwhm="0.000517" res="615177.3" algo="FTMS"/>
<pk mz="318.057942" i="2078489.4" sn="17.09" a="1308.97" fwhm="0.000678" res="468769.5" algo="FTMS"/>
<pk mz="318.061074" i="5878810.0" sn="52.89" a="3945.38" fwhm="0.000659" res="482987.5" algo="FTMS"/>
<pk mz="318.119421" i="1454760.9" sn="11.22" a="748.15" fwhm="0.000637" res="499733.6" algo="FTMS"/>
<pk mz="319.009598" i="1471882.4" sn="11.31" a="661.48" fwhm="0.000616" res="517726.5" algo="FTMS"/>
<pk mz="319.045989" i="1812755.8" sn="14.50" a="862.71" fwhm="0.000574" res="556025.9" algo="FTMS"/>
<pk mz="319.049304" i="1498900.5" sn="11.56" a="707.10" fwhm="0.000641" res="497672.0" algo="FTMS"/>
<pk mz="319.057167" i="1012502.6" sn="7.01" a="369.65" fwhm="0.000530" res="602415.2" algo="FTMS"/>
<pk mz="319.103550" i="1205666.4" sn="8.82" a="553.44" fwhm="0.000607" res="526116.5" algo="FTMS"/>
<pk mz="319.131753" i="1207593.5" sn="8.83" a="414.65" fwhm="0.000495" res="644650.6" algo="FTMS"/>
<pk mz="319.139843" i="1932587.6" sn="15.62" a="949.77" fwhm="0.000592" res="539087.3" algo="FTMS"/>
<pk mz="319.168114" i="1741874.8" sn="13.83" a="844.18" fwhm="0.000626" res="509904.6" algo="FTMS"/>
<pk mz="319.204527" i="1161788.1" sn="8.40" a="363.71" fwhm="0.000456" res="700715.3" algo="FTMS"/>
<pk mz="319.240904" i="2504517.3" sn="20.97" a="1252.08" fwhm="0.000586" res="545226.2" algo="FTMS"/>
<pk mz="320.058098" i="1875990.4" sn="15.09" a="770.27" fwhm="0.000513" res="623344.4" algo="FTMS"/>
<pk mz="320.075529" i="1072666.9" sn="7.57" a="486.22" fwhm="0.000625" res="511809.6" algo="FTMS"/>
<pk mz="320.098663" i="1168160.8" sn="8.46" a="517.69" fwhm="0.000563" res="568075.1" algo="FTMS"/>
<pk mz="320.135097" i="1929002.1" sn="15.58" a="893.17" fwhm="0.000556" res="575387.9" algo="FTMS"/>
<pk mz="320.972774" i="2488322.0" sn="20.82" a="1426.12" fwhm="0.000627" res="511903.1" algo="FTMS"/>
<pk mz="321.009156" i="15603979.0" z="-10" sn="143.59" a="9898.29" fwhm="0.000638" res="503248.4" algo="FTMS" component_name="c" deconvoluted_molecular_mass="3219.167838" deconvoluted_isotopic_mass="3219.163746"/>
<pk mz="321.025193" i="1991183.5" sn="16.16" a="991.84" fwhm="0.000613" res="523375.8" algo="FTMS"/>
<pk mz="321.039827" i="3518227.3" sn="30.46" a="2027.75" fwhm="0.000625" res="513922.9" algo="FTMS"/>
<pk mz="321.061484" i="2054424.9" sn="16.76" a="1135.26" fwhm="0.000647" res="495860.6" algo="FTMS"/>
<pk mz="321.064906" i="1803033.9" sn="14.40" a="854.23" fwhm="0.000597" res="538169.1" algo="FTMS"/>
<pk mz="321.072708" i="1192859.9" sn="8.69" a="590.82" fwhm="0.000700" res="458537.6" algo="FTMS"/>
<pk mz="321.097950" i="1923874.4" sn="15.53" a="1180.62" fwhm="0.000708" res="453800.5" algo="FTMS"/>
<pk mz="321.111030" i="4752165.5" z="-10" sn="42.01" a="2822.03" fwhm="0.000638" res="503386.2" algo="FTMS" component_name="c" deconvoluted_molecular_mass="3219.167838" deconvoluted_isotopic_mass="3220.182488"/>
<pk mz="321.147401" i="3207983.3" sn="27.55" a="1788.31" fwhm="0.000612" res="524394.2" algo="FTMS"/>
<pk mz="321.174143" i="2100790.0" sn="17.19" a="1187.94" fwhm="0.000646" res="497201.1" algo="FTMS"/>
<pk mz="321.183817" i="4090168.5" sn="35.81" a="2488.25" fwhm="0.000639" res="502708.0" algo="FTMS"/>
<pk mz="321.201571" i="1074109.1" sn="7.58" a="486.64" fwhm="0.000601" res="534052.5" algo="FTMS"/>
<pk mz="321.210519" i="3558719.5" z="-10" sn="30.84" a="2046.24" fwhm="0.000621" res="517038.2" algo="FTMS" component_name="c" deconvoluted_molecular_mass="3219.167838" deconvoluted_isotopic_mass="3221.177373"/>
<pk mz="321.216327" i="1072257.0" sn="7.56" a="748.37" fwhm="0.000937" res="342674.5" algo="FTMS"/>
<pk mz="321.237779" i="1045062.6" sn="7.31" a="446.86" fwhm="0.000634" res="506864.8" algo="FTMS"/>
<pk mz="322.012499" i="2008335.6" sn="16.32" a="1049.69" fwhm="0.000599" res="537255.8" algo="FTMS"/>
<pk mz="322.056815" i="1489691.1" sn="11.47" a="595.15" fwhm="0.000564" res="570607.0" algo="FTMS"/>
<pk mz="322.093180" i="1091108.6" sn="7.74" a="463.06" fwhm="0.000603" res="533813.3" algo="FTMS"/>
<pk mz="322.114409" i="1130538.1" sn="8.10" a="430.00" fwhm="0.000527" res="610744.7" algo="FTMS"/>
<pk mz="322.140774" i="1089969.0" sn="7.72" a="411.22" fwhm="0.000595" res="541140.3" algo="FTMS"/>
<pk mz="322.970685" i="1828361.8" sn="14.63" a="862.40" fwhm="0.000596" res="541661.9" algo="FTMS"/>
<pk mz="323.007109" i="15098643.0" z="-1" sn="138.86" a="9629.83" fwhm="0.000651" res="496110.6" algo="FTMS" component_name="d" deconvoluted_molecular_mass="323.007289" deconvoluted_isotopic_mass="323.007287"/>
<pk mz="323.040848" i="2931996.0" sn="24.97" a="1604.69" fwhm="0.000602" res="537007.6" algo="FTMS"/>
<pk mz="323.077228" i="3137829.5" sn="26.89" a="1862.06" fwhm="0.000667" res="484088.9" algo="FTMS"/>
<pk mz="323.088446" i="1178024.5" sn="8.55" a="672.16" fwhm="0.000724" res="446070.8" algo="FTMS"/>
<pk mz="323.090309" i="2156329.0" sn="17.70" a="1244.65" fwhm="0.000655" res="493260.6" algo="FTMS"/>
<pk mz="323.108088" i="1478189.6" sn="11.36" a="685.53" fwhm="0.000595" res="542963.9" algo="FTMS"/>
<pk mz="323.113620" i="2125103.3" sn="17.41" a="1162.60" fwhm="0.000635" res="508626.3" algo="FTMS"/>
<pk mz="323.117054" i="1395760.0" sn="10.59" a="564.27" fwhm="0.000532" res="607561.9" algo="FTMS"/>
<pk mz="323.126698" i="2671154.5" sn="22.52" a="1688.37" fwhm="0.000685" res="471526.2" algo="FTMS"/>
<pk mz="323.134716" i="1013556.7" sn="7.01" a="396.74" fwhm="0.000618" res="522919.7" algo="FTMS"/>
<pk mz="323.144507" i="1332663.3" sn="9.99" a="696.24" fwhm="0.000621" res="520251.1" algo="FTMS"/>
<pk mz="323.149988" i="1691448.6" sn="13.35" a="809.25" fwhm="0.000605" res="534415.8" algo="FTMS"/>
<pk mz="323.153467" i="1195577.6" sn="8.71" a="615.61" fwhm="0.000664" res="486664.2" algo="FTMS"/>
<pk mz="323.163085" i="2573884.0" sn="21.61" a="1655.92" fwhm="0.000654" res="494091.9" algo="FTMS"/>
<pk mz="323.168673" i="2062141.6" sn="16.82" a="1122.95" fwhm="0.000585" res="552323.4" algo="FTMS"/>
<pk mz="323.180843" i="1223488.8" sn="8.97" a="426.57" fwhm="0.000489" res="660985.6" algo="FTMS"/>
<pk mz="323.186370" i="1276226.3" sn="9.47" a="577.15" fwhm="0.000623" res="518817.7" algo="FTMS"/>
<pk mz="323.189721" i="1070019.1" sn="7.54" a="462.95" fwhm="0.000585" res="552537.6" algo="FTMS"/>
<pk mz="323.199469" i="1895237.6" sn="15.26" a="1112.77" fwhm="0.000665" res="485655.2" algo="FTMS"/>
<pk mz="324.010465" i="2042138.6" z="-1" sn="16.63" a="1055.51" fwhm="0.000631" res="513747.1" algo="FTMS" component_name="d" deconvoluted_molecular_mass="323.007289" deconvoluted_isotopic_mass="324.010645"/>
<pk mz="324.036115" i="1380641.4" sn="10.44" a="555.26" fwhm="0.000527" res="614729.5" algo="FTMS"/>
<pk mz="324.072445" i="1391658.9" sn="10.54" a="762.85" fwhm="0.000627" res="517014.4" algo="FTMS"/>
<pk mz="324.085588" i="2599982.3" sn="21.86" a="1495.26" fwhm="0.000629" res="514867.8" algo="FTMS"/>
<pk mz="324.171890" i="1054021.1" sn="7.38" a="420.35" fwhm="0.000597" res="543021.3" algo="FTMS"/>
<pk mz="324.816573" i="1037807.1" sn="7.18" a="550.88" fwhm="0.000763" res="425910.0" algo="FTMS"/>
<pk mz="325.020079" i="1775140.8" sn="14.04" a="891.85" fwhm="0.000630" res="516227.8" algo="FTMS"/>
<pk mz="325.034730" i="11898153.0" z="-1" sn="108.20" a="7874.54" fwhm="0.000671" res="484404.2" algo="FTMS" component_name="r" deconvoluted_molecular_mass="325.034911" deconvoluted_isotopic_mass="325.034911"/>
<pk mz="325.056479" i="3393838.5" sn="29.10" a="2024.65" fwhm="0.000661" res="491595.8" algo="FTMS"/>
<pk mz="325.067754" i="1310385.4" sn="9.72" a="601.03" fwhm="0.000635" res="512317.1" algo="FTMS"/>
<pk mz="325.092890" i="3301688.0" sn="28.24" a="1978.92" fwhm="0.000640" res="507898.7" algo="FTMS"/>
<pk mz="325.096243" i="1075256.9" sn="7.53" a="562.48" fwhm="0.000676" res="480684.1" algo="FTMS"/>
<pk mz="325.105944" i="1421627.5" sn="10.75" a="678.70" fwhm="0.000586" res="554787.9" algo="FTMS"/>
<pk mz="325.129274" i="2580801.8" sn="21.54" a="1360.43" fwhm="0.000644" res="505050.7" algo="FTMS"/>
<pk mz="325.147884" i="3972422.5" sn="34.48" a="2369.05" fwhm="0.000638" res="509682.0" algo="FTMS"/>
<pk mz="325.160115" i="1201929.8" sn="8.71" a="782.98" fwhm="0.000851" res="382269.3" algo="FTMS"/>
<pk mz="325.165595" i="2301771.3" sn="18.94" a="1275.15" fwhm="0.000569" res="571125.4" algo="FTMS"/>
<pk mz="325.171444" i="1491916.8" sn="11.41" a="844.46" fwhm="0.000755" res="430573.8" algo="FTMS"/>
<pk mz="325.177790" i="2022734.5" sn="16.34" a="1033.24" fwhm="0.000584" res="556641.3" algo="FTMS"/>
<pk mz="325.178674" i="1162062.8" sn="8.34" a="480.70" fwhm="0.000582" res="558280.3" algo="FTMS"/>
<pk mz="325.184283" i="171085136.0" z="-1" sn="1588.90" a="110737.84" fwhm="0.000658" res="494391.0" algo="FTMS" component_name="C" deconvoluted_molecular_mass="325.184468" deconvoluted_isotopic_mass="325.184464"/>
<pk mz="325.202042" i="2279509.0" sn="18.73" a="1256.65" fwhm="0.000640" res="508510.9" algo="FTMS"/>
<pk mz="326.038065" i="1098098.3" z="-1" sn="7.74" a="602.54" fwhm="0.000796" res="409708.7" algo="FTMS" component_name="r" deconvoluted_molecular_mass="325.034911" deconvoluted_isotopic_mass="326.038247"/>
<pk mz="326.051804" i="1637941.9" sn="12.76" a="945.14" fwhm="0.000658" res="495390.8" algo="FTMS"/>
<pk mz="326.082467" i="1137406.1" sn="8.11" a="637.08" fwhm="0.000782" res="417168.9" algo="FTMS"/>
<pk mz="326.088199" i="1389247.6" sn="10.45" a="741.50" fwhm="0.000641" res="508457.9" algo="FTMS"/>
<pk mz="326.135675" i="1544268.1" sn="11.89" a="772.62" fwhm="0.000662" res="492439.6" algo="FTMS"/>
<pk mz="326.183672" i="1373272.9" sn="10.30" a="618.94" fwhm="0.000599" res="544470.0" algo="FTMS"/>
<pk mz="326.187645" i="31665754.0" z="-1" sn="292.07" a="21272.89" fwhm="0.000670" res="487038.2" algo="FTMS" component_name="C" deconvoluted_molecular_mass="325.184468" deconvoluted_isotopic_mass="326.187828"/>
<pk mz="327.035731" i="1557563.3" sn="12.01" a="730.49" fwhm="0.000583" res="561302.7" algo="FTMS"/>
<pk mz="327.072109" i="4436805.0" sn="38.79" a="2874.43" fwhm="0.000687" res="476046.0" algo="FTMS"/>
<pk mz="327.083412" i="1098183.9" sn="7.74" a="424.94" fwhm="0.000596" res="548969.7" algo="FTMS"/>
<pk mz="327.108541" i="4147022.5" sn="36.10" a="2610.01" fwhm="0.000668" res="489717.7" algo="FTMS"/>
<pk mz="327.144930" i="5593944.5" sn="49.56" a="3456.66" fwhm="0.000652" res="501650.9" algo="FTMS"/>
<pk mz="327.156202" i="1215835.3" sn="8.83" a="651.18" fwhm="0.000677" res="483310.0" algo="FTMS"/>
<pk mz="327.163545" i="4398941.0" sn="38.44" a="2927.09" fwhm="0.000678" res="482401.2" algo="FTMS"/>
<pk mz="327.180083" i="6855521.5" sn="61.29" a="4602.06" fwhm="0.000664" res="492750.3" algo="FTMS"/>
<pk mz="327.181279" i="4041570.0" sn="35.12" a="2419.47" fwhm="0.000647" res="505788.6" algo="FTMS"/>
<pk mz="327.191015" i="2850148.5" z="-1" sn="24.04" a="1710.40" fwhm="0.000674" res="485248.2" algo="FTMS" component_name="C" deconvoluted_molecular_mass="325.184468" deconvoluted_isotopic_mass="327.191200"/>
<pk mz="327.217675" i="7531371.5" sn="67.58" a="4829.07" fwhm="0.000668" res="489682.3" algo="FTMS"/>
<pk mz="328.067398" i="1302605.9" sn="9.64" a="665.96" fwhm="0.000627" res="522939.9" algo="FTMS"/>
<pk mz="328.075405" i="1103184.0" sn="7.78" a="502.75" fwhm="0.000625" res="525096.9" algo="FTMS"/>
<pk mz="328.080553" i="1772113.4" sn="14.01" a="956.94" fwhm="0.000723" res="453892.3" algo="FTMS"/>
<pk mz="328.151455" i="1860452.3" sn="14.83" a="948.60" fwhm="0.000605" res="542069.6" algo="FTMS"/>
<pk mz="328.183430" i="1826412.8" sn="14.51" a="1013.09" fwhm="0.000670" res="489771.6" algo="FTMS"/>
<pk mz="328.221027" i="1395062.8" sn="10.50" a="505.39" fwhm="0.000497" res="660357.1" algo="FTMS"/>
<pk mz="329.041548" i="1214801.6" sn="8.82" a="612.40" fwhm="0.000695" res="473626.3" algo="FTMS"/>
<pk mz="329.051447" i="2032980.3" sn="16.43" a="919.07" fwhm="0.000568" res="579398.3" algo="FTMS"/>
<pk mz="329.085154" i="1330781.3" sn="9.90" a="708.77" fwhm="0.000662" res="497360.4" algo="FTMS"/>
<pk mz="329.087817" i="4041054.0" sn="35.11" a="2432.93" fwhm="0.000644" res="511228.7" algo="FTMS"/>
<pk mz="329.124181" i="5579111.5" sn="49.42" a="3671.37" fwhm="0.000691" res="476357.4" algo="FTMS"/>
<pk mz="329.135414" i="1601770.6" sn="12.42" a="1065.19" fwhm="0.000768" res="428439.9" algo="FTMS"/>
<pk mz="329.152529" i="19765616.0" z="-1" sn="181.37" a="13067.89" fwhm="0.000666" res="494120.3" algo="FTMS" component_name="T" deconvoluted_molecular_mass="329.152711" deconvoluted_isotopic_mass="329.152716"/>
<pk mz="329.160576" i="8260977.5" z="-1" sn="74.36" a="5513.65" fwhm="0.000677" res="486213.9" algo="FTMS" component_name="AJ" deconvoluted_molecular_mass="329.160770" deconvoluted_isotopic_mass="329.160763"/>
<pk mz="329.171682" i="1028340.3" sn="7.09" a="323.10" fwhm="0.000516" res="638329.4" algo="FTMS"/>
<pk mz="329.196978" i="3080571.0" sn="26.17" a="1775.06" fwhm="0.000638" res="515751.6" algo="FTMS"/>
<pk mz="329.233357" i="11403653.0" z="-1" sn="103.59" a="7471.94" fwhm="0.000671" res="490833.3" algo="FTMS" component_name="t" deconvoluted_molecular_mass="329.233549" deconvoluted_isotopic_mass="329.233544"/>
<pk mz="330.061053" i="1675617.6" sn="13.10" a="945.51" fwhm="0.000680" res="485696.2" algo="FTMS"/>
<pk mz="330.130662" i="1051380.3" sn="7.30" a="476.81" fwhm="0.000616" res="535611.7" algo="FTMS"/>
<pk mz="330.155840" i="3742843.0" z="-1" sn="32.33" a="2189.24" fwhm="0.000629" res="524991.3" algo="FTMS" component_name="T" deconvoluted_molecular_mass="329.152711" deconvoluted_isotopic_mass="330.156028"/>
<pk mz="330.163971" i="1246973.1" z="-1" sn="9.12" a="624.00" fwhm="0.000693" res="476512.6" algo="FTMS" component_name="AJ" deconvoluted_molecular_mass="329.160770" deconvoluted_isotopic_mass="330.164159"/>
<pk mz="330.167024" i="2526846.0" sn="21.02" a="1419.50" fwhm="0.000632" res="522213.8" algo="FTMS"/>
<pk mz="330.236726" i="2249104.5" z="-1" sn="18.32" a="1084.65" fwhm="0.000588" res="561738.6" algo="FTMS" component_name="t" deconvoluted_molecular_mass="329.233549" deconvoluted_isotopic_mass="330.236914"/>
<pk mz="331.057146" i="1247339.5" sn="9.06" a="563.98" fwhm="0.000603" res="549177.7" algo="FTMS"/>
<pk mz="331.067058" i="1340526.1" sn="9.92" a="564.17" fwhm="0.000557" res="594783.3" algo="FTMS"/>
<pk mz="331.082381" i="1318130.3" sn="9.71" a="770.16" fwhm="0.000835" res="396289.5" algo="FTMS"/>
<pk mz="331.103466" i="2642039.8" sn="21.95" a="1585.35" fwhm="0.000661" res="500897.9" algo="FTMS"/>
<pk mz="331.114702" i="1794170.9" sn="14.11" a="967.84" fwhm="0.000668" res="495525.7" algo="FTMS"/>
<pk mz="331.118845" i="1213564.0" sn="8.75" a="618.48" fwhm="0.000666" res="497429.9" algo="FTMS"/>
<pk mz="331.131836" i="1822591.5" sn="14.37" a="990.53" fwhm="0.000610" res="542983.6" algo="FTMS"/>
<pk mz="331.139862" i="5458817.5" sn="47.97" a="3487.73" fwhm="0.000677" res="489269.0" algo="FTMS"/>
<pk mz="331.149547" i="6175620.0" sn="54.60" a="4273.12" fwhm="0.000701" res="472310.0" algo="FTMS"/>
<pk mz="331.176241" i="5170059.5" sn="45.31" a="3243.21" fwhm="0.000657" res="504374.7" algo="FTMS"/>
<pk mz="331.204576" i="1226258.9" sn="8.86" a="488.32" fwhm="0.000574" res="576718.7" algo="FTMS"/>
<pk mz="331.212640" i="2082965.0" sn="16.78" a="1115.98" fwhm="0.000655" res="505347.2" algo="FTMS"/>
<pk mz="331.248997" i="2042526.8" sn="16.41" a="1106.96" fwhm="0.000632" res="524535.6" algo="FTMS"/>
<pk mz="332.041191" i="1081586.0" sn="7.52" a="375.46" fwhm="0.000529" res="627133.5" algo="FTMS"/>
<pk mz="332.077602" i="1509755.8" sn="11.48" a="948.24" fwhm="0.000704" res="471610.0" algo="FTMS"/>
<pk mz="332.098618" i="1091969.3" sn="7.62" a="711.32" fwhm="0.000883" res="376144.6" algo="FTMS"/>
<pk mz="332.135110" i="1407115.0" sn="10.53" a="651.01" fwhm="0.000614" res="540914.8" algo="FTMS"/>
<pk mz="332.146312" i="1200270.0" sn="8.62" a="514.52" fwhm="0.000618" res="537044.3" algo="FTMS"/>
<pk mz="332.152952" i="1190415.8" sn="8.53" a="555.68" fwhm="0.000654" res="508029.0" algo="FTMS"/>
<pk mz="332.173927" i="3000981.3" sn="25.26" a="1697.68" fwhm="0.000637" res="521711.5" algo="FTMS"/>
<pk mz="332.675578" i="1612059.0" sn="12.42" a="909.74" fwhm="0.000692" res="480761.9" algo="FTMS"/>
<pk mz="333.025185" i="2045048.1" sn="16.42" a="1094.94" fwhm="0.000620" res="537019.4" algo="FTMS"/>
<pk mz="333.061613" i="2171265.8" sn="17.59" a="1225.16" fwhm="0.000647" res="515071.2" algo="FTMS"/>
<pk mz="333.064857" i="1675906.6" sn="13.01" a="870.51" fwhm="0.000631" res="528178.4" algo="FTMS"/>
<pk mz="333.072789" i="1051268.8" sn="7.24" a="460.38" fwhm="0.000636" res="523841.3" algo="FTMS"/>
<pk mz="333.074787" i="1050885.3" sn="7.24" a="502.39" fwhm="0.000729" res="456589.6" algo="FTMS"/>
<pk mz="333.098055" i="1117963.5" sn="7.86" a="591.47" fwhm="0.000650" res="512276.4" algo="FTMS"/>
<pk mz="333.111047" i="4093327.0" sn="35.35" a="2605.27" fwhm="0.000666" res="499828.6" algo="FTMS"/>
<pk mz="333.119065" i="1822353.1" sn="14.37" a="887.92" fwhm="0.000615" res="541895.8" algo="FTMS"/>
<pk mz="333.147485" i="1517464.6" sn="11.55" a="746.02" fwhm="0.000664" res="501668.4" algo="FTMS"/>
<pk mz="333.155468" i="2570650.8" sn="21.28" a="1471.30" fwhm="0.000668" res="498854.6" algo="FTMS"/>
<pk mz="333.183801" i="1629346.3" sn="12.58" a="872.35" fwhm="0.000677" res="492412.3" algo="FTMS"/>
<pk mz="333.220219" i="2582956.0" sn="21.39" a="1494.85" fwhm="0.000653" res="509931.0" algo="FTMS"/>
<pk mz="334.056855" i="3882634.3" sn="33.40" a="2529.05" fwhm="0.000704" res="474784.5" algo="FTMS"/>
<pk mz="334.114336" i="2045849.6" sn="16.43" a="1190.89" fwhm="0.000730" res="457908.8" algo="FTMS"/>
<pk mz="334.988422" i="6608769.0" sn="58.59" a="4363.01" fwhm="0.000693" res="483460.2" algo="FTMS"/>
<pk mz="335.004480" i="1431685.5" sn="10.75" a="724.27" fwhm="0.000646" res="518210.1" algo="FTMS"/>
<pk mz="335.040858" i="2171791.0" sn="17.59" a="1110.39" fwhm="0.000618" res="542117.9" algo="FTMS"/>
<pk mz="335.052084" i="3160978.0" sn="26.73" a="2122.17" fwhm="0.000727" res="460623.1" algo="FTMS"/>
<pk mz="335.077268" i="2718360.8" sn="22.64" a="1784.64" fwhm="0.000745" res="449707.3" algo="FTMS"/>
<pk mz="335.080607" i="12189594.0" z="-1" sn="110.16" a="8303.26" fwhm="0.000693" res="483336.4" algo="FTMS" component_name="n" deconvoluted_molecular_mass="335.080799" deconvoluted_isotopic_mass="335.080802"/>
<pk mz="335.090295" i="1813660.1" sn="14.28" a="1090.83" fwhm="0.000701" res="478247.9" algo="FTMS"/>
<pk mz="335.113625" i="1357090.4" sn="10.06" a="656.65" fwhm="0.000661" res="506669.7" algo="FTMS"/>
<pk mz="335.126664" i="2536869.8" sn="20.96" a="1639.36" fwhm="0.000701" res="477770.7" algo="FTMS"/>
<pk mz="335.153398" i="1217964.9" sn="8.78" a="486.77" fwhm="0.000574" res="584007.2" algo="FTMS"/>
<pk mz="335.163081" i="2328751.5" sn="19.04" a="1264.59" fwhm="0.000631" res="531147.1" algo="FTMS"/>
<pk mz="335.189761" i="2278838.5" sn="18.58" a="1240.24" fwhm="0.000656" res="510704.9" algo="FTMS"/>
<pk mz="335.199462" i="3325369.0" sn="28.25" a="1832.73" fwhm="0.000614" res="546197.1" algo="FTMS"/>
<pk mz="335.991754" i="1039114.3" sn="7.12" a="401.86" fwhm="0.000566" res="593873.0" algo="FTMS"/>
<pk mz="336.036084" i="1125398.0" sn="7.92" a="412.37" fwhm="0.000596" res="563712.1" algo="FTMS"/>
<pk mz="336.083922" i="1562018.5" z="-1" sn="11.95" a="688.93" fwhm="0.000578" res="581072.4" algo="FTMS" component_name="n" deconvoluted_molecular_mass="335.080799" deconvoluted_isotopic_mass="336.084119"/>
<pk mz="336.158332" i="1267894.1" sn="9.24" a="535.56" fwhm="0.000586" res="574008.1" algo="FTMS"/>
<pk mz="336.986379" i="5853584.0" sn="51.61" a="3893.98" fwhm="0.000697" res="483353.8" algo="FTMS"/>
<pk mz="337.020105" i="1842072.8" sn="14.54" a="981.57" fwhm="0.000673" res="501121.4" algo="FTMS"/>
<pk mz="337.056528" i="4327842.0" sn="37.51" a="2811.83" fwhm="0.000692" res="487355.9" algo="FTMS"/>
<pk mz="337.092854" i="3025835.8" sn="25.48" a="1994.06" fwhm="0.000722" res="466912.0" algo="FTMS"/>
<pk mz="337.096302" i="1109036.6" sn="7.71" a="673.27" fwhm="0.000960" res="351273.7" algo="FTMS"/>
<pk mz="337.104059" i="1246254.8" sn="8.97" a="535.24" fwhm="0.000651" res="517877.9" algo="FTMS"/>
<pk mz="337.105970" i="2880431.3" sn="23.97" a="1703.04" fwhm="0.000662" res="509235.5" algo="FTMS"/>
<pk mz="337.129320" i="1678517.4" sn="12.94" a="926.11" fwhm="0.000668" res="504633.4" algo="FTMS"/>
<pk mz="337.132610" i="1253046.1" sn="9.03" a="739.97" fwhm="0.000737" res="457272.9" algo="FTMS"/>
<pk mz="337.142334" i="3276728.8" sn="27.60" a="1915.98" fwhm="0.000649" res="519495.9" algo="FTMS"/>
<pk mz="337.168973" i="2148287.8" sn="17.25" a="1283.99" fwhm="0.000695" res="485402.0" algo="FTMS"/>
<pk mz="337.178697" i="2465730.3" sn="20.16" a="1501.20" fwhm="0.000707" res="477132.4" algo="FTMS"/>
<pk mz="337.184217" i="1062595.8" sn="7.29" a="435.57" fwhm="0.000562" res="599953.2" algo="FTMS"/>
<pk mz="337.196476" i="1182790.9" sn="8.39" a="550.43" fwhm="0.000690" res="488711.0" algo="FTMS"/>
<pk mz="337.201901" i="1150792.4" sn="8.09" a="644.06" fwhm="0.000687" res="491164.3" algo="FTMS"/>
<pk mz="337.205413" i="6132169.5" sn="53.81" a="3964.41" fwhm="0.000671" res="502181.7" algo="FTMS"/>
<pk mz="337.215119" i="1448395.9" sn="10.83" a="673.70" fwhm="0.000606" res="556092.8" algo="FTMS"/>
<pk mz="337.989769" i="1189014.4" sn="8.44" a="620.27" fwhm="0.000691" res="489120.3" algo="FTMS"/>
<pk mz="338.051801" i="1515942.5" sn="11.44" a="759.26" fwhm="0.000620" res="544813.4" algo="FTMS"/>
<pk mz="338.088085" i="1534896.0" sn="11.62" a="858.64" fwhm="0.000712" res="474510.9" algo="FTMS"/>
<pk mz="338.208785" i="1077327.5" sn="7.42" a="396.24" fwhm="0.000587" res="575883.7" algo="FTMS"/>
<pk mz="338.887288" i="1160191.9" sn="8.18" a="586.17" fwhm="0.000722" res="469376.3" algo="FTMS"/>
<pk mz="339.013997" i="5491616.5" sn="47.93" a="3707.39" fwhm="0.000705" res="480547.0" algo="FTMS"/>
<pk mz="339.035799" i="2598822.5" sn="21.38" a="1539.43" fwhm="0.000646" res="524772.6" algo="FTMS"/>
<pk mz="339.050373" i="41556908.0" z="-1" sn="378.90" a="29220.31" fwhm="0.000711" res="476903.3" algo="FTMS" component_name="L" deconvoluted_molecular_mass="339.050503" deconvoluted_isotopic_mass="339.050573"/>
<pk mz="339.072135" i="3852719.8" sn="32.89" a="2641.16" fwhm="0.000749" res="452655.3" algo="FTMS"/>
<pk mz="339.075477" i="1229488.8" sn="8.81" a="773.56" fwhm="0.000819" res="413768.8" algo="FTMS"/>
<pk mz="339.108527" i="3258809.3" sn="27.44" a="1985.82" fwhm="0.000692" res="490369.0" algo="FTMS"/>
<pk mz="339.121588" i="2327484.8" sn="18.89" a="1560.15" fwhm="0.000758" res="447328.5" algo="FTMS"/>
<pk mz="339.139413" i="1286849.3" sn="9.34" a="562.63" fwhm="0.000643" res="527227.3" algo="FTMS"/>
<pk mz="339.144962" i="3035074.8" sn="25.38" a="1926.65" fwhm="0.000691" res="490587.6" algo="FTMS"/>
<pk mz="339.157963" i="1826502.1" sn="14.29" a="893.74" fwhm="0.000603" res="562747.8" algo="FTMS"/>
<pk mz="339.163522" i="2749895.5" sn="22.77" a="1588.04" fwhm="0.000642" res="528122.4" algo="FTMS"/>
<pk mz="339.181245" i="1810380.1" sn="14.14" a="878.74" fwhm="0.000590" res="574802.2" algo="FTMS"/>
<pk mz="339.199932" i="69082064.0" z="-1" sn="631.50" a="49556.57" fwhm="0.000716" res="473717.4" algo="FTMS" component_name="G" deconvoluted_molecular_mass="339.200137" deconvoluted_isotopic_mass="339.200132"/>
<pk mz="339.217700" i="1477333.5" sn="11.09" a="981.15" fwhm="0.000785" res="432384.4" algo="FTMS"/>
<pk mz="340.030973" i="1218087.5" sn="8.71" a="705.81" fwhm="0.001000" res="340078.1" algo="FTMS"/>
<pk mz="340.053732" i="4301485.5" z="-1" sn="37.00" a="2869.86" fwhm="0.000693" res="490689.1" algo="FTMS" component_name="L" deconvoluted_molecular_mass="339.050503" deconvoluted_isotopic_mass="340.053934"/>
<pk mz="340.067408" i="1877424.9" sn="14.76" a="1163.04" fwhm="0.000749" res="453974.4" algo="FTMS"/>
<pk mz="340.203298" i="14433492.0" z="-1" sn="129.98" a="10518.90" fwhm="0.000727" res="467695.8" algo="FTMS" component_name="G" deconvoluted_molecular_mass="339.200137" deconvoluted_isotopic_mass="340.203500"/>
<pk mz="340.885275" i="2380162.5" sn="19.37" a="1332.06" fwhm="0.000658" res="518327.4" algo="FTMS"/>
<pk mz="341.029648" i="2516647.5" sn="20.62" a="1670.63" fwhm="0.000728" res="468505.1" algo="FTMS"/>
<pk mz="341.046197" i="1438891.6" sn="10.73" a="714.93" fwhm="0.000613" res="556722.7" algo="FTMS"/>
<pk mz="341.051446" i="2812077.0" sn="23.33" a="1822.43" fwhm="0.000746" res="457027.4" algo="FTMS"/>
<pk mz="341.054651" i="1403693.9" z="-1" sn="10.41" a="793.83" fwhm="0.000745" res="457595.1" algo="FTMS" component_name="L" deconvoluted_molecular_mass="339.050503" deconvoluted_isotopic_mass="341.054854"/>
<pk mz="341.070078" i="3459505.8" sn="29.27" a="2289.14" fwhm="0.000720" res="473944.7" algo="FTMS"/>
<pk mz="341.087796" i="3686838.3" sn="31.36" a="2775.18" fwhm="0.000762" res="447787.0" algo="FTMS"/>
<pk mz="341.124179" i="4668351.5" sn="40.37" a="3160.08" fwhm="0.000731" res="466469.7" algo="FTMS"/>
<pk mz="341.135386" i="1364930.4" sn="10.05" a="571.19" fwhm="0.000582" res="585747.0" algo="FTMS"/>
<pk mz="341.142857" i="1700036.4" sn="13.13" a="1062.64" fwhm="0.000721" res="472950.4" algo="FTMS"/>
<pk mz="341.160560" i="6357449.0" sn="55.87" a="4476.65" fwhm="0.000727" res="469194.1" algo="FTMS"/>
<pk mz="341.179229" i="5246413.5" sn="45.67" a="3697.79" fwhm="0.000730" res="467429.1" algo="FTMS"/>
<pk mz="341.195760" i="2838481.8" sn="23.57" a="1886.64" fwhm="0.000721" res="473063.1" algo="FTMS"/>
<pk mz="341.196931" i="3720146.0" sn="31.66" a="2606.19" fwhm="0.000771" res="442423.5" algo="FTMS"/>
<pk mz="341.206646" i="1270996.6" z="-1" sn="9.19" a="684.27" fwhm="0.000678" res="503069.8" algo="FTMS" component_name="G" deconvoluted_molecular_mass="339.200137" deconvoluted_isotopic_mass="341.206850"/>
<pk mz="341.233433" i="1778651.4" sn="13.85" a="1111.43" fwhm="0.000745" res="458263.5" algo="FTMS"/>
<pk mz="342.083052" i="1186995.1" sn="8.42" a="560.58" fwhm="0.000620" res="551914.7" algo="FTMS"/>
<pk mz="342.091269" i="1161013.3" sn="8.18" a="625.57" fwhm="0.000747" res="457750.0" algo="FTMS"/>
<pk mz="342.096132" i="3015350.5" sn="25.19" a="1893.81" fwhm="0.000708" res="482988.1" algo="FTMS"/>
<pk mz="342.130585" i="1335231.1" sn="9.78" a="703.24" fwhm="0.000686" res="498971.3" algo="FTMS"/>
<pk mz="342.167078" i="3401928.5" sn="28.74" a="2051.43" fwhm="0.000675" res="506835.6" algo="FTMS"/>
<pk mz="343.009596" i="1062556.4" sn="7.27" a="537.50" fwhm="0.000697" res="492009.5" algo="FTMS"/>
<pk mz="343.030599" i="1093025.8" sn="7.55" a="449.47" fwhm="0.000632" res="542492.7" algo="FTMS"/>
<pk mz="343.067105" i="2611626.8" sn="21.49" a="1630.38" fwhm="0.000697" res="492279.8" algo="FTMS"/>
<pk mz="343.103471" i="4804532.0" sn="41.61" a="3349.14" fwhm="0.000733" res="467806.7" algo="FTMS"/>
<pk mz="343.114752" i="2199734.8" sn="17.71" a="1297.37" fwhm="0.000686" res="500363.7" algo="FTMS"/>
<pk mz="343.139845" i="6555581.0" sn="57.68" a="4704.06" fwhm="0.000732" res="468590.3" algo="FTMS"/>
<pk mz="343.151083" i="2883519.8" sn="23.98" a="1742.72" fwhm="0.000691" res="496800.3" algo="FTMS"/>
<pk mz="343.158512" i="1373249.8" sn="10.12" a="841.02" fwhm="0.000791" res="433875.6" algo="FTMS"/>
<pk mz="343.168150" i="19365828.0" z="-1" sn="175.24" a="14972.05" fwhm="0.000750" res="457842.0" algo="FTMS" component_name="W" deconvoluted_molecular_mass="343.168355" deconvoluted_isotopic_mass="343.168356"/>
<pk mz="343.176247" i="6362054.0" sn="55.90" a="4570.15" fwhm="0.000743" res="461792.2" algo="FTMS"/>
<pk mz="343.212596" i="4218831.5" sn="36.24" a="2873.72" fwhm="0.000727" res="472400.9" algo="FTMS"/>
<pk mz="343.248985" i="3090392.3" sn="25.88" a="1862.88" fwhm="0.000688" res="498616.0" algo="FTMS"/>
<pk mz="344.143237" i="1539766.9" sn="11.56" a="856.88" fwhm="0.000717" res="479652.6" algo="FTMS"/>
<pk mz="344.146423" i="1285303.8" sn="9.24" a="620.31" fwhm="0.000666" res="517095.2" algo="FTMS"/>
<pk mz="344.154423" i="1138361.6" sn="7.90" a="546.59" fwhm="0.000615" res="559332.8" algo="FTMS"/>
<pk mz="344.171487" i="4415166.0" z="-1" sn="37.74" a="3138.88" fwhm="0.000723" res="476113.3" algo="FTMS" component_name="W" deconvoluted_molecular_mass="343.168355" deconvoluted_isotopic_mass="344.171695"/>
<pk mz="344.179553" i="1670847.9" sn="12.75" a="892.92" fwhm="0.000687" res="501298.6" algo="FTMS"/>
<pk mz="344.182758" i="3122880.8" sn="25.97" a="2054.97" fwhm="0.000719" res="478459.1" algo="FTMS"/>
<pk mz="344.216209" i="1138249.0" sn="7.90" a="726.61" fwhm="0.000881" res="390588.5" algo="FTMS"/>
<pk mz="345.025190" i="1471376.3" sn="10.93" a="796.55" fwhm="0.000669" res="516090.8" algo="FTMS"/>
<pk mz="345.046389" i="1271189.4" sn="9.11" a="578.88" fwhm="0.000608" res="567441.0" algo="FTMS"/>
<pk mz="345.061643" i="1622169.1" sn="12.31" a="914.08" fwhm="0.000690" res="499945.2" algo="FTMS"/>
<pk mz="345.082715" i="2341790.3" sn="18.86" a="1343.87" fwhm="0.000669" res="515499.2" algo="FTMS"/>
<pk mz="345.093907" i="1311393.0" sn="9.48" a="810.04" fwhm="0.000790" res="436886.6" algo="FTMS"/>
<pk mz="345.119112" i="3906983.3" sn="33.11" a="2773.85" fwhm="0.000770" res="448072.8" algo="FTMS"/>
<pk mz="345.130321" i="2373546.0" sn="19.15" a="1541.16" fwhm="0.000773" res="446730.1" algo="FTMS"/>
<pk mz="345.147397" i="2172846.3" sn="17.32" a="1199.41" fwhm="0.000665" res="518918.9" algo="FTMS"/>
<pk mz="345.155483" i="7372208.0" sn="64.66" a="5150.79" fwhm="0.000727" res="474634.3" algo="FTMS"/>
<pk mz="345.165223" i="6669746.5" sn="58.26" a="4573.25" fwhm="0.000724" res="476989.0" algo="FTMS"/>
<pk mz="345.183872" i="1107511.1" sn="7.62" a="729.87" fwhm="0.000838" res="412063.3" algo="FTMS"/>
<pk mz="345.191860" i="3534265.0" sn="29.72" a="2379.84" fwhm="0.000733" res="470820.0" algo="FTMS"/>
<pk mz="345.228282" i="3379138.0" sn="28.30" a="2078.93" fwhm="0.000684" res="504805.2" algo="FTMS"/>
<pk mz="346.056865" i="1397643.5" sn="10.26" a="616.46" fwhm="0.000602" res="574765.8" algo="FTMS"/>
<pk mz="346.093169" i="1305748.3" sn="9.42" a="672.33" fwhm="0.000749" res="462248.5" algo="FTMS"/>
<pk mz="346.132834" i="1147805.9" sn="7.98" a="767.68" fwhm="0.001193" res="290017.1" algo="FTMS"/>
<pk mz="346.150779" i="1526178.3" sn="11.43" a="730.32" fwhm="0.000650" res="532918.6" algo="FTMS"/>
<pk mz="346.158883" i="1052836.1" sn="7.12" a="391.00" fwhm="0.000575" res="602191.4" algo="FTMS"/>
<pk mz="346.161985" i="2868901.0" sn="23.65" a="1978.83" fwhm="0.000726" res="476805.2" algo="FTMS"/>
<pk mz="346.757114" i="1047092.1" sn="7.07" a="483.17" fwhm="0.000630" res="550107.9" algo="FTMS"/>
<pk mz="347.004438" i="1155951.4" sn="8.06" a="522.72" fwhm="0.000632" res="549231.3" algo="FTMS"/>
<pk mz="347.040891" i="2412664.0" sn="19.50" a="1936.31" fwhm="0.000816" res="425138.5" algo="FTMS"/>
<pk mz="347.052190" i="1044602.8" sn="7.04" a="529.87" fwhm="0.000697" res="497888.2" algo="FTMS"/>
<pk mz="347.077259" i="1642880.8" sn="12.49" a="716.50" fwhm="0.000562" res="617808.7" algo="FTMS"/>
<pk mz="347.088416" i="1390979.4" sn="10.20" a="696.58" fwhm="0.000711" res="488310.0" algo="FTMS"/>
<pk mz="347.090336" i="2568580.0" sn="20.92" a="1618.19" fwhm="0.000679" res="510854.3" algo="FTMS"/>
<pk mz="347.098401" i="1389317.8" sn="10.18" a="773.32" fwhm="0.000731" res="474525.2" algo="FTMS"/>
<pk mz="347.109648" i="1292680.5" sn="9.30" a="759.77" fwhm="0.000758" res="457706.4" algo="FTMS"/>
<pk mz="347.113593" i="1255305.4" sn="8.96" a="457.75" fwhm="0.000566" res="612827.7" algo="FTMS"/>
<pk mz="347.117042" i="1259530.3" sn="9.00" a="840.64" fwhm="0.000847" res="409791.1" algo="FTMS"/>
<pk mz="347.126768" i="2282892.5" sn="18.32" a="1555.74" fwhm="0.000743" res="467148.5" algo="FTMS"/>
<pk mz="347.134726" i="2979726.5" sn="24.66" a="2051.05" fwhm="0.000753" res="461238.4" algo="FTMS"/>
<pk mz="347.137067" i="2342543.0" sn="18.86" a="1571.08" fwhm="0.000766" res="453433.3" algo="FTMS"/>
<pk mz="347.144615" i="1105552.9" sn="7.60" a="542.22" fwhm="0.000794" res="437227.3" algo="FTMS"/>
<pk mz="347.163037" i="1808533.3" sn="14.00" a="921.35" fwhm="0.000602" res="576660.3" algo="FTMS"/>
<pk mz="347.171140" i="2220951.3" sn="17.75" a="1231.82" fwhm="0.000649" res="535279.7" algo="FTMS"/>
<pk mz="347.199508" i="3200926.0" sn="26.68" a="2123.18" fwhm="0.000737" res="470984.5" algo="FTMS"/>
<pk mz="348.036050" i="1492836.3" sn="11.12" a="891.29" fwhm="0.000777" res="447687.1" algo="FTMS"/>
<pk mz="348.072478" i="2198380.8" sn="17.55" a="1566.13" fwhm="0.000768" res="452994.4" algo="FTMS"/>
<pk mz="348.093668" i="1601393.9" sn="12.11" a="848.26" fwhm="0.000678" res="513698.6" algo="FTMS"/>
<pk mz="348.108817" i="1241205.4" sn="8.83" a="587.19" fwhm="0.000661" res="526457.4" algo="FTMS"/>
<pk mz="348.129976" i="2038906.4" sn="16.09" a="1311.05" fwhm="0.000718" res="485037.7" algo="FTMS"/>
<pk mz="348.166415" i="1213955.0" sn="8.58" a="721.70" fwhm="0.000760" res="457986.2" algo="FTMS"/>
<pk mz="349.020118" i="2345546.8" sn="18.88" a="1468.27" fwhm="0.000721" res="484086.9" algo="FTMS"/>
<pk mz="349.031263" i="1051469.4" sn="7.10" a="495.70" fwhm="0.000707" res="493982.4" algo="FTMS"/>
<pk mz="349.055137" i="4579667.0" sn="39.23" a="3330.31" fwhm="0.000732" res="477107.3" algo="FTMS"/>
<pk mz="349.056521" i="3001171.3" sn="24.85" a="1828.69" fwhm="0.000694" res="502782.4" algo="FTMS"/>
<pk mz="349.092868" i="2220379.8" sn="17.74" a="1248.38" fwhm="0.000658" res="530801.9" algo="FTMS"/>
<pk mz="349.105960" i="38446432.0" z="-1" sn="347.59" a="31365.39" fwhm="0.000769" res="454121.0" algo="FTMS" component_name="M" deconvoluted_molecular_mass="349.105865" deconvoluted_isotopic_mass="349.106175"/>
<pk mz="349.129327" i="1447780.3" sn="10.71" a="717.69" fwhm="0.000627" res="557051.7" algo="FTMS"/>
<pk mz="349.142341" i="5090663.5" sn="43.88" a="3598.21" fwhm="0.000731" res="477562.0" algo="FTMS"/>
<pk mz="349.165777" i="1045868.7" sn="7.05" a="512.60" fwhm="0.000753" res="463655.0" algo="FTMS"/>
<pk mz="349.178726" i="3291503.8" sn="27.50" a="2292.20" fwhm="0.000755" res="462249.4" algo="FTMS"/>
<pk mz="349.205464" i="4501878.0" sn="38.52" a="3134.78" fwhm="0.000748" res="467067.3" algo="FTMS"/>
<pk mz="349.215105" i="5330296.0" sn="46.06" a="3946.47" fwhm="0.000755" res="462815.5" algo="FTMS"/>
<pk mz="349.241849" i="3344766.5" sn="27.98" a="2295.49" fwhm="0.000736" res="474684.1" algo="FTMS"/>
<pk mz="350.051812" i="1730105.5" sn="13.28" a="1024.97" fwhm="0.000733" res="477844.9" algo="FTMS"/>
<pk mz="350.088176" i="1425473.9" sn="10.50" a="787.12" fwhm="0.000648" res="540401.1" algo="FTMS"/>
<pk mz="350.109311" i="6740550.5" z="-1" sn="58.90" a="5390.84" fwhm="0.000781" res="448431.2" algo="FTMS" component_name="M" deconvoluted_molecular_mass="349.105865" deconvoluted_isotopic_mass="350.109528"/>
<pk mz="350.145709" i="1406287.1" sn="10.33" a="612.70" fwhm="0.000566" res="618566.2" algo="FTMS"/>
<pk mz="350.208665" i="1138013.5" sn="7.89" a="499.87" fwhm="0.000656" res="533723.9" algo="FTMS"/>
<pk mz="350.218563" i="1285087.8" sn="9.22" a="768.45" fwhm="0.000850" res="412028.6" algo="FTMS"/>
<pk mz="351.035735" i="3685146.3" sn="30.82" a="2779.26" fwhm="0.000770" res="455725.8" algo="FTMS"/>
<pk mz="351.046984" i="1085724.9" sn="7.35" a="448.39" fwhm="0.000601" res="583649.7" algo="FTMS"/>
<pk mz="351.052091" i="1770014.0" sn="13.53" a="1146.11" fwhm="0.000786" res="446450.1" algo="FTMS"/>
<pk mz="351.072148" i="3385634.5" sn="28.12" a="2377.93" fwhm="0.000749" res="468665.4" algo="FTMS"/>
<pk mz="351.075466" i="1464611.4" sn="10.77" a="703.35" fwhm="0.000655" res="536120.7" algo="FTMS"/>
<pk mz="351.083380" i="1082661.1" sn="7.32" a="405.47" fwhm="0.000599" res="585650.6" algo="FTMS"/>
<pk mz="351.085234" i="1555493.6" sn="11.59" a="781.11" fwhm="0.000688" res="510417.8" algo="FTMS"/>
<pk mz="351.103009" i="10805034.0" z="-1" sn="95.13" a="8107.13" fwhm="0.000761" res="461516.2" algo="FTMS" component_name="y" deconvoluted_molecular_mass="351.103228" deconvoluted_isotopic_mass="351.103227"/>
<pk mz="351.108565" i="3728682.8" z="-1" sn="31.22" a="2569.13" fwhm="0.000748" res="469143.8" algo="FTMS" component_name="M" deconvoluted_molecular_mass="349.105865" deconvoluted_isotopic_mass="351.108782"/>
<pk mz="351.121603" i="4217646.0" sn="35.63" a="3034.57" fwhm="0.000779" res="450695.0" algo="FTMS"/>
<pk mz="351.139465" i="1860657.9" sn="14.35" a="1063.44" fwhm="0.000702" res="500341.7" algo="FTMS"/>
<pk mz="351.144883" i="2475827.0" sn="19.90" a="1902.66" fwhm="0.000857" res="409859.1" algo="FTMS"/>
<pk mz="351.157989" i="4506934.0" sn="38.25" a="3166.60" fwhm="0.000758" res="463080.4" algo="FTMS"/>
<pk mz="351.175671" i="1058618.1" sn="7.10" a="355.34" fwhm="0.000558" res="629849.6" algo="FTMS"/>
<pk mz="351.184698" i="2257212.3" sn="17.93" a="1250.16" fwhm="0.000667" res="526296.2" algo="FTMS"/>
<pk mz="351.194401" i="5083966.5" sn="43.46" a="3581.53" fwhm="0.000734" res="478475.2" algo="FTMS"/>
<pk mz="351.212210" i="1747266.4" sn="13.32" a="1070.86" fwhm="0.000739" res="475212.1" algo="FTMS"/>
<pk mz="351.221086" i="6778692.5" sn="58.76" a="5082.44" fwhm="0.000778" res="451232.9" algo="FTMS"/>
<pk mz="351.230748" i="1062598.6" sn="7.14" a="485.04" fwhm="0.000674" res="520741.0" algo="FTMS"/>
<pk mz="352.067328" i="1505027.3" sn="11.13" a="927.05" fwhm="0.000802" res="439140.2" algo="FTMS"/>
<pk mz="352.106359" i="2033164.0" z="-1" sn="15.90" a="1607.04" fwhm="0.000802" res="439172.1" algo="FTMS" component_name="y" deconvoluted_molecular_mass="351.103228" deconvoluted_isotopic_mass="352.106578"/>
<pk mz="352.197756" i="1294112.5" sn="9.23" a="767.85" fwhm="0.000767" res="459399.6" algo="FTMS"/>
<pk mz="352.224456" i="1769254.4" sn="13.52" a="1093.36" fwhm="0.000747" res="471689.5" algo="FTMS"/>
<pk mz="352.969891" i="1481676.6" sn="10.92" a="1100.63" fwhm="0.000903" res="391055.3" algo="FTMS"/>
<pk mz="353.029633" i="14153946.0" z="-1" sn="125.37" a="11415.02" fwhm="0.000793" res="445202.4" algo="FTMS" component_name="g" deconvoluted_molecular_mass="353.029858" deconvoluted_isotopic_mass="353.029854"/>
<pk mz="353.051436" i="4188382.8" sn="35.37" a="3089.87" fwhm="0.000801" res="440518.4" algo="FTMS"/>
<pk mz="353.066014" i="5530850.0" sn="47.49" a="4446.87" fwhm="0.000813" res="434346.5" algo="FTMS"/>
<pk mz="353.087839" i="4389607.0" sn="37.18" a="3052.63" fwhm="0.000736" res="479923.8" algo="FTMS"/>
<pk mz="353.100835" i="1276137.8" sn="9.06" a="556.90" fwhm="0.000590" res="598243.3" algo="FTMS"/>
<pk mz="353.118649" i="1169901.6" sn="8.10" a="597.09" fwhm="0.000702" res="502680.8" algo="FTMS"/>
<pk mz="353.124210" i="2940655.0" sn="24.10" a="2100.35" fwhm="0.000757" res="466254.4" algo="FTMS"/>
<pk mz="353.137250" i="2877681.8" sn="23.53" a="1855.41" fwhm="0.000720" res="490624.8" algo="FTMS"/>
<pk mz="353.155011" i="1274101.8" sn="9.04" a="622.91" fwhm="0.000633" res="558176.9" algo="FTMS"/>
<pk mz="353.160579" i="2069239.0" sn="16.23" a="1376.87" fwhm="0.000808" res="437110.3" algo="FTMS"/>
<pk mz="353.163998" i="1051383.8" sn="7.03" a="516.90" fwhm="0.000779" res="453228.2" algo="FTMS"/>
<pk mz="353.173651" i="1879801.9" sn="14.52" a="1185.29" fwhm="0.000769" res="459204.8" algo="FTMS"/>
<pk mz="353.191416" i="1580797.8" sn="11.81" a="989.00" fwhm="0.000729" res="484444.6" algo="FTMS"/>
<pk mz="353.196952" i="1189631.0" sn="8.28" a="483.31" fwhm="0.000612" res="576772.3" algo="FTMS"/>
<pk mz="353.200330" i="5201152.0" sn="44.51" a="3893.96" fwhm="0.000790" res="447120.9" algo="FTMS"/>
<pk mz="353.210037" i="6797570.0" sn="58.93" a="5173.96" fwhm="0.000799" res="442143.2" algo="FTMS"/>
<pk mz="354.033026" i="1318071.4" z="-1" sn="9.44" a="756.15" fwhm="0.000717" res="493595.1" algo="FTMS" component_name="g" deconvoluted_molecular_mass="353.029858" deconvoluted_isotopic_mass="354.033248"/>
<pk mz="354.046669" i="1402554.3" sn="10.20" a="1006.99" fwhm="0.000875" res="404403.3" algo="FTMS"/>
<pk mz="354.967903" i="1126403.4" sn="7.71" a="627.28" fwhm="0.000748" res="474800.0" algo="FTMS"/>
<pk mz="355.025419" i="1086351.9" sn="7.35" a="707.96" fwhm="0.000884" res="401497.8" algo="FTMS"/>
<pk mz="355.030631" i="1309073.0" sn="9.36" a="683.74" fwhm="0.000727" res="488424.8" algo="FTMS"/>
<pk mz="355.067067" i="4389529.0" sn="37.18" a="3423.82" fwhm="0.000827" res="429382.4" algo="FTMS"/>
<pk mz="355.103483" i="4290721.0" sn="36.29" a="3258.59" fwhm="0.000789" res="450092.5" algo="FTMS"/>
<pk mz="355.114648" i="1088547.3" sn="7.37" a="544.20" fwhm="0.000754" res="471155.9" algo="FTMS"/>
<pk mz="355.134310" i="1249959.5" sn="8.82" a="687.48" fwhm="0.000696" res="510421.5" algo="FTMS"/>
<pk mz="355.139855" i="3806888.8" sn="31.92" a="2495.97" fwhm="0.000732" res="484909.9" algo="FTMS"/>
<pk mz="355.152850" i="1099819.5" sn="7.47" a="556.37" fwhm="0.000735" res="483452.6" algo="FTMS"/>
<pk mz="355.158472" i="1686188.8" sn="12.76" a="791.37" fwhm="0.000680" res="522354.2" algo="FTMS"/>
<pk mz="355.176229" i="4192944.5" sn="35.40" a="2863.85" fwhm="0.000739" res="480425.7" algo="FTMS"/>
<pk mz="355.194878" i="1516724.6" sn="11.23" a="873.50" fwhm="0.000745" res="476834.8" algo="FTMS"/>
<pk mz="355.207080" i="2492087.3" sn="20.04" a="1656.32" fwhm="0.000802" res="442871.8" algo="FTMS"/>
<pk mz="355.212577" i="2201272.5" sn="17.41" a="1312.14" fwhm="0.000700" res="507428.8" algo="FTMS"/>
<pk mz="356.098687" i="1387639.5" sn="10.06" a="730.56" fwhm="0.000723" res="492297.0" algo="FTMS"/>
<pk mz="356.146217" i="1454209.8" sn="10.67" a="820.29" fwhm="0.000760" res="468888.1" algo="FTMS"/>
<pk mz="356.171452" i="2429319.0" sn="19.47" a="1548.66" fwhm="0.000714" res="499093.6" algo="FTMS"/>
<pk mz="356.182699" i="2157193.5" sn="17.01" a="1415.01" fwhm="0.000750" res="475100.3" algo="FTMS"/>
<pk mz="356.216033" i="1143952.6" sn="7.86" a="805.37" fwhm="0.000980" res="363426.0" algo="FTMS"/>
<pk mz="356.990082" i="1450549.9" sn="10.63" a="870.27" fwhm="0.000792" res="450992.6" algo="FTMS"/>
<pk mz="357.025237" i="1260733.4" sn="8.92" a="667.39" fwhm="0.000772" res="462765.4" algo="FTMS"/>
<pk mz="357.036371" i="1108543.8" sn="7.54" a="468.73" fwhm="0.000643" res="555115.9" algo="FTMS"/>
<pk mz="357.046249" i="1728833.9" sn="13.14" a="1268.24" fwhm="0.000871" res="409905.6" algo="FTMS"/>
<pk mz="357.064972" i="4331590.0" sn="36.65" a="3243.52" fwhm="0.000802" res="445105.3" algo="FTMS"/>
<pk mz="357.082752" i="2904137.5" sn="23.76" a="1983.55" fwhm="0.000774" res="461165.3" algo="FTMS"/>
<pk mz="357.119099" i="3541073.3" sn="29.51" a="2564.35" fwhm="0.000758" res="471167.8" algo="FTMS"/>
<pk mz="357.130361" i="13145172.0" z="-1" sn="116.25" a="10157.14" fwhm="0.000789" res="452393.0" algo="FTMS" component_name="j" deconvoluted_molecular_mass="357.130587" deconvoluted_isotopic_mass="357.130588"/>
<pk mz="357.155503" i="5672025.0" sn="48.76" a="4230.14" fwhm="0.000773" res="461787.8" algo="FTMS"/>
<pk mz="357.166674" i="1458523.4" sn="10.70" a="869.19" fwhm="0.000748" res="477269.2" algo="FTMS"/>
<pk mz="357.174683" i="1101885.1" sn="7.48" a="1028.28" fwhm="0.001274" res="280418.5" algo="FTMS"/>
<pk mz="357.185922" i="1167839.5" sn="8.08" a="679.32" fwhm="0.000858" res="416324.8" algo="FTMS"/>
<pk mz="357.191897" i="4224097.0" sn="35.68" a="3052.05" fwhm="0.000747" res="478410.0" algo="FTMS"/>
<pk mz="357.228301" i="2931304.5" sn="24.00" a="2096.98" fwhm="0.000796" res="448978.1" algo="FTMS"/>
<pk mz="358.125431" i="1194022.0" sn="8.24" a="704.07" fwhm="0.000843" res="424816.8" algo="FTMS"/>
<pk mz="358.133698" i="2458407.8" z="-1" sn="19.57" a="1627.39" fwhm="0.000716" res="500352.3" algo="FTMS" component_name="j" deconvoluted_molecular_mass="357.130587" deconvoluted_isotopic_mass="358.133926"/>
<pk mz="358.158750" i="1073837.0" sn="7.17" a="507.34" fwhm="0.000697" res="513784.1" algo="FTMS"/>
<pk mz="358.161915" i="1220653.6" sn="8.48" a="785.53" fwhm="0.000863" res="415236.2" algo="FTMS"/>
<pk mz="358.195339" i="1239860.8" sn="8.65" a="613.36" fwhm="0.000778" res="460150.7" algo="FTMS"/>
<pk mz="358.198360" i="4375861.5" sn="36.74" a="3167.77" fwhm="0.000778" res="460500.2" algo="FTMS"/>
<pk mz="359.004543" i="1198302.1" sn="8.28" a="551.24" fwhm="0.000681" res="527093.6" algo="FTMS"/>
<pk mz="359.040863" i="1612005.6" sn="11.98" a="1047.51" fwhm="0.000829" res="433005.1" algo="FTMS"/>
<pk mz="359.061986" i="1209066.1" sn="8.38" a="532.22" fwhm="0.000640" res="560707.1" algo="FTMS"/>
<pk mz="359.088505" i="1445103.6" sn="10.49" a="863.35" fwhm="0.000815" res="440348.3" algo="FTMS"/>
<pk mz="359.098444" i="2422257.8" sn="19.24" a="1914.52" fwhm="0.000858" res="418681.6" algo="FTMS"/>
<pk mz="359.134750" i="4156409.3" sn="34.77" a="3149.59" fwhm="0.000803" res="447517.7" algo="FTMS"/>
<pk mz="359.145964" i="1775355.6" sn="13.45" a="1326.62" fwhm="0.001095" res="327949.7" algo="FTMS"/>
<pk mz="359.163111" i="1821951.1" sn="13.86" a="1109.80" fwhm="0.000777" res="462378.8" algo="FTMS"/>
<pk mz="359.171138" i="5552641.0" sn="47.28" a="4270.83" fwhm="0.000814" res="441236.9" algo="FTMS"/>
<pk mz="359.207538" i="3294216.5" sn="27.05" a="2169.01" fwhm="0.000730" res="492167.6" algo="FTMS"/>
<pk mz="359.243911" i="1899536.0" sn="14.56" a="1296.36" fwhm="0.000812" res="442349.1" algo="FTMS"/>
<pk mz="360.072509" i="1279163.8" sn="9.00" a="675.73" fwhm="0.000726" res="496068.1" algo="FTMS"/>
<pk mz="360.083731" i="1201598.1" sn="8.31" a="903.54" fwhm="0.000972" res="370380.0" algo="FTMS"/>
<pk mz="360.130122" i="1496007.6" sn="10.94" a="806.40" fwhm="0.000694" res="518643.7" algo="FTMS"/>
<pk mz="360.141244" i="1597642.0" sn="11.85" a="945.19" fwhm="0.000682" res="528241.5" algo="FTMS"/>
<pk mz="360.166400" i="1802959.1" sn="13.69" a="1109.28" fwhm="0.000766" res="470136.0" algo="FTMS"/>
<pk mz="360.174468" i="1103056.9" sn="7.42" a="511.74" fwhm="0.000638" res="564680.7" algo="FTMS"/>
<pk mz="360.177700" i="1385297.5" sn="9.95" a="992.21" fwhm="0.000893" res="403242.1" algo="FTMS"/>
<pk mz="360.202813" i="1647574.6" sn="12.30" a="860.21" fwhm="0.000672" res="536135.1" algo="FTMS"/>
<pk mz="360.210994" i="1260760.4" sn="8.84" a="822.63" fwhm="0.000928" res="388022.4" algo="FTMS"/>
<pk mz="361.020042" i="1134078.8" sn="7.70" a="568.06" fwhm="0.000764" res="472726.0" algo="FTMS"/>
<pk mz="361.031393" i="1911425.0" sn="14.66" a="1354.33" fwhm="0.000818" res="441323.9" algo="FTMS"/>
<pk mz="361.056509" i="2326918.3" sn="18.38" a="1572.11" fwhm="0.000771" res="468050.2" algo="FTMS"/>
<pk mz="361.067692" i="1465224.5" sn="10.67" a="930.16" fwhm="0.000739" res="488388.0" algo="FTMS"/>
<pk mz="361.092882" i="2228877.5" sn="17.51" a="1728.67" fwhm="0.000882" res="409634.2" algo="FTMS"/>
<pk mz="361.104091" i="1184655.9" sn="8.15" a="536.96" fwhm="0.000613" res="588654.6" algo="FTMS"/>
<pk mz="361.105955" i="1231376.3" sn="8.57" a="749.29" fwhm="0.000842" res="428870.6" algo="FTMS"/>
<pk mz="361.114074" i="1661330.0" sn="12.42" a="1146.70" fwhm="0.000881" res="410024.3" algo="FTMS"/>
<pk mz="361.142356" i="2546583.8" sn="20.35" a="1742.54" fwhm="0.000791" res="456536.7" algo="FTMS"/>
<pk mz="361.150374" i="3570073.5" sn="29.52" a="2528.40" fwhm="0.000774" res="466403.3" algo="FTMS"/>
<pk mz="361.178739" i="1193631.1" sn="8.23" a="566.15" fwhm="0.000676" res="534292.9" algo="FTMS"/>
<pk mz="361.186814" i="2657184.8" sn="21.34" a="1804.99" fwhm="0.000759" res="475913.0" algo="FTMS"/>
<pk mz="361.192204" i="1083810.0" sn="7.25" a="848.98" fwhm="0.001056" res="341931.1" algo="FTMS"/>
<pk mz="361.215119" i="1754022.6" sn="13.25" a="1057.68" fwhm="0.000759" res="476004.5" algo="FTMS"/>
<pk mz="362.015295" i="1118409.8" sn="7.56" a="626.97" fwhm="0.000758" res="477794.4" algo="FTMS"/>
<pk mz="362.051762" i="2670161.3" sn="21.46" a="1834.51" fwhm="0.000765" res="473366.0" algo="FTMS"/>
<pk mz="362.088087" i="2445400.5" sn="19.44" a="1545.41" fwhm="0.000742" res="488309.6" algo="FTMS"/>
<pk mz="362.109276" i="1418332.9" sn="10.24" a="855.67" fwhm="0.000784" res="461680.3" algo="FTMS"/>
<pk mz="362.145711" i="2913380.3" sn="23.63" a="2140.34" fwhm="0.000821" res="440842.3" algo="FTMS"/>
<pk mz="362.181993" i="1845099.6" sn="14.07" a="1205.47" fwhm="0.000786" res="460662.5" algo="FTMS"/>
<pk mz="363.035776" i="3256600.3" sn="26.71" a="2341.88" fwhm="0.000818" res="443908.1" algo="FTMS"/>
<pk mz="363.046964" i="1295642.6" sn="9.14" a="623.47" fwhm="0.000635" res="572114.0" algo="FTMS"/>
<pk mz="363.072122" i="3160863.8" sn="25.85" a="2395.48" fwhm="0.000821" res="442214.5" algo="FTMS"/>
<pk mz="363.083417" i="2044961.9" sn="15.85" a="1295.26" fwhm="0.000779" res="466070.3" algo="FTMS"/>
<pk mz="363.085183" i="2752290.3" sn="22.19" a="1915.67" fwhm="0.000820" res="442555.5" algo="FTMS"/>
<pk mz="363.108511" i="2283303.0" sn="17.99" a="1675.80" fwhm="0.000860" res="422369.4" algo="FTMS"/>
<pk mz="363.119759" i="5397801.0" sn="45.88" a="4245.34" fwhm="0.000788" res="461012.4" algo="FTMS"/>
<pk mz="363.121576" i="2889001.5" sn="23.41" a="1954.05" fwhm="0.000786" res="462090.4" algo="FTMS"/>
<pk mz="363.144875" i="1231662.4" sn="8.57" a="761.39" fwhm="0.000778" res="466672.7" algo="FTMS"/>
<pk mz="363.157969" i="3405105.0" sn="28.04" a="2605.57" fwhm="0.000839" res="432856.2" algo="FTMS"/>
<pk mz="363.166047" i="1096370.6" sn="7.36" a="571.95" fwhm="0.000720" res="504290.5" algo="FTMS"/>
<pk mz="363.194392" i="4316472.5" sn="36.20" a="3185.59" fwhm="0.000785" res="462892.7" algo="FTMS"/>
<pk mz="363.221043" i="2999101.8" sn="24.40" a="2229.77" fwhm="0.000822" res="441730.3" algo="FTMS"/>
<pk mz="363.230742" i="2881343.5" sn="23.34" a="1961.45" fwhm="0.000755" res="481320.9" algo="FTMS"/>
<pk mz="364.056867" i="3304421.5" sn="27.13" a="2555.49" fwhm="0.000815" res="446763.2" algo="FTMS"/>
<pk mz="364.067407" i="3302887.5" sn="27.12" a="2348.01" fwhm="0.000816" res="446014.9" algo="FTMS"/>
<pk mz="364.075466" i="1114217.1" sn="7.52" a="654.56" fwhm="0.000798" res="456082.9" algo="FTMS"/>
<pk mz="364.103718" i="1305838.8" sn="9.23" a="669.32" fwhm="0.000681" res="534773.8" algo="FTMS"/>
<pk mz="364.123154" i="1145330.6" sn="7.80" a="749.70" fwhm="0.000906" res="401868.7" algo="FTMS"/>
<pk mz="364.125012" i="1938163.0" sn="14.90" a="1375.12" fwhm="0.000849" res="429085.2" algo="FTMS"/>
<pk mz="364.161266" i="1491962.3" sn="10.90" a="700.04" fwhm="0.000643" res="566249.0" algo="FTMS"/>
<pk mz="364.197735" i="1086337.6" sn="7.27" a="668.55" fwhm="0.000714" res="509805.7" algo="FTMS"/>
<pk mz="365.014950" i="1372068.5" sn="9.82" a="743.20" fwhm="0.000713" res="512297.2" algo="FTMS"/>
<pk mz="365.040776" i="1626537.6" sn="12.10" a="1173.90" fwhm="0.000903" res="404122.5" algo="FTMS"/>
<pk mz="365.051435" i="3849387.8" sn="32.01" a="3038.47" fwhm="0.000859" res="425215.5" algo="FTMS"/>
<pk mz="365.062651" i="1391022.0" sn="9.99" a="845.36" fwhm="0.000747" res="488787.2" algo="FTMS"/>
<pk mz="365.082298" i="1193137.9" sn="8.22" a="550.64" fwhm="0.000675" res="541040.2" algo="FTMS"/>
<pk mz="365.087810" i="3750579.0" sn="31.13" a="2858.24" fwhm="0.000821" res="444840.9" algo="FTMS"/>
<pk mz="365.099041" i="1296053.3" sn="9.14" a="769.70" fwhm="0.000781" res="467267.0" algo="FTMS"/>
<pk mz="365.100876" i="2963125.5" sn="24.07" a="2199.51" fwhm="0.000813" res="449020.7" algo="FTMS"/>
<pk mz="365.124178" i="2498234.3" sn="19.91" a="1682.72" fwhm="0.000752" res="485478.7" algo="FTMS"/>
<pk mz="365.137268" i="6209213.0" sn="53.15" a="5029.65" fwhm="0.000836" res="436904.8" algo="FTMS"/>
<pk mz="365.155113" i="1167552.4" sn="7.99" a="601.58" fwhm="0.000748" res="488109.7" algo="FTMS"/>
<pk mz="365.160600" i="1792193.4" sn="13.59" a="1198.14" fwhm="0.000805" res="453642.3" algo="FTMS"/>
<pk mz="365.173601" i="2715332.0" sn="21.85" a="1987.82" fwhm="0.000843" res="433284.9" algo="FTMS"/>
<pk mz="365.191416" i="1625799.5" sn="12.10" a="858.86" fwhm="0.000697" res="523654.2" algo="FTMS"/>
<pk mz="365.200331" i="8919753.0" z="-1" sn="77.42" a="7277.59" fwhm="0.000828" res="440947.2" algo="FTMS" component_name="AF" deconvoluted_molecular_mass="365.200566" deconvoluted_isotopic_mass="365.200570"/>
<pk mz="365.210045" i="7272139.5" sn="62.67" a="5995.60" fwhm="0.000834" res="438024.4" algo="FTMS"/>
<pk mz="365.227792" i="1197262.8" sn="8.26" a="692.82" fwhm="0.000768" res="475494.4" algo="FTMS"/>
<pk mz="365.236721" i="5641936.5" sn="48.07" a="4468.87" fwhm="0.000840" res="434893.7" algo="FTMS"/>
<pk mz="365.246410" i="2565842.5" sn="20.52" a="1822.27" fwhm="0.000816" res="447816.2" algo="FTMS"/>
<pk mz="366.046698" i="1399664.9" sn="9.98" a="766.25" fwhm="0.000710" res="515920.8" algo="FTMS"/>
<pk mz="366.083063" i="1438328.1" sn="10.33" a="861.74" fwhm="0.000774" res="473273.5" algo="FTMS"/>
<pk mz="366.119428" i="1391615.3" sn="9.91" a="995.03" fwhm="0.000900" res="406870.9" algo="FTMS"/>
<pk mz="366.140612" i="1553283.5" sn="11.35" a="1095.12" fwhm="0.000918" res="398834.9" algo="FTMS"/>
<pk mz="366.203647" i="1693071.9" z="-1" sn="12.59" a="1530.60" fwhm="0.000956" res="382952.8" algo="FTMS" component_name="AF" deconvoluted_molecular_mass="365.200566" deconvoluted_isotopic_mass="366.203888"/>
<pk mz="366.213357" i="1891473.8" sn="14.35" a="1151.89" fwhm="0.000753" res="486494.3" algo="FTMS"/>
<pk mz="366.240152" i="1214359.1" sn="8.34" a="809.89" fwhm="0.000851" res="430428.8" algo="FTMS"/>
<pk mz="367.030647" i="2368050.8" sn="18.58" a="1562.22" fwhm="0.000792" res="463604.1" algo="FTMS"/>
<pk mz="367.045303" i="4786229.5" sn="40.05" a="3642.84" fwhm="0.000824" res="445369.2" algo="FTMS"/>
<pk mz="367.067098" i="4797498.0" sn="40.15" a="4171.72" fwhm="0.000865" res="424579.6" algo="FTMS"/>
<pk mz="367.078425" i="1633596.0" sn="12.06" a="1055.28" fwhm="0.000843" res="435588.4" algo="FTMS"/>
<pk mz="367.097865" i="1236287.9" sn="8.53" a="735.41" fwhm="0.000831" res="441823.5" algo="FTMS"/>
<pk mz="367.103450" i="5192769.0" sn="43.66" a="4056.57" fwhm="0.000822" res="446839.6" algo="FTMS"/>
<pk mz="367.114739" i="1177411.1" sn="8.01" a="612.73" fwhm="0.000772" res="475450.7" algo="FTMS"/>
<pk mz="367.116512" i="2495555.5" sn="19.71" a="1817.84" fwhm="0.000849" res="432645.7" algo="FTMS"/>
<pk mz="367.134297" i="2427463.0" sn="19.11" a="1698.02" fwhm="0.000804" res="456427.3" algo="FTMS"/>
<pk mz="367.139835" i="3063880.0" sn="24.76" a="2661.79" fwhm="0.000923" res="397906.2" algo="FTMS"/>
<pk mz="367.143195" i="2049352.8" sn="15.75" a="1399.41" fwhm="0.000810" res="453169.9" algo="FTMS"/>
<pk mz="367.152919" i="5581898.5" sn="47.11" a="4453.57" fwhm="0.000846" res="433926.1" algo="FTMS"/>
<pk mz="367.170746" i="1163470.1" sn="7.88" a="777.44" fwhm="0.001110" res="330847.4" algo="FTMS"/>
<pk mz="367.176243" i="1939279.3" sn="14.77" a="1229.16" fwhm="0.000762" res="482098.0" algo="FTMS"/>
<pk mz="367.179509" i="1138639.9" sn="7.66" a="627.20" fwhm="0.000782" res="469516.3" algo="FTMS"/>
<pk mz="367.189290" i="2374225.8" sn="18.63" a="1632.57" fwhm="0.000791" res="464314.2" algo="FTMS"/>
<pk mz="367.207041" i="2455637.3" sn="19.36" a="1738.45" fwhm="0.000809" res="453917.0" algo="FTMS"/>
<pk mz="367.212551" i="1437526.4" sn="10.32" a="795.64" fwhm="0.000764" res="480880.8" algo="FTMS"/>
<pk mz="367.215990" i="1737559.0" sn="12.98" a="1125.96" fwhm="0.000786" res="467149.1" algo="FTMS"/>
<pk mz="367.225670" i="4312153.0" sn="35.84" a="3351.24" fwhm="0.000839" res="437705.2" algo="FTMS"/>
<pk mz="368.062270" i="1847292.6" sn="13.95" a="1374.01" fwhm="0.000853" res="431577.6" algo="FTMS"/>
<pk mz="368.098724" i="2000643.8" sn="15.31" a="1495.06" fwhm="0.000844" res="436295.5" algo="FTMS"/>
<pk mz="368.106651" i="1206149.3" sn="8.26" a="831.02" fwhm="0.000910" res="404676.3" algo="FTMS"/>
<pk mz="368.135345" i="1068298.9" sn="7.04" a="624.50" fwhm="0.000860" res="428084.2" algo="FTMS"/>
<pk mz="368.229125" i="1093149.1" sn="7.26" a="718.20" fwhm="0.000973" res="378255.1" algo="FTMS"/>
<pk mz="368.787934" i="1086474.0" sn="7.20" a="545.18" fwhm="0.000796" res="463041.8" algo="FTMS"/>
<pk mz="369.046347" i="2863548.3" sn="22.97" a="2042.62" fwhm="0.000818" res="451195.3" algo="FTMS"/>
<pk mz="369.082734" i="5299651.5" sn="44.60" a="4321.20" fwhm="0.000836" res="441268.5" algo="FTMS"/>
<pk mz="369.119094" i="4976074.5" sn="41.73" a="4130.42" fwhm="0.000864" res="427214.7" algo="FTMS"/>
<pk mz="369.132158" i="1533645.0" sn="11.17" a="788.04" fwhm="0.000693" res="533037.5" algo="FTMS"/>
<pk mz="369.149990" i="1506256.4" sn="10.92" a="951.71" fwhm="0.000805" res="458639.0" algo="FTMS"/>
<pk mz="369.155503" i="4347857.5" sn="36.15" a="3565.44" fwhm="0.000874" res="422524.7" algo="FTMS"/>
<pk mz="369.168556" i="1613780.0" sn="11.88" a="910.57" fwhm="0.000767" res="481007.1" algo="FTMS"/>
<pk mz="369.174169" i="1468117.1" sn="10.59" a="904.54" fwhm="0.000777" res="475394.9" algo="FTMS"/>
<pk mz="369.191892" i="4158424.5" sn="34.47" a="3308.01" fwhm="0.000844" res="437326.2" algo="FTMS"/>
<pk mz="369.222710" i="1226462.5" sn="8.44" a="741.92" fwhm="0.000743" res="497249.6" algo="FTMS"/>
<pk mz="369.228272" i="2094815.6" sn="16.15" a="1563.86" fwhm="0.000889" res="415461.3" algo="FTMS"/>
<pk mz="370.086092" i="1190533.8" sn="8.12" a="544.32" fwhm="0.000668" res="553723.8" algo="FTMS"/>
<pk mz="370.114318" i="1174667.3" sn="7.98" a="548.05" fwhm="0.000700" res="528859.7" algo="FTMS"/>
<pk mz="370.125631" i="2533517.5" sn="20.04" a="1851.42" fwhm="0.000821" res="450760.3" algo="FTMS"/>
<pk mz="370.127435" i="2574989.8" sn="20.41" a="1956.33" fwhm="0.000840" res="440791.1" algo="FTMS"/>
<pk mz="370.195124" i="1309338.9" sn="9.17" a="956.14" fwhm="0.000940" res="393952.6" algo="FTMS"/>
<pk mz="371.005880" i="2800439.3" sn="22.41" a="2124.94" fwhm="0.000839" res="442212.5" algo="FTMS"/>
<pk mz="371.025546" i="1323963.1" sn="9.30" a="948.36" fwhm="0.000984" res="376870.4" algo="FTMS"/>
<pk mz="371.040901" i="1200446.1" sn="8.21" a="724.19" fwhm="0.000794" res="467330.3" algo="FTMS"/>
<pk mz="371.052028" i="1071168.3" sn="7.06" a="675.66" fwhm="0.000913" res="406317.4" algo="FTMS"/>
<pk mz="371.061995" i="2884930.3" sn="23.16" a="2145.31" fwhm="0.000821" res="452162.7" algo="FTMS"/>
<pk mz="371.098392" i="3390281.3" sn="27.65" a="2774.37" fwhm="0.000869" res="426941.6" algo="FTMS"/>
<pk mz="371.109638" i="2806603.3" sn="22.47" a="2016.88" fwhm="0.000800" res="463636.6" algo="FTMS"/>
<pk mz="371.134766" i="4855632.0" sn="40.66" a="3845.75" fwhm="0.000850" res="436854.6" algo="FTMS"/>
<pk mz="371.145992" i="36648788.0" z="-1" sn="322.94" a="33646.73" fwhm="0.000876" res="423539.1" algo="FTMS" component_name="N" deconvoluted_molecular_mass="371.146248" deconvoluted_isotopic_mass="371.146240"/>
<pk mz="371.171141" i="5892951.0" sn="49.87" a="4829.97" fwhm="0.000841" res="441565.0" algo="FTMS"/>
<pk mz="371.182355" i="1460057.4" sn="10.51" a="905.26" fwhm="0.000794" res="467274.5" algo="FTMS"/>
<pk mz="371.207527" i="6102878.0" sn="51.73" a="5085.57" fwhm="0.000869" res="427207.3" algo="FTMS"/>
<pk mz="371.243987" i="1744741.3" sn="13.04" a="1151.68" fwhm="0.000769" res="482742.6" algo="FTMS"/>
<pk mz="372.072604" i="1191172.5" sn="8.12" a="797.37" fwhm="0.000942" res="394901.4" algo="FTMS"/>
<pk mz="372.108976" i="1095691.5" sn="7.27" a="755.46" fwhm="0.000934" res="398468.6" algo="FTMS"/>
<pk mz="372.124335" i="1179790.4" sn="8.02" a="646.38" fwhm="0.000781" res="476538.3" algo="FTMS"/>
<pk mz="372.130021" i="1362959.5" sn="9.65" a="838.29" fwhm="0.000835" res="445620.5" algo="FTMS"/>
<pk mz="372.141344" i="1554961.8" sn="11.35" a="1360.50" fwhm="0.001098" res="338864.5" algo="FTMS"/>
<pk mz="372.149384" i="6881299.0" z="-1" sn="58.64" a="5638.08" fwhm="0.000846" res="439953.2" algo="FTMS" component_name="N" deconvoluted_molecular_mass="371.146248" deconvoluted_isotopic_mass="372.149634"/>
<pk mz="372.166454" i="1082518.5" sn="7.16" a="544.09" fwhm="0.000780" res="477183.7" algo="FTMS"/>
<pk mz="372.177731" i="1686040.6" sn="12.51" a="1235.89" fwhm="0.000848" res="439078.3" algo="FTMS"/>
<pk mz="372.210823" i="1376543.0" sn="9.77" a="680.23" fwhm="0.000701" res="531082.7" algo="FTMS"/>
<pk mz="372.214025" i="2796575.8" sn="22.37" a="2216.06" fwhm="0.000883" res="421649.7" algo="FTMS"/>
<pk mz="372.303841" i="3359280.8" sn="27.37" a="2876.90" fwhm="0.000906" res="410800.2" algo="FTMS"/>
<pk mz="373.002772" i="1268150.8" sn="8.80" a="878.67" fwhm="0.000855" res="436490.1" algo="FTMS"/>
<pk mz="373.020051" i="1489082.1" sn="10.76" a="790.62" fwhm="0.000722" res="516697.9" algo="FTMS"/>
<pk mz="373.041119" i="1160382.1" sn="7.85" a="715.85" fwhm="0.000831" res="449081.8" algo="FTMS"/>
<pk mz="373.056485" i="1140161.1" sn="7.67" a="485.47" fwhm="0.000692" res="538850.0" algo="FTMS"/>
<pk mz="373.067678" i="1230019.3" sn="8.46" a="743.54" fwhm="0.000809" res="460885.4" algo="FTMS"/>
<pk mz="373.077629" i="3144901.3" sn="25.47" a="2458.69" fwhm="0.000882" res="423215.8" algo="FTMS"/>
<pk mz="373.092953" i="1407432.1" sn="10.04" a="662.95" fwhm="0.000642" res="581098.3" algo="FTMS"/>
<pk mz="373.101903" i="1375305.8" sn="9.75" a="1176.66" fwhm="0.001068" res="349311.9" algo="FTMS"/>
<pk mz="373.114025" i="3063500.0" sn="24.74" a="2293.04" fwhm="0.000852" res="438046.1" algo="FTMS"/>
<pk mz="373.125261" i="3003598.3" sn="24.21" a="2168.96" fwhm="0.000829" res="450053.7" algo="FTMS"/>
<pk mz="373.150395" i="5373139.0" sn="45.25" a="4566.28" fwhm="0.000880" res="423829.2" algo="FTMS"/>
<pk mz="373.161605" i="1145301.3" sn="7.71" a="538.17" fwhm="0.000696" res="535911.9" algo="FTMS"/>
<pk mz="373.172781" i="2466007.3" sn="19.44" a="1706.92" fwhm="0.000795" res="469257.6" algo="FTMS"/>
<pk mz="373.178696" i="1115352.5" sn="7.45" a="840.84" fwhm="0.000983" res="379489.9" algo="FTMS"/>
<pk mz="373.186801" i="7563482.0" sn="64.70" a="6532.73" fwhm="0.000857" res="435353.7" algo="FTMS"/>
<pk mz="373.223162" i="3337441.0" sn="27.18" a="2514.11" fwhm="0.000821" res="454454.9" algo="FTMS"/>
<pk mz="373.259566" i="1264872.0" sn="8.77" a="681.79" fwhm="0.000728" res="512766.2" algo="FTMS"/>
<pk mz="374.051735" i="1196671.4" sn="8.09" a="621.43" fwhm="0.000749" res="499345.8" algo="FTMS"/>
<pk mz="374.088167" i="1473670.4" sn="10.53" a="1272.52" fwhm="0.001052" res="355465.9" algo="FTMS"/>
<pk mz="374.109300" i="1290378.4" sn="8.92" a="658.19" fwhm="0.000830" res="450605.5" algo="FTMS"/>
<pk mz="374.145657" i="1631377.3" sn="11.92" a="1082.74" fwhm="0.000869" res="430656.9" algo="FTMS"/>
<pk mz="374.156835" i="2847123.5" sn="22.62" a="2487.19" fwhm="0.000934" res="400801.6" algo="FTMS"/>
<pk mz="374.182141" i="1158552.3" sn="7.76" a="780.99" fwhm="0.000919" res="406966.9" algo="FTMS"/>
<pk mz="374.190112" i="1367961.8" sn="9.60" a="916.85" fwhm="0.000795" res="470640.7" algo="FTMS"/>
<pk mz="374.244923" i="3127716.3" sn="25.08" a="2516.43" fwhm="0.000894" res="418810.8" algo="FTMS"/>
<pk mz="374.300859" i="1389487.0" sn="9.79" a="756.94" fwhm="0.000725" res="515977.0" algo="FTMS"/>
<pk mz="375.035774" i="2349627.0" sn="18.24" a="1553.51" fwhm="0.000816" res="459629.8" algo="FTMS"/>
<pk mz="375.046962" i="1157949.3" sn="7.75" a="516.81" fwhm="0.000690" res="543375.7" algo="FTMS"/>
<pk mz="375.072155" i="2447938.0" sn="19.10" a="1533.96" fwhm="0.000757" res="495347.5" algo="FTMS"/>
<pk mz="375.083302" i="1469764.1" sn="10.49" a="914.16" fwhm="0.000799" res="469180.2" algo="FTMS"/>
<pk mz="375.086837" i="1128388.9" sn="7.49" a="745.87" fwhm="0.000838" res="447844.9" algo="FTMS"/>
<pk mz="375.093266" i="1507654.0" sn="10.83" a="756.96" fwhm="0.000645" res="581475.6" algo="FTMS"/>
<pk mz="375.099948" i="1398087.4" sn="9.86" a="1172.90" fwhm="0.001055" res="355538.8" algo="FTMS"/>
<pk mz="375.108532" i="1968201.0" sn="14.88" a="1387.24" fwhm="0.000833" res="450044.3" algo="FTMS"/>
<pk mz="375.121512" i="1427403.5" sn="10.12" a="1005.33" fwhm="0.000904" res="415125.4" algo="FTMS"/>
<pk mz="375.129681" i="2383949.0" sn="18.54" a="1599.95" fwhm="0.000777" res="482975.5" algo="FTMS"/>
<pk mz="375.140966" i="1324367.1" sn="9.22" a="917.40" fwhm="0.000787" res="476961.0" algo="FTMS"/>
<pk mz="375.158015" i="4367442.5" sn="35.99" a="3657.21" fwhm="0.000890" res="421522.3" algo="FTMS"/>
<pk mz="375.163652" i="1471059.5" sn="10.51" a="960.79" fwhm="0.000838" res="447585.0" algo="FTMS"/>
<pk mz="375.166079" i="4186196.0" sn="34.40" a="3415.12" fwhm="0.000869" res="431756.7" algo="FTMS"/>
<pk mz="375.194341" i="3048025.3" sn="24.38" a="2309.28" fwhm="0.000851" res="440826.1" algo="FTMS"/>
<pk mz="375.202464" i="2459739.0" sn="19.21" a="1592.20" fwhm="0.000771" res="486466.2" algo="FTMS"/>
<pk mz="375.238849" i="1128161.8" sn="7.49" a="940.15" fwhm="0.001097" res="341915.5" algo="FTMS"/>
<pk mz="376.030983" i="1465848.6" sn="10.46" a="786.05" fwhm="0.000787" res="478095.7" algo="FTMS"/>
<pk mz="376.067449" i="1824511.6" sn="13.61" a="1405.54" fwhm="0.000912" res="412310.0" algo="FTMS"/>
<pk mz="376.114967" i="1111432.6" sn="7.34" a="769.38" fwhm="0.000923" res="407655.4" algo="FTMS"/>
<pk mz="376.124909" i="2161418.5" sn="16.58" a="1615.42" fwhm="0.000891" res="422269.7" algo="FTMS"/>
<pk mz="376.161307" i="2708753.5" sn="21.39" a="2035.26" fwhm="0.000832" res="452258.9" algo="FTMS"/>
<pk mz="377.015139" i="1504691.9" sn="10.80" a="961.41" fwhm="0.000805" res="468273.8" algo="FTMS"/>
<pk mz="377.051419" i="3543994.8" sn="28.74" a="3063.35" fwhm="0.000920" res="410043.8" algo="FTMS"/>
<pk mz="377.062721" i="1461949.0" sn="10.42" a="812.66" fwhm="0.000735" res="513267.6" algo="FTMS"/>
<pk mz="377.085653" i="4358081.5" sn="35.91" a="3534.76" fwhm="0.000872" res="432668.3" algo="FTMS"/>
<pk mz="377.087761" i="3275713.8" sn="26.38" a="2473.77" fwhm="0.000846" res="445631.0" algo="FTMS"/>
<pk mz="377.099049" i="2392515.8" sn="18.61" a="1836.10" fwhm="0.000859" res="439239.4" algo="FTMS"/>
<pk mz="377.100836" i="2348484.3" sn="18.22" a="1642.79" fwhm="0.000827" res="455982.6" algo="FTMS"/>
<pk mz="377.124184" i="1833416.6" sn="13.69" a="1267.66" fwhm="0.000851" res="442976.0" algo="FTMS"/>
<pk mz="377.135475" i="1756362.8" sn="13.01" a="1292.67" fwhm="0.000862" res="437426.8" algo="FTMS"/>
<pk mz="377.137243" i="3748299.3" sn="30.54" a="2962.50" fwhm="0.000867" res="435144.4" algo="FTMS"/>
<pk mz="377.145343" i="1282124.6" sn="8.84" a="785.19" fwhm="0.000876" res="430474.4" algo="FTMS"/>
<pk mz="377.160707" i="1267919.6" sn="8.72" a="824.53" fwhm="0.000851" res="443376.1" algo="FTMS"/>
<pk mz="377.173594" i="4116946.0" sn="33.78" a="3333.74" fwhm="0.000879" res="428983.8" algo="FTMS"/>
<pk mz="377.181700" i="1102419.6" sn="7.26" a="796.58" fwhm="0.001003" res="375875.9" algo="FTMS"/>
<pk mz="377.191436" i="1091797.5" sn="7.17" a="556.68" fwhm="0.000771" res="489371.7" algo="FTMS"/>
<pk mz="377.210038" i="12565465.0" z="-1" sn="108.12" a="11674.09" fwhm="0.000898" res="419988.9" algo="FTMS" component_name="l" deconvoluted_molecular_mass="377.210298" deconvoluted_isotopic_mass="377.210296"/>
<pk mz="377.236671" i="1746654.0" sn="12.93" a="1101.88" fwhm="0.000786" res="479832.7" algo="FTMS"/>
<pk mz="378.046699" i="2204280.0" sn="16.95" a="1689.95" fwhm="0.000837" res="451858.5" algo="FTMS"/>
<pk mz="378.083082" i="2606207.0" sn="20.49" a="1850.66" fwhm="0.000810" res="466527.7" algo="FTMS"/>
<pk mz="378.091161" i="1232256.5" sn="8.40" a="663.18" fwhm="0.000759" res="497895.9" algo="FTMS"/>
<pk mz="378.104301" i="1192579.0" sn="8.05" a="886.28" fwhm="0.000953" res="396794.8" algo="FTMS"/>
<pk mz="378.140581" i="2844810.0" sn="22.59" a="2087.61" fwhm="0.000821" res="460590.0" algo="FTMS"/>
<pk mz="378.167061" i="1132175.0" sn="7.52" a="481.47" fwhm="0.000675" res="560432.4" algo="FTMS"/>
<pk mz="378.176992" i="1288080.9" sn="8.89" a="657.28" fwhm="0.000692" res="546702.6" algo="FTMS"/>
<pk mz="378.213392" i="3182743.8" z="-1" sn="25.56" a="2745.74" fwhm="0.000883" res="428309.9" algo="FTMS" component_name="l" deconvoluted_molecular_mass="377.210298" deconvoluted_isotopic_mass="378.213651"/>
<pk mz="379.030679" i="2594099.3" sn="20.38" a="1902.06" fwhm="0.000843" res="449370.9" algo="FTMS"/>
<pk mz="379.034025" i="1516851.8" sn="10.90" a="1107.39" fwhm="0.000832" res="455821.4" algo="FTMS"/>
<pk mz="379.041888" i="1254453.3" sn="8.59" a="633.32" fwhm="0.000756" res="501530.4" algo="FTMS"/>
<pk mz="379.067120" i="4435258.0" sn="36.58" a="3862.54" fwhm="0.000885" res="428373.3" algo="FTMS"/>
<pk mz="379.078373" i="1603132.3" sn="11.66" a="870.67" fwhm="0.000727" res="521752.1" algo="FTMS"/>
<pk mz="379.080144" i="1966652.6" sn="14.86" a="1238.72" fwhm="0.000792" res="478524.0" algo="FTMS"/>
<pk mz="379.082690" i="1270333.0" sn="8.73" a="624.61" fwhm="0.000775" res="489399.4" algo="FTMS"/>
<pk mz="379.103468" i="3884865.0" sn="31.74" a="2835.02" fwhm="0.000822" res="461336.2" algo="FTMS"/>
<pk mz="379.114754" i="1630019.1" sn="11.90" a="1102.30" fwhm="0.000824" res="459898.4" algo="FTMS"/>
<pk mz="379.116508" i="3422019.5" sn="27.67" a="2802.58" fwhm="0.000889" res="426533.5" algo="FTMS"/>
<pk mz="379.139830" i="3124552.0" sn="25.05" a="2369.41" fwhm="0.000844" res="449478.4" algo="FTMS"/>
<pk mz="379.152902" i="4664650.5" sn="38.60" a="3942.97" fwhm="0.000914" res="414761.8" algo="FTMS"/>
<pk mz="379.170734" i="1205837.8" sn="8.17" a="607.34" fwhm="0.000750" res="505764.0" algo="FTMS"/>
<pk mz="379.176212" i="1615438.9" sn="11.77" a="1155.55" fwhm="0.000843" res="449960.2" algo="FTMS"/>
<pk mz="379.179638" i="1613391.5" sn="11.75" a="1079.79" fwhm="0.000830" res="456906.7" algo="FTMS"/>
<pk mz="379.189277" i="3441489.3" sn="27.84" a="2990.57" fwhm="0.000901" res="420788.8" algo="FTMS"/>
<pk mz="379.207110" i="4084052.8" sn="33.49" a="3460.80" fwhm="0.000884" res="429069.7" algo="FTMS"/>
<pk mz="379.215978" i="2798422.5" sn="22.18" a="2020.82" fwhm="0.000825" res="459464.5" algo="FTMS"/>
<pk mz="379.225688" i="19676504.0" z="-1" sn="170.69" a="18253.27" fwhm="0.000907" res="417921.1" algo="FTMS" component_name="U" deconvoluted_molecular_mass="379.225848" deconvoluted_isotopic_mass="379.225948"/>
<pk mz="380.025917" i="1084272.5" sn="7.09" a="844.74" fwhm="0.001094" res="347435.4" algo="FTMS"/>
<pk mz="380.051790" i="1799413.4" sn="13.39" a="1169.70" fwhm="0.000761" res="499554.1" algo="FTMS"/>
<pk mz="380.062319" i="1768183.4" sn="13.11" a="1078.18" fwhm="0.000768" res="494975.2" algo="FTMS"/>
<pk mz="380.098700" i="1871870.4" sn="14.02" a="1466.43" fwhm="0.000919" res="413669.5" algo="FTMS"/>
<pk mz="380.143258" i="1132934.9" sn="7.52" a="842.55" fwhm="0.000947" res="401294.2" algo="FTMS"/>
<pk mz="380.146325" i="1368327.4" sn="9.59" a="716.34" fwhm="0.000712" res="534185.7" algo="FTMS"/>
<pk mz="380.156264" i="1379081.3" sn="9.69" a="771.13" fwhm="0.000759" res="500614.7" algo="FTMS"/>
<pk mz="380.229053" i="4185111.3" z="-1" sn="34.38" a="3510.62" fwhm="0.000890" res="427059.4" algo="FTMS" component_name="U" deconvoluted_molecular_mass="379.225848" deconvoluted_isotopic_mass="380.229316"/>
<pk mz="381.035778" i="1508784.8" sn="10.83" a="814.42" fwhm="0.000696" res="547260.6" algo="FTMS"/>
<pk mz="381.046351" i="3870898.8" sn="31.61" a="3279.90" fwhm="0.000914" res="417000.3" algo="FTMS"/>
<pk mz="381.057474" i="1668788.9" sn="12.24" a="1379.84" fwhm="0.001008" res="378106.1" algo="FTMS"/>
<pk mz="381.082724" i="5557945.5" sn="46.46" a="4629.36" fwhm="0.000884" res="431258.4" algo="FTMS"/>
<pk mz="381.093980" i="1192763.9" sn="8.05" a="800.25" fwhm="0.000898" res="424459.9" algo="FTMS"/>
<pk mz="381.095829" i="1375932.3" sn="9.66" a="837.56" fwhm="0.000808" res="471622.1" algo="FTMS"/>
<pk mz="381.119104" i="4120256.8" sn="33.81" a="3636.37" fwhm="0.000925" res="411903.7" algo="FTMS"/>
<pk mz="381.122487" i="1405633.4" sn="9.92" a="750.33" fwhm="0.000776" res="491206.6" algo="FTMS"/>
<pk mz="381.130437" i="1432258.9" sn="10.15" a="824.62" fwhm="0.000766" res="497250.1" algo="FTMS"/>
<pk mz="381.132172" i="5076675.0" sn="42.22" a="4329.08" fwhm="0.000906" res="420745.6" algo="FTMS"/>
<pk mz="381.149955" i="1254598.5" sn="8.59" a="554.81" fwhm="0.000611" res="624132.1" algo="FTMS"/>
<pk mz="381.155491" i="3507399.5" sn="28.41" a="3089.62" fwhm="0.000949" res="401436.8" algo="FTMS"/>
<pk mz="381.158825" i="1253832.3" sn="8.58" a="706.51" fwhm="0.000909" res="419356.5" algo="FTMS"/>
<pk mz="381.168563" i="3759306.0" sn="30.63" a="3296.70" fwhm="0.000912" res="417726.5" algo="FTMS"/>
<pk mz="381.191856" i="2335950.5" sn="18.11" a="1720.28" fwhm="0.000845" res="451315.6" algo="FTMS"/>
<pk mz="381.195253" i="2196431.3" sn="16.88" a="1745.38" fwhm="0.000885" res="430831.7" algo="FTMS"/>
<pk mz="381.204953" i="2240209.0" sn="17.26" a="1693.68" fwhm="0.000882" res="432045.1" algo="FTMS"/>
<pk mz="381.222746" i="6512340.5" sn="54.85" a="5379.29" fwhm="0.000882" res="432256.8" algo="FTMS"/>
<pk mz="381.228280" i="1223637.5" sn="8.32" a="688.76" fwhm="0.000850" res="448432.3" algo="FTMS"/>
<pk mz="381.231679" i="4212950.0" z="-1" sn="34.62" a="3627.59" fwhm="0.000917" res="415960.9" algo="FTMS" component_name="U" deconvoluted_molecular_mass="379.225848" deconvoluted_isotopic_mass="381.231943"/>
<pk mz="381.241338" i="5186264.0" sn="43.19" a="4395.40" fwhm="0.000902" res="422503.2" algo="FTMS"/>
<pk mz="382.041589" i="1239152.6" sn="8.38" a="630.47" fwhm="0.000708" res="539489.0" algo="FTMS"/>
<pk mz="382.077894" i="1686391.5" sn="12.27" a="1180.58" fwhm="0.000910" res="419946.9" algo="FTMS"/>
<pk mz="382.100357" i="1297787.9" sn="8.89" a="829.70" fwhm="0.000846" res="451534.8" algo="FTMS"/>
<pk mz="382.114419" i="1655166.5" sn="12.00" a="1184.81" fwhm="0.000846" res="451442.5" algo="FTMS"/>
<pk mz="382.127357" i="1301633.0" sn="8.92" a="941.84" fwhm="0.000959" res="398362.4" algo="FTMS"/>
<pk mz="382.135553" i="1205378.5" sn="8.08" a="947.63" fwhm="0.001015" res="376456.6" algo="FTMS"/>
<pk mz="382.226049" i="1406611.9" sn="9.83" a="874.82" fwhm="0.000800" res="477552.5" algo="FTMS"/>
<pk mz="382.678523" i="1177578.3" sn="7.84" a="1072.58" fwhm="0.001183" res="323532.9" algo="FTMS"/>
<pk mz="383.025697" i="1331500.8" sn="9.18" a="990.78" fwhm="0.000964" res="397285.3" algo="FTMS"/>
<pk mz="383.061998" i="4977715.5" sn="40.96" a="4144.35" fwhm="0.000883" res="433815.8" algo="FTMS"/>
<pk mz="383.098397" i="5506106.5" sn="45.57" a="4754.14" fwhm="0.000875" res="437646.8" algo="FTMS"/>
<pk mz="383.109591" i="1150012.8" sn="7.60" a="677.07" fwhm="0.000811" res="472465.6" algo="FTMS"/>
<pk mz="383.129256" i="1867072.5" sn="13.85" a="1270.64" fwhm="0.000858" res="446676.6" algo="FTMS"/>
<pk mz="383.134767" i="4720705.5" sn="38.72" a="4060.27" fwhm="0.000915" res="418934.9" algo="FTMS"/>
<pk mz="383.138086" i="1251650.3" sn="8.48" a="772.68" fwhm="0.000832" res="460745.0" algo="FTMS"/>
<pk mz="383.147761" i="2565188.0" sn="19.93" a="2063.15" fwhm="0.000939" res="408016.1" algo="FTMS"/>
<pk mz="383.165714" i="1231815.5" sn="8.31" a="908.13" fwhm="0.000938" res="408510.7" algo="FTMS"/>
<pk mz="383.171145" i="4571720.5" sn="37.42" a="4173.64" fwhm="0.000963" res="398019.1" algo="FTMS"/>
<pk mz="383.174552" i="4941897.0" sn="40.65" a="4263.80" fwhm="0.000902" res="424928.7" algo="FTMS"/>
<pk mz="383.201867" i="1112142.4" sn="7.27" a="530.82" fwhm="0.000775" res="494291.2" algo="FTMS"/>
<pk mz="383.207545" i="5403727.5" sn="44.68" a="4378.10" fwhm="0.000857" res="446924.5" algo="FTMS"/>
<pk mz="383.238355" i="1931093.4" sn="14.41" a="1336.02" fwhm="0.000853" res="449413.3" algo="FTMS"/>
<pk mz="383.243951" i="1468246.5" sn="10.37" a="1050.00" fwhm="0.000888" res="431532.2" algo="FTMS"/>
<pk mz="384.057217" i="1154546.4" sn="7.63" a="836.51" fwhm="0.001039" res="369541.4" algo="FTMS"/>
<pk mz="384.093623" i="1469689.4" sn="10.38" a="896.80" fwhm="0.000805" res="477027.8" algo="FTMS"/>
<pk mz="384.101764" i="1185786.9" sn="7.91" a="668.15" fwhm="0.000860" res="446782.8" algo="FTMS"/>
<pk mz="384.129948" i="1263232.3" sn="8.58" a="922.31" fwhm="0.000952" res="403624.0" algo="FTMS"/>
<pk mz="384.143154" i="1308290.9" sn="8.97" a="988.61" fwhm="0.000995" res="386200.4" algo="FTMS"/>
<pk mz="384.177726" i="1235465.5" sn="8.34" a="906.70" fwhm="0.000975" res="394135.8" algo="FTMS"/>
<pk mz="385.020077" i="1217707.4" sn="8.18" a="779.67" fwhm="0.000868" res="443486.5" algo="FTMS"/>
<pk mz="385.041299" i="2379183.5" sn="18.31" a="1684.58" fwhm="0.000846" res="455065.4" algo="FTMS"/>
<pk mz="385.067811" i="1121076.6" sn="7.34" a="727.89" fwhm="0.000870" res="442624.9" algo="FTMS"/>
<pk mz="385.077629" i="5111222.5" sn="42.12" a="4604.65" fwhm="0.000931" res="413735.6" algo="FTMS"/>
<pk mz="385.114044" i="4669885.5" sn="38.28" a="3932.50" fwhm="0.000901" res="427458.5" algo="FTMS"/>
<pk mz="385.125262" i="6104511.5" sn="50.78" a="5533.75" fwhm="0.000938" res="410367.0" algo="FTMS"/>
<pk mz="385.150410" i="4946372.5" sn="40.69" a="4165.65" fwhm="0.000923" res="417475.2" algo="FTMS"/>
<pk mz="385.163459" i="1743815.0" sn="12.77" a="1072.66" fwhm="0.000771" res="499432.7" algo="FTMS"/>
<pk mz="385.186818" i="7026123.5" sn="58.82" a="6447.69" fwhm="0.000936" res="411603.6" algo="FTMS"/>
<pk mz="385.223218" i="4408786.5" sn="36.00" a="3862.12" fwhm="0.000927" res="415598.1" algo="FTMS"/>
<pk mz="385.259594" i="1467865.5" sn="10.36" a="912.61" fwhm="0.000804" res="478923.1" algo="FTMS"/>
<pk mz="386.038825" i="1214192.0" sn="8.15" a="827.39" fwhm="0.000878" res="439493.4" algo="FTMS"/>
<pk mz="386.051723" i="1196146.4" sn="7.99" a="870.50" fwhm="0.000926" res="416825.8" algo="FTMS"/>
<pk mz="386.109291" i="1574525.5" sn="11.29" a="1431.60" fwhm="0.001025" res="376726.0" algo="FTMS"/>
<pk mz="386.120526" i="1102463.8" sn="7.18" a="611.20" fwhm="0.000804" res="480513.8" algo="FTMS"/>
<pk mz="386.128666" i="1709185.3" sn="12.47" a="1136.26" fwhm="0.000853" res="452845.9" algo="FTMS"/>
<pk mz="386.145692" i="1211268.6" sn="8.13" a="871.82" fwhm="0.001034" res="373453.8" algo="FTMS"/>
<pk mz="386.156873" i="1217926.8" sn="8.18" a="755.19" fwhm="0.000824" res="468806.6" algo="FTMS"/>
<pk mz="386.190110" i="1375373.1" sn="9.56" a="901.31" fwhm="0.000818" res="471930.9" algo="FTMS"/>
<pk mz="386.193391" i="1293709.9" sn="8.84" a="864.29" fwhm="0.000890" res="433881.3" algo="FTMS"/>
<pk mz="387.035798" i="1425457.0" sn="9.99" a="875.36" fwhm="0.000871" res="444527.1" algo="FTMS"/>
<pk mz="387.047118" i="1482035.3" sn="10.48" a="1043.24" fwhm="0.000882" res="438915.1" algo="FTMS"/>
<pk mz="387.056854" i="2022453.1" sn="15.20" a="1677.17" fwhm="0.000990" res="390899.2" algo="FTMS"/>
<pk mz="387.072164" i="1331384.1" sn="9.17" a="1022.54" fwhm="0.000978" res="395733.5" algo="FTMS"/>
<pk mz="387.075558" i="1756728.8" sn="12.88" a="1127.22" fwhm="0.000797" res="485666.7" algo="FTMS"/>
<pk mz="387.083472" i="1223354.4" sn="8.23" a="912.91" fwhm="0.000993" res="389759.2" algo="FTMS"/>
<pk mz="387.093313" i="2578748.3" sn="20.04" a="1819.29" fwhm="0.000804" res="481283.1" algo="FTMS"/>
<pk mz="387.108475" i="1116479.1" sn="7.30" a="654.80" fwhm="0.000820" res="471939.5" algo="FTMS"/>
<pk mz="387.129696" i="4050755.3" sn="32.88" a="3687.93" fwhm="0.000986" res="392597.9" algo="FTMS"/>
<pk mz="387.140961" i="1700421.5" sn="12.39" a="1159.84" fwhm="0.000863" res="448638.3" algo="FTMS"/>
<pk mz="387.156191" i="1206088.4" sn="8.08" a="779.17" fwhm="0.000858" res="451014.7" algo="FTMS"/>
<pk mz="387.166065" i="5899082.5" sn="48.99" a="4976.20" fwhm="0.000885" res="437586.7" algo="FTMS"/>
<pk mz="387.188500" i="2759502.8" sn="21.62" a="2026.30" fwhm="0.000847" res="457352.9" algo="FTMS"/>
<pk mz="387.194442" i="1202767.9" sn="8.05" a="858.80" fwhm="0.000918" res="421842.9" algo="FTMS"/>
<pk mz="387.202440" i="6766417.5" sn="56.55" a="6244.26" fwhm="0.000925" res="418583.0" algo="FTMS"/>
<pk mz="387.238865" i="2910552.5" sn="22.94" a="2342.90" fwhm="0.000907" res="426959.2" algo="FTMS"/>
<pk mz="387.275296" i="1093727.6" sn="7.10" a="777.33" fwhm="0.001038" res="373045.0" algo="FTMS"/>
<pk mz="387.866286" i="1085650.6" sn="7.03" a="854.29" fwhm="0.001303" res="297772.1" algo="FTMS"/>
<pk mz="388.031136" i="1380082.8" sn="9.59" a="1062.01" fwhm="0.001023" res="379435.5" algo="FTMS"/>
<pk mz="388.067435" i="1651705.9" sn="11.96" a="1161.30" fwhm="0.000873" res="444536.8" algo="FTMS"/>
<pk mz="388.088356" i="1129341.9" sn="7.41" a="780.97" fwhm="0.000962" res="403250.3" algo="FTMS"/>
<pk mz="388.124817" i="1343493.0" sn="9.27" a="803.61" fwhm="0.000827" res="469433.0" algo="FTMS"/>
<pk mz="388.136025" i="1744391.3" sn="12.77" a="1387.47" fwhm="0.000967" res="401284.6" algo="FTMS"/>
<pk mz="388.161259" i="1793548.1" sn="13.20" a="1356.19" fwhm="0.000886" res="437998.5" algo="FTMS"/>
<pk mz="388.172575" i="1767950.4" sn="12.97" a="1198.56" fwhm="0.000846" res="459031.9" algo="FTMS"/>
<pk mz="388.205739" i="1259028.9" sn="8.54" a="594.80" fwhm="0.000692" res="560984.3" algo="FTMS"/>
<pk mz="389.015004" i="1405619.1" sn="9.81" a="889.77" fwhm="0.000793" res="490599.1" algo="FTMS"/>
<pk mz="389.051424" i="2352826.3" sn="18.07" a="1699.30" fwhm="0.000892" res="435976.0" algo="FTMS"/>
<pk mz="389.062583" i="1600188.5" sn="11.51" a="1104.56" fwhm="0.000881" res="441556.1" algo="FTMS"/>
<pk mz="389.072566" i="1272766.5" sn="8.66" a="730.16" fwhm="0.000803" res="484232.5" algo="FTMS"/>
<pk mz="389.087828" i="2907841.5" sn="22.91" a="2942.46" fwhm="0.000996" res="390783.8" algo="FTMS"/>
<pk mz="389.099063" i="1420995.6" sn="9.95" a="900.27" fwhm="0.000836" res="465655.1" algo="FTMS"/>
<pk mz="389.100912" i="1147076.0" sn="7.56" a="871.15" fwhm="0.001063" res="366117.2" algo="FTMS"/>
<pk mz="389.102406" i="2777284.3" sn="21.77" a="2029.37" fwhm="0.000850" res="457875.2" algo="FTMS"/>
<pk mz="389.108889" i="1225925.6" sn="8.25" a="845.77" fwhm="0.000934" res="416706.8" algo="FTMS"/>
<pk mz="389.124115" i="1926088.6" sn="14.35" a="1351.74" fwhm="0.000873" res="445625.7" algo="FTMS"/>
<pk mz="389.127508" i="2360521.3" sn="18.14" a="1905.37" fwhm="0.000910" res="427767.6" algo="FTMS"/>
<pk mz="389.137330" i="1763787.1" sn="12.94" a="1349.03" fwhm="0.000908" res="428410.5" algo="FTMS"/>
<pk mz="389.145283" i="3335884.8" sn="26.64" a="3336.48" fwhm="0.001037" res="375202.0" algo="FTMS"/>
<pk mz="389.156567" i="3652815.0" sn="29.40" a="2942.55" fwhm="0.000896" res="434520.5" algo="FTMS"/>
<pk mz="389.173673" i="2381522.3" sn="18.32" a="1922.33" fwhm="0.000908" res="428682.5" algo="FTMS"/>
<pk mz="389.179195" i="7930067.5" sn="66.69" a="7112.09" fwhm="0.000926" res="420125.1" algo="FTMS"/>
<pk mz="389.181730" i="3869396.0" sn="31.29" a="3298.25" fwhm="0.000904" res="430485.3" algo="FTMS"/>
<pk mz="389.210001" i="1650393.4" sn="11.95" a="1424.01" fwhm="0.001051" res="370427.2" algo="FTMS"/>
<pk mz="389.218068" i="2573019.0" sn="19.99" a="2250.42" fwhm="0.000972" res="400608.7" algo="FTMS"/>
<pk mz="389.254520" i="1746146.1" sn="12.78" a="1596.55" fwhm="0.001044" res="372925.6" algo="FTMS"/>
<pk mz="390.046706" i="2067838.1" sn="15.59" a="1659.49" fwhm="0.000937" res="416128.8" algo="FTMS"/>
<pk mz="390.071155" i="2274947.0" sn="17.39" a="1997.87" fwhm="0.000996" res="391778.8" algo="FTMS"/>
<pk mz="390.082999" i="2289541.3" sn="17.52" a="1847.92" fwhm="0.000912" res="427506.9" algo="FTMS"/>
<pk mz="390.140617" i="2006672.6" sn="15.05" a="1470.37" fwhm="0.000860" res="453884.1" algo="FTMS"/>
<pk mz="390.176927" i="1777559.8" sn="13.06" a="1374.94" fwhm="0.000967" res="403397.1" algo="FTMS"/>
<pk mz="390.182615" i="2060184.9" sn="15.52" a="1444.28" fwhm="0.000893" res="436958.1" algo="FTMS"/>
<pk mz="390.185048" i="1136025.4" sn="7.46" a="601.51" fwhm="0.000838" res="465544.2" algo="FTMS"/>
<pk mz="390.213431" i="1403039.0" sn="9.79" a="901.95" fwhm="0.000889" res="438854.7" algo="FTMS"/>
<pk mz="390.997638" i="1119290.3" sn="7.25" a="581.60" fwhm="0.000766" res="510686.3" algo="FTMS"/>
<pk mz="391.030635" i="2503232.8" sn="19.20" a="1840.10" fwhm="0.000874" res="447350.3" algo="FTMS"/>
<pk mz="391.041952" i="1507907.1" sn="10.60" a="952.53" fwhm="0.000866" res="451317.6" algo="FTMS"/>
<pk mz="391.067071" i="3791944.0" sn="30.32" a="3406.99" fwhm="0.000986" res="396637.3" algo="FTMS"/>
<pk mz="391.078346" i="2204746.3" sn="16.62" a="1548.53" fwhm="0.000838" res="466835.3" algo="FTMS"/>
<pk mz="391.080199" i="1228874.6" sn="8.19" a="746.16" fwhm="0.000806" res="485050.5" algo="FTMS"/>
<pk mz="391.103440" i="3064911.3" sn="24.05" a="2703.13" fwhm="0.000983" res="397711.3" algo="FTMS"/>
<pk mz="391.114681" i="5264977.5" sn="43.04" a="4959.89" fwhm="0.000993" res="393728.8" algo="FTMS"/>
<pk mz="391.116465" i="2518098.0" sn="19.32" a="2098.70" fwhm="0.000968" res="404153.0" algo="FTMS"/>
<pk mz="391.139881" i="1967702.5" sn="14.57" a="1433.16" fwhm="0.000928" res="421399.1" algo="FTMS"/>
<pk mz="391.143130" i="1800023.1" sn="13.12" a="1236.40" fwhm="0.000863" res="453104.4" algo="FTMS"/>
<pk mz="391.152874" i="4453465.0" sn="36.04" a="4053.16" fwhm="0.000977" res="400381.8" algo="FTMS"/>
<pk mz="391.160943" i="2232666.8" sn="16.86" a="1765.99" fwhm="0.000933" res="419470.4" algo="FTMS"/>
<pk mz="391.189295" i="3828320.3" sn="30.64" a="3266.93" fwhm="0.000927" res="422214.6" algo="FTMS"/>
<pk mz="391.197356" i="1298530.0" sn="8.79" a="1081.72" fwhm="0.001043" res="375037.4" algo="FTMS"/>
<pk mz="391.225745" i="1679975.6" sn="12.09" a="1261.37" fwhm="0.000900" res="434583.2" algo="FTMS"/>
<pk mz="391.252420" i="1239916.9" sn="8.29" a="660.41" fwhm="0.000800" res="489233.3" algo="FTMS"/>
<pk mz="392.062308" i="3113230.3" sn="24.46" a="2537.47" fwhm="0.000936" res="418972.4" algo="FTMS"/>
<pk mz="392.098759" i="2172693.8" sn="16.34" a="1652.45" fwhm="0.000886" res="442365.8" algo="FTMS"/>
<pk mz="392.118000" i="1125913.5" sn="7.30" a="654.03" fwhm="0.000820" res="478453.8" algo="FTMS"/>
<pk mz="392.119747" i="1151001.9" sn="7.52" a="582.07" fwhm="0.000736" res="532513.7" algo="FTMS"/>
<pk mz="392.146360" i="1661983.1" sn="11.93" a="1143.62" fwhm="0.000980" res="400005.9" algo="FTMS"/>
<pk mz="392.156208" i="2820897.3" sn="21.94" a="2138.32" fwhm="0.000866" res="452628.2" algo="FTMS"/>
<pk mz="392.182835" i="2272550.5" sn="17.20" a="1623.37" fwhm="0.000864" res="454133.0" algo="FTMS"/>
<pk mz="392.192535" i="1607464.4" sn="11.46" a="987.27" fwhm="0.000836" res="469378.0" algo="FTMS"/>
<pk mz="393.009991" i="1195468.5" sn="7.90" a="818.49" fwhm="0.000884" res="444449.0" algo="FTMS"/>
<pk mz="393.046381" i="4456404.0" sn="36.06" a="3877.75" fwhm="0.000940" res="418295.7" algo="FTMS"/>
<pk mz="393.055564" i="1109589.6" sn="7.16" a="809.13" fwhm="0.000994" res="395446.4" algo="FTMS"/>
<pk mz="393.057606" i="1860566.1" sn="13.64" a="1630.32" fwhm="0.001010" res="389171.7" algo="FTMS"/>
<pk mz="393.082718" i="4429787.0" sn="35.83" a="3804.17" fwhm="0.000921" res="427015.6" algo="FTMS"/>
<pk mz="393.093960" i="2168797.5" sn="16.30" a="1641.16" fwhm="0.000919" res="427683.4" algo="FTMS"/>
<pk mz="393.095758" i="1412061.8" sn="9.77" a="913.55" fwhm="0.000848" res="463319.9" algo="FTMS"/>
<pk mz="393.119112" i="3593698.5" sn="28.61" a="2999.72" fwhm="0.000883" res="445204.2" algo="FTMS"/>
<pk mz="393.130367" i="1806308.8" sn="13.17" a="1264.12" fwhm="0.000891" res="441171.4" algo="FTMS"/>
<pk mz="393.132199" i="4460517.0" sn="36.09" a="4175.05" fwhm="0.000973" res="404083.1" algo="FTMS"/>
<pk mz="393.150002" i="1753576.8" sn="12.72" a="1290.31" fwhm="0.000936" res="419881.9" algo="FTMS"/>
<pk mz="393.155525" i="2186217.8" sn="16.45" a="1554.05" fwhm="0.000840" res="468266.9" algo="FTMS"/>
<pk mz="393.168542" i="5479404.5" sn="44.89" a="5013.23" fwhm="0.000966" res="407199.4" algo="FTMS"/>
<pk mz="393.186317" i="1616112.0" sn="11.53" a="1119.25" fwhm="0.000897" res="438386.5" algo="FTMS"/>
<pk mz="393.195229" i="1320177.8" sn="8.98" a="669.84" fwhm="0.000778" res="505197.7" algo="FTMS"/>
<pk mz="393.204949" i="5487604.0" sn="44.96" a="4863.52" fwhm="0.000941" res="417750.3" algo="FTMS"/>
<pk mz="393.231640" i="4251641.0" sn="34.29" a="3840.81" fwhm="0.000954" res="412116.8" algo="FTMS"/>
<pk mz="393.241323" i="1677563.1" sn="12.06" a="1628.53" fwhm="0.001124" res="349747.0" algo="FTMS"/>
<pk mz="393.277720" i="12750850.0" z="-1" sn="107.68" a="12153.02" fwhm="0.000977" res="402412.9" algo="FTMS" component_name="k" deconvoluted_molecular_mass="393.277997" deconvoluted_isotopic_mass="393.278003"/>
<pk mz="394.041493" i="1190813.0" sn="7.86" a="964.26" fwhm="0.001099" res="358638.6" algo="FTMS"/>
<pk mz="394.049708" i="1174174.6" sn="7.71" a="657.41" fwhm="0.000871" res="452426.9" algo="FTMS"/>
<pk mz="394.077970" i="2001316.4" sn="14.86" a="1738.53" fwhm="0.001013" res="389172.5" algo="FTMS"/>
<pk mz="394.086298" i="1352614.0" sn="9.26" a="1145.69" fwhm="0.001110" res="355051.6" algo="FTMS"/>
<pk mz="394.114414" i="2374059.8" sn="18.08" a="2144.08" fwhm="0.000999" res="394514.6" algo="FTMS"/>
<pk mz="394.125698" i="1403950.0" sn="9.70" a="1276.79" fwhm="0.001105" res="356810.8" algo="FTMS"/>
<pk mz="394.135624" i="2041520.0" sn="15.20" a="2034.01" fwhm="0.001118" res="352671.4" algo="FTMS"/>
<pk mz="394.171933" i="1813175.4" sn="13.23" a="1576.36" fwhm="0.001037" res="380023.1" algo="FTMS"/>
<pk mz="394.281021" i="2413261.5" z="-1" sn="18.41" a="2073.56" fwhm="0.000981" res="401725.8" algo="FTMS" component_name="k" deconvoluted_molecular_mass="393.277997" deconvoluted_isotopic_mass="394.281307"/>
<pk mz="395.025599" i="2234213.5" sn="16.87" a="2072.45" fwhm="0.001024" res="385880.9" algo="FTMS"/>
<pk mz="395.028991" i="1693798.1" sn="12.20" a="1277.97" fwhm="0.000900" res="438944.1" algo="FTMS"/>
<pk mz="395.061988" i="5100909.0" sn="41.62" a="5046.19" fwhm="0.000999" res="395609.8" algo="FTMS"/>
<pk mz="395.073226" i="1273967.1" sn="8.57" a="861.70" fwhm="0.000903" res="437442.9" algo="FTMS"/>
<pk mz="395.098351" i="4939124.5" sn="40.22" a="4401.91" fwhm="0.000940" res="420489.2" algo="FTMS"/>
<pk mz="395.109565" i="1484918.6" sn="10.40" a="1060.31" fwhm="0.000951" res="415517.1" algo="FTMS"/>
<pk mz="395.111372" i="1207415.0" sn="8.00" a="808.98" fwhm="0.000919" res="429996.1" algo="FTMS"/>
<pk mz="395.129225" i="1190522.6" sn="7.85" a="701.48" fwhm="0.000859" res="460025.7" algo="FTMS"/>
<pk mz="395.134774" i="3853179.8" sn="30.85" a="3606.69" fwhm="0.001011" res="390827.3" algo="FTMS"/>
<pk mz="395.147811" i="3995518.5" sn="32.07" a="3422.47" fwhm="0.000933" res="423317.6" algo="FTMS"/>
<pk mz="395.165604" i="1237634.1" sn="8.26" a="947.54" fwhm="0.001064" res="371348.8" algo="FTMS"/>
<pk mz="395.171144" i="2787203.3" sn="21.64" a="2618.80" fwhm="0.001028" res="384483.9" algo="FTMS"/>
<pk mz="395.174548" i="1500803.9" sn="10.53" a="1090.01" fwhm="0.000912" res="433394.2" algo="FTMS"/>
<pk mz="395.184182" i="3788166.0" sn="30.28" a="3493.71" fwhm="0.000975" res="405149.6" algo="FTMS"/>
<pk mz="395.202035" i="1745033.5" sn="12.64" a="1413.45" fwhm="0.000913" res="432664.6" algo="FTMS"/>
<pk mz="395.207462" i="1627274.6" sn="11.63" a="1177.71" fwhm="0.000928" res="425797.2" algo="FTMS"/>
<pk mz="395.220606" i="3968397.3" sn="31.84" a="3694.27" fwhm="0.000943" res="419262.5" algo="FTMS"/>
<pk mz="395.274780" i="3612056.5" sn="28.76" a="3153.56" fwhm="0.000930" res="425130.7" algo="FTMS"/>
<pk mz="396.057186" i="1498681.4" sn="10.51" a="1008.39" fwhm="0.000890" res="445118.0" algo="FTMS"/>
<pk mz="396.065325" i="1242939.0" sn="8.30" a="954.21" fwhm="0.001022" res="387445.8" algo="FTMS"/>
<pk mz="396.093582" i="1953088.9" sn="14.44" a="1552.13" fwhm="0.000949" res="417481.5" algo="FTMS"/>
<pk mz="396.106795" i="1108035.6" sn="7.14" a="481.78" fwhm="0.000852" res="464954.9" algo="FTMS"/>
<pk mz="396.130124" i="1244744.4" sn="8.32" a="732.59" fwhm="0.000814" res="486595.1" algo="FTMS"/>
<pk mz="396.143143" i="1120075.1" sn="7.24" a="725.14" fwhm="0.000941" res="420853.0" algo="FTMS"/>
<pk mz="396.152442" i="4615757.0" sn="37.43" a="4225.45" fwhm="0.001001" res="395881.5" algo="FTMS"/>
<pk mz="397.041220" i="2219781.3" sn="16.74" a="1687.42" fwhm="0.000878" res="452213.6" algo="FTMS"/>
<pk mz="397.077640" i="5049101.0" sn="41.17" a="4791.65" fwhm="0.000995" res="398990.0" algo="FTMS"/>
<pk mz="397.088752" i="1244303.3" sn="8.31" a="1016.58" fwhm="0.001055" res="376236.0" algo="FTMS"/>
<pk mz="397.114002" i="4920084.5" sn="40.05" a="4499.52" fwhm="0.000966" res="410955.5" algo="FTMS"/>
<pk mz="397.144853" i="1579034.9" sn="11.21" a="1109.96" fwhm="0.000953" res="416783.1" algo="FTMS"/>
<pk mz="397.150407" i="4356892.0" sn="35.19" a="3924.47" fwhm="0.000985" res="403144.5" algo="FTMS"/>
<pk mz="397.163511" i="2262814.8" sn="17.11" a="1647.88" fwhm="0.000848" res="468608.8" algo="FTMS"/>
<pk mz="397.186749" i="3297059.5" sn="26.04" a="3000.97" fwhm="0.001016" res="390900.3" algo="FTMS"/>
<pk mz="397.190103" i="1212068.4" sn="8.04" a="907.10" fwhm="0.000982" res="404580.1" algo="FTMS"/>
<pk mz="397.199854" i="1339430.4" sn="9.14" a="760.48" fwhm="0.000818" res="485499.5" algo="FTMS"/>
<pk mz="397.217610" i="1229482.0" sn="8.19" a="981.47" fwhm="0.001051" res="377814.9" algo="FTMS"/>
<pk mz="397.223174" i="2906923.3" sn="22.67" a="2494.84" fwhm="0.000971" res="408998.1" algo="FTMS"/>
<pk mz="397.226560" i="3094316.0" sn="24.29" a="2497.78" fwhm="0.000915" res="434032.0" algo="FTMS"/>
<pk mz="398.072938" i="1402845.1" sn="9.68" a="814.66" fwhm="0.000815" res="488253.9" algo="FTMS"/>
<pk mz="398.109252" i="1739748.8" sn="12.59" a="1301.29" fwhm="0.000900" res="442547.3" algo="FTMS"/>
<pk mz="398.122321" i="1830119.5" sn="13.37" a="1450.33" fwhm="0.000996" res="399864.2" algo="FTMS"/>
<pk mz="398.229788" i="1141758.1" sn="7.43" a="675.71" fwhm="0.000874" res="455499.2" algo="FTMS"/>
<pk mz="399.020396" i="1413285.3" sn="9.77" a="944.34" fwhm="0.000946" res="421712.9" algo="FTMS"/>
<pk mz="399.035757" i="1196328.5" sn="7.90" a="693.85" fwhm="0.000977" res="408226.0" algo="FTMS"/>
<pk mz="399.056876" i="2611885.0" sn="20.12" a="2679.83" fwhm="0.001090" res="366026.7" algo="FTMS"/>
<pk mz="399.093299" i="4952244.5" sn="40.33" a="4469.44" fwhm="0.000969" res="411960.2" algo="FTMS"/>
<pk mz="399.129687" i="4208316.5" sn="33.90" a="3799.83" fwhm="0.000991" res="402821.8" algo="FTMS"/>
<pk mz="399.140946" i="1486782.8" sn="10.40" a="1022.38" fwhm="0.000886" res="450291.7" algo="FTMS"/>
<pk mz="399.166090" i="4761796.0" sn="38.68" a="4742.03" fwhm="0.001017" res="392472.9" algo="FTMS"/>
<pk mz="399.196892" i="1136458.6" sn="7.38" a="1052.97" fwhm="0.001342" res="297389.4" algo="FTMS"/>
<pk mz="399.202463" i="5138636.0" sn="41.94" a="4643.33" fwhm="0.000957" res="417164.1" algo="FTMS"/>
<pk mz="399.238851" i="2762451.5" sn="21.42" a="2164.46" fwhm="0.000896" res="445807.6" algo="FTMS"/>
<pk mz="400.030948" i="1506684.8" sn="10.49" a="1241.02" fwhm="0.001062" res="376580.5" algo="FTMS"/>
<pk mz="400.124942" i="1149584.9" sn="7.43" a="765.75" fwhm="0.000941" res="425072.0" algo="FTMS"/>
<pk mz="400.138051" i="1446291.6" sn="9.97" a="885.85" fwhm="0.000800" res="500192.0" algo="FTMS"/>
<pk mz="400.172390" i="1660827.0" sn="11.81" a="1207.79" fwhm="0.000932" res="429387.4" algo="FTMS"/>
<pk mz="400.197495" i="1383584.4" sn="9.43" a="1058.21" fwhm="0.000939" res="426296.9" algo="FTMS"/>
<pk mz="401.014959" i="1540944.6" sn="10.78" a="1109.40" fwhm="0.000910" res="440910.0" algo="FTMS"/>
<pk mz="401.036087" i="1386069.3" sn="9.45" a="1010.57" fwhm="0.000919" res="436578.7" algo="FTMS"/>
<pk mz="401.072501" i="2812509.3" sn="21.66" a="2488.90" fwhm="0.000979" res="409504.3" algo="FTMS"/>
<pk mz="401.087711" i="1183328.4" sn="7.72" a="869.97" fwhm="0.000986" res="406856.7" algo="FTMS"/>
<pk mz="401.108930" i="2972261.0" sn="23.03" a="2496.76" fwhm="0.000946" res="423968.6" algo="FTMS"/>
<pk mz="401.137398" i="1268843.3" sn="8.45" a="1018.94" fwhm="0.001078" res="372110.9" algo="FTMS"/>
<pk mz="401.145290" i="3751533.0" sn="29.70" a="3051.69" fwhm="0.000904" res="443840.5" algo="FTMS"/>
<pk mz="401.156545" i="1640047.4" sn="11.63" a="1480.00" fwhm="0.001069" res="375384.5" algo="FTMS"/>
<pk mz="401.173529" i="1271923.0" sn="8.47" a="1021.18" fwhm="0.000948" res="423022.1" algo="FTMS"/>
<pk mz="401.181693" i="5225077.0" sn="42.32" a="4791.78" fwhm="0.000966" res="415310.3" algo="FTMS"/>
<pk mz="401.204253" i="2511481.8" sn="19.09" a="1917.35" fwhm="0.000936" res="428589.0" algo="FTMS"/>
<pk mz="401.210096" i="1263355.0" sn="8.40" a="1140.30" fwhm="0.001242" res="323076.4" algo="FTMS"/>
<pk mz="401.218073" i="4909692.5" sn="39.62" a="4949.60" fwhm="0.001044" res="384208.2" algo="FTMS"/>
<pk mz="401.254492" i="2257028.8" sn="16.91" a="1720.44" fwhm="0.000916" res="438015.4" algo="FTMS"/>
<pk mz="402.046749" i="1232177.4" sn="8.13" a="964.32" fwhm="0.000997" res="403289.9" algo="FTMS"/>
<pk mz="402.177042" i="1394253.9" sn="9.52" a="828.83" fwhm="0.000820" res="490565.5" algo="FTMS"/>
<pk mz="402.185103" i="1453647.8" sn="10.03" a="1025.49" fwhm="0.000904" res="445032.4" algo="FTMS"/>
<pk mz="402.221514" i="1149271.6" sn="7.42" a="903.82" fwhm="0.001085" res="370663.9" algo="FTMS"/>
<pk mz="402.268377" i="2780514.0" sn="21.39" a="2641.81" fwhm="0.001003" res="401085.4" algo="FTMS"/>
<pk mz="403.030679" i="1948426.0" sn="14.26" a="1436.48" fwhm="0.000943" res="427264.1" algo="FTMS"/>
<pk mz="403.067094" i="2245650.0" sn="16.81" a="1930.34" fwhm="0.000991" res="406642.0" algo="FTMS"/>
<pk mz="403.078298" i="1395732.6" sn="9.53" a="1044.52" fwhm="0.001168" res="345035.7" algo="FTMS"/>
<pk mz="403.088237" i="1362710.8" sn="9.25" a="956.39" fwhm="0.001005" res="400970.0" algo="FTMS"/>
<pk mz="403.103462" i="2132506.3" sn="15.84" a="1922.31" fwhm="0.001012" res="398407.4" algo="FTMS"/>
<pk mz="403.124673" i="1919262.9" sn="14.01" a="2014.64" fwhm="0.001219" res="330579.9" algo="FTMS"/>
<pk mz="403.135940" i="1242145.4" sn="8.22" a="856.20" fwhm="0.000892" res="452164.8" algo="FTMS"/>
<pk mz="403.139915" i="1265826.3" sn="8.42" a="1039.71" fwhm="0.001079" res="373707.4" algo="FTMS"/>
<pk mz="403.152840" i="1491493.1" sn="10.35" a="1058.80" fwhm="0.000943" res="427373.3" algo="FTMS"/>
<pk mz="403.161035" i="3132967.0" sn="24.40" a="2815.00" fwhm="0.001008" res="400090.5" algo="FTMS"/>
<pk mz="403.172197" i="4972585.5" sn="40.15" a="4578.42" fwhm="0.000984" res="409538.2" algo="FTMS"/>
<pk mz="403.183478" i="1749035.9" sn="12.55" a="1456.07" fwhm="0.000951" res="423834.9" algo="FTMS"/>
<pk mz="403.189261" i="4150317.3" sn="33.11" a="3813.35" fwhm="0.000993" res="405956.1" algo="FTMS"/>
<pk mz="403.194854" i="30838830.0" z="-1" sn="261.62" a="32898.79" fwhm="0.001035" res="389560.4" algo="FTMS" component_name="P" deconvoluted_molecular_mass="403.195343" deconvoluted_isotopic_mass="403.195154"/>
<pk mz="403.197343" i="4696111.0" sn="37.79" a="4287.09" fwhm="0.000981" res="410818.4" algo="FTMS"/>
<pk mz="403.225681" i="1374517.3" sn="9.35" a="820.83" fwhm="0.000800" res="504205.6" algo="FTMS"/>
<pk mz="403.233750" i="2026295.0" sn="14.93" a="1837.53" fwhm="0.001020" res="395433.4" algo="FTMS"/>
<pk mz="404.062381" i="2156271.8" sn="16.04" a="1733.28" fwhm="0.000951" res="424794.3" algo="FTMS"/>
<pk mz="404.073626" i="1199858.4" sn="7.85" a="609.07" fwhm="0.000739" res="547106.0" algo="FTMS"/>
<pk mz="404.156333" i="2288645.0" sn="17.17" a="1953.36" fwhm="0.001026" res="393789.7" algo="FTMS"/>
<pk mz="404.175694" i="1144841.3" sn="7.38" a="827.43" fwhm="0.000953" res="424060.4" algo="FTMS"/>
<pk mz="404.192637" i="3149069.0" sn="24.54" a="2948.63" fwhm="0.001043" res="387658.8" algo="FTMS"/>
<pk mz="404.198216" i="7553294.5" z="-1" sn="62.25" a="7816.71" fwhm="0.001048" res="385709.9" algo="FTMS" component_name="P" deconvoluted_molecular_mass="403.195343" deconvoluted_isotopic_mass="404.198519"/>
<pk mz="405.009801" i="1232837.1" sn="8.13" a="798.82" fwhm="0.000938" res="431709.2" algo="FTMS"/>
<pk mz="405.013232" i="2100677.8" sn="15.56" a="1594.72" fwhm="0.000937" res="432336.3" algo="FTMS"/>
<pk mz="405.046327" i="2922445.5" sn="22.60" a="2843.73" fwhm="0.001123" res="360564.3" algo="FTMS"/>
<pk mz="405.057487" i="1886415.9" sn="13.73" a="1673.00" fwhm="0.001006" res="402645.7" algo="FTMS"/>
<pk mz="405.082730" i="4032981.5" sn="32.11" a="3424.38" fwhm="0.000936" res="432738.8" algo="FTMS"/>
<pk mz="405.093942" i="2676184.3" sn="20.49" a="2201.82" fwhm="0.000965" res="419872.9" algo="FTMS"/>
<pk mz="405.095877" i="1371096.6" sn="9.32" a="1021.47" fwhm="0.000942" res="430144.3" algo="FTMS"/>
<pk mz="405.119088" i="3072477.8" sn="23.88" a="2826.83" fwhm="0.001014" res="399633.6" algo="FTMS"/>
<pk mz="405.130407" i="1169120.4" sn="7.59" a="671.39" fwhm="0.000885" res="457787.2" algo="FTMS"/>
<pk mz="405.132108" i="2211296.8" sn="16.51" a="1784.47" fwhm="0.000954" res="424841.2" algo="FTMS"/>
<pk mz="405.155451" i="1436390.1" sn="9.87" a="808.43" fwhm="0.000769" res="526701.8" algo="FTMS"/>
<pk mz="405.168610" i="4027369.0" sn="32.06" a="3751.14" fwhm="0.001021" res="396907.7" algo="FTMS"/>
<pk mz="405.176604" i="1691114.9" sn="12.06" a="1245.89" fwhm="0.000928" res="436625.7" algo="FTMS"/>
<pk mz="405.186386" i="1429997.1" sn="9.82" a="1182.95" fwhm="0.001004" res="403747.1" algo="FTMS"/>
<pk mz="405.190603" i="1185774.0" sn="7.73" a="744.23" fwhm="0.000810" res="500186.9" algo="FTMS"/>
<pk mz="405.204970" i="2188785.3" z="-1" sn="16.32" a="1965.06" fwhm="0.001027" res="394696.9" algo="FTMS" component_name="P" deconvoluted_molecular_mass="403.195343" deconvoluted_isotopic_mass="405.205274"/>
<pk mz="405.212979" i="1347315.1" sn="9.11" a="847.27" fwhm="0.000925" res="438261.6" algo="FTMS"/>
<pk mz="405.241163" i="1283833.5" sn="8.57" a="1168.15" fwhm="0.001311" res="309042.7" algo="FTMS"/>
<pk mz="406.041619" i="1683631.8" sn="11.99" a="1278.42" fwhm="0.000975" res="416557.3" algo="FTMS"/>
<pk mz="406.077955" i="3693240.0" sn="29.20" a="3390.75" fwhm="0.001026" res="395850.9" algo="FTMS"/>
<pk mz="406.085855" i="1238841.9" sn="8.18" a="966.19" fwhm="0.001110" res="365922.0" algo="FTMS"/>
<pk mz="406.114577" i="1285952.4" sn="8.58" a="1117.04" fwhm="0.001155" res="351660.5" algo="FTMS"/>
<pk mz="406.135496" i="1899205.3" sn="13.83" a="1491.03" fwhm="0.000985" res="412239.8" algo="FTMS"/>
<pk mz="406.161890" i="1968843.3" sn="14.43" a="1596.14" fwhm="0.000934" res="434739.1" algo="FTMS"/>
<pk mz="406.171885" i="2856141.5" sn="22.03" a="2680.39" fwhm="0.001061" res="382995.1" algo="FTMS"/>
<pk mz="406.198265" i="1290195.6" sn="8.62" a="963.67" fwhm="0.000959" res="423724.2" algo="FTMS"/>
<pk mz="406.208194" i="1353941.9" sn="9.17" a="965.17" fwhm="0.000950" res="427634.4" algo="FTMS"/>
<pk mz="406.826243" i="1239907.8" sn="8.19" a="973.23" fwhm="0.000987" res="412009.9" algo="FTMS"/>
<pk mz="407.025556" i="1890193.8" sn="13.76" a="1603.14" fwhm="0.001031" res="394705.4" algo="FTMS"/>
<pk mz="407.062010" i="4968346.0" sn="40.11" a="4811.63" fwhm="0.001038" res="392067.4" algo="FTMS"/>
<pk mz="407.073295" i="3110812.8" sn="24.21" a="2716.79" fwhm="0.000979" res="415722.1" algo="FTMS"/>
<pk mz="407.098393" i="4528034.5" sn="36.34" a="4152.32" fwhm="0.000997" res="408191.9" algo="FTMS"/>
<pk mz="407.109646" i="2942885.3" sn="22.77" a="2652.78" fwhm="0.001026" res="396852.3" algo="FTMS"/>
<pk mz="407.111393" i="1718693.5" sn="12.29" a="1111.33" fwhm="0.000819" res="497219.4" algo="FTMS"/>
<pk mz="407.129014" i="1107753.6" sn="7.06" a="1189.62" fwhm="0.001555" res="261847.1" algo="FTMS"/>
<pk mz="407.134753" i="3500459.0" sn="27.54" a="3062.37" fwhm="0.001001" res="406602.8" algo="FTMS"/>
<pk mz="407.146040" i="1344941.5" sn="9.09" a="1106.14" fwhm="0.001048" res="388497.1" algo="FTMS"/>
<pk mz="407.147835" i="4203950.0" sn="33.57" a="4354.34" fwhm="0.001097" res="371241.5" algo="FTMS"/>
<pk mz="407.165447" i="1479090.0" sn="10.24" a="1263.29" fwhm="0.001100" res="370153.2" algo="FTMS"/>
<pk mz="407.171046" i="1555635.4" sn="10.89" a="998.83" fwhm="0.000896" res="454336.5" algo="FTMS"/>
<pk mz="407.184250" i="4821942.5" sn="38.86" a="5063.87" fwhm="0.001072" res="379696.0" algo="FTMS"/>
<pk mz="407.210812" i="1585596.5" sn="11.15" a="1091.63" fwhm="0.000832" res="489583.5" algo="FTMS"/>
<pk mz="407.220524" i="2260414.8" sn="16.93" a="1827.70" fwhm="0.000961" res="423569.6" algo="FTMS"/>
<pk mz="408.057294" i="2101888.8" sn="15.57" a="1668.50" fwhm="0.000979" res="416597.7" algo="FTMS"/>
<pk mz="408.093569" i="2975369.3" sn="23.05" a="2825.86" fwhm="0.001056" res="386581.0" algo="FTMS"/>
<pk mz="408.101742" i="1135499.3" sn="7.29" a="769.77" fwhm="0.001031" res="395686.8" algo="FTMS"/>
<pk mz="408.130061" i="1425553.9" sn="9.78" a="943.09" fwhm="0.000987" res="413543.4" algo="FTMS"/>
<pk mz="408.138314" i="1433235.8" sn="9.84" a="1232.01" fwhm="0.001081" res="377591.4" algo="FTMS"/>
<pk mz="408.151161" i="2186902.8" sn="16.29" a="1897.07" fwhm="0.001020" res="400297.7" algo="FTMS"/>
<pk mz="408.166306" i="1331354.3" sn="8.97" a="965.28" fwhm="0.000954" res="428055.8" algo="FTMS"/>
<pk mz="408.177794" i="1204381.0" sn="7.88" a="818.03" fwhm="0.000987" res="413724.3" algo="FTMS"/>
<pk mz="408.187589" i="1630367.3" sn="11.53" a="1455.65" fwhm="0.001046" res="390322.7" algo="FTMS"/>
<pk mz="409.011655" i="1564768.0" sn="10.87" a="1230.11" fwhm="0.000956" res="428015.1" algo="FTMS"/>
<pk mz="409.041245" i="3313511.0" sn="25.71" a="3333.73" fwhm="0.001086" res="376688.6" algo="FTMS"/>
<pk mz="409.044615" i="1112167.8" sn="7.03" a="624.44" fwhm="0.000857" res="477338.5" algo="FTMS"/>
<pk mz="409.077585" i="5922159.5" sn="47.85" a="5812.19" fwhm="0.001026" res="398555.3" algo="FTMS"/>
<pk mz="409.088895" i="1451122.1" sn="9.90" a="1142.45" fwhm="0.000932" res="439036.5" algo="FTMS"/>
<pk mz="409.114018" i="5293432.0" sn="42.51" a="5117.27" fwhm="0.001023" res="400067.0" algo="FTMS"/>
<pk mz="409.117280" i="1463928.8" sn="10.01" a="1589.97" fwhm="0.001178" res="347203.6" algo="FTMS"/>
<pk mz="409.125260" i="1737594.6" sn="12.34" a="1542.57" fwhm="0.001106" res="370027.7" algo="FTMS"/>
<pk mz="409.127116" i="3655035.0" sn="28.61" a="3444.48" fwhm="0.001029" res="397424.9" algo="FTMS"/>
<pk mz="409.144893" i="1561983.3" sn="10.85" a="1219.14" fwhm="0.000980" res="417574.7" algo="FTMS"/>
<pk mz="409.150465" i="3379584.5" sn="26.27" a="3562.64" fwhm="0.001157" res="353625.1" algo="FTMS"/>
<pk mz="409.163484" i="3828099.5" sn="30.08" a="3758.78" fwhm="0.001078" res="379445.9" algo="FTMS"/>
<pk mz="409.181262" i="1705351.9" sn="12.06" a="1490.85" fwhm="0.001061" res="385653.4" algo="FTMS"/>
<pk mz="409.186778" i="1819785.1" sn="13.03" a="1337.32" fwhm="0.000919" res="445428.1" algo="FTMS"/>
<pk mz="409.190229" i="1547657.9" sn="10.72" a="1135.57" fwhm="0.000943" res="434071.0" algo="FTMS"/>
<pk mz="409.199905" i="3794828.3" sn="29.80" a="3425.86" fwhm="0.001013" res="404013.4" algo="FTMS"/>
<pk mz="409.223240" i="1658513.6" sn="11.66" a="1206.15" fwhm="0.000949" res="431197.7" algo="FTMS"/>
<pk mz="409.226521" i="1258386.5" sn="8.27" a="925.78" fwhm="0.001021" res="400980.5" algo="FTMS"/>
<pk mz="409.236231" i="2575252.8" sn="19.44" a="2449.09" fwhm="0.001068" res="383084.5" algo="FTMS"/>
<pk mz="409.311189" i="1381798.4" sn="9.32" a="935.68" fwhm="0.000920" res="445024.1" algo="FTMS"/>
<pk mz="410.072984" i="2209882.0" sn="16.34" a="1749.47" fwhm="0.000963" res="425988.9" algo="FTMS"/>
<pk mz="410.109349" i="1815138.8" sn="12.99" a="1233.76" fwhm="0.000877" res="467554.8" algo="FTMS"/>
<pk mz="410.122329" i="1118821.8" sn="7.08" a="613.77" fwhm="0.000898" res="456711.8" algo="FTMS"/>
<pk mz="410.130504" i="1115623.8" sn="7.06" a="887.12" fwhm="0.001038" res="394971.0" algo="FTMS"/>
<pk mz="410.158741" i="1296110.4" sn="8.59" a="1127.62" fwhm="0.001115" res="367801.7" algo="FTMS"/>
<pk mz="410.166839" i="1128048.4" sn="7.16" a="520.05" fwhm="0.000797" res="514725.2" algo="FTMS"/>
<pk mz="410.221597" i="52532860.0" z="-1" sn="443.42" a="57646.91" fwhm="0.001071" res="383131.3" algo="FTMS" component_name="K" deconvoluted_molecular_mass="410.221918" deconvoluted_isotopic_mass="410.221910"/>
<pk mz="411.056896" i="4286276.0" sn="33.96" a="4009.41" fwhm="0.000996" res="412616.0" algo="FTMS"/>
<pk mz="411.093296" i="5987148.5" sn="48.40" a="6239.79" fwhm="0.001084" res="379309.4" algo="FTMS"/>
<pk mz="411.096642" i="3952461.3" sn="31.13" a="3644.50" fwhm="0.001010" res="407014.0" algo="FTMS"/>
<pk mz="411.124154" i="1227091.8" sn="8.00" a="739.82" fwhm="0.000824" res="498861.7" algo="FTMS"/>
<pk mz="411.126946" i="1235540.5" sn="8.07" a="874.88" fwhm="0.001000" res="411307.0" algo="FTMS"/>
<pk mz="411.129684" i="5413717.0" sn="43.53" a="5612.69" fwhm="0.001089" res="377541.4" algo="FTMS"/>
<pk mz="411.132847" i="1748821.9" sn="12.43" a="1508.23" fwhm="0.001094" res="375935.8" algo="FTMS"/>
<pk mz="411.142731" i="2051928.3" sn="15.00" a="1884.70" fwhm="0.001056" res="389251.0" algo="FTMS"/>
<pk mz="411.165989" i="3743581.8" sn="29.36" a="3833.97" fwhm="0.001122" res="366586.5" algo="FTMS"/>
<pk mz="411.179168" i="2686305.0" sn="20.38" a="2262.28" fwhm="0.000977" res="420923.7" algo="FTMS"/>
<pk mz="411.196925" i="1173093.1" sn="7.54" a="717.02" fwhm="0.000836" res="491576.0" algo="FTMS"/>
<pk mz="411.202495" i="3458918.5" sn="26.94" a="3720.14" fwhm="0.001115" res="368814.3" algo="FTMS"/>
<pk mz="411.215455" i="1873001.6" sn="13.48" a="1827.97" fwhm="0.001182" res="347901.1" algo="FTMS"/>
<pk mz="411.224972" i="11530092.0" z="-1" sn="95.44" a="12152.63" fwhm="0.001067" res="385443.2" algo="FTMS" component_name="K" deconvoluted_molecular_mass="410.221918" deconvoluted_isotopic_mass="411.225287"/>
<pk mz="411.238844" i="1857903.1" sn="13.35" a="1687.11" fwhm="0.001060" res="387835.8" algo="FTMS"/>
<pk mz="412.088574" i="1829946.5" sn="13.11" a="1334.28" fwhm="0.000933" res="441703.2" algo="FTMS"/>
<pk mz="412.137956" i="1687622.4" sn="11.91" a="1276.67" fwhm="0.000994" res="414665.8" algo="FTMS"/>
<pk mz="412.147343" i="1179720.6" sn="7.60" a="741.43" fwhm="0.000880" res="468608.3" algo="FTMS"/>
<pk mz="412.169435" i="1174349.9" sn="7.55" a="830.78" fwhm="0.000884" res="466103.4" algo="FTMS"/>
<pk mz="412.218655" i="15876186.0" z="-1" sn="132.32" a="17674.52" fwhm="0.001093" res="377173.2" algo="FTMS" component_name="b" deconvoluted_molecular_mass="412.218974" deconvoluted_isotopic_mass="412.218971"/>
<pk mz="412.228353" i="1636956.1" z="-1" sn="11.48" a="1195.30" fwhm="0.000983" res="419310.7" algo="FTMS" component_name="K" deconvoluted_molecular_mass="410.221918" deconvoluted_isotopic_mass="412.228670"/>
<pk mz="412.966388" i="1153549.8" sn="7.37" a="712.67" fwhm="0.000898" res="459682.0" algo="FTMS"/>
<pk mz="413.015086" i="1438233.5" sn="9.79" a="1099.18" fwhm="0.001002" res="412008.1" algo="FTMS"/>
<pk mz="413.036191" i="1478430.6" sn="10.13" a="1159.38" fwhm="0.001000" res="413219.0" algo="FTMS"/>
<pk mz="413.072541" i="4149543.3" sn="32.80" a="3989.51" fwhm="0.001040" res="397089.9" algo="FTMS"/>
<pk mz="413.108929" i="4923696.0" sn="39.37" a="4859.85" fwhm="0.001035" res="399129.8" algo="FTMS"/>
<pk mz="413.112367" i="1324849.0" sn="8.83" a="865.84" fwhm="0.001029" res="401280.9" algo="FTMS"/>
<pk mz="413.140016" i="1180855.6" sn="7.60" a="911.77" fwhm="0.001035" res="399137.7" algo="FTMS"/>
<pk mz="413.145337" i="6257977.0" sn="50.69" a="6440.30" fwhm="0.001076" res="383987.4" algo="FTMS"/>
<pk mz="413.158296" i="1295420.1" sn="8.58" a="881.33" fwhm="0.000946" res="436543.2" algo="FTMS"/>
<pk mz="413.181777" i="4499778.0" sn="35.77" a="4587.12" fwhm="0.001059" res="390217.6" algo="FTMS"/>
<pk mz="413.204252" i="2071879.3" sn="15.16" a="1869.59" fwhm="0.001083" res="381666.0" algo="FTMS"/>
<pk mz="413.218072" i="4408650.5" sn="35.00" a="4840.06" fwhm="0.001098" res="376453.4" algo="FTMS"/>
<pk mz="413.222017" i="3535179.5" z="-1" sn="27.58" a="3343.70" fwhm="0.001042" res="396679.4" algo="FTMS" component_name="b" deconvoluted_molecular_mass="412.218974" deconvoluted_isotopic_mass="413.222335"/>
<pk mz="413.254481" i="2453331.3" sn="18.40" a="2285.90" fwhm="0.001095" res="377304.4" algo="FTMS"/>
<pk mz="414.104313" i="1387553.3" sn="9.36" a="1343.56" fwhm="0.001205" res="343611.4" algo="FTMS"/>
<pk mz="414.115442" i="1183652.0" sn="7.62" a="990.32" fwhm="0.001101" res="376137.9" algo="FTMS"/>
<pk mz="414.148701" i="1559084.0" sn="10.81" a="1114.45" fwhm="0.000923" res="448563.4" algo="FTMS"/>
<pk mz="414.151788" i="1300780.8" sn="8.62" a="994.71" fwhm="0.001052" res="393748.3" algo="FTMS"/>
<pk mz="414.185041" i="1283636.9" sn="8.47" a="753.93" fwhm="0.000844" res="490875.1" algo="FTMS"/>
<pk mz="415.030684" i="1717762.8" sn="12.16" a="1291.55" fwhm="0.000974" res="426274.7" algo="FTMS"/>
<pk mz="415.051866" i="2348296.0" sn="17.51" a="2826.41" fwhm="0.001308" res="317388.1" algo="FTMS"/>
<pk mz="415.067120" i="1723915.6" sn="12.21" a="1269.56" fwhm="0.001007" res="412250.5" algo="FTMS"/>
<pk mz="415.088235" i="3227920.8" sn="24.97" a="3209.56" fwhm="0.001032" res="402047.8" algo="FTMS"/>
<pk mz="415.124598" i="3955481.8" sn="31.15" a="3878.00" fwhm="0.001067" res="389194.0" algo="FTMS"/>
<pk mz="415.160970" i="4521762.5" sn="35.95" a="4662.30" fwhm="0.001089" res="381178.2" algo="FTMS"/>
<pk mz="415.183446" i="1349160.1" sn="9.03" a="898.52" fwhm="0.000943" res="440132.5" algo="FTMS"/>
<pk mz="415.189150" i="1861417.5" sn="13.37" a="1380.42" fwhm="0.000923" res="450017.4" algo="FTMS"/>
<pk mz="415.194886" i="3351851.0" sn="26.02" a="3117.60" fwhm="0.001024" res="405638.5" algo="FTMS"/>
<pk mz="415.197362" i="5626667.5" sn="45.33" a="5824.95" fwhm="0.001068" res="388806.2" algo="FTMS"/>
<pk mz="415.219764" i="3149105.0" sn="24.30" a="3143.11" fwhm="0.001079" res="384763.4" algo="FTMS"/>
<pk mz="415.233701" i="4022580.5" sn="31.72" a="3943.43" fwhm="0.001067" res="389103.8" algo="FTMS"/>
<pk mz="415.270048" i="1795389.3" sn="12.81" a="1244.49" fwhm="0.000944" res="440021.6" algo="FTMS"/>
<pk mz="416.062165" i="1505279.3" sn="10.35" a="1162.60" fwhm="0.001002" res="415145.0" algo="FTMS"/>
<pk mz="416.098828" i="1374472.3" sn="9.24" a="1004.53" fwhm="0.001007" res="413239.1" algo="FTMS"/>
<pk mz="416.119839" i="1239821.4" sn="8.10" a="1174.64" fwhm="0.001227" res="339140.1" algo="FTMS"/>
<pk mz="416.156152" i="1160470.3" sn="7.42" a="877.04" fwhm="0.000983" res="423440.8" algo="FTMS"/>
<pk mz="416.167433" i="1367833.0" sn="9.18" a="1051.04" fwhm="0.001051" res="395971.5" algo="FTMS"/>
<pk mz="416.192627" i="1739807.3" sn="12.34" a="1409.63" fwhm="0.000992" res="419446.9" algo="FTMS"/>
<pk mz="417.046345" i="1637105.1" sn="11.47" a="1271.36" fwhm="0.000902" res="462221.4" algo="FTMS"/>
<pk mz="417.057647" i="1150451.9" sn="7.34" a="801.34" fwhm="0.000902" res="462416.4" algo="FTMS"/>
<pk mz="417.067559" i="1236854.4" sn="8.07" a="1086.29" fwhm="0.001201" res="347325.4" algo="FTMS"/>
<pk mz="417.082665" i="2310394.0" sn="17.18" a="1908.19" fwhm="0.001065" res="391529.6" algo="FTMS"/>
<pk mz="417.103832" i="1826303.3" sn="13.07" a="1492.08" fwhm="0.001028" res="405829.5" algo="FTMS"/>
<pk mz="417.119244" i="1954563.1" sn="14.16" a="1651.54" fwhm="0.001042" res="400162.1" algo="FTMS"/>
<pk mz="417.140253" i="2422536.3" sn="18.13" a="2605.79" fwhm="0.001210" res="344748.2" algo="FTMS"/>
<pk mz="417.151572" i="1814795.0" sn="12.97" a="1454.12" fwhm="0.000974" res="428226.7" algo="FTMS"/>
<pk mz="417.168537" i="1769231.3" sn="12.59" a="1534.97" fwhm="0.001049" res="397802.5" algo="FTMS"/>
<pk mz="417.176647" i="3650833.3" sn="28.56" a="3651.38" fwhm="0.001098" res="379943.3" algo="FTMS"/>
<pk mz="417.187874" i="3382548.0" sn="26.28" a="3512.32" fwhm="0.001084" res="384843.0" algo="FTMS"/>
<pk mz="417.199174" i="2279190.8" sn="16.92" a="2582.62" fwhm="0.001345" res="310285.2" algo="FTMS"/>
<pk mz="417.204936" i="2412312.3" sn="18.05" a="2103.89" fwhm="0.001023" res="407648.8" algo="FTMS"/>
<pk mz="417.210490" i="139877664.0" z="-1" sn="1184.68" a="153403.22" fwhm="0.001103" res="378315.6" algo="FTMS" component_name="D" deconvoluted_molecular_mass="417.210820" deconvoluted_isotopic_mass="417.210816"/>
<pk mz="418.077939" i="2254831.8" sn="16.71" a="2222.14" fwhm="0.001130" res="370123.1" algo="FTMS"/>
<pk mz="418.135450" i="1136638.0" sn="7.22" a="755.89" fwhm="0.000992" res="421432.1" algo="FTMS"/>
<pk mz="418.171812" i="2545671.0" sn="19.18" a="2572.22" fwhm="0.001119" res="373760.2" algo="FTMS"/>
<pk mz="418.179824" i="1169673.0" sn="7.50" a="728.25" fwhm="0.000986" res="423980.4" algo="FTMS"/>
<pk mz="418.208237" i="1884432.0" sn="13.56" a="1664.61" fwhm="0.001019" res="410438.0" algo="FTMS"/>
<pk mz="418.213849" i="32783890.0" z="-1" sn="273.28" a="37647.68" fwhm="0.001121" res="373084.4" algo="FTMS" component_name="D" deconvoluted_molecular_mass="417.210820" deconvoluted_isotopic_mass="418.214176"/>
<pk mz="419.025678" i="1605338.5" sn="11.09" a="1094.11" fwhm="0.000887" res="472409.7" algo="FTMS"/>
<pk mz="419.062002" i="2980067.5" sn="22.65" a="2775.53" fwhm="0.001031" res="406304.3" algo="FTMS"/>
<pk mz="419.073241" i="1581286.4" sn="10.89" a="1380.35" fwhm="0.001007" res="416184.5" algo="FTMS"/>
<pk mz="419.098399" i="4160236.5" sn="32.58" a="4259.98" fwhm="0.001114" res="376193.9" algo="FTMS"/>
<pk mz="419.134811" i="2013941.6" sn="14.53" a="1624.45" fwhm="0.000969" res="432508.9" algo="FTMS"/>
<pk mz="419.147792" i="2295544.8" sn="16.89" a="1862.91" fwhm="0.000946" res="442907.7" algo="FTMS"/>
<pk mz="419.156011" i="1326586.9" sn="8.75" a="847.97" fwhm="0.000920" res="455485.5" algo="FTMS"/>
<pk mz="419.171221" i="1271550.6" sn="8.28" a="812.14" fwhm="0.001001" res="418791.5" algo="FTMS"/>
<pk mz="419.184263" i="3157250.0" sn="24.14" a="3255.11" fwhm="0.001108" res="378177.3" algo="FTMS"/>
<pk mz="419.192298" i="1956355.9" sn="14.04" a="1594.39" fwhm="0.001066" res="393196.8" algo="FTMS"/>
<pk mz="419.206323" i="5558023.5" sn="44.33" a="5925.18" fwhm="0.001108" res="378497.4" algo="FTMS"/>
<pk mz="419.214744" i="1270537.5" sn="8.28" a="1169.50" fwhm="0.001184" res="354180.6" algo="FTMS"/>
<pk mz="419.217241" i="3832074.0" z="-1" sn="29.82" a="3920.48" fwhm="0.001092" res="383842.3" algo="FTMS" component_name="D" deconvoluted_molecular_mass="417.210820" deconvoluted_isotopic_mass="419.217570"/>
<pk mz="419.220509" i="2534667.0" sn="18.91" a="2275.42" fwhm="0.001001" res="418967.7" algo="FTMS"/>
<pk mz="420.057289" i="2012378.9" sn="14.51" a="1814.33" fwhm="0.001067" res="393587.3" algo="FTMS"/>
<pk mz="420.093677" i="1868516.0" sn="13.30" a="1816.93" fwhm="0.001153" res="364301.5" algo="FTMS"/>
<pk mz="420.151175" i="1988082.3" sn="14.31" a="1918.72" fwhm="0.001122" res="374580.3" algo="FTMS"/>
<pk mz="420.187585" i="2466811.3" sn="18.33" a="2240.71" fwhm="0.001009" res="416637.8" algo="FTMS"/>
<pk mz="420.209614" i="1585664.8" sn="10.92" a="1383.41" fwhm="0.001105" res="380418.1" algo="FTMS"/>
<pk mz="421.041274" i="3388112.0" sn="26.08" a="3246.92" fwhm="0.001075" res="391776.7" algo="FTMS"/>
<pk mz="421.052306" i="1369042.9" sn="9.10" a="1082.87" fwhm="0.000993" res="423985.3" algo="FTMS"/>
<pk mz="421.077643" i="4872409.0" sn="38.56" a="5508.69" fwhm="0.001179" res="357216.9" algo="FTMS"/>
<pk mz="421.088927" i="2027228.0" sn="14.63" a="1802.43" fwhm="0.001057" res="398473.9" algo="FTMS"/>
<pk mz="421.114013" i="3783906.3" sn="29.41" a="3789.53" fwhm="0.001103" res="381948.5" algo="FTMS"/>
<pk mz="421.127127" i="1674725.5" sn="11.67" a="1583.16" fwhm="0.001154" res="364866.7" algo="FTMS"/>
<pk mz="421.150405" i="2676971.3" sn="20.10" a="2402.49" fwhm="0.001005" res="419129.6" algo="FTMS"/>
<pk mz="421.155132" i="2217708.5" sn="16.24" a="2077.21" fwhm="0.001066" res="395019.2" algo="FTMS"/>
<pk mz="421.163451" i="6299886.5" sn="50.56" a="6894.22" fwhm="0.001145" res="367978.6" algo="FTMS"/>
<pk mz="421.181387" i="1173491.0" sn="7.46" a="597.71" fwhm="0.000891" res="472560.0" algo="FTMS"/>
<pk mz="421.186736" i="1597172.4" sn="11.02" a="1329.72" fwhm="0.001070" res="393477.0" algo="FTMS"/>
<pk mz="421.190151" i="1602037.3" sn="11.06" a="1418.40" fwhm="0.001077" res="391103.3" algo="FTMS"/>
<pk mz="421.199847" i="2952951.8" sn="22.42" a="2817.73" fwhm="0.001074" res="392099.1" algo="FTMS"/>
<pk mz="421.217635" i="1129084.1" sn="7.08" a="887.18" fwhm="0.001152" res="365729.7" algo="FTMS"/>
<pk mz="421.226571" i="9046270.0" z="-1" sn="73.66" a="10129.20" fwhm="0.001119" res="376364.6" algo="FTMS" component_name="AE" deconvoluted_molecular_mass="421.226886" deconvoluted_isotopic_mass="421.226904"/>
<pk mz="421.236224" i="1381376.8" sn="9.20" a="1038.15" fwhm="0.001012" res="416400.0" algo="FTMS"/>
<pk mz="422.072959" i="2682833.8" sn="20.15" a="2704.51" fwhm="0.001150" res="366904.5" algo="FTMS"/>
<pk mz="422.109177" i="1284826.8" sn="8.39" a="1132.60" fwhm="0.001130" res="373620.0" algo="FTMS"/>
<pk mz="422.158543" i="1261031.1" sn="8.19" a="924.79" fwhm="0.001003" res="421047.4" algo="FTMS"/>
<pk mz="422.166794" i="2148841.3" sn="15.65" a="1836.16" fwhm="0.001011" res="417392.2" algo="FTMS"/>
<pk mz="422.202911" i="1182706.3" sn="7.53" a="1031.10" fwhm="0.001209" res="349204.5" algo="FTMS"/>
<pk mz="422.229815" i="1975033.0" z="-1" sn="14.19" a="1741.67" fwhm="0.001067" res="395849.2" algo="FTMS" component_name="AE" deconvoluted_molecular_mass="421.226886" deconvoluted_isotopic_mass="422.230149"/>
<pk mz="423.020438" i="1722046.8" sn="12.06" a="1361.57" fwhm="0.000980" res="431590.4" algo="FTMS"/>
<pk mz="423.056932" i="3944648.0" sn="30.75" a="4261.38" fwhm="0.001170" res="361556.0" algo="FTMS"/>
<pk mz="423.068136" i="1604554.8" sn="11.08" a="1357.37" fwhm="0.001105" res="383004.5" algo="FTMS"/>
<pk mz="423.073927" i="14539468.0" z="-1" sn="119.85" a="16314.49" fwhm="0.001139" res="371298.3" algo="FTMS" component_name="f" deconvoluted_molecular_mass="423.074281" deconvoluted_isotopic_mass="423.074263"/>
<pk mz="423.093307" i="4862673.0" sn="38.47" a="5309.94" fwhm="0.001145" res="369587.7" algo="FTMS"/>
<pk mz="423.104511" i="2490067.8" sn="18.52" a="2416.16" fwhm="0.001147" res="368961.8" algo="FTMS"/>
<pk mz="423.129660" i="3820250.3" sn="29.71" a="3660.81" fwhm="0.001071" res="395105.8" algo="FTMS"/>
<pk mz="423.140974" i="1621981.0" sn="11.22" a="1294.98" fwhm="0.001018" res="415845.0" algo="FTMS"/>
<pk mz="423.142750" i="1847005.5" sn="13.11" a="1409.81" fwhm="0.000936" res="451854.9" algo="FTMS"/>
<pk mz="423.160545" i="1677537.9" sn="11.69" a="1299.32" fwhm="0.001011" res="418739.7" algo="FTMS"/>
<pk mz="423.166137" i="2339043.3" sn="17.25" a="2098.00" fwhm="0.001066" res="396811.3" algo="FTMS"/>
<pk mz="423.179107" i="4036326.5" sn="31.53" a="4054.86" fwhm="0.001090" res="388368.1" algo="FTMS"/>
<pk mz="423.197031" i="1273067.0" sn="8.29" a="852.65" fwhm="0.001047" res="404333.8" algo="FTMS"/>
<pk mz="423.202550" i="1287148.4" sn="8.41" a="852.68" fwhm="0.001081" res="391393.3" algo="FTMS"/>
<pk mz="423.205803" i="1732077.3" sn="12.15" a="1634.84" fwhm="0.001038" res="407702.8" algo="FTMS"/>
<pk mz="423.215491" i="2733807.8" sn="20.57" a="2526.76" fwhm="0.001065" res="397388.5" algo="FTMS"/>
<pk mz="423.238856" i="2569973.5" sn="19.19" a="2282.22" fwhm="0.001037" res="408324.9" algo="FTMS"/>
<pk mz="424.073481" i="3566534.8" sn="27.57" a="3607.84" fwhm="0.001133" res="374334.9" algo="FTMS"/>
<pk mz="424.077486" i="1341127.6" z="-1" sn="8.86" a="1136.14" fwhm="0.001119" res="379009.3" algo="FTMS" component_name="f" deconvoluted_molecular_mass="423.074281" deconvoluted_isotopic_mass="424.077824"/>
<pk mz="424.088591" i="1593546.5" sn="10.98" a="1336.52" fwhm="0.001065" res="398063.4" algo="FTMS"/>
<pk mz="424.125022" i="1499859.6" sn="10.19" a="1284.79" fwhm="0.001105" res="383818.6" algo="FTMS"/>
<pk mz="425.036141" i="2184120.0" sn="15.95" a="2492.87" fwhm="0.001218" res="348953.1" algo="FTMS"/>
<pk mz="425.070940" i="6321345.0" sn="50.74" a="7462.94" fwhm="0.001240" res="342934.4" algo="FTMS"/>
<pk mz="425.072540" i="5084353.0" sn="40.33" a="5110.49" fwhm="0.001106" res="384466.1" algo="FTMS"/>
<pk mz="425.108929" i="5082314.5" sn="40.32" a="5595.51" fwhm="0.001151" res="369394.1" algo="FTMS"/>
<pk mz="425.120319" i="1398989.3" sn="9.34" a="987.03" fwhm="0.000929" res="457376.8" algo="FTMS"/>
<pk mz="425.145372" i="3230931.5" sn="24.75" a="3188.36" fwhm="0.001054" res="403422.9" algo="FTMS"/>
<pk mz="425.148617" i="1231060.3" sn="7.93" a="927.70" fwhm="0.001026" res="414315.9" algo="FTMS"/>
<pk mz="425.158391" i="1524438.8" sn="10.40" a="1044.99" fwhm="0.000917" res="463736.5" algo="FTMS"/>
<pk mz="425.176188" i="1379291.3" sn="9.18" a="1132.17" fwhm="0.001019" res="417175.7" algo="FTMS"/>
<pk mz="425.181786" i="2518236.8" sn="18.75" a="2616.39" fwhm="0.001170" res="363478.4" algo="FTMS"/>
<pk mz="425.185179" i="1423069.5" sn="9.55" a="980.18" fwhm="0.000969" res="438723.1" algo="FTMS"/>
<pk mz="425.194850" i="1834720.0" sn="13.01" a="1455.22" fwhm="0.000934" res="455109.2" algo="FTMS"/>
<pk mz="425.218109" i="3023589.8" sn="23.00" a="3102.19" fwhm="0.001159" res="366928.6" algo="FTMS"/>
<pk mz="425.231076" i="1411305.0" sn="9.45" a="1039.47" fwhm="0.000999" res="425739.4" algo="FTMS"/>
<pk mz="425.254598" i="1948142.9" sn="13.96" a="1786.69" fwhm="0.001179" res="360544.4" algo="FTMS"/>
<pk mz="425.257845" i="2029551.8" sn="14.65" a="1711.27" fwhm="0.001111" res="382938.9" algo="FTMS"/>
<pk mz="426.067824" i="1686203.0" sn="11.76" a="1288.60" fwhm="0.000997" res="427434.2" algo="FTMS"/>
<pk mz="426.070483" i="1554107.6" sn="10.65" a="1239.04" fwhm="0.001025" res="415840.0" algo="FTMS"/>
<pk mz="426.103866" i="1181124.0" sn="7.51" a="1239.90" fwhm="0.001446" res="294678.7" algo="FTMS"/>
<pk mz="426.140578" i="1157837.3" sn="7.31" a="781.95" fwhm="0.000983" res="433691.5" algo="FTMS"/>
<pk mz="426.153693" i="1328336.5" sn="8.75" a="1016.35" fwhm="0.001092" res="390195.5" algo="FTMS"/>
<pk mz="426.893096" i="1249546.1" sn="8.08" a="1217.48" fwhm="0.001302" res="328000.4" algo="FTMS"/>
<pk mz="427.051766" i="2971314.0" sn="22.56" a="3165.28" fwhm="0.001150" res="371433.9" algo="FTMS"/>
<pk mz="427.088238" i="4515515.0" sn="35.55" a="4856.71" fwhm="0.001122" res="380581.4" algo="FTMS"/>
<pk mz="427.099298" i="1149373.9" sn="7.24" a="838.67" fwhm="0.001052" res="405902.3" algo="FTMS"/>
<pk mz="427.124580" i="3679428.3" sn="28.52" a="4133.79" fwhm="0.001105" res="386493.4" algo="FTMS"/>
<pk mz="427.127881" i="1615301.0" sn="11.16" a="1910.37" fwhm="0.001483" res="287952.8" algo="FTMS"/>
<pk mz="427.161016" i="4087501.3" sn="31.95" a="4001.79" fwhm="0.001076" res="396952.7" algo="FTMS"/>
<pk mz="427.173918" i="1215696.6" sn="7.80" a="976.48" fwhm="0.001048" res="407678.9" algo="FTMS"/>
<pk mz="427.197366" i="4526806.5" sn="35.64" a="4768.05" fwhm="0.001151" res="371008.4" algo="FTMS"/>
<pk mz="427.200918" i="1400791.4" sn="9.35" a="1073.28" fwhm="0.001047" res="408147.4" algo="FTMS"/>
<pk mz="427.233731" i="4061919.5" sn="31.73" a="4524.98" fwhm="0.001159" res="368636.7" algo="FTMS"/>
<pk mz="427.270145" i="1265640.8" sn="8.22" a="867.69" fwhm="0.000967" res="441977.1" algo="FTMS"/>
<pk mz="428.026022" i="1313958.4" sn="8.62" a="1155.84" fwhm="0.001182" res="362098.5" algo="FTMS"/>
<pk mz="428.083566" i="1357748.8" sn="8.99" a="1207.69" fwhm="0.001126" res="380022.6" algo="FTMS"/>
<pk mz="428.132814" i="1279425.1" sn="8.33" a="965.28" fwhm="0.001071" res="399867.7" algo="FTMS"/>
<pk mz="428.167482" i="1464777.8" sn="9.89" a="1210.85" fwhm="0.001082" res="395796.2" algo="FTMS"/>
<pk mz="428.192603" i="1196624.1" sn="7.63" a="1272.90" fwhm="0.001464" res="292392.2" algo="FTMS"/>
<pk mz="428.200699" i="1323986.1" sn="8.71" a="1109.30" fwhm="0.001097" res="390451.4" algo="FTMS"/>
<pk mz="429.009847" i="1161628.9" sn="7.34" a="815.55" fwhm="0.000954" res="449783.3" algo="FTMS"/>
<pk mz="429.031164" i="1471394.3" sn="9.94" a="1374.70" fwhm="0.001272" res="337332.9" algo="FTMS"/>
<pk mz="429.046377" i="1713830.1" sn="11.98" a="1604.02" fwhm="0.001213" res="353610.0" algo="FTMS"/>
<pk mz="429.067505" i="2779819.5" sn="20.95" a="2755.28" fwhm="0.001106" res="387998.7" algo="FTMS"/>
<pk mz="429.082842" i="1169839.3" sn="7.41" a="667.27" fwhm="0.000954" res="449653.0" algo="FTMS"/>
<pk mz="429.103863" i="3518644.5" sn="27.16" a="3690.32" fwhm="0.001163" res="368869.0" algo="FTMS"/>
<pk mz="429.107176" i="1185973.4" sn="7.54" a="926.62" fwhm="0.001209" res="354885.8" algo="FTMS"/>
<pk mz="429.114578" i="1295415.1" sn="8.46" a="1711.68" fwhm="0.001787" res="240125.8" algo="FTMS"/>
<pk mz="429.132129" i="1203003.6" sn="7.61" a="1074.07" fwhm="0.001169" res="367221.7" algo="FTMS"/>
<pk mz="429.140258" i="3719357.5" sn="28.57" a="3724.52" fwhm="0.001124" res="381710.6" algo="FTMS"/>
<pk mz="429.176663" i="4807878.5" sn="37.64" a="5026.71" fwhm="0.001114" res="385148.2" algo="FTMS"/>
<pk mz="429.191941" i="1270218.5" sn="8.17" a="1036.28" fwhm="0.001132" res="379067.6" algo="FTMS"/>
<pk mz="429.199182" i="1241036.4" sn="7.93" a="856.93" fwhm="0.001109" res="387104.5" algo="FTMS"/>
<pk mz="429.213035" i="5501136.0" sn="43.41" a="6080.05" fwhm="0.001162" res="369469.2" algo="FTMS"/>
<pk mz="429.235528" i="3578581.5" sn="27.40" a="3870.29" fwhm="0.001166" res="368168.0" algo="FTMS"/>
<pk mz="429.249420" i="3849433.0" sn="29.66" a="3967.02" fwhm="0.001105" res="388423.1" algo="FTMS"/>
<pk mz="430.146711" i="1161913.6" sn="7.27" a="961.68" fwhm="0.001137" res="378451.3" algo="FTMS"/>
<pk mz="430.172031" i="1331647.9" sn="8.68" a="1161.64" fwhm="0.001079" res="398788.3" algo="FTMS"/>
<pk mz="430.208419" i="1408969.0" sn="9.33" a="952.92" fwhm="0.000909" res="473261.3" algo="FTMS"/>
<pk mz="430.880523" i="1229425.0" sn="7.83" a="1267.12" fwhm="0.001205" res="357509.6" algo="FTMS"/>
<pk mz="430.972652" i="2848904.0" sn="21.32" a="2801.10" fwhm="0.001123" res="383633.2" algo="FTMS"/>
<pk mz="431.025540" i="1732245.1" sn="12.02" a="1657.11" fwhm="0.001185" res="363744.7" algo="FTMS"/>
<pk mz="431.046532" i="1458074.4" sn="9.73" a="1266.47" fwhm="0.001108" res="389016.3" algo="FTMS"/>
<pk mz="431.061965" i="2058398.3" sn="14.73" a="1662.25" fwhm="0.001017" res="423776.9" algo="FTMS"/>
<pk mz="431.073285" i="1205665.1" sn="7.63" a="871.37" fwhm="0.001122" res="384344.9" algo="FTMS"/>
<pk mz="431.083086" i="2054307.5" sn="14.70" a="1920.37" fwhm="0.001130" res="381554.8" algo="FTMS"/>
<pk mz="431.098364" i="2881703.5" sn="21.59" a="2626.92" fwhm="0.001032" res="417917.4" algo="FTMS"/>
<pk mz="431.109575" i="1308074.3" sn="8.48" a="890.77" fwhm="0.001171" res="368222.0" algo="FTMS"/>
<pk mz="431.119467" i="1904044.6" sn="13.45" a="1743.29" fwhm="0.001116" res="386398.7" algo="FTMS"/>
<pk mz="431.130784" i="1448879.5" sn="9.66" a="1316.03" fwhm="0.001135" res="379814.6" algo="FTMS"/>
<pk mz="431.134846" i="1566384.5" sn="10.64" a="1220.11" fwhm="0.000999" res="431757.9" algo="FTMS"/>
<pk mz="431.147809" i="1389491.8" sn="9.16" a="844.55" fwhm="0.000960" res="448915.0" algo="FTMS"/>
<pk mz="431.155872" i="3091125.8" sn="23.34" a="3056.49" fwhm="0.001122" res="384109.5" algo="FTMS"/>
<pk mz="431.178406" i="1864123.4" sn="13.12" a="1682.06" fwhm="0.001092" res="394718.4" algo="FTMS"/>
<pk mz="431.184176" i="2494652.8" sn="18.37" a="2272.35" fwhm="0.001093" res="394551.7" algo="FTMS"/>
<pk mz="431.192301" i="4348607.0" sn="33.81" a="4923.58" fwhm="0.001167" res="369536.9" algo="FTMS"/>
<pk mz="431.214732" i="1940676.4" sn="13.75" a="1475.11" fwhm="0.001008" res="427962.5" algo="FTMS"/>
<pk mz="431.226162" i="12073671.0" z="-1" sn="98.15" a="14248.04" fwhm="0.001175" res="367131.8" algo="FTMS" component_name="p" deconvoluted_molecular_mass="431.226874" deconvoluted_isotopic_mass="431.226512"/>
<pk mz="431.228682" i="4024520.0" sn="31.11" a="4405.70" fwhm="0.001163" res="370678.5" algo="FTMS"/>
<pk mz="431.265088" i="1674193.0" sn="11.53" a="1447.40" fwhm="0.001199" res="359629.2" algo="FTMS"/>
<pk mz="432.057205" i="1781142.5" sn="12.42" a="1468.89" fwhm="0.001016" res="425406.4" algo="FTMS"/>
<pk mz="432.093649" i="2349471.5" sn="17.16" a="1936.96" fwhm="0.001015" res="425733.0" algo="FTMS"/>
<pk mz="432.101884" i="1176481.6" sn="7.39" a="893.04" fwhm="0.001052" res="410714.7" algo="FTMS"/>
<pk mz="432.151235" i="1658797.9" sn="11.40" a="1934.70" fwhm="0.001389" res="311060.3" algo="FTMS"/>
<pk mz="432.187460" i="2896311.0" sn="21.71" a="3233.73" fwhm="0.001234" res="350316.7" algo="FTMS"/>
<pk mz="432.223992" i="1149120.0" sn="7.16" a="821.95" fwhm="0.000984" res="439302.6" algo="FTMS"/>
<pk mz="432.229515" i="3471297.5" z="-1" sn="26.50" a="4012.66" fwhm="0.001219" res="354662.8" algo="FTMS" component_name="p" deconvoluted_molecular_mass="431.226874" deconvoluted_isotopic_mass="432.229868"/>
<pk mz="432.878452" i="2967138.8" sn="22.30" a="2815.87" fwhm="0.001150" res="376386.1" algo="FTMS"/>
<pk mz="433.041274" i="3188363.3" sn="24.14" a="3216.93" fwhm="0.001125" res="385014.8" algo="FTMS"/>
<pk mz="433.052654" i="1513358.1" sn="10.19" a="1183.77" fwhm="0.001047" res="413802.2" algo="FTMS"/>
<pk mz="433.062360" i="1482896.5" sn="9.94" a="1446.28" fwhm="0.001254" res="345463.4" algo="FTMS"/>
<pk mz="433.077715" i="4116628.3" sn="31.87" a="4607.29" fwhm="0.001207" res="358777.5" algo="FTMS"/>
<pk mz="433.088912" i="1891479.1" sn="13.34" a="1856.28" fwhm="0.001136" res="381117.9" algo="FTMS"/>
<pk mz="433.114018" i="3293341.5" sn="25.02" a="3626.54" fwhm="0.001198" res="361439.1" algo="FTMS"/>
<pk mz="433.125335" i="1368480.1" sn="8.98" a="1222.34" fwhm="0.001170" res="370290.2" algo="FTMS"/>
<pk mz="433.135129" i="1397922.6" sn="9.23" a="1569.65" fwhm="0.001710" res="253265.2" algo="FTMS"/>
<pk mz="433.150486" i="2249382.5" sn="16.32" a="2212.75" fwhm="0.001145" res="378298.6" algo="FTMS"/>
<pk mz="433.163461" i="3081897.8" sn="23.25" a="3149.87" fwhm="0.001154" res="375247.8" algo="FTMS"/>
<pk mz="433.171521" i="1732779.6" sn="12.02" a="1686.49" fwhm="0.001158" res="374185.6" algo="FTMS"/>
<pk mz="433.199864" i="4094130.8" sn="31.69" a="4368.76" fwhm="0.001164" res="372189.2" algo="FTMS"/>
<pk mz="433.205578" i="2171060.0" sn="15.67" a="2322.19" fwhm="0.001236" res="350539.7" algo="FTMS"/>
<pk mz="433.207876" i="1924788.6" sn="13.62" a="2280.42" fwhm="0.001366" res="317220.7" algo="FTMS"/>
<pk mz="433.236251" i="1833915.8" z="-1" sn="12.86" a="1638.38" fwhm="0.001154" res="375281.5" algo="FTMS" component_name="p" deconvoluted_molecular_mass="431.226874" deconvoluted_isotopic_mass="433.236606"/>
<pk mz="433.244422" i="1408957.8" sn="9.32" a="1290.03" fwhm="0.001151" res="376371.3" algo="FTMS"/>
<pk mz="433.280419" i="1187270.8" sn="7.47" a="1033.45" fwhm="0.001127" res="384371.8" algo="FTMS"/>
<pk mz="434.036558" i="1679234.1" sn="11.57" a="1517.45" fwhm="0.001169" res="371216.7" algo="FTMS"/>
<pk mz="434.072831" i="3147659.3" sn="23.80" a="3509.25" fwhm="0.001215" res="357231.6" algo="FTMS"/>
<pk mz="434.109378" i="1943956.3" sn="13.77" a="1964.30" fwhm="0.001123" res="386699.7" algo="FTMS"/>
<pk mz="434.130562" i="1354649.5" sn="8.87" a="927.87" fwhm="0.001052" res="412625.0" algo="FTMS"/>
<pk mz="434.166853" i="2447778.5" sn="17.97" a="2705.80" fwhm="0.001223" res="355135.5" algo="FTMS"/>
<pk mz="434.203202" i="2868139.5" sn="21.47" a="3100.76" fwhm="0.001184" res="366598.2" algo="FTMS"/>
<pk mz="434.876379" i="1743441.8" sn="12.10" a="1621.43" fwhm="0.001126" res="386047.0" algo="FTMS"/>
<pk mz="435.020473" i="2276469.5" sn="16.54" a="2130.35" fwhm="0.001169" res="372283.0" algo="FTMS"/>
<pk mz="435.056903" i="4043390.3" sn="31.26" a="4447.78" fwhm="0.001203" res="361526.8" algo="FTMS"/>
<pk mz="435.068164" i="2836097.3" sn="21.20" a="3034.71" fwhm="0.001196" res="363869.2" algo="FTMS"/>
<pk mz="435.076343" i="1135235.1" sn="7.04" a="894.98" fwhm="0.001044" res="416888.4" algo="FTMS"/>
<pk mz="435.093318" i="7244423.5" sn="57.92" a="8745.55" fwhm="0.001246" res="349315.7" algo="FTMS"/>
<pk mz="435.096672" i="1319816.1" sn="8.57" a="986.01" fwhm="0.001030" res="422219.9" algo="FTMS"/>
<pk mz="435.104549" i="2105482.3" sn="15.12" a="2043.64" fwhm="0.001147" res="379440.7" algo="FTMS"/>
<pk mz="435.129731" i="4730512.5" sn="36.98" a="5635.06" fwhm="0.001255" res="346592.3" algo="FTMS"/>
<pk mz="435.140946" i="1329683.1" sn="8.66" a="1364.13" fwhm="0.001267" res="343361.2" algo="FTMS"/>
<pk mz="435.142771" i="2789011.5" sn="20.81" a="2845.88" fwhm="0.001175" res="370370.9" algo="FTMS"/>
<pk mz="435.160448" i="1285015.9" sn="8.28" a="1233.67" fwhm="0.001274" res="341564.0" algo="FTMS"/>
<pk mz="435.166104" i="2480793.3" sn="18.24" a="2085.52" fwhm="0.001002" res="434410.6" algo="FTMS"/>
<pk mz="435.179154" i="4912796.5" sn="38.50" a="5563.22" fwhm="0.001188" res="366238.3" algo="FTMS"/>
<pk mz="435.196909" i="1357728.9" sn="8.89" a="991.76" fwhm="0.001009" res="431179.5" algo="FTMS"/>
<pk mz="435.202490" i="1707170.3" sn="11.80" a="1507.80" fwhm="0.001114" res="390601.2" algo="FTMS"/>
<pk mz="435.215561" i="4297381.5" sn="33.37" a="4439.38" fwhm="0.001129" res="385614.4" algo="FTMS"/>
<pk mz="436.052242" i="2209139.5" sn="15.98" a="2190.33" fwhm="0.001188" res="367179.6" algo="FTMS"/>
<pk mz="436.088556" i="3601276.3" sn="27.57" a="3878.68" fwhm="0.001181" res="369175.4" algo="FTMS"/>
<pk mz="436.096732" i="1964414.4" sn="13.94" a="2039.02" fwhm="0.001210" res="360471.0" algo="FTMS"/>
<pk mz="436.124951" i="2097541.3" sn="15.05" a="1869.14" fwhm="0.001126" res="387334.9" algo="FTMS"/>
<pk mz="436.136335" i="1215624.1" sn="7.70" a="1118.90" fwhm="0.001190" res="366608.6" algo="FTMS"/>
<pk mz="436.146145" i="1631370.5" sn="11.17" a="1423.29" fwhm="0.001102" res="395712.4" algo="FTMS"/>
<pk mz="436.182469" i="2051475.4" sn="14.67" a="1840.07" fwhm="0.001135" res="384352.1" algo="FTMS"/>
<pk mz="436.218815" i="1719708.4" sn="11.90" a="1699.46" fwhm="0.001214" res="359368.4" algo="FTMS"/>
<pk mz="437.036157" i="3701348.5" sn="28.41" a="4094.20" fwhm="0.001197" res="365007.6" algo="FTMS"/>
<pk mz="437.047244" i="1356135.4" sn="8.87" a="1036.52" fwhm="0.001133" res="385778.6" algo="FTMS"/>
<pk mz="437.072591" i="5659757.5" sn="44.72" a="6566.01" fwhm="0.001223" res="357314.6" algo="FTMS"/>
<pk mz="437.083842" i="2842736.3" sn="21.25" a="3132.52" fwhm="0.001230" res="355404.0" algo="FTMS"/>
<pk mz="437.089571" i="7087217.5" sn="56.61" a="8401.18" fwhm="0.001212" res="360771.7" algo="FTMS"/>
<pk mz="437.108996" i="5554294.5" sn="43.84" a="6572.50" fwhm="0.001244" res="351254.5" algo="FTMS"/>
<pk mz="437.120203" i="3144313.3" sn="23.77" a="3721.49" fwhm="0.001310" res="333707.0" algo="FTMS"/>
<pk mz="437.122031" i="2966649.5" sn="22.29" a="2944.42" fwhm="0.001140" res="383314.4" algo="FTMS"/>
<pk mz="437.139692" i="1169277.9" sn="7.32" a="678.00" fwhm="0.000905" res="482792.0" algo="FTMS"/>
<pk mz="437.145313" i="3691135.3" sn="28.32" a="4145.74" fwhm="0.001211" res="361013.3" algo="FTMS"/>
<pk mz="437.148730" i="1175680.1" sn="7.37" a="651.10" fwhm="0.000786" res="556475.4" algo="FTMS"/>
<pk mz="437.156524" i="1868930.0" sn="13.14" a="1782.41" fwhm="0.001192" res="366754.4" algo="FTMS"/>
<pk mz="437.158376" i="3787394.5" sn="29.12" a="4411.39" fwhm="0.001245" res="351035.7" algo="FTMS"/>
<pk mz="437.176223" i="1849222.9" sn="12.98" a="1737.04" fwhm="0.001086" res="402518.6" algo="FTMS"/>
<pk mz="437.181771" i="2092168.3" sn="15.00" a="1872.51" fwhm="0.001039" res="420830.9" algo="FTMS"/>
<pk mz="437.194778" i="4846731.5" sn="37.95" a="5452.89" fwhm="0.001206" res="362564.4" algo="FTMS"/>
<pk mz="437.218235" i="1552273.1" sn="10.51" a="1497.71" fwhm="0.001213" res="360336.7" algo="FTMS"/>
<pk mz="437.231211" i="2820756.3" sn="21.07" a="2820.28" fwhm="0.001119" res="390882.1" algo="FTMS"/>
<pk mz="437.240629" i="4295830.5" sn="33.36" a="4967.31" fwhm="0.001202" res="363722.0" algo="FTMS"/>
<pk mz="437.254520" i="1678490.0" sn="11.56" a="1542.32" fwhm="0.001181" res="370324.5" algo="FTMS"/>
<pk mz="438.067870" i="2217568.3" sn="16.05" a="2522.28" fwhm="0.001296" res="338008.8" algo="FTMS"/>
<pk mz="438.075811" i="1251938.3" sn="8.00" a="1108.46" fwhm="0.001145" res="382517.9" algo="FTMS"/>
<pk mz="438.089173" i="2533221.5" sn="18.67" a="2583.45" fwhm="0.001194" res="366877.0" algo="FTMS"/>
<pk mz="438.104201" i="1922409.1" sn="13.59" a="1740.68" fwhm="0.001093" res="400826.4" algo="FTMS"/>
<pk mz="438.112313" i="1371755.1" sn="9.00" a="952.46" fwhm="0.001020" res="429444.4" algo="FTMS"/>
<pk mz="438.140497" i="1589362.0" sn="10.81" a="1524.27" fwhm="0.001247" res="351397.2" algo="FTMS"/>
<pk mz="438.198096" i="1450368.0" sn="9.65" a="1093.44" fwhm="0.000983" res="445779.2" algo="FTMS"/>
<pk mz="439.041875" i="1171532.6" sn="7.33" a="949.34" fwhm="0.001124" res="390755.3" algo="FTMS"/>
<pk mz="439.051864" i="4103759.0" sn="31.75" a="4477.66" fwhm="0.001164" res="377084.7" algo="FTMS"/>
<pk mz="439.063096" i="1484625.8" sn="9.94" a="1614.84" fwhm="0.001318" res="333146.4" algo="FTMS"/>
<pk mz="439.076320" i="1172309.0" sn="7.34" a="949.31" fwhm="0.001203" res="365096.7" algo="FTMS"/>
<pk mz="439.088179" i="6043224.0" sn="47.91" a="7532.76" fwhm="0.001263" res="347581.7" algo="FTMS"/>
<pk mz="439.099505" i="1409114.5" sn="9.31" a="1183.18" fwhm="0.001150" res="381878.1" algo="FTMS"/>
<pk mz="439.124584" i="6253152.5" sn="49.66" a="7319.01" fwhm="0.001232" res="356546.0" algo="FTMS"/>
<pk mz="439.127994" i="1358433.5" sn="8.89" a="897.46" fwhm="0.000963" res="455890.5" algo="FTMS"/>
<pk mz="439.136016" i="1644643.4" sn="11.27" a="1547.90" fwhm="0.001164" res="377384.4" algo="FTMS"/>
<pk mz="439.155428" i="1557608.1" sn="10.55" a="1510.21" fwhm="0.001173" res="374448.1" algo="FTMS"/>
<pk mz="439.160987" i="3812969.5" sn="29.33" a="4081.78" fwhm="0.001191" res="368838.4" algo="FTMS"/>
<pk mz="439.164403" i="1170282.3" sn="7.32" a="807.47" fwhm="0.000948" res="463332.5" algo="FTMS"/>
<pk mz="439.174085" i="2493036.5" sn="18.34" a="2348.69" fwhm="0.001117" res="393228.6" algo="FTMS"/>
<pk mz="439.189323" i="1447024.3" sn="9.63" a="1341.78" fwhm="0.001198" res="366585.4" algo="FTMS"/>
<pk mz="439.191893" i="1219184.9" sn="7.73" a="837.28" fwhm="0.000937" res="468637.4" algo="FTMS"/>
<pk mz="439.197401" i="2917490.3" sn="21.87" a="3292.41" fwhm="0.001250" res="351491.3" algo="FTMS"/>
<pk mz="439.210427" i="2052725.4" sn="14.67" a="1876.65" fwhm="0.001111" res="395251.6" algo="FTMS"/>
<pk mz="439.233768" i="1959547.0" sn="13.89" a="1948.72" fwhm="0.001178" res="372832.2" algo="FTMS"/>
<pk mz="439.270215" i="1344131.9" sn="8.77" a="1201.12" fwhm="0.001158" res="379417.6" algo="FTMS"/>
<pk mz="440.047133" i="1524031.1" sn="10.16" a="1740.18" fwhm="0.001347" res="326590.1" algo="FTMS"/>
<pk mz="440.083486" i="1908551.9" sn="13.33" a="1524.60" fwhm="0.001006" res="437433.7" algo="FTMS"/>
<pk mz="440.091609" i="1214537.9" sn="7.61" a="1102.28" fwhm="0.001123" res="391999.8" algo="FTMS"/>
<pk mz="440.119733" i="1470288.6" sn="9.72" a="1090.03" fwhm="0.000989" res="445120.1" algo="FTMS"/>
<pk mz="440.127947" i="1401170.5" sn="9.15" a="1202.61" fwhm="0.001102" res="399473.5" algo="FTMS"/>
<pk mz="440.132842" i="1347411.8" sn="8.71" a="1155.06" fwhm="0.001076" res="409130.2" algo="FTMS"/>
<pk mz="441.031187" i="1862443.0" sn="12.95" a="2159.52" fwhm="0.001323" res="333340.8" algo="FTMS"/>
<pk mz="441.046369" i="1401646.6" sn="9.15" a="1165.27" fwhm="0.001117" res="394964.7" algo="FTMS"/>
<pk mz="441.067520" i="3805235.8" sn="28.97" a="4659.69" fwhm="0.001259" res="350324.0" algo="FTMS"/>
<pk mz="441.103904" i="5366844.5" sn="41.85" a="6028.94" fwhm="0.001167" res="377836.7" algo="FTMS"/>
<pk mz="441.107413" i="1337917.3" sn="8.63" a="992.61" fwhm="0.001042" res="423476.5" algo="FTMS"/>
<pk mz="441.115077" i="1287743.0" sn="8.21" a="1688.59" fwhm="0.001814" res="243112.9" algo="FTMS"/>
<pk mz="441.140280" i="3804229.0" sn="28.96" a="4379.40" fwhm="0.001239" res="356068.2" algo="FTMS"/>
<pk mz="441.171108" i="1201484.4" sn="7.50" a="917.59" fwhm="0.001173" res="376014.8" algo="FTMS"/>
<pk mz="441.176636" i="4244558.0" sn="32.60" a="5210.64" fwhm="0.001256" res="351366.4" algo="FTMS"/>
<pk mz="441.189773" i="1442128.9" sn="9.49" a="1205.93" fwhm="0.001080" res="408597.6" algo="FTMS"/>
<pk mz="441.213027" i="4762710.5" sn="36.87" a="5132.37" fwhm="0.001173" res="376001.8" algo="FTMS"/>
<pk mz="441.235504" i="1231451.9" sn="7.75" a="1120.12" fwhm="0.001218" res="362206.4" algo="FTMS"/>
<pk mz="441.249385" i="2785887.3" sn="20.57" a="2710.59" fwhm="0.001139" res="387325.8" algo="FTMS"/>
<pk mz="441.252869" i="2070624.0" sn="14.67" a="1921.86" fwhm="0.001096" res="402699.6" algo="FTMS"/>
<pk mz="441.285754" i="1973863.9" sn="13.87" a="1896.59" fwhm="0.001148" res="384453.4" algo="FTMS"/>
<pk mz="442.073189" i="1153571.1" sn="7.10" a="1219.65" fwhm="0.001516" res="291677.6" algo="FTMS"/>
<pk mz="442.078193" i="1217060.4" sn="7.63" a="1165.42" fwhm="0.001231" res="359058.8" algo="FTMS"/>
<pk mz="442.099088" i="1228841.3" sn="7.72" a="1142.93" fwhm="0.001287" res="343449.4" algo="FTMS"/>
<pk mz="442.107323" i="1225003.3" sn="7.69" a="1027.98" fwhm="0.001144" res="386433.5" algo="FTMS"/>
<pk mz="442.135411" i="1584689.9" sn="10.66" a="1336.79" fwhm="0.001147" res="385321.4" algo="FTMS"/>
<pk mz="442.172080" i="1357370.6" sn="8.78" a="1236.52" fwhm="0.001237" res="357412.7" algo="FTMS"/>
<pk mz="442.183111" i="1819197.3" sn="12.59" a="2136.98" fwhm="0.001436" res="307944.1" algo="FTMS"/>
<pk mz="442.216357" i="1217349.1" sn="7.63" a="884.58" fwhm="0.001085" res="407520.9" algo="FTMS"/>
<pk mz="443.025545" i="1247748.3" sn="7.88" a="784.05" fwhm="0.000940" res="471054.6" algo="FTMS"/>
<pk mz="443.046725" i="2216457.3" sn="15.87" a="2385.68" fwhm="0.001304" res="339712.8" algo="FTMS"/>
<pk mz="443.062073" i="1621260.9" sn="10.96" a="1386.66" fwhm="0.001093" res="405356.3" algo="FTMS"/>
<pk mz="443.083188" i="3679761.8" sn="27.93" a="3983.96" fwhm="0.001154" res="383889.7" algo="FTMS"/>
<pk mz="443.098383" i="1500437.4" sn="9.96" a="1292.24" fwhm="0.001142" res="387870.4" algo="FTMS"/>
<pk mz="443.119530" i="3244570.3" sn="24.35" a="3330.28" fwhm="0.001166" res="380048.0" algo="FTMS"/>
<pk mz="443.122941" i="1351195.1" sn="8.73" a="1531.20" fwhm="0.001467" res="301995.6" algo="FTMS"/>
<pk mz="443.155894" i="3241507.0" sn="24.32" a="3603.30" fwhm="0.001283" res="345325.3" algo="FTMS"/>
<pk mz="443.192314" i="7268907.5" sn="57.53" a="8718.86" fwhm="0.001240" res="357379.4" algo="FTMS"/>
<pk mz="443.214800" i="1556784.8" sn="10.43" a="1446.60" fwhm="0.001133" res="391271.2" algo="FTMS"/>
<pk mz="443.226064" i="1262131.4" sn="8.00" a="1096.13" fwhm="0.001241" res="357030.0" algo="FTMS"/>
<pk mz="443.228666" i="6132276.0" sn="48.16" a="7306.74" fwhm="0.001255" res="353040.2" algo="FTMS"/>
<pk mz="443.251080" i="1588281.3" sn="10.69" a="1356.36" fwhm="0.001051" res="421934.0" algo="FTMS"/>
<pk mz="443.265057" i="2638908.5" sn="19.35" a="2626.68" fwhm="0.001118" res="396325.2" algo="FTMS"/>
<pk mz="444.057179" i="1706486.1" sn="11.66" a="1578.63" fwhm="0.001155" res="384553.8" algo="FTMS"/>
<pk mz="444.159114" i="1161358.0" sn="7.16" a="1200.64" fwhm="0.001485" res="299186.4" algo="FTMS"/>
<pk mz="444.187554" i="1639188.6" sn="11.10" a="1382.64" fwhm="0.001079" res="411739.9" algo="FTMS"/>
<pk mz="444.195683" i="1941782.5" sn="13.60" a="1754.18" fwhm="0.001189" res="373651.7" algo="FTMS"/>
<pk mz="444.223802" i="1591325.1" sn="10.71" a="1309.86" fwhm="0.001099" res="404252.6" algo="FTMS"/>
<pk mz="444.232120" i="1314591.0" sn="8.43" a="978.02" fwhm="0.001010" res="439805.9" algo="FTMS"/>
<pk mz="445.041238" i="1437915.0" sn="9.44" a="1228.80" fwhm="0.001105" res="402844.5" algo="FTMS"/>
<pk mz="445.062272" i="2077919.9" sn="14.72" a="2451.57" fwhm="0.001306" res="340691.1" algo="FTMS"/>
<pk mz="445.077644" i="2133987.5" sn="15.18" a="1987.93" fwhm="0.001144" res="389182.4" algo="FTMS"/>
<pk mz="445.088903" i="1878502.0" sn="13.08" a="1675.41" fwhm="0.001130" res="393778.6" algo="FTMS"/>
<pk mz="445.098835" i="2490344.3" sn="18.12" a="2723.20" fwhm="0.001246" res="357360.4" algo="FTMS"/>
<pk mz="445.114023" i="1612011.9" sn="10.88" a="1404.04" fwhm="0.001099" res="404973.6" algo="FTMS"/>
<pk mz="445.135208" i="2755056.8" sn="20.30" a="3010.92" fwhm="0.001214" res="366659.4" algo="FTMS"/>
<pk mz="445.163481" i="1333751.4" sn="8.58" a="1195.72" fwhm="0.001149" res="387349.4" algo="FTMS"/>
<pk mz="445.171543" i="2421753.3" sn="17.56" a="2502.52" fwhm="0.001212" res="367241.3" algo="FTMS"/>
<pk mz="445.186811" i="6234108.5" sn="49.00" a="7305.84" fwhm="0.001244" res="357780.8" algo="FTMS"/>
<pk mz="445.193978" i="2249726.3" sn="16.14" a="1946.61" fwhm="0.001056" res="421518.5" algo="FTMS"/>
<pk mz="445.199835" i="1877503.8" sn="13.07" a="1511.36" fwhm="0.001052" res="423295.3" algo="FTMS"/>
<pk mz="445.207887" i="3801601.5" sn="28.94" a="4310.06" fwhm="0.001240" res="359094.6" algo="FTMS"/>
<pk mz="445.230439" i="2755078.8" sn="20.30" a="2588.74" fwhm="0.001158" res="384515.2" algo="FTMS"/>
<pk mz="445.236469" i="1286152.1" sn="8.19" a="1411.30" fwhm="0.001437" res="309733.4" algo="FTMS"/>
<pk mz="445.241824" i="2214921.5" sn="15.85" a="2233.80" fwhm="0.001130" res="394028.9" algo="FTMS"/>
<pk mz="445.244318" i="3352586.0" sn="25.23" a="3699.46" fwhm="0.001214" res="366679.9" algo="FTMS"/>
<pk mz="445.280693" i="1863186.4" sn="12.95" a="1741.65" fwhm="0.001218" res="365533.3" algo="FTMS"/>
<pk mz="446.072840" i="1495496.8" sn="9.92" a="1411.33" fwhm="0.001136" res="392609.6" algo="FTMS"/>
<pk mz="446.084140" i="1332939.4" sn="8.58" a="1224.56" fwhm="0.001270" res="351318.0" algo="FTMS"/>
<pk mz="446.130458" i="1276374.0" sn="8.11" a="1448.94" fwhm="0.001379" res="323539.5" algo="FTMS"/>
<pk mz="446.166748" i="1758686.3" sn="12.09" a="1616.79" fwhm="0.001220" res="365700.5" algo="FTMS"/>
<pk mz="446.190183" i="1183203.8" sn="7.34" a="818.15" fwhm="0.000987" res="452288.5" algo="FTMS"/>
<pk mz="446.203181" i="2229478.8" sn="15.97" a="1935.21" fwhm="0.001070" res="417160.2" algo="FTMS"/>
<pk mz="446.211253" i="1182952.5" sn="7.34" a="909.17" fwhm="0.001123" res="397275.9" algo="FTMS"/>
<pk mz="447.020423" i="1675425.1" sn="11.40" a="1716.42" fwhm="0.001192" res="374990.3" algo="FTMS"/>
<pk mz="447.056921" i="2864041.5" sn="21.20" a="2856.98" fwhm="0.001194" res="374361.7" algo="FTMS"/>
<pk mz="447.068308" i="1791404.0" sn="12.35" a="1626.06" fwhm="0.001115" res="400853.0" algo="FTMS"/>
<pk mz="447.077978" i="1434798.3" sn="9.41" a="1439.74" fwhm="0.001284" res="348123.9" algo="FTMS"/>
<pk mz="447.093331" i="2513329.8" sn="18.31" a="2317.96" fwhm="0.001136" res="393669.7" algo="FTMS"/>
<pk mz="447.114447" i="1361590.5" sn="8.81" a="1383.03" fwhm="0.001267" res="353026.5" algo="FTMS"/>
<pk mz="447.129724" i="2400698.0" sn="17.38" a="2871.37" fwhm="0.001327" res="336839.3" algo="FTMS"/>
<pk mz="447.150924" i="1407422.8" sn="9.19" a="1395.54" fwhm="0.001393" res="320990.7" algo="FTMS"/>
<pk mz="447.179210" i="2126789.3" sn="15.12" a="2177.68" fwhm="0.001240" res="360641.9" algo="FTMS"/>
<pk mz="447.187171" i="1964231.0" sn="13.78" a="2406.96" fwhm="0.001481" res="301936.1" algo="FTMS"/>
<pk mz="447.215485" i="2831309.5" sn="20.93" a="2906.13" fwhm="0.001193" res="374939.4" algo="FTMS"/>
<pk mz="447.223648" i="2217679.3" sn="15.87" a="2876.75" fwhm="0.001418" res="315415.6" algo="FTMS"/>
<pk mz="447.259935" i="1275991.5" sn="8.10" a="1275.74" fwhm="0.001423" res="314388.7" algo="FTMS"/>
<pk mz="448.052232" i="2263690.5" sn="16.25" a="2100.36" fwhm="0.001088" res="411922.0" algo="FTMS"/>
<pk mz="448.088593" i="1985170.6" sn="13.95" a="1734.24" fwhm="0.001045" res="428771.4" algo="FTMS"/>
<pk mz="448.146186" i="1449631.5" sn="9.53" a="1640.11" fwhm="0.001340" res="334354.8" algo="FTMS"/>
<pk mz="448.182420" i="2239655.8" sn="16.05" a="2375.64" fwhm="0.001252" res="357987.5" algo="FTMS"/>
<pk mz="448.218798" i="2082223.9" sn="14.75" a="2145.47" fwhm="0.001282" res="349635.9" algo="FTMS"/>
<pk mz="449.036237" i="2506598.5" sn="18.25" a="2809.57" fwhm="0.001251" res="358969.2" algo="FTMS"/>
<pk mz="449.047463" i="1144681.0" sn="7.02" a="985.90" fwhm="0.001278" res="351469.2" algo="FTMS"/>
<pk mz="449.072565" i="3758446.5" sn="28.57" a="4280.54" fwhm="0.001250" res="359146.9" algo="FTMS"/>
<pk mz="449.083852" i="1900401.1" sn="13.25" a="1852.03" fwhm="0.001167" res="384867.9" algo="FTMS"/>
<pk mz="449.108959" i="6456182.5" sn="50.82" a="8079.35" fwhm="0.001277" res="351761.5" algo="FTMS"/>
<pk mz="449.120176" i="2962809.3" sn="22.01" a="3173.47" fwhm="0.001231" res="364718.5" algo="FTMS"/>
<pk mz="449.121948" i="1176953.6" sn="7.28" a="800.63" fwhm="0.001061" res="423425.7" algo="FTMS"/>
<pk mz="449.145389" i="2486142.8" sn="18.08" a="2417.95" fwhm="0.001159" res="387504.9" algo="FTMS"/>
<pk mz="449.158398" i="2245505.8" sn="16.10" a="2787.37" fwhm="0.001320" res="340222.7" algo="FTMS"/>
<pk mz="449.181705" i="1586054.9" sn="10.66" a="1557.82" fwhm="0.001244" res="361007.6" algo="FTMS"/>
<pk mz="449.194767" i="4421513.5" sn="34.04" a="5405.28" fwhm="0.001295" res="346882.3" algo="FTMS"/>
<pk mz="449.212670" i="1272973.8" sn="8.08" a="1346.99" fwhm="0.001411" res="318279.7" algo="FTMS"/>
<pk mz="449.231144" i="2862481.8" sn="21.18" a="3341.92" fwhm="0.001293" res="347513.6" algo="FTMS"/>
<pk mz="450.067811" i="2253386.5" sn="16.16" a="2505.78" fwhm="0.001257" res="358150.4" algo="FTMS"/>
<pk mz="450.104157" i="3494482.5" sn="26.39" a="3807.34" fwhm="0.001218" res="369572.4" algo="FTMS"/>
<pk mz="450.112347" i="1197396.4" sn="7.45" a="1179.12" fwhm="0.001374" res="327591.6" algo="FTMS"/>
<pk mz="450.140355" i="1196122.5" sn="7.44" a="976.35" fwhm="0.001263" res="356404.5" algo="FTMS"/>
<pk mz="450.198086" i="2219623.3" sn="15.88" a="1995.12" fwhm="0.001180" res="381626.4" algo="FTMS"/>
<pk mz="451.051847" i="3300129.8" sn="24.79" a="3997.20" fwhm="0.001284" res="351411.6" algo="FTMS"/>
<pk mz="451.088205" i="6087977.5" sn="47.78" a="7936.60" fwhm="0.001360" res="331766.2" algo="FTMS"/>
<pk mz="451.099474" i="1325868.0" sn="8.51" a="897.41" fwhm="0.000944" res="477873.9" algo="FTMS"/>
<pk mz="451.107510" i="1505837.8" sn="9.99" a="1326.06" fwhm="0.001177" res="383235.8" algo="FTMS"/>
<pk mz="451.124596" i="3710769.5" sn="28.18" a="4572.25" fwhm="0.001327" res="339838.9" algo="FTMS"/>
<pk mz="451.135650" i="1460787.9" sn="9.62" a="1749.34" fwhm="0.001633" res="276229.9" algo="FTMS"/>
<pk mz="451.160911" i="2550073.3" sn="18.60" a="3100.24" fwhm="0.001357" res="332355.6" algo="FTMS"/>
<pk mz="451.174027" i="3031868.3" sn="22.58" a="3218.97" fwhm="0.001206" res="374211.3" algo="FTMS"/>
<pk mz="451.191846" i="1199168.0" sn="7.46" a="1272.93" fwhm="0.001351" res="334005.7" algo="FTMS"/>
<pk mz="451.197553" i="1753409.3" sn="12.03" a="1803.32" fwhm="0.001279" res="352758.5" algo="FTMS"/>
<pk mz="451.210421" i="4372804.0" sn="33.63" a="4990.26" fwhm="0.001188" res="379922.5" algo="FTMS"/>
<pk mz="451.246932" i="1194828.0" sn="7.38" a="1019.16" fwhm="0.001229" res="367113.9" algo="FTMS"/>
<pk mz="452.047087" i="1434360.4" sn="9.34" a="1562.39" fwhm="0.001324" res="341527.0" algo="FTMS"/>
<pk mz="452.083491" i="1947136.3" sn="13.54" a="1815.93" fwhm="0.001201" res="376450.0" algo="FTMS"/>
<pk mz="452.119926" i="1708552.0" sn="11.58" a="1575.67" fwhm="0.001124" res="402333.5" algo="FTMS"/>
<pk mz="452.127809" i="1459721.8" sn="9.54" a="1276.78" fwhm="0.001219" res="370849.8" algo="FTMS"/>
<pk mz="452.169276" i="1589010.6" sn="10.60" a="1338.97" fwhm="0.001119" res="403932.8" algo="FTMS"/>
<pk mz="452.213803" i="1409564.1" sn="9.13" a="1491.86" fwhm="0.001302" res="347430.2" algo="FTMS"/>
<pk mz="453.031214" i="1881290.0" sn="13.00" a="2289.66" fwhm="0.001416" res="319995.3" algo="FTMS"/>
<pk mz="453.067490" i="3645137.8" sn="27.44" a="4701.84" fwhm="0.001379" res="328438.1" algo="FTMS"/>
<pk mz="453.078856" i="1401812.1" sn="9.07" a="1202.83" fwhm="0.001095" res="413721.8" algo="FTMS"/>
<pk mz="453.103845" i="3877593.5" sn="29.35" a="4427.36" fwhm="0.001261" res="359271.4" algo="FTMS"/>
<pk mz="453.115130" i="1736411.8" sn="11.81" a="1675.51" fwhm="0.001350" res="335641.0" algo="FTMS"/>
<pk mz="453.140357" i="3021537.0" sn="22.33" a="3408.19" fwhm="0.001222" res="370839.2" algo="FTMS"/>
<pk mz="453.151621" i="1312227.5" sn="8.33" a="1168.77" fwhm="0.001205" res="376026.9" algo="FTMS"/>
<pk mz="453.176698" i="2511592.8" sn="18.16" a="2819.56" fwhm="0.001222" res="370789.9" algo="FTMS"/>
<pk mz="453.189746" i="2499819.5" sn="18.06" a="2522.04" fwhm="0.001186" res="382048.2" algo="FTMS"/>
<pk mz="453.207331" i="1277807.3" sn="8.05" a="1333.95" fwhm="0.001438" res="315166.0" algo="FTMS"/>
<pk mz="453.213089" i="2804464.5" sn="20.56" a="3687.10" fwhm="0.001502" res="301735.0" algo="FTMS"/>
<pk mz="453.226074" i="2087667.3" sn="14.69" a="2199.54" fwhm="0.001264" res="358434.5" algo="FTMS"/>
<pk mz="453.249359" i="1987320.1" sn="13.86" a="2154.18" fwhm="0.001210" res="374729.8" algo="FTMS"/>
<pk mz="454.062786" i="1170594.6" sn="7.17" a="1257.18" fwhm="0.001529" res="296960.3" algo="FTMS"/>
<pk mz="454.099184" i="1844394.3" sn="12.69" a="1946.31" fwhm="0.001269" res="357814.9" algo="FTMS"/>
<pk mz="454.110357" i="1249196.6" sn="7.82" a="1155.02" fwhm="0.001198" res="379011.7" algo="FTMS"/>
<pk mz="454.148474" i="1457588.5" sn="9.52" a="1471.46" fwhm="0.001529" res="296946.5" algo="FTMS"/>
<pk mz="455.046785" i="2046062.4" sn="14.34" a="2314.08" fwhm="0.001340" res="339689.6" algo="FTMS"/>
<pk mz="455.083136" i="4311158.0" sn="32.89" a="5985.91" fwhm="0.001396" res="325987.8" algo="FTMS"/>
<pk mz="455.119495" i="4172925.3" sn="31.76" a="4657.93" fwhm="0.001228" res="370534.6" algo="FTMS"/>
<pk mz="455.155945" i="2932868.8" sn="21.60" a="3220.44" fwhm="0.001217" res="373847.7" algo="FTMS"/>
<pk mz="455.192327" i="3387532.3" sn="25.33" a="3655.41" fwhm="0.001202" res="378718.8" algo="FTMS"/>
<pk mz="455.205392" i="1608078.9" sn="10.75" a="1405.68" fwhm="0.001182" res="385197.5" algo="FTMS"/>
<pk mz="455.228736" i="3421843.8" sn="25.61" a="3713.45" fwhm="0.001233" res="369080.4" algo="FTMS"/>
<pk mz="455.265085" i="2738331.3" sn="20.01" a="2912.51" fwhm="0.001239" res="367485.7" algo="FTMS"/>
<pk mz="455.301422" i="1245858.6" sn="7.79" a="1037.77" fwhm="0.001145" res="397802.0" algo="FTMS"/>
<pk mz="456.114844" i="1257799.9" sn="7.88" a="1098.02" fwhm="0.001134" res="402228.2" algo="FTMS"/>
<pk mz="456.122809" i="1369161.5" sn="8.80" a="1045.12" fwhm="0.001121" res="406846.5" algo="FTMS"/>
<pk mz="456.169078" i="1172306.9" sn="7.18" a="938.88" fwhm="0.001155" res="394935.6" algo="FTMS"/>
<pk mz="456.232072" i="1152351.6" sn="7.02" a="840.22" fwhm="0.001214" res="375732.0" algo="FTMS"/>
<pk mz="457.041255" i="1317377.6" sn="8.37" a="1300.22" fwhm="0.001235" res="369964.1" algo="FTMS"/>
<pk mz="457.062408" i="2767877.8" sn="20.25" a="3160.74" fwhm="0.001321" res="346059.2" algo="FTMS"/>
<pk mz="457.077806" i="1190664.9" sn="7.33" a="868.57" fwhm="0.001076" res="424894.8" algo="FTMS"/>
<pk mz="457.098835" i="3499533.0" sn="26.24" a="4496.33" fwhm="0.001340" res="341080.3" algo="FTMS"/>
<pk mz="457.135219" i="2574868.3" sn="18.67" a="2980.88" fwhm="0.001337" res="341944.2" algo="FTMS"/>
<pk mz="457.171527" i="2957339.5" sn="21.80" a="3371.26" fwhm="0.001266" res="361217.1" algo="FTMS"/>
<pk mz="457.193988" i="1290272.0" sn="8.15" a="1176.97" fwhm="0.001255" res="364389.7" algo="FTMS"/>
<pk mz="457.207905" i="4483618.5" sn="34.30" a="5334.77" fwhm="0.001313" res="348188.4" algo="FTMS"/>
<pk mz="457.244305" i="4420138.0" sn="33.78" a="5219.65" fwhm="0.001308" res="349692.2" algo="FTMS"/>
<pk mz="457.266783" i="1582126.4" sn="10.54" a="1604.13" fwhm="0.001325" res="345070.9" algo="FTMS"/>
<pk mz="457.280765" i="2660401.3" sn="19.37" a="2882.07" fwhm="0.001259" res="363259.3" algo="FTMS"/>
<pk mz="458.177908" i="1209697.5" sn="7.49" a="1301.06" fwhm="0.001519" res="301603.3" algo="FTMS"/>
<pk mz="458.203186" i="1435366.5" sn="9.33" a="1438.80" fwhm="0.001192" res="384417.5" algo="FTMS"/>
<pk mz="458.211394" i="1258984.0" sn="7.89" a="1168.21" fwhm="0.001393" res="328917.8" algo="FTMS"/>
<pk mz="458.225596" i="1159914.8" sn="7.08" a="836.75" fwhm="0.001080" res="424220.1" algo="FTMS"/>
<pk mz="458.247787" i="1284847.1" sn="8.10" a="1155.11" fwhm="0.001261" res="363522.2" algo="FTMS"/>
<pk mz="458.736568" i="1172813.9" sn="7.18" a="790.68" fwhm="0.001090" res="420807.8" algo="FTMS"/>
<pk mz="459.020767" i="1470852.6" sn="9.62" a="1360.65" fwhm="0.001157" res="396897.3" algo="FTMS"/>
<pk mz="459.056948" i="1793931.5" sn="12.27" a="1622.11" fwhm="0.001138" res="403463.0" algo="FTMS"/>
<pk mz="459.078034" i="2154895.5" sn="15.23" a="2082.69" fwhm="0.001184" res="387627.9" algo="FTMS"/>
<pk mz="459.093289" i="1654418.5" sn="11.13" a="2023.20" fwhm="0.001529" res="300342.3" algo="FTMS"/>
<pk mz="459.104787" i="1319572.8" sn="8.38" a="1454.26" fwhm="0.001383" res="331979.7" algo="FTMS"/>
<pk mz="459.114497" i="2357142.5" sn="16.88" a="2307.41" fwhm="0.001194" res="384619.9" algo="FTMS"/>
<pk mz="459.142698" i="1314204.0" sn="8.34" a="1072.42" fwhm="0.001114" res="412043.4" algo="FTMS"/>
<pk mz="459.150880" i="1706653.5" sn="11.55" a="1693.80" fwhm="0.001272" res="360963.1" algo="FTMS"/>
<pk mz="459.166212" i="1561248.5" sn="10.36" a="1371.88" fwhm="0.001106" res="415266.4" algo="FTMS"/>
<pk mz="459.179229" i="1160099.0" sn="7.08" a="929.51" fwhm="0.001172" res="391850.4" algo="FTMS"/>
<pk mz="459.187269" i="2752932.5" sn="20.12" a="3422.78" fwhm="0.001375" res="333877.3" algo="FTMS"/>
<pk mz="459.209692" i="2744232.8" sn="20.05" a="3185.91" fwhm="0.001317" res="348706.7" algo="FTMS"/>
<pk mz="459.215562" i="1411754.0" sn="9.14" a="1355.65" fwhm="0.001296" res="354280.2" algo="FTMS"/>
<pk mz="459.223607" i="10664875.0" z="-1" sn="84.92" a="13520.20" fwhm="0.001318" res="348304.8" algo="FTMS" component_name="z" deconvoluted_molecular_mass="459.224018" deconvoluted_isotopic_mass="459.224011"/>
<pk mz="459.246103" i="1895855.8" sn="13.10" a="1911.94" fwhm="0.001219" res="376707.0" algo="FTMS"/>
<pk mz="459.259878" i="2709938.5" sn="19.77" a="3118.72" fwhm="0.001325" res="346651.3" algo="FTMS"/>
<pk mz="459.296431" i="1341881.4" sn="8.57" a="1059.96" fwhm="0.001101" res="417323.2" algo="FTMS"/>
<pk mz="460.051982" i="1569864.6" sn="10.43" a="1751.68" fwhm="0.001426" res="322559.7" algo="FTMS"/>
<pk mz="460.182399" i="1444961.1" sn="9.41" a="1316.88" fwhm="0.001165" res="395012.9" algo="FTMS"/>
<pk mz="460.204763" i="1584997.4" sn="10.56" a="1605.26" fwhm="0.001302" res="353557.5" algo="FTMS"/>
<pk mz="460.218719" i="2115432.0" sn="14.90" a="2592.95" fwhm="0.001392" res="330605.8" algo="FTMS"/>
<pk mz="460.226981" i="2758249.5" z="-1" sn="20.17" a="2979.95" fwhm="0.001254" res="366874.8" algo="FTMS" component_name="z" deconvoluted_molecular_mass="459.224018" deconvoluted_isotopic_mass="460.227387"/>
<pk mz="460.734576" i="1302472.3" sn="8.24" a="1086.94" fwhm="0.001221" res="377380.7" algo="FTMS"/>
<pk mz="461.036193" i="2282240.3" sn="16.27" a="2220.15" fwhm="0.001206" res="382402.5" algo="FTMS"/>
<pk mz="461.057400" i="1173508.0" sn="7.19" a="1232.12" fwhm="0.001423" res="324080.9" algo="FTMS"/>
<pk mz="461.072582" i="2067718.9" sn="14.51" a="1938.74" fwhm="0.001147" res="401932.8" algo="FTMS"/>
<pk mz="461.094006" i="1262730.8" sn="7.92" a="1396.46" fwhm="0.001875" res="245888.3" algo="FTMS"/>
<pk mz="461.108860" i="2901261.5" sn="21.34" a="3539.95" fwhm="0.001326" res="347700.1" algo="FTMS"/>
<pk mz="461.120316" i="1282063.6" sn="8.07" a="1102.38" fwhm="0.001130" res="408066.0" algo="FTMS"/>
<pk mz="461.145377" i="1915668.3" sn="13.26" a="2109.71" fwhm="0.001406" res="327894.4" algo="FTMS"/>
<pk mz="461.158427" i="1807126.8" sn="12.37" a="1719.82" fwhm="0.001154" res="399527.3" algo="FTMS"/>
<pk mz="461.166413" i="1760280.1" sn="11.99" a="2304.20" fwhm="0.001697" res="271736.6" algo="FTMS"/>
<pk mz="461.181636" i="1517851.0" sn="10.01" a="1410.69" fwhm="0.001224" res="376678.1" algo="FTMS"/>
<pk mz="461.189027" i="1285660.4" sn="8.10" a="1396.37" fwhm="0.001463" res="315152.3" algo="FTMS"/>
<pk mz="461.194723" i="2486045.3" sn="17.94" a="2882.04" fwhm="0.001325" res="348025.1" algo="FTMS"/>
<pk mz="461.202907" i="2229534.8" sn="15.83" a="2056.99" fwhm="0.001196" res="385467.0" algo="FTMS"/>
<pk mz="461.231401" i="1871652.1" sn="12.90" a="1749.46" fwhm="0.001168" res="394721.4" algo="FTMS"/>
<pk mz="461.239264" i="2460453.5" sn="17.73" a="2707.36" fwhm="0.001259" res="366376.6" algo="FTMS"/>
<pk mz="461.275570" i="1340972.3" sn="8.56" a="1447.65" fwhm="0.001405" res="328332.3" algo="FTMS"/>
<pk mz="462.067852" i="1999036.8" sn="13.95" a="2668.15" fwhm="0.001514" res="305205.8" algo="FTMS"/>
<pk mz="462.104217" i="1783747.3" sn="12.18" a="1879.73" fwhm="0.001394" res="331425.5" algo="FTMS"/>
<pk mz="462.161669" i="1393357.6" sn="8.98" a="1586.47" fwhm="0.001387" res="333285.6" algo="FTMS"/>
<pk mz="462.198085" i="2227156.3" sn="15.81" a="2260.84" fwhm="0.001182" res="391047.4" algo="FTMS"/>
<pk mz="462.234491" i="1161690.8" sn="7.09" a="772.61" fwhm="0.001007" res="459129.8" algo="FTMS"/>
<pk mz="463.015205" i="1206630.5" sn="7.45" a="1184.62" fwhm="0.001356" res="341423.5" algo="FTMS"/>
<pk mz="463.051831" i="2591853.0" sn="18.80" a="2649.95" fwhm="0.001205" res="384355.8" algo="FTMS"/>
<pk mz="463.063163" i="1398639.1" sn="9.03" a="1353.53" fwhm="0.001303" res="355508.1" algo="FTMS"/>
<pk mz="463.088217" i="3937395.5" sn="29.82" a="5232.97" fwhm="0.001432" res="323409.3" algo="FTMS"/>
<pk mz="463.099374" i="1682549.5" sn="11.35" a="1796.96" fwhm="0.001292" res="358569.0" algo="FTMS"/>
<pk mz="463.124591" i="2976890.0" sn="21.95" a="3516.03" fwhm="0.001319" res="350996.4" algo="FTMS"/>
<pk mz="463.135840" i="3829884.0" sn="28.94" a="5122.26" fwhm="0.001452" res="318910.0" algo="FTMS"/>
<pk mz="463.160972" i="1996416.4" sn="13.92" a="1974.89" fwhm="0.001243" res="372720.0" algo="FTMS"/>
<pk mz="463.174129" i="2963586.8" sn="21.84" a="3423.34" fwhm="0.001282" res="361195.1" algo="FTMS"/>
<pk mz="463.210431" i="3909257.3" sn="29.59" a="4890.91" fwhm="0.001397" res="331520.6" algo="FTMS"/>
<pk mz="463.246834" i="1351567.6" sn="8.64" a="1151.40" fwhm="0.001205" res="384295.9" algo="FTMS"/>
<pk mz="464.047069" i="1386524.0" sn="8.87" a="1335.94" fwhm="0.001347" res="344393.5" algo="FTMS"/>
<pk mz="464.083459" i="2351394.3" sn="16.72" a="2305.22" fwhm="0.001205" res="385146.6" algo="FTMS"/>
<pk mz="464.094567" i="1170340.3" sn="7.11" a="1182.29" fwhm="0.001438" res="322734.1" algo="FTMS"/>
<pk mz="464.119867" i="1769768.8" sn="11.99" a="1653.04" fwhm="0.001204" res="385641.5" algo="FTMS"/>
<pk mz="464.177250" i="1985330.6" sn="13.74" a="2380.51" fwhm="0.001470" res="315715.2" algo="FTMS"/>
<pk mz="464.213735" i="1860409.0" sn="12.73" a="1852.82" fwhm="0.001198" res="387622.7" algo="FTMS"/>
<pk mz="465.031211" i="2084293.8" sn="14.55" a="2349.44" fwhm="0.001330" res="349699.7" algo="FTMS"/>
<pk mz="465.067432" i="3993548.0" sn="30.09" a="5506.79" fwhm="0.001423" res="326733.9" algo="FTMS"/>
<pk mz="465.078684" i="1829325.9" sn="12.47" a="2143.61" fwhm="0.001432" res="324727.3" algo="FTMS"/>
<pk mz="465.103852" i="5210066.0" sn="39.99" a="7070.82" fwhm="0.001423" res="326959.3" algo="FTMS"/>
<pk mz="465.115121" i="1837524.1" sn="12.54" a="2140.02" fwhm="0.001360" res="341872.9" algo="FTMS"/>
<pk mz="465.140253" i="3777496.5" sn="28.33" a="4481.89" fwhm="0.001310" res="355000.0" algo="FTMS"/>
<pk mz="465.153210" i="1620698.6" sn="10.77" a="1733.43" fwhm="0.001385" res="335800.3" algo="FTMS"/>
<pk mz="465.168584" i="11700189.0" z="-1" sn="92.81" a="16377.57" fwhm="0.001406" res="330741.3" algo="FTMS" component_name="s" deconvoluted_molecular_mass="465.168371" deconvoluted_isotopic_mass="465.169000"/>
<pk mz="465.176684" i="2022878.6" sn="14.05" a="2254.62" fwhm="0.001290" res="360638.9" algo="FTMS"/>
<pk mz="465.189709" i="3702752.8" sn="27.72" a="4286.73" fwhm="0.001309" res="355475.8" algo="FTMS"/>
<pk mz="465.207596" i="1262051.9" sn="7.86" a="952.91" fwhm="0.001083" res="429605.9" algo="FTMS"/>
<pk mz="465.226141" i="3155431.0" sn="23.27" a="4075.36" fwhm="0.001392" res="334199.5" algo="FTMS"/>
<pk mz="465.262663" i="1224429.3" sn="7.55" a="1013.74" fwhm="0.001215" res="383031.5" algo="FTMS"/>
<pk mz="465.304433" i="4492276.5" sn="34.15" a="5078.02" fwhm="0.001251" res="371908.3" algo="FTMS"/>
<pk mz="466.062667" i="1756788.3" sn="11.88" a="1546.34" fwhm="0.001214" res="384025.0" algo="FTMS"/>
<pk mz="466.099078" i="1863290.4" sn="12.75" a="1918.47" fwhm="0.001284" res="362971.3" algo="FTMS"/>
<pk mz="466.107174" i="1159035.8" sn="7.02" a="1102.23" fwhm="0.001343" res="347084.6" algo="FTMS"/>
<pk mz="466.110188" i="1514364.3" sn="9.91" a="1664.14" fwhm="0.001382" res="337207.1" algo="FTMS"/>
<pk mz="466.135542" i="1617024.5" sn="10.74" a="1385.95" fwhm="0.001048" res="444721.1" algo="FTMS"/>
<pk mz="466.171938" i="4016262.5" z="-1" sn="30.27" a="5502.76" fwhm="0.001438" res="324167.7" algo="FTMS" component_name="s" deconvoluted_molecular_mass="465.168371" deconvoluted_isotopic_mass="466.172356"/>
<pk mz="466.193213" i="1481866.1" sn="9.64" a="1664.44" fwhm="0.001396" res="333838.8" algo="FTMS"/>
<pk mz="466.307813" i="1288349.3" sn="8.07" a="1189.22" fwhm="0.001210" res="385353.0" algo="FTMS"/>
<pk mz="467.046775" i="3553047.8" sn="26.50" a="4989.78" fwhm="0.001481" res="315354.5" algo="FTMS"/>
<pk mz="467.083201" i="4465949.5" sn="33.93" a="5255.40" fwhm="0.001281" res="364594.7" algo="FTMS"/>
<pk mz="467.094357" i="2093855.5" sn="14.62" a="2378.93" fwhm="0.001356" res="344415.6" algo="FTMS"/>
<pk mz="467.119514" i="5085475.5" sn="38.97" a="6906.86" fwhm="0.001404" res="332620.2" algo="FTMS"/>
<pk mz="467.130788" i="1606693.5" sn="10.66" a="2459.75" fwhm="0.001625" res="287547.3" algo="FTMS"/>
<pk mz="467.155875" i="3494185.5" sn="26.02" a="4633.35" fwhm="0.001419" res="329146.6" algo="FTMS"/>
<pk mz="467.165598" i="4112683.3" sn="31.05" a="5765.54" fwhm="0.001422" res="328590.4" algo="FTMS"/>
<pk mz="467.168972" i="1752875.8" z="-1" sn="11.85" a="1719.36" fwhm="0.001239" res="376904.6" algo="FTMS" component_name="s" deconvoluted_molecular_mass="465.168371" deconvoluted_isotopic_mass="467.169392"/>
<pk mz="467.186684" i="1270830.6" sn="7.92" a="1520.53" fwhm="0.001435" res="325623.4" algo="FTMS"/>
<pk mz="467.192330" i="1855279.6" sn="12.68" a="1966.44" fwhm="0.001265" res="369363.5" algo="FTMS"/>
<pk mz="467.205366" i="3293489.8" sn="24.39" a="4019.98" fwhm="0.001345" res="347393.8" algo="FTMS"/>
<pk mz="467.223186" i="1233204.6" sn="7.62" a="926.00" fwhm="0.001139" res="410237.9" algo="FTMS"/>
<pk mz="467.228756" i="2277685.5" sn="16.12" a="2786.03" fwhm="0.001418" res="329403.1" algo="FTMS"/>
<pk mz="467.241772" i="1808439.6" sn="12.30" a="2199.52" fwhm="0.001378" res="339072.8" algo="FTMS"/>
<pk mz="467.250904" i="1251641.1" sn="7.77" a="1238.88" fwhm="0.001391" res="336010.0" algo="FTMS"/>
<pk mz="467.264976" i="1731899.5" sn="11.68" a="1721.89" fwhm="0.001233" res="378893.8" algo="FTMS"/>
<pk mz="468.078284" i="1804735.6" sn="12.27" a="1890.93" fwhm="0.001249" res="374833.9" algo="FTMS"/>
<pk mz="468.114727" i="1925573.5" sn="13.25" a="2084.46" fwhm="0.001316" res="355799.6" algo="FTMS"/>
<pk mz="468.122864" i="1245638.9" sn="7.72" a="1215.00" fwhm="0.001359" res="344559.4" algo="FTMS"/>
<pk mz="468.164256" i="1995213.5" sn="13.82" a="2380.29" fwhm="0.001344" res="348300.4" algo="FTMS"/>
<pk mz="468.168782" i="1494222.3" sn="9.74" a="1452.03" fwhm="0.001293" res="361972.9" algo="FTMS"/>
<pk mz="468.978419" i="1359439.6" sn="8.64" a="1182.63" fwhm="0.001259" res="372407.9" algo="FTMS"/>
<pk mz="469.026061" i="1321047.3" sn="8.33" a="1321.40" fwhm="0.001296" res="361768.5" algo="FTMS"/>
<pk mz="469.041301" i="1678937.6" sn="11.24" a="1801.29" fwhm="0.001426" res="328982.5" algo="FTMS"/>
<pk mz="469.062363" i="3439197.0" sn="25.57" a="4086.36" fwhm="0.001269" res="369770.7" algo="FTMS"/>
<pk mz="469.098773" i="4904547.0" sn="37.50" a="5959.17" fwhm="0.001316" res="356454.3" algo="FTMS"/>
<pk mz="469.110087" i="1618532.5" sn="10.75" a="1674.39" fwhm="0.001388" res="338065.0" algo="FTMS"/>
<pk mz="469.135153" i="3676776.5" sn="27.50" a="4403.35" fwhm="0.001351" res="347310.8" algo="FTMS"/>
<pk mz="469.138571" i="1239401.0" sn="7.67" a="933.31" fwhm="0.001137" res="412758.5" algo="FTMS"/>
<pk mz="469.146470" i="1222250.3" sn="7.53" a="1385.39" fwhm="0.001473" res="318439.1" algo="FTMS"/>
<pk mz="469.171547" i="3753582.3" sn="28.13" a="4486.39" fwhm="0.001323" res="354629.2" algo="FTMS"/>
<pk mz="469.202388" i="1432435.1" sn="9.24" a="1774.57" fwhm="0.001687" res="278129.9" algo="FTMS"/>
<pk mz="469.207962" i="2765428.0" sn="20.09" a="3348.10" fwhm="0.001357" res="345760.0" algo="FTMS"/>
<pk mz="469.221025" i="1726326.1" sn="11.63" a="1642.44" fwhm="0.001269" res="369841.4" algo="FTMS"/>
<pk mz="469.244358" i="4156025.8" sn="31.40" a="5261.85" fwhm="0.001362" res="344525.7" algo="FTMS"/>
<pk mz="469.280721" i="2251391.5" sn="15.90" a="2620.49" fwhm="0.001351" res="347479.3" algo="FTMS"/>
<pk mz="470.036541" i="1174773.9" sn="7.14" a="892.94" fwhm="0.001145" res="410690.9" algo="FTMS"/>
<pk mz="470.094133" i="1778686.9" sn="12.05" a="2055.34" fwhm="0.001360" res="345607.9" algo="FTMS"/>
<pk mz="470.102006" i="1298432.1" sn="8.14" a="1454.80" fwhm="0.001479" res="317858.9" algo="FTMS"/>
<pk mz="470.130402" i="1865476.5" sn="12.76" a="2282.69" fwhm="0.001479" res="317832.0" algo="FTMS"/>
<pk mz="470.179750" i="1605900.1" sn="10.65" a="2269.64" fwhm="0.001740" res="270241.3" algo="FTMS"/>
<pk mz="471.020468" i="1625229.8" sn="10.80" a="1636.94" fwhm="0.001384" res="340233.5" algo="FTMS"/>
<pk mz="471.041763" i="2366865.0" sn="16.84" a="3312.74" fwhm="0.001543" res="305355.9" algo="FTMS"/>
<pk mz="471.078079" i="4046230.5" sn="30.51" a="5854.34" fwhm="0.001535" res="306849.0" algo="FTMS"/>
<pk mz="471.114402" i="3978140.0" sn="29.95" a="5198.15" fwhm="0.001426" res="330478.1" algo="FTMS"/>
<pk mz="471.150823" i="3022241.5" sn="22.17" a="3534.71" fwhm="0.001318" res="357431.4" algo="FTMS"/>
<pk mz="471.154106" i="1247650.1" sn="7.73" a="1339.36" fwhm="0.001503" res="313442.9" algo="FTMS"/>
<pk mz="471.173374" i="1198117.0" sn="7.33" a="1375.84" fwhm="0.001589" res="296603.3" algo="FTMS"/>
<pk mz="471.187224" i="2787751.3" sn="20.26" a="2981.02" fwhm="0.001300" res="362420.7" algo="FTMS"/>
<pk mz="471.209668" i="1464490.6" sn="9.49" a="1553.88" fwhm="0.001392" res="338614.1" algo="FTMS"/>
<pk mz="471.223635" i="4450220.5" sn="33.80" a="5562.56" fwhm="0.001351" res="348786.5" algo="FTMS"/>
<pk mz="471.260001" i="4698034.0" sn="35.81" a="6282.26" fwhm="0.001403" res="335984.0" algo="FTMS"/>
<pk mz="471.296333" i="3426743.8" sn="25.47" a="4852.22" fwhm="0.001545" res="305051.0" algo="FTMS"/>
<pk mz="472.052169" i="1526314.0" sn="10.00" a="1455.04" fwhm="0.001305" res="361761.5" algo="FTMS"/>
<pk mz="472.182539" i="1651517.5" sn="11.02" a="1640.75" fwhm="0.001325" res="356421.4" algo="FTMS"/>
<pk mz="472.212230" i="2506818.0" sn="17.98" a="2796.96" fwhm="0.001275" res="370461.6" algo="FTMS"/>
<pk mz="472.218926" i="1873987.0" sn="12.83" a="2084.54" fwhm="0.001395" res="338558.1" algo="FTMS"/>
<pk mz="472.226732" i="1321796.1" sn="8.33" a="1145.43" fwhm="0.001266" res="372903.6" algo="FTMS"/>
<pk mz="472.241448" i="1678150.4" sn="11.23" a="1846.15" fwhm="0.001354" res="348791.2" algo="FTMS"/>
<pk mz="472.263403" i="1314377.6" sn="8.27" a="1056.19" fwhm="0.001137" res="415446.4" algo="FTMS"/>
<pk mz="473.036139" i="1617852.4" sn="10.74" a="1510.07" fwhm="0.001233" res="383577.5" algo="FTMS"/>
<pk mz="473.047523" i="1688766.1" sn="11.32" a="2209.61" fwhm="0.001525" res="310100.4" algo="FTMS"/>
<pk mz="473.057386" i="1688255.5" sn="11.31" a="1626.44" fwhm="0.001309" res="361331.9" algo="FTMS"/>
<pk mz="473.072540" i="2453185.8" sn="17.54" a="2861.23" fwhm="0.001370" res="345303.2" algo="FTMS"/>
<pk mz="473.083761" i="1464515.4" sn="9.49" a="1362.80" fwhm="0.001221" res="387456.8" algo="FTMS"/>
<pk mz="473.093672" i="2656965.0" sn="19.20" a="2924.18" fwhm="0.001273" res="371736.8" algo="FTMS"/>
<pk mz="473.108723" i="1491911.1" sn="9.72" a="1520.55" fwhm="0.001307" res="361932.3" algo="FTMS"/>
<pk mz="473.130057" i="2185930.3" sn="15.36" a="2928.31" fwhm="0.001464" res="323074.2" algo="FTMS"/>
<pk mz="473.145443" i="1926860.5" sn="13.26" a="1949.59" fwhm="0.001223" res="387020.4" algo="FTMS"/>
<pk mz="473.166413" i="1910991.6" sn="13.13" a="1988.98" fwhm="0.001312" res="360629.2" algo="FTMS"/>
<pk mz="473.202865" i="5825749.0" sn="44.99" a="7639.82" fwhm="0.001399" res="338277.3" algo="FTMS"/>
<pk mz="473.225270" i="2271960.3" sn="16.06" a="2337.83" fwhm="0.001294" res="365665.5" algo="FTMS"/>
<pk mz="473.239229" i="4296922.5" sn="32.55" a="5339.87" fwhm="0.001365" res="346714.9" algo="FTMS"/>
<pk mz="473.282622" i="17538272.0" z="-1" sn="140.32" a="25204.02" fwhm="0.001433" res="330187.5" algo="FTMS" component_name="a" deconvoluted_molecular_mass="473.283058" deconvoluted_isotopic_mass="473.283055"/>
<pk mz="473.312015" i="2815205.0" sn="20.49" a="3357.07" fwhm="0.001359" res="348176.0" algo="FTMS"/>
<pk mz="474.031374" i="1225294.0" sn="7.54" a="1038.83" fwhm="0.001172" res="404361.6" algo="FTMS"/>
<pk mz="474.067815" i="1478995.3" sn="9.61" a="1379.42" fwhm="0.001228" res="386198.3" algo="FTMS"/>
<pk mz="474.115542" i="1341018.1" sn="8.49" a="1392.31" fwhm="0.001364" res="347697.6" algo="FTMS"/>
<pk mz="474.173016" i="1265250.5" sn="7.87" a="975.92" fwhm="0.001288" res="368146.0" algo="FTMS"/>
<pk mz="474.198024" i="2415974.0" sn="17.24" a="2733.51" fwhm="0.001378" res="344062.3" algo="FTMS"/>
<pk mz="474.206221" i="1816423.3" sn="12.36" a="1792.53" fwhm="0.001244" res="381283.3" algo="FTMS"/>
<pk mz="474.220454" i="1206633.4" sn="7.39" a="891.87" fwhm="0.001166" res="406704.8" algo="FTMS"/>
<pk mz="474.234505" i="1936235.4" sn="13.33" a="2034.34" fwhm="0.001262" res="375820.0" algo="FTMS"/>
<pk mz="474.285979" i="4929907.0" z="-1" sn="37.70" a="6160.43" fwhm="0.001363" res="347950.2" algo="FTMS" component_name="a" deconvoluted_molecular_mass="473.283058" deconvoluted_isotopic_mass="474.286413"/>
<pk mz="475.015455" i="1616859.5" sn="10.73" a="1781.00" fwhm="0.001467" res="323889.9" algo="FTMS"/>
<pk mz="475.051871" i="2832864.8" sn="20.63" a="3234.43" fwhm="0.001336" res="355445.5" algo="FTMS"/>
<pk mz="475.062949" i="1547746.3" sn="10.17" a="1583.79" fwhm="0.001298" res="365977.2" algo="FTMS"/>
<pk mz="475.088302" i="2628581.8" sn="18.96" a="2922.57" fwhm="0.001286" res="369491.8" algo="FTMS"/>
<pk mz="475.099353" i="1618407.5" sn="10.74" a="1603.09" fwhm="0.001187" res="400323.2" algo="FTMS"/>
<pk mz="475.124541" i="2210283.0" sn="15.56" a="2322.19" fwhm="0.001273" res="373240.3" algo="FTMS"/>
<pk mz="475.161027" i="3868144.3" sn="29.05" a="4618.91" fwhm="0.001318" res="360495.8" algo="FTMS"/>
<pk mz="475.174021" i="1959410.1" sn="13.52" a="2304.64" fwhm="0.001337" res="355349.3" algo="FTMS"/>
<pk mz="475.204557" i="1486838.4" sn="9.67" a="1512.95" fwhm="0.001374" res="345941.6" algo="FTMS"/>
<pk mz="475.210464" i="1822711.3" sn="12.41" a="2094.59" fwhm="0.001352" res="351492.8" algo="FTMS"/>
<pk mz="475.218512" i="7271928.5" sn="56.76" a="10080.91" fwhm="0.001399" res="339701.3" algo="FTMS"/>
<pk mz="475.246860" i="1777148.4" sn="12.03" a="1710.68" fwhm="0.001216" res="390904.6" algo="FTMS"/>
<pk mz="475.254942" i="1958909.6" sn="13.51" a="1997.15" fwhm="0.001217" res="390398.9" algo="FTMS"/>
<pk mz="476.047106" i="1529453.4" sn="10.02" a="1138.17" fwhm="0.001116" res="426725.1" algo="FTMS"/>
<pk mz="476.083528" i="1867378.5" sn="12.77" a="1892.98" fwhm="0.001252" res="380337.5" algo="FTMS"/>
<pk mz="476.094663" i="1360756.0" sn="8.64" a="1369.50" fwhm="0.001346" res="353700.5" algo="FTMS"/>
<pk mz="476.141349" i="1175546.6" sn="7.14" a="1638.21" fwhm="0.002002" res="237790.2" algo="FTMS"/>
<pk mz="476.177529" i="1528703.6" sn="10.01" a="1439.20" fwhm="0.001262" res="377188.1" algo="FTMS"/>
<pk mz="476.213800" i="2120836.8" sn="14.83" a="2451.38" fwhm="0.001326" res="359171.4" algo="FTMS"/>
<pk mz="476.221823" i="1560453.9" sn="10.27" a="1903.78" fwhm="0.001454" res="327449.0" algo="FTMS"/>
<pk mz="476.250101" i="1642121.8" sn="10.93" a="1768.87" fwhm="0.001451" res="328221.9" algo="FTMS"/>
<pk mz="477.031142" i="2029814.3" sn="14.00" a="2377.67" fwhm="0.001421" res="335732.8" algo="FTMS"/>
<pk mz="477.067436" i="3177211.3" sn="23.27" a="3907.33" fwhm="0.001388" res="343783.5" algo="FTMS"/>
<pk mz="477.078797" i="1477372.8" sn="9.53" a="1608.88" fwhm="0.001358" res="351259.9" algo="FTMS"/>
<pk mz="477.103899" i="3387648.3" sn="24.98" a="4497.79" fwhm="0.001479" res="322660.4" algo="FTMS"/>
<pk mz="477.115196" i="1461505.9" sn="9.40" a="1365.50" fwhm="0.001255" res="380059.5" algo="FTMS"/>
<pk mz="477.140264" i="3061509.3" sn="22.34" a="3816.24" fwhm="0.001365" res="349651.9" algo="FTMS"/>
<pk mz="477.153277" i="1482247.1" sn="9.57" a="1719.27" fwhm="0.001582" res="301682.2" algo="FTMS"/>
<pk mz="477.172672" i="3680009.8" sn="27.34" a="5227.53" fwhm="0.001472" res="324137.3" algo="FTMS"/>
<pk mz="477.189735" i="2341132.0" sn="16.51" a="2795.02" fwhm="0.001389" res="343647.3" algo="FTMS"/>
<pk mz="477.226157" i="3116817.0" sn="22.79" a="3643.01" fwhm="0.001312" res="363610.0" algo="FTMS"/>
<pk mz="477.262471" i="1389334.1" sn="8.82" a="1076.82" fwhm="0.001016" res="469843.2" algo="FTMS"/>
<pk mz="478.062865" i="1814147.4" sn="12.25" a="1962.64" fwhm="0.001354" res="353175.2" algo="FTMS"/>
<pk mz="478.099241" i="1728648.4" sn="11.56" a="1920.38" fwhm="0.001332" res="358803.2" algo="FTMS"/>
<pk mz="478.135651" i="1379213.3" sn="8.73" a="1606.88" fwhm="0.001481" res="322742.9" algo="FTMS"/>
<pk mz="478.193100" i="1569173.1" sn="10.27" a="1484.37" fwhm="0.001188" res="402420.3" algo="FTMS"/>
<pk mz="478.229475" i="1701274.0" sn="11.34" a="1468.49" fwhm="0.001161" res="411937.0" algo="FTMS"/>
<pk mz="479.046773" i="2991624.0" sn="21.77" a="3752.87" fwhm="0.001449" res="330640.7" algo="FTMS"/>
<pk mz="479.083217" i="3106316.8" sn="22.70" a="3883.46" fwhm="0.001384" res="346155.6" algo="FTMS"/>
<pk mz="479.086385" i="1190157.3" sn="7.21" a="1037.67" fwhm="0.001280" res="374289.4" algo="FTMS"/>
<pk mz="479.094532" i="1642254.4" sn="10.86" a="2068.77" fwhm="0.001488" res="321900.9" algo="FTMS"/>
<pk mz="479.119525" i="5459985.5" sn="41.73" a="7541.35" fwhm="0.001448" res="330932.9" algo="FTMS"/>
<pk mz="479.147850" i="2154517.5" sn="15.00" a="2432.63" fwhm="0.001359" res="352500.1" algo="FTMS"/>
<pk mz="479.155855" i="3012630.5" sn="21.94" a="3648.86" fwhm="0.001412" res="339430.2" algo="FTMS"/>
<pk mz="479.168968" i="2026008.3" sn="13.96" a="2141.69" fwhm="0.001286" res="372725.6" algo="FTMS"/>
<pk mz="479.192334" i="1336603.4" sn="8.39" a="1235.36" fwhm="0.001247" res="384199.3" algo="FTMS"/>
<pk mz="479.205402" i="3101213.3" sn="22.66" a="3806.22" fwhm="0.001351" res="354652.7" algo="FTMS"/>
<pk mz="479.241812" i="1792546.0" sn="12.08" a="1861.14" fwhm="0.001218" res="393446.7" algo="FTMS"/>
<pk mz="480.078580" i="1370256.9" sn="8.66" a="1385.86" fwhm="0.001289" res="372539.0" algo="FTMS"/>
<pk mz="480.086289" i="1236753.9" sn="7.58" a="1572.60" fwhm="0.001729" res="277640.6" algo="FTMS"/>
<pk mz="480.114707" i="2236565.5" sn="15.67" a="2602.29" fwhm="0.001429" res="336080.1" algo="FTMS"/>
<pk mz="480.122890" i="1745558.6" sn="11.69" a="1821.52" fwhm="0.001356" res="353974.1" algo="FTMS"/>
<pk mz="480.151172" i="1563546.4" sn="10.22" a="1541.29" fwhm="0.001295" res="370630.1" algo="FTMS"/>
<pk mz="480.200579" i="1370784.9" sn="8.66" a="1450.62" fwhm="0.001450" res="331249.4" algo="FTMS"/>
<pk mz="480.208727" i="1368738.0" sn="8.65" a="1486.31" fwhm="0.001371" res="350225.8" algo="FTMS"/>
<pk mz="481.026132" i="2127372.8" sn="14.78" a="2902.86" fwhm="0.001658" res="290170.4" algo="FTMS"/>
<pk mz="481.062359" i="3198225.5" sn="23.44" a="3986.77" fwhm="0.001379" res="348969.9" algo="FTMS"/>
<pk mz="481.098726" i="3884310.3" sn="28.99" a="4993.54" fwhm="0.001419" res="339104.6" algo="FTMS"/>
<pk mz="481.110068" i="1234199.6" sn="7.56" a="1031.51" fwhm="0.001199" res="401232.3" algo="FTMS"/>
<pk mz="481.135142" i="3647259.0" sn="27.07" a="5074.49" fwhm="0.001488" res="323292.8" algo="FTMS"/>
<pk mz="481.163485" i="59543840.0" z="-1" sn="479.02" a="92287.01" fwhm="0.001489" res="323243.9" algo="FTMS" component_name="I" deconvoluted_molecular_mass="481.163936" deconvoluted_isotopic_mass="481.163934"/>
<pk mz="481.171658" i="2117919.5" sn="14.70" a="2626.26" fwhm="0.001430" res="336504.1" algo="FTMS"/>
<pk mz="481.184662" i="1811233.3" sn="12.22" a="2203.62" fwhm="0.001466" res="328314.3" algo="FTMS"/>
<pk mz="481.208030" i="1185060.4" sn="7.16" a="857.75" fwhm="0.001080" res="445619.2" algo="FTMS"/>
<pk mz="481.221036" i="2234662.0" sn="15.65" a="2426.30" fwhm="0.001295" res="371714.9" algo="FTMS"/>
<pk mz="481.244366" i="1660713.0" sn="11.01" a="1886.62" fwhm="0.001453" res="331271.2" algo="FTMS"/>
<pk mz="481.257388" i="1586218.8" sn="10.41" a="1706.41" fwhm="0.001303" res="369378.5" algo="FTMS"/>
<pk mz="482.057747" i="1198737.8" sn="7.27" a="906.56" fwhm="0.001159" res="416015.3" algo="FTMS"/>
<pk mz="482.094157" i="1660822.4" sn="11.01" a="1784.45" fwhm="0.001368" res="352432.7" algo="FTMS"/>
<pk mz="482.130478" i="1756059.0" sn="11.78" a="1785.53" fwhm="0.001310" res="368127.7" algo="FTMS"/>
<pk mz="482.166850" i="16023968.0" z="-1" sn="127.14" a="23173.94" fwhm="0.001448" res="333090.4" algo="FTMS" component_name="I" deconvoluted_molecular_mass="481.163936" deconvoluted_isotopic_mass="482.167300"/>
<pk mz="482.179862" i="1252513.4" sn="7.71" a="906.24" fwhm="0.001080" res="446408.2" algo="FTMS"/>
<pk mz="483.041785" i="2220046.8" sn="15.53" a="2346.35" fwhm="0.001358" res="355795.6" algo="FTMS"/>
<pk mz="483.077987" i="3688979.3" sn="27.41" a="5091.24" fwhm="0.001487" res="324974.5" algo="FTMS"/>
<pk mz="483.114440" i="3362328.0" sn="24.76" a="4349.08" fwhm="0.001410" res="342733.1" algo="FTMS"/>
<pk mz="483.125684" i="1376281.4" sn="8.71" a="1207.07" fwhm="0.001311" res="368512.3" algo="FTMS"/>
<pk mz="483.136816" i="3359770.8" sn="24.74" a="4608.03" fwhm="0.001477" res="327009.7" algo="FTMS"/>
<pk mz="483.150766" i="3106332.5" sn="22.69" a="3426.57" fwhm="0.001291" res="374103.4" algo="FTMS"/>
<pk mz="483.160550" i="18424350.0" z="-1" sn="146.55" a="28187.97" fwhm="0.001510" res="319898.3" algo="FTMS" component_name="Y" deconvoluted_molecular_mass="483.160939" deconvoluted_isotopic_mass="483.161003"/>
<pk mz="483.170070" i="2170399.0" z="-1" sn="15.13" a="2233.52" fwhm="0.001235" res="391338.6" algo="FTMS" component_name="I" deconvoluted_molecular_mass="481.163936" deconvoluted_isotopic_mass="483.170523"/>
<pk mz="483.173391" i="1446687.4" sn="9.28" a="1802.04" fwhm="0.001464" res="330109.2" algo="FTMS"/>
<pk mz="483.187285" i="2022433.1" sn="13.93" a="2287.39" fwhm="0.001314" res="367817.4" algo="FTMS"/>
<pk mz="483.223550" i="2572325.8" sn="18.38" a="2929.84" fwhm="0.001313" res="367955.0" algo="FTMS"/>
<pk mz="483.236616" i="1565991.4" sn="10.24" a="2202.98" fwhm="0.001684" res="287018.8" algo="FTMS"/>
<pk mz="483.259995" i="3170346.3" sn="23.21" a="3981.67" fwhm="0.001425" res="339160.6" algo="FTMS"/>
<pk mz="483.296431" i="1556270.9" sn="10.16" a="1413.57" fwhm="0.001263" res="382604.3" algo="FTMS"/>
<pk mz="484.052227" i="1573261.5" sn="10.30" a="1494.94" fwhm="0.001277" res="379077.1" algo="FTMS"/>
<pk mz="484.109659" i="1404308.6" sn="8.93" a="1593.32" fwhm="0.001422" res="340464.9" algo="FTMS"/>
<pk mz="484.146217" i="1328793.3" sn="8.32" a="1622.01" fwhm="0.001658" res="292007.7" algo="FTMS"/>
<pk mz="484.159121" i="1269914.9" sn="7.84" a="1337.55" fwhm="0.001636" res="295999.1" algo="FTMS"/>
<pk mz="484.163904" i="4400795.5" z="-1" sn="33.16" a="6252.15" fwhm="0.001531" res="316153.4" algo="FTMS" component_name="Y" deconvoluted_molecular_mass="483.160939" deconvoluted_isotopic_mass="484.164359"/>
<pk mz="485.036302" i="1424135.4" sn="9.09" a="1303.34" fwhm="0.001357" res="357519.1" algo="FTMS"/>
<pk mz="485.057367" i="2438410.0" sn="17.29" a="3281.25" fwhm="0.001577" res="307673.6" algo="FTMS"/>
<pk mz="485.093709" i="3691278.5" sn="27.42" a="4911.75" fwhm="0.001438" res="337318.8" algo="FTMS"/>
<pk mz="485.109148" i="1264912.4" sn="7.80" a="1044.82" fwhm="0.001317" res="368427.7" algo="FTMS"/>
<pk mz="485.130173" i="2641683.0" sn="18.94" a="3845.18" fwhm="0.001609" res="301423.4" algo="FTMS"/>
<pk mz="485.166299" i="1733399.4" z="-1" sn="11.59" a="1772.64" fwhm="0.001304" res="371942.7" algo="FTMS" component_name="Y" deconvoluted_molecular_mass="483.160939" deconvoluted_isotopic_mass="485.166757"/>
<pk mz="485.202894" i="2616604.0" sn="18.73" a="3105.43" fwhm="0.001356" res="357849.3" algo="FTMS"/>
<pk mz="485.239239" i="3458848.3" sn="25.54" a="5255.14" fwhm="0.001650" res="294025.6" algo="FTMS"/>
<pk mz="485.275705" i="3150628.8" sn="23.05" a="4300.25" fwhm="0.001462" res="331970.4" algo="FTMS"/>
<pk mz="485.278978" i="1351973.3" sn="8.51" a="1703.33" fwhm="0.001632" res="297429.6" algo="FTMS"/>
<pk mz="485.311671" i="1346729.3" sn="8.46" a="1996.33" fwhm="0.001846" res="262907.2" algo="FTMS"/>
<pk mz="486.067861" i="1249669.6" sn="7.68" a="1200.61" fwhm="0.001354" res="358994.0" algo="FTMS"/>
<pk mz="486.234323" i="1279897.8" sn="7.92" a="1316.59" fwhm="0.001390" res="349811.3" algo="FTMS"/>
<pk mz="486.256914" i="1627292.5" sn="10.73" a="1741.82" fwhm="0.001402" res="346839.5" algo="FTMS"/>
<pk mz="487.051738" i="2071036.5" sn="14.32" a="2449.25" fwhm="0.001433" res="339930.6" algo="FTMS"/>
<pk mz="487.073026" i="1326335.1" sn="8.30" a="1065.98" fwhm="0.001247" res="390477.7" algo="FTMS"/>
<pk mz="487.088303" i="1547776.9" sn="10.09" a="1745.03" fwhm="0.001389" res="350666.0" algo="FTMS"/>
<pk mz="487.099536" i="1311490.3" sn="8.18" a="1247.84" fwhm="0.001358" res="358698.0" algo="FTMS"/>
<pk mz="487.109326" i="2320899.5" sn="16.34" a="3238.79" fwhm="0.001612" res="302169.0" algo="FTMS"/>
<pk mz="487.124588" i="1208581.3" sn="7.35" a="843.10" fwhm="0.001093" res="445667.6" algo="FTMS"/>
<pk mz="487.145710" i="2318599.8" sn="16.32" a="3226.52" fwhm="0.001698" res="286898.7" algo="FTMS"/>
<pk mz="487.182148" i="2112524.3" sn="14.65" a="2427.74" fwhm="0.001443" res="337678.4" algo="FTMS"/>
<pk mz="487.218517" i="3366416.5" sn="24.79" a="4628.26" fwhm="0.001541" res="316194.7" algo="FTMS"/>
<pk mz="487.240932" i="1500179.3" sn="9.70" a="1271.32" fwhm="0.001252" res="389134.4" algo="FTMS"/>
<pk mz="487.254930" i="3320853.0" sn="24.42" a="4276.95" fwhm="0.001462" res="333266.8" algo="FTMS"/>
<pk mz="487.291370" i="2208281.3" sn="15.43" a="2622.22" fwhm="0.001442" res="337862.9" algo="FTMS"/>
<pk mz="488.046960" i="1505651.5" sn="9.75" a="1321.88" fwhm="0.001256" res="388515.5" algo="FTMS"/>
<pk mz="488.083457" i="1262199.9" sn="7.78" a="1263.66" fwhm="0.001500" res="325373.1" algo="FTMS"/>
<pk mz="488.112432" i="1188987.3" sn="7.19" a="1221.01" fwhm="0.001448" res="337192.7" algo="FTMS"/>
<pk mz="488.213846" i="2322055.3" sn="16.35" a="2746.72" fwhm="0.001397" res="349442.7" algo="FTMS"/>
<pk mz="488.250201" i="1258123.6" sn="7.75" a="1423.44" fwhm="0.001519" res="321447.0" algo="FTMS"/>
<pk mz="489.031031" i="2181864.0" sn="15.21" a="2514.58" fwhm="0.001339" res="365135.5" algo="FTMS"/>
<pk mz="489.067521" i="2486508.3" sn="17.68" a="3313.53" fwhm="0.001536" res="318401.1" algo="FTMS"/>
<pk mz="489.078873" i="1406445.6" sn="8.94" a="1634.53" fwhm="0.001414" res="345805.1" algo="FTMS"/>
<pk mz="489.088636" i="1202670.8" sn="7.30" a="1260.85" fwhm="0.001391" res="351662.5" algo="FTMS"/>
<pk mz="489.103943" i="2390768.5" sn="16.90" a="2874.76" fwhm="0.001375" res="355748.4" algo="FTMS"/>
<pk mz="489.140273" i="3516660.8" sn="26.01" a="4657.81" fwhm="0.001535" res="318677.4" algo="FTMS"/>
<pk mz="489.161039" i="1197559.3" sn="7.25" a="1305.25" fwhm="0.001501" res="325895.5" algo="FTMS"/>
<pk mz="489.176640" i="1488633.1" sn="9.61" a="1771.55" fwhm="0.001563" res="313067.6" algo="FTMS"/>
<pk mz="489.189890" i="1765626.6" sn="11.85" a="1877.09" fwhm="0.001355" res="360956.6" algo="FTMS"/>
<pk mz="489.197863" i="2520315.5" sn="17.95" a="3286.33" fwhm="0.001436" res="340645.7" algo="FTMS"/>
<pk mz="489.226137" i="1807102.9" sn="12.18" a="1837.19" fwhm="0.001237" res="395563.3" algo="FTMS"/>
<pk mz="489.234155" i="3244799.8" sn="23.81" a="4160.38" fwhm="0.001449" res="337588.7" algo="FTMS"/>
<pk mz="489.262518" i="1186051.3" sn="7.16" a="1181.47" fwhm="0.001519" res="322068.6" algo="FTMS"/>
<pk mz="489.270502" i="1836804.1" sn="12.42" a="1925.92" fwhm="0.001367" res="358041.3" algo="FTMS"/>
<pk mz="489.277623" i="1620741.0" sn="10.68" a="1885.89" fwhm="0.001520" res="321798.0" algo="FTMS"/>
<pk mz="489.306775" i="1332232.4" sn="8.29" a="1539.60" fwhm="0.001609" res="304043.0" algo="FTMS"/>
<pk mz="490.062901" i="2015072.9" sn="13.77" a="2444.01" fwhm="0.001543" res="317660.1" algo="FTMS"/>
<pk mz="490.099017" i="1603685.1" sn="10.47" a="1788.38" fwhm="0.001495" res="327779.2" algo="FTMS"/>
<pk mz="490.156671" i="1185387.9" sn="7.11" a="1356.50" fwhm="0.001884" res="260188.0" algo="FTMS"/>
<pk mz="490.192977" i="1697136.0" sn="11.22" a="2360.75" fwhm="0.001675" res="292665.1" algo="FTMS"/>
<pk mz="490.229491" i="1441652.3" sn="9.16" a="1540.56" fwhm="0.001302" res="376622.2" algo="FTMS"/>
<pk mz="491.046735" i="2306515.0" sn="16.11" a="2991.03" fwhm="0.001504" res="326539.1" algo="FTMS"/>
<pk mz="491.083125" i="2856407.3" sn="20.52" a="3690.92" fwhm="0.001461" res="336153.2" algo="FTMS"/>
<pk mz="491.094503" i="1661912.6" sn="10.93" a="1835.07" fwhm="0.001397" res="351583.2" algo="FTMS"/>
<pk mz="491.101701" i="1365465.5" sn="8.55" a="1312.13" fwhm="0.001378" res="356430.4" algo="FTMS"/>
<pk mz="491.119596" i="2588123.5" sn="18.37" a="2856.37" fwhm="0.001307" res="375665.1" algo="FTMS"/>
<pk mz="491.130727" i="1603292.8" sn="10.46" a="1832.92" fwhm="0.001448" res="339164.9" algo="FTMS"/>
<pk mz="491.155834" i="2479071.8" sn="17.49" a="2975.73" fwhm="0.001443" res="340453.3" algo="FTMS"/>
<pk mz="491.168868" i="1513441.3" sn="9.74" a="1455.83" fwhm="0.001345" res="365165.4" algo="FTMS"/>
<pk mz="491.188320" i="1263587.5" sn="7.73" a="1964.20" fwhm="0.002061" res="238345.0" algo="FTMS"/>
<pk mz="491.192090" i="1596387.9" sn="10.41" a="2121.00" fwhm="0.001717" res="286052.0" algo="FTMS"/>
<pk mz="491.205276" i="2794981.5" sn="20.03" a="3866.72" fwhm="0.001558" res="315376.8" algo="FTMS"/>
<pk mz="491.213474" i="1607142.4" sn="10.49" a="1963.92" fwhm="0.001443" res="340316.8" algo="FTMS"/>
<pk mz="491.241813" i="2818537.8" sn="20.22" a="3700.02" fwhm="0.001469" res="334349.3" algo="FTMS"/>
<pk mz="491.278369" i="1388781.9" sn="8.74" a="1667.40" fwhm="0.001657" res="296420.7" algo="FTMS"/>
<pk mz="492.078392" i="2257481.8" sn="15.71" a="2593.81" fwhm="0.001416" res="347442.2" algo="FTMS"/>
<pk mz="492.114694" i="1537358.0" sn="9.93" a="1561.74" fwhm="0.001385" res="355318.4" algo="FTMS"/>
<pk mz="492.162223" i="1233491.5" sn="7.49" a="1418.33" fwhm="0.001471" res="334542.2" algo="FTMS"/>
<pk mz="492.172211" i="1393748.6" sn="8.78" a="1821.68" fwhm="0.001648" res="298701.1" algo="FTMS"/>
<pk mz="492.208622" i="1720408.8" sn="11.40" a="2158.82" fwhm="0.001443" res="341002.6" algo="FTMS"/>
<pk mz="492.245010" i="1770076.9" sn="11.80" a="2042.53" fwhm="0.001431" res="344016.9" algo="FTMS"/>
<pk mz="493.025925" i="1294518.1" sn="7.98" a="1361.73" fwhm="0.001396" res="353082.2" algo="FTMS"/>
<pk mz="493.062386" i="3332282.3" sn="24.34" a="4632.04" fwhm="0.001533" res="321710.2" algo="FTMS"/>
<pk mz="493.098768" i="4050622.5" sn="30.11" a="5450.63" fwhm="0.001505" res="327709.3" algo="FTMS"/>
<pk mz="493.109890" i="1773247.6" sn="11.82" a="2263.03" fwhm="0.001541" res="320049.0" algo="FTMS"/>
<pk mz="493.135193" i="4398786.5" sn="32.91" a="6403.05" fwhm="0.001579" res="312365.2" algo="FTMS"/>
<pk mz="493.171707" i="2135750.8" sn="14.73" a="2595.71" fwhm="0.001431" res="344644.2" algo="FTMS"/>
<pk mz="493.184672" i="2255560.3" sn="15.70" a="3009.35" fwhm="0.001445" res="341199.3" algo="FTMS"/>
<pk mz="493.221036" i="3352268.3" sn="24.50" a="4196.21" fwhm="0.001424" res="346293.6" algo="FTMS"/>
<pk mz="493.229023" i="1176781.1" sn="7.03" a="1026.74" fwhm="0.001848" res="266930.6" algo="FTMS"/>
<pk mz="493.257558" i="2343632.5" sn="16.40" a="2896.64" fwhm="0.001439" res="342800.9" algo="FTMS"/>
<pk mz="494.093969" i="1410351.3" sn="8.91" a="1669.05" fwhm="0.001812" res="272677.5" algo="FTMS"/>
<pk mz="494.130432" i="1270067.4" sn="7.78" a="1014.52" fwhm="0.001091" res="452812.4" algo="FTMS"/>
<pk mz="495.041756" i="2457498.0" sn="17.32" a="3269.99" fwhm="0.001570" res="315258.8" algo="FTMS"/>
<pk mz="495.078098" i="3399582.0" sn="24.88" a="4747.29" fwhm="0.001538" res="321857.4" algo="FTMS"/>
<pk mz="495.114452" i="3733410.3" sn="27.56" a="4658.00" fwhm="0.001395" res="354953.0" algo="FTMS"/>
<pk mz="495.125449" i="1726371.4" sn="11.45" a="2296.17" fwhm="0.001669" res="296614.8" algo="FTMS"/>
<pk mz="495.142834" i="2875301.5" sn="20.67" a="4049.39" fwhm="0.001611" res="307410.7" algo="FTMS"/>
<pk mz="495.150773" i="2831270.3" sn="20.32" a="3868.95" fwhm="0.001533" res="322930.9" algo="FTMS"/>
<pk mz="495.163893" i="1438119.8" sn="9.13" a="1538.77" fwhm="0.001478" res="334956.7" algo="FTMS"/>
<pk mz="495.183237" i="10086314.0" z="-1" sn="78.57" a="15509.12" fwhm="0.001563" res="316805.6" algo="FTMS" component_name="AA" deconvoluted_molecular_mass="495.184448" deconvoluted_isotopic_mass="495.183716"/>
<pk mz="495.187276" i="1828522.4" sn="12.27" a="2180.39" fwhm="0.001504" res="329267.6" algo="FTMS"/>
<pk mz="495.190502" i="1209002.8" sn="7.29" a="1009.52" fwhm="0.001330" res="372393.7" algo="FTMS"/>
<pk mz="495.200265" i="4528044.0" sn="33.94" a="6156.98" fwhm="0.001482" res="334078.4" algo="FTMS"/>
<pk mz="495.223683" i="1556910.5" sn="10.08" a="1482.00" fwhm="0.001260" res="393166.4" algo="FTMS"/>
<pk mz="495.236700" i="2073519.9" sn="14.23" a="2079.83" fwhm="0.001253" res="395090.1" algo="FTMS"/>
<pk mz="495.260099" i="1396402.5" sn="8.80" a="1290.59" fwhm="0.001530" res="323668.3" algo="FTMS"/>
<pk mz="496.073382" i="1698061.6" sn="11.22" a="2505.03" fwhm="0.001585" res="312974.4" algo="FTMS"/>
<pk mz="496.146081" i="1736213.8" sn="11.52" a="1740.29" fwhm="0.001313" res="377971.5" algo="FTMS"/>
<pk mz="496.186548" i="2342426.3" z="-1" sn="16.39" a="2461.64" fwhm="0.001304" res="380534.1" algo="FTMS" component_name="AA" deconvoluted_molecular_mass="495.184448" deconvoluted_isotopic_mass="496.187029"/>
<pk mz="496.195545" i="1565723.3" sn="10.15" a="1611.35" fwhm="0.001513" res="327877.0" algo="FTMS"/>
<pk mz="496.203542" i="1432348.1" sn="9.08" a="1455.28" fwhm="0.001281" res="387303.3" algo="FTMS"/>
<pk mz="497.036051" i="1536633.0" sn="9.92" a="1389.49" fwhm="0.001279" res="388754.1" algo="FTMS"/>
<pk mz="497.057325" i="2673787.3" sn="19.05" a="3794.46" fwhm="0.001612" res="308379.1" algo="FTMS"/>
<pk mz="497.092616" i="8081535.5" z="-1" sn="62.47" a="10869.56" fwhm="0.001380" res="360281.0" algo="FTMS" component_name="AL" deconvoluted_molecular_mass="497.092216" deconvoluted_isotopic_mass="497.093099"/>
<pk mz="497.116213" i="1230721.9" sn="7.46" a="1335.01" fwhm="0.001447" res="343497.3" algo="FTMS"/>
<pk mz="497.130207" i="3580035.5" sn="26.33" a="5521.64" fwhm="0.001547" res="321329.0" algo="FTMS"/>
<pk mz="497.141336" i="3013764.8" sn="21.78" a="4653.02" fwhm="0.001852" res="268416.9" algo="FTMS"/>
<pk mz="497.152567" i="3247238.0" sn="23.66" a="5023.94" fwhm="0.001666" res="298432.2" algo="FTMS"/>
<pk mz="497.158434" i="5598342.5" sn="42.53" a="8432.49" fwhm="0.001570" res="316617.1" algo="FTMS"/>
<pk mz="497.165939" i="1475719.5" sn="9.43" a="887.61" fwhm="0.000800" res="621628.3" algo="FTMS"/>
<pk mz="497.167523" i="4390023.5" sn="32.83" a="5282.98" fwhm="0.001280" res="388436.0" algo="FTMS"/>
<pk mz="497.197326" i="1375115.0" z="-1" sn="8.62" a="1876.99" fwhm="0.001709" res="290955.8" algo="FTMS" component_name="AA" deconvoluted_molecular_mass="495.184448" deconvoluted_isotopic_mass="497.197809"/>
<pk mz="497.203004" i="1748107.6" sn="11.62" a="2167.62" fwhm="0.001513" res="328522.5" algo="FTMS"/>
<pk mz="497.215887" i="2186381.0" sn="15.14" a="2522.30" fwhm="0.001528" res="325502.6" algo="FTMS"/>
<pk mz="497.239138" i="1906831.6" sn="12.89" a="2366.78" fwhm="0.001497" res="332227.7" algo="FTMS"/>
<pk mz="497.275628" i="1826963.6" sn="12.25" a="2239.62" fwhm="0.001432" res="347191.8" algo="FTMS"/>
<pk mz="497.311910" i="1604247.8" sn="10.46" a="1845.53" fwhm="0.001449" res="343120.7" algo="FTMS"/>
<pk mz="498.079036" i="1537260.9" sn="9.92" a="1638.94" fwhm="0.001464" res="340295.9" algo="FTMS"/>
<pk mz="498.089140" i="1220078.0" sn="7.38" a="1286.30" fwhm="0.001427" res="349033.4" algo="FTMS"/>
<pk mz="498.092457" i="2724078.3" z="-1" sn="19.45" a="3831.66" fwhm="0.001572" res="316903.5" algo="FTMS" component_name="AL" deconvoluted_molecular_mass="497.092216" deconvoluted_isotopic_mass="498.092942"/>
<pk mz="498.136442" i="1277299.3" sn="7.84" a="1781.70" fwhm="0.001954" res="254901.6" algo="FTMS"/>
<pk mz="498.161731" i="2682102.0" sn="19.12" a="3896.38" fwhm="0.001575" res="316306.3" algo="FTMS"/>
<pk mz="498.174626" i="1298039.5" sn="8.00" a="1960.95" fwhm="0.002088" res="238588.6" algo="FTMS"/>
<pk mz="498.930379" i="1608011.1" sn="10.49" a="1684.13" fwhm="0.001358" res="367303.5" algo="FTMS"/>
<pk mz="499.051813" i="1792088.5" sn="11.97" a="2262.30" fwhm="0.001588" res="314241.7" algo="FTMS"/>
<pk mz="499.072985" i="2874203.0" sn="20.66" a="4811.85" fwhm="0.001717" res="290654.0" algo="FTMS"/>
<pk mz="499.089719" i="4270428.5" sn="31.87" a="7169.33" fwhm="0.001758" res="283898.3" algo="FTMS"/>
<pk mz="499.109371" i="4129119.0" sn="30.74" a="6875.58" fwhm="0.001701" res="293482.8" algo="FTMS"/>
<pk mz="499.120160" i="1294944.1" sn="7.98" a="1916.27" fwhm="0.002079" res="240074.6" algo="FTMS"/>
<pk mz="499.139106" i="1684834.3" sn="11.11" a="2229.00" fwhm="0.001686" res="296112.7" algo="FTMS"/>
<pk mz="499.145746" i="2872675.0" sn="20.65" a="4085.09" fwhm="0.001617" res="308696.8" algo="FTMS"/>
<pk mz="499.155490" i="1363812.0" sn="8.53" a="1510.73" fwhm="0.001660" res="300606.1" algo="FTMS"/>
<pk mz="499.182117" i="5662055.0" sn="43.04" a="7877.81" fwhm="0.001496" res="333788.1" algo="FTMS"/>
<pk mz="499.218553" i="2799467.0" sn="20.06" a="3518.14" fwhm="0.001453" res="343627.6" algo="FTMS"/>
<pk mz="499.254915" i="4135279.0" sn="30.78" a="6177.58" fwhm="0.001599" res="312152.3" algo="FTMS"/>
<pk mz="499.291378" i="2706803.0" sn="19.31" a="3912.17" fwhm="0.001668" res="299420.8" algo="FTMS"/>
<pk mz="500.185257" i="1215445.8" sn="7.34" a="1374.19" fwhm="0.001589" res="314753.7" algo="FTMS"/>
<pk mz="500.222048" i="1259225.8" sn="7.69" a="1525.10" fwhm="0.001758" res="284537.8" algo="FTMS"/>
<pk mz="500.250448" i="1265756.9" sn="7.74" a="1507.23" fwhm="0.001770" res="282700.4" algo="FTMS"/>
<pk mz="500.258178" i="1320157.8" sn="8.18" a="1342.23" fwhm="0.001336" res="374462.9" algo="FTMS"/>
<pk mz="500.294614" i="1284193.8" sn="7.89" a="1663.38" fwhm="0.001849" res="270631.4" algo="FTMS"/>
<pk mz="501.031317" i="1574195.0" sn="10.22" a="1567.82" fwhm="0.001378" res="363682.3" algo="FTMS"/>
<pk mz="501.052257" i="1550133.3" sn="10.03" a="1652.92" fwhm="0.001410" res="355292.8" algo="FTMS"/>
<pk mz="501.067432" i="2123319.0" sn="14.63" a="2614.14" fwhm="0.001480" res="338602.2" algo="FTMS"/>
<pk mz="501.078754" i="1864760.3" sn="12.55" a="2472.71" fwhm="0.001519" res="329778.8" algo="FTMS"/>
<pk mz="501.088746" i="2151993.3" sn="14.86" a="2942.82" fwhm="0.001552" res="322970.1" algo="FTMS"/>
<pk mz="501.103837" i="1639995.0" sn="10.75" a="1906.52" fwhm="0.001523" res="328959.3" algo="FTMS"/>
<pk mz="501.124918" i="2207293.3" sn="15.30" a="2762.38" fwhm="0.001483" res="337890.3" algo="FTMS"/>
<pk mz="501.136399" i="1299518.5" sn="8.01" a="1516.03" fwhm="0.001649" res="303862.2" algo="FTMS"/>
<pk mz="501.161441" i="2440769.3" sn="17.18" a="3266.66" fwhm="0.001516" res="330589.7" algo="FTMS"/>
<pk mz="501.164661" i="1528129.6" sn="9.85" a="1775.49" fwhm="0.001628" res="307773.3" algo="FTMS"/>
<pk mz="501.197767" i="2415173.3" sn="16.97" a="2908.61" fwhm="0.001436" res="349128.0" algo="FTMS"/>
<pk mz="501.234223" i="3331657.3" sn="24.33" a="4674.60" fwhm="0.001533" res="326956.4" algo="FTMS"/>
<pk mz="501.270576" i="3313229.3" sn="24.18" a="4257.82" fwhm="0.001474" res="340033.4" algo="FTMS"/>
<pk mz="501.306925" i="1305169.4" sn="8.06" a="1170.73" fwhm="0.001233" res="406569.0" algo="FTMS"/>
<pk mz="502.062948" i="1675428.6" sn="11.03" a="2497.83" fwhm="0.001856" res="270547.9" algo="FTMS"/>
<pk mz="502.099028" i="1545128.6" sn="9.98" a="2360.70" fwhm="0.001878" res="267294.7" algo="FTMS"/>
<pk mz="502.215473" i="1204405.4" sn="7.25" a="1346.95" fwhm="0.001481" res="339010.9" algo="FTMS"/>
<pk mz="502.229402" i="1471671.0" sn="9.39" a="1465.46" fwhm="0.001314" res="382343.5" algo="FTMS"/>
<pk mz="502.265792" i="1412794.9" sn="8.92" a="1864.79" fwhm="0.001725" res="291155.5" algo="FTMS"/>
<pk mz="503.046720" i="2594577.0" sn="18.41" a="3467.21" fwhm="0.001560" res="322394.1" algo="FTMS"/>
<pk mz="503.083118" i="2972949.0" sn="21.45" a="4083.67" fwhm="0.001577" res="319060.6" algo="FTMS"/>
<pk mz="503.094362" i="1513494.3" sn="9.73" a="1894.65" fwhm="0.001528" res="329164.3" algo="FTMS"/>
<pk mz="503.104380" i="1461783.3" sn="9.31" a="1491.83" fwhm="0.001351" res="372279.8" algo="FTMS"/>
<pk mz="503.119582" i="2168601.0" sn="14.99" a="2683.48" fwhm="0.001461" res="344336.1" algo="FTMS"/>
<pk mz="503.130750" i="1436442.3" sn="9.11" a="2077.80" fwhm="0.001937" res="259746.8" algo="FTMS"/>
<pk mz="503.155806" i="1423133.0" sn="9.00" a="1707.12" fwhm="0.001577" res="318960.7" algo="FTMS"/>
<pk mz="503.177342" i="1310751.4" sn="8.10" a="1369.32" fwhm="0.001417" res="355019.9" algo="FTMS"/>
<pk mz="503.192304" i="1367841.0" sn="8.56" a="1377.71" fwhm="0.001461" res="344444.4" algo="FTMS"/>
<pk mz="503.205506" i="1404962.5" sn="8.86" a="1338.58" fwhm="0.001304" res="386036.6" algo="FTMS"/>
<pk mz="503.213426" i="2434851.3" sn="17.13" a="3509.58" fwhm="0.001514" res="332410.0" algo="FTMS"/>
<pk mz="503.241614" i="1238822.4" sn="7.52" a="1027.70" fwhm="0.001155" res="435674.3" algo="FTMS"/>
<pk mz="503.249906" i="2309927.3" sn="16.12" a="2904.11" fwhm="0.001452" res="346477.8" algo="FTMS"/>
<pk mz="503.286347" i="1401387.4" sn="8.83" a="1491.15" fwhm="0.001508" res="333723.0" algo="FTMS"/>
<pk mz="504.078341" i="2038146.6" sn="13.94" a="2335.03" fwhm="0.001391" res="362419.5" algo="FTMS"/>
<pk mz="504.114873" i="1424006.6" sn="9.01" a="1588.49" fwhm="0.001462" res="344836.5" algo="FTMS"/>
<pk mz="504.166134" i="1297420.3" sn="7.99" a="2105.38" fwhm="0.002065" res="244148.5" algo="FTMS"/>
<pk mz="504.208523" i="2030993.0" sn="13.83" a="2727.01" fwhm="0.001553" res="324666.5" algo="FTMS"/>
<pk mz="504.245012" i="1598357.0" sn="10.37" a="1684.48" fwhm="0.001314" res="383851.5" algo="FTMS"/>
<pk mz="504.281276" i="1180825.0" sn="7.03" a="1177.33" fwhm="0.001569" res="321333.5" algo="FTMS"/>
<pk mz="504.307934" i="7480220.0" sn="57.43" a="11668.62" fwhm="0.001591" res="316896.7" algo="FTMS"/>
<pk mz="504.592748" i="1213499.4" sn="7.29" a="1377.58" fwhm="0.001679" res="300567.3" algo="FTMS"/>
<pk mz="505.026198" i="1352683.3" sn="8.41" a="1606.53" fwhm="0.001900" res="265739.6" algo="FTMS"/>
<pk mz="505.062373" i="2548207.3" sn="17.97" a="3164.71" fwhm="0.001360" res="371433.4" algo="FTMS"/>
<pk mz="505.098714" i="2976243.3" sn="21.40" a="4423.32" fwhm="0.001621" res="311546.8" algo="FTMS"/>
<pk mz="505.110136" i="1909748.5" sn="12.86" a="2531.84" fwhm="0.001941" res="260229.3" algo="FTMS"/>
<pk mz="505.135344" i="3649527.3" sn="26.78" a="4792.00" fwhm="0.001398" res="361203.9" algo="FTMS"/>
<pk mz="505.146343" i="1283064.5" sn="7.85" a="1493.47" fwhm="0.001518" res="332698.2" algo="FTMS"/>
<pk mz="505.171349" i="1237499.3" sn="7.48" a="1307.13" fwhm="0.001276" res="395836.9" algo="FTMS"/>
<pk mz="505.184685" i="1743356.8" sn="11.53" a="2071.50" fwhm="0.001462" res="345574.0" algo="FTMS"/>
<pk mz="505.221043" i="3285504.8" sn="23.87" a="4872.72" fwhm="0.001668" res="302924.9" algo="FTMS"/>
<pk mz="505.229143" i="1626113.6" sn="10.59" a="1571.44" fwhm="0.001350" res="374116.2" algo="FTMS"/>
<pk mz="505.257385" i="1799684.8" sn="11.98" a="2248.16" fwhm="0.001475" res="342649.5" algo="FTMS"/>
<pk mz="505.311335" i="2446858.8" sn="17.16" a="3664.17" fwhm="0.001634" res="309263.4" algo="FTMS"/>
<pk mz="505.393247" i="2916371.8" sn="20.92" a="4245.76" fwhm="0.001584" res="318982.3" algo="FTMS"/>
<pk mz="506.057568" i="1567837.4" sn="10.13" a="1839.03" fwhm="0.001540" res="328600.3" algo="FTMS"/>
<pk mz="506.094011" i="1983073.4" sn="13.45" a="2517.65" fwhm="0.001540" res="328610.1" algo="FTMS"/>
<pk mz="506.105252" i="1465186.6" sn="9.31" a="2025.73" fwhm="0.001997" res="253374.7" algo="FTMS"/>
<pk mz="506.130452" i="1671781.4" sn="10.96" a="1844.49" fwhm="0.001418" res="356858.8" algo="FTMS"/>
<pk mz="506.199459" i="1226605.0" sn="7.40" a="955.42" fwhm="0.001262" res="400965.9" algo="FTMS"/>
<pk mz="506.224352" i="1730671.9" sn="11.43" a="2205.62" fwhm="0.001791" res="282712.7" algo="FTMS"/>
<pk mz="507.041674" i="2864842.5" sn="20.50" a="4296.04" fwhm="0.001597" res="317417.3" algo="FTMS"/>
<pk mz="507.078062" i="2766030.5" sn="19.71" a="4126.28" fwhm="0.001705" res="297360.1" algo="FTMS"/>
<pk mz="507.089330" i="1369551.9" sn="8.54" a="1882.68" fwhm="0.001701" res="298035.3" algo="FTMS"/>
<pk mz="507.114387" i="3712210.5" sn="27.28" a="5638.55" fwhm="0.001626" res="311913.1" algo="FTMS"/>
<pk mz="507.125717" i="1744595.9" sn="11.54" a="2209.63" fwhm="0.001596" res="317712.4" algo="FTMS"/>
<pk mz="507.150791" i="2608342.8" sn="18.45" a="3687.09" fwhm="0.001539" res="329441.7" algo="FTMS"/>
<pk mz="507.187097" i="1576666.8" sn="10.20" a="1605.97" fwhm="0.001281" res="396084.3" algo="FTMS"/>
<pk mz="507.200211" i="1778140.1" sn="11.81" a="2355.05" fwhm="0.001969" res="257589.3" algo="FTMS"/>
<pk mz="507.223588" i="1498590.8" sn="9.57" a="1670.64" fwhm="0.001577" res="321605.1" algo="FTMS"/>
<pk mz="507.236691" i="2972384.3" sn="21.36" a="4269.52" fwhm="0.001571" res="322794.8" algo="FTMS"/>
<pk mz="507.273137" i="1693412.3" sn="11.13" a="2054.47" fwhm="0.001512" res="335482.1" algo="FTMS"/>
<pk mz="508.073427" i="1397565.5" sn="8.76" a="1722.26" fwhm="0.001706" res="297774.0" algo="FTMS"/>
<pk mz="508.109655" i="1808705.5" sn="12.05" a="2504.08" fwhm="0.001695" res="299682.5" algo="FTMS"/>
<pk mz="508.182252" i="1520969.6" sn="9.75" a="1592.44" fwhm="0.001349" res="376609.2" algo="FTMS"/>
<pk mz="509.036516" i="1418409.3" sn="8.93" a="2383.24" fwhm="0.002268" res="224452.5" algo="FTMS"/>
<pk mz="509.057354" i="2905515.5" sn="20.83" a="3615.90" fwhm="0.001472" res="345799.0" algo="FTMS"/>
<pk mz="509.093656" i="2754991.5" sn="19.62" a="3434.98" fwhm="0.001451" res="350751.6" algo="FTMS"/>
<pk mz="509.104876" i="1208240.9" sn="7.25" a="1067.03" fwhm="0.001402" res="363234.3" algo="FTMS"/>
<pk mz="509.130046" i="4204979.5" sn="31.22" a="6591.13" fwhm="0.001672" res="304423.9" algo="FTMS"/>
<pk mz="509.141111" i="1337525.0" sn="8.28" a="1903.29" fwhm="0.002146" res="237204.3" algo="FTMS"/>
<pk mz="509.166359" i="2806199.8" sn="20.03" a="5048.21" fwhm="0.001905" res="267260.4" algo="FTMS"/>
<pk mz="509.179479" i="1811897.3" sn="12.08" a="2051.48" fwhm="0.001460" res="348803.5" algo="FTMS"/>
<pk mz="509.202845" i="2012603.9" sn="13.68" a="2914.31" fwhm="0.001702" res="299172.6" algo="FTMS"/>
<pk mz="509.215893" i="2564029.3" sn="18.09" a="3533.65" fwhm="0.001642" res="310114.0" algo="FTMS"/>
<pk mz="509.239239" i="1446592.0" sn="9.15" a="1511.21" fwhm="0.001518" res="335457.7" algo="FTMS"/>
<pk mz="509.252414" i="1713601.5" sn="11.29" a="2216.69" fwhm="0.001584" res="321445.6" algo="FTMS"/>
<pk mz="510.052207" i="1213979.5" sn="7.29" a="1105.96" fwhm="0.001538" res="331669.5" algo="FTMS"/>
<pk mz="510.125143" i="1388835.8" sn="8.69" a="1494.88" fwhm="0.001565" res="326039.0" algo="FTMS"/>
<pk mz="510.174648" i="1347881.3" sn="8.36" a="1562.36" fwhm="0.001651" res="308932.5" algo="FTMS"/>
<pk mz="511.072977" i="3018383.0" sn="21.73" a="4548.13" fwhm="0.001649" res="309928.5" algo="FTMS"/>
<pk mz="511.108204" i="5518995.0" sn="41.74" a="7122.10" fwhm="0.001380" res="370319.4" algo="FTMS"/>
<pk mz="511.109898" i="1607315.3" sn="10.44" a="1080.47" fwhm="0.000822" res="622116.3" algo="FTMS"/>
<pk mz="511.120725" i="1468820.4" sn="9.33" a="1880.65" fwhm="0.001709" res="298996.6" algo="FTMS"/>
<pk mz="511.131797" i="2110101.8" sn="14.46" a="3293.97" fwhm="0.001799" res="284127.8" algo="FTMS"/>
<pk mz="511.137602" i="2708118.3" sn="19.25" a="4085.91" fwhm="0.001712" res="298531.3" algo="FTMS"/>
<pk mz="511.145819" i="2718359.3" sn="19.33" a="3563.96" fwhm="0.001506" res="339353.5" algo="FTMS"/>
<pk mz="511.181798" i="1271963.4" sn="7.75" a="963.66" fwhm="0.001183" res="432065.3" algo="FTMS"/>
<pk mz="511.185496" i="1280667.8" sn="7.82" a="1833.22" fwhm="0.002279" res="224323.1" algo="FTMS"/>
<pk mz="511.195103" i="3029149.0" sn="21.81" a="4386.35" fwhm="0.001626" res="314359.5" algo="FTMS"/>
<pk mz="511.218500" i="1388191.5" sn="8.68" a="1355.36" fwhm="0.001449" res="352844.5" algo="FTMS"/>
<pk mz="511.231532" i="1288865.0" sn="7.89" a="1380.03" fwhm="0.001503" res="340097.2" algo="FTMS"/>
<pk mz="511.255017" i="1677475.8" sn="11.00" a="1833.15" fwhm="0.001436" res="356081.8" algo="FTMS"/>
<pk mz="511.291222" i="2177191.8" sn="15.00" a="3183.52" fwhm="0.001645" res="310871.9" algo="FTMS"/>
<pk mz="512.107995" i="2096901.0" sn="14.35" a="2427.46" fwhm="0.001489" res="343915.0" algo="FTMS"/>
<pk mz="512.141106" i="1832200.8" sn="12.24" a="2077.47" fwhm="0.001342" res="381739.5" algo="FTMS"/>
<pk mz="512.190423" i="1434126.4" sn="9.05" a="1694.91" fwhm="0.001545" res="331585.7" algo="FTMS"/>
<pk mz="513.052086" i="1783409.4" sn="11.85" a="2609.89" fwhm="0.001908" res="268926.3" algo="FTMS"/>
<pk mz="513.067682" i="1367923.3" sn="8.52" a="1294.79" fwhm="0.001352" res="379524.4" algo="FTMS"/>
<pk mz="513.078706" i="1439348.5" sn="9.09" a="2028.13" fwhm="0.001761" res="291339.5" algo="FTMS"/>
<pk mz="513.088604" i="2518901.8" sn="17.73" a="3171.61" fwhm="0.001475" res="347925.1" algo="FTMS"/>
<pk mz="513.105325" i="2657143.5" sn="18.84" a="4607.80" fwhm="0.002047" res="250648.0" algo="FTMS"/>
<pk mz="513.124963" i="3053433.8" sn="22.01" a="4514.27" fwhm="0.001662" res="308735.4" algo="FTMS"/>
<pk mz="513.135699" i="1288379.1" sn="7.88" a="2183.52" fwhm="0.002406" res="213243.6" algo="FTMS"/>
<pk mz="513.161454" i="1383806.0" sn="8.65" a="1647.55" fwhm="0.001606" res="319626.4" algo="FTMS"/>
<pk mz="513.164861" i="1429630.5" sn="9.01" a="1982.56" fwhm="0.002004" res="256114.0" algo="FTMS"/>
<pk mz="513.197753" i="1699202.3" sn="11.17" a="1822.91" fwhm="0.001388" res="369725.0" algo="FTMS"/>
<pk mz="513.234268" i="2866566.5" sn="20.51" a="4430.85" fwhm="0.001678" res="305927.3" algo="FTMS"/>
<pk mz="513.270593" i="2969482.8" sn="21.33" a="4297.08" fwhm="0.001596" res="321611.0" algo="FTMS"/>
<pk mz="513.306978" i="1985934.9" sn="13.47" a="2660.04" fwhm="0.001586" res="323670.5" algo="FTMS"/>
<pk mz="514.062670" i="1923814.5" sn="12.97" a="2547.36" fwhm="0.001677" res="306605.1" algo="FTMS"/>
<pk mz="514.109759" i="1236971.9" sn="7.47" a="2335.37" fwhm="0.002571" res="199976.2" algo="FTMS"/>
<pk mz="515.046957" i="1521241.5" sn="9.75" a="1764.77" fwhm="0.001630" res="315991.4" algo="FTMS"/>
<pk mz="515.068017" i="2365020.0" sn="16.50" a="3173.36" fwhm="0.001602" res="321532.3" algo="FTMS"/>
<pk mz="515.082966" i="1778013.6" sn="11.80" a="2213.72" fwhm="0.001615" res="318970.6" algo="FTMS"/>
<pk mz="515.104266" i="2016864.1" sn="13.71" a="2720.68" fwhm="0.001656" res="311068.1" algo="FTMS"/>
<pk mz="515.119678" i="1221730.0" sn="7.35" a="975.00" fwhm="0.001207" res="426806.5" algo="FTMS"/>
<pk mz="515.140606" i="2139748.5" sn="14.69" a="3126.13" fwhm="0.001661" res="310084.5" algo="FTMS"/>
<pk mz="515.177104" i="2157160.8" sn="14.83" a="3288.92" fwhm="0.001790" res="287887.4" algo="FTMS"/>
<pk mz="515.213484" i="2710637.0" sn="19.26" a="3941.88" fwhm="0.001670" res="308494.5" algo="FTMS"/>
<pk mz="515.249850" i="3066993.3" sn="22.11" a="4100.01" fwhm="0.001551" res="332127.5" algo="FTMS"/>
<pk mz="515.286261" i="2464885.5" sn="17.30" a="3434.68" fwhm="0.001627" res="316787.4" algo="FTMS"/>
<pk mz="515.322631" i="1739385.9" sn="11.49" a="1817.09" fwhm="0.001368" res="376610.7" algo="FTMS"/>
<pk mz="516.078355" i="1503443.1" sn="9.60" a="1750.36" fwhm="0.001721" res="299928.9" algo="FTMS"/>
<pk mz="516.245039" i="1597670.9" sn="10.36" a="1952.69" fwhm="0.001528" res="337812.4" algo="FTMS"/>
<pk mz="517.025977" i="1356612.0" sn="8.43" a="1410.00" fwhm="0.001495" res="345907.9" algo="FTMS"/>
<pk mz="517.062262" i="2712904.5" sn="19.28" a="4197.31" fwhm="0.001743" res="296685.1" algo="FTMS"/>
<pk mz="517.073581" i="1708105.8" sn="11.24" a="2647.48" fwhm="0.001916" res="269915.4" algo="FTMS"/>
<pk mz="517.083370" i="1645898.9" sn="10.74" a="2557.97" fwhm="0.002150" res="240547.8" algo="FTMS"/>
<pk mz="517.098759" i="2084684.8" sn="14.25" a="2777.65" fwhm="0.001630" res="317266.9" algo="FTMS"/>
<pk mz="517.110130" i="1429582.1" sn="9.01" a="1679.07" fwhm="0.001657" res="311987.6" algo="FTMS"/>
<pk mz="517.119897" i="1311311.3" sn="8.06" a="1328.91" fwhm="0.001448" res="357043.5" algo="FTMS"/>
<pk mz="517.135215" i="1769297.1" sn="11.73" a="2034.64" fwhm="0.001384" res="373575.4" algo="FTMS"/>
<pk mz="517.156233" i="1647955.6" sn="10.76" a="1859.83" fwhm="0.001474" res="350919.7" algo="FTMS"/>
<pk mz="517.192668" i="1301080.0" sn="7.98" a="1432.10" fwhm="0.001526" res="339008.3" algo="FTMS"/>
<pk mz="517.220997" i="1562203.4" sn="10.07" a="1828.48" fwhm="0.001585" res="326253.0" algo="FTMS"/>
<pk mz="517.228955" i="2314076.5" sn="16.09" a="3443.95" fwhm="0.001755" res="294680.8" algo="FTMS"/>
<pk mz="517.257420" i="1446239.8" sn="9.14" a="1512.52" fwhm="0.001406" res="368011.3" algo="FTMS"/>
<pk mz="517.265407" i="2526560.8" sn="17.79" a="3469.84" fwhm="0.001560" res="331475.4" algo="FTMS"/>
<pk mz="518.093891" i="1627076.6" sn="10.59" a="2062.93" fwhm="0.001597" res="324455.1" algo="FTMS"/>
<pk mz="518.188386" i="1237968.1" sn="7.48" a="1527.53" fwhm="0.001892" res="273920.3" algo="FTMS"/>
<pk mz="518.224405" i="1909716.5" sn="12.85" a="2117.33" fwhm="0.001399" res="370318.1" algo="FTMS"/>
<pk mz="518.260655" i="1755352.9" sn="11.62" a="2332.99" fwhm="0.001762" res="294170.2" algo="FTMS"/>
<pk mz="519.041542" i="1805880.0" sn="12.02" a="2324.41" fwhm="0.001716" res="302494.8" algo="FTMS"/>
<pk mz="519.078054" i="2672188.5" sn="18.95" a="3580.34" fwhm="0.001577" res="329254.2" algo="FTMS"/>
<pk mz="519.089351" i="1603645.8" sn="10.40" a="1934.99" fwhm="0.001495" res="347257.8" algo="FTMS"/>
<pk mz="519.114296" i="2548800.8" sn="17.96" a="3299.10" fwhm="0.001560" res="332862.3" algo="FTMS"/>
<pk mz="519.149638" i="1740869.1" sn="11.50" a="1895.06" fwhm="0.001328" res="390895.0" algo="FTMS"/>
<pk mz="519.151355" i="1471045.4" sn="9.34" a="1210.16" fwhm="0.001045" res="496904.5" algo="FTMS"/>
<pk mz="519.200456" i="1819723.4" sn="12.13" a="2349.74" fwhm="0.001579" res="328849.1" algo="FTMS"/>
<pk mz="519.236757" i="1922127.9" sn="12.95" a="2733.04" fwhm="0.001754" res="296027.1" algo="FTMS"/>
<pk mz="519.244774" i="1914448.9" sn="12.89" a="2318.66" fwhm="0.001551" res="334852.9" algo="FTMS"/>
<pk mz="519.273183" i="1267284.4" sn="7.71" a="1183.14" fwhm="0.001264" res="410805.3" algo="FTMS"/>
<pk mz="520.073389" i="1969334.8" sn="13.30" a="2422.99" fwhm="0.001552" res="335025.8" algo="FTMS"/>
<pk mz="520.109660" i="1319867.1" sn="8.11" a="1857.81" fwhm="0.001803" res="288514.2" algo="FTMS"/>
<pk mz="520.117678" i="1314748.1" sn="8.07" a="1437.05" fwhm="0.001539" res="337931.8" algo="FTMS"/>
<pk mz="520.203524" i="1740486.8" sn="11.47" a="2195.12" fwhm="0.001703" res="305510.4" algo="FTMS"/>
<pk mz="520.240015" i="2128587.3" sn="14.57" a="2995.73" fwhm="0.001697" res="306610.4" algo="FTMS"/>
<pk mz="521.057279" i="2488624.8" sn="17.45" a="3445.46" fwhm="0.001596" res="326515.0" algo="FTMS"/>
<pk mz="521.093793" i="3445557.3" sn="25.09" a="4951.54" fwhm="0.001584" res="328907.0" algo="FTMS"/>
<pk mz="521.104966" i="1186102.6" sn="7.05" a="1077.04" fwhm="0.001399" res="372367.0" algo="FTMS"/>
<pk mz="521.130205" i="2876217.8" sn="20.54" a="4461.32" fwhm="0.001708" res="305159.8" algo="FTMS"/>
<pk mz="521.166487" i="2151742.3" sn="14.76" a="3143.03" fwhm="0.001748" res="298116.2" algo="FTMS"/>
<pk mz="521.215932" i="2350404.5" sn="16.34" a="3144.86" fwhm="0.001636" res="318655.6" algo="FTMS"/>
<pk mz="521.252301" i="2043721.0" sn="13.89" a="2990.35" fwhm="0.001735" res="300389.6" algo="FTMS"/>
<pk mz="521.288516" i="1230669.4" sn="7.40" a="1480.94" fwhm="0.001712" res="304559.9" algo="FTMS"/>
<pk mz="522.088705" i="1459377.5" sn="9.23" a="1999.69" fwhm="0.001813" res="288023.5" algo="FTMS"/>
<pk mz="522.255845" i="1264326.5" sn="7.67" a="1687.46" fwhm="0.001762" res="296419.6" algo="FTMS"/>
<pk mz="523.036486" i="1489705.0" sn="9.47" a="1963.83" fwhm="0.001645" res="318022.2" algo="FTMS"/>
<pk mz="523.072914" i="2858541.5" sn="20.40" a="3972.50" fwhm="0.001608" res="325298.3" algo="FTMS"/>
<pk mz="523.109360" i="3040818.3" sn="21.86" a="4284.53" fwhm="0.001597" res="327577.7" algo="FTMS"/>
<pk mz="523.145769" i="3241014.8" sn="23.46" a="4591.11" fwhm="0.001673" res="312778.8" algo="FTMS"/>
<pk mz="523.156912" i="1761080.1" sn="11.64" a="2922.24" fwhm="0.001973" res="265143.8" algo="FTMS"/>
<pk mz="523.182015" i="1991739.4" sn="13.48" a="2519.01" fwhm="0.001598" res="327336.7" algo="FTMS"/>
<pk mz="523.218720" i="1790016.0" sn="11.87" a="2403.86" fwhm="0.001684" res="310759.7" algo="FTMS"/>
<pk mz="523.231714" i="1773121.6" sn="11.73" a="1935.50" fwhm="0.001440" res="363460.0" algo="FTMS"/>
<pk mz="523.267838" i="1546822.3" sn="9.92" a="1641.35" fwhm="0.001397" res="374690.9" algo="FTMS"/>
<pk mz="524.068133" i="1505707.9" sn="9.60" a="1712.54" fwhm="0.001604" res="326677.5" algo="FTMS"/>
<pk mz="524.104665" i="1186736.5" sn="7.05" a="1240.34" fwhm="0.001740" res="301294.8" algo="FTMS"/>
<pk mz="524.149142" i="1181878.1" sn="7.01" a="1537.25" fwhm="0.001865" res="281098.2" algo="FTMS"/>
<pk mz="525.031263" i="1247526.9" sn="7.53" a="1238.78" fwhm="0.001473" res="356550.1" algo="FTMS"/>
<pk mz="525.052345" i="1840937.6" sn="12.27" a="2246.57" fwhm="0.001588" res="330628.6" algo="FTMS"/>
<pk mz="525.088552" i="1986350.3" sn="13.43" a="3056.08" fwhm="0.001920" res="273438.4" algo="FTMS"/>
<pk mz="525.125012" i="2401075.0" sn="16.74" a="3041.03" fwhm="0.001509" res="348001.5" algo="FTMS"/>
<pk mz="525.161428" i="2306871.5" sn="15.99" a="3310.03" fwhm="0.001650" res="318327.7" algo="FTMS"/>
<pk mz="525.201001" i="1193532.6" sn="7.10" a="1344.35" fwhm="0.001515" res="346680.4" algo="FTMS"/>
<pk mz="525.234296" i="1435969.0" sn="9.04" a="1677.90" fwhm="0.001501" res="349895.2" algo="FTMS"/>
<pk mz="525.270519" i="1957701.6" sn="13.20" a="2551.04" fwhm="0.001644" res="319519.0" algo="FTMS"/>
<pk mz="526.156298" i="1207735.6" sn="7.21" a="1240.31" fwhm="0.001482" res="355105.7" algo="FTMS"/>
<pk mz="527.067889" i="1579821.6" sn="10.18" a="2158.82" fwhm="0.001671" res="315444.0" algo="FTMS"/>
<pk mz="527.104316" i="2360370.3" sn="16.42" a="2987.53" fwhm="0.001538" res="342828.9" algo="FTMS"/>
<pk mz="527.110625" i="1220915.1" sn="7.32" a="1796.59" fwhm="0.001888" res="279185.9" algo="FTMS"/>
<pk mz="527.140571" i="1741623.0" sn="11.48" a="2519.26" fwhm="0.001786" res="295229.5" algo="FTMS"/>
<pk mz="527.164968" i="5988922.0" sn="45.40" a="10718.97" fwhm="0.001824" res="288978.5" algo="FTMS"/>
<pk mz="527.177017" i="1772603.8" sn="11.72" a="2470.15" fwhm="0.001639" res="321563.7" algo="FTMS"/>
<pk mz="527.213557" i="1338688.5" sn="8.26" a="1259.35" fwhm="0.001460" res="361047.9" algo="FTMS"/>
<pk mz="527.249831" i="2512965.3" sn="17.64" a="3511.50" fwhm="0.001658" res="318067.6" algo="FTMS"/>
<pk mz="527.286191" i="2045001.9" sn="13.90" a="3092.54" fwhm="0.001861" res="283379.1" algo="FTMS"/>
<pk mz="527.322587" i="1468238.6" sn="9.29" a="1699.74" fwhm="0.001511" res="348981.0" algo="FTMS"/>
<pk mz="528.168344" i="1972924.8" sn="13.32" a="2735.89" fwhm="0.001683" res="313907.3" algo="FTMS"/>
<pk mz="529.025896" i="1310252.9" sn="8.03" a="1565.56" fwhm="0.001658" res="319125.6" algo="FTMS"/>
<pk mz="529.083715" i="1610548.5" sn="10.43" a="2408.41" fwhm="0.001793" res="295118.6" algo="FTMS"/>
<pk mz="529.098702" i="1496118.4" sn="9.51" a="1853.76" fwhm="0.001563" res="338522.2" algo="FTMS"/>
<pk mz="529.119724" i="1426233.1" sn="8.96" a="1794.20" fwhm="0.001637" res="323171.2" algo="FTMS"/>
<pk mz="529.156330" i="1751358.0" sn="11.55" a="2512.56" fwhm="0.001751" res="302240.5" algo="FTMS"/>
<pk mz="529.161980" i="2104638.8" sn="14.37" a="2972.49" fwhm="0.001557" res="339764.8" algo="FTMS"/>
<pk mz="529.171563" i="1267008.0" sn="7.68" a="1662.03" fwhm="0.001743" res="303627.2" algo="FTMS"/>
<pk mz="529.228997" i="2320199.5" sn="16.09" a="3248.23" fwhm="0.001664" res="318014.4" algo="FTMS"/>
<pk mz="529.265415" i="2078028.3" sn="14.16" a="2940.52" fwhm="0.001728" res="306373.6" algo="FTMS"/>
<pk mz="529.301804" i="1648977.0" sn="10.73" a="2036.01" fwhm="0.001619" res="326840.4" algo="FTMS"/>
<pk mz="530.105365" i="1253562.6" sn="7.58" a="1493.01" fwhm="0.001517" res="349429.3" algo="FTMS"/>
<pk mz="530.224370" i="1273546.3" sn="7.73" a="1663.19" fwhm="0.001807" res="293494.3" algo="FTMS"/>
<pk mz="531.041568" i="1887798.0" sn="12.64" a="2811.23" fwhm="0.001942" res="273513.1" algo="FTMS"/>
<pk mz="531.077990" i="1995834.9" sn="13.50" a="2647.01" fwhm="0.001582" res="335783.7" algo="FTMS"/>
<pk mz="531.099267" i="1418813.6" sn="8.89" a="1581.43" fwhm="0.001617" res="328382.5" algo="FTMS"/>
<pk mz="531.114487" i="1624127.6" sn="10.53" a="2446.22" fwhm="0.001797" res="295503.3" algo="FTMS"/>
<pk mz="531.125540" i="1210177.1" sn="7.23" a="1397.29" fwhm="0.001708" res="310929.1" algo="FTMS"/>
<pk mz="531.135472" i="1456194.5" sn="9.19" a="1797.24" fwhm="0.001709" res="310739.8" algo="FTMS"/>
<pk mz="531.159814" i="1726021.6" sn="11.35" a="2295.81" fwhm="0.001618" res="328314.6" algo="FTMS"/>
<pk mz="531.171846" i="1387847.3" sn="8.65" a="1790.13" fwhm="0.001626" res="326681.1" algo="FTMS"/>
<pk mz="531.208094" i="1207372.0" sn="7.21" a="964.91" fwhm="0.001381" res="384574.3" algo="FTMS"/>
<pk mz="531.236771" i="1213007.9" sn="7.25" a="1553.58" fwhm="0.001715" res="309836.9" algo="FTMS"/>
<pk mz="531.244657" i="1996368.9" sn="13.51" a="2755.05" fwhm="0.001785" res="297561.3" algo="FTMS"/>
<pk mz="531.273159" i="1335892.6" sn="8.23" a="1853.61" fwhm="0.001818" res="292201.3" algo="FTMS"/>
<pk mz="531.281083" i="1827413.6" sn="12.16" a="2245.89" fwhm="0.001582" res="335791.5" algo="FTMS"/>
<pk mz="532.109751" i="1405891.4" sn="8.79" a="1518.21" fwhm="0.001485" res="358231.1" algo="FTMS"/>
<pk mz="532.203772" i="1214927.9" sn="7.26" a="1110.05" fwhm="0.001517" res="350894.0" algo="FTMS"/>
<pk mz="532.239835" i="1889492.6" sn="12.65" a="2415.37" fwhm="0.001628" res="327016.2" algo="FTMS"/>
<pk mz="532.276118" i="1614041.4" sn="10.45" a="1698.61" fwhm="0.001474" res="361049.6" algo="FTMS"/>
<pk mz="533.020996" i="1508156.4" sn="9.61" a="1999.90" fwhm="0.001797" res="296645.9" algo="FTMS"/>
<pk mz="533.057250" i="2424129.3" sn="16.92" a="3415.64" fwhm="0.001753" res="304022.5" algo="FTMS"/>
<pk mz="533.093559" i="1951558.0" sn="13.15" a="2924.81" fwhm="0.001765" res="302073.2" algo="FTMS"/>
<pk mz="533.104883" i="1292615.5" sn="7.88" a="1674.16" fwhm="0.001617" res="329591.8" algo="FTMS"/>
<pk mz="533.130129" i="2089802.9" sn="14.25" a="2976.76" fwhm="0.001682" res="316951.6" algo="FTMS"/>
<pk mz="533.215731" i="1580118.3" sn="10.18" a="2668.51" fwhm="0.002197" res="242656.1" algo="FTMS"/>
<pk mz="533.223852" i="1316439.3" sn="8.07" a="1830.90" fwhm="0.001909" res="279315.6" algo="FTMS"/>
<pk mz="533.252128" i="1744731.0" sn="11.49" a="2360.98" fwhm="0.001720" res="309964.1" algo="FTMS"/>
<pk mz="534.219214" i="1202395.9" sn="7.16" a="1285.07" fwhm="0.001482" res="360536.6" algo="FTMS"/>
<pk mz="534.255666" i="1570528.6" sn="10.10" a="2141.70" fwhm="0.001694" res="315385.9" algo="FTMS"/>
<pk mz="534.292049" i="1304549.5" sn="7.98" a="1747.95" fwhm="0.001803" res="296263.7" algo="FTMS"/>
<pk mz="535.036395" i="1247048.9" sn="7.52" a="1631.13" fwhm="0.001739" res="307696.9" algo="FTMS"/>
<pk mz="535.072967" i="2089549.8" sn="14.25" a="2810.00" fwhm="0.001622" res="329895.6" algo="FTMS"/>
<pk mz="535.109255" i="1834066.5" sn="12.21" a="2499.36" fwhm="0.001698" res="315161.5" algo="FTMS"/>
<pk mz="535.145709" i="2051159.4" sn="13.94" a="2979.31" fwhm="0.001710" res="312993.6" algo="FTMS"/>
<pk mz="535.158837" i="1506137.1" sn="9.59" a="2200.31" fwhm="0.001943" res="275490.1" algo="FTMS"/>
<pk mz="535.182145" i="1776220.3" sn="11.74" a="2541.11" fwhm="0.001857" res="288131.1" algo="FTMS"/>
<pk mz="535.195913" i="1427038.1" sn="8.96" a="3349.80" fwhm="0.003249" res="164707.9" algo="FTMS"/>
<pk mz="535.231631" i="2007650.9" sn="13.59" a="3469.28" fwhm="0.001893" res="282741.0" algo="FTMS"/>
<pk mz="535.267905" i="1442919.8" sn="9.06" a="1919.50" fwhm="0.001785" res="299910.0" algo="FTMS"/>
<pk mz="536.068178" i="1520850.8" sn="9.68" a="2202.48" fwhm="0.001962" res="273175.0" algo="FTMS"/>
<pk mz="536.104752" i="1344983.6" sn="8.28" a="1568.26" fwhm="0.001778" res="301560.7" algo="FTMS"/>
<pk mz="536.981304" i="1599308.9" sn="10.31" a="1598.78" fwhm="0.001404" res="382430.3" algo="FTMS"/>
<pk mz="537.052293" i="2403158.5" sn="16.72" a="4359.41" fwhm="0.001883" res="285152.2" algo="FTMS"/>
<pk mz="537.088626" i="2321243.3" sn="16.06" a="3462.60" fwhm="0.001718" res="312547.8" algo="FTMS"/>
<pk mz="537.099733" i="1395036.8" sn="8.68" a="1326.93" fwhm="0.001360" res="394871.5" algo="FTMS"/>
<pk mz="537.124990" i="2107744.0" sn="14.36" a="3029.59" fwhm="0.001751" res="306836.6" algo="FTMS"/>
<pk mz="537.161295" i="2128229.0" sn="14.53" a="3178.16" fwhm="0.001760" res="305268.6" algo="FTMS"/>
<pk mz="537.197735" i="1226089.9" sn="7.33" a="1679.91" fwhm="0.001986" res="270439.7" algo="FTMS"/>
<pk mz="537.247256" i="1490288.5" sn="9.44" a="1613.33" fwhm="0.001439" res="373311.8" algo="FTMS"/>
<pk mz="537.283848" i="1242997.4" sn="7.47" a="1553.46" fwhm="0.001968" res="273059.2" algo="FTMS"/>
<pk mz="539.067904" i="2297956.5" sn="15.88" a="3369.97" fwhm="0.001768" res="304900.0" algo="FTMS"/>
<pk mz="539.104257" i="2233449.3" sn="15.36" a="3546.26" fwhm="0.001815" res="296990.7" algo="FTMS"/>
<pk mz="539.140694" i="2551918.3" sn="17.90" a="3737.80" fwhm="0.001673" res="322212.1" algo="FTMS"/>
<pk mz="539.176984" i="1548147.0" sn="9.90" a="2315.74" fwhm="0.001947" res="276964.0" algo="FTMS"/>
<pk mz="539.243310" i="2037372.0" sn="13.80" a="2484.77" fwhm="0.001563" res="344922.5" algo="FTMS"/>
<pk mz="539.249801" i="1561468.9" sn="10.01" a="2031.13" fwhm="0.001639" res="328953.1" algo="FTMS"/>
<pk mz="539.286262" i="1248385.8" sn="7.51" a="1424.46" fwhm="0.001812" res="297578.9" algo="FTMS"/>
<pk mz="541.083627" i="2137458.5" sn="14.59" a="3488.98" fwhm="0.001819" res="297392.0" algo="FTMS"/>
<pk mz="541.119989" i="2161015.5" sn="14.78" a="3387.13" fwhm="0.001925" res="281106.3" algo="FTMS"/>
<pk mz="541.156293" i="1568636.4" sn="10.06" a="1860.67" fwhm="0.001611" res="335841.2" algo="FTMS"/>
<pk mz="541.184673" i="2848128.3" sn="20.26" a="4702.26" fwhm="0.001932" res="280080.9" algo="FTMS"/>
<pk mz="541.265561" i="2180491.0" sn="14.94" a="2774.65" fwhm="0.001625" res="333086.3" algo="FTMS"/>
<pk mz="541.301880" i="1782415.9" sn="11.76" a="3093.12" fwhm="0.002135" res="253494.4" algo="FTMS"/>
<pk mz="541.338526" i="1292436.8" sn="7.86" a="1559.16" fwhm="0.001726" res="313614.7" algo="FTMS"/>
<pk mz="543.062758" i="1206907.4" sn="7.17" a="976.99" fwhm="0.001361" res="399153.1" algo="FTMS"/>
<pk mz="543.078147" i="1639037.5" sn="10.62" a="2202.97" fwhm="0.001761" res="308468.5" algo="FTMS"/>
<pk mz="543.099166" i="1728640.3" sn="11.33" a="2155.92" fwhm="0.001681" res="323031.5" algo="FTMS"/>
<pk mz="543.154156" i="3480199.8" sn="25.30" a="5622.16" fwhm="0.001830" res="296792.6" algo="FTMS"/>
<pk mz="543.244672" i="1827987.8" sn="12.13" a="2777.06" fwhm="0.001846" res="294267.7" algo="FTMS"/>
<pk mz="543.281178" i="1967256.6" sn="13.24" a="2606.21" fwhm="0.001741" res="311965.2" algo="FTMS"/>
<pk mz="543.317466" i="1991837.5" sn="13.43" a="3014.08" fwhm="0.001953" res="278157.8" algo="FTMS"/>
<pk mz="544.073254" i="1476866.4" sn="9.33" a="1630.46" fwhm="0.001505" res="361419.0" algo="FTMS"/>
<pk mz="544.276212" i="1361949.4" sn="8.41" a="1263.47" fwhm="0.001526" res="356720.5" algo="FTMS"/>
<pk mz="545.057399" i="1587077.5" sn="10.20" a="2346.87" fwhm="0.002086" res="261318.2" algo="FTMS"/>
<pk mz="545.093699" i="1852810.4" sn="12.32" a="2425.55" fwhm="0.001703" res="320029.3" algo="FTMS"/>
<pk mz="545.166764" i="1195924.1" sn="7.08" a="1828.51" fwhm="0.002200" res="247804.5" algo="FTMS"/>
<pk mz="545.223741" i="1377819.6" sn="8.53" a="2266.85" fwhm="0.002202" res="247652.4" algo="FTMS"/>
<pk mz="545.260274" i="2028448.5" sn="13.72" a="2996.93" fwhm="0.001802" res="302553.6" algo="FTMS"/>
<pk mz="545.296835" i="1516453.4" sn="9.64" a="1967.73" fwhm="0.001684" res="323829.8" algo="FTMS"/>
<pk mz="547.036419" i="1342092.3" sn="8.25" a="1560.66" fwhm="0.001671" res="327406.9" algo="FTMS"/>
<pk mz="547.073168" i="2288273.0" sn="15.79" a="3658.81" fwhm="0.001803" res="303457.8" algo="FTMS"/>
<pk mz="547.109372" i="2370709.8" sn="16.45" a="3475.89" fwhm="0.001797" res="304520.6" algo="FTMS"/>
<pk mz="547.145883" i="1472922.6" sn="9.29" a="2004.94" fwhm="0.001830" res="299016.7" algo="FTMS"/>
<pk mz="547.223478" i="1205157.0" sn="7.16" a="1458.81" fwhm="0.001748" res="313060.8" algo="FTMS"/>
<pk mz="547.231796" i="1332646.0" sn="8.17" a="1677.11" fwhm="0.001911" res="286410.5" algo="FTMS"/>
<pk mz="547.268207" i="1402282.9" sn="8.73" a="1873.32" fwhm="0.001710" res="320030.6" algo="FTMS"/>
<pk mz="548.235030" i="1613098.5" sn="10.41" a="1914.47" fwhm="0.001694" res="323719.0" algo="FTMS"/>
<pk mz="549.052088" i="1344406.0" sn="8.26" a="1723.77" fwhm="0.001754" res="313065.9" algo="FTMS"/>
<pk mz="549.088613" i="2076058.8" sn="14.10" a="3346.53" fwhm="0.001894" res="289910.0" algo="FTMS"/>
<pk mz="549.125011" i="1747359.5" sn="11.48" a="2799.32" fwhm="0.001866" res="294270.8" algo="FTMS"/>
<pk mz="549.161434" i="1640868.4" sn="10.63" a="1995.97" fwhm="0.001640" res="334876.6" algo="FTMS"/>
<pk mz="549.234101" i="1265837.9" sn="7.64" a="1424.40" fwhm="0.001720" res="319406.8" algo="FTMS"/>
<pk mz="549.247138" i="1437871.6" sn="9.01" a="1849.71" fwhm="0.001681" res="326667.5" algo="FTMS"/>
<pk mz="550.083637" i="1287453.1" sn="7.81" a="1588.01" fwhm="0.001756" res="313340.9" algo="FTMS"/>
<pk mz="550.996843" i="1793172.3" sn="11.84" a="2396.73" fwhm="0.001801" res="305911.6" algo="FTMS"/>
<pk mz="551.067802" i="2223261.5" sn="15.27" a="4138.40" fwhm="0.002119" res="260075.9" algo="FTMS"/>
<pk mz="551.104446" i="1942178.3" sn="13.03" a="2915.22" fwhm="0.001765" res="312258.4" algo="FTMS"/>
<pk mz="551.140612" i="1661607.0" sn="10.79" a="2339.29" fwhm="0.001742" res="316384.7" algo="FTMS"/>
<pk mz="553.083427" i="1383330.3" sn="8.57" a="1417.20" fwhm="0.001451" res="381254.4" algo="FTMS"/>
<pk mz="553.120009" i="2069415.0" sn="14.04" a="2889.52" fwhm="0.001721" res="321406.3" algo="FTMS"/>
<pk mz="553.156056" i="2192811.5" sn="15.02" a="3270.35" fwhm="0.001885" res="293421.7" algo="FTMS"/>
<pk mz="553.258824" i="3662776.8" sn="26.74" a="5887.16" fwhm="0.001747" res="316709.9" algo="FTMS"/>
<pk mz="553.265264" i="1281721.6" sn="7.76" a="1775.27" fwhm="0.001936" res="285777.3" algo="FTMS"/>
<pk mz="553.302096" i="1214398.4" sn="7.22" a="1317.14" fwhm="0.001561" res="354383.5" algo="FTMS"/>
<pk mz="554.262251" i="1211449.4" sn="7.20" a="1753.22" fwhm="0.002019" res="274559.3" algo="FTMS"/>
<pk mz="555.063200" i="1434783.3" sn="8.98" a="1942.82" fwhm="0.001766" res="314374.2" algo="FTMS"/>
<pk mz="555.099175" i="1759395.9" sn="11.57" a="2545.38" fwhm="0.001735" res="319967.9" algo="FTMS"/>
<pk mz="555.135440" i="1896104.5" sn="12.66" a="2440.97" fwhm="0.001645" res="337453.0" algo="FTMS"/>
<pk mz="555.172048" i="1197997.1" sn="7.09" a="1342.90" fwhm="0.001542" res="359942.9" algo="FTMS"/>
<pk mz="555.244662" i="1730230.4" sn="11.33" a="2672.58" fwhm="0.001968" res="282161.7" algo="FTMS"/>
<pk mz="555.281037" i="1687226.9" sn="10.99" a="2994.69" fwhm="0.002083" res="266555.5" algo="FTMS"/>
<pk mz="555.317427" i="1969343.5" sn="13.24" a="2920.05" fwhm="0.001745" res="318174.8" algo="FTMS"/>
<pk mz="557.057443" i="1236378.6" sn="7.39" a="1583.14" fwhm="0.001689" res="329772.0" algo="FTMS"/>
<pk mz="557.078683" i="1302429.3" sn="7.92" a="2003.80" fwhm="0.002192" res="254142.1" algo="FTMS"/>
<pk mz="557.151329" i="1312166.4" sn="8.00" a="1588.55" fwhm="0.001730" res="322089.5" algo="FTMS"/>
<pk mz="557.224141" i="1215663.4" sn="7.23" a="1261.02" fwhm="0.001657" res="336365.9" algo="FTMS"/>
<pk mz="557.260509" i="1559988.0" sn="9.97" a="2068.30" fwhm="0.001795" res="310416.7" algo="FTMS"/>
<pk mz="557.296789" i="2100664.5" sn="14.28" a="3257.97" fwhm="0.001868" res="298280.5" algo="FTMS"/>
<pk mz="557.332795" i="1466557.0" sn="9.23" a="2284.24" fwhm="0.002050" res="271884.8" algo="FTMS"/>
<pk mz="558.291926" i="1214900.1" sn="7.22" a="2027.74" fwhm="0.002262" res="246778.0" algo="FTMS"/>
<pk mz="558.682249" i="1247076.4" sn="7.48" a="1936.66" fwhm="0.001998" res="279654.2" algo="FTMS"/>
<pk mz="559.073073" i="1357460.5" sn="8.36" a="1551.69" fwhm="0.001645" res="339914.2" algo="FTMS"/>
<pk mz="559.093987" i="1211287.0" sn="7.19" a="1455.25" fwhm="0.001665" res="335710.1" algo="FTMS"/>
<pk mz="559.109199" i="1285272.9" sn="7.78" a="1794.85" fwhm="0.001934" res="289078.1" algo="FTMS"/>
<pk mz="559.120473" i="1431962.3" sn="8.95" a="2499.84" fwhm="0.002287" res="244439.8" algo="FTMS"/>
<pk mz="559.130732" i="1469851.6" sn="9.25" a="2616.62" fwhm="0.002150" res="260002.6" algo="FTMS"/>
<pk mz="559.268055" i="1312428.4" sn="8.00" a="1434.17" fwhm="0.001579" res="354160.8" algo="FTMS"/>
<pk mz="559.275903" i="1628845.4" sn="10.52" a="2113.07" fwhm="0.001678" res="333261.6" algo="FTMS"/>
<pk mz="560.068348" i="1326606.3" sn="8.11" a="2468.50" fwhm="0.002389" res="234415.6" algo="FTMS"/>
<pk mz="560.270926" i="1349158.9" sn="8.29" a="1673.39" fwhm="0.001668" res="335975.8" algo="FTMS"/>
<pk mz="561.052213" i="1334917.4" sn="8.18" a="1623.01" fwhm="0.001810" res="309908.9" algo="FTMS"/>
<pk mz="561.088631" i="1417609.8" sn="8.84" a="1885.33" fwhm="0.001835" res="305821.0" algo="FTMS"/>
<pk mz="561.124937" i="1712014.1" sn="11.18" a="2498.57" fwhm="0.001897" res="295806.5" algo="FTMS"/>
<pk mz="561.161290" i="1794706.5" sn="11.84" a="2676.20" fwhm="0.001961" res="286145.1" algo="FTMS"/>
<pk mz="561.197451" i="1435542.9" sn="8.98" a="2615.87" fwhm="0.002301" res="243922.2" algo="FTMS"/>
<pk mz="561.247027" i="1714588.9" sn="11.20" a="2543.28" fwhm="0.001888" res="297337.5" algo="FTMS"/>
<pk mz="561.283410" i="1315233.3" sn="8.02" a="2022.61" fwhm="0.002109" res="266081.0" algo="FTMS"/>
<pk mz="561.291642" i="1684386.1" sn="10.96" a="2188.41" fwhm="0.001841" res="304853.2" algo="FTMS"/>
<pk mz="561.455896" i="1327541.9" sn="8.12" a="1421.78" fwhm="0.001489" res="377023.1" algo="FTMS"/>
<pk mz="562.083790" i="1278721.0" sn="7.73" a="1440.74" fwhm="0.001653" res="339955.8" algo="FTMS"/>
<pk mz="562.095106" i="1369858.4" sn="8.45" a="1775.63" fwhm="0.001826" res="307824.6" algo="FTMS"/>
<pk mz="562.131491" i="1197830.8" sn="7.08" a="1802.28" fwhm="0.002158" res="260456.9" algo="FTMS"/>
<pk mz="562.250564" i="1326612.9" sn="8.11" a="2170.92" fwhm="0.002193" res="256327.9" algo="FTMS"/>
<pk mz="563.067790" i="1891445.6" sn="12.61" a="2812.61" fwhm="0.001889" res="298035.3" algo="FTMS"/>
<pk mz="563.104245" i="2131578.0" sn="14.52" a="3011.68" fwhm="0.001732" res="325197.7" algo="FTMS"/>
<pk mz="563.140751" i="2769022.3" sn="19.61" a="4661.67" fwhm="0.001925" res="292498.9" algo="FTMS"/>
<pk mz="563.176803" i="1547650.5" sn="9.87" a="2446.64" fwhm="0.002052" res="274402.7" algo="FTMS"/>
<pk mz="563.226330" i="1222792.4" sn="7.28" a="1885.29" fwhm="0.001956" res="287935.8" algo="FTMS"/>
<pk mz="563.250133" i="1214859.1" sn="7.22" a="1768.36" fwhm="0.002153" res="261593.7" algo="FTMS"/>
<pk mz="563.262913" i="1426828.6" sn="8.91" a="1653.40" fwhm="0.001699" res="331547.1" algo="FTMS"/>
<pk mz="564.099501" i="1473518.6" sn="9.28" a="1981.12" fwhm="0.001817" res="310422.0" algo="FTMS"/>
<pk mz="565.083534" i="2115424.5" sn="14.39" a="3606.48" fwhm="0.002073" res="272640.9" algo="FTMS"/>
<pk mz="565.120025" i="1701220.6" sn="11.09" a="2192.58" fwhm="0.001709" res="330681.8" algo="FTMS"/>
<pk mz="565.156459" i="1888104.9" sn="12.58" a="2670.76" fwhm="0.001821" res="310278.6" algo="FTMS"/>
<pk mz="565.278984" i="1203062.9" sn="7.12" a="1610.67" fwhm="0.001941" res="291218.1" algo="FTMS"/>
<pk mz="565.439397" i="3139977.3" sn="22.56" a="5403.94" fwhm="0.001979" res="285776.9" algo="FTMS"/>
<pk mz="566.442960" i="1404923.5" sn="8.73" a="2478.92" fwhm="0.002323" res="243791.2" algo="FTMS"/>
<pk mz="567.062925" i="1387073.3" sn="8.59" a="2280.64" fwhm="0.002058" res="275495.6" algo="FTMS"/>
<pk mz="567.099228" i="2019397.3" sn="13.63" a="2942.63" fwhm="0.001774" res="319682.5" algo="FTMS"/>
<pk mz="567.135503" i="1776201.4" sn="11.69" a="2408.44" fwhm="0.001739" res="326100.6" algo="FTMS"/>
<pk mz="567.208316" i="1829201.5" sn="12.11" a="3023.68" fwhm="0.002025" res="280099.6" algo="FTMS"/>
<pk mz="567.237802" i="1228628.8" sn="7.32" a="1562.74" fwhm="0.001856" res="305643.4" algo="FTMS"/>
<pk mz="567.257656" i="1311831.0" sn="7.99" a="1758.52" fwhm="0.001842" res="307964.4" algo="FTMS"/>
<pk mz="567.274643" i="2984536.8" sn="21.32" a="5046.63" fwhm="0.001912" res="296737.7" algo="FTMS"/>
<pk mz="569.057227" i="1231389.3" sn="7.34" a="2193.26" fwhm="0.002273" res="250325.8" algo="FTMS"/>
<pk mz="569.078300" i="2099487.5" sn="14.26" a="3580.96" fwhm="0.001966" res="289463.7" algo="FTMS"/>
<pk mz="569.151171" i="1649959.5" sn="10.68" a="2159.73" fwhm="0.001742" res="326803.0" algo="FTMS"/>
<pk mz="569.260252" i="1476403.4" sn="9.30" a="2146.24" fwhm="0.001778" res="320102.2" algo="FTMS"/>
<pk mz="569.296621" i="1903415.3" sn="12.70" a="2901.01" fwhm="0.001818" res="313222.7" algo="FTMS"/>
<pk mz="569.333192" i="1217083.3" sn="7.23" a="1340.57" fwhm="0.001644" res="346394.5" algo="FTMS"/>
<pk mz="569.351587" i="1533757.3" sn="9.75" a="2610.96" fwhm="0.002195" res="259351.5" algo="FTMS"/>
<pk mz="571.094034" i="1415159.1" sn="8.84" a="1664.92" fwhm="0.001639" res="348543.4" algo="FTMS"/>
<pk mz="571.111436" i="3306489.0" sn="23.98" a="6259.18" fwhm="0.002071" res="275825.5" algo="FTMS"/>
<pk mz="571.130578" i="1665531.0" sn="10.84" a="2549.61" fwhm="0.002020" res="282670.1" algo="FTMS"/>
<pk mz="571.166598" i="1257982.8" sn="7.58" a="1197.60" fwhm="0.001596" res="357983.5" algo="FTMS"/>
<pk mz="571.239540" i="1440774.4" sn="9.05" a="1928.99" fwhm="0.001684" res="339301.4" algo="FTMS"/>
<pk mz="571.276052" i="1666570.3" sn="10.85" a="2633.26" fwhm="0.001869" res="305618.2" algo="FTMS"/>
<pk mz="571.312449" i="2265102.0" sn="15.64" a="3615.06" fwhm="0.002021" res="282704.9" algo="FTMS"/>
<pk mz="573.052129" i="1455553.4" sn="9.16" a="2287.75" fwhm="0.001932" res="296614.5" algo="FTMS"/>
<pk mz="573.088590" i="1499333.1" sn="9.51" a="2054.02" fwhm="0.001819" res="315035.1" algo="FTMS"/>
<pk mz="573.108362" i="1516743.1" sn="9.65" a="2216.99" fwhm="0.001849" res="309884.2" algo="FTMS"/>
<pk mz="573.125018" i="1793736.8" sn="11.87" a="2455.98" fwhm="0.001768" res="324130.0" algo="FTMS"/>
<pk mz="573.255587" i="1632470.0" sn="10.58" a="2540.94" fwhm="0.001931" res="296800.3" algo="FTMS"/>
<pk mz="573.291636" i="2083033.6" sn="14.18" a="3250.09" fwhm="0.001915" res="299373.5" algo="FTMS"/>
<pk mz="573.327863" i="1565405.3" sn="10.04" a="2092.72" fwhm="0.001925" res="297790.3" algo="FTMS"/>
<pk mz="574.083854" i="1309481.0" sn="7.99" a="1824.47" fwhm="0.001856" res="309368.3" algo="FTMS"/>
<pk mz="574.286563" i="1305149.1" sn="7.96" a="1417.85" fwhm="0.001746" res="328835.1" algo="FTMS"/>
<pk mz="574.294823" i="1199677.9" sn="7.11" a="1575.89" fwhm="0.002027" res="283288.4" algo="FTMS"/>
<pk mz="574.986897" i="1427842.0" sn="8.94" a="1962.88" fwhm="0.002109" res="272605.9" algo="FTMS"/>
<pk mz="575.067785" i="2120074.0" sn="14.48" a="3156.31" fwhm="0.001889" res="304350.7" algo="FTMS"/>
<pk mz="575.103747" i="1714061.4" sn="11.23" a="2593.40" fwhm="0.001840" res="312634.0" algo="FTMS"/>
<pk mz="575.115619" i="1192846.5" sn="7.06" a="1680.42" fwhm="0.002023" res="284280.8" algo="FTMS"/>
<pk mz="575.140782" i="1292689.0" sn="7.86" a="1397.54" fwhm="0.001634" res="351887.0" algo="FTMS"/>
<pk mz="575.176928" i="1552788.5" sn="9.94" a="2848.57" fwhm="0.002405" res="239137.5" algo="FTMS"/>
<pk mz="575.249737" i="3574171.8" sn="26.11" a="6365.25" fwhm="0.002003" res="287249.5" algo="FTMS"/>
<pk mz="575.262899" i="1790364.9" sn="11.84" a="3465.70" fwhm="0.002327" res="247172.0" algo="FTMS"/>
<pk mz="575.307530" i="1427361.3" sn="8.94" a="1840.46" fwhm="0.001746" res="329442.6" algo="FTMS"/>
<pk mz="575.435182" i="1471149.6" sn="9.29" a="2308.41" fwhm="0.002062" res="279079.5" algo="FTMS"/>
<pk mz="575.471507" i="8586673.0" z="-1" sn="66.22" a="18229.94" fwhm="0.002179" res="264040.5" algo="FTMS" component_name="AG" deconvoluted_molecular_mass="575.472167" deconvoluted_isotopic_mass="575.472174"/>
<pk mz="576.099841" i="1480685.6" sn="9.36" a="2095.71" fwhm="0.002042" res="282167.6" algo="FTMS"/>
<pk mz="576.266211" i="1523965.5" sn="9.71" a="2449.16" fwhm="0.002002" res="287890.0" algo="FTMS"/>
<pk mz="576.474817" i="2667537.3" z="-1" sn="18.86" a="4427.30" fwhm="0.001927" res="299166.4" algo="FTMS" component_name="AG" deconvoluted_molecular_mass="575.472167" deconvoluted_isotopic_mass="576.475486"/>
<pk mz="576.665577" i="1187875.4" sn="7.02" a="1714.91" fwhm="0.002140" res="269449.2" algo="FTMS"/>
<pk mz="577.047111" i="1232711.4" sn="7.38" a="1762.58" fwhm="0.002048" res="281748.7" algo="FTMS"/>
<pk mz="577.083442" i="1361994.8" sn="8.41" a="1715.96" fwhm="0.001642" res="351362.3" algo="FTMS"/>
<pk mz="577.094904" i="1531467.9" sn="9.77" a="3263.45" fwhm="0.002549" res="226370.1" algo="FTMS"/>
<pk mz="577.119879" i="1849422.3" sn="12.31" a="2586.13" fwhm="0.001788" res="322703.6" algo="FTMS"/>
<pk mz="577.156212" i="1992785.6" sn="13.46" a="3031.65" fwhm="0.001954" res="295339.7" algo="FTMS"/>
<pk mz="577.242086" i="1364057.6" sn="8.43" a="1852.53" fwhm="0.001922" res="300345.5" algo="FTMS"/>
<pk mz="577.278538" i="1528925.1" sn="9.75" a="1885.42" fwhm="0.001661" res="347449.5" algo="FTMS"/>
<pk mz="579.062502" i="1750273.3" sn="11.52" a="2654.65" fwhm="0.001912" res="302863.5" algo="FTMS"/>
<pk mz="579.099212" i="2453252.8" sn="17.14" a="4616.88" fwhm="0.002133" res="271432.0" algo="FTMS"/>
<pk mz="579.135638" i="2151688.0" sn="14.73" a="3674.20" fwhm="0.002065" res="280412.3" algo="FTMS"/>
<pk mz="579.257890" i="1596435.0" sn="10.29" a="2417.69" fwhm="0.002001" res="289525.3" algo="FTMS"/>
<pk mz="581.114665" i="1341880.0" sn="8.25" a="1511.21" fwhm="0.001582" res="367384.8" algo="FTMS"/>
<pk mz="581.150916" i="1603259.1" sn="10.34" a="3328.64" fwhm="0.002501" res="232348.8" algo="FTMS"/>
<pk mz="581.223916" i="1311425.5" sn="8.00" a="1554.86" fwhm="0.001741" res="333777.3" algo="FTMS"/>
<pk mz="583.094182" i="1865314.3" sn="12.43" a="2975.08" fwhm="0.002038" res="286083.8" algo="FTMS"/>
<pk mz="583.130471" i="1483365.4" sn="9.38" a="2117.00" fwhm="0.001852" res="314859.5" algo="FTMS"/>
<pk mz="583.166856" i="1309288.5" sn="7.99" a="1536.72" fwhm="0.001787" res="326359.0" algo="FTMS"/>
<pk mz="583.203197" i="1401963.5" sn="8.73" a="2108.47" fwhm="0.002030" res="287353.3" algo="FTMS"/>
<pk mz="583.312284" i="1259636.8" sn="7.59" a="1752.17" fwhm="0.002184" res="267101.2" algo="FTMS"/>
<pk mz="585.127167" i="3383051.8" sn="24.58" a="7501.98" fwhm="0.002351" res="248869.1" algo="FTMS"/>
<pk mz="585.291647" i="1534233.4" sn="9.78" a="2548.21" fwhm="0.002050" res="285569.8" algo="FTMS"/>
<pk mz="585.327710" i="1323292.3" sn="8.10" a="2892.05" fwhm="0.002989" res="195809.1" algo="FTMS"/>
<pk mz="585.398273" i="1520674.0" sn="9.68" a="2699.30" fwhm="0.002215" res="264263.4" algo="FTMS"/>
<pk mz="586.126545" i="1238109.4" sn="7.41" a="1499.14" fwhm="0.001732" res="338452.7" algo="FTMS"/>
<pk mz="587.123589" i="1418669.5" sn="8.86" a="2696.71" fwhm="0.002628" res="223394.1" algo="FTMS"/>
<pk mz="587.307200" i="1196988.3" sn="7.08" a="1962.69" fwhm="0.002230" res="263395.2" algo="FTMS"/>
<pk mz="589.083721" i="1698888.3" sn="11.10" a="4250.64" fwhm="0.003180" res="185225.3" algo="FTMS"/>
<pk mz="589.156091" i="1544013.9" sn="9.86" a="2501.22" fwhm="0.002214" res="266129.9" algo="FTMS"/>
<pk mz="591.099177" i="1377251.6" sn="8.56" a="2416.97" fwhm="0.002220" res="266255.1" algo="FTMS"/>
<pk mz="591.110605" i="1304036.6" sn="7.97" a="2227.79" fwhm="0.002417" res="244514.6" algo="FTMS"/>
<pk mz="591.135618" i="1631974.5" sn="10.61" a="2752.86" fwhm="0.002126" res="278041.7" algo="FTMS"/>
<pk mz="591.257818" i="1378543.8" sn="8.57" a="1826.28" fwhm="0.001934" res="305755.9" algo="FTMS"/>
<pk mz="591.430165" i="2020604.9" sn="13.73" a="2989.47" fwhm="0.001868" res="316639.5" algo="FTMS"/>
<pk mz="593.114711" i="1300092.0" sn="7.94" a="2220.35" fwhm="0.002315" res="256209.3" algo="FTMS"/>
<pk mz="593.150952" i="2024318.8" sn="13.76" a="4294.45" fwhm="0.002450" res="242078.5" algo="FTMS"/>
<pk mz="593.273227" i="1204359.9" sn="7.17" a="1563.92" fwhm="0.001906" res="311289.7" algo="FTMS"/>
<pk mz="595.130456" i="1514001.8" sn="9.66" a="2333.98" fwhm="0.001943" res="306334.6" algo="FTMS"/>
<pk mz="595.166712" i="1573908.4" sn="10.14" a="2321.83" fwhm="0.002083" res="285760.2" algo="FTMS"/>
<pk mz="596.948026" i="1583767.0" sn="10.22" a="3146.28" fwhm="0.002394" res="249318.5" algo="FTMS"/>
<pk mz="597.109556" i="1487010.8" sn="9.44" a="1941.03" fwhm="0.001834" res="325499.3" algo="FTMS"/>
<pk mz="597.146106" i="1380517.4" sn="8.58" a="3027.92" fwhm="0.003288" res="181623.0" algo="FTMS"/>
<pk mz="597.291824" i="1294000.0" sn="7.89" a="2289.16" fwhm="0.002201" res="271332.0" algo="FTMS"/>
<pk mz="597.327892" i="1770162.6" sn="11.71" a="2768.71" fwhm="0.002105" res="283762.3" algo="FTMS"/>
<pk mz="598.152859" i="1244462.6" sn="7.49" a="3513.23" fwhm="0.004289" res="139448.5" algo="FTMS"/>
<pk mz="599.161568" i="1183799.6" sn="7.00" a="1421.30" fwhm="0.001800" res="332911.2" algo="FTMS"/>
<pk mz="599.270640" i="1376575.5" sn="8.55" a="1947.06" fwhm="0.002083" res="287641.4" algo="FTMS"/>
<pk mz="599.343283" i="1305156.8" sn="7.98" a="2142.75" fwhm="0.002378" res="252051.5" algo="FTMS"/>
<pk mz="601.119201" i="1298116.9" sn="7.92" a="1968.44" fwhm="0.002108" res="285114.2" algo="FTMS"/>
<pk mz="601.323109" i="1269715.5" sn="7.69" a="1663.92" fwhm="0.001947" res="308914.1" algo="FTMS"/>
<pk mz="602.317456" i="1471515.1" sn="9.31" a="2824.31" fwhm="0.002470" res="243890.4" algo="FTMS"/>
<pk mz="602.445913" i="1824292.4" sn="12.15" a="3117.42" fwhm="0.002308" res="261018.9" algo="FTMS"/>
<pk mz="603.062549" i="1375824.8" sn="8.54" a="2299.18" fwhm="0.002222" res="271430.9" algo="FTMS"/>
<pk mz="603.099447" i="1453395.4" sn="9.16" a="2190.97" fwhm="0.002114" res="285321.1" algo="FTMS"/>
<pk mz="603.135664" i="1238102.0" sn="7.43" a="1429.82" fwhm="0.001731" res="348456.1" algo="FTMS"/>
<pk mz="604.094512" i="1317531.0" sn="8.07" a="2523.10" fwhm="0.002458" res="245809.4" algo="FTMS"/>
<pk mz="605.078704" i="1253090.0" sn="7.55" a="1695.28" fwhm="0.002276" res="265853.6" algo="FTMS"/>
<pk mz="605.273621" i="1358320.1" sn="8.40" a="2402.04" fwhm="0.002440" res="248012.4" algo="FTMS"/>
<pk mz="605.445111" i="1365500.5" sn="8.46" a="2329.70" fwhm="0.002238" res="270586.6" algo="FTMS"/>
<pk mz="607.094334" i="1263220.0" sn="7.63" a="2024.66" fwhm="0.002250" res="269786.6" algo="FTMS"/>
<pk mz="607.130472" i="1281654.6" sn="7.78" a="2334.16" fwhm="0.002593" res="234178.8" algo="FTMS"/>
<pk mz="607.216055" i="1198972.9" sn="7.12" a="1704.24" fwhm="0.002226" res="272778.4" algo="FTMS"/>
<pk mz="607.289183" i="1267330.3" sn="7.67" a="2365.52" fwhm="0.002528" res="240179.3" algo="FTMS"/>
<pk mz="611.125140" i="1311132.6" sn="7.98" a="1922.87" fwhm="0.002066" res="295855.1" algo="FTMS"/>
<pk mz="611.234934" i="1267108.8" sn="7.63" a="2306.23" fwhm="0.002404" res="254276.6" algo="FTMS"/>
<pk mz="617.078334" i="1366117.9" sn="8.42" a="1908.82" fwhm="0.001905" res="323925.0" algo="FTMS"/>
<pk mz="617.114540" i="1242984.8" sn="7.43" a="1786.47" fwhm="0.002196" res="281019.2" algo="FTMS"/>
<pk mz="621.073460" i="1509292.0" sn="9.56" a="2576.16" fwhm="0.002170" res="286245.7" algo="FTMS"/>
<pk mz="621.146163" i="1201074.1" sn="7.09" a="1382.04" fwhm="0.001720" res="361100.0" algo="FTMS"/>
<pk mz="625.414186" i="1740069.9" sn="11.40" a="3352.54" fwhm="0.002335" res="267792.5" algo="FTMS"/>
<pk mz="637.177463" i="1218248.5" sn="7.15" a="2136.42" fwhm="0.002406" res="264836.9" algo="FTMS"/>
<pk mz="645.130379" i="1216380.9" sn="7.13" a="1706.91" fwhm="0.002069" res="311823.6" algo="FTMS"/>
<pk mz="649.104098" i="1370497.1" sn="8.34" a="2921.36" fwhm="0.002941" res="220709.5" algo="FTMS"/>
<pk mz="651.120189" i="1320593.5" sn="7.94" a="2121.47" fwhm="0.002470" res="263580.7" algo="FTMS"/>
<pk mz="651.339720" i="1630895.5" sn="10.40" a="3037.65" fwhm="0.002498" res="260775.7" algo="FTMS"/>
<pk mz="652.750007" i="1223538.8" sn="7.17" a="2447.22" fwhm="0.002940" res="222057.8" algo="FTMS"/>
<pk mz="659.145997" i="2376465.3" sn="16.13" a="5146.24" fwhm="0.002597" res="253839.0" algo="FTMS"/>
<pk mz="659.300878" i="1245992.5" sn="7.27" a="1794.30" fwhm="0.002609" res="252709.1" algo="FTMS"/>
<pk mz="659.602817" i="1342549.9" sn="8.02" a="3118.30" fwhm="0.003033" res="217459.1" algo="FTMS"/>
<pk mz="665.355206" i="3438803.5" sn="24.45" a="8181.67" fwhm="0.002843" res="234047.2" algo="FTMS"/>
<pk mz="666.358413" i="1714036.6" sn="10.93" a="2746.66" fwhm="0.002153" res="309482.2" algo="FTMS"/>
<pk mz="671.125376" i="1434502.9" sn="8.73" a="3217.85" fwhm="0.002766" res="242605.2" algo="FTMS"/>
<pk mz="671.267648" i="1549470.9" sn="9.63" a="2682.54" fwhm="0.002489" res="269739.5" algo="FTMS"/>
<pk mz="671.292503" i="1273507.1" sn="7.47" a="3172.58" fwhm="0.003707" res="181107.9" algo="FTMS"/>
<pk mz="692.350366" i="1261748.8" sn="7.27" a="2653.02" fwhm="0.003201" res="216324.5" algo="FTMS"/>
<pk mz="694.719043" i="1231751.6" sn="7.03" a="2207.49" fwhm="0.002777" res="250195.5" algo="FTMS"/>
<pk mz="697.356154" i="1254292.3" sn="7.20" a="2840.25" fwhm="0.002917" res="239050.4" algo="FTMS"/>
<pk mz="711.156688" i="1276648.5" sn="7.35" a="3383.29" fwhm="0.003997" res="177910.9" algo="FTMS"/>
<pk mz="717.543769" i="1307478.0" sn="7.48" a="2791.62" fwhm="0.003540" res="202674.2" algo="FTMS"/>
<pk mz="728.077011" i="1255187.6" sn="7.06" a="4237.91" fwhm="0.004911" res="148263.9" algo="FTMS"/>
<pk mz="738.654726" i="1271824.6" sn="7.18" a="3762.32" fwhm="0.004292" res="172089.7" algo="FTMS"/>
<pk mz="751.726402" i="1305385.1" sn="7.28" a="3617.97" fwhm="0.003564" res="210925.5" algo="FTMS"/>
<pk mz="756.560134" i="1274730.5" sn="7.05" a="3545.78" fwhm="0.004840" res="156301.8" algo="FTMS"/>
<pk mz="765.837013" i="1377933.9" sn="7.82" a="4660.13" fwhm="0.005048" res="151701.2" algo="FTMS"/>
<pk mz="786.843545" i="1316707.3" sn="7.19" a="3028.87" fwhm="0.003698" res="212789.2" algo="FTMS"/>
<pk mz="793.253162" i="1381321.6" sn="7.66" a="3118.54" fwhm="0.003731" res="212608.7" algo="FTMS"/>
<pk mz="816.270868" i="1334130.3" sn="7.09" a="5349.65" fwhm="0.006577" res="124103.4" algo="FTMS"/>
<pk mz="842.503694" i="1522593.3" sn="8.39" a="4637.00" fwhm="0.004462" res="188823.9" algo="FTMS"/>
<pk mz="848.589065" i="1459032.6" sn="7.92" a="4957.27" fwhm="0.005327" res="159311.9" algo="FTMS"/>
<pk mz="883.805800" i="1476761.1" sn="7.77" a="6144.75" fwhm="0.005960" res="148294.9" algo="FTMS"/>
<pk mz="887.267589" i="1384700.5" sn="7.13" a="3873.60" fwhm="0.004370" res="203017.4" algo="FTMS"/>
<pk mz="921.031121" i="1403507.8" sn="7.09" a="3985.29" fwhm="0.004588" res="200732.5" algo="FTMS"/>
<pk mz="935.551206" i="1398208.6" sn="7.02" a="4273.65" fwhm="0.004953" res="188883.5" algo="FTMS"/>
<pk mz="937.285980" i="1415495.4" sn="7.13" a="5360.16" fwhm="0.005451" res="171946.3" algo="FTMS"/>
<pk mz="952.323689" i="1559447.4" sn="8.08" a="5329.78" fwhm="0.005085" res="187292.3" algo="FTMS"/>
<pk mz="953.542775" i="1414696.0" sn="7.09" a="6134.48" fwhm="0.006373" res="149619.6" algo="FTMS"/>
<pk mz="966.907713" i="1407445.0" sn="7.02" a="7044.85" fwhm="0.007646" res="126466.3" algo="FTMS"/>
<pk mz="970.766816" i="1874225.9" sn="10.19" a="9576.33" fwhm="0.006466" res="150130.5" algo="FTMS"/>
<pk mz="972.993159" i="2398758.5" sn="13.77" a="12680.47" fwhm="0.006139" res="158486.2" algo="FTMS"/>
<pk mz="973.319959" i="1447492.1" sn="7.28" a="4875.13" fwhm="0.005442" res="178840.2" algo="FTMS"/>
<pk mz="974.197332" i="2736267.8" sn="16.07" a="17270.13" fwhm="0.007125" res="136731.0" algo="FTMS"/>
<pk mz="976.683684" i="1417246.1" sn="7.07" a="6720.83" fwhm="0.006985" res="139817.2" algo="FTMS"/>
<pk mz="977.652700" i="2127170.8" sn="11.92" a="11761.73" fwhm="0.006768" res="144460.2" algo="FTMS"/>
<pk mz="978.121560" i="2925392.8" sn="17.36" a="18288.11" fwhm="0.007088" res="137990.5" algo="FTMS"/>
<pk mz="978.266885" i="1470292.5" sn="7.44" a="5031.40" fwhm="0.005141" res="190296.9" algo="FTMS"/>
<pk mz="979.389987" i="1884011.1" sn="10.26" a="7149.70" fwhm="0.005334" res="183607.4" algo="FTMS"/>
<pk mz="980.755710" i="1585526.5" sn="8.22" a="7158.06" fwhm="0.006334" res="154846.0" algo="FTMS"/>
<pk mz="982.454319" i="1559919.3" sn="8.05" a="5326.93" fwhm="0.005294" res="185584.5" algo="FTMS"/>
<pk mz="984.635622" i="1723209.5" sn="9.16" a="8512.65" fwhm="0.006443" res="152822.3" algo="FTMS"/>
<pk mz="984.945661" i="1476930.0" sn="7.48" a="6675.73" fwhm="0.006553" res="150311.6" algo="FTMS"/>
<pk mz="986.394608" i="1847321.3" sn="10.01" a="10137.77" fwhm="0.006857" res="143843.8" algo="FTMS"/>
<pk mz="988.544943" i="1746128.0" sn="9.32" a="8293.72" fwhm="0.006774" res="145935.1" algo="FTMS"/>
<pk mz="990.418721" i="1826441.5" sn="9.87" a="6522.02" fwhm="0.005351" res="185084.3" algo="FTMS"/>
<pk mz="993.509374" i="1469463.1" sn="7.43" a="5306.93" fwhm="0.005305" res="187293.7" algo="FTMS"/>
<pk mz="994.862422" i="1827819.3" sn="9.88" a="9608.52" fwhm="0.006898" res="144234.3" algo="FTMS"/>
<pk mz="998.903704" i="1547672.6" sn="7.97" a="6264.53" fwhm="0.005647" res="176891.8" algo="FTMS"/>
</ms_peaks>
<deconvolution_results><deconvolution_component component_name="A" deconvoluted_molecular_mass="277.059639" standard_deviation="0.0000" absolute_abundance="321449408.0" relative_abundance="100.00" deconvoluted_ion="[M - H]-"><deconvolution_peak m_over_z="277.059635" abs_charge_state="1" deconvolute_mass="277.059635" peak_fit="277.059639"/>
<deconvolution_peak m_over_z="278.063022" abs_charge_state="1" deconvolute_mass="278.063022" peak_fit="278.062982"/>
<deconvolution_peak m_over_z="279.066357" abs_charge_state="1" deconvolute_mass="279.066357" peak_fit="279.066325"/>
</deconvolution_component>
<deconvolution_component component_name="B" deconvoluted_molecular_mass="311.168607" standard_deviation="0.0000" absolute_abundance="191594384.0" relative_abundance="59.60" deconvoluted_ion="[M - H]-"><deconvolution_peak m_over_z="311.168602" abs_charge_state="1" deconvolute_mass="311.168602" peak_fit="311.168607"/>
<deconvolution_peak m_over_z="312.171980" abs_charge_state="1" deconvolute_mass="312.171980" peak_fit="312.171950"/>
<deconvolution_peak m_over_z="313.175329" abs_charge_state="1" deconvolute_mass="313.175329" peak_fit="313.175293"/>
</deconvolution_component>
<deconvolution_component component_name="C" deconvoluted_molecular_mass="325.184286" standard_deviation="0.0000" absolute_abundance="171085136.0" relative_abundance="53.22" deconvoluted_ion="[M - H]-"><deconvolution_peak m_over_z="325.184283" abs_charge_state="1" deconvolute_mass="325.184283" peak_fit="325.184286"/>
<deconvolution_peak m_over_z="326.187645" abs_charge_state="1" deconvolute_mass="326.187645" peak_fit="326.187629"/>
<deconvolution_peak m_over_z="327.191015" abs_charge_state="1" deconvolute_mass="327.191015" peak_fit="327.190972"/>
</deconvolution_component>
<deconvolution_component component_name="D" deconvoluted_molecular_mass="417.210495" standard_deviation="0.0000" absolute_abundance="139877664.0" relative_abundance="43.51" deconvoluted_ion="[M - H]-"><deconvolution_peak m_over_z="417.210490" abs_charge_state="1" deconvolute_mass="417.210490" peak_fit="417.210495"/>
<deconvolution_peak m_over_z="418.213849" abs_charge_state="1" deconvolute_mass="418.213849" peak_fit="418.213837"/>
<deconvolution_peak m_over_z="419.217241" abs_charge_state="1" deconvolute_mass="419.217241" peak_fit="419.217179"/>
</deconvolution_component>
<deconvolution_component component_name="E" deconvoluted_molecular_mass="279.056695" standard_deviation="0.0000" absolute_abundance="100568584.0" relative_abundance="31.29" deconvoluted_ion="[M - H]-"><deconvolution_peak m_over_z="279.056694" abs_charge_state="1" deconvolute_mass="279.056694" peak_fit="279.056695"/>
<deconvolution_peak m_over_z="280.060053" abs_charge_state="1" deconvolute_mass="280.060053" peak_fit="280.060038"/>
</deconvolution_component>
<deconvolution_component component_name="F" deconvoluted_molecular_mass="255.062250" standard_deviation="0.0000" absolute_abundance="94472520.0" relative_abundance="29.39" deconvoluted_ion="[M - H]-"><deconvolution_peak m_over_z="255.062247" abs_charge_state="1" deconvolute_mass="255.062247" peak_fit="255.062250"/>
<deconvolution_peak m_over_z="256.065609" abs_charge_state="1" deconvolute_mass="256.065609" peak_fit="256.065593"/>
<deconvolution_peak m_over_z="257.068999" abs_charge_state="1" deconvolute_mass="257.068999" peak_fit="257.068936"/>
</deconvolution_component>
<deconvolution_component component_name="G" deconvoluted_molecular_mass="339.199936" standard_deviation="0.0000" absolute_abundance="69082064.0" relative_abundance="21.49" deconvoluted_ion="[M - H]-"><deconvolution_peak m_over_z="339.199932" abs_charge_state="1" deconvolute_mass="339.199932" peak_fit="339.199936"/>
<deconvolution_peak m_over_z="340.203298" abs_charge_state="1" deconvolute_mass="340.203298" peak_fit="340.203279"/>
<deconvolution_peak m_over_z="341.206646" abs_charge_state="1" deconvolute_mass="341.206646" peak_fit="341.206621"/>
</deconvolution_component>
<deconvolution_component component_name="H" deconvoluted_molecular_mass="263.044021" standard_deviation="0.0000" absolute_abundance="61569956.0" relative_abundance="19.15" deconvoluted_ion="[M - H]-"><deconvolution_peak m_over_z="263.044021" abs_charge_state="1" deconvolute_mass="263.044021" peak_fit="263.044021"/>
<deconvolution_peak m_over_z="264.047363" abs_charge_state="1" deconvolute_mass="264.047363" peak_fit="264.047364"/>
</deconvolution_component>
<deconvolution_component component_name="I" deconvoluted_molecular_mass="481.163487" standard_deviation="0.0001" absolute_abundance="59543840.0" relative_abundance="18.52" deconvoluted_ion="[M - H]-"><deconvolution_peak m_over_z="481.163485" abs_charge_state="1" deconvolute_mass="481.163485" peak_fit="481.163487"/>
<deconvolution_peak m_over_z="482.166850" abs_charge_state="1" deconvolute_mass="482.166850" peak_fit="482.166829"/>
<deconvolution_peak m_over_z="483.170070" abs_charge_state="1" deconvolute_mass="483.170070" peak_fit="483.170171"/>
</deconvolution_component>
<deconvolution_component component_name="J" deconvoluted_molecular_mass="297.152969" standard_deviation="0.0000" absolute_abundance="54375616.0" relative_abundance="16.92" deconvoluted_ion="[M - H]-"><deconvolution_peak m_over_z="297.152961" abs_charge_state="1" deconvolute_mass="297.152961" peak_fit="297.152969"/>
<deconvolution_peak m_over_z="298.156352" abs_charge_state="1" deconvolute_mass="298.156352" peak_fit="298.156312"/>
</deconvolution_component>
<deconvolution_component component_name="K" deconvoluted_molecular_mass="410.221605" standard_deviation="0.0000" absolute_abundance="52532860.0" relative_abundance="16.34" deconvoluted_ion="[M - H]-"><deconvolution_peak m_over_z="410.221597" abs_charge_state="1" deconvolute_mass="410.221597" peak_fit="410.221605"/>
<deconvolution_peak m_over_z="411.224972" abs_charge_state="1" deconvolute_mass="411.224972" peak_fit="411.224947"/>
<deconvolution_peak m_over_z="412.228353" abs_charge_state="1" deconvolute_mass="412.228353" peak_fit="412.228289"/>
</deconvolution_component>
<deconvolution_component component_name="L" deconvoluted_molecular_mass="339.050303" standard_deviation="0.0014" absolute_abundance="41556908.0" relative_abundance="12.93" deconvoluted_ion="[M - H]-"><deconvolution_peak m_over_z="339.050373" abs_charge_state="1" deconvolute_mass="339.050373" peak_fit="339.050303"/>
<deconvolution_peak m_over_z="340.053732" abs_charge_state="1" deconvolute_mass="340.053732" peak_fit="340.053645"/>
<deconvolution_peak m_over_z="341.054651" abs_charge_state="1" deconvolute_mass="341.054651" peak_fit="341.056988"/>
</deconvolution_component>
<deconvolution_component component_name="M" deconvoluted_molecular_mass="349.105650" standard_deviation="0.0022" absolute_abundance="38446432.0" relative_abundance="11.96" deconvoluted_ion="[M - H]-"><deconvolution_peak m_over_z="349.105960" abs_charge_state="1" deconvolute_mass="349.105960" peak_fit="349.105650"/>
<deconvolution_peak m_over_z="350.109311" abs_charge_state="1" deconvolute_mass="350.109311" peak_fit="350.108993"/>
<deconvolution_peak m_over_z="351.108565" abs_charge_state="1" deconvolute_mass="351.108565" peak_fit="351.112335"/>
</deconvolution_component>
<deconvolution_component component_name="N" deconvoluted_molecular_mass="371.146000" standard_deviation="0.0000" absolute_abundance="36648788.0" relative_abundance="11.40" deconvoluted_ion="[M - H]-"><deconvolution_peak m_over_z="371.145992" abs_charge_state="1" deconvolute_mass="371.145992" peak_fit="371.146000"/>
<deconvolution_peak m_over_z="372.149384" abs_charge_state="1" deconvolute_mass="372.149384" peak_fit="372.149342"/>
</deconvolution_component>
<deconvolution_component component_name="O" deconvoluted_molecular_mass="241.046506" standard_deviation="0.0013" absolute_abundance="33517506.0" relative_abundance="10.43" deconvoluted_ion="[M - H]-"><deconvolution_peak m_over_z="241.046600" abs_charge_state="1" deconvolute_mass="241.046600" peak_fit="241.046506"/>
<deconvolution_peak m_over_z="242.049939" abs_charge_state="1" deconvolute_mass="242.049939" peak_fit="242.049849"/>
<deconvolution_peak m_over_z="243.051027" abs_charge_state="1" deconvolute_mass="243.051027" peak_fit="243.053192"/>
</deconvolution_component>
<deconvolution_component component_name="P" deconvoluted_molecular_mass="403.195042" standard_deviation="0.0019" absolute_abundance="30838830.0" relative_abundance="9.59" deconvoluted_ion="[M - H]-"><deconvolution_peak m_over_z="403.194854" abs_charge_state="1" deconvolute_mass="403.194854" peak_fit="403.195042"/>
<deconvolution_peak m_over_z="404.198216" abs_charge_state="1" deconvolute_mass="404.198216" peak_fit="404.198385"/>
<deconvolution_peak m_over_z="405.204970" abs_charge_state="1" deconvolute_mass="405.204970" peak_fit="405.201727"/>
</deconvolution_component>
<deconvolution_component component_name="Q" deconvoluted_molecular_mass="302.066155" standard_deviation="0.0000" absolute_abundance="30378004.0" relative_abundance="9.45" deconvoluted_ion="[M - H]-"><deconvolution_peak m_over_z="302.066153" abs_charge_state="1" deconvolute_mass="302.066153" peak_fit="302.066155"/>
<deconvolution_peak m_over_z="303.069520" abs_charge_state="1" deconvolute_mass="303.069520" peak_fit="303.069498"/>
</deconvolution_component>
<deconvolution_component component_name="R" deconvoluted_molecular_mass="213.015301" standard_deviation="0.0000" absolute_abundance="21563424.0" relative_abundance="6.71" deconvoluted_ion="[M - H]-"><deconvolution_peak m_over_z="213.015301" abs_charge_state="1" deconvolute_mass="213.015301" peak_fit="213.015301"/>
<deconvolution_peak m_over_z="214.018637" abs_charge_state="1" deconvolute_mass="214.018637" peak_fit="214.018644"/>
</deconvolution_component>
<deconvolution_component component_name="S" deconvoluted_molecular_mass="291.038913" standard_deviation="0.0000" absolute_abundance="21410168.0" relative_abundance="6.66" deconvoluted_ion="[M - H]-"><deconvolution_peak m_over_z="291.038909" abs_charge_state="1" deconvolute_mass="291.038909" peak_fit="291.038913"/>
<deconvolution_peak m_over_z="292.042286" abs_charge_state="1" deconvolute_mass="292.042286" peak_fit="292.042256"/>
</deconvolution_component>
<deconvolution_component component_name="T" deconvoluted_molecular_mass="329.152524" standard_deviation="0.0000" absolute_abundance="19765616.0" relative_abundance="6.15" deconvoluted_ion="[M - H]-"><deconvolution_peak m_over_z="329.152529" abs_charge_state="1" deconvolute_mass="329.152529" peak_fit="329.152524"/>
<deconvolution_peak m_over_z="330.155840" abs_charge_state="1" deconvolute_mass="330.155840" peak_fit="330.155867"/>
</deconvolution_component>
<deconvolution_component component_name="U" deconvoluted_molecular_mass="379.225587" standard_deviation="0.0004" absolute_abundance="19676504.0" relative_abundance="6.12" deconvoluted_ion="[M - H]-"><deconvolution_peak m_over_z="379.225688" abs_charge_state="1" deconvolute_mass="379.225688" peak_fit="379.225587"/>
<deconvolution_peak m_over_z="380.229053" abs_charge_state="1" deconvolute_mass="380.229053" peak_fit="380.228929"/>
<deconvolution_peak m_over_z="381.231679" abs_charge_state="1" deconvolute_mass="381.231679" peak_fit="381.232272"/>
</deconvolution_component>
<deconvolution_component component_name="V" deconvoluted_molecular_mass="293.175809" standard_deviation="0.0000" absolute_abundance="19487358.0" relative_abundance="6.06" deconvoluted_ion="[M - H]-"><deconvolution_peak m_over_z="293.175806" abs_charge_state="1" deconvolute_mass="293.175806" peak_fit="293.175809"/>
<deconvolution_peak m_over_z="294.179166" abs_charge_state="1" deconvolute_mass="294.179166" peak_fit="294.179152"/>
</deconvolution_component>
<deconvolution_component component_name="W" deconvoluted_molecular_mass="343.168149" standard_deviation="0.0000" absolute_abundance="19365828.0" relative_abundance="6.02" deconvoluted_ion="[M - H]-"><deconvolution_peak m_over_z="343.168150" abs_charge_state="1" deconvolute_mass="343.168150" peak_fit="343.168149"/>
<deconvolution_peak m_over_z="344.171487" abs_charge_state="1" deconvolute_mass="344.171487" peak_fit="344.171492"/>
</deconvolution_component>
<deconvolution_component component_name="X" deconvoluted_molecular_mass="266.089475" standard_deviation="0.0000" absolute_abundance="18793522.0" relative_abundance="5.85" deconvoluted_ion="[M - H]-"><deconvolution_peak m_over_z="266.089474" abs_charge_state="1" deconvolute_mass="266.089474" peak_fit="266.089475"/>
<deconvolution_peak m_over_z="267.092834" abs_charge_state="1" deconvolute_mass="267.092834" peak_fit="267.092818"/>
</deconvolution_component>
<deconvolution_component component_name="Y" deconvoluted_molecular_mass="483.160486" standard_deviation="0.0005" absolute_abundance="18424350.0" relative_abundance="5.73" deconvoluted_ion="[M - H]-"><deconvolution_peak m_over_z="483.160550" abs_charge_state="1" deconvolute_mass="483.160550" peak_fit="483.160486"/>
<deconvolution_peak m_over_z="484.163904" abs_charge_state="1" deconvolute_mass="484.163904" peak_fit="484.163828"/>
<deconvolution_peak m_over_z="485.166299" abs_charge_state="1" deconvolute_mass="485.166299" peak_fit="485.167170"/>
</deconvolution_component>
<deconvolution_component component_name="Z" deconvoluted_molecular_mass="265.041061" standard_deviation="0.0000" absolute_abundance="18183172.0" relative_abundance="5.66" deconvoluted_ion="[M - H]-"><deconvolution_peak m_over_z="265.041055" abs_charge_state="1" deconvolute_mass="265.041055" peak_fit="265.041061"/>
<deconvolution_peak m_over_z="266.044438" abs_charge_state="1" deconvolute_mass="266.044438" peak_fit="266.044404"/>
</deconvolution_component>
<deconvolution_component component_name="a" deconvoluted_molecular_mass="473.282625" standard_deviation="0.0000" absolute_abundance="17538272.0" relative_abundance="5.46" deconvoluted_ion="[M - H]-"><deconvolution_peak m_over_z="473.282622" abs_charge_state="1" deconvolute_mass="473.282622" peak_fit="473.282625"/>
<deconvolution_peak m_over_z="474.285979" abs_charge_state="1" deconvolute_mass="474.285979" peak_fit="474.285967"/>
</deconvolution_component>
<deconvolution_component component_name="b" deconvoluted_molecular_mass="412.218658" standard_deviation="0.0000" absolute_abundance="15876186.0" relative_abundance="4.94" deconvoluted_ion="[M - H]-"><deconvolution_peak m_over_z="412.218655" abs_charge_state="1" deconvolute_mass="412.218655" peak_fit="412.218658"/>
<deconvolution_peak m_over_z="413.222017" abs_charge_state="1" deconvolute_mass="413.222017" peak_fit="413.222000"/>
</deconvolution_component>
<deconvolution_component component_name="c" deconvoluted_molecular_mass="3219.143668" standard_deviation="0.0071" absolute_abundance="15603979.0" relative_abundance="4.85" deconvoluted_ion="[M - H]-"><deconvolution_peak m_over_z="321.009156" abs_charge_state="10" deconvolute_mass="3219.139576" peak_fit="321.009565"/>
<deconvolution_peak m_over_z="321.111030" abs_charge_state="10" deconvolute_mass="3220.158302" peak_fit="321.109900"/>
<deconvolution_peak m_over_z="321.210519" abs_charge_state="10" deconvolute_mass="3221.153172" peak_fit="321.210234"/>
</deconvolution_component>
<deconvolution_component component_name="d" deconvoluted_molecular_mass="323.007110" standard_deviation="0.0000" absolute_abundance="15098643.0" relative_abundance="4.70" deconvoluted_ion="[M - H]-"><deconvolution_peak m_over_z="323.007109" abs_charge_state="1" deconvolute_mass="323.007109" peak_fit="323.007110"/>
<deconvolution_peak m_over_z="324.010465" abs_charge_state="1" deconvolute_mass="324.010465" peak_fit="324.010453"/>
</deconvolution_component>
<deconvolution_component component_name="e" deconvoluted_molecular_mass="315.072158" standard_deviation="0.0000" absolute_abundance="15070004.0" relative_abundance="4.69" deconvoluted_ion="[M - H]-"><deconvolution_peak m_over_z="315.072151" abs_charge_state="1" deconvolute_mass="315.072151" peak_fit="315.072158"/>
<deconvolution_peak m_over_z="316.075542" abs_charge_state="1" deconvolute_mass="316.075542" peak_fit="316.075500"/>
</deconvolution_component>
<deconvolution_component component_name="f" deconvoluted_molecular_mass="423.073946" standard_deviation="0.0001" absolute_abundance="14539468.0" relative_abundance="4.52" deconvoluted_ion="[M - H]-"><deconvolution_peak m_over_z="423.073927" abs_charge_state="1" deconvolute_mass="423.073927" peak_fit="423.073946"/>
<deconvolution_peak m_over_z="424.077486" abs_charge_state="1" deconvolute_mass="424.077486" peak_fit="424.077288"/>
</deconvolution_component>
<deconvolution_component component_name="g" deconvoluted_molecular_mass="353.029637" standard_deviation="0.0000" absolute_abundance="14153946.0" relative_abundance="4.40" deconvoluted_ion="[M - H]-"><deconvolution_peak m_over_z="353.029633" abs_charge_state="1" deconvolute_mass="353.029633" peak_fit="353.029637"/>
<deconvolution_peak m_over_z="354.033026" abs_charge_state="1" deconvolute_mass="354.033026" peak_fit="354.032980"/>
</deconvolution_component>
<deconvolution_component component_name="h" deconvoluted_molecular_mass="293.179505" standard_deviation="0.0031" absolute_abundance="13967999.0" relative_abundance="4.35" deconvoluted_ion="[M - H]-"><deconvolution_peak m_over_z="293.179179" abs_charge_state="1" deconvolute_mass="293.179179" peak_fit="293.179505"/>
<deconvolution_peak m_over_z="294.182556" abs_charge_state="1" deconvolute_mass="294.182556" peak_fit="294.182848"/>
<deconvolution_peak m_over_z="295.191505" abs_charge_state="1" deconvolute_mass="295.191505" peak_fit="295.186190"/>
</deconvolution_component>
<deconvolution_component component_name="i" deconvoluted_molecular_mass="257.048925" standard_deviation="0.0000" absolute_abundance="13835784.0" relative_abundance="4.30" deconvoluted_ion="[M - H]-"><deconvolution_peak m_over_z="257.048927" abs_charge_state="1" deconvolute_mass="257.048927" peak_fit="257.048925"/>
<deconvolution_peak m_over_z="258.052252" abs_charge_state="1" deconvolute_mass="258.052252" peak_fit="258.052268"/>
</deconvolution_component>
<deconvolution_component component_name="j" deconvoluted_molecular_mass="357.130360" standard_deviation="0.0000" absolute_abundance="13145172.0" relative_abundance="4.09" deconvoluted_ion="[M - H]-"><deconvolution_peak m_over_z="357.130361" abs_charge_state="1" deconvolute_mass="357.130361" peak_fit="357.130360"/>
<deconvolution_peak m_over_z="358.133698" abs_charge_state="1" deconvolute_mass="358.133698" peak_fit="358.133703"/>
</deconvolution_component>
<deconvolution_component component_name="k" deconvoluted_molecular_mass="393.277713" standard_deviation="0.0000" absolute_abundance="12750850.0" relative_abundance="3.97" deconvoluted_ion="[M - H]-"><deconvolution_peak m_over_z="393.277720" abs_charge_state="1" deconvolute_mass="393.277720" peak_fit="393.277713"/>
<deconvolution_peak m_over_z="394.281021" abs_charge_state="1" deconvolute_mass="394.281021" peak_fit="394.281055"/>
</deconvolution_component>
<deconvolution_component component_name="l" deconvoluted_molecular_mass="377.210040" standard_deviation="0.0000" absolute_abundance="12565465.0" relative_abundance="3.91" deconvoluted_ion="[M - H]-"><deconvolution_peak m_over_z="377.210038" abs_charge_state="1" deconvolute_mass="377.210038" peak_fit="377.210040"/>
<deconvolution_peak m_over_z="378.213392" abs_charge_state="1" deconvolute_mass="378.213392" peak_fit="378.213383"/>
</deconvolution_component>
<deconvolution_component component_name="m" deconvoluted_molecular_mass="265.148465" standard_deviation="0.0029" absolute_abundance="12485640.0" relative_abundance="3.88" deconvoluted_ion="[M - H]-"><deconvolution_peak m_over_z="265.147893" abs_charge_state="1" deconvolute_mass="265.147893" peak_fit="265.148465"/>
<deconvolution_peak m_over_z="266.151261" abs_charge_state="1" deconvolute_mass="266.151261" peak_fit="266.151808"/>
<deconvolution_peak m_over_z="267.160173" abs_charge_state="1" deconvolute_mass="267.160173" peak_fit="267.155151"/>
</deconvolution_component>
<deconvolution_component component_name="n" deconvoluted_molecular_mass="335.080604" standard_deviation="0.0000" absolute_abundance="12189594.0" relative_abundance="3.79" deconvoluted_ion="[M - H]-"><deconvolution_peak m_over_z="335.080607" abs_charge_state="1" deconvolute_mass="335.080607" peak_fit="335.080604"/>
<deconvolution_peak m_over_z="336.083922" abs_charge_state="1" deconvolute_mass="336.083922" peak_fit="336.083946"/>
</deconvolution_component>
<deconvolution_component component_name="o" deconvoluted_molecular_mass="279.163544" standard_deviation="0.0000" absolute_abundance="12101129.0" relative_abundance="3.76" deconvoluted_ion="[M - H]-"><deconvolution_peak m_over_z="279.163538" abs_charge_state="1" deconvolute_mass="279.163538" peak_fit="279.163544"/>
<deconvolution_peak m_over_z="280.166935" abs_charge_state="1" deconvolute_mass="280.166935" peak_fit="280.166887"/>
</deconvolution_component>
<deconvolution_component component_name="p" deconvoluted_molecular_mass="431.226524" standard_deviation="0.0018" absolute_abundance="12073671.0" relative_abundance="3.76" deconvoluted_ion="[M - H]-"><deconvolution_peak m_over_z="431.226162" abs_charge_state="1" deconvolute_mass="431.226162" peak_fit="431.226524"/>
<deconvolution_peak m_over_z="432.229515" abs_charge_state="1" deconvolute_mass="432.229515" peak_fit="432.229866"/>
<deconvolution_peak m_over_z="433.236251" abs_charge_state="1" deconvolute_mass="433.236251" peak_fit="433.233208"/>
</deconvolution_component>
<deconvolution_component component_name="q" deconvoluted_molecular_mass="279.038928" standard_deviation="0.0001" absolute_abundance="12030468.0" relative_abundance="3.74" deconvoluted_ion="[M - H]-"><deconvolution_peak m_over_z="279.038915" abs_charge_state="1" deconvolute_mass="279.038915" peak_fit="279.038928"/>
<deconvolution_peak m_over_z="280.042356" abs_charge_state="1" deconvolute_mass="280.042356" peak_fit="280.042271"/>
</deconvolution_component>
<deconvolution_component component_name="r" deconvoluted_molecular_mass="325.034729" standard_deviation="0.0000" absolute_abundance="11898153.0" relative_abundance="3.70" deconvoluted_ion="[M - H]-"><deconvolution_peak m_over_z="325.034730" abs_charge_state="1" deconvolute_mass="325.034730" peak_fit="325.034729"/>
<deconvolution_peak m_over_z="326.038065" abs_charge_state="1" deconvolute_mass="326.038065" peak_fit="326.038072"/>
</deconvolution_component>
<deconvolution_component component_name="s" deconvoluted_molecular_mass="465.167955" standard_deviation="0.0033" absolute_abundance="11700189.0" relative_abundance="3.64" deconvoluted_ion="[M - H]-"><deconvolution_peak m_over_z="465.168584" abs_charge_state="1" deconvolute_mass="465.168584" peak_fit="465.167955"/>
<deconvolution_peak m_over_z="466.171938" abs_charge_state="1" deconvolute_mass="466.171938" peak_fit="466.171297"/>
<deconvolution_peak m_over_z="467.168972" abs_charge_state="1" deconvolute_mass="467.168972" peak_fit="467.174639"/>
</deconvolution_component>
<deconvolution_component component_name="t" deconvoluted_molecular_mass="329.233362" standard_deviation="0.0000" absolute_abundance="11403653.0" relative_abundance="3.55" deconvoluted_ion="[M - H]-"><deconvolution_peak m_over_z="329.233357" abs_charge_state="1" deconvolute_mass="329.233357" peak_fit="329.233362"/>
<deconvolution_peak m_over_z="330.236726" abs_charge_state="1" deconvolute_mass="330.236726" peak_fit="330.236704"/>
</deconvolution_component>
<deconvolution_component component_name="u" deconvoluted_molecular_mass="255.051026" standard_deviation="0.0000" absolute_abundance="11095371.0" relative_abundance="3.45" deconvoluted_ion="[M - H]-"><deconvolution_peak m_over_z="255.051026" abs_charge_state="1" deconvolute_mass="255.051026" peak_fit="255.051026"/>
<deconvolution_peak m_over_z="256.054372" abs_charge_state="1" deconvolute_mass="256.054372" peak_fit="256.054369"/>
</deconvolution_component>
<deconvolution_component component_name="v" deconvoluted_molecular_mass="285.061578" standard_deviation="0.0000" absolute_abundance="11044692.0" relative_abundance="3.44" deconvoluted_ion="[M - H]-"><deconvolution_peak m_over_z="285.061580" abs_charge_state="1" deconvolute_mass="285.061580" peak_fit="285.061578"/>
<deconvolution_peak m_over_z="286.064904" abs_charge_state="1" deconvolute_mass="286.064904" peak_fit="286.064921"/>
</deconvolution_component>
<deconvolution_component component_name="w" deconvoluted_molecular_mass="271.064386" standard_deviation="0.0014" absolute_abundance="10816742.0" relative_abundance="3.36" deconvoluted_ion="[M - H]-"><deconvolution_peak m_over_z="271.064575" abs_charge_state="1" deconvolute_mass="271.064575" peak_fit="271.064386"/>
<deconvolution_peak m_over_z="272.067923" abs_charge_state="1" deconvolute_mass="272.067923" peak_fit="272.067729"/>
<deconvolution_peak m_over_z="274.072066" abs_charge_state="1" deconvolute_mass="274.072066" peak_fit="274.074415"/>
</deconvolution_component>
<deconvolution_component component_name="x" deconvoluted_molecular_mass="205.159780" standard_deviation="0.0000" absolute_abundance="10808107.0" relative_abundance="3.36" deconvoluted_ion="[M - H]-"><deconvolution_peak m_over_z="205.159780" abs_charge_state="1" deconvolute_mass="205.159780" peak_fit="205.159780"/>
<deconvolution_peak m_over_z="206.163124" abs_charge_state="1" deconvolute_mass="206.163124" peak_fit="206.163124"/>
</deconvolution_component>
<deconvolution_component component_name="y" deconvoluted_molecular_mass="351.103010" standard_deviation="0.0000" absolute_abundance="10805034.0" relative_abundance="3.36" deconvoluted_ion="[M - H]-"><deconvolution_peak m_over_z="351.103009" abs_charge_state="1" deconvolute_mass="351.103009" peak_fit="351.103010"/>
<deconvolution_peak m_over_z="352.106359" abs_charge_state="1" deconvolute_mass="352.106359" peak_fit="352.106353"/>
</deconvolution_component>
<deconvolution_component component_name="z" deconvoluted_molecular_mass="459.223613" standard_deviation="0.0000" absolute_abundance="10664875.0" relative_abundance="3.32" deconvoluted_ion="[M - H]-"><deconvolution_peak m_over_z="459.223607" abs_charge_state="1" deconvolute_mass="459.223607" peak_fit="459.223613"/>
<deconvolution_peak m_over_z="460.226981" abs_charge_state="1" deconvolute_mass="460.226981" peak_fit="460.226955"/>
</deconvolution_component>
<deconvolution_component component_name="AA" deconvoluted_molecular_mass="495.183970" standard_deviation="0.0039" absolute_abundance="10086314.0" relative_abundance="3.14" deconvoluted_ion="[M - H]-"><deconvolution_peak m_over_z="495.183237" abs_charge_state="1" deconvolute_mass="495.183237" peak_fit="495.183970"/>
<deconvolution_peak m_over_z="496.186548" abs_charge_state="1" deconvolute_mass="496.186548" peak_fit="496.187311"/>
<deconvolution_peak m_over_z="497.197326" abs_charge_state="1" deconvolute_mass="497.197326" peak_fit="497.190653"/>
</deconvolution_component>
<deconvolution_component component_name="AB" deconvoluted_molecular_mass="267.073470" standard_deviation="0.0000" absolute_abundance="9490521.0" relative_abundance="2.95" deconvoluted_ion="[M - H]-"><deconvolution_peak m_over_z="267.073467" abs_charge_state="1" deconvolute_mass="267.073467" peak_fit="267.073470"/>
<deconvolution_peak m_over_z="268.076826" abs_charge_state="1" deconvolute_mass="268.076826" peak_fit="268.076813"/>
</deconvolution_component>
<deconvolution_component component_name="AC" deconvoluted_molecular_mass="304.063219" standard_deviation="0.0001" absolute_abundance="9454998.0" relative_abundance="2.94" deconvoluted_ion="[M - H]-"><deconvolution_peak m_over_z="304.063200" abs_charge_state="1" deconvolute_mass="304.063200" peak_fit="304.063219"/>
<deconvolution_peak m_over_z="305.066663" abs_charge_state="1" deconvolute_mass="305.066663" peak_fit="305.066561"/>
</deconvolution_component>
<deconvolution_component component_name="AD" deconvoluted_molecular_mass="212.020048" standard_deviation="0.0000" absolute_abundance="9225149.0" relative_abundance="2.87" deconvoluted_ion="[M - H]-"><deconvolution_peak m_over_z="212.020049" abs_charge_state="1" deconvolute_mass="212.020049" peak_fit="212.020048"/>
<deconvolution_peak m_over_z="213.023385" abs_charge_state="1" deconvolute_mass="213.023385" peak_fit="213.023391"/>
</deconvolution_component>
<deconvolution_component component_name="AE" deconvoluted_molecular_mass="421.226554" standard_deviation="0.0001" absolute_abundance="9046270.0" relative_abundance="2.81" deconvoluted_ion="[M - H]-"><deconvolution_peak m_over_z="421.226571" abs_charge_state="1" deconvolute_mass="421.226571" peak_fit="421.226554"/>
<deconvolution_peak m_over_z="422.229815" abs_charge_state="1" deconvolute_mass="422.229815" peak_fit="422.229896"/>
</deconvolution_component>
<deconvolution_component component_name="AF" deconvoluted_molecular_mass="365.200327" standard_deviation="0.0000" absolute_abundance="8919753.0" relative_abundance="2.77" deconvoluted_ion="[M - H]-"><deconvolution_peak m_over_z="365.200331" abs_charge_state="1" deconvolute_mass="365.200331" peak_fit="365.200327"/>
<deconvolution_peak m_over_z="366.203647" abs_charge_state="1" deconvolute_mass="366.203647" peak_fit="366.203669"/>
</deconvolution_component>
<deconvolution_component component_name="AG" deconvoluted_molecular_mass="575.471500" standard_deviation="0.0000" absolute_abundance="8586673.0" relative_abundance="2.67" deconvoluted_ion="[M - H]-"><deconvolution_peak m_over_z="575.471507" abs_charge_state="1" deconvolute_mass="575.471507" peak_fit="575.471500"/>
<deconvolution_peak m_over_z="576.474817" abs_charge_state="1" deconvolute_mass="576.474817" peak_fit="576.474841"/>
</deconvolution_component>
<deconvolution_component component_name="AH" deconvoluted_molecular_mass="281.066658" standard_deviation="0.0000" absolute_abundance="8459875.0" relative_abundance="2.63" deconvoluted_ion="[M - H]-"><deconvolution_peak m_over_z="281.066659" abs_charge_state="1" deconvolute_mass="281.066659" peak_fit="281.066658"/>
<deconvolution_peak m_over_z="282.069995" abs_charge_state="1" deconvolute_mass="282.069995" peak_fit="282.070001"/>
</deconvolution_component>
<deconvolution_component component_name="AI" deconvoluted_molecular_mass="313.165003" standard_deviation="0.0028" absolute_abundance="8400232.0" relative_abundance="2.61" deconvoluted_ion="[M - H]-"><deconvolution_peak m_over_z="313.164446" abs_charge_state="1" deconvolute_mass="313.164446" peak_fit="313.165003"/>
<deconvolution_peak m_over_z="314.172201" abs_charge_state="1" deconvolute_mass="314.172201" peak_fit="314.168345"/>
</deconvolution_component>
<deconvolution_component component_name="AJ" deconvoluted_molecular_mass="329.160583" standard_deviation="0.0000" absolute_abundance="8260977.5" relative_abundance="2.57" deconvoluted_ion="[M - H]-"><deconvolution_peak m_over_z="329.160576" abs_charge_state="1" deconvolute_mass="329.160576" peak_fit="329.160583"/>
<deconvolution_peak m_over_z="330.163971" abs_charge_state="1" deconvolute_mass="330.163971" peak_fit="330.163925"/>
</deconvolution_component>
<deconvolution_component component_name="AK" deconvoluted_molecular_mass="279.160164" standard_deviation="0.0000" absolute_abundance="8241673.0" relative_abundance="2.56" deconvoluted_ion="[M - H]-"><deconvolution_peak m_over_z="279.160160" abs_charge_state="1" deconvolute_mass="279.160160" peak_fit="279.160164"/>
<deconvolution_peak m_over_z="280.163540" abs_charge_state="1" deconvolute_mass="280.163540" peak_fit="280.163507"/>
</deconvolution_component>
<deconvolution_component component_name="AL" deconvoluted_molecular_mass="497.091733" standard_deviation="0.0020" absolute_abundance="8081535.5" relative_abundance="2.51" deconvoluted_ion="[M - H]-"><deconvolution_peak m_over_z="497.092616" abs_charge_state="1" deconvolute_mass="497.092616" peak_fit="497.091733"/>
<deconvolution_peak m_over_z="498.092457" abs_charge_state="1" deconvolute_mass="498.092457" peak_fit="498.095075"/>
</deconvolution_component>
</deconvolution_results>
<annotation_list/>
<GMF_results>
</GMF_results>
</ms_spectrum></DataAnalysis>
</analysis>
<checksums/>
</root>
