# Supplementary material for: Drought re-routes soil microbial carbon metabolism towards emission of volatile metabolites in an artificial tropical rainforest
Source: Nat Microbiol. 2023 Jul 31;8(8):1480–94. doi: 10.1038/s41564-023-01432-9 (PMC10390333; doi:10.1038/s41564-023-01432-9)
Supplement: Supplementary file 3 — Folder containing all raw XML data for FTICR. [file 41564_2023_1432_MOESM3_ESM.zip › FTICR-XML-Honeker/P35-09-h.xml]

<?xml version="1.0" encoding="utf-8"?>
<root>
<fileinfo appname="Bruker Compass DataAnalysis" appversion="5.0.203" app_platform="64-bit" date="2021-02-04T14:01:54" type="DataAnalysis Results" typeversion="1.1" subtype="MS Spectrum" />
<generalinfo organisation="" user="" hostname="WE35157" os="Windows 8" architecture="64-bit"/>
<analysis name="C:\Users\toyo995\OneDrive - PNNL\Desktop\Data Malak Feb\Tfaily_50971_p35-09-h_02Feb21_Alder_Inf_144SA_IATp05_1_01_58852.d\analysis.baf">
<info><DateTime>2021-02-02T19:46:43-08:00</DateTime><method>FY21_Q1_144SA_p05_neg_58852</method><sample></sample><comment></comment><operator></operator><instrument>solariX</instrument><instrument_serial_number>000000.00000</instrument_serial_number><manufacturer>Bruker</manufacturer></info>
<DataAnalysis version="DataAnalysis 5.0.203" DataAnalysisResults="">
<DataAnalysis_processing_parameters><find_compounds_chromatogram detect_version="2" detect_areamode="1" detect_areathresholdabs="0.00000000" detect_areathresholdrel="10.00000000" detect_intensitymode="1" detect_intensitythresholdabs="0.00000000" detect_intensitythresholdrel="10.00000000" detect_sensitivity="0.20000000" add_uv_or_ms_spectra="0" spectrum_load_mode="2" background_subtraction_mode="0" MS_peaksensmode2="1" MS_pc12="0.40000000" MS_pc22="4.00000000" MS_peaksens12="99.00000000" MS_peaksens22="99.00000000" MS_areamode2="2" MS_areathresholdabs2="1000.00000000" MS_areathresholdrel2="10.00000000" MS_intensitymode2="0" MS_intensitythresholdabs2="1000.00000000" MS_intensitythresholdrel2="10.00000000" MS_basesmoothmode2="1" MS_basesmoothpts2="8" MS_basesmoothmin2="12.00000000" MS_basesmoothforce2="0.10000000" MS_startendslope2="10.00000000" MS_valleyfilterused2="1" MS_valleyfilter2="10.00000000" MS_noisecorr2="0" UV_peaksensmode2="1" UV_pc12="0.40000000" UV_pc22="4.00000000" UV_peaksens12="99.90000000" UV_peaksens22="100.00000000" UV_areamode2="0" UV_areathresholdabs2="5.00000000" UV_areathresholdrel2="1.00000000" UV_intensitymode2="1" UV_intensitythresholdabs2="1.00000000" UV_intensitythresholdrel2="0.01000000" UV_basesmoothmode2="1" UV_basesmoothpts2="8" UV_basesmoothmin2="12.00000000" UV_basesmoothforce2="1.00000000" UV_startendslope2="10.00000000" UV_valleyfilterused2="1" UV_valleyfilter2="10.00000000" UV_noisecorr2="0" detect_delcmpdsinrng="1" />
<find_compounds_mobilogram detect_areamode="1" detect_areathresholdabs="1000.00000000" detect_areathresholdrel="5.00000000" detect_intensitymode="0" detect_intensitythresholdabs="100.00000000" detect_intensitythresholdrel="5.00000000" detect_sensitivity="99.00000000" detect_resolution="250.00000000" spectrum_load_mode="2" detect_delcmpdsinrng="1" />
<auto_ms_n use_retention_time_window="1" retention_time_window="0.75000000" rt_unit="min" minimum_intensity_positive="10000.00000000" minimum_intensity_negative="1000.00000000" apply_max_number_compounds="1" max_number_compounds="300" spectrum_load_mode="2" background_type="0" create_auto_ms_n_traces="0" create_detailed_traces="0" merge_positive_negative_compounds="0" detect_delcmpdsinrng="1" detect_keep_cmpds_detectedneutralloss="0" add_uv_spectra="0" advanced_precursor_determination="0" determine_alternate_precursor="0" />
<dissect_params dissect_addsmoothing="0" dissect_allow_wider_peaks="0" dissect_resolving_power="1.00000000" dissect_set_expected_width="0" dissect_expected_width="3" dissect_deletepeaksinrange="1" dissect_fullrange="1" dissect_cutoff="0.05000000" dissect_sensitivity="10.00000000" dissect_maxoverlap="5" dissect_smoothwidth="1" spectrum_load_mode="0" add_uv_spectra="1" />
<find_all_compounds min_time_points="10" min_correlation="0.70000000" background_type="0" load_spec_type="3" additional_smoothing="0" proteomics="0" chrom_sn_threshold="5.00000000" chrom_smoothingwidth="1" detect_delcmpdsinrng="1" add_MSMS_spectra="1" adducts_positive_mode="" adducts_negative_mode="" />
<ms_peak_finder ms_peak_finder_type="FTMS" ms_manually_use_peak_finder="1" ms_peak_finder_filter_exclusion_masses="0" ><ms_peak_finder_apex minimum_intensity="100.00000000" peak_width="0.00200000" peak_width_msms="0.00200000" relative_threshold_base_peak="0.05000000" signal_to_noise="1.00000000" />
<ms_peak_finder_centroid peak_width="0.00200000" peak_width_msms="0.00200000" signal_to_noise="1.00000000" relative_threshold_base_peak="0.05000000" minimum_intensity="100.00000000" centroid_percentage="80.00000000" />
<ms_peak_finder_snap minimum_intensity="0.00000000" relative_threshold_base_peak="0.01000000" signal_to_noise="2.00000000" maximum_charge="20" quality_factor_threshold="0.90000000" number_of_patterns="500000" building_block_1="C 4.9384 N 1.3577 O 1.4773 S 0.0417 H 7.7583" building_block_2="" use_snap_2="1" add_detailed_results="0" />
<ms_peak_finder_snap minimum_intensity="100.00000000" peak_width="1.00000000" use_datapoints="1" sum_width="1" relative_threshold_base_peak="0.05000000" signal_to_noise="1.00000000" baseline_type="1" baseline_flatness="1.00000000" same_sumwidth_as_acquisition="0" use_resolution="0" res="10000" instrument_sum_width="5" use_sum_of_intensities="0" />
<ms_peak_finder_ftms signal_to_noise="7.00000000" relative_threshold_base_peak="0.01000000" minimum_intensity="100.00000000" centroid_percentage="80.00000000" use_centroid="0" />
<ms_peak_finder_line_spectra apply_line_spectra_threshold="0" line_spectra_threshold="10.00000000" />
</ms_peak_finder>
<deconvolution clear_prev_results="1" create_neutral_spectrum="0" incl_shifted_spectra="0" ret_residuals="0" incl_comp_details="0" show_comp_details="0" substance_class="1" extend_evelope="0" extend_before="1.00000000" extend_after="1.00000000" auto_apply="1" ><deconvolution_detailed_full perf_deconv="1" rel_isotop_deconv="0" resolve_isotop="1" exclude_reporter_ions="0" reporter_ions="0" abund_cutoff="2.50000000" envelope_cutoff="75.00000000" high_mass="4000.00000000" low_mass="250.00000000" mw_agreement="0.00000000" maximum_charge="4" max_charge_isotop="0" min_charge="4" min_peaks="3" precursor_deconv="0" max_components="10" adduct_ion_name_neg="-H" adduct_ion_mass_neg="-1.00782504" adduct_ion_name_pos="+H" adduct_ion_mass_pos="1.00727600" apply_min_max_mass_boundaries="0" />
<deconvolution_detailed_max_res perf_deconv="1" rel_isotop_deconv="0" resolve_isotop="1" exclude_reporter_ions="0" reporter_ions="0" abund_cutoff="2.00000000" envelope_cutoff="75.00000000" high_mass="4000.00000000" low_mass="250.00000000" mw_agreement="5.00000000" maximum_charge="3" max_charge_isotop="0" min_charge="3" min_peaks="3" precursor_deconv="0" max_components="10" adduct_ion_name_neg="-H" adduct_ion_mass_neg="-1.00782504" adduct_ion_name_pos="+H" adduct_ion_mass_pos="1.00727600" apply_min_max_mass_boundaries="0" />
<deconvolution_detailed_ms_n perf_deconv="1" rel_isotop_deconv="0" resolve_isotop="1" exclude_reporter_ions="0" reporter_ions="0" abund_cutoff="1.00000000" envelope_cutoff="75.00000000" high_mass="3000.00000000" low_mass="100.00000000" mw_agreement="5.00000000" maximum_charge="3" max_charge_isotop="0" min_charge="3" min_peaks="3" precursor_deconv="0" max_components="10" adduct_ion_name_neg="-H" adduct_ion_mass_neg="-1.00782504" adduct_ion_name_pos="+H" adduct_ion_mass_pos="1.00727600" apply_min_max_mass_boundaries="0" />
<deconvolution_detailed_protein perf_deconv="1" rel_isotop_deconv="1" resolve_isotop="1" exclude_reporter_ions="0" reporter_ions="0" abund_cutoff="2.50000000" envelope_cutoff="75.00000000" high_mass="100000.00000000" low_mass="1000.00000000" mw_agreement="0.00000000" maximum_charge="75" max_charge_isotop="0" min_charge="75" min_peaks="3" precursor_deconv="0" max_components="20" adduct_ion_name_neg="-H" adduct_ion_mass_neg="-1.00782504" adduct_ion_name_pos="+H" adduct_ion_mass_pos="1.00727600" apply_min_max_mass_boundaries="1" />
<max_entropy_deconvolution adduct_ion_name_pos="+H" adduct_ion_mass_pos="1.00727600" adduct_ion_name_neg="-H" adduct_ion_mass_neg="-1.00782504" low_mass="1000.00000000" high_mass="100000.00000000" spacint_out="0.00000000" resolving_power="1000.00000000" peak_width="0.00200000" width="0" maxentx="0" res="0" />
</deconvolution><mascot_export globalchargelimit_apply="1" globalchargelimit="1+, 2+ and 3+" prefer_fullscan_deconvolution_results="1" deconvolution_export_type="1" msmssignals="100" threshold="100.00000000" mssignals_deconv="2" mssignals_non_deconv="0" normalize_msms="0" single_charged="0" />
<process_parameters_chrom baseline_flatness="0.80000000"	baseline_addchild="1"	baseline_disableoriginal="1" baseline_usesamecolor="1" smoothing_algorithm="1" smoothing_width="0.20000000" smoothing_cycles="1" smoothing_addchild="1" smoothing_disableoriginal="1"	smoothing_usesamecolor="1" />
<process_parameters_mobil baseline_flatness="0.80000000"	baseline_addchild="1"	baseline_disableoriginal="1" baseline_usesamecolor="1" smoothing_algorithm="1" smoothing_width="0.10000000" smoothing_cycles="1" smoothing_addchild="1" smoothing_disableoriginal="1"	smoothing_usesamecolor="1" />
<process_parameters_ms baseline_flatness="0.80000000"	baseline_addchild="1"	baseline_disableoriginal="1" baseline_usesamecolor="1" smoothing_algorithm="1" smoothing_width="0.20000000" smoothing_cycles="1" smoothing_addchild="1" smoothing_disableoriginal="1"	smoothing_usesamecolor="1" />
<display_params mass_precision="-1" time_precision="2" structure_size="30" chrom_peak_label="Index" />
<calibration_params calibration_range="0.00500000" calibration_listname="neg_pip_McKeeFA_DSmith_verified" calibration_listgroupname="ESI" calibration_fit_mode="0" calibration_intensitythreshold="1000000.00000000" />
<calibration_lockmass_params calibration_range="0.50000000" calibration_listname="" calibration_listgroupname="" calibration_intensitythreshold="0.00000000" calibration_lockmassmode="0" />
<mobility_calibration_params calibration_range="0.10000000" calibration_listname="&lt;not set&gt;" calibration_listgroupname="ESI" calibration_intensitythreshold="0.00000000" />
<library_search_params del_prev_res="1" ><library_search_basic_params accept_score="50" allowmasses_above="0" allowmasses_below="0" desired_score="900" increasedepth="0" maxnr_spectra="10" cross_match="0" sort_by="1" include_precursor_spectra="1" exclude_precursor_signals="0" skip_low_frgamnet_spectra="1" min_effective_score="500" minmatch_score="250" min_score="400" />
<library_search_advanced_params add_int_range="5.00000000" extended="1" locnorm="0" root="0" hwfstp="50" hwscdp="7" intrangefac="1.89999998" locnormeqfac="1.00000000" locnormfac="2.00000000" locnormwin="25" masdisint="20" minsrcint="100" minspepresrc="15" threshfstp="40" maskadducts="0" maskprecursor="0" />
<library_search_libraries_params add_unid="0" parallel="0" libraries="" librariey_unidentified="" />
<library_search_match_params chrgdeconv="0" collenerg="0" fragampl="1" instrtp="2" ionmeth="3" isolwidth="0" msmsstg="2" ms_vs_msms="4" pkwidth="0" polarity="4" psd="0" lastprecion="0" precions="0" prodion="0" rgtgaspress="0" rgtion="0" refl="0" collgas="0" collgaspress="0" trapdrv="1" />
<library_search_add_params add_confirm_mode="0" />
<library_search_rt_params accepted_deviation="1.00000000" apply_rt_match="0" match_columnname="1" max_deviation="5.00000000" />
</library_search_params><masslist_layout layout_columntypes="2 12 3 6 " layout_columnwidth="66 20 57 57 " />
<cmpdlist_layout layout_columntypes="14 20 31 1 40 26 " layout_columnwidth="20 53 134 65 46 50 " />
<molecular_formula_layout layout_columntypes="24 1 2 40 3 5 6 18 7 9 8 " layout_columnwidth="-1 -1 -1 -1 -1 -1 -1 -1 -1 -1 -1 " />
<general_unknown_layout layout_columntypes="6 0 5 3 4 2 12 14 10 11 " layout_columnwidth="-1 -1 -1 -1 -1 -1 -1 -1 -1 -1 " />
<target_screening_layout layout_columntypes="15 14 6 5 43 11 1 2 17 7 8 9 10 4 3 39 40 41 42 16 18 19 25 20 21 22 23 24 31 26 27 28 29 30 37 32 33 34 35 36 " layout_columnwidth="-1 -1 -1 -1 -1 -1 -1 -1 -1 -1 -1 -1 -1 -1 -1 -1 -1 -1 -1 -1 -1 -1 -1 -1 -1 -1 -1 -1 -1 -1 -1 -1 -1 -1 -1 -1 -1 -1 -1 -1 " />
<exclusion_masses></exclusion_masses>
<xml_export_parameters export_detailed_information="0" export_peptide_database_query_information="1" export_full_peptide_database_query_information="1" protein_analysis_export_mgf="1" protein_analysis_export_xml="1" />
<smf1D_params max_nr_formulae="50" z="1" rdb_min="0.00000000" rdb_max="80.00000000" tolerance_ppm="5.00000000" tolerance_abs="1.00000000" tolerance_ppm_MSn="5.00000000" tolerance_abs_MSn="2.00000000" use_rel_tolerance="0" use_rel_tolerance_MSn="0" lower_bound_formula="" upper_bound_formula="" electron_configuration="2" electron_configuration_MSn="0" sigma_limit="0.02000000" sigma_limit_MSn="0.05000000" HC_Ratio_min="0.00000000" HC_Ratio_max="3.00000000" filtering="1" patternsearch="0" filter_by_elementratio="1" estimate_carbon_count="1" relative_threshold_base_peak="1.00000000" delete_previous_results="1" filter_criteriy="0" adducts_positive_mode="M+H  M+NH4  M+Na  M+K " adducts_negative_mode="M-H  M+Na-H2  M+K-H2  M+Cl " collect_adducts="0" />
<smf3D_params tolerance_neutralloss="5.00000000" intensitythresholdabs2="0.00000000" intensity_threshold_abs_msms="0.00000000" auto_filter="0" nr_explained_peaks="5" highlight_unexplained_peaks="0" />
<uv_parameters rt_offset="0.00000000" />
<target_screening delta_rt="1.50000000" threshold_sigma="0.05000000" detection_tolerance="0.00500000" identification_tolerance="10.00000000" detection_tolerance_ppm="5.00000000" identification_tolerance_ppm="5.00000000" use_tolerance_ppm="0" compound_database="C:\BDALSystemData\BuildingBlocks\TargetScreeningDataBase.csv" use_sampleinfo_xml="0" rt_range_start="0.00000000" rt_range_end="0.00000000" additional_smoothing="0" create_chromatogram_time_slices="1" rt_window_halfwidth="45.00000000" enable_BPC="1" evaluate_qualifier_ions="1" qualifier_ion_intensity_threshold="0.00000000" group_id=": " lc_method_id=":" ms_method_id=":" matrix_id=":" useDB="0" sortanalytes="4" />
<automatic_calibration use_calibration_segment="0" automatic_calibration="0.00000000/0.00000000" automatic_calibration_use_spectrum_type="0" automatic_calibration_retain_data="0" automatic_calibration_perform_lockmass="0" />
<target_screening_scoring threshold1_qualityfactor="0.02000000" threshold2_qualityfactor="0.05000000" threshold1_massaccuracy="3.00000000" threshold2_massaccuracy="10.00000000" threshold1_retentiontime="20.00000000" threshold2_retentiontime="40.00000000" use_tolerance_ppm="0" />
</DataAnalysis_processing_parameters>
<ms_spectrum info="-MS" msmsinfo="All MS" polarity="-" scanmode="fullscan" seq_nr_start="1"  rt="4.72700000" rt_unit="min">
<ms_peaks><pk mz="147.819027" i="1060893.6" sn="9.47" a="98.92" fwhm="0.000120" res="1227943.2" algo="FTMS"/>
<pk mz="149.024139" i="1693994.1" sn="16.62" a="174.48" fwhm="0.000121" res="1229411.5" algo="FTMS"/>
<pk mz="149.024391" i="3429385.8" sn="36.21" a="450.89" fwhm="0.000133" res="1117810.4" algo="FTMS"/>
<pk mz="158.653966" i="846705.2" sn="7.06" a="109.55" fwhm="0.000184" res="860840.6" algo="FTMS"/>
<pk mz="160.031679" i="891740.9" sn="7.57" a="156.13" fwhm="0.000262" res="611966.7" algo="FTMS"/>
<pk mz="160.841710" i="981312.4" sn="8.58" a="147.23" fwhm="0.000170" res="943382.9" algo="FTMS"/>
<pk mz="160.842016" i="1576390.4" sn="15.30" a="194.64" fwhm="0.000153" res="1053315.6" algo="FTMS"/>
<pk mz="161.081907" i="1550570.4" sn="15.00" a="223.03" fwhm="0.000160" res="1007600.9" algo="FTMS"/>
<pk mz="161.416460" i="909294.3" sn="7.76" a="121.02" fwhm="0.000182" res="887452.2" algo="FTMS"/>
<pk mz="161.659868" i="847415.1" sn="7.07" a="118.69" fwhm="0.000191" res="848199.3" algo="FTMS"/>
<pk mz="161.664473" i="889398.8" sn="7.54" a="97.62" fwhm="0.000162" res="997644.4" algo="FTMS"/>
<pk mz="161.876670" i="975653.3" sn="8.51" a="155.48" fwhm="0.000204" res="794430.7" algo="FTMS"/>
<pk mz="162.271786" i="874979.4" sn="7.38" a="138.19" fwhm="0.000299" res="542300.3" algo="FTMS"/>
<pk mz="162.839071" i="1893418.1" sn="18.88" a="302.02" fwhm="0.000173" res="939060.0" algo="FTMS"/>
<pk mz="163.040028" i="968678.9" sn="8.44" a="85.63" fwhm="0.000130" res="1257225.1" algo="FTMS"/>
<pk mz="163.568027" i="843291.5" sn="7.02" a="102.47" fwhm="0.000177" res="926318.6" algo="FTMS"/>
<pk mz="163.703615" i="846473.4" sn="7.06" a="149.60" fwhm="0.000284" res="576705.6" algo="FTMS"/>
<pk mz="164.071662" i="864951.2" sn="7.26" a="85.34" fwhm="0.000139" res="1180479.3" algo="FTMS"/>
<pk mz="164.816478" i="870568.7" sn="7.33" a="98.10" fwhm="0.000188" res="877413.0" algo="FTMS"/>
<pk mz="165.019284" i="848851.2" sn="7.08" a="83.14" fwhm="0.000129" res="1282677.4" algo="FTMS"/>
<pk mz="165.055709" i="852794.6" sn="7.13" a="91.98" fwhm="0.000148" res="1117816.6" algo="FTMS"/>
<pk mz="165.657118" i="847399.3" sn="7.07" a="124.32" fwhm="0.000209" res="794075.4" algo="FTMS"/>
<pk mz="165.685089" i="1019727.0" sn="9.01" a="151.87" fwhm="0.000183" res="906159.5" algo="FTMS"/>
<pk mz="165.994677" i="847441.0" sn="7.07" a="86.58" fwhm="0.000155" res="1068239.4" algo="FTMS"/>
<pk mz="166.281608" i="864832.2" sn="7.26" a="101.08" fwhm="0.000172" res="968600.1" algo="FTMS"/>
<pk mz="166.716277" i="852517.0" sn="7.12" a="107.09" fwhm="0.000176" res="945943.4" algo="FTMS"/>
<pk mz="167.220720" i="1017161.1" sn="8.98" a="119.68" fwhm="0.000168" res="995826.4" algo="FTMS"/>
<pk mz="167.732341" i="865640.9" sn="7.27" a="113.78" fwhm="0.000179" res="936192.3" algo="FTMS"/>
<pk mz="168.030209" i="1238119.1" sn="11.48" a="154.38" fwhm="0.000152" res="1106226.9" algo="FTMS"/>
<pk mz="168.483838" i="874455.4" sn="7.37" a="146.12" fwhm="0.000223" res="754129.5" algo="FTMS"/>
<pk mz="169.070815" i="849172.0" sn="7.09" a="119.21" fwhm="0.000191" res="884978.8" algo="FTMS"/>
<pk mz="169.171596" i="851060.1" sn="7.11" a="88.86" fwhm="0.000181" res="933388.1" algo="FTMS"/>
<pk mz="169.491588" i="922186.3" sn="7.91" a="215.50" fwhm="0.000318" res="532365.4" algo="FTMS"/>
<pk mz="170.270692" i="869948.3" sn="7.32" a="122.37" fwhm="0.000195" res="871662.0" algo="FTMS"/>
<pk mz="170.561533" i="872130.7" sn="7.34" a="115.49" fwhm="0.000216" res="789900.7" algo="FTMS"/>
<pk mz="171.905640" i="890125.0" sn="7.55" a="137.61" fwhm="0.000230" res="748524.4" algo="FTMS"/>
<pk mz="172.040381" i="853085.6" sn="7.13" a="76.95" fwhm="0.000142" res="1214376.9" algo="FTMS"/>
<pk mz="172.097886" i="2113243.3" sn="21.36" a="330.13" fwhm="0.000178" res="969518.4" algo="FTMS"/>
<pk mz="172.479194" i="894945.4" sn="7.60" a="103.67" fwhm="0.000172" res="1002805.5" algo="FTMS"/>
<pk mz="172.672633" i="892006.0" sn="7.57" a="131.71" fwhm="0.000207" res="834480.8" algo="FTMS"/>
<pk mz="173.036529" i="850934.9" sn="7.10" a="100.15" fwhm="0.000205" res="842199.6" algo="FTMS"/>
<pk mz="173.368901" i="940090.8" sn="8.11" a="158.95" fwhm="0.000287" res="604874.3" algo="FTMS"/>
<pk mz="174.510139" i="1023139.0" sn="9.03" a="189.53" fwhm="0.000235" res="742975.9" algo="FTMS"/>
<pk mz="174.547966" i="878464.7" sn="7.40" a="177.20" fwhm="0.000234" res="747326.0" algo="FTMS"/>
<pk mz="175.061168" i="7477193.5" sn="81.77" a="1543.26" fwhm="0.000202" res="865138.6" algo="FTMS"/>
<pk mz="175.097242" i="1713007.4" sn="16.80" a="249.32" fwhm="0.000158" res="1109964.7" algo="FTMS"/>
<pk mz="175.097563" i="9380687.0" sn="103.22" a="1778.42" fwhm="0.000187" res="938782.7" algo="FTMS"/>
<pk mz="175.565348" i="951999.1" sn="8.22" a="125.86" fwhm="0.000191" res="920324.2" algo="FTMS"/>
<pk mz="176.031814" i="914476.2" sn="7.77" a="111.49" fwhm="0.000187" res="942189.1" algo="FTMS"/>
<pk mz="176.064514" i="1765658.4" sn="17.34" a="296.91" fwhm="0.000193" res="912299.9" algo="FTMS"/>
<pk mz="176.317603" i="905755.1" sn="7.68" a="163.56" fwhm="0.000255" res="691537.2" algo="FTMS"/>
<pk mz="177.607638" i="910868.3" sn="7.73" a="103.04" fwhm="0.000182" res="974506.8" algo="FTMS"/>
<pk mz="177.794177" i="866343.1" sn="7.20" a="136.92" fwhm="0.000217" res="818669.5" algo="FTMS"/>
<pk mz="177.963341" i="916230.8" sn="7.76" a="116.86" fwhm="0.000186" res="957865.7" algo="FTMS"/>
<pk mz="178.802885" i="1079125.6" sn="9.58" a="250.57" fwhm="0.000275" res="649519.4" algo="FTMS"/>
<pk mz="179.034969" i="925881.8" sn="7.87" a="93.84" fwhm="0.000144" res="1240207.0" algo="FTMS"/>
<pk mz="179.038358" i="1058114.8" sn="9.35" a="188.36" fwhm="0.000234" res="766094.9" algo="FTMS"/>
<pk mz="179.071250" i="1000731.4" sn="8.71" a="163.13" fwhm="0.000229" res="783261.9" algo="FTMS"/>
<pk mz="179.774117" i="872921.8" sn="7.25" a="132.84" fwhm="0.000208" res="863004.0" algo="FTMS"/>
<pk mz="179.865896" i="862251.4" sn="7.13" a="158.91" fwhm="0.000241" res="745938.9" algo="FTMS"/>
<pk mz="180.402002" i="865725.4" sn="7.17" a="181.14" fwhm="0.000330" res="546212.2" algo="FTMS"/>
<pk mz="180.522211" i="875360.8" sn="7.27" a="142.24" fwhm="0.000220" res="819257.1" algo="FTMS"/>
<pk mz="181.014219" i="3591117.0" sn="37.56" a="669.90" fwhm="0.000193" res="939725.3" algo="FTMS"/>
<pk mz="181.050285" i="1183176.1" sn="10.70" a="175.70" fwhm="0.000181" res="997941.0" algo="FTMS"/>
<pk mz="181.050620" i="3842200.3" sn="40.36" a="700.36" fwhm="0.000193" res="938293.6" algo="FTMS"/>
<pk mz="181.225846" i="889782.4" sn="7.43" a="131.62" fwhm="0.000246" res="737394.5" algo="FTMS"/>
<pk mz="181.263151" i="861786.0" sn="7.12" a="141.82" fwhm="0.000256" res="709111.6" algo="FTMS"/>
<pk mz="181.269335" i="869971.9" sn="7.21" a="127.47" fwhm="0.000202" res="895381.9" algo="FTMS"/>
<pk mz="181.468246" i="944414.5" sn="8.01" a="212.54" fwhm="0.000299" res="607428.6" algo="FTMS"/>
<pk mz="181.935360" i="932664.7" sn="7.88" a="120.36" fwhm="0.000211" res="864068.9" algo="FTMS"/>
<pk mz="182.009470" i="3740873.0" sn="39.09" a="644.37" fwhm="0.000188" res="970442.0" algo="FTMS"/>
<pk mz="182.197767" i="915895.1" sn="7.69" a="142.18" fwhm="0.000203" res="897200.7" algo="FTMS"/>
<pk mz="183.012851" i="910532.8" sn="7.63" a="132.18" fwhm="0.000223" res="820626.1" algo="FTMS"/>
<pk mz="183.185430" i="962073.3" sn="8.20" a="133.15" fwhm="0.000219" res="834836.7" algo="FTMS"/>
<pk mz="183.964476" i="883649.9" sn="7.30" a="197.87" fwhm="0.000312" res="589878.5" algo="FTMS"/>
<pk mz="184.419930" i="869059.6" sn="7.14" a="132.97" fwhm="0.000231" res="799215.2" algo="FTMS"/>
<pk mz="184.492315" i="912278.9" sn="7.61" a="183.45" fwhm="0.000263" res="702231.4" algo="FTMS"/>
<pk mz="185.036596" i="1880423.8" sn="18.33" a="382.74" fwhm="0.000227" res="816451.3" algo="FTMS"/>
<pk mz="185.526519" i="867896.4" sn="7.09" a="130.89" fwhm="0.000249" res="743752.3" algo="FTMS"/>
<pk mz="185.853493" i="911819.5" sn="7.58" a="161.61" fwhm="0.000238" res="781455.9" algo="FTMS"/>
<pk mz="186.188350" i="891907.8" sn="7.35" a="141.42" fwhm="0.000259" res="719549.8" algo="FTMS"/>
<pk mz="187.007044" i="1761673.4" sn="16.95" a="370.68" fwhm="0.000220" res="851808.6" algo="FTMS"/>
<pk mz="187.014316" i="1753964.5" sn="16.86" a="333.16" fwhm="0.000220" res="849304.7" algo="FTMS"/>
<pk mz="187.097548" i="2549584.0" sn="25.64" a="540.30" fwhm="0.000219" res="854681.6" algo="FTMS"/>
<pk mz="187.133948" i="4464351.5" sn="46.77" a="982.49" fwhm="0.000220" res="848810.2" algo="FTMS"/>
<pk mz="187.196752" i="861290.3" sn="7.01" a="140.29" fwhm="0.000227" res="824567.3" algo="FTMS"/>
<pk mz="187.449111" i="953686.8" sn="8.00" a="185.48" fwhm="0.000275" res="680539.2" algo="FTMS"/>
<pk mz="188.035316" i="1542887.0" sn="14.47" a="392.98" fwhm="0.000303" res="620369.4" algo="FTMS"/>
<pk mz="188.092838" i="986464.4" sn="8.36" a="162.01" fwhm="0.000229" res="822222.5" algo="FTMS"/>
<pk mz="188.094599" i="919297.2" sn="7.62" a="179.20" fwhm="0.000309" res="609683.4" algo="FTMS"/>
<pk mz="188.494075" i="879315.4" sn="7.18" a="156.34" fwhm="0.000244" res="772939.6" algo="FTMS"/>
<pk mz="189.076831" i="2180988.3" sn="21.48" a="435.60" fwhm="0.000229" res="824503.1" algo="FTMS"/>
<pk mz="189.263148" i="894241.9" sn="7.34" a="172.83" fwhm="0.000251" res="755116.1" algo="FTMS"/>
<pk mz="189.372489" i="878868.6" sn="7.14" a="172.96" fwhm="0.000261" res="725259.5" algo="FTMS"/>
<pk mz="189.457320" i="884395.9" sn="7.20" a="119.10" fwhm="0.000239" res="793040.7" algo="FTMS"/>
<pk mz="189.678328" i="895555.1" sn="7.32" a="198.90" fwhm="0.000300" res="632373.8" algo="FTMS"/>
<pk mz="190.054282" i="936564.2" sn="7.77" a="155.89" fwhm="0.000215" res="885581.3" algo="FTMS"/>
<pk mz="190.958646" i="871351.1" sn="7.05" a="136.74" fwhm="0.000241" res="792363.3" algo="FTMS"/>
<pk mz="191.019705" i="909812.8" sn="7.47" a="150.94" fwhm="0.000233" res="820121.6" algo="FTMS"/>
<pk mz="191.366221" i="954414.9" sn="7.96" a="157.73" fwhm="0.000238" res="805296.8" algo="FTMS"/>
<pk mz="191.447445" i="891511.0" sn="7.27" a="166.95" fwhm="0.000254" res="752259.5" algo="FTMS"/>
<pk mz="192.458088" i="888417.8" sn="7.20" a="124.98" fwhm="0.000226" res="852884.5" algo="FTMS"/>
<pk mz="193.014235" i="2171582.5" sn="21.19" a="425.46" fwhm="0.000213" res="906852.1" algo="FTMS"/>
<pk mz="193.311411" i="908952.2" sn="7.42" a="148.54" fwhm="0.000243" res="795814.6" algo="FTMS"/>
<pk mz="193.876460" i="911567.7" sn="7.41" a="136.38" fwhm="0.000221" res="878533.7" algo="FTMS"/>
<pk mz="194.940540" i="888326.6" sn="7.16" a="197.66" fwhm="0.000316" res="617355.4" algo="FTMS"/>
<pk mz="195.029882" i="1996518.8" sn="19.20" a="420.64" fwhm="0.000229" res="850939.6" algo="FTMS"/>
<pk mz="195.066255" i="3432250.5" sn="34.79" a="758.98" fwhm="0.000227" res="861123.5" algo="FTMS"/>
<pk mz="195.139052" i="1047489.8" sn="8.88" a="135.77" fwhm="0.000182" res="1072177.6" algo="FTMS"/>
<pk mz="195.434156" i="934322.1" sn="7.65" a="153.47" fwhm="0.000245" res="797342.4" algo="FTMS"/>
<pk mz="195.810881" i="4888272.0" sn="50.61" a="1098.83" fwhm="0.000233" res="838962.6" algo="FTMS"/>
<pk mz="195.871873" i="1043377.5" sn="8.80" a="180.52" fwhm="0.000214" res="916986.5" algo="FTMS"/>
<pk mz="195.969615" i="924839.3" sn="7.52" a="135.07" fwhm="0.000231" res="847588.9" algo="FTMS"/>
<pk mz="196.025111" i="2028997.8" sn="19.46" a="366.28" fwhm="0.000211" res="930456.0" algo="FTMS"/>
<pk mz="196.069604" i="1368062.4" sn="12.31" a="236.33" fwhm="0.000216" res="909095.7" algo="FTMS"/>
<pk mz="196.111140" i="979493.3" sn="8.11" a="193.67" fwhm="0.000277" res="707313.7" algo="FTMS"/>
<pk mz="197.045532" i="1926653.5" sn="18.35" a="336.57" fwhm="0.000206" res="957081.4" algo="FTMS"/>
<pk mz="197.081935" i="1012913.9" sn="8.46" a="150.44" fwhm="0.000212" res="931606.7" algo="FTMS"/>
<pk mz="197.547677" i="884696.6" sn="7.07" a="139.55" fwhm="0.000261" res="757703.9" algo="FTMS"/>
<pk mz="197.757384" i="919007.6" sn="7.44" a="168.17" fwhm="0.000313" res="632478.5" algo="FTMS"/>
<pk mz="197.807916" i="6674988.5" sn="69.72" a="1562.88" fwhm="0.000236" res="839430.6" algo="FTMS"/>
<pk mz="198.004384" i="1155516.3" sn="10.00" a="208.08" fwhm="0.000226" res="875935.4" algo="FTMS"/>
<pk mz="198.040752" i="1753585.0" sn="16.47" a="359.83" fwhm="0.000234" res="845297.2" algo="FTMS"/>
<pk mz="198.077140" i="1016005.8" sn="8.45" a="198.65" fwhm="0.000268" res="738930.6" algo="FTMS"/>
<pk mz="198.939945" i="1140438.0" sn="9.79" a="177.09" fwhm="0.000212" res="938125.0" algo="FTMS"/>
<pk mz="199.007035" i="1367164.9" sn="12.23" a="263.60" fwhm="0.000237" res="841017.6" algo="FTMS"/>
<pk mz="199.052230" i="1055319.1" sn="8.87" a="187.32" fwhm="0.000258" res="772141.7" algo="FTMS"/>
<pk mz="199.061171" i="1073820.3" sn="9.07" a="156.88" fwhm="0.000193" res="1029953.7" algo="FTMS"/>
<pk mz="199.097573" i="5628177.5" sn="58.15" a="1362.78" fwhm="0.000242" res="823082.3" algo="FTMS"/>
<pk mz="199.174760" i="898334.2" sn="7.18" a="121.06" fwhm="0.000220" res="906920.6" algo="FTMS"/>
<pk mz="199.674921" i="887249.8" sn="7.06" a="180.05" fwhm="0.000308" res="648089.6" algo="FTMS"/>
<pk mz="199.804971" i="2729389.8" sn="26.91" a="598.97" fwhm="0.000238" res="837961.8" algo="FTMS"/>
<pk mz="199.941076" i="925261.7" sn="7.47" a="173.93" fwhm="0.000285" res="700773.2" algo="FTMS"/>
<pk mz="200.056397" i="951105.4" sn="7.74" a="140.13" fwhm="0.000185" res="1079742.7" algo="FTMS"/>
<pk mz="200.100878" i="1045531.6" sn="8.76" a="203.13" fwhm="0.000266" res="752372.6" algo="FTMS"/>
<pk mz="200.505627" i="902890.3" sn="7.19" a="161.51" fwhm="0.000292" res="687153.4" algo="FTMS"/>
<pk mz="201.031510" i="1952258.1" sn="18.45" a="385.67" fwhm="0.000238" res="842989.5" algo="FTMS"/>
<pk mz="201.040476" i="928487.5" sn="7.46" a="120.16" fwhm="0.000198" res="1017871.4" algo="FTMS"/>
<pk mz="201.076834" i="2219165.3" sn="21.31" a="531.62" fwhm="0.000271" res="743003.4" algo="FTMS"/>
<pk mz="201.113213" i="2120946.8" sn="20.26" a="485.20" fwhm="0.000247" res="813836.2" algo="FTMS"/>
<pk mz="201.702784" i="888387.1" sn="7.03" a="239.79" fwhm="0.000406" res="496825.4" algo="FTMS"/>
<pk mz="202.050940" i="2562660.0" sn="24.99" a="489.41" fwhm="0.000214" res="942661.3" algo="FTMS"/>
<pk mz="202.072071" i="2287536.8" sn="22.04" a="505.50" fwhm="0.000234" res="864638.2" algo="FTMS"/>
<pk mz="203.047146" i="1816574.4" sn="16.91" a="342.59" fwhm="0.000228" res="891486.7" algo="FTMS"/>
<pk mz="203.056102" i="1157955.8" sn="9.87" a="159.70" fwhm="0.000184" res="1105190.7" algo="FTMS"/>
<pk mz="203.092504" i="1155801.9" sn="9.85" a="186.36" fwhm="0.000225" res="904397.0" algo="FTMS"/>
<pk mz="204.059398" i="1182471.8" sn="10.12" a="240.01" fwhm="0.000242" res="844867.2" algo="FTMS"/>
<pk mz="204.066329" i="962347.9" sn="7.77" a="109.32" fwhm="0.000149" res="1367864.6" algo="FTMS"/>
<pk mz="204.066596" i="1656556.1" sn="15.19" a="277.67" fwhm="0.000197" res="1034633.2" algo="FTMS"/>
<pk mz="205.014201" i="955954.4" sn="7.70" a="147.21" fwhm="0.000210" res="976955.8" algo="FTMS"/>
<pk mz="205.159779" i="6933836.0" sn="71.25" a="1690.21" fwhm="0.000245" res="835928.9" algo="FTMS"/>
<pk mz="205.793881" i="894724.2" sn="7.01" a="229.04" fwhm="0.000301" res="682599.3" algo="FTMS"/>
<pk mz="205.882909" i="917643.4" sn="7.25" a="180.88" fwhm="0.000296" res="696072.8" algo="FTMS"/>
<pk mz="206.163150" i="1179385.1" sn="10.03" a="207.99" fwhm="0.000221" res="932959.4" algo="FTMS"/>
<pk mz="206.292591" i="997961.4" sn="8.10" a="213.55" fwhm="0.000294" res="701009.7" algo="FTMS"/>
<pk mz="206.384493" i="945538.5" sn="7.54" a="247.84" fwhm="0.000339" res="609206.0" algo="FTMS"/>
<pk mz="207.012115" i="1096328.9" sn="9.14" a="180.89" fwhm="0.000217" res="952903.4" algo="FTMS"/>
<pk mz="207.029862" i="1130772.0" sn="9.51" a="193.11" fwhm="0.000227" res="910510.3" algo="FTMS"/>
<pk mz="207.139048" i="973719.9" sn="7.84" a="167.21" fwhm="0.000257" res="806091.6" algo="FTMS"/>
<pk mz="207.798949" i="947411.6" sn="7.52" a="205.76" fwhm="0.000305" res="682401.6" algo="FTMS"/>
<pk mz="209.009172" i="1730984.5" sn="15.81" a="348.39" fwhm="0.000233" res="895931.8" algo="FTMS"/>
<pk mz="209.045516" i="1210943.3" sn="10.30" a="210.76" fwhm="0.000221" res="944077.9" algo="FTMS"/>
<pk mz="210.004402" i="1327383.9" sn="11.53" a="253.32" fwhm="0.000236" res="890795.1" algo="FTMS"/>
<pk mz="210.040795" i="1002414.7" sn="8.09" a="145.67" fwhm="0.000224" res="938840.4" algo="FTMS"/>
<pk mz="210.234037" i="960231.8" sn="7.61" a="185.83" fwhm="0.000286" res="736189.7" algo="FTMS"/>
<pk mz="211.024456" i="1770007.1" sn="16.14" a="294.38" fwhm="0.000204" res="1033508.7" algo="FTMS"/>
<pk mz="211.024793" i="4790679.5" sn="47.98" a="1167.95" fwhm="0.000257" res="821619.2" algo="FTMS"/>
<pk mz="211.061173" i="2488110.0" sn="23.71" a="561.05" fwhm="0.000255" res="827914.0" algo="FTMS"/>
<pk mz="211.337191" i="927355.0" sn="7.25" a="189.77" fwhm="0.000295" res="715508.7" algo="FTMS"/>
<pk mz="212.020051" i="9131782.0" sn="93.74" a="2519.16" fwhm="0.000273" res="776740.7" algo="FTMS"/>
<pk mz="212.092801" i="2182707.8" sn="20.48" a="529.49" fwhm="0.000261" res="813646.9" algo="FTMS"/>
<pk mz="212.610652" i="980455.5" sn="7.80" a="242.24" fwhm="0.000403" res="526965.0" algo="FTMS"/>
<pk mz="213.014981" i="4381300.0" sn="43.45" a="840.59" fwhm="0.000215" res="988898.0" algo="FTMS"/>
<pk mz="213.015302" i="16225140.0" z="-1" sn="167.73" a="4269.79" fwhm="0.000266" res="801578.2" algo="FTMS" component_name="i" deconvoluted_molecular_mass="213.015384" deconvoluted_isotopic_mass="213.015383"/>
<pk mz="213.023399" i="1231865.1" sn="10.40" a="228.37" fwhm="0.000234" res="910179.3" algo="FTMS"/>
<pk mz="213.040464" i="1007331.8" sn="8.05" a="187.61" fwhm="0.000245" res="870368.1" algo="FTMS"/>
<pk mz="213.076834" i="1312602.5" sn="11.25" a="333.82" fwhm="0.000277" res="768437.4" algo="FTMS"/>
<pk mz="213.113219" i="1373937.1" sn="11.89" a="268.57" fwhm="0.000258" res="825167.4" algo="FTMS"/>
<pk mz="213.149627" i="1579207.9" sn="14.05" a="375.39" fwhm="0.000266" res="802120.0" algo="FTMS"/>
<pk mz="214.018655" i="1172068.8" z="-1" sn="9.77" a="193.03" fwhm="0.000224" res="955151.4" algo="FTMS" component_name="i" deconvoluted_molecular_mass="213.015384" deconvoluted_isotopic_mass="214.018737"/>
<pk mz="215.056082" i="1856167.6" sn="16.94" a="495.14" fwhm="0.000295" res="728889.4" algo="FTMS"/>
<pk mz="215.092149" i="1379582.0" sn="11.94" a="259.90" fwhm="0.000222" res="966782.9" algo="FTMS"/>
<pk mz="215.092491" i="3199614.3" sn="31.04" a="746.07" fwhm="0.000256" res="839673.6" algo="FTMS"/>
<pk mz="215.128881" i="1518164.6" sn="13.39" a="301.09" fwhm="0.000245" res="878534.9" algo="FTMS"/>
<pk mz="215.165278" i="1685099.1" sn="15.14" a="375.10" fwhm="0.000265" res="813375.3" algo="FTMS"/>
<pk mz="215.388986" i="935205.2" sn="7.24" a="256.88" fwhm="0.000369" res="583734.6" algo="FTMS"/>
<pk mz="216.087371" i="1196770.9" sn="9.97" a="255.06" fwhm="0.000263" res="821163.2" algo="FTMS"/>
<pk mz="216.087733" i="2708451.3" sn="25.75" a="594.60" fwhm="0.000245" res="881830.7" algo="FTMS"/>
<pk mz="217.062791" i="1037015.4" sn="8.29" a="260.81" fwhm="0.000338" res="642355.9" algo="FTMS"/>
<pk mz="217.071719" i="2051004.9" sn="18.88" a="433.00" fwhm="0.000241" res="900554.2" algo="FTMS"/>
<pk mz="217.108150" i="2020051.1" sn="18.56" a="439.65" fwhm="0.000247" res="878645.8" algo="FTMS"/>
<pk mz="218.103399" i="2423086.5" sn="22.65" a="565.55" fwhm="0.000260" res="839267.5" algo="FTMS"/>
<pk mz="218.845408" i="965836.6" sn="7.50" a="176.29" fwhm="0.000260" res="842777.9" algo="FTMS"/>
<pk mz="219.041760" i="4457186.0" sn="43.79" a="1118.17" fwhm="0.000306" res="715726.8" algo="FTMS"/>
<pk mz="219.042088" i="14702050.0" sn="150.26" a="4177.95" fwhm="0.000282" res="776710.3" algo="FTMS"/>
<pk mz="219.106766" i="983336.9" sn="7.68" a="207.37" fwhm="0.000310" res="707212.2" algo="FTMS"/>
<pk mz="219.880542" i="946692.9" sn="7.30" a="314.82" fwhm="0.000448" res="491128.9" algo="FTMS"/>
<pk mz="220.332985" i="1024991.9" sn="8.11" a="183.55" fwhm="0.000259" res="851326.3" algo="FTMS"/>
<pk mz="221.045532" i="923905.3" sn="7.02" a="121.56" fwhm="0.000231" res="958208.4" algo="FTMS"/>
<pk mz="222.948527" i="1003334.9" sn="7.83" a="211.87" fwhm="0.000355" res="628724.7" algo="FTMS"/>
<pk mz="223.024827" i="1574770.1" sn="13.74" a="316.26" fwhm="0.000239" res="933551.9" algo="FTMS"/>
<pk mz="223.061173" i="3166214.8" sn="30.19" a="856.00" fwhm="0.000290" res="768047.9" algo="FTMS"/>
<pk mz="223.071092" i="925260.3" sn="7.02" a="158.64" fwhm="0.000274" res="814661.9" algo="FTMS"/>
<pk mz="224.263255" i="990246.7" sn="7.65" a="204.47" fwhm="0.000300" res="746973.3" algo="FTMS"/>
<pk mz="225.004080" i="2711357.5" sn="25.35" a="724.09" fwhm="0.000290" res="775161.0" algo="FTMS"/>
<pk mz="225.040459" i="1282001.1" sn="10.64" a="256.63" fwhm="0.000254" res="886181.7" algo="FTMS"/>
<pk mz="225.076827" i="947941.0" sn="7.21" a="161.22" fwhm="0.000257" res="875990.5" algo="FTMS"/>
<pk mz="225.088081" i="1353515.1" sn="11.38" a="296.30" fwhm="0.000342" res="658729.2" algo="FTMS"/>
<pk mz="226.035694" i="1897833.5" sn="16.97" a="512.18" fwhm="0.000293" res="771052.8" algo="FTMS"/>
<pk mz="226.072053" i="1719420.9" sn="15.14" a="462.54" fwhm="0.000310" res="729783.7" algo="FTMS"/>
<pk mz="226.108453" i="2715920.3" sn="25.39" a="766.15" fwhm="0.000300" res="752501.8" algo="FTMS"/>
<pk mz="227.056112" i="1134851.3" sn="9.07" a="240.17" fwhm="0.000302" res="751176.7" algo="FTMS"/>
<pk mz="227.067356" i="992489.1" sn="7.61" a="282.47" fwhm="0.000361" res="629017.1" algo="FTMS"/>
<pk mz="227.092491" i="1122838.1" sn="8.95" a="195.54" fwhm="0.000231" res="982170.1" algo="FTMS"/>
<pk mz="227.103688" i="1277980.0" sn="10.54" a="275.37" fwhm="0.000286" res="793340.7" algo="FTMS"/>
<pk mz="227.128912" i="1570985.1" sn="13.54" a="335.85" fwhm="0.000254" res="893528.7" algo="FTMS"/>
<pk mz="227.140120" i="1293998.9" sn="10.70" a="252.90" fwhm="0.000256" res="887182.9" algo="FTMS"/>
<pk mz="227.898590" i="1019669.3" sn="7.89" a="281.27" fwhm="0.000403" res="565793.4" algo="FTMS"/>
<pk mz="228.087747" i="1188053.5" sn="9.61" a="248.68" fwhm="0.000280" res="814293.4" algo="FTMS"/>
<pk mz="228.124165" i="1263847.9" sn="10.39" a="240.68" fwhm="0.000287" res="794874.7" algo="FTMS"/>
<pk mz="228.152519" i="1077206.3" sn="8.48" a="317.85" fwhm="0.000461" res="494407.5" algo="FTMS"/>
<pk mz="229.071727" i="2165378.0" sn="19.61" a="560.79" fwhm="0.000301" res="761396.2" algo="FTMS"/>
<pk mz="229.108139" i="2788756.0" sn="25.99" a="731.51" fwhm="0.000299" res="766652.3" algo="FTMS"/>
<pk mz="229.144539" i="1713445.9" sn="14.98" a="356.91" fwhm="0.000260" res="880712.0" algo="FTMS"/>
<pk mz="229.155753" i="1310379.4" sn="10.86" a="256.62" fwhm="0.000254" res="901754.4" algo="FTMS"/>
<pk mz="229.180915" i="1169079.8" sn="9.41" a="233.60" fwhm="0.000268" res="853948.1" algo="FTMS"/>
<pk mz="230.029799" i="2529620.3" sn="23.24" a="627.09" fwhm="0.000287" res="802650.6" algo="FTMS"/>
<pk mz="230.103411" i="1766903.6" sn="15.46" a="450.56" fwhm="0.000311" res="739811.8" algo="FTMS"/>
<pk mz="231.087414" i="3134791.5" sn="29.40" a="873.19" fwhm="0.000298" res="774891.4" algo="FTMS"/>
<pk mz="231.123762" i="1893720.3" sn="16.75" a="487.12" fwhm="0.000302" res="766232.2" algo="FTMS"/>
<pk mz="232.182914" i="1040921.8" sn="8.05" a="402.08" fwhm="0.000473" res="491258.0" algo="FTMS"/>
<pk mz="233.057735" i="4539322.0" sn="43.58" a="1299.67" fwhm="0.000303" res="768848.7" algo="FTMS"/>
<pk mz="233.154328" i="3447779.3" sn="32.48" a="919.47" fwhm="0.000303" res="768225.9" algo="FTMS"/>
<pk mz="233.154719" i="11522788.0" z="-1" sn="114.55" a="3479.08" fwhm="0.000305" res="763561.6" algo="FTMS" component_name="AA" deconvoluted_molecular_mass="233.154823" deconvoluted_isotopic_mass="233.154821"/>
<pk mz="234.158075" i="1610506.6" z="-1" sn="13.81" a="410.99" fwhm="0.000304" res="769047.3" algo="FTMS" component_name="AA" deconvoluted_molecular_mass="233.154823" deconvoluted_isotopic_mass="234.158178"/>
<pk mz="234.375432" i="1040420.1" sn="8.01" a="294.99" fwhm="0.000416" res="563011.4" algo="FTMS"/>
<pk mz="234.381481" i="949542.6" sn="7.09" a="263.79" fwhm="0.000406" res="576612.4" algo="FTMS"/>
<pk mz="235.024814" i="1797866.9" sn="15.71" a="453.47" fwhm="0.000307" res="766679.8" algo="FTMS"/>
<pk mz="235.909085" i="949413.9" sn="7.06" a="256.63" fwhm="0.000401" res="588185.0" algo="FTMS"/>
<pk mz="236.056485" i="1000894.6" sn="7.58" a="214.37" fwhm="0.000315" res="749804.3" algo="FTMS"/>
<pk mz="236.105413" i="1074641.4" sn="8.33" a="248.00" fwhm="0.000302" res="781324.2" algo="FTMS"/>
<pk mz="237.040453" i="1952624.3" sn="17.22" a="649.13" fwhm="0.000373" res="635440.8" algo="FTMS"/>
<pk mz="237.076863" i="1222141.6" sn="9.82" a="243.18" fwhm="0.000275" res="860679.6" algo="FTMS"/>
<pk mz="237.654812" i="1071375.5" sn="8.29" a="258.11" fwhm="0.000371" res="639738.2" algo="FTMS"/>
<pk mz="238.035749" i="1224855.1" sn="9.84" a="370.21" fwhm="0.000384" res="620058.6" algo="FTMS"/>
<pk mz="239.019715" i="2200491.5" sn="19.72" a="546.18" fwhm="0.000299" res="800446.3" algo="FTMS"/>
<pk mz="239.056116" i="2189624.0" sn="19.61" a="567.41" fwhm="0.000298" res="803174.6" algo="FTMS"/>
<pk mz="239.092456" i="968132.2" sn="7.24" a="213.15" fwhm="0.000304" res="786259.4" algo="FTMS"/>
<pk mz="239.128865" i="8220624.5" sn="80.71" a="2715.73" fwhm="0.000334" res="715852.4" algo="FTMS"/>
<pk mz="240.014963" i="2255605.8" sn="20.21" a="665.87" fwhm="0.000327" res="734745.3" algo="FTMS"/>
<pk mz="240.051365" i="1393025.5" sn="11.50" a="384.60" fwhm="0.000351" res="683483.6" algo="FTMS"/>
<pk mz="240.087729" i="1197965.4" sn="9.53" a="289.38" fwhm="0.000313" res="766712.7" algo="FTMS"/>
<pk mz="240.100439" i="1112337.4" sn="8.67" a="204.64" fwhm="0.000249" res="963005.4" algo="FTMS"/>
<pk mz="240.100836" i="1956241.6" sn="17.19" a="563.03" fwhm="0.000322" res="745169.8" algo="FTMS"/>
<pk mz="241.035354" i="1194681.8" sn="9.49" a="247.87" fwhm="0.000301" res="800289.9" algo="FTMS"/>
<pk mz="241.039465" i="1267259.0" sn="10.23" a="416.23" fwhm="0.000401" res="601147.2" algo="FTMS"/>
<pk mz="241.046600" i="49058364.0" z="-1" sn="492.81" a="17811.04" fwhm="0.000352" res="684949.8" algo="FTMS" component_name="N" deconvoluted_molecular_mass="241.046661" deconvoluted_isotopic_mass="241.046711"/>
<pk mz="241.071747" i="2797125.0" sn="25.67" a="928.27" fwhm="0.000336" res="717680.5" algo="FTMS"/>
<pk mz="241.082994" i="1909832.5" sn="16.71" a="542.76" fwhm="0.000334" res="721518.9" algo="FTMS"/>
<pk mz="241.108141" i="1890768.4" sn="16.52" a="648.11" fwhm="0.000392" res="614598.0" algo="FTMS"/>
<pk mz="241.119387" i="2066515.8" sn="18.30" a="557.28" fwhm="0.000320" res="753217.0" algo="FTMS"/>
<pk mz="241.136070" i="5541465.0" sn="53.39" a="1216.64" fwhm="0.000256" res="940790.2" algo="FTMS"/>
<pk mz="241.136466" i="29252186.0" z="-1" sn="292.81" a="10179.09" fwhm="0.000345" res="698147.4" algo="FTMS" component_name="U" deconvoluted_molecular_mass="241.136578" deconvoluted_isotopic_mass="241.136577"/>
<pk mz="241.144540" i="1428571.6" sn="11.86" a="362.14" fwhm="0.000317" res="759708.3" algo="FTMS"/>
<pk mz="241.180940" i="1650918.9" sn="14.10" a="411.17" fwhm="0.000313" res="769384.0" algo="FTMS"/>
<pk mz="241.807247" i="957685.4" sn="7.10" a="331.06" fwhm="0.000502" res="481405.0" algo="FTMS"/>
<pk mz="242.049952" i="4452462.0" z="-1" sn="42.39" a="1474.00" fwhm="0.000341" res="710131.0" algo="FTMS" component_name="N" deconvoluted_molecular_mass="241.046661" deconvoluted_isotopic_mass="242.050064"/>
<pk mz="242.066988" i="1854066.9" sn="16.15" a="533.21" fwhm="0.000351" res="690153.0" algo="FTMS"/>
<pk mz="242.103404" i="2087421.8" sn="18.51" a="627.36" fwhm="0.000349" res="693563.7" algo="FTMS"/>
<pk mz="242.139812" i="4944264.5" z="-1" sn="47.35" a="1602.15" fwhm="0.000349" res="694184.9" algo="FTMS" component_name="U" deconvoluted_molecular_mass="241.136578" deconvoluted_isotopic_mass="242.139924"/>
<pk mz="243.033269" i="3134347.3" sn="28.98" a="1028.37" fwhm="0.000362" res="671781.4" algo="FTMS"/>
<pk mz="243.051042" i="1246224.4" z="-1" sn="9.97" a="299.36" fwhm="0.000291" res="834271.7" algo="FTMS" component_name="N" deconvoluted_molecular_mass="241.046661" deconvoluted_isotopic_mass="243.051155"/>
<pk mz="243.062276" i="1049427.6" sn="7.99" a="245.93" fwhm="0.000340" res="713924.6" algo="FTMS"/>
<pk mz="243.087408" i="2635930.8" sn="23.96" a="810.38" fwhm="0.000333" res="729059.2" algo="FTMS"/>
<pk mz="243.098626" i="1033117.9" sn="7.83" a="246.52" fwhm="0.000360" res="674743.7" algo="FTMS"/>
<pk mz="243.123803" i="2889125.0" sn="26.51" a="906.50" fwhm="0.000339" res="717809.3" algo="FTMS"/>
<pk mz="243.133500" i="12719272.0" z="-1" sn="125.44" a="4658.27" fwhm="0.000364" res="668639.6" algo="FTMS" component_name="t" deconvoluted_molecular_mass="243.133618" deconvoluted_isotopic_mass="243.133614"/>
<pk mz="243.171407" i="1839794.5" sn="15.95" a="527.65" fwhm="0.000349" res="696607.2" algo="FTMS"/>
<pk mz="243.196557" i="1208761.6" sn="9.60" a="233.95" fwhm="0.000263" res="924342.3" algo="FTMS"/>
<pk mz="243.409270" i="996469.3" sn="7.46" a="294.78" fwhm="0.000410" res="594038.3" algo="FTMS"/>
<pk mz="244.082694" i="1761070.4" sn="15.15" a="485.43" fwhm="0.000312" res="781394.9" algo="FTMS"/>
<pk mz="244.119077" i="1194104.1" sn="9.45" a="311.54" fwhm="0.000371" res="658071.6" algo="FTMS"/>
<pk mz="244.136881" i="1797949.0" z="-1" sn="15.52" a="471.09" fwhm="0.000327" res="745778.4" algo="FTMS" component_name="t" deconvoluted_molecular_mass="243.133618" deconvoluted_isotopic_mass="244.136996"/>
<pk mz="245.048895" i="2143022.0" sn="18.99" a="641.05" fwhm="0.000349" res="702175.1" algo="FTMS"/>
<pk mz="245.066680" i="1942322.6" sn="16.97" a="562.25" fwhm="0.000339" res="722869.8" algo="FTMS"/>
<pk mz="245.103049" i="4713404.0" sn="44.86" a="1633.15" fwhm="0.000371" res="660831.1" algo="FTMS"/>
<pk mz="245.114278" i="1614014.9" sn="13.67" a="400.10" fwhm="0.000322" res="761133.4" algo="FTMS"/>
<pk mz="245.139425" i="1435461.4" sn="11.87" a="370.44" fwhm="0.000364" res="673319.8" algo="FTMS"/>
<pk mz="245.250649" i="975505.9" sn="7.24" a="370.42" fwhm="0.000587" res="417659.0" algo="FTMS"/>
<pk mz="245.765292" i="1002692.2" sn="7.52" a="306.64" fwhm="0.000454" res="541726.7" algo="FTMS"/>
<pk mz="246.106374" i="1103736.9" sn="8.50" a="272.18" fwhm="0.000325" res="757251.9" algo="FTMS"/>
<pk mz="247.024843" i="1238101.9" sn="9.85" a="339.68" fwhm="0.000346" res="713074.1" algo="FTMS"/>
<pk mz="247.073420" i="1209505.3" sn="9.56" a="288.77" fwhm="0.000324" res="763461.8" algo="FTMS"/>
<pk mz="247.082317" i="1827875.4" sn="15.76" a="652.04" fwhm="0.000404" res="610929.0" algo="FTMS"/>
<pk mz="247.110630" i="2441386.0" sn="21.92" a="768.38" fwhm="0.000353" res="700686.9" algo="FTMS"/>
<pk mz="247.118723" i="2523564.0" sn="22.74" a="829.24" fwhm="0.000362" res="683321.7" algo="FTMS"/>
<pk mz="247.170420" i="1333624.0" sn="10.81" a="379.22" fwhm="0.000372" res="664679.2" algo="FTMS"/>
<pk mz="248.039912" i="1348735.0" sn="10.96" a="250.56" fwhm="0.000228" res="1089334.4" algo="FTMS"/>
<pk mz="248.040345" i="4941183.0" sn="46.99" a="1608.07" fwhm="0.000350" res="708185.7" algo="FTMS"/>
<pk mz="248.085677" i="971017.3" sn="7.17" a="238.52" fwhm="0.000405" res="612092.8" algo="FTMS"/>
<pk mz="248.855632" i="1048754.1" sn="7.95" a="265.03" fwhm="0.000361" res="690070.1" algo="FTMS"/>
<pk mz="249.004094" i="1805905.9" sn="15.54" a="516.87" fwhm="0.000351" res="709350.3" algo="FTMS"/>
<pk mz="249.040481" i="2155993.8" sn="19.05" a="710.08" fwhm="0.000381" res="653823.5" algo="FTMS"/>
<pk mz="249.052641" i="1824220.3" sn="15.72" a="499.52" fwhm="0.000334" res="744758.3" algo="FTMS"/>
<pk mz="249.077224" i="1033697.5" sn="7.79" a="293.60" fwhm="0.000446" res="558868.3" algo="FTMS"/>
<pk mz="249.149573" i="1103856.9" sn="8.50" a="283.93" fwhm="0.000348" res="716693.0" algo="FTMS"/>
<pk mz="250.043800" i="1052202.3" sn="7.95" a="226.81" fwhm="0.000309" res="810498.0" algo="FTMS"/>
<pk mz="251.019725" i="1997291.1" sn="17.39" a="578.42" fwhm="0.000351" res="716018.0" algo="FTMS"/>
<pk mz="251.056124" i="1547890.1" sn="12.90" a="502.71" fwhm="0.000385" res="652659.1" algo="FTMS"/>
<pk mz="251.092518" i="1112505.1" sn="8.55" a="294.00" fwhm="0.000363" res="692365.8" algo="FTMS"/>
<pk mz="252.998949" i="1313877.8" sn="10.56" a="346.62" fwhm="0.000340" res="744190.6" algo="FTMS"/>
<pk mz="253.024870" i="1046874.3" sn="7.89" a="265.72" fwhm="0.000385" res="656492.5" algo="FTMS"/>
<pk mz="253.034917" i="958556.1" sn="7.01" a="151.57" fwhm="0.000248" res="1021692.5" algo="FTMS"/>
<pk mz="253.035381" i="2328156.3" sn="20.70" a="710.88" fwhm="0.000350" res="722970.1" algo="FTMS"/>
<pk mz="253.071747" i="2860642.5" sn="26.02" a="905.81" fwhm="0.000358" res="706133.5" algo="FTMS"/>
<pk mz="253.111532" i="983913.3" sn="7.26" a="214.47" fwhm="0.000314" res="806404.4" algo="FTMS"/>
<pk mz="253.144521" i="5001583.0" sn="47.42" a="1857.47" fwhm="0.000384" res="659549.1" algo="FTMS"/>
<pk mz="254.030593" i="1459076.4" sn="11.97" a="453.92" fwhm="0.000395" res="643684.0" algo="FTMS"/>
<pk mz="254.066999" i="1054218.4" sn="7.93" a="254.56" fwhm="0.000334" res="761134.4" algo="FTMS"/>
<pk mz="254.080063" i="1112524.5" sn="8.51" a="310.43" fwhm="0.000384" res="662403.2" algo="FTMS"/>
<pk mz="255.051019" i="12103336.0" z="-1" sn="117.96" a="4794.00" fwhm="0.000397" res="643234.7" algo="FTMS" component_name="v" deconvoluted_molecular_mass="255.051151" deconvoluted_isotopic_mass="255.051147"/>
<pk mz="255.061796" i="21294762.0" sn="209.49" a="5185.70" fwhm="0.000258" res="986915.1" algo="FTMS"/>
<pk mz="255.062246" i="117132968.0" z="-1" sn="1163.89" a="46570.90" fwhm="0.000387" res="659447.5" algo="FTMS" component_name="G" deconvoluted_molecular_mass="255.062377" deconvoluted_isotopic_mass="255.062374"/>
<pk mz="255.066107" i="1093162.3" sn="8.32" a="262.59" fwhm="0.000319" res="799829.5" algo="FTMS"/>
<pk mz="255.123809" i="1737907.3" sn="14.74" a="519.47" fwhm="0.000374" res="683048.7" algo="FTMS"/>
<pk mz="255.160152" i="1239096.9" sn="9.77" a="304.50" fwhm="0.000355" res="719469.2" algo="FTMS"/>
<pk mz="255.196630" i="1183422.5" sn="9.22" a="254.38" fwhm="0.000323" res="790975.4" algo="FTMS"/>
<pk mz="256.046288" i="4171583.0" sn="38.97" a="1516.61" fwhm="0.000391" res="655686.3" algo="FTMS"/>
<pk mz="256.054397" i="1493568.3" z="-1" sn="12.31" a="487.13" fwhm="0.000382" res="670486.3" algo="FTMS" component_name="v" deconvoluted_molecular_mass="255.051151" deconvoluted_isotopic_mass="256.054526"/>
<pk mz="256.059331" i="1030336.9" sn="7.69" a="228.15" fwhm="0.000308" res="832438.7" algo="FTMS"/>
<pk mz="256.065612" i="16296770.0" z="-1" sn="159.72" a="6436.67" fwhm="0.000397" res="645361.8" algo="FTMS" component_name="G" deconvoluted_molecular_mass="255.062377" deconvoluted_isotopic_mass="256.065742"/>
<pk mz="256.082623" i="1135428.4" sn="8.74" a="234.18" fwhm="0.000333" res="769867.4" algo="FTMS"/>
<pk mz="256.928729" i="1202366.3" sn="9.37" a="363.48" fwhm="0.000373" res="689514.5" algo="FTMS"/>
<pk mz="257.041053" i="1270478.0" sn="10.05" a="260.03" fwhm="0.000258" res="997594.6" algo="FTMS"/>
<pk mz="257.041526" i="3707342.3" sn="34.22" a="1338.90" fwhm="0.000382" res="672411.6" algo="FTMS"/>
<pk mz="257.048462" i="1051343.1" sn="7.87" a="182.59" fwhm="0.000230" res="1117189.3" algo="FTMS"/>
<pk mz="257.048929" i="4639695.0" sn="43.47" a="1612.22" fwhm="0.000374" res="687659.3" algo="FTMS"/>
<pk mz="257.066594" i="1908561.6" sn="16.38" a="910.62" fwhm="0.000583" res="440982.8" algo="FTMS"/>
<pk mz="257.068951" i="1563474.0" z="-1" sn="12.95" a="404.37" fwhm="0.000330" res="778309.3" algo="FTMS" component_name="G" deconvoluted_molecular_mass="255.062377" deconvoluted_isotopic_mass="257.069082"/>
<pk mz="257.077927" i="1688915.3" sn="14.20" a="561.91" fwhm="0.000389" res="661440.8" algo="FTMS"/>
<pk mz="257.103066" i="4014038.8" sn="37.27" a="1454.05" fwhm="0.000389" res="660837.3" algo="FTMS"/>
<pk mz="257.114247" i="985240.3" sn="7.22" a="266.41" fwhm="0.000362" res="710403.8" algo="FTMS"/>
<pk mz="257.131273" i="1019482.7" sn="7.55" a="322.04" fwhm="0.000425" res="605160.2" algo="FTMS"/>
<pk mz="257.139434" i="2722523.8" sn="24.45" a="883.80" fwhm="0.000367" res="699850.7" algo="FTMS"/>
<pk mz="257.175814" i="2338528.8" sn="20.64" a="760.67" fwhm="0.000378" res="679636.9" algo="FTMS"/>
<pk mz="257.212237" i="2085093.9" sn="18.13" a="648.49" fwhm="0.000369" res="696877.9" algo="FTMS"/>
<pk mz="258.044874" i="1612758.8" sn="13.44" a="478.98" fwhm="0.000390" res="661744.5" algo="FTMS"/>
<pk mz="258.052253" i="998807.8" sn="7.35" a="309.18" fwhm="0.000445" res="579436.3" algo="FTMS"/>
<pk mz="258.098297" i="4317534.0" sn="40.28" a="1654.05" fwhm="0.000413" res="624618.3" algo="FTMS"/>
<pk mz="259.045910" i="1317847.8" sn="10.51" a="379.59" fwhm="0.000371" res="697355.9" algo="FTMS"/>
<pk mz="259.082300" i="4494300.5" sn="42.03" a="1830.77" fwhm="0.000425" res="609484.0" algo="FTMS"/>
<pk mz="259.118721" i="5101281.0" sn="48.05" a="1919.63" fwhm="0.000396" res="654863.8" algo="FTMS"/>
<pk mz="259.129944" i="4394210.5" sn="41.03" a="1631.42" fwhm="0.000394" res="658274.9" algo="FTMS"/>
<pk mz="259.155101" i="2001125.4" sn="17.29" a="618.95" fwhm="0.000358" res="724642.5" algo="FTMS"/>
<pk mz="259.191455" i="1037673.9" sn="7.73" a="225.46" fwhm="0.000318" res="814259.8" algo="FTMS"/>
<pk mz="260.113917" i="1032153.8" sn="7.68" a="239.08" fwhm="0.000345" res="753607.6" algo="FTMS"/>
<pk mz="260.976733" i="1142973.5" sn="8.74" a="276.96" fwhm="0.000367" res="711508.5" algo="FTMS"/>
<pk mz="261.040438" i="1062852.6" sn="7.95" a="264.45" fwhm="0.000359" res="728062.2" algo="FTMS"/>
<pk mz="261.097954" i="2402763.0" sn="21.19" a="880.42" fwhm="0.000403" res="647647.2" algo="FTMS"/>
<pk mz="261.134366" i="2850767.3" sn="25.62" a="1014.62" fwhm="0.000401" res="650901.4" algo="FTMS"/>
<pk mz="261.137527" i="5132751.5" sn="48.18" a="2009.06" fwhm="0.000415" res="629790.6" algo="FTMS"/>
<pk mz="262.055991" i="15743540.0" z="-1" sn="153.05" a="6467.64" fwhm="0.000411" res="637207.5" algo="FTMS" component_name="j" deconvoluted_molecular_mass="262.056132" deconvoluted_isotopic_mass="262.056128"/>
<pk mz="263.019733" i="1954455.5" sn="16.76" a="726.90" fwhm="0.000428" res="614712.2" algo="FTMS"/>
<pk mz="263.044022" i="74748568.0" z="-1" sn="736.24" a="32338.59" fwhm="0.000422" res="622747.8" algo="FTMS" component_name="L" deconvoluted_molecular_mass="263.044160" deconvoluted_isotopic_mass="263.044160"/>
<pk mz="263.056077" i="1536667.1" sn="12.63" a="550.79" fwhm="0.000430" res="612318.6" algo="FTMS"/>
<pk mz="263.059393" i="1066651.5" z="-1" sn="7.99" a="266.64" fwhm="0.000340" res="772847.8" algo="FTMS" component_name="j" deconvoluted_molecular_mass="262.056132" deconvoluted_isotopic_mass="263.059531"/>
<pk mz="263.105598" i="984288.2" sn="7.17" a="225.95" fwhm="0.000363" res="725399.5" algo="FTMS"/>
<pk mz="263.134575" i="1805859.1" sn="15.29" a="628.05" fwhm="0.000425" res="619264.3" algo="FTMS"/>
<pk mz="264.014949" i="1022201.4" sn="7.55" a="232.84" fwhm="0.000351" res="752214.9" algo="FTMS"/>
<pk mz="264.047365" i="7686396.5" z="-1" sn="73.41" a="3451.72" fwhm="0.000450" res="586696.5" algo="FTMS" component_name="L" deconvoluted_molecular_mass="263.044160" deconvoluted_isotopic_mass="264.047505"/>
<pk mz="264.051346" i="968060.9" sn="7.01" a="236.50" fwhm="0.000333" res="793807.3" algo="FTMS"/>
<pk mz="265.035385" i="2159192.5" sn="18.71" a="677.50" fwhm="0.000372" res="712732.4" algo="FTMS"/>
<pk mz="265.041056" i="20929370.0" z="-1" sn="203.51" a="8973.32" fwhm="0.000425" res="624237.8" algo="FTMS" component_name="Z" deconvoluted_molecular_mass="265.040977" deconvoluted_isotopic_mass="265.041197"/>
<pk mz="265.057834" i="6008666.5" sn="56.61" a="2535.42" fwhm="0.000429" res="617668.5" algo="FTMS"/>
<pk mz="265.071748" i="1847387.9" sn="15.64" a="576.68" fwhm="0.000375" res="706505.0" algo="FTMS"/>
<pk mz="265.147412" i="1457762.8" sn="11.80" a="294.78" fwhm="0.000269" res="984220.1" algo="FTMS"/>
<pk mz="265.147891" i="5543779.0" sn="52.03" a="2075.88" fwhm="0.000391" res="677330.4" algo="FTMS"/>
<pk mz="266.044416" i="2532274.0" z="-1" sn="22.38" a="866.55" fwhm="0.000388" res="686227.3" algo="FTMS" component_name="Z" deconvoluted_molecular_mass="265.040977" deconvoluted_isotopic_mass="266.044558"/>
<pk mz="266.089466" i="5934518.0" sn="55.88" a="2417.23" fwhm="0.000424" res="626969.5" algo="FTMS"/>
<pk mz="266.848479" i="1021302.1" sn="7.50" a="258.12" fwhm="0.000351" res="759732.3" algo="FTMS"/>
<pk mz="267.014596" i="2164483.8" sn="18.76" a="739.54" fwhm="0.000396" res="673873.3" algo="FTMS"/>
<pk mz="267.072950" i="2374152.8" sn="20.82" a="533.60" fwhm="0.000269" res="994257.2" algo="FTMS"/>
<pk mz="267.073474" i="12347401.0" z="-1" sn="119.01" a="5144.77" fwhm="0.000427" res="624793.1" algo="FTMS" component_name="u" deconvoluted_molecular_mass="267.073467" deconvoluted_isotopic_mass="267.073618"/>
<pk mz="267.087411" i="1988873.9" sn="17.03" a="689.26" fwhm="0.000405" res="658762.6" algo="FTMS"/>
<pk mz="267.100445" i="1210122.9" sn="9.36" a="329.93" fwhm="0.000392" res="681460.3" algo="FTMS"/>
<pk mz="267.127126" i="2421517.0" sn="21.29" a="885.90" fwhm="0.000406" res="658197.7" algo="FTMS"/>
<pk mz="267.196647" i="1007186.8" sn="7.37" a="339.94" fwhm="0.000541" res="493493.8" algo="FTMS"/>
<pk mz="268.046314" i="1143382.9" z="-1" sn="8.71" a="352.42" fwhm="0.000408" res="656958.6" algo="FTMS" component_name="Z" deconvoluted_molecular_mass="265.040977" deconvoluted_isotopic_mass="268.046459"/>
<pk mz="268.076812" i="2694233.3" z="-1" sn="23.97" a="993.77" fwhm="0.000418" res="640950.5" algo="FTMS" component_name="u" deconvoluted_molecular_mass="267.073467" deconvoluted_isotopic_mass="268.076957"/>
<pk mz="268.095726" i="1904218.8" sn="16.20" a="605.81" fwhm="0.000389" res="689434.4" algo="FTMS"/>
<pk mz="268.993815" i="1018527.8" sn="7.45" a="279.70" fwhm="0.000438" res="614068.7" algo="FTMS"/>
<pk mz="269.030269" i="2044322.6" sn="17.50" a="774.49" fwhm="0.000421" res="638588.1" algo="FTMS"/>
<pk mz="269.066646" i="3283109.3" sn="29.65" a="1293.78" fwhm="0.000428" res="628237.4" algo="FTMS"/>
<pk mz="269.077858" i="1048870.1" z="-1" sn="7.74" a="279.10" fwhm="0.000398" res="675537.5" algo="FTMS" component_name="u" deconvoluted_molecular_mass="267.073467" deconvoluted_isotopic_mass="269.078004"/>
<pk mz="269.103062" i="2428840.0" sn="21.27" a="808.87" fwhm="0.000383" res="703198.2" algo="FTMS"/>
<pk mz="269.131229" i="2356650.3" sn="20.57" a="840.47" fwhm="0.000409" res="657942.6" algo="FTMS"/>
<pk mz="269.139439" i="4193450.8" sn="38.58" a="1712.23" fwhm="0.000427" res="629705.7" algo="FTMS"/>
<pk mz="269.175773" i="1159981.5" sn="8.83" a="269.50" fwhm="0.000372" res="723145.2" algo="FTMS"/>
<pk mz="269.212199" i="3474608.3" sn="31.53" a="1473.17" fwhm="0.000442" res="609107.1" algo="FTMS"/>
<pk mz="270.025594" i="1297644.1" sn="10.18" a="438.82" fwhm="0.000418" res="645393.2" algo="FTMS"/>
<pk mz="270.061921" i="1131630.8" sn="8.55" a="295.22" fwhm="0.000391" res="690562.2" algo="FTMS"/>
<pk mz="271.045943" i="1929780.6" sn="16.38" a="693.18" fwhm="0.000415" res="653127.2" algo="FTMS"/>
<pk mz="271.064568" i="7247670.0" sn="68.53" a="3129.04" fwhm="0.000444" res="609851.9" algo="FTMS"/>
<pk mz="271.082310" i="3168823.3" sn="28.53" a="1259.58" fwhm="0.000442" res="612724.4" algo="FTMS"/>
<pk mz="271.093568" i="1136056.0" sn="8.60" a="297.94" fwhm="0.000380" res="713770.9" algo="FTMS"/>
<pk mz="271.118709" i="6207289.5" sn="58.32" a="2752.54" fwhm="0.000456" res="594287.6" algo="FTMS"/>
<pk mz="271.147091" i="1147579.6" sn="8.71" a="285.43" fwhm="0.000355" res="763590.2" algo="FTMS"/>
<pk mz="271.155076" i="2442044.3" sn="21.40" a="852.20" fwhm="0.000404" res="671504.0" algo="FTMS"/>
<pk mz="271.191485" i="3174462.8" sn="28.58" a="1308.75" fwhm="0.000430" res="631068.1" algo="FTMS"/>
<pk mz="271.227872" i="1503809.3" sn="12.20" a="475.04" fwhm="0.000421" res="644907.1" algo="FTMS"/>
<pk mz="272.041154" i="1430521.0" sn="11.48" a="491.55" fwhm="0.000435" res="625196.7" algo="FTMS"/>
<pk mz="272.067919" i="1303610.8" sn="10.24" a="508.83" fwhm="0.000540" res="503961.8" algo="FTMS"/>
<pk mz="272.077543" i="2071675.4" sn="17.77" a="728.70" fwhm="0.000419" res="649630.3" algo="FTMS"/>
<pk mz="272.113968" i="2823294.0" sn="25.14" a="1076.67" fwhm="0.000437" res="622792.2" algo="FTMS"/>
<pk mz="272.405623" i="973521.5" sn="7.00" a="394.07" fwhm="0.000573" res="475209.2" algo="FTMS"/>
<pk mz="273.004093" i="1051129.3" sn="7.76" a="388.78" fwhm="0.000507" res="538931.0" algo="FTMS"/>
<pk mz="273.025142" i="1297082.6" sn="10.17" a="352.56" fwhm="0.000393" res="693975.8" algo="FTMS"/>
<pk mz="273.040445" i="1272891.6" sn="9.94" a="505.07" fwhm="0.000511" res="533827.9" algo="FTMS"/>
<pk mz="273.061576" i="2225597.0" sn="19.28" a="779.64" fwhm="0.000413" res="661338.6" algo="FTMS"/>
<pk mz="273.097988" i="6154175.5" sn="57.80" a="2658.64" fwhm="0.000456" res="598960.2" algo="FTMS"/>
<pk mz="273.109226" i="1674432.1" sn="13.87" a="501.93" fwhm="0.000370" res="738546.1" algo="FTMS"/>
<pk mz="273.134348" i="7424450.0" sn="70.26" a="3201.14" fwhm="0.000447" res="611425.3" algo="FTMS"/>
<pk mz="273.170746" i="1856196.3" sn="15.59" a="643.28" fwhm="0.000418" res="653056.0" algo="FTMS"/>
<pk mz="273.207144" i="1385158.6" sn="10.99" a="489.92" fwhm="0.000452" res="604718.0" algo="FTMS"/>
<pk mz="274.055994" i="1819389.8" sn="15.23" a="636.24" fwhm="0.000425" res="644926.0" algo="FTMS"/>
<pk mz="274.093224" i="4559360.0" sn="41.99" a="1877.78" fwhm="0.000436" res="628369.2" algo="FTMS"/>
<pk mz="274.129564" i="1084546.4" sn="8.06" a="277.36" fwhm="0.000349" res="786539.7" algo="FTMS"/>
<pk mz="274.137727" i="1106435.0" sn="8.27" a="302.14" fwhm="0.000383" res="715408.6" algo="FTMS"/>
<pk mz="274.482995" i="1084889.1" sn="8.06" a="417.19" fwhm="0.000549" res="500117.2" algo="FTMS"/>
<pk mz="275.019710" i="1343163.3" sn="10.58" a="388.51" fwhm="0.000384" res="715434.8" algo="FTMS"/>
<pk mz="275.077263" i="2492478.8" sn="21.80" a="944.29" fwhm="0.000423" res="650061.4" algo="FTMS"/>
<pk mz="275.096576" i="1035840.1" sn="7.58" a="300.35" fwhm="0.000398" res="690626.7" algo="FTMS"/>
<pk mz="275.103769" i="1547328.5" sn="12.57" a="620.06" fwhm="0.000520" res="528571.9" algo="FTMS"/>
<pk mz="275.105536" i="1064896.6" sn="7.86" a="265.59" fwhm="0.000376" res="731044.8" algo="FTMS"/>
<pk mz="275.113622" i="5875777.0" sn="54.84" a="2655.60" fwhm="0.000473" res="581624.2" algo="FTMS"/>
<pk mz="275.150000" i="2497603.5" sn="21.85" a="923.06" fwhm="0.000438" res="628099.0" algo="FTMS"/>
<pk mz="275.488106" i="1103320.8" sn="8.24" a="476.58" fwhm="0.000604" res="456011.9" algo="FTMS"/>
<pk mz="276.071645" i="1748093.5" sn="14.53" a="526.95" fwhm="0.000383" res="721292.9" algo="FTMS"/>
<pk mz="276.850519" i="1455918.1" sn="11.68" a="442.28" fwhm="0.000422" res="656503.4" algo="FTMS"/>
<pk mz="276.998933" i="1173943.4" sn="8.93" a="344.00" fwhm="0.000402" res="688578.6" algo="FTMS"/>
<pk mz="277.023287" i="8553145.0" sn="80.99" a="3816.83" fwhm="0.000460" res="602689.0" algo="FTMS"/>
<pk mz="277.035390" i="2222777.8" sn="19.17" a="925.37" fwhm="0.000451" res="613788.7" algo="FTMS"/>
<pk mz="277.050311" i="4718778.5" sn="43.54" a="2133.04" fwhm="0.000482" res="574455.0" algo="FTMS"/>
<pk mz="277.054857" i="5874363.0" sn="54.83" a="3024.28" fwhm="0.000539" res="514454.9" algo="FTMS"/>
<pk mz="277.059625" i="410646208.0" z="-1" sn="4007.53" a="192847.41" fwhm="0.000471" res="588021.3" algo="FTMS" component_name="A" deconvoluted_molecular_mass="277.059788" deconvoluted_isotopic_mass="277.059783"/>
<pk mz="277.071762" i="1056187.9" sn="7.78" a="278.07" fwhm="0.000367" res="755724.3" algo="FTMS"/>
<pk mz="277.084901" i="1224060.8" sn="9.42" a="524.21" fwhm="0.000567" res="489028.1" algo="FTMS"/>
<pk mz="277.121237" i="1182015.0" sn="9.01" a="333.04" fwhm="0.000430" res="644372.2" algo="FTMS"/>
<pk mz="277.155726" i="1173825.1" sn="8.93" a="298.68" fwhm="0.000408" res="678879.1" algo="FTMS"/>
<pk mz="277.157623" i="1855553.3" sn="15.58" a="881.73" fwhm="0.000541" res="512138.5" algo="FTMS"/>
<pk mz="277.328146" i="997003.9" sn="7.20" a="312.43" fwhm="0.000476" res="582287.5" algo="FTMS"/>
<pk mz="278.026643" i="1402871.5" sn="11.11" a="471.47" fwhm="0.000467" res="595137.9" algo="FTMS"/>
<pk mz="278.056688" i="2879737.3" sn="25.48" a="1211.90" fwhm="0.000458" res="607582.6" algo="FTMS"/>
<pk mz="278.063022" i="42972920.0" z="-1" sn="415.33" a="21333.83" fwhm="0.000481" res="577871.6" algo="FTMS" component_name="A" deconvoluted_molecular_mass="277.059788" deconvoluted_isotopic_mass="278.063180"/>
<pk mz="278.067015" i="1106938.0" sn="8.24" a="445.79" fwhm="0.000517" res="538182.5" algo="FTMS"/>
<pk mz="278.103311" i="1347196.3" sn="10.57" a="398.41" fwhm="0.000429" res="647951.8" algo="FTMS"/>
<pk mz="278.273598" i="1037894.9" sn="7.57" a="397.37" fwhm="0.000517" res="537938.9" algo="FTMS"/>
<pk mz="278.848440" i="2885930.8" sn="25.54" a="1233.02" fwhm="0.000466" res="598466.8" algo="FTMS"/>
<pk mz="278.884802" i="1244973.1" sn="9.58" a="410.90" fwhm="0.000448" res="622920.8" algo="FTMS"/>
<pk mz="279.014652" i="4312885.5" sn="39.41" a="1849.84" fwhm="0.000458" res="608882.8" algo="FTMS"/>
<pk mz="279.020353" i="3772213.8" sn="34.15" a="1584.34" fwhm="0.000450" res="619455.5" algo="FTMS"/>
<pk mz="279.038925" i="11726647.0" z="-1" sn="111.50" a="5507.38" fwhm="0.000475" res="587979.3" algo="FTMS" component_name="y" deconvoluted_molecular_mass="279.039088" deconvoluted_isotopic_mass="279.039085"/>
<pk mz="279.047315" i="1429559.4" sn="11.37" a="532.62" fwhm="0.000463" res="602194.8" algo="FTMS"/>
<pk mz="279.056696" i="117847864.0" z="-1" sn="1143.40" a="58568.21" fwhm="0.000479" res="582339.2" algo="FTMS" component_name="F" deconvoluted_molecular_mass="279.056857" deconvoluted_isotopic_mass="279.056856"/>
<pk mz="279.061426" i="1119288.3" sn="8.36" a="294.98" fwhm="0.000392" res="711122.4" algo="FTMS"/>
<pk mz="279.063899" i="2713656.5" sn="23.86" a="1265.09" fwhm="0.000536" res="520374.6" algo="FTMS"/>
<pk mz="279.066357" i="3132472.5" z="-1" sn="27.93" a="1291.88" fwhm="0.000466" res="598526.9" algo="FTMS" component_name="A" deconvoluted_molecular_mass="277.059788" deconvoluted_isotopic_mass="279.066517"/>
<pk mz="279.073472" i="1959481.0" sn="16.53" a="785.49" fwhm="0.000468" res="595740.1" algo="FTMS"/>
<pk mz="279.087333" i="1695801.9" sn="13.96" a="633.85" fwhm="0.000456" res="611429.4" algo="FTMS"/>
<pk mz="279.098569" i="1758010.6" sn="14.57" a="759.38" fwhm="0.000543" res="513923.8" algo="FTMS"/>
<pk mz="279.100455" i="2122554.8" sn="18.11" a="887.46" fwhm="0.000475" res="587950.3" algo="FTMS"/>
<pk mz="279.118292" i="992187.8" sn="7.12" a="391.01" fwhm="0.000609" res="458561.8" algo="FTMS"/>
<pk mz="279.123785" i="1682492.1" sn="13.83" a="643.34" fwhm="0.000464" res="601474.5" algo="FTMS"/>
<pk mz="279.127145" i="17327932.0" z="-1" sn="165.97" a="8214.46" fwhm="0.000476" res="586264.5" algo="FTMS" component_name="g" deconvoluted_molecular_mass="279.127310" deconvoluted_isotopic_mass="279.127305"/>
<pk mz="279.163580" i="1902782.6" sn="15.98" a="784.54" fwhm="0.000496" res="563162.6" algo="FTMS"/>
<pk mz="279.173230" i="1756479.3" sn="14.55" a="688.70" fwhm="0.000483" res="578060.2" algo="FTMS"/>
<pk mz="280.042286" i="2266998.3" z="-1" sn="19.52" a="864.46" fwhm="0.000464" res="603667.1" algo="FTMS" component_name="y" deconvoluted_molecular_mass="279.039088" deconvoluted_isotopic_mass="280.042447"/>
<pk mz="280.046293" i="1502198.5" sn="12.08" a="476.34" fwhm="0.000413" res="677317.2" algo="FTMS"/>
<pk mz="280.060057" i="10899319.0" z="-1" sn="103.46" a="5243.48" fwhm="0.000480" res="583660.9" algo="FTMS" component_name="F" deconvoluted_molecular_mass="279.056857" deconvoluted_isotopic_mass="280.060219"/>
<pk mz="280.068728" i="3090552.0" sn="27.52" a="1325.14" fwhm="0.000472" res="593886.0" algo="FTMS"/>
<pk mz="280.130544" i="1771131.9" z="-1" sn="14.69" a="619.26" fwhm="0.000418" res="669533.4" algo="FTMS" component_name="g" deconvoluted_molecular_mass="279.127310" deconvoluted_isotopic_mass="280.130705"/>
<pk mz="280.846464" i="1156905.9" sn="8.72" a="322.71" fwhm="0.000402" res="698205.5" algo="FTMS"/>
<pk mz="281.030230" i="2994613.8" sn="26.59" a="1376.92" fwhm="0.000509" res="552287.4" algo="FTMS"/>
<pk mz="281.035956" i="3674550.3" sn="33.20" a="1595.90" fwhm="0.000464" res="605086.1" algo="FTMS"/>
<pk mz="281.052788" i="1868215.3" sn="15.64" a="766.94" fwhm="0.000468" res="600144.9" algo="FTMS"/>
<pk mz="281.060944" i="1174839.8" sn="8.90" a="375.66" fwhm="0.000440" res="638251.8" algo="FTMS"/>
<pk mz="281.066636" i="8463288.0" sn="79.77" a="3958.62" fwhm="0.000479" res="586267.4" algo="FTMS"/>
<pk mz="281.077833" i="1041336.9" sn="7.60" a="334.22" fwhm="0.000422" res="665956.9" algo="FTMS"/>
<pk mz="281.079680" i="1014585.0" sn="7.34" a="342.92" fwhm="0.000501" res="560951.2" algo="FTMS"/>
<pk mz="281.100624" i="1109178.4" sn="8.26" a="375.77" fwhm="0.000479" res="586763.1" algo="FTMS"/>
<pk mz="281.103053" i="1791034.5" sn="14.89" a="659.50" fwhm="0.000464" res="606335.6" algo="FTMS"/>
<pk mz="281.116180" i="1581883.4" sn="12.85" a="609.73" fwhm="0.000483" res="581516.8" algo="FTMS"/>
<pk mz="281.133209" i="4329916.5" sn="39.57" a="2232.06" fwhm="0.000532" res="528605.6" algo="FTMS"/>
<pk mz="281.137854" i="5350333.0" sn="49.50" a="2701.00" fwhm="0.000534" res="526912.7" algo="FTMS"/>
<pk mz="281.142775" i="381417408.0" z="-1" sn="3706.31" a="185437.23" fwhm="0.000488" res="575527.0" algo="FTMS" component_name="B" deconvoluted_molecular_mass="281.142939" deconvoluted_isotopic_mass="281.142937"/>
<pk mz="281.175794" i="1285183.3" sn="9.97" a="408.51" fwhm="0.000461" res="609502.0" algo="FTMS"/>
<pk mz="282.025540" i="1607031.1" sn="13.10" a="627.54" fwhm="0.000463" res="608588.1" algo="FTMS"/>
<pk mz="282.070019" i="2044154.1" sn="17.35" a="909.52" fwhm="0.000512" res="550854.7" algo="FTMS"/>
<pk mz="282.084368" i="4054523.0" sn="36.90" a="1870.98" fwhm="0.000504" res="560013.8" algo="FTMS"/>
<pk mz="282.142139" i="2355967.0" sn="20.29" a="1132.57" fwhm="0.000527" res="534884.7" algo="FTMS"/>
<pk mz="282.146134" i="42301440.0" z="-1" sn="407.02" a="21576.54" fwhm="0.000500" res="563927.7" algo="FTMS" component_name="B" deconvoluted_molecular_mass="281.142939" deconvoluted_isotopic_mass="282.146298"/>
<pk mz="282.149097" i="1185151.4" sn="8.96" a="420.54" fwhm="0.000478" res="590663.8" algo="FTMS"/>
<pk mz="283.009532" i="1313465.4" sn="10.20" a="391.57" fwhm="0.000396" res="714143.8" algo="FTMS"/>
<pk mz="283.045911" i="3323708.0" sn="29.66" a="1379.47" fwhm="0.000467" res="606631.3" algo="FTMS"/>
<pk mz="283.068421" i="5823037.5" sn="53.86" a="2720.94" fwhm="0.000480" res="589614.2" algo="FTMS"/>
<pk mz="283.082289" i="5563454.5" sn="51.34" a="2590.34" fwhm="0.000493" res="574595.8" algo="FTMS"/>
<pk mz="283.087689" i="1150398.8" sn="8.62" a="345.94" fwhm="0.000419" res="676329.0" algo="FTMS"/>
<pk mz="283.118682" i="2288193.0" sn="19.63" a="1066.19" fwhm="0.000527" res="536996.1" algo="FTMS"/>
<pk mz="283.129888" i="991681.7" sn="7.08" a="299.80" fwhm="0.000491" res="576461.9" algo="FTMS"/>
<pk mz="283.138585" i="13196354.0" z="-1" sn="125.24" a="6607.61" fwhm="0.000505" res="561055.2" algo="FTMS" component_name="p" deconvoluted_molecular_mass="283.138757" deconvoluted_isotopic_mass="283.138751"/>
<pk mz="283.147047" i="2943298.8" sn="25.98" a="1300.90" fwhm="0.000481" res="589182.6" algo="FTMS"/>
<pk mz="283.149510" i="2639427.0" z="-1" sn="23.03" a="1176.66" fwhm="0.000491" res="576236.5" algo="FTMS" component_name="B" deconvoluted_molecular_mass="281.142939" deconvoluted_isotopic_mass="283.149676"/>
<pk mz="283.155105" i="1561155.4" sn="12.60" a="552.88" fwhm="0.000459" res="617241.0" algo="FTMS"/>
<pk mz="283.191486" i="4023878.0" sn="36.44" a="1837.38" fwhm="0.000488" res="580650.3" algo="FTMS"/>
<pk mz="283.227835" i="1331016.4" sn="10.37" a="476.44" fwhm="0.000468" res="605663.0" algo="FTMS"/>
<pk mz="284.041173" i="1228801.1" sn="9.38" a="490.63" fwhm="0.000497" res="571266.5" algo="FTMS"/>
<pk mz="284.071761" i="1331715.4" sn="10.37" a="416.18" fwhm="0.000391" res="727142.7" algo="FTMS"/>
<pk mz="284.077563" i="1144963.8" sn="8.57" a="409.02" fwhm="0.000485" res="585951.6" algo="FTMS"/>
<pk mz="284.085691" i="1282820.4" sn="9.90" a="423.54" fwhm="0.000426" res="667574.1" algo="FTMS"/>
<pk mz="284.141979" i="1954696.4" z="-1" sn="16.40" a="774.82" fwhm="0.000490" res="580186.6" algo="FTMS" component_name="p" deconvoluted_molecular_mass="283.138757" deconvoluted_isotopic_mass="284.142146"/>
<pk mz="285.040251" i="1024585.2" sn="7.40" a="332.59" fwhm="0.000483" res="590491.6" algo="FTMS"/>
<pk mz="285.061580" i="12909771.0" z="-1" sn="122.46" a="6426.39" fwhm="0.000500" res="570663.4" algo="FTMS" component_name="s" deconvoluted_molecular_mass="285.061754" deconvoluted_isotopic_mass="285.061749"/>
<pk mz="285.072717" i="1016011.6" sn="7.32" a="397.02" fwhm="0.000609" res="468289.0" algo="FTMS"/>
<pk mz="285.080192" i="5892812.0" sn="54.53" a="2804.53" fwhm="0.000497" res="573450.9" algo="FTMS"/>
<pk mz="285.097956" i="6084813.5" sn="56.39" a="2967.86" fwhm="0.000487" res="585049.3" algo="FTMS"/>
<pk mz="285.109190" i="1233870.3" sn="9.43" a="376.87" fwhm="0.000422" res="675626.1" algo="FTMS"/>
<pk mz="285.126127" i="6150351.5" sn="57.02" a="2964.31" fwhm="0.000505" res="564322.6" algo="FTMS"/>
<pk mz="285.134340" i="5147344.0" sn="47.31" a="2482.61" fwhm="0.000508" res="561291.1" algo="FTMS"/>
<pk mz="285.170735" i="2530770.8" sn="21.98" a="1142.34" fwhm="0.000491" res="580307.3" algo="FTMS"/>
<pk mz="285.207117" i="7459029.5" sn="69.69" a="3836.02" fwhm="0.000519" res="549048.6" algo="FTMS"/>
<pk mz="285.987621" i="1000144.1" sn="7.16" a="478.70" fwhm="0.000703" res="406933.1" algo="FTMS"/>
<pk mz="286.056856" i="1755541.5" sn="14.48" a="833.62" fwhm="0.000525" res="544881.6" algo="FTMS"/>
<pk mz="286.064964" i="1986070.1" z="-1" sn="16.71" a="788.85" fwhm="0.000471" res="606944.8" algo="FTMS" component_name="s" deconvoluted_molecular_mass="285.061754" deconvoluted_isotopic_mass="286.065134"/>
<pk mz="286.093157" i="1080280.3" sn="7.94" a="465.87" fwhm="0.000585" res="488781.9" algo="FTMS"/>
<pk mz="286.129587" i="1468571.0" sn="11.70" a="933.66" fwhm="0.000838" res="341270.4" algo="FTMS"/>
<pk mz="286.210493" i="1310113.3" sn="10.16" a="422.51" fwhm="0.000415" res="690191.4" algo="FTMS"/>
<pk mz="286.916556" i="1014616.6" sn="7.27" a="363.31" fwhm="0.000501" res="572778.9" algo="FTMS"/>
<pk mz="287.019730" i="1222496.8" sn="9.27" a="423.64" fwhm="0.000466" res="616274.1" algo="FTMS"/>
<pk mz="287.040811" i="1413090.5" sn="11.10" a="575.07" fwhm="0.000534" res="537101.4" algo="FTMS"/>
<pk mz="287.056003" i="1232995.8" sn="9.37" a="466.51" fwhm="0.000527" res="544376.3" algo="FTMS"/>
<pk mz="287.077220" i="2727269.5" sn="23.77" a="1142.06" fwhm="0.000478" res="600017.7" algo="FTMS"/>
<pk mz="287.113606" i="7760232.5" sn="72.25" a="3811.13" fwhm="0.000500" res="574519.9" algo="FTMS"/>
<pk mz="287.124876" i="2196585.3" sn="18.65" a="994.40" fwhm="0.000491" res="584992.0" algo="FTMS"/>
<pk mz="287.150017" i="5118827.0" sn="46.81" a="2509.52" fwhm="0.000513" res="559831.2" algo="FTMS"/>
<pk mz="287.186417" i="1496430.1" sn="11.91" a="538.25" fwhm="0.000433" res="663921.4" algo="FTMS"/>
<pk mz="287.222773" i="3336561.0" sn="29.64" a="1375.54" fwhm="0.000456" res="630367.9" algo="FTMS"/>
<pk mz="288.071674" i="1618359.0" sn="13.08" a="658.48" fwhm="0.000462" res="623989.4" algo="FTMS"/>
<pk mz="288.108891" i="1176378.1" sn="8.82" a="304.83" fwhm="0.000418" res="689202.6" algo="FTMS"/>
<pk mz="288.145266" i="1126717.1" sn="8.34" a="288.55" fwhm="0.000382" res="755240.3" algo="FTMS"/>
<pk mz="288.153234" i="994365.9" sn="7.07" a="470.64" fwhm="0.000576" res="500659.7" algo="FTMS"/>
<pk mz="288.987215" i="1493509.6" sn="11.88" a="702.62" fwhm="0.000558" res="517447.2" algo="FTMS"/>
<pk mz="289.035418" i="1754633.9" sn="14.39" a="712.10" fwhm="0.000470" res="615589.7" algo="FTMS"/>
<pk mz="289.056435" i="1635083.8" sn="13.24" a="741.07" fwhm="0.000567" res="509941.1" algo="FTMS"/>
<pk mz="289.092891" i="3886607.0" sn="34.93" a="1865.33" fwhm="0.000506" res="571049.1" algo="FTMS"/>
<pk mz="289.121181" i="8676881.0" sn="81.08" a="4425.24" fwhm="0.000523" res="553008.6" algo="FTMS"/>
<pk mz="289.129257" i="5578258.0" sn="51.23" a="2822.13" fwhm="0.000530" res="545562.2" algo="FTMS"/>
<pk mz="289.165642" i="2507285.3" sn="21.64" a="1097.05" fwhm="0.000476" res="608055.4" algo="FTMS"/>
<pk mz="289.202012" i="1016088.6" sn="7.28" a="278.02" fwhm="0.000441" res="655363.9" algo="FTMS"/>
<pk mz="290.030609" i="1283683.8" sn="9.86" a="387.45" fwhm="0.000403" res="719438.2" algo="FTMS"/>
<pk mz="290.050903" i="3726949.5" sn="33.39" a="1965.38" fwhm="0.000520" res="558214.5" algo="FTMS"/>
<pk mz="290.124537" i="1881452.4" sn="15.61" a="696.63" fwhm="0.000436" res="665345.5" algo="FTMS"/>
<pk mz="290.738069" i="1004838.3" sn="7.17" a="472.80" fwhm="0.000733" res="396472.9" algo="FTMS"/>
<pk mz="291.014652" i="1829569.0" sn="15.11" a="724.67" fwhm="0.000475" res="612966.7" algo="FTMS"/>
<pk mz="291.038907" i="25836228.0" z="-1" sn="246.39" a="13670.36" fwhm="0.000532" res="547262.3" algo="FTMS" component_name="V" deconvoluted_molecular_mass="291.039086" deconvoluted_isotopic_mass="291.039084"/>
<pk mz="291.050983" i="1645892.5" sn="13.34" a="742.25" fwhm="0.000536" res="543158.2" algo="FTMS"/>
<pk mz="291.100566" i="1157193.4" sn="8.64" a="562.57" fwhm="0.000640" res="454945.2" algo="FTMS"/>
<pk mz="291.108532" i="1013322.1" sn="7.25" a="293.27" fwhm="0.000458" res="636192.6" algo="FTMS"/>
<pk mz="291.118251" i="2827723.0" sn="24.73" a="1234.99" fwhm="0.000475" res="612534.4" algo="FTMS"/>
<pk mz="291.136910" i="1339596.9" sn="10.39" a="603.26" fwhm="0.000504" res="577342.3" algo="FTMS"/>
<pk mz="291.144957" i="1192269.6" sn="8.97" a="433.99" fwhm="0.000559" res="520570.4" algo="FTMS"/>
<pk mz="291.173254" i="1434960.4" sn="11.31" a="503.60" fwhm="0.000452" res="644195.0" algo="FTMS"/>
<pk mz="291.209677" i="2154196.0" sn="18.24" a="899.41" fwhm="0.000496" res="587384.0" algo="FTMS"/>
<pk mz="292.042272" i="3074343.0" z="-1" sn="26.97" a="1456.02" fwhm="0.000533" res="547591.4" algo="FTMS" component_name="V" deconvoluted_molecular_mass="291.039086" deconvoluted_isotopic_mass="292.042451"/>
<pk mz="292.046326" i="1424807.4" sn="11.16" a="543.99" fwhm="0.000484" res="603835.2" algo="FTMS"/>
<pk mz="292.082732" i="1342123.1" sn="10.36" a="554.40" fwhm="0.000527" res="554541.9" algo="FTMS"/>
<pk mz="292.103760" i="8485677.0" sn="78.84" a="4639.13" fwhm="0.000528" res="553036.1" algo="FTMS"/>
<pk mz="292.777003" i="1063474.9" sn="7.69" a="488.36" fwhm="0.000684" res="428174.7" algo="FTMS"/>
<pk mz="293.030298" i="3053197.5" sn="26.76" a="1342.32" fwhm="0.000497" res="589854.3" algo="FTMS"/>
<pk mz="293.035956" i="8982414.0" sn="83.60" a="5017.36" fwhm="0.000541" res="542108.2" algo="FTMS"/>
<pk mz="293.054591" i="3496848.0" sn="31.02" a="1577.93" fwhm="0.000486" res="602510.0" algo="FTMS"/>
<pk mz="293.066671" i="2705297.3" sn="23.43" a="1142.76" fwhm="0.000502" res="583858.6" algo="FTMS"/>
<pk mz="293.079710" i="3004818.8" sn="26.30" a="1389.98" fwhm="0.000543" res="539928.4" algo="FTMS"/>
<pk mz="293.103009" i="1712021.3" sn="13.91" a="677.85" fwhm="0.000478" res="613515.8" algo="FTMS"/>
<pk mz="293.107100" i="1677461.6" sn="13.58" a="852.47" fwhm="0.000579" res="506308.5" algo="FTMS"/>
<pk mz="293.114269" i="1648662.4" sn="13.30" a="703.18" fwhm="0.000540" res="542591.0" algo="FTMS"/>
<pk mz="293.116121" i="2753686.8" sn="23.89" a="1228.05" fwhm="0.000497" res="590238.1" algo="FTMS"/>
<pk mz="293.142790" i="29367194.0" z="-1" sn="278.99" a="15564.81" fwhm="0.000536" res="547121.0" algo="FTMS" component_name="T" deconvoluted_molecular_mass="293.142973" deconvoluted_isotopic_mass="293.142970"/>
<pk mz="293.150585" i="1415194.3" sn="11.06" a="593.86" fwhm="0.000510" res="574863.2" algo="FTMS"/>
<pk mz="293.152482" i="1895578.5" sn="15.67" a="730.86" fwhm="0.000493" res="594420.6" algo="FTMS"/>
<pk mz="293.175806" i="25801628.0" z="-1" sn="244.81" a="13875.79" fwhm="0.000542" res="541025.9" algo="FTMS" component_name="W" deconvoluted_molecular_mass="293.175990" deconvoluted_isotopic_mass="293.175986"/>
<pk mz="293.179184" i="5261213.5" sn="47.93" a="2682.52" fwhm="0.000536" res="546681.4" algo="FTMS"/>
<pk mz="293.188903" i="3174046.3" sn="27.92" a="1677.10" fwhm="0.000551" res="531812.6" algo="FTMS"/>
<pk mz="294.025511" i="1089529.0" sn="7.94" a="405.51" fwhm="0.000449" res="655006.6" algo="FTMS"/>
<pk mz="294.039381" i="1248634.6" sn="9.47" a="445.49" fwhm="0.000482" res="609736.5" algo="FTMS"/>
<pk mz="294.061971" i="1343357.1" sn="10.37" a="496.29" fwhm="0.000489" res="601169.0" algo="FTMS"/>
<pk mz="294.082200" i="2483711.3" sn="21.30" a="1041.99" fwhm="0.000480" res="612646.1" algo="FTMS"/>
<pk mz="294.146152" i="4145158.5" z="-1" sn="37.23" a="2150.68" fwhm="0.000516" res="570550.2" algo="FTMS" component_name="T" deconvoluted_molecular_mass="293.142973" deconvoluted_isotopic_mass="294.146334"/>
<pk mz="294.179176" i="4528138.0" z="-1" sn="40.90" a="2215.40" fwhm="0.000516" res="570489.6" algo="FTMS" component_name="W" deconvoluted_molecular_mass="293.175990" deconvoluted_isotopic_mass="294.179358"/>
<pk mz="294.182581" i="1099402.4" sn="8.03" a="344.04" fwhm="0.000457" res="643262.5" algo="FTMS"/>
<pk mz="294.710104" i="999493.5" sn="7.08" a="330.99" fwhm="0.000487" res="604911.7" algo="FTMS"/>
<pk mz="295.009511" i="1631079.5" sn="13.13" a="732.93" fwhm="0.000507" res="581642.4" algo="FTMS"/>
<pk mz="295.045952" i="2771307.8" sn="24.06" a="1284.63" fwhm="0.000507" res="581657.2" algo="FTMS"/>
<pk mz="295.051678" i="1330796.4" sn="10.25" a="437.58" fwhm="0.000446" res="661956.6" algo="FTMS"/>
<pk mz="295.082312" i="2643568.0" sn="22.84" a="1386.20" fwhm="0.000550" res="536173.7" algo="FTMS"/>
<pk mz="295.085599" i="1067312.3" sn="7.73" a="729.09" fwhm="0.000820" res="359715.5" algo="FTMS"/>
<pk mz="295.093571" i="1055601.1" sn="7.61" a="410.21" fwhm="0.000532" res="554296.4" algo="FTMS"/>
<pk mz="295.095410" i="2335089.5" sn="19.88" a="1122.92" fwhm="0.000516" res="572067.6" algo="FTMS"/>
<pk mz="295.113248" i="1167347.5" sn="8.69" a="482.02" fwhm="0.000509" res="580066.3" algo="FTMS"/>
<pk mz="295.118659" i="1570676.1" sn="12.55" a="587.65" fwhm="0.000476" res="620298.6" algo="FTMS"/>
<pk mz="295.122087" i="1597812.5" sn="12.81" a="588.45" fwhm="0.000447" res="660273.8" algo="FTMS"/>
<pk mz="295.131774" i="2158965.5" sn="18.19" a="914.91" fwhm="0.000488" res="605297.2" algo="FTMS"/>
<pk mz="295.137308" i="1033206.2" sn="7.40" a="334.28" fwhm="0.000477" res="618984.7" algo="FTMS"/>
<pk mz="295.138620" i="1467894.4" sn="11.57" a="570.10" fwhm="0.000506" res="582851.3" algo="FTMS"/>
<pk mz="295.158463" i="19336312.0" z="-1" sn="182.84" a="10459.60" fwhm="0.000539" res="547353.2" algo="FTMS" component_name="b" deconvoluted_molecular_mass="295.158647" deconvoluted_isotopic_mass="295.158646"/>
<pk mz="296.041154" i="1677279.8" sn="13.57" a="632.34" fwhm="0.000487" res="608440.6" algo="FTMS"/>
<pk mz="296.077524" i="1546212.1" sn="12.32" a="595.20" fwhm="0.000491" res="603450.1" algo="FTMS"/>
<pk mz="296.100019" i="2306022.8" sn="19.60" a="966.03" fwhm="0.000507" res="584361.7" algo="FTMS"/>
<pk mz="296.161812" i="3525870.3" z="-1" sn="31.29" a="1730.69" fwhm="0.000538" res="550651.8" algo="FTMS" component_name="b" deconvoluted_molecular_mass="295.158647" deconvoluted_isotopic_mass="296.161996"/>
<pk mz="297.025221" i="2800982.5" sn="24.21" a="1274.81" fwhm="0.000508" res="584396.5" algo="FTMS"/>
<pk mz="297.061604" i="4582235.0" sn="41.20" a="2264.90" fwhm="0.000531" res="559601.4" algo="FTMS"/>
<pk mz="297.066284" i="1378523.6" sn="10.65" a="488.15" fwhm="0.000496" res="598965.0" algo="FTMS"/>
<pk mz="297.097979" i="3431263.5" sn="30.22" a="1634.54" fwhm="0.000525" res="565645.0" algo="FTMS"/>
<pk mz="297.109229" i="1036384.9" sn="7.39" a="550.29" fwhm="0.000688" res="431938.7" algo="FTMS"/>
<pk mz="297.134355" i="3321700.0" sn="29.18" a="1588.19" fwhm="0.000514" res="578409.4" algo="FTMS"/>
<pk mz="297.152951" i="76299624.0" z="-1" sn="725.03" a="42396.12" fwhm="0.000548" res="542287.5" algo="FTMS" component_name="K" deconvoluted_molecular_mass="297.153144" deconvoluted_isotopic_mass="297.153138"/>
<pk mz="297.207084" i="1647469.0" sn="13.22" a="652.34" fwhm="0.000486" res="611854.0" algo="FTMS"/>
<pk mz="297.243525" i="1371633.5" sn="10.59" a="508.04" fwhm="0.000485" res="613318.3" algo="FTMS"/>
<pk mz="298.056808" i="1652951.4" sn="13.27" a="621.13" fwhm="0.000495" res="601941.4" algo="FTMS"/>
<pk mz="298.156339" i="13108708.0" z="-1" sn="122.50" a="7409.37" fwhm="0.000562" res="530880.0" algo="FTMS" component_name="K" deconvoluted_molecular_mass="297.153144" deconvoluted_isotopic_mass="298.156527"/>
<pk mz="299.040873" i="3028054.3" sn="26.38" a="1440.48" fwhm="0.000527" res="567711.2" algo="FTMS"/>
<pk mz="299.077238" i="7125595.0" sn="65.45" a="3934.38" fwhm="0.000559" res="535391.7" algo="FTMS"/>
<pk mz="299.088456" i="1413852.5" sn="10.99" a="669.75" fwhm="0.000607" res="492961.1" algo="FTMS"/>
<pk mz="299.095857" i="2331997.5" sn="19.74" a="1080.04" fwhm="0.000525" res="570006.6" algo="FTMS"/>
<pk mz="299.113635" i="6045792.0" sn="55.15" a="3147.99" fwhm="0.000550" res="543701.9" algo="FTMS"/>
<pk mz="299.124850" i="1391969.3" sn="10.78" a="517.46" fwhm="0.000521" res="574260.2" algo="FTMS"/>
<pk mz="299.148805" i="2672228.5" sn="22.98" a="1155.56" fwhm="0.000494" res="605152.1" algo="FTMS"/>
<pk mz="299.150013" i="4268644.5" sn="38.21" a="2297.10" fwhm="0.000556" res="537936.3" algo="FTMS"/>
<pk mz="299.186387" i="3246185.3" sn="28.46" a="1576.52" fwhm="0.000535" res="559039.6" algo="FTMS"/>
<pk mz="299.222804" i="2652526.0" sn="22.80" a="1241.64" fwhm="0.000522" res="573037.6" algo="FTMS"/>
<pk mz="300.072500" i="1209823.4" sn="9.04" a="404.78" fwhm="0.000477" res="628646.4" algo="FTMS"/>
<pk mz="300.120100" i="1135333.8" sn="8.33" a="424.13" fwhm="0.000517" res="580123.1" algo="FTMS"/>
<pk mz="300.152204" i="1021546.1" sn="7.24" a="351.60" fwhm="0.000517" res="580369.0" algo="FTMS"/>
<pk mz="300.192808" i="1373295.6" sn="10.60" a="573.90" fwhm="0.000562" res="534345.2" algo="FTMS"/>
<pk mz="300.226134" i="1003828.1" sn="7.07" a="402.01" fwhm="0.000603" res="498101.8" algo="FTMS"/>
<pk mz="301.035369" i="1055459.0" sn="7.57" a="424.78" fwhm="0.000584" res="515538.4" algo="FTMS"/>
<pk mz="301.056523" i="1719398.0" sn="13.90" a="614.14" fwhm="0.000454" res="663670.2" algo="FTMS"/>
<pk mz="301.071681" i="1235304.1" sn="9.28" a="435.59" fwhm="0.000491" res="613115.7" algo="FTMS"/>
<pk mz="301.092878" i="5124971.0" sn="46.37" a="2565.07" fwhm="0.000533" res="564480.9" algo="FTMS"/>
<pk mz="301.104058" i="1133292.5" sn="8.31" a="354.40" fwhm="0.000424" res="710655.2" algo="FTMS"/>
<pk mz="301.129281" i="7652208.0" sn="70.47" a="4369.82" fwhm="0.000561" res="536957.6" algo="FTMS"/>
<pk mz="301.140504" i="1558257.6" sn="12.36" a="689.94" fwhm="0.000550" res="547570.4" algo="FTMS"/>
<pk mz="301.165651" i="4334965.0" sn="38.84" a="2201.85" fwhm="0.000549" res="548181.7" algo="FTMS"/>
<pk mz="301.202049" i="6137210.0" sn="56.02" a="3451.69" fwhm="0.000563" res="535091.0" algo="FTMS"/>
<pk mz="301.238413" i="1237631.3" sn="9.30" a="458.67" fwhm="0.000516" res="583768.3" algo="FTMS"/>
<pk mz="302.066151" i="12969972.0" z="-1" sn="120.52" a="7356.29" fwhm="0.000574" res="526497.4" algo="FTMS" component_name="q" deconvoluted_molecular_mass="302.066344" deconvoluted_isotopic_mass="302.066345"/>
<pk mz="302.088109" i="1878263.1" sn="15.33" a="895.79" fwhm="0.000583" res="518081.7" algo="FTMS"/>
<pk mz="302.132535" i="1546813.4" sn="12.18" a="917.81" fwhm="0.000705" res="428338.9" algo="FTMS"/>
<pk mz="302.135747" i="2232317.8" sn="18.68" a="941.49" fwhm="0.000519" res="582366.4" algo="FTMS"/>
<pk mz="302.169011" i="1180418.6" sn="8.71" a="489.74" fwhm="0.000558" res="541565.0" algo="FTMS"/>
<pk mz="302.205344" i="1324935.9" sn="10.08" a="646.70" fwhm="0.000585" res="516509.1" algo="FTMS"/>
<pk mz="302.646121" i="1021863.3" sn="7.20" a="696.82" fwhm="0.000972" res="311362.6" algo="FTMS"/>
<pk mz="303.002935" i="2011003.1" sn="16.58" a="851.98" fwhm="0.000496" res="610781.3" algo="FTMS"/>
<pk mz="303.014616" i="1030140.8" sn="7.28" a="414.17" fwhm="0.000575" res="527296.2" algo="FTMS"/>
<pk mz="303.050155" i="9849986.0" sn="90.93" a="5601.96" fwhm="0.000577" res="525135.7" algo="FTMS"/>
<pk mz="303.069484" i="1269380.9" z="-1" sn="9.55" a="432.66" fwhm="0.000480" res="631917.3" algo="FTMS" component_name="q" deconvoluted_molecular_mass="302.066344" deconvoluted_isotopic_mass="303.069679"/>
<pk mz="303.072163" i="2309253.3" sn="19.41" a="1125.02" fwhm="0.000551" res="549736.3" algo="FTMS"/>
<pk mz="303.087405" i="1094535.5" sn="7.89" a="408.08" fwhm="0.000503" res="602261.0" algo="FTMS"/>
<pk mz="303.108554" i="5113994.5" sn="46.01" a="2542.97" fwhm="0.000531" res="571260.7" algo="FTMS"/>
<pk mz="303.119787" i="1015116.2" sn="7.14" a="407.08" fwhm="0.000568" res="533896.0" algo="FTMS"/>
<pk mz="303.136827" i="3210382.8" sn="27.96" a="1592.58" fwhm="0.000545" res="556632.3" algo="FTMS"/>
<pk mz="303.144918" i="4930704.0" sn="44.27" a="2562.82" fwhm="0.000559" res="542705.2" algo="FTMS"/>
<pk mz="303.173225" i="1375124.0" sn="10.55" a="482.85" fwhm="0.000478" res="634346.7" algo="FTMS"/>
<pk mz="303.181372" i="1992853.3" sn="16.41" a="974.12" fwhm="0.000549" res="551766.9" algo="FTMS"/>
<pk mz="303.217704" i="4454042.5" sn="39.75" a="2369.14" fwhm="0.000565" res="536534.6" algo="FTMS"/>
<pk mz="303.520695" i="1072071.3" sn="7.68" a="712.65" fwhm="0.000903" res="336193.8" algo="FTMS"/>
<pk mz="304.046312" i="1481237.5" sn="11.56" a="551.04" fwhm="0.000467" res="651529.9" algo="FTMS"/>
<pk mz="304.053532" i="2062870.5" sn="17.08" a="871.75" fwhm="0.000498" res="610247.5" algo="FTMS"/>
<pk mz="304.063231" i="3967768.0" sn="35.14" a="2050.62" fwhm="0.000548" res="554658.7" algo="FTMS"/>
<pk mz="304.066597" i="1363096.5" sn="10.44" a="639.78" fwhm="0.000522" res="582733.8" algo="FTMS"/>
<pk mz="304.103780" i="1325086.1" sn="10.08" a="419.22" fwhm="0.000413" res="735817.8" algo="FTMS"/>
<pk mz="304.112034" i="1084127.4" sn="7.79" a="521.17" fwhm="0.000673" res="451888.5" algo="FTMS"/>
<pk mz="304.140203" i="1030563.6" sn="7.28" a="360.05" fwhm="0.000463" res="656922.1" algo="FTMS"/>
<pk mz="304.881814" i="2967444.0" sn="25.65" a="1405.23" fwhm="0.000513" res="594396.5" algo="FTMS"/>
<pk mz="305.030277" i="2028714.6" sn="16.75" a="966.96" fwhm="0.000536" res="569054.6" algo="FTMS"/>
<pk mz="305.047248" i="3030957.3" sn="26.25" a="1468.51" fwhm="0.000511" res="597125.9" algo="FTMS"/>
<pk mz="305.052008" i="1070894.0" sn="7.67" a="421.91" fwhm="0.000580" res="525602.5" algo="FTMS"/>
<pk mz="305.053916" i="1487534.3" sn="11.62" a="522.58" fwhm="0.000457" res="667825.8" algo="FTMS"/>
<pk mz="305.054594" i="5206958.5" sn="46.89" a="2702.58" fwhm="0.000545" res="560095.5" algo="FTMS"/>
<pk mz="305.066672" i="1417008.3" sn="10.95" a="708.45" fwhm="0.000665" res="458457.1" algo="FTMS"/>
<pk mz="305.069993" i="1103024.8" sn="7.97" a="428.31" fwhm="0.000512" res="595287.7" algo="FTMS"/>
<pk mz="305.079753" i="1199922.3" sn="8.89" a="483.30" fwhm="0.000503" res="606504.3" algo="FTMS"/>
<pk mz="305.116074" i="2108087.8" sn="17.50" a="1086.15" fwhm="0.000583" res="523588.1" algo="FTMS"/>
<pk mz="305.124221" i="2301881.0" sn="19.34" a="1104.33" fwhm="0.000540" res="565348.8" algo="FTMS"/>
<pk mz="305.133967" i="1263674.6" sn="9.49" a="453.51" fwhm="0.000506" res="603020.4" algo="FTMS"/>
<pk mz="305.152457" i="1345341.4" sn="10.27" a="465.94" fwhm="0.000504" res="605607.0" algo="FTMS"/>
<pk mz="305.188890" i="6541763.0" sn="59.55" a="3536.38" fwhm="0.000556" res="549147.2" algo="FTMS"/>
<pk mz="306.050559" i="1135305.0" sn="8.28" a="357.46" fwhm="0.000488" res="627648.6" algo="FTMS"/>
<pk mz="306.061936" i="1605194.8" sn="12.73" a="813.91" fwhm="0.000628" res="487265.6" algo="FTMS"/>
<pk mz="306.083078" i="1064654.1" sn="7.61" a="457.73" fwhm="0.000579" res="528995.6" algo="FTMS"/>
<pk mz="306.192283" i="1287391.3" sn="9.72" a="448.64" fwhm="0.000498" res="614892.7" algo="FTMS"/>
<pk mz="306.879792" i="5963468.5" sn="54.06" a="3277.30" fwhm="0.000566" res="542359.3" algo="FTMS"/>
<pk mz="306.993505" i="3955934.5" sn="35.02" a="1974.12" fwhm="0.000542" res="566354.0" algo="FTMS"/>
<pk mz="307.009555" i="2172641.3" sn="18.11" a="943.12" fwhm="0.000497" res="618253.3" algo="FTMS"/>
<pk mz="307.033907" i="1512293.0" sn="11.85" a="785.39" fwhm="0.000612" res="501441.4" algo="FTMS"/>
<pk mz="307.045918" i="3632359.0" sn="31.96" a="1794.10" fwhm="0.000547" res="561252.3" algo="FTMS"/>
<pk mz="307.051563" i="2780647.8" sn="23.88" a="1505.24" fwhm="0.000603" res="509139.3" algo="FTMS"/>
<pk mz="307.070244" i="4866795.0" sn="43.66" a="2656.01" fwhm="0.000576" res="533457.5" algo="FTMS"/>
<pk mz="307.082331" i="2345708.8" sn="19.75" a="1282.15" fwhm="0.000620" res="495684.4" algo="FTMS"/>
<pk mz="307.095395" i="3068655.0" sn="26.61" a="1538.42" fwhm="0.000549" res="559660.3" algo="FTMS"/>
<pk mz="307.113217" i="1037169.8" sn="7.34" a="406.26" fwhm="0.000533" res="576557.7" algo="FTMS"/>
<pk mz="307.118713" i="1011634.6" sn="7.10" a="470.47" fwhm="0.000629" res="488106.4" algo="FTMS"/>
<pk mz="307.131748" i="2380276.8" sn="20.08" a="1131.48" fwhm="0.000568" res="540890.9" algo="FTMS"/>
<pk mz="307.158402" i="1320953.0" sn="9.98" a="512.02" fwhm="0.000485" res="633546.8" algo="FTMS"/>
<pk mz="307.168183" i="1718522.6" sn="13.73" a="818.46" fwhm="0.000574" res="535493.7" algo="FTMS"/>
<pk mz="307.185940" i="2449405.5" sn="20.62" a="1400.61" fwhm="0.000583" res="527245.5" algo="FTMS"/>
<pk mz="307.194887" i="1504766.9" sn="11.71" a="593.66" fwhm="0.000503" res="611041.2" algo="FTMS"/>
<pk mz="307.204550" i="2076160.5" sn="17.10" a="937.49" fwhm="0.000532" res="577924.0" algo="FTMS"/>
<pk mz="308.012948" i="1006595.7" sn="7.01" a="328.99" fwhm="0.000518" res="594261.9" algo="FTMS"/>
<pk mz="308.041178" i="1208584.4" sn="8.92" a="391.51" fwhm="0.000459" res="670603.7" algo="FTMS"/>
<pk mz="308.077597" i="1493646.3" sn="11.61" a="591.26" fwhm="0.000499" res="617505.6" algo="FTMS"/>
<pk mz="308.877762" i="2853394.5" sn="24.43" a="1432.83" fwhm="0.000546" res="565404.0" algo="FTMS"/>
<pk mz="308.991457" i="3731493.5" sn="32.71" a="1888.41" fwhm="0.000548" res="564358.7" algo="FTMS"/>
<pk mz="309.025200" i="2836011.3" sn="24.26" a="1286.76" fwhm="0.000523" res="591271.8" algo="FTMS"/>
<pk mz="309.061580" i="3774001.3" sn="33.11" a="2088.55" fwhm="0.000570" res="541902.8" algo="FTMS"/>
<pk mz="309.067236" i="1269682.1" sn="9.49" a="479.18" fwhm="0.000506" res="610913.5" algo="FTMS"/>
<pk mz="309.072845" i="1059635.1" sn="7.51" a="356.93" fwhm="0.000450" res="687027.5" algo="FTMS"/>
<pk mz="309.074602" i="1948979.4" sn="15.90" a="876.32" fwhm="0.000531" res="582310.1" algo="FTMS"/>
<pk mz="309.092443" i="1059126.4" sn="7.51" a="400.85" fwhm="0.000522" res="592183.9" algo="FTMS"/>
<pk mz="309.097965" i="2753847.3" sn="23.49" a="1352.79" fwhm="0.000564" res="547918.5" algo="FTMS"/>
<pk mz="309.101308" i="1283255.9" sn="9.62" a="551.64" fwhm="0.000541" res="571323.5" algo="FTMS"/>
<pk mz="309.111018" i="3833913.5" sn="33.68" a="2013.13" fwhm="0.000566" res="546059.9" algo="FTMS"/>
<pk mz="309.134379" i="1311549.4" sn="9.89" a="450.83" fwhm="0.000482" res="641381.8" algo="FTMS"/>
<pk mz="309.137700" i="3267134.0" sn="28.33" a="1711.54" fwhm="0.000541" res="571319.7" algo="FTMS"/>
<pk mz="309.147399" i="1900607.6" sn="15.44" a="835.96" fwhm="0.000546" res="565686.3" algo="FTMS"/>
<pk mz="309.152973" i="3150656.5" sn="27.23" a="1779.30" fwhm="0.000613" res="504514.1" algo="FTMS"/>
<pk mz="309.170799" i="2311235.5" sn="19.32" a="1074.17" fwhm="0.000530" res="583599.7" algo="FTMS"/>
<pk mz="309.174166" i="2725956.0" sn="23.23" a="1474.49" fwhm="0.000588" res="526136.0" algo="FTMS"/>
<pk mz="309.183798" i="1045445.7" sn="7.38" a="357.49" fwhm="0.000461" res="671207.4" algo="FTMS"/>
<pk mz="309.207143" i="2017097.6" sn="16.54" a="884.84" fwhm="0.000527" res="587062.6" algo="FTMS"/>
<pk mz="310.056839" i="2139609.3" sn="17.70" a="970.92" fwhm="0.000537" res="577791.2" algo="FTMS"/>
<pk mz="310.069917" i="3295963.5" sn="28.60" a="1876.62" fwhm="0.000612" res="506592.0" algo="FTMS"/>
<pk mz="310.210440" i="1186547.5" sn="8.71" a="631.60" fwhm="0.000603" res="514762.1" algo="FTMS"/>
<pk mz="311.004524" i="1251324.3" sn="9.32" a="524.56" fwhm="0.000550" res="565814.0" algo="FTMS"/>
<pk mz="311.040845" i="3011970.5" sn="25.92" a="1434.69" fwhm="0.000533" res="583894.5" algo="FTMS"/>
<pk mz="311.077234" i="5005705.0" sn="44.72" a="2828.89" fwhm="0.000597" res="521137.4" algo="FTMS"/>
<pk mz="311.088472" i="1497354.9" sn="11.64" a="764.25" fwhm="0.000652" res="477421.5" algo="FTMS"/>
<pk mz="311.090314" i="2384779.3" sn="20.01" a="1269.74" fwhm="0.000581" res="535057.7" algo="FTMS"/>
<pk mz="311.108123" i="1505934.3" sn="11.72" a="777.78" fwhm="0.000623" res="499706.0" algo="FTMS"/>
<pk mz="311.113632" i="4966287.0" sn="44.35" a="2749.29" fwhm="0.000579" res="537548.2" algo="FTMS"/>
<pk mz="311.126661" i="1896721.5" sn="15.40" a="1101.36" fwhm="0.000681" res="456878.3" algo="FTMS"/>
<pk mz="311.132225" i="2548626.5" sn="21.55" a="1203.36" fwhm="0.000543" res="572925.9" algo="FTMS"/>
<pk mz="311.150007" i="3718037.5" sn="32.58" a="1949.61" fwhm="0.000574" res="541915.2" algo="FTMS"/>
<pk mz="311.156857" i="2215062.8" sn="18.41" a="1066.72" fwhm="0.000589" res="527891.8" algo="FTMS"/>
<pk mz="311.162648" i="3259031.8" sn="28.25" a="1911.67" fwhm="0.000657" res="473577.9" algo="FTMS"/>
<pk mz="311.168586" i="253003168.0" z="-1" sn="2383.66" a="150167.86" fwhm="0.000593" res="524846.6" algo="FTMS" component_name="C" deconvoluted_molecular_mass="311.168801" deconvoluted_isotopic_mass="311.168794"/>
<pk mz="311.186429" i="2419612.0" sn="20.33" a="1089.95" fwhm="0.000507" res="613879.4" algo="FTMS"/>
<pk mz="311.222815" i="3904418.3" sn="34.34" a="2213.07" fwhm="0.000602" res="516712.4" algo="FTMS"/>
<pk mz="311.533633" i="1114968.5" sn="8.03" a="630.58" fwhm="0.000747" res="417227.0" algo="FTMS"/>
<pk mz="312.067050" i="1668406.4" sn="13.25" a="1063.70" fwhm="0.000739" res="422065.4" algo="FTMS"/>
<pk mz="312.072533" i="1527863.4" sn="11.92" a="574.88" fwhm="0.000484" res="645398.8" algo="FTMS"/>
<pk mz="312.080610" i="1040312.8" sn="7.32" a="404.06" fwhm="0.000566" res="550992.5" algo="FTMS"/>
<pk mz="312.108930" i="1091389.9" sn="7.81" a="330.63" fwhm="0.000477" res="654447.5" algo="FTMS"/>
<pk mz="312.165897" i="1006855.9" sn="7.01" a="527.88" fwhm="0.000756" res="412727.2" algo="FTMS"/>
<pk mz="312.171975" i="40134216.0" z="-1" sn="376.03" a="24791.77" fwhm="0.000609" res="512834.3" algo="FTMS" component_name="C" deconvoluted_molecular_mass="311.168801" deconvoluted_isotopic_mass="312.172184"/>
<pk mz="313.056494" i="4816103.0" sn="42.69" a="2724.30" fwhm="0.000593" res="527959.5" algo="FTMS"/>
<pk mz="313.092874" i="5307117.5" sn="47.29" a="2971.09" fwhm="0.000593" res="527956.6" algo="FTMS"/>
<pk mz="313.104065" i="1444591.5" sn="11.07" a="720.99" fwhm="0.000626" res="500129.6" algo="FTMS"/>
<pk mz="313.111520" i="1409008.8" sn="10.74" a="539.86" fwhm="0.000461" res="679463.9" algo="FTMS"/>
<pk mz="313.129294" i="7682804.0" sn="69.57" a="4598.17" fwhm="0.000610" res="513310.2" algo="FTMS"/>
<pk mz="313.140502" i="1421558.0" sn="10.86" a="589.34" fwhm="0.000531" res="589198.8" algo="FTMS"/>
<pk mz="313.147903" i="2066423.4" sn="16.90" a="951.22" fwhm="0.000571" res="548671.1" algo="FTMS"/>
<pk mz="313.157577" i="1556985.1" sn="12.13" a="806.58" fwhm="0.000620" res="505331.5" algo="FTMS"/>
<pk mz="313.164453" i="9669370.0" sn="88.20" a="5711.17" fwhm="0.000596" res="525592.2" algo="FTMS"/>
<pk mz="313.165661" i="5007098.5" sn="44.48" a="2837.11" fwhm="0.000593" res="528474.1" algo="FTMS"/>
<pk mz="313.172926" i="1281275.9" sn="9.54" a="448.06" fwhm="0.000469" res="667935.5" algo="FTMS"/>
<pk mz="313.175335" i="3724028.3" z="-1" sn="32.45" a="1984.40" fwhm="0.000581" res="538731.5" algo="FTMS" component_name="C" deconvoluted_molecular_mass="311.168801" deconvoluted_isotopic_mass="313.175546"/>
<pk mz="313.202069" i="3360001.0" sn="29.03" a="1808.04" fwhm="0.000598" res="523892.5" algo="FTMS"/>
<pk mz="313.238426" i="6009607.5" sn="53.88" a="3357.44" fwhm="0.000589" res="531716.8" algo="FTMS"/>
<pk mz="314.051699" i="1178651.4" sn="8.58" a="474.01" fwhm="0.000538" res="583520.4" algo="FTMS"/>
<pk mz="314.088095" i="1105314.1" sn="7.89" a="474.03" fwhm="0.000603" res="521287.6" algo="FTMS"/>
<pk mz="314.099391" i="1123108.1" sn="8.06" a="475.56" fwhm="0.000549" res="572387.6" algo="FTMS"/>
<pk mz="314.132626" i="1391786.3" sn="10.57" a="495.99" fwhm="0.000509" res="616935.1" algo="FTMS"/>
<pk mz="314.135714" i="1107626.8" sn="7.91" a="445.56" fwhm="0.000540" res="581306.0" algo="FTMS"/>
<pk mz="314.167771" i="1921968.6" sn="15.55" a="975.90" fwhm="0.000609" res="515650.6" algo="FTMS"/>
<pk mz="314.172135" i="1022769.4" sn="7.11" a="337.37" fwhm="0.000503" res="624994.7" algo="FTMS"/>
<pk mz="314.503150" i="1131566.3" sn="8.13" a="670.59" fwhm="0.000799" res="393502.9" algo="FTMS"/>
<pk mz="315.035745" i="1375184.8" sn="10.42" a="583.09" fwhm="0.000588" res="536219.7" algo="FTMS"/>
<pk mz="315.050213" i="1116371.5" sn="7.99" a="509.71" fwhm="0.000608" res="518293.7" algo="FTMS"/>
<pk mz="315.072163" i="2759767.5" sn="23.40" a="1390.47" fwhm="0.000559" res="563589.9" algo="FTMS"/>
<pk mz="315.108526" i="5600350.5" sn="50.04" a="3224.14" fwhm="0.000597" res="527679.8" algo="FTMS"/>
<pk mz="315.119745" i="1300320.4" sn="9.72" a="521.35" fwhm="0.000538" res="585497.1" algo="FTMS"/>
<pk mz="315.144923" i="6541413.0" sn="58.86" a="4102.71" fwhm="0.000623" res="505688.2" algo="FTMS"/>
<pk mz="315.181345" i="4033132.0" sn="35.34" a="2139.59" fwhm="0.000573" res="549933.5" algo="FTMS"/>
<pk mz="315.217709" i="5607538.5" sn="50.11" a="3183.93" fwhm="0.000590" res="534070.2" algo="FTMS"/>
<pk mz="315.254096" i="1368185.4" sn="10.35" a="547.94" fwhm="0.000505" res="624291.9" algo="FTMS"/>
<pk mz="316.148295" i="1474337.3" sn="11.35" a="601.43" fwhm="0.000535" res="591303.2" algo="FTMS"/>
<pk mz="316.151404" i="3132193.8" sn="26.89" a="1719.03" fwhm="0.000612" res="516759.9" algo="FTMS"/>
<pk mz="316.610208" i="1011128.8" sn="7.00" a="497.97" fwhm="0.000718" res="440695.9" algo="FTMS"/>
<pk mz="317.030234" i="1539273.0" sn="11.95" a="801.70" fwhm="0.000592" res="535208.7" algo="FTMS"/>
<pk mz="317.066667" i="1502160.0" sn="11.60" a="651.12" fwhm="0.000546" res="580276.9" algo="FTMS"/>
<pk mz="317.087792" i="2516180.0" sn="21.11" a="1361.40" fwhm="0.000594" res="533507.1" algo="FTMS"/>
<pk mz="317.099046" i="1258454.1" sn="9.32" a="484.32" fwhm="0.000541" res="585715.2" algo="FTMS"/>
<pk mz="317.116170" i="1339737.5" sn="10.08" a="632.33" fwhm="0.000613" res="517122.6" algo="FTMS"/>
<pk mz="317.124183" i="5385691.0" sn="48.02" a="2963.02" fwhm="0.000589" res="538840.7" algo="FTMS"/>
<pk mz="317.152517" i="1092704.5" sn="7.76" a="426.17" fwhm="0.000541" res="586234.9" algo="FTMS"/>
<pk mz="317.160570" i="4297698.0" sn="37.82" a="2400.01" fwhm="0.000605" res="524130.9" algo="FTMS"/>
<pk mz="317.188925" i="1127527.4" sn="8.09" a="457.69" fwhm="0.000561" res="565554.6" algo="FTMS"/>
<pk mz="317.196954" i="2782185.0" sn="23.61" a="1455.30" fwhm="0.000591" res="537119.5" algo="FTMS"/>
<pk mz="317.225335" i="1018094.4" sn="7.06" a="359.99" fwhm="0.000530" res="598608.4" algo="FTMS"/>
<pk mz="317.233355" i="2927088.0" sn="24.97" a="1446.80" fwhm="0.000558" res="568511.7" algo="FTMS"/>
<pk mz="318.025424" i="1196424.9" sn="8.74" a="516.52" fwhm="0.000529" res="601572.2" algo="FTMS"/>
<pk mz="318.061063" i="6570640.0" sn="59.13" a="4254.19" fwhm="0.000639" res="497555.0" algo="FTMS"/>
<pk mz="318.119469" i="1479835.1" sn="11.39" a="603.89" fwhm="0.000578" res="550378.2" algo="FTMS"/>
<pk mz="318.127466" i="1216284.8" sn="8.92" a="490.33" fwhm="0.000545" res="583336.6" algo="FTMS"/>
<pk mz="319.009519" i="1472073.3" sn="11.25" a="695.06" fwhm="0.000566" res="563825.7" algo="FTMS"/>
<pk mz="319.045950" i="2158928.5" sn="17.65" a="1259.16" fwhm="0.000625" res="510329.0" algo="FTMS"/>
<pk mz="319.049194" i="7226193.0" sn="64.89" a="4350.05" fwhm="0.000627" res="508511.4" algo="FTMS"/>
<pk mz="319.064393" i="1663316.1" sn="13.03" a="934.94" fwhm="0.000619" res="515400.5" algo="FTMS"/>
<pk mz="319.082289" i="1509463.6" sn="11.60" a="778.62" fwhm="0.000603" res="529219.8" algo="FTMS"/>
<pk mz="319.085642" i="1185112.3" sn="8.58" a="532.03" fwhm="0.000585" res="545727.5" algo="FTMS"/>
<pk mz="319.095351" i="1356762.1" sn="10.18" a="548.00" fwhm="0.000566" res="563739.3" algo="FTMS"/>
<pk mz="319.103435" i="1549915.8" sn="11.98" a="608.97" fwhm="0.000510" res="625564.5" algo="FTMS"/>
<pk mz="319.118656" i="1066846.8" sn="7.47" a="406.43" fwhm="0.000598" res="533689.5" algo="FTMS"/>
<pk mz="319.130955" i="1909857.3" sn="15.33" a="1087.79" fwhm="0.000663" res="481382.4" algo="FTMS"/>
<pk mz="319.139846" i="2067299.0" sn="16.80" a="926.89" fwhm="0.000554" res="575864.5" algo="FTMS"/>
<pk mz="319.168149" i="2784872.5" sn="23.49" a="1656.16" fwhm="0.000638" res="500330.5" algo="FTMS"/>
<pk mz="319.176280" i="1277418.1" sn="9.44" a="524.37" fwhm="0.000622" res="513156.7" algo="FTMS"/>
<pk mz="319.204506" i="3579247.8" sn="30.90" a="2047.84" fwhm="0.000633" res="504029.1" algo="FTMS"/>
<pk mz="319.240933" i="3079543.0" sn="26.24" a="1749.34" fwhm="0.000597" res="534411.3" algo="FTMS"/>
<pk mz="320.041223" i="1561109.8" sn="12.08" a="753.34" fwhm="0.000597" res="535935.9" algo="FTMS"/>
<pk mz="320.052457" i="1130008.0" sn="8.06" a="464.08" fwhm="0.000535" res="598748.9" algo="FTMS"/>
<pk mz="320.058105" i="2198553.0" sn="18.02" a="1037.07" fwhm="0.000557" res="574786.7" algo="FTMS"/>
<pk mz="320.077540" i="1147421.0" sn="8.22" a="548.03" fwhm="0.000639" res="501092.4" algo="FTMS"/>
<pk mz="320.098693" i="1148449.3" sn="8.23" a="417.93" fwhm="0.000573" res="558615.1" algo="FTMS"/>
<pk mz="320.113956" i="1040036.3" sn="7.22" a="497.00" fwhm="0.000673" res="475973.8" algo="FTMS"/>
<pk mz="320.135100" i="2186536.5" sn="17.91" a="1041.56" fwhm="0.000560" res="572133.8" algo="FTMS"/>
<pk mz="320.972735" i="2568912.8" sn="21.47" a="1293.28" fwhm="0.000565" res="567823.7" algo="FTMS"/>
<pk mz="321.009152" i="12963032.0" z="-1" sn="118.37" a="8117.04" fwhm="0.000635" res="505528.2" algo="FTMS" component_name="r" deconvoluted_molecular_mass="321.009378" deconvoluted_isotopic_mass="321.009376"/>
<pk mz="321.025182" i="2308059.3" sn="19.04" a="1219.69" fwhm="0.000616" res="521495.9" algo="FTMS"/>
<pk mz="321.061539" i="2697954.8" sn="22.68" a="1458.37" fwhm="0.000609" res="526895.6" algo="FTMS"/>
<pk mz="321.074636" i="1427173.3" sn="10.83" a="633.66" fwhm="0.000552" res="581183.5" algo="FTMS"/>
<pk mz="321.097965" i="1437930.0" sn="10.93" a="548.31" fwhm="0.000533" res="602791.4" algo="FTMS"/>
<pk mz="321.111009" i="2730476.8" sn="22.98" a="1476.22" fwhm="0.000614" res="522804.9" algo="FTMS"/>
<pk mz="321.134346" i="1133041.4" sn="8.09" a="445.89" fwhm="0.000566" res="567471.4" algo="FTMS"/>
<pk mz="321.147422" i="3143924.0" sn="26.83" a="1811.26" fwhm="0.000633" res="507586.8" algo="FTMS"/>
<pk mz="321.183820" i="7016699.5" sn="62.94" a="4179.01" fwhm="0.000624" res="514959.7" algo="FTMS"/>
<pk mz="321.201647" i="1273727.0" sn="9.40" a="548.57" fwhm="0.000584" res="550178.1" algo="FTMS"/>
<pk mz="321.210460" i="1261824.8" sn="9.29" a="429.21" fwhm="0.000513" res="625668.2" algo="FTMS"/>
<pk mz="321.220136" i="1497858.8" sn="11.49" a="611.52" fwhm="0.000540" res="595358.8" algo="FTMS"/>
<pk mz="322.012520" i="1246116.0" z="-1" sn="9.14" a="468.74" fwhm="0.000519" res="620349.1" algo="FTMS" component_name="r" deconvoluted_molecular_mass="321.009378" deconvoluted_isotopic_mass="322.012746"/>
<pk mz="322.056784" i="1641133.0" sn="12.82" a="720.83" fwhm="0.000601" res="535909.4" algo="FTMS"/>
<pk mz="322.093131" i="1135668.5" sn="8.11" a="428.05" fwhm="0.000563" res="572389.5" algo="FTMS"/>
<pk mz="322.106298" i="1793463.1" sn="14.24" a="861.74" fwhm="0.000585" res="550616.8" algo="FTMS"/>
<pk mz="322.114291" i="1306936.8" sn="9.71" a="559.14" fwhm="0.000568" res="567582.3" algo="FTMS"/>
<pk mz="322.187170" i="1507271.8" sn="11.57" a="655.06" fwhm="0.000553" res="582756.6" algo="FTMS"/>
<pk mz="322.970756" i="3105129.0" sn="26.47" a="2029.90" fwhm="0.000685" res="471747.6" algo="FTMS"/>
<pk mz="323.007096" i="12002929.0" z="-1" sn="109.41" a="7853.79" fwhm="0.000648" res="498510.7" algo="FTMS" component_name="w" deconvoluted_molecular_mass="323.007332" deconvoluted_isotopic_mass="323.007322"/>
<pk mz="323.040823" i="3825271.5" sn="33.18" a="2237.31" fwhm="0.000631" res="511772.2" algo="FTMS"/>
<pk mz="323.077236" i="3074175.0" sn="26.18" a="1678.20" fwhm="0.000594" res="544266.5" algo="FTMS"/>
<pk mz="323.090291" i="2525569.8" sn="21.07" a="1339.53" fwhm="0.000609" res="530334.2" algo="FTMS"/>
<pk mz="323.113617" i="2012294.6" sn="16.28" a="1131.77" fwhm="0.000636" res="507811.7" algo="FTMS"/>
<pk mz="323.126690" i="3369609.3" sn="28.93" a="1946.23" fwhm="0.000627" res="515197.3" algo="FTMS"/>
<pk mz="323.149991" i="1262222.1" sn="9.29" a="675.33" fwhm="0.000756" res="427723.4" algo="FTMS"/>
<pk mz="323.153429" i="1440910.9" sn="10.95" a="653.38" fwhm="0.000586" res="551014.3" algo="FTMS"/>
<pk mz="323.163090" i="2566544.8" sn="21.45" a="1324.10" fwhm="0.000600" res="538657.5" algo="FTMS"/>
<pk mz="323.168644" i="2068626.0" sn="16.81" a="1271.94" fwhm="0.000633" res="510385.3" algo="FTMS"/>
<pk mz="323.180824" i="2253460.5" sn="18.53" a="1392.49" fwhm="0.000702" res="460447.3" algo="FTMS"/>
<pk mz="323.186344" i="1223317.6" sn="8.93" a="511.68" fwhm="0.000663" res="487786.7" algo="FTMS"/>
<pk mz="323.189721" i="1210262.4" sn="8.80" a="535.56" fwhm="0.000626" res="516331.4" algo="FTMS"/>
<pk mz="323.199453" i="3560600.3" sn="30.71" a="2005.18" fwhm="0.000600" res="538714.2" algo="FTMS"/>
<pk mz="324.010517" i="1553217.3" z="-1" sn="12.00" a="723.37" fwhm="0.000648" res="499867.5" algo="FTMS" component_name="w" deconvoluted_molecular_mass="323.007332" deconvoluted_isotopic_mass="324.010746"/>
<pk mz="324.036124" i="1181254.6" sn="8.53" a="525.48" fwhm="0.000555" res="584144.0" algo="FTMS"/>
<pk mz="324.072443" i="2069070.3" sn="16.81" a="1105.60" fwhm="0.000658" res="492599.4" algo="FTMS"/>
<pk mz="324.085528" i="3114833.0" sn="26.56" a="1782.05" fwhm="0.000646" res="501392.2" algo="FTMS"/>
<pk mz="324.108954" i="1210965.9" sn="8.81" a="478.36" fwhm="0.000545" res="594854.8" algo="FTMS"/>
<pk mz="325.020061" i="1269269.8" sn="9.29" a="527.51" fwhm="0.000551" res="589657.7" algo="FTMS"/>
<pk mz="325.056506" i="3322909.5" sn="28.32" a="1811.82" fwhm="0.000601" res="540702.1" algo="FTMS"/>
<pk mz="325.092899" i="3692581.3" sn="31.75" a="2266.21" fwhm="0.000651" res="499553.9" algo="FTMS"/>
<pk mz="325.104066" i="1328039.5" sn="9.84" a="567.07" fwhm="0.000584" res="556912.8" algo="FTMS"/>
<pk mz="325.105923" i="2328872.0" sn="19.11" a="1246.70" fwhm="0.000623" res="522036.3" algo="FTMS"/>
<pk mz="325.123747" i="1185067.6" sn="8.51" a="473.32" fwhm="0.000637" res="510247.1" algo="FTMS"/>
<pk mz="325.129311" i="2764332.8" sn="23.15" a="1515.92" fwhm="0.000628" res="518005.6" algo="FTMS"/>
<pk mz="325.147902" i="4398641.0" sn="38.29" a="2601.79" fwhm="0.000632" res="514543.8" algo="FTMS"/>
<pk mz="325.165652" i="1952820.5" sn="15.63" a="917.22" fwhm="0.000558" res="582601.2" algo="FTMS"/>
<pk mz="325.169019" i="8044597.5" sn="72.07" a="5427.69" fwhm="0.000682" res="476672.8" algo="FTMS"/>
<pk mz="325.171503" i="1652021.8" sn="12.84" a="1019.81" fwhm="0.000687" res="473496.6" algo="FTMS"/>
<pk mz="325.177778" i="2105655.0" sn="17.04" a="1408.66" fwhm="0.000749" res="434381.3" algo="FTMS"/>
<pk mz="325.178697" i="1628983.3" sn="12.63" a="735.12" fwhm="0.000580" res="560527.3" algo="FTMS"/>
<pk mz="325.184272" i="234262592.0" z="-1" sn="2168.05" a="155553.61" fwhm="0.000659" res="493661.1" algo="FTMS" component_name="D" deconvoluted_molecular_mass="325.184507" deconvoluted_isotopic_mass="325.184503"/>
<pk mz="325.196479" i="1392443.1" sn="10.43" a="576.30" fwhm="0.000616" res="528185.5" algo="FTMS"/>
<pk mz="325.202035" i="2152508.3" sn="17.48" a="1107.57" fwhm="0.000578" res="562239.4" algo="FTMS"/>
<pk mz="326.051770" i="1662449.1" sn="12.93" a="963.41" fwhm="0.000695" res="469435.3" algo="FTMS"/>
<pk mz="326.082646" i="1549047.8" sn="11.88" a="765.21" fwhm="0.000605" res="539101.5" algo="FTMS"/>
<pk mz="326.088138" i="1523961.0" sn="11.65" a="657.14" fwhm="0.000574" res="567945.5" algo="FTMS"/>
<pk mz="326.101193" i="1069435.8" sn="7.44" a="424.70" fwhm="0.000594" res="548570.2" algo="FTMS"/>
<pk mz="326.183698" i="1468429.4" sn="11.14" a="610.28" fwhm="0.000571" res="571632.0" algo="FTMS"/>
<pk mz="326.187643" i="39620880.0" z="-1" sn="364.63" a="26463.05" fwhm="0.000665" res="490554.8" algo="FTMS" component_name="D" deconvoluted_molecular_mass="325.184507" deconvoluted_isotopic_mass="326.187875"/>
<pk mz="327.035791" i="2229188.8" sn="18.18" a="1249.27" fwhm="0.000642" res="509009.6" algo="FTMS"/>
<pk mz="327.072125" i="5241292.5" sn="46.09" a="3224.28" fwhm="0.000651" res="502400.5" algo="FTMS"/>
<pk mz="327.083377" i="1155790.9" sn="8.24" a="554.22" fwhm="0.000631" res="518383.8" algo="FTMS"/>
<pk mz="327.108544" i="6106580.5" sn="54.11" a="4209.74" fwhm="0.000714" res="457900.6" algo="FTMS"/>
<pk mz="327.119704" i="1838038.8" sn="14.56" a="1038.03" fwhm="0.000666" res="490817.7" algo="FTMS"/>
<pk mz="327.144965" i="5485020.0" sn="48.35" a="3396.39" fwhm="0.000655" res="499202.0" algo="FTMS"/>
<pk mz="327.156081" i="1191774.6" sn="8.57" a="502.06" fwhm="0.000607" res="539180.5" algo="FTMS"/>
<pk mz="327.163548" i="4121568.3" sn="35.72" a="2517.67" fwhm="0.000655" res="499192.8" algo="FTMS"/>
<pk mz="327.180081" i="8658404.0" sn="77.75" a="5599.24" fwhm="0.000661" res="494624.0" algo="FTMS"/>
<pk mz="327.181319" i="2851812.0" sn="23.95" a="1678.19" fwhm="0.000658" res="497443.1" algo="FTMS"/>
<pk mz="327.188617" i="1295717.6" sn="9.53" a="681.53" fwhm="0.000662" res="494154.8" algo="FTMS"/>
<pk mz="327.190999" i="3704294.3" z="-1" sn="31.85" a="2151.77" fwhm="0.000637" res="514002.8" algo="FTMS" component_name="D" deconvoluted_molecular_mass="325.184507" deconvoluted_isotopic_mass="327.191233"/>
<pk mz="327.217667" i="9695724.0" sn="87.36" a="6264.60" fwhm="0.000663" res="493614.6" algo="FTMS"/>
<pk mz="328.067333" i="1108132.5" sn="7.79" a="610.93" fwhm="0.000731" res="448648.5" algo="FTMS"/>
<pk mz="328.080441" i="1122727.4" sn="7.93" a="445.14" fwhm="0.000524" res="625708.5" algo="FTMS"/>
<pk mz="328.103688" i="1120556.5" sn="7.91" a="527.61" fwhm="0.000610" res="538244.0" algo="FTMS"/>
<pk mz="328.148283" i="1402294.3" sn="10.52" a="649.24" fwhm="0.000616" res="533024.8" algo="FTMS"/>
<pk mz="328.151410" i="1176758.9" sn="8.43" a="533.91" fwhm="0.000552" res="594264.4" algo="FTMS"/>
<pk mz="328.183385" i="1691069.9" sn="13.20" a="941.84" fwhm="0.000652" res="502990.9" algo="FTMS"/>
<pk mz="328.221076" i="1819078.1" sn="14.38" a="815.10" fwhm="0.000570" res="575607.5" algo="FTMS"/>
<pk mz="328.732795" i="1066166.1" sn="7.40" a="456.14" fwhm="0.000652" res="504281.8" algo="FTMS"/>
<pk mz="329.051429" i="2574204.3" sn="21.38" a="1408.47" fwhm="0.000628" res="524174.0" algo="FTMS"/>
<pk mz="329.066683" i="1132799.5" sn="8.02" a="590.11" fwhm="0.000706" res="466141.6" algo="FTMS"/>
<pk mz="329.087808" i="5375876.0" sn="47.33" a="3369.81" fwhm="0.000659" res="499216.4" algo="FTMS"/>
<pk mz="329.124155" i="6903692.0" sn="61.49" a="4580.54" fwhm="0.000678" res="485300.0" algo="FTMS"/>
<pk mz="329.135387" i="1347214.6" sn="10.01" a="593.95" fwhm="0.000564" res="583410.5" algo="FTMS"/>
<pk mz="329.152535" i="29737874.0" z="-1" sn="273.06" a="20328.39" fwhm="0.000661" res="498033.0" algo="FTMS" component_name="S" deconvoluted_molecular_mass="329.152764" deconvoluted_isotopic_mass="329.152772"/>
<pk mz="329.160576" i="8226708.0" sn="73.75" a="5338.47" fwhm="0.000673" res="488959.3" algo="FTMS"/>
<pk mz="329.188962" i="1308442.5" sn="9.65" a="670.17" fwhm="0.000615" res="535148.6" algo="FTMS"/>
<pk mz="329.196997" i="3938204.3" sn="34.01" a="2453.72" fwhm="0.000652" res="504585.3" algo="FTMS"/>
<pk mz="329.233351" i="17910692.0" z="-1" sn="163.47" a="12233.56" fwhm="0.000671" res="490414.1" algo="FTMS" component_name="f" deconvoluted_molecular_mass="329.233592" deconvoluted_isotopic_mass="329.233588"/>
<pk mz="330.025563" i="1046227.6" sn="7.22" a="462.86" fwhm="0.000617" res="534842.8" algo="FTMS"/>
<pk mz="330.061003" i="1277275.4" sn="9.36" a="621.31" fwhm="0.000595" res="554537.5" algo="FTMS"/>
<pk mz="330.083167" i="1182048.4" sn="8.47" a="789.55" fwhm="0.000916" res="360382.8" algo="FTMS"/>
<pk mz="330.119430" i="1100136.4" sn="7.72" a="487.61" fwhm="0.000609" res="542063.7" algo="FTMS"/>
<pk mz="330.130769" i="1360490.9" sn="10.13" a="580.92" fwhm="0.000560" res="589823.3" algo="FTMS"/>
<pk mz="330.155830" i="6115440.5" z="-1" sn="54.18" a="3880.53" fwhm="0.000667" res="495021.7" algo="FTMS" component_name="S" deconvoluted_molecular_mass="329.152764" deconvoluted_isotopic_mass="330.156069"/>
<pk mz="330.163924" i="1544562.3" sn="11.83" a="643.49" fwhm="0.000545" res="605945.3" algo="FTMS"/>
<pk mz="330.167057" i="3356787.0" sn="28.62" a="2043.36" fwhm="0.000673" res="490638.3" algo="FTMS"/>
<pk mz="330.203458" i="1492347.1" sn="11.35" a="757.10" fwhm="0.000636" res="519391.1" algo="FTMS"/>
<pk mz="330.236718" i="3619970.5" z="-1" sn="31.06" a="2126.15" fwhm="0.000634" res="520936.6" algo="FTMS" component_name="f" deconvoluted_molecular_mass="329.233592" deconvoluted_isotopic_mass="330.236957"/>
<pk mz="331.045923" i="1778999.1" sn="13.92" a="859.38" fwhm="0.000600" res="551670.3" algo="FTMS"/>
<pk mz="331.057234" i="1635641.6" sn="12.60" a="784.14" fwhm="0.000578" res="573233.6" algo="FTMS"/>
<pk mz="331.067069" i="2114875.8" sn="17.01" a="1084.07" fwhm="0.000607" res="545584.8" algo="FTMS"/>
<pk mz="331.082401" i="1172031.3" sn="8.33" a="502.90" fwhm="0.000573" res="577457.3" algo="FTMS"/>
<pk mz="331.095405" i="1109826.1" sn="7.75" a="457.22" fwhm="0.000552" res="600081.9" algo="FTMS"/>
<pk mz="331.103435" i="3642180.0" sn="31.07" a="2149.45" fwhm="0.000644" res="514210.9" algo="FTMS"/>
<pk mz="331.114727" i="2181446.5" sn="17.62" a="1135.53" fwhm="0.000600" res="552044.7" algo="FTMS"/>
<pk mz="331.139859" i="7994700.0" sn="71.14" a="5499.52" fwhm="0.000685" res="483579.9" algo="FTMS"/>
<pk mz="331.149550" i="9353550.0" sn="83.66" a="6236.00" fwhm="0.000679" res="487379.8" algo="FTMS"/>
<pk mz="331.168174" i="1076818.5" sn="7.45" a="372.34" fwhm="0.000546" res="606356.9" algo="FTMS"/>
<pk mz="331.176241" i="5046612.5" sn="44.00" a="3148.63" fwhm="0.000660" res="502128.4" algo="FTMS"/>
<pk mz="331.204521" i="2645594.5" sn="21.89" a="1768.41" fwhm="0.000750" res="441439.1" algo="FTMS"/>
<pk mz="331.212500" i="2077788.4" sn="16.67" a="1197.25" fwhm="0.000668" res="495926.7" algo="FTMS"/>
<pk mz="331.248969" i="3929956.5" sn="33.72" a="2437.23" fwhm="0.000663" res="499962.1" algo="FTMS"/>
<pk mz="332.041174" i="1451286.9" sn="10.90" a="699.02" fwhm="0.000588" res="564844.3" algo="FTMS"/>
<pk mz="332.143129" i="1239853.9" sn="8.95" a="512.98" fwhm="0.000574" res="578743.6" algo="FTMS"/>
<pk mz="332.146336" i="1486126.6" sn="11.22" a="628.15" fwhm="0.000582" res="570611.4" algo="FTMS"/>
<pk mz="332.152910" i="1658160.1" sn="12.80" a="801.50" fwhm="0.000654" res="507798.7" algo="FTMS"/>
<pk mz="332.173930" i="1349940.9" sn="9.96" a="565.73" fwhm="0.000594" res="559040.7" algo="FTMS"/>
<pk mz="333.025209" i="1721077.9" sn="13.38" a="884.63" fwhm="0.000611" res="545253.6" algo="FTMS"/>
<pk mz="333.036464" i="1107576.5" sn="7.73" a="506.50" fwhm="0.000667" res="499625.4" algo="FTMS"/>
<pk mz="333.061586" i="2340094.3" sn="19.08" a="1554.34" fwhm="0.000723" res="460777.5" algo="FTMS"/>
<pk mz="333.064842" i="7258879.0" sn="64.37" a="5087.66" fwhm="0.000725" res="459129.7" algo="FTMS"/>
<pk mz="333.072802" i="1474048.8" sn="11.10" a="949.74" fwhm="0.000773" res="431056.6" algo="FTMS"/>
<pk mz="333.098004" i="1470470.5" sn="11.07" a="750.15" fwhm="0.000609" res="547008.5" algo="FTMS"/>
<pk mz="333.111025" i="6415113.5" sn="56.60" a="4062.83" fwhm="0.000663" res="502686.9" algo="FTMS"/>
<pk mz="333.119081" i="2034699.3" sn="16.27" a="1204.74" fwhm="0.000674" res="494593.8" algo="FTMS"/>
<pk mz="333.147405" i="1320721.8" sn="9.69" a="554.04" fwhm="0.000614" res="542378.3" algo="FTMS"/>
<pk mz="333.155459" i="2265619.5" sn="18.39" a="1256.16" fwhm="0.000637" res="522901.7" algo="FTMS"/>
<pk mz="333.183759" i="2344218.0" sn="19.12" a="1378.88" fwhm="0.000661" res="503688.7" algo="FTMS"/>
<pk mz="333.191807" i="1211419.9" sn="8.69" a="629.14" fwhm="0.000696" res="478823.6" algo="FTMS"/>
<pk mz="333.201683" i="1055646.1" sn="7.25" a="463.80" fwhm="0.000718" res="464250.5" algo="FTMS"/>
<pk mz="333.220218" i="4523810.5" sn="39.18" a="2822.27" fwhm="0.000670" res="497558.4" algo="FTMS"/>
<pk mz="334.056849" i="3561441.5" sn="30.32" a="2251.80" fwhm="0.000692" res="482541.7" algo="FTMS"/>
<pk mz="334.068068" i="1465572.1" sn="11.02" a="891.99" fwhm="0.000701" res="476680.9" algo="FTMS"/>
<pk mz="334.114401" i="2479598.8" sn="20.36" a="1477.77" fwhm="0.000674" res="495994.2" algo="FTMS"/>
<pk mz="334.150685" i="1261047.1" sn="9.14" a="718.37" fwhm="0.000801" res="417383.6" algo="FTMS"/>
<pk mz="334.187276" i="1068671.5" sn="7.37" a="460.69" fwhm="0.000611" res="546652.1" algo="FTMS"/>
<pk mz="334.988414" i="6492344.0" sn="57.30" a="4206.96" fwhm="0.000680" res="492757.4" algo="FTMS"/>
<pk mz="335.004407" i="1065787.5" sn="7.34" a="566.09" fwhm="0.000738" res="453737.4" algo="FTMS"/>
<pk mz="335.040848" i="2996420.0" sn="25.12" a="1653.19" fwhm="0.000629" res="532598.9" algo="FTMS"/>
<pk mz="335.052073" i="2668230.5" sn="22.09" a="1503.02" fwhm="0.000647" res="517605.7" algo="FTMS"/>
<pk mz="335.053954" i="1233351.0" sn="8.88" a="597.68" fwhm="0.000652" res="514165.5" algo="FTMS"/>
<pk mz="335.077192" i="3274444.3" sn="27.68" a="2047.55" fwhm="0.000692" res="484012.2" algo="FTMS"/>
<pk mz="335.088426" i="1293774.9" sn="9.44" a="509.24" fwhm="0.000583" res="574299.7" algo="FTMS"/>
<pk mz="335.090291" i="2465999.3" sn="20.23" a="1288.62" fwhm="0.000653" res="513482.9" algo="FTMS"/>
<pk mz="335.108111" i="2547155.5" sn="20.98" a="1474.98" fwhm="0.000679" res="493305.4" algo="FTMS"/>
<pk mz="335.113662" i="1467092.8" sn="11.04" a="747.40" fwhm="0.000626" res="534916.8" algo="FTMS"/>
<pk mz="335.126669" i="4625112.0" sn="40.11" a="2911.87" fwhm="0.000673" res="497884.4" algo="FTMS"/>
<pk mz="335.163071" i="3101920.3" sn="26.09" a="1895.87" fwhm="0.000700" res="479044.7" algo="FTMS"/>
<pk mz="335.199463" i="5250280.5" sn="45.87" a="3367.18" fwhm="0.000672" res="498640.7" algo="FTMS"/>
<pk mz="335.217213" i="1550572.6" sn="11.80" a="658.83" fwhm="0.000536" res="625497.6" algo="FTMS"/>
<pk mz="335.222850" i="1091566.0" sn="7.58" a="452.56" fwhm="0.000629" res="532874.7" algo="FTMS"/>
<pk mz="336.036114" i="1340586.5" sn="9.87" a="614.57" fwhm="0.000592" res="567291.8" algo="FTMS"/>
<pk mz="336.072429" i="1572019.0" sn="12.00" a="1100.72" fwhm="0.000661" res="508551.7" algo="FTMS"/>
<pk mz="336.093469" i="1072439.9" sn="7.40" a="440.52" fwhm="0.000612" res="548997.9" algo="FTMS"/>
<pk mz="336.120037" i="1102398.0" sn="7.68" a="665.13" fwhm="0.000792" res="424457.2" algo="FTMS"/>
<pk mz="336.130010" i="1198528.4" sn="8.56" a="499.77" fwhm="0.000636" res="528902.1" algo="FTMS"/>
<pk mz="336.169616" i="1229001.5" sn="8.84" a="542.54" fwhm="0.000660" res="509666.6" algo="FTMS"/>
<pk mz="336.368574" i="1050871.9" sn="7.20" a="605.09" fwhm="0.000759" res="443234.1" algo="FTMS"/>
<pk mz="336.986362" i="6797960.0" sn="60.11" a="4699.99" fwhm="0.000703" res="479483.7" algo="FTMS"/>
<pk mz="337.020095" i="2357648.0" sn="19.23" a="1395.72" fwhm="0.000716" res="470519.2" algo="FTMS"/>
<pk mz="337.056499" i="4059288.5" sn="34.90" a="2650.92" fwhm="0.000699" res="482342.4" algo="FTMS"/>
<pk mz="337.067750" i="1550491.1" sn="11.80" a="720.88" fwhm="0.000588" res="573220.6" algo="FTMS"/>
<pk mz="337.092873" i="3076257.0" sn="25.67" a="1890.34" fwhm="0.000671" res="502139.8" algo="FTMS"/>
<pk mz="337.104023" i="1079587.6" sn="7.41" a="413.83" fwhm="0.000602" res="559935.4" algo="FTMS"/>
<pk mz="337.105998" i="3316900.0" sn="27.87" a="2066.98" fwhm="0.000694" res="486049.9" algo="FTMS"/>
<pk mz="337.123799" i="1529512.3" sn="11.53" a="690.03" fwhm="0.000588" res="572873.9" algo="FTMS"/>
<pk mz="337.129307" i="2189993.5" sn="17.57" a="1147.84" fwhm="0.000636" res="530197.0" algo="FTMS"/>
<pk mz="337.142332" i="3926700.5" sn="33.45" a="2540.22" fwhm="0.000688" res="490025.1" algo="FTMS"/>
<pk mz="337.165695" i="1229490.0" sn="8.78" a="553.34" fwhm="0.000636" res="530370.0" algo="FTMS"/>
<pk mz="337.169009" i="1141554.8" sn="7.98" a="566.93" fwhm="0.000663" res="508859.1" algo="FTMS"/>
<pk mz="337.178711" i="3648693.0" sn="30.90" a="2243.71" fwhm="0.000667" res="505397.1" algo="FTMS"/>
<pk mz="337.184205" i="1083062.4" sn="7.44" a="317.17" fwhm="0.000555" res="607340.0" algo="FTMS"/>
<pk mz="337.196533" i="2051513.3" sn="16.30" a="1271.22" fwhm="0.000707" res="477004.6" algo="FTMS"/>
<pk mz="337.205388" i="3945147.3" sn="33.61" a="2457.54" fwhm="0.000680" res="496237.1" algo="FTMS"/>
<pk mz="337.215146" i="2507453.5" sn="20.47" a="1372.34" fwhm="0.000635" res="530695.2" algo="FTMS"/>
<pk mz="338.051726" i="1634946.0" sn="12.49" a="844.60" fwhm="0.000656" res="515252.9" algo="FTMS"/>
<pk mz="338.088068" i="1669002.6" sn="12.80" a="877.89" fwhm="0.000639" res="528968.5" algo="FTMS"/>
<pk mz="339.035770" i="3328106.3" sn="27.97" a="2180.06" fwhm="0.000720" res="470846.7" algo="FTMS"/>
<pk mz="339.072161" i="4547187.0" sn="39.11" a="3023.00" fwhm="0.000724" res="468119.6" algo="FTMS"/>
<pk mz="339.083532" i="1768565.6" sn="13.71" a="1121.71" fwhm="0.000740" res="458432.3" algo="FTMS"/>
<pk mz="339.108554" i="3385467.5" sn="28.49" a="2304.53" fwhm="0.000708" res="478902.9" algo="FTMS"/>
<pk mz="339.121602" i="1982078.6" sn="15.66" a="985.89" fwhm="0.000619" res="547646.5" algo="FTMS"/>
<pk mz="339.139384" i="1533570.9" sn="11.56" a="772.90" fwhm="0.000623" res="544133.7" algo="FTMS"/>
<pk mz="339.144930" i="2285700.3" sn="18.44" a="1210.38" fwhm="0.000602" res="563062.3" algo="FTMS"/>
<pk mz="339.157992" i="2515847.3" sn="20.54" a="1481.40" fwhm="0.000687" res="493661.2" algo="FTMS"/>
<pk mz="339.163573" i="3387528.5" sn="28.51" a="1987.68" fwhm="0.000670" res="506557.1" algo="FTMS"/>
<pk mz="339.175773" i="1153675.5" sn="8.09" a="524.86" fwhm="0.000639" res="530708.6" algo="FTMS"/>
<pk mz="339.181269" i="1748108.8" sn="13.52" a="932.15" fwhm="0.000641" res="528842.8" algo="FTMS"/>
<pk mz="339.185967" i="1052429.9" sn="7.16" a="523.66" fwhm="0.000692" res="490021.1" algo="FTMS"/>
<pk mz="339.199921" i="97344656.0" z="-1" sn="887.63" a="71148.60" fwhm="0.000719" res="471736.6" algo="FTMS" component_name="H" deconvoluted_molecular_mass="339.200180" deconvoluted_isotopic_mass="339.200176"/>
<pk mz="339.212138" i="1458196.1" sn="10.87" a="878.32" fwhm="0.000742" res="457178.8" algo="FTMS"/>
<pk mz="340.080408" i="1212514.4" sn="8.62" a="541.12" fwhm="0.000615" res="553118.3" algo="FTMS"/>
<pk mz="340.103867" i="1548392.0" sn="11.69" a="835.19" fwhm="0.000658" res="516628.2" algo="FTMS"/>
<pk mz="340.203285" i="19832192.0" z="-1" sn="178.87" a="15287.16" fwhm="0.000747" res="455691.7" algo="FTMS" component_name="H" deconvoluted_molecular_mass="339.200180" deconvoluted_isotopic_mass="340.203541"/>
<pk mz="340.885250" i="1858082.4" sn="14.52" a="921.17" fwhm="0.000596" res="572051.1" algo="FTMS"/>
<pk mz="341.051440" i="3380298.3" sn="28.44" a="2220.17" fwhm="0.000708" res="481565.4" algo="FTMS"/>
<pk mz="341.062666" i="1594188.9" sn="12.11" a="889.70" fwhm="0.000660" res="516929.9" algo="FTMS"/>
<pk mz="341.087809" i="4803155.0" sn="41.45" a="3338.98" fwhm="0.000726" res="470057.5" algo="FTMS"/>
<pk mz="341.099140" i="1306965.6" sn="9.48" a="629.42" fwhm="0.000626" res="545178.7" algo="FTMS"/>
<pk mz="341.118707" i="1177690.3" sn="8.30" a="481.82" fwhm="0.000587" res="581146.8" algo="FTMS"/>
<pk mz="341.124189" i="4597339.5" sn="39.57" a="3272.06" fwhm="0.000744" res="458771.0" algo="FTMS"/>
<pk mz="341.135440" i="1856862.3" sn="14.51" a="1070.88" fwhm="0.000699" res="488210.3" algo="FTMS"/>
<pk mz="341.137210" i="1389022.8" sn="10.23" a="789.04" fwhm="0.000726" res="469650.5" algo="FTMS"/>
<pk mz="341.142772" i="1958752.0" sn="15.44" a="1150.27" fwhm="0.000692" res="492791.5" algo="FTMS"/>
<pk mz="341.155075" i="1215459.0" sn="8.65" a="518.22" fwhm="0.000659" res="517580.6" algo="FTMS"/>
<pk mz="341.160553" i="4885092.5" sn="42.20" a="3313.06" fwhm="0.000717" res="476055.5" algo="FTMS"/>
<pk mz="341.179214" i="4723816.5" sn="40.73" a="3243.07" fwhm="0.000717" res="475749.8" algo="FTMS"/>
<pk mz="341.195734" i="4512876.5" sn="38.80" a="2996.54" fwhm="0.000715" res="477253.6" algo="FTMS"/>
<pk mz="341.196930" i="4255341.0" sn="36.44" a="2885.61" fwhm="0.000741" res="460430.0" algo="FTMS"/>
<pk mz="341.206646" i="2121583.3" z="-1" sn="16.93" a="1587.38" fwhm="0.000755" res="451932.3" algo="FTMS" component_name="H" deconvoluted_molecular_mass="339.200180" deconvoluted_isotopic_mass="341.206904"/>
<pk mz="341.233324" i="1792885.8" sn="13.93" a="1287.50" fwhm="0.000826" res="413359.2" algo="FTMS"/>
<pk mz="341.548996" i="1132353.4" sn="7.88" a="695.66" fwhm="0.000794" res="430006.5" algo="FTMS"/>
<pk mz="342.046659" i="1076408.9" sn="7.37" a="574.91" fwhm="0.000730" res="468493.6" algo="FTMS"/>
<pk mz="342.083026" i="1246913.6" sn="8.93" a="570.57" fwhm="0.000688" res="497200.9" algo="FTMS"/>
<pk mz="342.096125" i="3587908.8" sn="30.34" a="2414.18" fwhm="0.000718" res="476430.5" algo="FTMS"/>
<pk mz="342.155720" i="1210579.1" sn="8.60" a="657.34" fwhm="0.000680" res="502810.9" algo="FTMS"/>
<pk mz="342.163981" i="1108181.1" sn="7.66" a="423.65" fwhm="0.000583" res="587357.4" algo="FTMS"/>
<pk mz="342.167065" i="4002133.8" sn="34.12" a="2860.05" fwhm="0.000759" res="450594.5" algo="FTMS"/>
<pk mz="343.030768" i="1421606.1" sn="10.53" a="701.95" fwhm="0.000648" res="529289.9" algo="FTMS"/>
<pk mz="343.045893" i="1415465.8" sn="10.47" a="677.33" fwhm="0.000640" res="536002.5" algo="FTMS"/>
<pk mz="343.067098" i="4110383.0" sn="35.11" a="2890.48" fwhm="0.000758" res="452617.7" algo="FTMS"/>
<pk mz="343.103470" i="5402679.5" sn="46.93" a="3680.89" fwhm="0.000717" res="478841.4" algo="FTMS"/>
<pk mz="343.114675" i="3391546.5" sn="28.54" a="2290.20" fwhm="0.000738" res="465146.2" algo="FTMS"/>
<pk mz="343.139850" i="7155776.5" sn="62.96" a="4876.77" fwhm="0.000716" res="479544.3" algo="FTMS"/>
<pk mz="343.151054" i="1668163.1" sn="12.78" a="828.60" fwhm="0.000623" res="550802.6" algo="FTMS"/>
<pk mz="343.168154" i="31535176.0" z="-1" sn="285.88" a="23440.52" fwhm="0.000741" res="463400.9" algo="FTMS" component_name="R" deconvoluted_molecular_mass="343.168419" deconvoluted_isotopic_mass="343.168416"/>
<pk mz="343.175346" i="1505865.0" sn="11.30" a="576.96" fwhm="0.000511" res="672095.2" algo="FTMS"/>
<pk mz="343.176218" i="6400073.5" sn="56.05" a="4254.99" fwhm="0.000692" res="495583.2" algo="FTMS"/>
<pk mz="343.212593" i="5530706.0" sn="48.10" a="3970.51" fwhm="0.000727" res="472343.9" algo="FTMS"/>
<pk mz="343.248974" i="4388955.0" sn="37.66" a="2849.08" fwhm="0.000705" res="486683.0" algo="FTMS"/>
<pk mz="344.041172" i="1479066.8" sn="10.94" a="842.63" fwhm="0.000745" res="461841.4" algo="FTMS"/>
<pk mz="344.135184" i="1241649.5" sn="8.79" a="702.39" fwhm="0.000720" res="478164.7" algo="FTMS"/>
<pk mz="344.143232" i="1418035.5" sn="10.39" a="597.12" fwhm="0.000570" res="603326.5" algo="FTMS"/>
<pk mz="344.146369" i="1916468.3" sn="14.90" a="1198.05" fwhm="0.000725" res="474523.0" algo="FTMS"/>
<pk mz="344.171515" i="6756666.5" z="-1" sn="58.73" a="4795.15" fwhm="0.000740" res="465084.1" algo="FTMS" component_name="R" deconvoluted_molecular_mass="343.168419" deconvoluted_isotopic_mass="344.171778"/>
<pk mz="344.179535" i="1361724.3" sn="9.88" a="824.71" fwhm="0.000763" res="451366.9" algo="FTMS"/>
<pk mz="344.182745" i="4714813.0" sn="40.24" a="3623.60" fwhm="0.000790" res="435593.8" algo="FTMS"/>
<pk mz="344.216052" i="1112005.1" sn="7.62" a="585.77" fwhm="0.000742" res="463868.2" algo="FTMS"/>
<pk mz="344.252303" i="1156302.0" sn="8.02" a="684.05" fwhm="0.000773" res="445478.7" algo="FTMS"/>
<pk mz="344.758984" i="1244617.1" sn="8.82" a="718.91" fwhm="0.000709" res="486151.0" algo="FTMS"/>
<pk mz="345.025241" i="1528330.0" sn="11.39" a="695.16" fwhm="0.000613" res="562967.0" algo="FTMS"/>
<pk mz="345.036411" i="1069964.6" sn="7.24" a="506.30" fwhm="0.000741" res="465345.5" algo="FTMS"/>
<pk mz="345.061591" i="1845522.9" sn="14.26" a="893.13" fwhm="0.000593" res="581425.5" algo="FTMS"/>
<pk mz="345.072819" i="1158421.5" sn="8.04" a="537.25" fwhm="0.000688" res="501394.5" algo="FTMS"/>
<pk mz="345.082740" i="2198552.0" sn="17.46" a="1148.98" fwhm="0.000629" res="548795.9" algo="FTMS"/>
<pk mz="345.097990" i="1476123.8" sn="10.91" a="941.66" fwhm="0.000777" res="444221.8" algo="FTMS"/>
<pk mz="345.111056" i="1109534.9" sn="7.59" a="437.64" fwhm="0.000575" res="600481.4" algo="FTMS"/>
<pk mz="345.119121" i="5554721.0" sn="47.85" a="3906.37" fwhm="0.000725" res="475970.9" algo="FTMS"/>
<pk mz="345.130346" i="4071971.5" sn="34.42" a="2900.59" fwhm="0.000775" res="445396.1" algo="FTMS"/>
<pk mz="345.147391" i="2114343.8" sn="16.69" a="1213.63" fwhm="0.000678" res="509426.2" algo="FTMS"/>
<pk mz="345.155491" i="8149545.5" sn="71.34" a="5978.21" fwhm="0.000742" res="464860.0" algo="FTMS"/>
<pk mz="345.165232" i="9771564.0" sn="86.03" a="6989.38" fwhm="0.000741" res="465818.6" algo="FTMS"/>
<pk mz="345.183805" i="2173744.5" sn="17.23" a="1290.75" fwhm="0.000693" res="498159.7" algo="FTMS"/>
<pk mz="345.191855" i="3954738.5" sn="33.36" a="2826.26" fwhm="0.000761" res="453556.1" algo="FTMS"/>
<pk mz="345.228270" i="3792955.5" sn="31.89" a="2603.16" fwhm="0.000724" res="476965.2" algo="FTMS"/>
<pk mz="346.056825" i="1732357.8" sn="13.23" a="1033.60" fwhm="0.000730" res="473829.4" algo="FTMS"/>
<pk mz="346.114342" i="2008339.8" sn="15.73" a="1219.16" fwhm="0.000724" res="478004.7" algo="FTMS"/>
<pk mz="346.150771" i="1586972.8" sn="11.92" a="810.56" fwhm="0.000685" res="505352.8" algo="FTMS"/>
<pk mz="346.158851" i="1200926.8" sn="8.42" a="840.12" fwhm="0.000888" res="389925.2" algo="FTMS"/>
<pk mz="346.161993" i="3133727.5" sn="25.92" a="2058.29" fwhm="0.000714" res="484710.9" algo="FTMS"/>
<pk mz="346.168605" i="1920289.1" sn="14.93" a="1525.35" fwhm="0.000946" res="365963.4" algo="FTMS"/>
<pk mz="346.195331" i="1163751.6" sn="8.08" a="852.97" fwhm="0.001001" res="346010.7" algo="FTMS"/>
<pk mz="347.004494" i="1162093.9" sn="8.07" a="619.47" fwhm="0.000693" res="500407.5" algo="FTMS"/>
<pk mz="347.040854" i="2460406.8" sn="19.82" a="1564.21" fwhm="0.000725" res="478539.5" algo="FTMS"/>
<pk mz="347.052116" i="1261049.5" sn="8.96" a="562.65" fwhm="0.000689" res="503747.7" algo="FTMS"/>
<pk mz="347.062091" i="1107964.0" sn="7.58" a="518.38" fwhm="0.000674" res="514664.0" algo="FTMS"/>
<pk mz="347.077251" i="2307839.8" sn="18.44" a="1503.46" fwhm="0.000729" res="476248.0" algo="FTMS"/>
<pk mz="347.080524" i="1131136.5" sn="7.79" a="781.43" fwhm="0.000813" res="426658.6" algo="FTMS"/>
<pk mz="347.088556" i="1593090.5" sn="11.97" a="935.65" fwhm="0.000693" res="500762.0" algo="FTMS"/>
<pk mz="347.090313" i="4135939.0" sn="34.99" a="2813.54" fwhm="0.000731" res="474638.9" algo="FTMS"/>
<pk mz="347.098400" i="1893892.9" sn="14.69" a="1173.05" fwhm="0.000762" res="455321.9" algo="FTMS"/>
<pk mz="347.113646" i="1939976.6" sn="15.11" a="1384.20" fwhm="0.000813" res="427095.4" algo="FTMS"/>
<pk mz="347.124799" i="1150347.4" sn="7.96" a="646.44" fwhm="0.000746" res="465416.9" algo="FTMS"/>
<pk mz="347.126720" i="2219275.8" sn="17.64" a="1355.43" fwhm="0.000715" res="485264.5" algo="FTMS"/>
<pk mz="347.134770" i="3679757.8" sn="30.86" a="2406.79" fwhm="0.000731" res="474775.3" algo="FTMS"/>
<pk mz="347.163058" i="2312212.8" sn="18.48" a="1470.80" fwhm="0.000704" res="493139.6" algo="FTMS"/>
<pk mz="347.171133" i="2919446.8" sn="23.98" a="2112.02" fwhm="0.000741" res="468394.9" algo="FTMS"/>
<pk mz="347.180926" i="1218585.1" sn="8.58" a="642.33" fwhm="0.000717" res="484194.5" algo="FTMS"/>
<pk mz="347.199462" i="4512797.5" sn="38.41" a="3118.86" fwhm="0.000739" res="469696.4" algo="FTMS"/>
<pk mz="348.036028" i="1278187.4" sn="9.11" a="619.04" fwhm="0.000670" res="519248.4" algo="FTMS"/>
<pk mz="348.072507" i="1774324.4" sn="13.61" a="1265.72" fwhm="0.000834" res="417184.4" algo="FTMS"/>
<pk mz="348.093636" i="1964537.5" sn="15.33" a="1295.96" fwhm="0.000724" res="480977.5" algo="FTMS"/>
<pk mz="348.130070" i="2435842.5" sn="19.60" a="1478.92" fwhm="0.000713" res="488052.6" algo="FTMS"/>
<pk mz="348.166434" i="1211147.5" sn="8.51" a="491.84" fwhm="0.000587" res="593225.1" algo="FTMS"/>
<pk mz="349.020101" i="2798558.0" sn="22.88" a="1717.05" fwhm="0.000699" res="499399.4" algo="FTMS"/>
<pk mz="349.055160" i="5789158.5" sn="49.96" a="4011.51" fwhm="0.000727" res="480144.7" algo="FTMS"/>
<pk mz="349.056533" i="3441127.0" sn="28.70" a="2501.01" fwhm="0.000781" res="446765.9" algo="FTMS"/>
<pk mz="349.067756" i="1769705.8" sn="13.56" a="1130.79" fwhm="0.000770" res="453487.7" algo="FTMS"/>
<pk mz="349.087428" i="1412334.6" sn="10.33" a="830.75" fwhm="0.000752" res="464471.9" algo="FTMS"/>
<pk mz="349.092904" i="2247408.0" sn="17.89" a="1568.89" fwhm="0.000802" res="435530.5" algo="FTMS"/>
<pk mz="349.105948" i="55608820.0" z="-1" sn="501.09" a="42834.20" fwhm="0.000764" res="456756.6" algo="FTMS" component_name="M" deconvoluted_molecular_mass="349.106018" deconvoluted_isotopic_mass="349.106220"/>
<pk mz="349.113975" i="1071733.3" sn="7.24" a="626.84" fwhm="0.000911" res="383113.7" algo="FTMS"/>
<pk mz="349.129276" i="1573369.0" sn="11.79" a="854.49" fwhm="0.000677" res="515932.0" algo="FTMS"/>
<pk mz="349.142340" i="4980220.0" sn="42.63" a="3674.05" fwhm="0.000755" res="462456.2" algo="FTMS"/>
<pk mz="349.160126" i="1071232.6" sn="7.24" a="570.34" fwhm="0.000766" res="455821.0" algo="FTMS"/>
<pk mz="349.178718" i="4822533.0" sn="41.21" a="3408.29" fwhm="0.000745" res="468810.1" algo="FTMS"/>
<pk mz="349.196503" i="1582089.6" sn="11.86" a="879.68" fwhm="0.000687" res="508290.7" algo="FTMS"/>
<pk mz="349.215106" i="9296398.0" sn="81.72" a="6947.13" fwhm="0.000753" res="463805.5" algo="FTMS"/>
<pk mz="350.051684" i="1345757.1" sn="9.72" a="595.97" fwhm="0.000616" res="568317.9" algo="FTMS"/>
<pk mz="350.054599" i="1602525.9" sn="12.05" a="1012.28" fwhm="0.000870" res="402151.8" algo="FTMS"/>
<pk mz="350.088192" i="1410534.3" sn="10.31" a="658.08" fwhm="0.000612" res="571891.9" algo="FTMS"/>
<pk mz="350.109316" i="8907499.0" z="-1" sn="78.19" a="6472.25" fwhm="0.000754" res="464273.2" algo="FTMS" component_name="M" deconvoluted_molecular_mass="349.106018" deconvoluted_isotopic_mass="350.109590"/>
<pk mz="350.135829" i="1184754.0" sn="8.26" a="472.77" fwhm="0.000564" res="620265.8" algo="FTMS"/>
<pk mz="350.145725" i="1494516.5" sn="11.07" a="805.21" fwhm="0.000684" res="512217.7" algo="FTMS"/>
<pk mz="350.218466" i="2113286.5" sn="16.67" a="1227.16" fwhm="0.000702" res="498900.4" algo="FTMS"/>
<pk mz="351.035792" i="3889617.3" sn="32.43" a="2971.98" fwhm="0.000823" res="426515.4" algo="FTMS"/>
<pk mz="351.052131" i="2014677.4" sn="15.62" a="1479.49" fwhm="0.000801" res="438309.6" algo="FTMS"/>
<pk mz="351.072143" i="4500442.5" sn="37.90" a="3373.24" fwhm="0.000798" res="440021.5" algo="FTMS"/>
<pk mz="351.075397" i="9079771.0" sn="78.96" a="6730.72" fwhm="0.000766" res="458485.2" algo="FTMS"/>
<pk mz="351.083395" i="1677789.1" sn="12.60" a="962.52" fwhm="0.000728" res="482410.7" algo="FTMS"/>
<pk mz="351.085241" i="1992157.6" sn="15.42" a="1183.45" fwhm="0.000744" res="471721.9" algo="FTMS"/>
<pk mz="351.103002" i="16512994.0" z="-1" sn="145.59" a="12458.77" fwhm="0.000762" res="460841.0" algo="FTMS" component_name="h" deconvoluted_molecular_mass="351.103280" deconvoluted_isotopic_mass="351.103278"/>
<pk mz="351.108533" i="2336227.5" z="-1" sn="18.50" a="1527.47" fwhm="0.000697" res="503417.1" algo="FTMS" component_name="M" deconvoluted_molecular_mass="349.106018" deconvoluted_isotopic_mass="351.108809"/>
<pk mz="351.121611" i="5154790.5" sn="43.77" a="3614.74" fwhm="0.000747" res="470182.6" algo="FTMS"/>
<pk mz="351.139425" i="1533931.1" sn="11.31" a="911.49" fwhm="0.000728" res="482080.9" algo="FTMS"/>
<pk mz="351.144964" i="2269676.5" sn="17.91" a="1470.06" fwhm="0.000767" res="457904.3" algo="FTMS"/>
<pk mz="351.157996" i="3917295.8" sn="32.68" a="2650.94" fwhm="0.000738" res="475866.0" algo="FTMS"/>
<pk mz="351.175708" i="1410036.1" sn="10.20" a="711.99" fwhm="0.000700" res="501793.8" algo="FTMS"/>
<pk mz="351.194394" i="8491001.0" sn="73.68" a="6175.63" fwhm="0.000760" res="462210.6" algo="FTMS"/>
<pk mz="351.212216" i="2598397.3" sn="20.85" a="1542.98" fwhm="0.000680" res="516660.2" algo="FTMS"/>
<pk mz="351.221075" i="8728575.0" sn="75.81" a="6369.32" fwhm="0.000749" res="468703.7" algo="FTMS"/>
<pk mz="351.230774" i="2540033.8" sn="20.33" a="1742.36" fwhm="0.000735" res="477807.7" algo="FTMS"/>
<pk mz="352.067382" i="2182610.0" sn="17.12" a="1316.09" fwhm="0.000729" res="483166.5" algo="FTMS"/>
<pk mz="352.078784" i="1439188.8" sn="10.46" a="833.33" fwhm="0.000757" res="465245.5" algo="FTMS"/>
<pk mz="352.103745" i="1390811.0" sn="10.02" a="647.75" fwhm="0.000694" res="507289.6" algo="FTMS"/>
<pk mz="352.106357" i="3220187.8" z="-1" sn="26.42" a="2293.32" fwhm="0.000773" res="455525.9" algo="FTMS" component_name="h" deconvoluted_molecular_mass="351.103280" deconvoluted_isotopic_mass="352.106635"/>
<pk mz="352.111903" i="1065309.1" z="-1" sn="7.11" a="504.80" fwhm="0.000690" res="510145.1" algo="FTMS" component_name="M" deconvoluted_molecular_mass="349.106018" deconvoluted_isotopic_mass="352.112180"/>
<pk mz="352.197702" i="1609202.5" sn="11.98" a="885.37" fwhm="0.000746" res="472308.0" algo="FTMS"/>
<pk mz="352.224403" i="1716217.1" sn="12.94" a="1024.92" fwhm="0.000737" res="477627.4" algo="FTMS"/>
<pk mz="353.015017" i="1206846.4" sn="8.37" a="780.37" fwhm="0.000785" res="449878.7" algo="FTMS"/>
<pk mz="353.051437" i="5158343.5" sn="43.80" a="3607.05" fwhm="0.000735" res="480090.5" algo="FTMS"/>
<pk mz="353.087810" i="5233104.5" sn="44.47" a="3912.39" fwhm="0.000795" res="444309.6" algo="FTMS"/>
<pk mz="353.099015" i="2270675.3" sn="17.91" a="1316.95" fwhm="0.000691" res="510697.2" algo="FTMS"/>
<pk mz="353.100875" i="2109139.8" sn="16.46" a="1232.88" fwhm="0.000730" res="483467.5" algo="FTMS"/>
<pk mz="353.118638" i="1833432.3" sn="13.99" a="975.84" fwhm="0.000682" res="517526.9" algo="FTMS"/>
<pk mz="353.124209" i="3362265.8" sn="27.70" a="2251.03" fwhm="0.000747" res="472606.7" algo="FTMS"/>
<pk mz="353.137254" i="3967965.0" sn="33.13" a="2697.76" fwhm="0.000749" res="471658.7" algo="FTMS"/>
<pk mz="353.154979" i="1432545.4" sn="10.40" a="820.94" fwhm="0.000717" res="492239.6" algo="FTMS"/>
<pk mz="353.160570" i="2436578.8" sn="19.40" a="1501.75" fwhm="0.000722" res="489113.7" algo="FTMS"/>
<pk mz="353.173621" i="1813222.0" sn="13.81" a="1170.64" fwhm="0.000774" res="456114.0" algo="FTMS"/>
<pk mz="353.191368" i="2625002.5" sn="21.09" a="1719.58" fwhm="0.000787" res="448750.7" algo="FTMS"/>
<pk mz="353.196866" i="2021099.8" sn="15.67" a="1392.79" fwhm="0.000809" res="436339.0" algo="FTMS"/>
<pk mz="353.200338" i="1979884.6" sn="15.30" a="1336.01" fwhm="0.000854" res="413616.4" algo="FTMS"/>
<pk mz="353.210005" i="9914863.0" sn="86.44" a="7616.63" fwhm="0.000787" res="448689.7" algo="FTMS"/>
<pk mz="353.215639" i="1354480.5" sn="9.70" a="781.16" fwhm="0.000743" res="475114.3" algo="FTMS"/>
<pk mz="353.233382" i="1065460.9" sn="7.11" a="387.16" fwhm="0.000535" res="660389.9" algo="FTMS"/>
<pk mz="354.046611" i="1331392.4" sn="9.49" a="702.21" fwhm="0.000699" res="506504.9" algo="FTMS"/>
<pk mz="354.083089" i="2041801.5" sn="15.86" a="1688.95" fwhm="0.000991" res="357416.4" algo="FTMS"/>
<pk mz="354.091179" i="1336779.5" sn="9.54" a="633.18" fwhm="0.000652" res="543137.4" algo="FTMS"/>
<pk mz="354.096114" i="1065676.8" sn="7.11" a="415.96" fwhm="0.000562" res="630363.8" algo="FTMS"/>
<pk mz="354.213366" i="2026986.1" sn="15.72" a="1324.19" fwhm="0.000771" res="459332.1" algo="FTMS"/>
<pk mz="355.030764" i="1861815.1" sn="14.24" a="1217.61" fwhm="0.000892" res="397981.4" algo="FTMS"/>
<pk mz="355.067093" i="5931968.0" sn="50.73" a="4365.13" fwhm="0.000780" res="455350.3" algo="FTMS"/>
<pk mz="355.103452" i="4934601.5" sn="41.79" a="3647.78" fwhm="0.000784" res="452800.7" algo="FTMS"/>
<pk mz="355.116434" i="1663692.6" sn="12.46" a="1131.95" fwhm="0.000802" res="442960.6" algo="FTMS"/>
<pk mz="355.134280" i="1589713.1" sn="11.80" a="828.43" fwhm="0.000712" res="498589.0" algo="FTMS"/>
<pk mz="355.139843" i="4925394.5" sn="41.70" a="3663.53" fwhm="0.000776" res="457769.8" algo="FTMS"/>
<pk mz="355.152928" i="1774037.8" sn="13.45" a="1012.35" fwhm="0.000759" res="467942.6" algo="FTMS"/>
<pk mz="355.158490" i="2170839.3" sn="17.01" a="1337.76" fwhm="0.000715" res="496544.2" algo="FTMS"/>
<pk mz="355.176233" i="4477915.5" sn="37.69" a="3606.98" fwhm="0.000832" res="426657.6" algo="FTMS"/>
<pk mz="355.194889" i="1113056.3" sn="7.53" a="477.88" fwhm="0.000578" res="614789.3" algo="FTMS"/>
<pk mz="355.207082" i="3282403.3" sn="26.98" a="2344.56" fwhm="0.000788" res="450523.7" algo="FTMS"/>
<pk mz="355.212643" i="2808292.8" sn="22.72" a="2039.36" fwhm="0.000805" res="441111.9" algo="FTMS"/>
<pk mz="356.062295" i="1160634.3" sn="7.95" a="570.09" fwhm="0.000676" res="526572.4" algo="FTMS"/>
<pk mz="356.111720" i="1370310.8" sn="9.83" a="682.03" fwhm="0.000599" res="594770.5" algo="FTMS"/>
<pk mz="356.143226" i="1135054.6" sn="7.72" a="771.33" fwhm="0.000864" res="412083.6" algo="FTMS"/>
<pk mz="356.146270" i="1629135.4" sn="12.15" a="947.72" fwhm="0.000776" res="459152.5" algo="FTMS"/>
<pk mz="356.182736" i="1673944.6" sn="12.55" a="1003.45" fwhm="0.000706" res="504754.5" algo="FTMS"/>
<pk mz="356.990213" i="2498212.0" sn="19.94" a="1728.88" fwhm="0.000783" res="455986.5" algo="FTMS"/>
<pk mz="357.025229" i="1385388.8" sn="9.96" a="863.19" fwhm="0.000789" res="452283.2" algo="FTMS"/>
<pk mz="357.046350" i="1887154.0" sn="14.46" a="1144.23" fwhm="0.000694" res="514803.2" algo="FTMS"/>
<pk mz="357.082734" i="4546491.0" sn="38.30" a="3432.27" fwhm="0.000805" res="443384.4" algo="FTMS"/>
<pk mz="357.094038" i="1446974.1" sn="10.52" a="1099.35" fwhm="0.000912" res="391437.8" algo="FTMS"/>
<pk mz="357.097903" i="1079999.0" sn="7.23" a="633.61" fwhm="0.000842" res="423950.9" algo="FTMS"/>
<pk mz="357.119116" i="3787716.5" sn="31.50" a="2527.82" fwhm="0.000734" res="486225.6" algo="FTMS"/>
<pk mz="357.130348" i="19705288.0" z="-1" sn="174.20" a="15961.89" fwhm="0.000796" res="448702.0" algo="FTMS" component_name="a" deconvoluted_molecular_mass="357.130634" deconvoluted_isotopic_mass="357.130635"/>
<pk mz="357.155505" i="6635981.5" sn="57.03" a="5529.57" fwhm="0.000799" res="447038.7" algo="FTMS"/>
<pk mz="357.166757" i="1536976.4" sn="11.32" a="909.31" fwhm="0.000760" res="469878.1" algo="FTMS"/>
<pk mz="357.183583" i="1114964.6" sn="7.54" a="604.47" fwhm="0.000747" res="478314.4" algo="FTMS"/>
<pk mz="357.191884" i="5455318.5" sn="46.45" a="4053.58" fwhm="0.000785" res="454922.1" algo="FTMS"/>
<pk mz="357.228270" i="2990560.0" sn="24.35" a="2057.33" fwhm="0.000740" res="482943.6" algo="FTMS"/>
<pk mz="358.125634" i="1851330.4" sn="13.99" a="1178.98" fwhm="0.000761" res="470305.5" algo="FTMS"/>
<pk mz="358.133686" i="4016836.5" z="-1" sn="33.21" a="2734.66" fwhm="0.000754" res="475128.9" algo="FTMS" component_name="a" deconvoluted_molecular_mass="357.130634" deconvoluted_isotopic_mass="358.133974"/>
<pk mz="358.158770" i="1200074.8" sn="8.22" a="554.74" fwhm="0.000729" res="491336.9" algo="FTMS"/>
<pk mz="358.162049" i="1869515.6" sn="14.15" a="1363.08" fwhm="0.000872" res="410732.9" algo="FTMS"/>
<pk mz="358.198353" i="7081684.5" sn="60.40" a="5300.36" fwhm="0.000766" res="467903.1" algo="FTMS"/>
<pk mz="359.004442" i="1184672.5" sn="8.08" a="565.02" fwhm="0.000718" res="500132.2" algo="FTMS"/>
<pk mz="359.040876" i="2031529.8" sn="15.59" a="1193.07" fwhm="0.000773" res="464435.8" algo="FTMS"/>
<pk mz="359.052022" i="1279532.5" sn="8.92" a="880.65" fwhm="0.000896" res="400698.6" algo="FTMS"/>
<pk mz="359.061992" i="2231983.0" sn="17.37" a="1949.33" fwhm="0.000892" res="402457.7" algo="FTMS"/>
<pk mz="359.077266" i="1333938.9" sn="9.40" a="733.85" fwhm="0.000719" res="499485.5" algo="FTMS"/>
<pk mz="359.083662" i="1111476.5" sn="7.43" a="707.67" fwhm="0.000892" res="402481.8" algo="FTMS"/>
<pk mz="359.088462" i="1390645.8" sn="9.90" a="1100.46" fwhm="0.000962" res="373358.0" algo="FTMS"/>
<pk mz="359.098372" i="3273656.3" sn="26.61" a="2167.56" fwhm="0.000747" res="480510.9" algo="FTMS"/>
<pk mz="359.109511" i="1148859.1" sn="7.76" a="579.07" fwhm="0.000667" res="538245.0" algo="FTMS"/>
<pk mz="359.134740" i="6028225.5" sn="51.05" a="4783.62" fwhm="0.000815" res="440556.9" algo="FTMS"/>
<pk mz="359.145918" i="1720260.3" sn="12.83" a="1427.60" fwhm="0.000876" res="409906.4" algo="FTMS"/>
<pk mz="359.157261" i="1297351.1" sn="9.08" a="696.52" fwhm="0.000738" res="486390.9" algo="FTMS"/>
<pk mz="359.163060" i="2544072.8" sn="20.14" a="1777.87" fwhm="0.000770" res="466669.5" algo="FTMS"/>
<pk mz="359.171110" i="6000586.5" sn="50.80" a="4664.50" fwhm="0.000794" res="452459.2" algo="FTMS"/>
<pk mz="359.201659" i="1926866.4" sn="14.66" a="1156.91" fwhm="0.000759" res="473205.3" algo="FTMS"/>
<pk mz="359.207515" i="3572180.0" sn="29.26" a="2703.79" fwhm="0.000813" res="441801.7" algo="FTMS"/>
<pk mz="359.243843" i="1588445.1" sn="11.66" a="875.56" fwhm="0.000716" res="501989.9" algo="FTMS"/>
<pk mz="360.036031" i="1158821.6" sn="7.85" a="525.28" fwhm="0.000634" res="567468.9" algo="FTMS"/>
<pk mz="360.072442" i="1691310.9" sn="12.57" a="1059.60" fwhm="0.000755" res="477128.9" algo="FTMS"/>
<pk mz="360.130044" i="1446077.5" sn="10.39" a="921.07" fwhm="0.000776" res="464302.6" algo="FTMS"/>
<pk mz="360.138082" i="1230271.5" sn="8.48" a="736.80" fwhm="0.000849" res="423986.0" algo="FTMS"/>
<pk mz="360.141252" i="2361792.3" sn="18.52" a="1827.29" fwhm="0.000841" res="428128.0" algo="FTMS"/>
<pk mz="360.166462" i="1293254.8" sn="9.04" a="799.81" fwhm="0.000853" res="422162.9" algo="FTMS"/>
<pk mz="360.177659" i="2077385.6" sn="15.99" a="1260.85" fwhm="0.000734" res="490516.9" algo="FTMS"/>
<pk mz="361.020127" i="1586335.3" sn="11.64" a="904.24" fwhm="0.000769" res="469246.7" algo="FTMS"/>
<pk mz="361.031359" i="1898146.1" sn="14.40" a="1229.11" fwhm="0.000756" res="477768.9" algo="FTMS"/>
<pk mz="361.056485" i="2958248.5" sn="23.81" a="2002.79" fwhm="0.000759" res="475387.9" algo="FTMS"/>
<pk mz="361.067761" i="1537707.4" sn="11.20" a="1052.73" fwhm="0.000808" res="447064.7" algo="FTMS"/>
<pk mz="361.092884" i="3412913.8" sn="27.84" a="2696.04" fwhm="0.000829" res="435349.4" algo="FTMS"/>
<pk mz="361.104149" i="1559476.5" sn="11.40" a="999.95" fwhm="0.000771" res="468401.1" algo="FTMS"/>
<pk mz="361.105842" i="1433013.0" sn="10.28" a="885.23" fwhm="0.000782" res="461557.5" algo="FTMS"/>
<pk mz="361.114017" i="2256311.0" sn="17.58" a="1331.70" fwhm="0.000722" res="500333.5" algo="FTMS"/>
<pk mz="361.129389" i="1477563.0" sn="10.67" a="810.96" fwhm="0.000728" res="496098.1" algo="FTMS"/>
<pk mz="361.142312" i="1897406.3" sn="14.40" a="1189.05" fwhm="0.000754" res="479200.4" algo="FTMS"/>
<pk mz="361.147938" i="1064767.6" sn="7.01" a="702.95" fwhm="0.000935" res="386163.8" algo="FTMS"/>
<pk mz="361.150396" i="4514240.5" sn="37.61" a="3249.72" fwhm="0.000780" res="462964.5" algo="FTMS"/>
<pk mz="361.160109" i="1353410.8" sn="9.57" a="732.86" fwhm="0.000754" res="479048.2" algo="FTMS"/>
<pk mz="361.178741" i="3018695.5" sn="24.34" a="2224.46" fwhm="0.000813" res="444516.8" algo="FTMS"/>
<pk mz="361.186796" i="3106249.5" sn="25.12" a="2258.91" fwhm="0.000781" res="462233.6" algo="FTMS"/>
<pk mz="361.215099" i="1746640.8" sn="13.06" a="1189.63" fwhm="0.000778" res="464326.2" algo="FTMS"/>
<pk mz="361.223214" i="1470674.8" sn="10.61" a="1085.98" fwhm="0.000787" res="458993.0" algo="FTMS"/>
<pk mz="362.023508" i="1179038.0" sn="8.02" a="590.00" fwhm="0.000750" res="482692.2" algo="FTMS"/>
<pk mz="362.051728" i="2748069.3" sn="21.94" a="2161.24" fwhm="0.000866" res="418250.2" algo="FTMS"/>
<pk mz="362.088131" i="2925230.5" sn="23.51" a="1894.11" fwhm="0.000733" res="493772.2" algo="FTMS"/>
<pk mz="362.109198" i="1348275.9" sn="9.52" a="568.05" fwhm="0.000581" res="622721.2" algo="FTMS"/>
<pk mz="362.145672" i="3269309.0" sn="26.57" a="2550.60" fwhm="0.000828" res="437119.9" algo="FTMS"/>
<pk mz="362.147837" i="1104573.6" sn="7.36" a="667.52" fwhm="0.000788" res="459681.7" algo="FTMS"/>
<pk mz="362.153810" i="1183935.1" sn="8.06" a="610.74" fwhm="0.000709" res="510606.9" algo="FTMS"/>
<pk mz="362.181966" i="1806022.3" sn="13.58" a="1326.47" fwhm="0.000827" res="437933.8" algo="FTMS"/>
<pk mz="363.035744" i="2952095.5" sn="23.75" a="2029.02" fwhm="0.000774" res="468942.6" algo="FTMS"/>
<pk mz="363.047026" i="1706914.3" sn="12.70" a="1363.04" fwhm="0.000884" res="410593.0" algo="FTMS"/>
<pk mz="363.072138" i="4133800.8" sn="34.23" a="3097.35" fwhm="0.000809" res="449059.5" algo="FTMS"/>
<pk mz="363.083401" i="1576107.5" sn="11.54" a="961.00" fwhm="0.000751" res="483679.8" algo="FTMS"/>
<pk mz="363.085194" i="2819500.0" sn="22.57" a="1927.88" fwhm="0.000765" res="474639.2" algo="FTMS"/>
<pk mz="363.108497" i="2704306.0" sn="21.55" a="2014.18" fwhm="0.000825" res="440024.2" algo="FTMS"/>
<pk mz="363.119789" i="4620213.0" sn="38.55" a="3543.10" fwhm="0.000807" res="449899.7" algo="FTMS"/>
<pk mz="363.121607" i="4181941.3" sn="34.66" a="3413.05" fwhm="0.000859" res="422741.1" algo="FTMS"/>
<pk mz="363.129701" i="1233591.4" sn="8.50" a="608.41" fwhm="0.000745" res="487508.3" algo="FTMS"/>
<pk mz="363.144889" i="1564603.3" sn="11.44" a="1008.21" fwhm="0.000867" res="418830.5" algo="FTMS"/>
<pk mz="363.157975" i="3368894.5" sn="27.45" a="2660.95" fwhm="0.000836" res="434236.5" algo="FTMS"/>
<pk mz="363.194364" i="8926152.0" sn="76.75" a="7431.38" fwhm="0.000841" res="431990.1" algo="FTMS"/>
<pk mz="363.230802" i="4278225.0" sn="35.51" a="3442.09" fwhm="0.000846" res="429560.1" algo="FTMS"/>
<pk mz="364.030996" i="1103260.8" sn="7.34" a="642.04" fwhm="0.000791" res="460371.9" algo="FTMS"/>
<pk mz="364.067377" i="3780262.0" sn="31.09" a="2643.60" fwhm="0.000777" res="468496.6" algo="FTMS"/>
<pk mz="364.103881" i="1513391.4" sn="10.98" a="978.96" fwhm="0.000793" res="458939.9" algo="FTMS"/>
<pk mz="364.124934" i="2466996.8" sn="19.44" a="1707.93" fwhm="0.000763" res="477240.3" algo="FTMS"/>
<pk mz="364.161314" i="1546430.0" sn="11.27" a="963.96" fwhm="0.000763" res="477138.2" algo="FTMS"/>
<pk mz="364.197754" i="1661895.3" sn="12.30" a="1096.05" fwhm="0.000763" res="477506.7" algo="FTMS"/>
<pk mz="364.234183" i="1123536.5" sn="7.52" a="762.88" fwhm="0.000912" res="399334.3" algo="FTMS"/>
<pk mz="365.015092" i="2158743.5" sn="16.71" a="1436.40" fwhm="0.000805" res="453574.9" algo="FTMS"/>
<pk mz="365.051423" i="4818337.0" sn="40.30" a="3882.45" fwhm="0.000843" res="433219.2" algo="FTMS"/>
<pk mz="365.087792" i="4547498.0" sn="37.90" a="3638.92" fwhm="0.000836" res="436539.1" algo="FTMS"/>
<pk mz="365.091060" i="8283563.0" sn="71.05" a="6987.45" fwhm="0.000858" res="425738.6" algo="FTMS"/>
<pk mz="365.099088" i="1305517.0" sn="9.14" a="738.15" fwhm="0.000712" res="512852.3" algo="FTMS"/>
<pk mz="365.100882" i="5156269.5" sn="43.30" a="4414.18" fwhm="0.000867" res="421301.9" algo="FTMS"/>
<pk mz="365.124177" i="3836339.5" sn="31.59" a="2935.11" fwhm="0.000813" res="448947.8" algo="FTMS"/>
<pk mz="365.137244" i="5732790.5" sn="48.42" a="4591.95" fwhm="0.000851" res="429138.4" algo="FTMS"/>
<pk mz="365.155096" i="1171771.3" sn="7.95" a="673.60" fwhm="0.000746" res="489310.3" algo="FTMS"/>
<pk mz="365.160524" i="2035132.6" sn="15.61" a="1354.62" fwhm="0.000756" res="483131.0" algo="FTMS"/>
<pk mz="365.173640" i="3627968.0" sn="29.74" a="2683.24" fwhm="0.000825" res="442885.4" algo="FTMS"/>
<pk mz="365.191414" i="2968004.5" sn="23.89" a="2265.13" fwhm="0.000846" res="431842.4" algo="FTMS"/>
<pk mz="365.200089" i="1209542.8" sn="8.28" a="789.08" fwhm="0.000960" res="380536.7" algo="FTMS"/>
<pk mz="365.210029" i="13649353.0" z="-1" sn="118.65" a="11742.12" fwhm="0.000843" res="433068.1" algo="FTMS" component_name="o" deconvoluted_molecular_mass="365.210281" deconvoluted_isotopic_mass="365.210331"/>
<pk mz="365.227851" i="1822413.9" sn="13.72" a="1397.47" fwhm="0.000911" res="400946.8" algo="FTMS"/>
<pk mz="365.236780" i="2729168.0" sn="21.77" a="2369.73" fwhm="0.000922" res="396324.2" algo="FTMS"/>
<pk mz="365.246368" i="2977234.5" sn="23.97" a="2091.56" fwhm="0.000772" res="472999.4" algo="FTMS"/>
<pk mz="366.046727" i="1387166.8" sn="9.75" a="773.99" fwhm="0.000815" res="448889.3" algo="FTMS"/>
<pk mz="366.083061" i="1801896.0" sn="13.39" a="1085.46" fwhm="0.000734" res="498436.7" algo="FTMS"/>
<pk mz="366.094403" i="1555370.9" sn="11.23" a="966.06" fwhm="0.000812" res="450702.8" algo="FTMS"/>
<pk mz="366.104292" i="1150637.4" sn="7.68" a="543.12" fwhm="0.000648" res="564605.5" algo="FTMS"/>
<pk mz="366.140639" i="1669302.6" sn="12.23" a="1051.72" fwhm="0.000764" res="479371.2" algo="FTMS"/>
<pk mz="366.143703" i="1141303.5" sn="7.59" a="745.75" fwhm="0.000930" res="393740.2" algo="FTMS"/>
<pk mz="366.176901" i="1162816.0" sn="7.78" a="601.52" fwhm="0.000738" res="496005.2" algo="FTMS"/>
<pk mz="366.213403" i="3190473.3" z="-1" sn="25.58" a="2355.93" fwhm="0.000804" res="455339.3" algo="FTMS" component_name="o" deconvoluted_molecular_mass="365.210281" deconvoluted_isotopic_mass="366.213707"/>
<pk mz="367.030675" i="2962842.0" sn="23.58" a="2307.27" fwhm="0.000868" res="423074.3" algo="FTMS"/>
<pk mz="367.067067" i="6145955.0" sn="51.52" a="4998.96" fwhm="0.000846" res="434123.4" algo="FTMS"/>
<pk mz="367.078352" i="1941158.0" sn="14.61" a="1126.86" fwhm="0.000719" res="510483.3" algo="FTMS"/>
<pk mz="367.097922" i="1655467.1" sn="12.11" a="946.93" fwhm="0.000730" res="502934.4" algo="FTMS"/>
<pk mz="367.103427" i="6185900.5" sn="51.87" a="5105.13" fwhm="0.000850" res="431650.6" algo="FTMS"/>
<pk mz="367.114655" i="1412015.4" sn="9.97" a="680.40" fwhm="0.000661" res="555608.6" algo="FTMS"/>
<pk mz="367.116482" i="3052975.8" sn="24.37" a="2112.44" fwhm="0.000779" res="471439.8" algo="FTMS"/>
<pk mz="367.134306" i="1843380.4" sn="13.75" a="1456.15" fwhm="0.000917" res="400315.8" algo="FTMS"/>
<pk mz="367.139799" i="3712949.8" sn="30.17" a="2874.52" fwhm="0.000841" res="436661.3" algo="FTMS"/>
<pk mz="367.152909" i="3501497.0" sn="28.31" a="2679.47" fwhm="0.000800" res="458807.8" algo="FTMS"/>
<pk mz="367.170787" i="1162685.6" sn="7.78" a="581.81" fwhm="0.000715" res="513796.1" algo="FTMS"/>
<pk mz="367.176178" i="2010815.0" sn="15.22" a="1389.03" fwhm="0.000803" res="457352.0" algo="FTMS"/>
<pk mz="367.189330" i="2077890.4" sn="15.81" a="1359.68" fwhm="0.000781" res="469974.9" algo="FTMS"/>
<pk mz="367.207072" i="4408263.0" sn="36.27" a="3220.18" fwhm="0.000807" res="454867.1" algo="FTMS"/>
<pk mz="367.212582" i="1343176.4" sn="9.36" a="763.03" fwhm="0.000704" res="521625.9" algo="FTMS"/>
<pk mz="367.215957" i="1331657.3" z="-1" sn="9.26" a="875.61" fwhm="0.001000" res="367090.6" algo="FTMS" component_name="o" deconvoluted_molecular_mass="365.210281" deconvoluted_isotopic_mass="367.216263"/>
<pk mz="367.225647" i="7240651.5" sn="61.13" a="6268.48" fwhm="0.000861" res="426458.7" algo="FTMS"/>
<pk mz="367.243513" i="1259216.3" sn="8.63" a="827.56" fwhm="0.000845" res="434644.1" algo="FTMS"/>
<pk mz="368.062364" i="1835169.4" sn="13.68" a="1422.27" fwhm="0.000815" res="451621.5" algo="FTMS"/>
<pk mz="368.098690" i="1896106.8" sn="14.22" a="1248.86" fwhm="0.000823" res="447325.0" algo="FTMS"/>
<pk mz="368.106756" i="1285804.8" sn="8.86" a="680.03" fwhm="0.000758" res="485591.4" algo="FTMS"/>
<pk mz="368.111804" i="1136686.0" sn="7.55" a="556.77" fwhm="0.000736" res="500018.4" algo="FTMS"/>
<pk mz="368.228991" i="1246412.0" sn="8.51" a="587.16" fwhm="0.000673" res="546948.9" algo="FTMS"/>
<pk mz="369.046335" i="3748253.0" sn="30.47" a="2835.05" fwhm="0.000825" res="447388.3" algo="FTMS"/>
<pk mz="369.082716" i="6513062.0" sn="54.74" a="5356.13" fwhm="0.000860" res="429330.9" algo="FTMS"/>
<pk mz="369.093891" i="1203881.0" sn="8.14" a="608.56" fwhm="0.000694" res="532063.1" algo="FTMS"/>
<pk mz="369.113531" i="1141422.1" sn="7.59" a="567.97" fwhm="0.000743" res="497121.8" algo="FTMS"/>
<pk mz="369.119085" i="4732335.5" sn="39.11" a="3985.99" fwhm="0.000857" res="430914.4" algo="FTMS"/>
<pk mz="369.132162" i="1948082.9" sn="14.67" a="1456.33" fwhm="0.000867" res="425773.7" algo="FTMS"/>
<pk mz="369.149937" i="2100663.3" sn="16.01" a="1342.61" fwhm="0.000778" res="474629.7" algo="FTMS"/>
<pk mz="369.155480" i="5040569.0" sn="41.81" a="4085.11" fwhm="0.000854" res="432052.6" algo="FTMS"/>
<pk mz="369.168561" i="1902780.1" sn="14.27" a="1348.49" fwhm="0.000848" res="435591.5" algo="FTMS"/>
<pk mz="369.174133" i="1223869.5" sn="8.31" a="698.67" fwhm="0.000712" res="518310.0" algo="FTMS"/>
<pk mz="369.191871" i="4084674.0" sn="33.42" a="2965.25" fwhm="0.000792" res="466316.7" algo="FTMS"/>
<pk mz="369.206980" i="1108421.9" sn="7.30" a="603.56" fwhm="0.000769" res="480034.4" algo="FTMS"/>
<pk mz="369.222767" i="2469834.0" sn="19.25" a="1610.05" fwhm="0.000753" res="490622.4" algo="FTMS"/>
<pk mz="369.228256" i="2074571.4" sn="15.78" a="1309.75" fwhm="0.000767" res="481209.8" algo="FTMS"/>
<pk mz="370.077963" i="1443492.6" sn="10.24" a="982.06" fwhm="0.000844" res="438570.0" algo="FTMS"/>
<pk mz="370.090944" i="1541543.9" sn="11.10" a="870.27" fwhm="0.000776" res="476703.4" algo="FTMS"/>
<pk mz="370.114413" i="1159853.9" sn="7.75" a="664.43" fwhm="0.000850" res="435391.2" algo="FTMS"/>
<pk mz="370.122510" i="1135408.0" sn="7.53" a="820.59" fwhm="0.000901" res="410596.0" algo="FTMS"/>
<pk mz="370.125613" i="2594736.8" sn="20.34" a="1951.67" fwhm="0.000866" res="427360.5" algo="FTMS"/>
<pk mz="370.127425" i="2370225.3" sn="18.37" a="1652.28" fwhm="0.000790" res="468273.5" algo="FTMS"/>
<pk mz="370.158809" i="1175737.3" sn="7.89" a="570.76" fwhm="0.000730" res="507413.5" algo="FTMS"/>
<pk mz="370.162009" i="1655994.1" sn="12.10" a="1042.34" fwhm="0.000782" res="473095.8" algo="FTMS"/>
<pk mz="370.195352" i="1212098.6" sn="8.21" a="611.90" fwhm="0.000719" res="514561.2" algo="FTMS"/>
<pk mz="371.004630" i="1749777.6" sn="12.92" a="1188.09" fwhm="0.000920" res="403402.8" algo="FTMS"/>
<pk mz="371.005831" i="5495698.0" sn="45.81" a="4441.25" fwhm="0.000840" res="441731.2" algo="FTMS"/>
<pk mz="371.025522" i="1218198.9" sn="8.26" a="782.43" fwhm="0.000821" res="452098.8" algo="FTMS"/>
<pk mz="371.040878" i="1446298.9" sn="10.26" a="744.16" fwhm="0.000712" res="521389.5" algo="FTMS"/>
<pk mz="371.052095" i="1318301.8" sn="9.14" a="772.73" fwhm="0.000773" res="480231.3" algo="FTMS"/>
<pk mz="371.062024" i="4458400.5" sn="36.70" a="3492.18" fwhm="0.000851" res="435861.6" algo="FTMS"/>
<pk mz="371.088415" i="1341351.0" sn="9.34" a="701.78" fwhm="0.000751" res="494288.4" algo="FTMS"/>
<pk mz="371.098378" i="4757417.5" sn="39.32" a="3857.33" fwhm="0.000870" res="426577.5" algo="FTMS"/>
<pk mz="371.109653" i="5297068.5" sn="44.06" a="4576.87" fwhm="0.000879" res="422390.9" algo="FTMS"/>
<pk mz="371.129312" i="1381553.5" sn="9.69" a="822.81" fwhm="0.000778" res="476762.1" algo="FTMS"/>
<pk mz="371.134772" i="6064051.0" sn="50.79" a="5358.52" fwhm="0.000886" res="418821.9" algo="FTMS"/>
<pk mz="371.145989" i="48102324.0" z="-1" sn="419.80" a="41824.77" fwhm="0.000868" res="427365.1" algo="FTMS" component_name="O" deconvoluted_molecular_mass="371.146308" deconvoluted_isotopic_mass="371.146302"/>
<pk mz="371.171166" i="7387068.0" sn="62.41" a="6035.94" fwhm="0.000851" res="435970.6" algo="FTMS"/>
<pk mz="371.182382" i="1609663.0" sn="11.69" a="1065.54" fwhm="0.000804" res="461942.7" algo="FTMS"/>
<pk mz="371.207509" i="5638085.5" sn="47.05" a="4638.16" fwhm="0.000867" res="427947.6" algo="FTMS"/>
<pk mz="371.243883" i="2131406.8" sn="16.27" a="1753.74" fwhm="0.000913" res="406750.2" algo="FTMS"/>
<pk mz="372.072418" i="1139618.6" sn="7.57" a="507.96" fwhm="0.000649" res="573176.2" algo="FTMS"/>
<pk mz="372.106800" i="1303083.5" sn="9.00" a="1114.23" fwhm="0.001118" res="332976.3" algo="FTMS"/>
<pk mz="372.141236" i="2011316.3" sn="15.22" a="1601.47" fwhm="0.000902" res="412466.4" algo="FTMS"/>
<pk mz="372.149368" i="8337590.5" z="-1" sn="70.75" a="6994.30" fwhm="0.000867" res="429036.0" algo="FTMS" component_name="O" deconvoluted_molecular_mass="371.146308" deconvoluted_isotopic_mass="372.149683"/>
<pk mz="372.174503" i="1408188.8" sn="9.92" a="1009.20" fwhm="0.000858" res="433855.0" algo="FTMS"/>
<pk mz="372.177656" i="1525693.6" sn="10.95" a="932.91" fwhm="0.000768" res="484741.8" algo="FTMS"/>
<pk mz="372.210907" i="1451206.1" sn="10.30" a="1185.90" fwhm="0.000979" res="380187.5" algo="FTMS"/>
<pk mz="372.214011" i="4588231.0" sn="37.84" a="4075.20" fwhm="0.000883" res="421679.7" algo="FTMS"/>
<pk mz="372.247447" i="1161935.4" sn="7.76" a="754.40" fwhm="0.000884" res="420940.8" algo="FTMS"/>
<pk mz="372.303871" i="5361886.0" sn="44.63" a="4508.30" fwhm="0.000876" res="425157.1" algo="FTMS"/>
<pk mz="373.002733" i="1533584.5" sn="11.02" a="1332.86" fwhm="0.001061" res="351663.7" algo="FTMS"/>
<pk mz="373.020115" i="1480341.0" sn="10.55" a="999.17" fwhm="0.000888" res="420186.5" algo="FTMS"/>
<pk mz="373.041183" i="1946010.4" sn="14.64" a="1332.27" fwhm="0.000862" res="432832.6" algo="FTMS"/>
<pk mz="373.056553" i="1763998.4" sn="13.04" a="1093.60" fwhm="0.000779" res="478655.9" algo="FTMS"/>
<pk mz="373.077620" i="3275171.8" sn="26.31" a="2510.86" fwhm="0.000831" res="449215.3" algo="FTMS"/>
<pk mz="373.092914" i="1407911.6" sn="9.92" a="937.07" fwhm="0.000855" res="436565.0" algo="FTMS"/>
<pk mz="373.101994" i="1581226.0" sn="11.44" a="1139.80" fwhm="0.000876" res="426067.4" algo="FTMS"/>
<pk mz="373.104033" i="1452330.5" sn="10.31" a="1232.79" fwhm="0.000961" res="388256.9" algo="FTMS"/>
<pk mz="373.114054" i="4119981.0" sn="33.72" a="3284.06" fwhm="0.000850" res="438867.3" algo="FTMS"/>
<pk mz="373.125282" i="3098032.0" sn="24.75" a="2571.83" fwhm="0.000864" res="431685.1" algo="FTMS"/>
<pk mz="373.129320" i="1077937.0" sn="7.02" a="474.54" fwhm="0.000676" res="552136.4" algo="FTMS"/>
<pk mz="373.150424" i="6524342.5" sn="54.83" a="5423.82" fwhm="0.000860" res="433895.6" algo="FTMS"/>
<pk mz="373.161680" i="1212857.3" sn="8.21" a="736.80" fwhm="0.000759" res="491734.9" algo="FTMS"/>
<pk mz="373.172862" i="1999036.1" sn="15.11" a="1416.08" fwhm="0.000902" res="413598.8" algo="FTMS"/>
<pk mz="373.178729" i="1355965.6" sn="9.46" a="756.30" fwhm="0.000760" res="491292.5" algo="FTMS"/>
<pk mz="373.186775" i="6305215.5" sn="52.91" a="5883.68" fwhm="0.000911" res="409695.6" algo="FTMS"/>
<pk mz="373.223193" i="3239369.0" sn="25.99" a="2460.15" fwhm="0.000820" res="454879.2" algo="FTMS"/>
<pk mz="373.259517" i="1451858.3" sn="10.30" a="1130.57" fwhm="0.000943" res="395893.0" algo="FTMS"/>
<pk mz="373.307201" i="1628894.4" sn="11.86" a="1042.34" fwhm="0.000810" res="460635.9" algo="FTMS"/>
<pk mz="374.051828" i="1368220.9" sn="9.46" a="920.17" fwhm="0.000844" res="443286.1" algo="FTMS"/>
<pk mz="374.088161" i="1711270.1" sn="12.44" a="1354.31" fwhm="0.000941" res="397694.8" algo="FTMS"/>
<pk mz="374.109191" i="1563307.5" sn="11.16" a="1031.73" fwhm="0.000848" res="441398.1" algo="FTMS"/>
<pk mz="374.128596" i="1334320.5" sn="9.17" a="948.44" fwhm="0.000899" res="416251.2" algo="FTMS"/>
<pk mz="374.145726" i="1509812.9" sn="10.69" a="843.24" fwhm="0.000768" res="486996.0" algo="FTMS"/>
<pk mz="374.156933" i="3250359.8" sn="25.80" a="2520.76" fwhm="0.000822" res="455011.0" algo="FTMS"/>
<pk mz="374.182087" i="1397694.1" sn="9.72" a="709.63" fwhm="0.000704" res="531736.1" algo="FTMS"/>
<pk mz="374.190132" i="1613760.3" sn="11.59" a="1018.77" fwhm="0.000807" res="463949.8" algo="FTMS"/>
<pk mz="374.300949" i="1675484.5" sn="12.13" a="1111.87" fwhm="0.000892" res="419744.1" algo="FTMS"/>
<pk mz="374.319415" i="1163617.3" sn="7.69" a="699.39" fwhm="0.000904" res="413867.8" algo="FTMS"/>
<pk mz="375.035759" i="2828184.3" sn="22.14" a="2114.71" fwhm="0.000836" res="448517.3" algo="FTMS"/>
<pk mz="375.046959" i="1318299.3" sn="9.03" a="710.23" fwhm="0.000696" res="539222.2" algo="FTMS"/>
<pk mz="375.072145" i="2612641.8" sn="20.26" a="1943.62" fwhm="0.000860" res="436263.3" algo="FTMS"/>
<pk mz="375.083390" i="1526180.5" sn="10.83" a="881.11" fwhm="0.000760" res="493391.7" algo="FTMS"/>
<pk mz="375.086776" i="1311397.4" sn="8.97" a="846.81" fwhm="0.000842" res="445283.5" algo="FTMS"/>
<pk mz="375.093199" i="1759399.0" sn="12.86" a="1246.14" fwhm="0.000885" res="423646.9" algo="FTMS"/>
<pk mz="375.100061" i="1312936.8" sn="8.98" a="670.06" fwhm="0.000694" res="540438.8" algo="FTMS"/>
<pk mz="375.108496" i="1632682.9" sn="11.76" a="1032.63" fwhm="0.000801" res="468247.3" algo="FTMS"/>
<pk mz="375.121669" i="1671598.3" sn="12.09" a="1022.91" fwhm="0.000740" res="507257.8" algo="FTMS"/>
<pk mz="375.129673" i="3573168.3" sn="28.60" a="2762.58" fwhm="0.000851" res="441016.5" algo="FTMS"/>
<pk mz="375.141043" i="1485491.3" sn="10.48" a="936.22" fwhm="0.000803" res="466969.6" algo="FTMS"/>
<pk mz="375.158003" i="3453879.5" sn="27.57" a="2566.36" fwhm="0.000819" res="458251.7" algo="FTMS"/>
<pk mz="375.163544" i="1931961.0" sn="14.35" a="1363.60" fwhm="0.000858" res="437341.4" algo="FTMS"/>
<pk mz="375.166061" i="4138425.5" sn="33.51" a="3261.27" fwhm="0.000849" res="441916.8" algo="FTMS"/>
<pk mz="375.194354" i="3686848.8" sn="29.59" a="2952.44" fwhm="0.000872" res="430024.8" algo="FTMS"/>
<pk mz="375.202414" i="2536387.0" sn="19.60" a="1665.47" fwhm="0.000748" res="501368.1" algo="FTMS"/>
<pk mz="375.238825" i="1315020.3" sn="9.00" a="667.64" fwhm="0.000713" res="526633.2" algo="FTMS"/>
<pk mz="376.031007" i="1381526.6" sn="9.57" a="974.99" fwhm="0.000969" res="387870.8" algo="FTMS"/>
<pk mz="376.067439" i="1840032.0" sn="13.55" a="1289.84" fwhm="0.000779" res="482586.8" algo="FTMS"/>
<pk mz="376.078743" i="1379106.9" sn="9.55" a="984.52" fwhm="0.000921" res="408261.4" algo="FTMS"/>
<pk mz="376.103691" i="1184809.3" sn="7.87" a="854.76" fwhm="0.000969" res="387951.0" algo="FTMS"/>
<pk mz="376.124881" i="2155438.5" sn="16.29" a="1414.44" fwhm="0.000830" res="452968.5" algo="FTMS"/>
<pk mz="376.161339" i="3295928.0" sn="26.19" a="2974.59" fwhm="0.000960" res="391974.4" algo="FTMS"/>
<pk mz="376.197723" i="1116609.3" sn="7.27" a="573.33" fwhm="0.000784" res="479794.4" algo="FTMS"/>
<pk mz="377.015029" i="1772946.0" sn="12.97" a="1168.62" fwhm="0.000829" res="454679.6" algo="FTMS"/>
<pk mz="377.051408" i="4510107.0" sn="36.73" a="3685.79" fwhm="0.000870" res="433373.3" algo="FTMS"/>
<pk mz="377.062630" i="2503838.0" sn="19.31" a="2115.73" fwhm="0.000930" res="405237.1" algo="FTMS"/>
<pk mz="377.064336" i="1216926.5" sn="8.14" a="600.07" fwhm="0.000740" res="509671.6" algo="FTMS"/>
<pk mz="377.072560" i="1224480.6" sn="8.21" a="773.08" fwhm="0.000838" res="449989.7" algo="FTMS"/>
<pk mz="377.085610" i="4021156.0" sn="32.49" a="3166.22" fwhm="0.000874" res="431216.7" algo="FTMS"/>
<pk mz="377.087817" i="4098468.5" sn="33.16" a="3690.78" fwhm="0.000943" res="399905.0" algo="FTMS"/>
<pk mz="377.099043" i="3472807.3" sn="27.73" a="2750.31" fwhm="0.000884" res="426460.7" algo="FTMS"/>
<pk mz="377.100797" i="2045095.9" sn="15.33" a="1544.23" fwhm="0.000913" res="413026.6" algo="FTMS"/>
<pk mz="377.124211" i="2930605.8" sn="23.02" a="2365.47" fwhm="0.000893" res="422165.5" algo="FTMS"/>
<pk mz="377.137245" i="4055985.3" sn="32.79" a="3172.21" fwhm="0.000856" res="440467.6" algo="FTMS"/>
<pk mz="377.145421" i="1787571.3" sn="13.10" a="1589.42" fwhm="0.001033" res="365124.2" algo="FTMS"/>
<pk mz="377.154974" i="1577141.6" sn="11.27" a="1001.58" fwhm="0.000813" res="463848.9" algo="FTMS"/>
<pk mz="377.160552" i="1778871.1" sn="13.02" a="1098.59" fwhm="0.000784" res="480822.2" algo="FTMS"/>
<pk mz="377.173611" i="4381114.5" sn="35.61" a="3437.46" fwhm="0.000837" res="450887.4" algo="FTMS"/>
<pk mz="377.181698" i="1383100.5" sn="9.59" a="784.41" fwhm="0.000769" res="490333.9" algo="FTMS"/>
<pk mz="377.191391" i="1176511.0" sn="7.79" a="605.23" fwhm="0.000699" res="539318.6" algo="FTMS"/>
<pk mz="377.210020" i="19165636.0" z="-1" sn="163.96" a="17073.34" fwhm="0.000898" res="420282.1" algo="FTMS" component_name="e" deconvoluted_molecular_mass="377.210348" deconvoluted_isotopic_mass="377.210345"/>
<pk mz="377.246433" i="1254477.0" sn="8.47" a="861.37" fwhm="0.000943" res="399949.0" algo="FTMS"/>
<pk mz="378.046740" i="2498713.3" sn="19.27" a="1945.85" fwhm="0.000884" res="427643.3" algo="FTMS"/>
<pk mz="378.083016" i="3341986.5" sn="26.59" a="2554.41" fwhm="0.000850" res="444638.1" algo="FTMS"/>
<pk mz="378.104148" i="1321895.9" sn="9.05" a="799.02" fwhm="0.000824" res="458986.4" algo="FTMS"/>
<pk mz="378.140553" i="3544241.3" sn="28.34" a="2856.95" fwhm="0.000875" res="432021.0" algo="FTMS"/>
<pk mz="378.167016" i="1771447.9" sn="12.95" a="1354.64" fwhm="0.000897" res="421610.3" algo="FTMS"/>
<pk mz="378.176994" i="1818298.5" sn="13.36" a="1268.17" fwhm="0.000840" res="450382.6" algo="FTMS"/>
<pk mz="378.213375" i="4451011.5" z="-1" sn="36.22" a="3571.25" fwhm="0.000865" res="437160.1" algo="FTMS" component_name="e" deconvoluted_molecular_mass="377.210348" deconvoluted_isotopic_mass="378.213702"/>
<pk mz="379.030677" i="3624340.0" sn="29.04" a="3065.79" fwhm="0.000904" res="419124.7" algo="FTMS"/>
<pk mz="379.041825" i="1568919.0" sn="11.19" a="1256.24" fwhm="0.000909" res="416881.8" algo="FTMS"/>
<pk mz="379.067044" i="5691293.5" sn="46.98" a="4813.97" fwhm="0.000888" res="426857.7" algo="FTMS"/>
<pk mz="379.078322" i="2467488.3" sn="18.99" a="1926.60" fwhm="0.000929" res="408221.7" algo="FTMS"/>
<pk mz="379.080105" i="2537888.8" sn="19.61" a="2002.39" fwhm="0.000854" res="443846.6" algo="FTMS"/>
<pk mz="379.103430" i="4598694.5" sn="37.50" a="3603.04" fwhm="0.000849" res="446340.9" algo="FTMS"/>
<pk mz="379.114648" i="2163369.5" sn="16.35" a="1627.39" fwhm="0.000877" res="432325.2" algo="FTMS"/>
<pk mz="379.116510" i="4300202.0" sn="34.91" a="3718.25" fwhm="0.000885" res="428359.4" algo="FTMS"/>
<pk mz="379.134419" i="1478062.5" sn="10.41" a="1240.76" fwhm="0.001046" res="362459.3" algo="FTMS"/>
<pk mz="379.139785" i="3283888.0" sn="26.08" a="2671.51" fwhm="0.000887" res="427598.2" algo="FTMS"/>
<pk mz="379.152914" i="5719987.5" sn="47.23" a="4947.78" fwhm="0.000895" res="423848.1" algo="FTMS"/>
<pk mz="379.170750" i="1367479.9" sn="9.45" a="1164.25" fwhm="0.001143" res="331770.7" algo="FTMS"/>
<pk mz="379.176229" i="1984441.3" sn="14.80" a="1729.26" fwhm="0.001058" res="358435.1" algo="FTMS"/>
<pk mz="379.189279" i="5785532.5" sn="47.80" a="5325.93" fwhm="0.000958" res="395825.0" algo="FTMS"/>
<pk mz="379.207089" i="5803969.0" sn="47.96" a="5202.63" fwhm="0.000889" res="426361.1" algo="FTMS"/>
<pk mz="379.225676" i="34612164.0" z="-1" sn="298.05" a="32689.20" fwhm="0.000911" res="416169.8" algo="FTMS" component_name="Q" deconvoluted_molecular_mass="379.226012" deconvoluted_isotopic_mass="379.226005"/>
<pk mz="380.025915" i="1130513.6" sn="7.39" a="719.73" fwhm="0.000853" res="445673.4" algo="FTMS"/>
<pk mz="380.062275" i="2700955.0" sn="21.02" a="1949.22" fwhm="0.000835" res="454995.8" algo="FTMS"/>
<pk mz="380.070358" i="1330845.0" sn="9.13" a="744.78" fwhm="0.000767" res="495567.8" algo="FTMS"/>
<pk mz="380.098696" i="2609316.3" sn="20.22" a="2236.59" fwhm="0.000963" res="394779.0" algo="FTMS"/>
<pk mz="380.119912" i="1527977.6" sn="10.84" a="912.16" fwhm="0.000787" res="482763.2" algo="FTMS"/>
<pk mz="380.146379" i="1727408.4" sn="12.57" a="1205.63" fwhm="0.000894" res="425128.2" algo="FTMS"/>
<pk mz="380.156311" i="1618354.9" sn="11.62" a="1043.27" fwhm="0.000822" res="462532.4" algo="FTMS"/>
<pk mz="380.210491" i="1298112.6" sn="8.84" a="941.78" fwhm="0.001006" res="377991.1" algo="FTMS"/>
<pk mz="380.229055" i="7747781.5" z="-1" sn="64.83" a="6911.55" fwhm="0.000904" res="420824.7" algo="FTMS" component_name="Q" deconvoluted_molecular_mass="379.226012" deconvoluted_isotopic_mass="380.229386"/>
<pk mz="381.009938" i="1158284.1" sn="7.63" a="574.89" fwhm="0.000722" res="527816.0" algo="FTMS"/>
<pk mz="381.046351" i="4468117.5" sn="36.36" a="3428.32" fwhm="0.000817" res="466543.7" algo="FTMS"/>
<pk mz="381.057529" i="1440152.1" sn="10.07" a="931.76" fwhm="0.000910" res="418775.1" algo="FTMS"/>
<pk mz="381.082709" i="7863710.5" sn="65.84" a="7107.97" fwhm="0.000924" res="412263.0" algo="FTMS"/>
<pk mz="381.093980" i="2252193.5" sn="17.12" a="1661.86" fwhm="0.000870" res="437871.8" algo="FTMS"/>
<pk mz="381.095760" i="1585057.9" sn="11.33" a="1418.24" fwhm="0.001001" res="380533.8" algo="FTMS"/>
<pk mz="381.113667" i="1536422.5" sn="10.91" a="839.33" fwhm="0.000750" res="508268.9" algo="FTMS"/>
<pk mz="381.119109" i="5652904.0" sn="46.64" a="4827.19" fwhm="0.000890" res="428129.2" algo="FTMS"/>
<pk mz="381.130426" i="1206954.8" sn="8.05" a="749.15" fwhm="0.000806" res="473157.7" algo="FTMS"/>
<pk mz="381.132177" i="4747691.0" sn="38.79" a="3943.67" fwhm="0.000894" res="426555.0" algo="FTMS"/>
<pk mz="381.150037" i="1956015.8" sn="14.55" a="1483.30" fwhm="0.000887" res="429571.0" algo="FTMS"/>
<pk mz="381.155507" i="3466161.0" sn="27.66" a="3004.26" fwhm="0.000921" res="413632.5" algo="FTMS"/>
<pk mz="381.168551" i="4427188.5" sn="36.00" a="3678.85" fwhm="0.000884" res="431244.2" algo="FTMS"/>
<pk mz="381.186395" i="2363321.0" sn="18.09" a="1799.75" fwhm="0.000910" res="419079.0" algo="FTMS"/>
<pk mz="381.191862" i="2212538.3" sn="16.78" a="1758.46" fwhm="0.000923" res="412849.1" algo="FTMS"/>
<pk mz="381.204970" i="3488701.8" sn="27.86" a="2879.61" fwhm="0.000900" res="423779.7" algo="FTMS"/>
<pk mz="381.222747" i="11933122.0" z="-1" sn="101.16" a="10854.28" fwhm="0.000920" res="414561.5" algo="FTMS" component_name="x" deconvoluted_molecular_mass="381.223083" deconvoluted_isotopic_mass="381.223080"/>
<pk mz="381.241318" i="9385415.0" sn="79.05" a="8830.18" fwhm="0.000961" res="396598.7" algo="FTMS"/>
<pk mz="382.041746" i="1428114.3" sn="9.85" a="1073.47" fwhm="0.000946" res="403770.1" algo="FTMS"/>
<pk mz="382.049742" i="1195156.4" sn="7.85" a="574.86" fwhm="0.000663" res="576544.4" algo="FTMS"/>
<pk mz="382.077986" i="2579611.5" sn="19.73" a="2022.57" fwhm="0.000890" res="429245.4" algo="FTMS"/>
<pk mz="382.086000" i="1306269.5" sn="8.81" a="729.30" fwhm="0.000790" res="483546.5" algo="FTMS"/>
<pk mz="382.091165" i="1324190.9" sn="8.96" a="930.32" fwhm="0.000943" res="405374.2" algo="FTMS"/>
<pk mz="382.100438" i="2047649.3" sn="15.17" a="1761.20" fwhm="0.000976" res="391430.2" algo="FTMS"/>
<pk mz="382.114352" i="1709220.8" sn="12.26" a="1152.77" fwhm="0.000834" res="458322.5" algo="FTMS"/>
<pk mz="382.127431" i="1805992.1" sn="13.09" a="1232.52" fwhm="0.000852" res="448254.0" algo="FTMS"/>
<pk mz="382.208461" i="1332284.6" sn="9.03" a="1038.88" fwhm="0.001048" res="364586.7" algo="FTMS"/>
<pk mz="382.226107" i="2671297.3" z="-1" sn="20.52" a="2471.13" fwhm="0.000982" res="389125.4" algo="FTMS" component_name="x" deconvoluted_molecular_mass="381.223083" deconvoluted_isotopic_mass="382.226441"/>
<pk mz="382.244722" i="2187973.8" sn="16.37" a="1505.68" fwhm="0.000831" res="460048.9" algo="FTMS"/>
<pk mz="383.004613" i="1283718.8" sn="8.61" a="722.66" fwhm="0.000790" res="484669.4" algo="FTMS"/>
<pk mz="383.025639" i="2521740.0" sn="19.24" a="2416.62" fwhm="0.001038" res="369043.2" algo="FTMS"/>
<pk mz="383.040910" i="1131663.9" sn="7.31" a="565.15" fwhm="0.000772" res="496410.0" algo="FTMS"/>
<pk mz="383.061985" i="7340949.5" sn="60.60" a="6690.70" fwhm="0.000938" res="408319.9" algo="FTMS"/>
<pk mz="383.073090" i="1563288.1" sn="11.01" a="1087.15" fwhm="0.000846" res="452549.7" algo="FTMS"/>
<pk mz="383.098392" i="8042398.5" sn="66.62" a="7402.03" fwhm="0.000948" res="404194.1" algo="FTMS"/>
<pk mz="383.109607" i="1877665.4" sn="13.71" a="1490.66" fwhm="0.000970" res="395080.0" algo="FTMS"/>
<pk mz="383.111586" i="1314977.9" sn="8.88" a="972.43" fwhm="0.001019" res="375922.9" algo="FTMS"/>
<pk mz="383.129226" i="1655718.4" sn="11.80" a="1125.38" fwhm="0.000855" res="448206.5" algo="FTMS"/>
<pk mz="383.134775" i="5388199.5" sn="43.84" a="4697.48" fwhm="0.000901" res="425175.0" algo="FTMS"/>
<pk mz="383.147828" i="2173867.0" sn="16.25" a="1804.83" fwhm="0.000924" res="414646.0" algo="FTMS"/>
<pk mz="383.165617" i="1329327.5" sn="9.00" a="830.15" fwhm="0.000816" res="469634.2" algo="FTMS"/>
<pk mz="383.171149" i="5306289.0" sn="43.13" a="4958.40" fwhm="0.000957" res="400315.1" algo="FTMS"/>
<pk mz="383.174511" i="3811761.8" sn="30.31" a="3248.57" fwhm="0.000926" res="413640.1" algo="FTMS"/>
<pk mz="383.184209" i="1885876.3" sn="13.78" a="1300.33" fwhm="0.000860" res="445576.8" algo="FTMS"/>
<pk mz="383.201896" i="1168568.8" sn="7.62" a="726.21" fwhm="0.000832" res="460766.2" algo="FTMS"/>
<pk mz="383.207548" i="5445562.0" sn="44.33" a="4662.27" fwhm="0.000910" res="420926.1" algo="FTMS"/>
<pk mz="383.238318" i="3436994.0" sn="27.09" a="2673.69" fwhm="0.000858" res="446564.3" algo="FTMS"/>
<pk mz="383.243877" i="1705667.4" sn="12.23" a="1019.76" fwhm="0.000842" res="454916.5" algo="FTMS"/>
<pk mz="384.035970" i="1261708.1" sn="8.42" a="837.15" fwhm="0.000880" res="436237.5" algo="FTMS"/>
<pk mz="384.057212" i="1332369.5" sn="9.03" a="835.96" fwhm="0.000817" res="470064.6" algo="FTMS"/>
<pk mz="384.065482" i="1642899.6" sn="11.69" a="1143.46" fwhm="0.000892" res="430738.3" algo="FTMS"/>
<pk mz="384.093670" i="1675930.8" sn="11.97" a="939.06" fwhm="0.000712" res="539646.4" algo="FTMS"/>
<pk mz="384.101663" i="1533596.8" sn="10.75" a="1015.71" fwhm="0.000885" res="434166.8" algo="FTMS"/>
<pk mz="384.104830" i="1364637.5" sn="9.30" a="927.97" fwhm="0.000799" res="480533.2" algo="FTMS"/>
<pk mz="384.106602" i="1598622.0" sn="11.31" a="941.74" fwhm="0.000742" res="517605.7" algo="FTMS"/>
<pk mz="384.130089" i="1289892.0" sn="8.66" a="711.40" fwhm="0.000767" res="500613.7" algo="FTMS"/>
<pk mz="384.174684" i="1659567.3" sn="11.83" a="1424.15" fwhm="0.001062" res="361584.3" algo="FTMS"/>
<pk mz="384.210843" i="1322936.4" sn="8.94" a="736.36" fwhm="0.000781" res="491729.0" algo="FTMS"/>
<pk mz="384.790279" i="1275723.0" sn="8.54" a="957.11" fwhm="0.000874" res="440310.4" algo="FTMS"/>
<pk mz="385.020057" i="1419397.1" sn="9.77" a="907.43" fwhm="0.000845" res="455831.3" algo="FTMS"/>
<pk mz="385.041261" i="3032970.5" sn="23.62" a="2478.25" fwhm="0.000891" res="432351.2" algo="FTMS"/>
<pk mz="385.056487" i="1507982.4" sn="10.53" a="875.59" fwhm="0.000791" res="486749.4" algo="FTMS"/>
<pk mz="385.067844" i="1225617.3" sn="8.11" a="681.83" fwhm="0.000811" res="474595.1" algo="FTMS"/>
<pk mz="385.077657" i="7550355.5" sn="62.39" a="6671.85" fwhm="0.000918" res="419480.5" algo="FTMS"/>
<pk mz="385.088962" i="1221398.5" sn="8.07" a="762.04" fwhm="0.000917" res="419761.2" algo="FTMS"/>
<pk mz="385.114035" i="6454685.0" sn="52.99" a="5999.06" fwhm="0.000952" res="404429.9" algo="FTMS"/>
<pk mz="385.125239" i="8585632.0" sn="71.28" a="7876.64" fwhm="0.000956" res="402733.5" algo="FTMS"/>
<pk mz="385.136158" i="1227554.5" sn="8.12" a="977.82" fwhm="0.001110" res="346965.6" algo="FTMS"/>
<pk mz="385.150420" i="7373222.0" sn="60.87" a="6597.75" fwhm="0.000936" res="411683.3" algo="FTMS"/>
<pk mz="385.163458" i="1547433.4" sn="10.87" a="986.49" fwhm="0.000857" res="449235.5" algo="FTMS"/>
<pk mz="385.178810" i="1218477.3" sn="8.05" a="628.24" fwhm="0.000766" res="502793.5" algo="FTMS"/>
<pk mz="385.186791" i="8112559.5" sn="67.21" a="7356.72" fwhm="0.000919" res="419221.0" algo="FTMS"/>
<pk mz="385.223183" i="5004728.5" sn="40.54" a="4304.24" fwhm="0.000930" res="414366.0" algo="FTMS"/>
<pk mz="385.259584" i="1975233.6" sn="14.54" a="1286.52" fwhm="0.000807" res="477478.7" algo="FTMS"/>
<pk mz="386.015463" i="1271424.5" sn="8.50" a="1000.70" fwhm="0.000980" res="393896.7" algo="FTMS"/>
<pk mz="386.051727" i="1626761.8" sn="11.55" a="1081.68" fwhm="0.000849" res="454673.2" algo="FTMS"/>
<pk mz="386.062844" i="1117196.5" sn="7.17" a="915.88" fwhm="0.001039" res="371614.3" algo="FTMS"/>
<pk mz="386.072979" i="1512335.0" sn="10.57" a="991.23" fwhm="0.000872" res="442944.0" algo="FTMS"/>
<pk mz="386.080957" i="1207185.1" sn="7.95" a="620.69" fwhm="0.000784" res="492492.6" algo="FTMS"/>
<pk mz="386.088190" i="1414034.9" sn="9.72" a="962.76" fwhm="0.000880" res="438856.9" algo="FTMS"/>
<pk mz="386.109300" i="1825432.3" sn="13.25" a="1434.78" fwhm="0.000901" res="428642.0" algo="FTMS"/>
<pk mz="386.117427" i="1627034.3" sn="11.55" a="1151.72" fwhm="0.000855" res="451622.5" algo="FTMS"/>
<pk mz="386.120394" i="1251995.0" sn="8.33" a="840.93" fwhm="0.000895" res="431437.1" algo="FTMS"/>
<pk mz="386.122418" i="1434779.5" sn="9.90" a="894.31" fwhm="0.000794" res="486500.3" algo="FTMS"/>
<pk mz="386.128643" i="1640349.1" sn="11.66" a="986.62" fwhm="0.000782" res="493494.5" algo="FTMS"/>
<pk mz="386.153797" i="1426595.5" sn="9.83" a="780.33" fwhm="0.000760" res="508153.8" algo="FTMS"/>
<pk mz="386.156927" i="2291876.3" sn="17.26" a="1726.32" fwhm="0.000887" res="435267.5" algo="FTMS"/>
<pk mz="386.182027" i="1097642.6" sn="7.01" a="603.76" fwhm="0.000832" res="464162.0" algo="FTMS"/>
<pk mz="386.190143" i="1974700.6" sn="14.53" a="1498.80" fwhm="0.000890" res="433890.6" algo="FTMS"/>
<pk mz="386.788247" i="1782339.4" sn="12.88" a="1324.49" fwhm="0.000943" res="410112.1" algo="FTMS"/>
<pk mz="386.999255" i="1434232.6" sn="9.89" a="1039.38" fwhm="0.000936" res="413635.9" algo="FTMS"/>
<pk mz="387.035735" i="2281857.8" sn="17.17" a="1756.67" fwhm="0.000904" res="427964.8" algo="FTMS"/>
<pk mz="387.047088" i="1963396.6" sn="14.44" a="1554.00" fwhm="0.000946" res="409139.9" algo="FTMS"/>
<pk mz="387.056875" i="3287943.0" sn="25.80" a="2632.28" fwhm="0.000904" res="428032.2" algo="FTMS"/>
<pk mz="387.072100" i="2252683.0" sn="16.92" a="1754.13" fwhm="0.000889" res="435588.8" algo="FTMS"/>
<pk mz="387.083421" i="1905037.8" sn="13.93" a="1233.71" fwhm="0.000800" res="484012.6" algo="FTMS"/>
<pk mz="387.093253" i="3756944.3" sn="29.83" a="3399.77" fwhm="0.000964" res="401517.8" algo="FTMS"/>
<pk mz="387.104469" i="1162899.1" sn="7.56" a="758.01" fwhm="0.000787" res="492107.2" algo="FTMS"/>
<pk mz="387.108556" i="1370260.1" sn="9.34" a="1010.71" fwhm="0.000829" res="467083.7" algo="FTMS"/>
<pk mz="387.129698" i="4685721.5" sn="37.80" a="3999.76" fwhm="0.000909" res="426002.8" algo="FTMS"/>
<pk mz="387.140922" i="1773980.3" sn="12.81" a="1397.05" fwhm="0.000959" res="403546.6" algo="FTMS"/>
<pk mz="387.156205" i="1213600.1" sn="8.00" a="719.35" fwhm="0.000788" res="491423.0" algo="FTMS"/>
<pk mz="387.158104" i="1388448.6" sn="9.50" a="907.34" fwhm="0.000884" res="438201.8" algo="FTMS"/>
<pk mz="387.166068" i="8815523.0" sn="73.24" a="8274.18" fwhm="0.000953" res="406296.2" algo="FTMS"/>
<pk mz="387.188549" i="2506664.3" sn="19.10" a="1855.13" fwhm="0.000867" res="446454.1" algo="FTMS"/>
<pk mz="387.194288" i="1406377.6" sn="9.65" a="909.12" fwhm="0.000840" res="460964.9" algo="FTMS"/>
<pk mz="387.202463" i="7562156.0" sn="62.49" a="6697.98" fwhm="0.000924" res="419206.2" algo="FTMS"/>
<pk mz="387.238810" i="3095477.0" sn="24.15" a="2969.58" fwhm="0.000983" res="393752.1" algo="FTMS"/>
<pk mz="387.275311" i="1355582.1" sn="9.22" a="1023.83" fwhm="0.000988" res="392109.2" algo="FTMS"/>
<pk mz="388.030987" i="1579644.1" sn="11.14" a="1111.60" fwhm="0.000871" res="445521.5" algo="FTMS"/>
<pk mz="388.067401" i="2075013.4" sn="15.39" a="1714.69" fwhm="0.000952" res="407601.0" algo="FTMS"/>
<pk mz="388.096704" i="1312012.8" sn="8.84" a="1231.99" fwhm="0.001300" res="298445.6" algo="FTMS"/>
<pk mz="388.103769" i="1388942.5" sn="9.50" a="806.21" fwhm="0.000782" res="496395.1" algo="FTMS"/>
<pk mz="388.124903" i="1831315.8" sn="13.30" a="1197.67" fwhm="0.000866" res="448204.6" algo="FTMS"/>
<pk mz="388.136164" i="1357206.6" sn="9.23" a="857.01" fwhm="0.000854" res="454539.1" algo="FTMS"/>
<pk mz="388.161286" i="1808284.9" sn="13.10" a="1400.64" fwhm="0.000936" res="414493.6" algo="FTMS"/>
<pk mz="388.169357" i="1261983.0" sn="8.41" a="846.67" fwhm="0.000928" res="418104.3" algo="FTMS"/>
<pk mz="388.172503" i="3304095.8" sn="25.94" a="2856.76" fwhm="0.000933" res="415959.2" algo="FTMS"/>
<pk mz="388.197657" i="1106854.0" sn="7.08" a="502.64" fwhm="0.000747" res="519873.6" algo="FTMS"/>
<pk mz="388.205797" i="1857192.1" sn="13.52" a="1317.80" fwhm="0.000898" res="432511.8" algo="FTMS"/>
<pk mz="389.014966" i="1686899.3" sn="12.06" a="1098.00" fwhm="0.000857" res="453763.3" algo="FTMS"/>
<pk mz="389.036043" i="1439352.5" sn="9.93" a="1016.11" fwhm="0.000885" res="439540.2" algo="FTMS"/>
<pk mz="389.051402" i="3604860.3" sn="28.52" a="3308.08" fwhm="0.000989" res="393465.4" algo="FTMS"/>
<pk mz="389.062707" i="2270079.3" sn="17.06" a="1666.10" fwhm="0.000883" res="440570.8" algo="FTMS"/>
<pk mz="389.072551" i="2210689.8" sn="16.55" a="1683.82" fwhm="0.000897" res="433743.1" algo="FTMS"/>
<pk mz="389.087829" i="3918725.5" sn="31.21" a="3653.74" fwhm="0.000962" res="404259.8" algo="FTMS"/>
<pk mz="389.099041" i="4226440.5" sn="33.85" a="3710.36" fwhm="0.000947" res="410796.7" algo="FTMS"/>
<pk mz="389.102369" i="4345225.0" sn="34.87" a="4144.47" fwhm="0.001013" res="384000.8" algo="FTMS"/>
<pk mz="389.108988" i="2601354.8" sn="19.91" a="2044.72" fwhm="0.000921" res="422326.8" algo="FTMS"/>
<pk mz="389.124132" i="2107278.5" sn="15.67" a="1486.80" fwhm="0.000841" res="462595.7" algo="FTMS"/>
<pk mz="389.137264" i="2498449.8" sn="19.02" a="2237.84" fwhm="0.000987" res="394287.9" algo="FTMS"/>
<pk mz="389.145325" i="4619668.0" sn="37.23" a="3966.93" fwhm="0.000919" res="423534.7" algo="FTMS"/>
<pk mz="389.156557" i="3961238.8" sn="31.58" a="3326.43" fwhm="0.000927" res="419894.4" algo="FTMS"/>
<pk mz="389.160488" i="1306263.8" sn="8.79" a="917.13" fwhm="0.000934" res="416588.8" algo="FTMS"/>
<pk mz="389.173638" i="3124123.0" sn="24.39" a="2430.10" fwhm="0.000895" res="434704.3" algo="FTMS"/>
<pk mz="389.179213" i="10401180.0" z="-1" sn="86.85" a="9665.14" fwhm="0.000945" res="411717.1" algo="FTMS" component_name="AD" deconvoluted_molecular_mass="389.179573" deconvoluted_isotopic_mass="389.179562"/>
<pk mz="389.181693" i="5524893.0" sn="45.00" a="5007.59" fwhm="0.000971" res="400999.6" algo="FTMS"/>
<pk mz="389.209995" i="1357732.1" sn="9.23" a="675.00" fwhm="0.000803" res="484841.8" algo="FTMS"/>
<pk mz="389.218109" i="3742118.3" sn="29.70" a="3165.36" fwhm="0.000945" res="411820.2" algo="FTMS"/>
<pk mz="389.254532" i="1168559.3" sn="7.61" a="618.82" fwhm="0.000806" res="483230.4" algo="FTMS"/>
<pk mz="390.046687" i="2004085.6" sn="14.78" a="1367.48" fwhm="0.000830" res="470108.4" algo="FTMS"/>
<pk mz="390.057952" i="1573240.5" sn="11.08" a="1232.95" fwhm="0.000932" res="418564.1" algo="FTMS"/>
<pk mz="390.083103" i="1799294.8" sn="13.02" a="1448.88" fwhm="0.000937" res="416203.1" algo="FTMS"/>
<pk mz="390.094169" i="1186177.5" sn="7.76" a="870.00" fwhm="0.001050" res="371419.0" algo="FTMS"/>
<pk mz="390.102504" i="1189251.6" sn="7.78" a="666.07" fwhm="0.000796" res="489881.1" algo="FTMS"/>
<pk mz="390.104326" i="1101956.0" sn="7.04" a="596.41" fwhm="0.000763" res="511112.2" algo="FTMS"/>
<pk mz="390.140590" i="2663053.3" sn="20.43" a="2148.69" fwhm="0.000932" res="418493.2" algo="FTMS"/>
<pk mz="390.148604" i="1202575.1" sn="7.90" a="773.42" fwhm="0.000902" res="432701.5" algo="FTMS"/>
<pk mz="390.176919" i="2578582.3" sn="19.71" a="2360.62" fwhm="0.000988" res="394984.3" algo="FTMS"/>
<pk mz="390.182620" i="2120855.8" z="-1" sn="15.78" a="1488.18" fwhm="0.000835" res="467098.0" algo="FTMS" component_name="AD" deconvoluted_molecular_mass="389.179573" deconvoluted_isotopic_mass="390.182971"/>
<pk mz="390.185006" i="1178008.3" sn="7.69" a="830.84" fwhm="0.000936" res="416694.9" algo="FTMS"/>
<pk mz="391.030657" i="2857835.5" sn="21.85" a="2399.90" fwhm="0.000911" res="429139.7" algo="FTMS"/>
<pk mz="391.041856" i="1473390.3" sn="10.10" a="1045.33" fwhm="0.000889" res="439794.9" algo="FTMS"/>
<pk mz="391.067096" i="5547892.5" sn="44.67" a="5454.88" fwhm="0.001004" res="389562.5" algo="FTMS"/>
<pk mz="391.078338" i="2916215.5" sn="22.34" a="2350.59" fwhm="0.000906" res="431837.0" algo="FTMS"/>
<pk mz="391.103487" i="4043645.8" sn="31.91" a="3400.05" fwhm="0.000913" res="428541.2" algo="FTMS"/>
<pk mz="391.114701" i="6121344.5" sn="49.53" a="5428.15" fwhm="0.000942" res="415397.4" algo="FTMS"/>
<pk mz="391.116554" i="2474881.0" sn="18.60" a="1992.63" fwhm="0.000909" res="430430.7" algo="FTMS"/>
<pk mz="391.124509" i="1442434.9" sn="9.84" a="950.50" fwhm="0.000848" res="461357.7" algo="FTMS"/>
<pk mz="391.139847" i="2962310.8" sn="22.73" a="2822.81" fwhm="0.001030" res="379585.7" algo="FTMS"/>
<pk mz="391.151191" i="1323657.5" sn="8.83" a="1063.58" fwhm="0.001065" res="367195.6" algo="FTMS"/>
<pk mz="391.152890" i="4841354.0" sn="38.67" a="4610.46" fwhm="0.001012" res="386607.8" algo="FTMS"/>
<pk mz="391.160927" i="2674060.0" sn="20.29" a="2169.33" fwhm="0.000948" res="412669.3" algo="FTMS"/>
<pk mz="391.170713" i="1370382.4" sn="9.23" a="1119.73" fwhm="0.001081" res="361741.4" algo="FTMS"/>
<pk mz="391.176224" i="1305999.8" sn="8.68" a="941.73" fwhm="0.000930" res="420612.7" algo="FTMS"/>
<pk mz="391.189301" i="5991315.0" sn="48.43" a="5089.73" fwhm="0.000920" res="425382.3" algo="FTMS"/>
<pk mz="391.197334" i="1466645.1" sn="10.05" a="1282.95" fwhm="0.001056" res="370594.1" algo="FTMS"/>
<pk mz="391.225622" i="1755292.1" sn="12.49" a="1274.23" fwhm="0.000925" res="422925.1" algo="FTMS"/>
<pk mz="392.025978" i="1377123.5" sn="9.28" a="826.55" fwhm="0.000839" res="467000.1" algo="FTMS"/>
<pk mz="392.062329" i="3529836.5" sn="27.55" a="3134.29" fwhm="0.000971" res="403768.9" algo="FTMS"/>
<pk mz="392.098687" i="2921077.8" sn="22.38" a="2379.66" fwhm="0.000930" res="421430.8" algo="FTMS"/>
<pk mz="392.119788" i="1907322.9" sn="13.78" a="1521.92" fwhm="0.000962" res="407764.0" algo="FTMS"/>
<pk mz="392.135040" i="1478526.6" sn="10.14" a="1036.78" fwhm="0.000888" res="441499.0" algo="FTMS"/>
<pk mz="392.146291" i="1407105.5" sn="9.54" a="901.26" fwhm="0.000881" res="444991.8" algo="FTMS"/>
<pk mz="392.156230" i="3707524.0" sn="29.05" a="3602.96" fwhm="0.001016" res="385899.2" algo="FTMS"/>
<pk mz="392.182738" i="2678666.5" sn="20.33" a="2915.77" fwhm="0.001124" res="348920.8" algo="FTMS"/>
<pk mz="392.192660" i="2128525.0" sn="15.66" a="1623.19" fwhm="0.000912" res="429989.5" algo="FTMS"/>
<pk mz="393.010016" i="1135960.1" sn="7.24" a="606.62" fwhm="0.000804" res="489080.3" algo="FTMS"/>
<pk mz="393.046323" i="5110113.0" sn="40.95" a="4616.41" fwhm="0.000965" res="407136.0" algo="FTMS"/>
<pk mz="393.055366" i="1329763.4" sn="8.88" a="873.34" fwhm="0.000917" res="428654.2" algo="FTMS"/>
<pk mz="393.057630" i="2376548.0" sn="17.76" a="1934.27" fwhm="0.000927" res="424211.4" algo="FTMS"/>
<pk mz="393.082732" i="6105450.0" sn="49.39" a="5653.20" fwhm="0.000965" res="407310.0" algo="FTMS"/>
<pk mz="393.093908" i="2282349.0" sn="16.96" a="1901.10" fwhm="0.000939" res="418807.1" algo="FTMS"/>
<pk mz="393.119079" i="4959603.0" sn="39.67" a="4654.52" fwhm="0.000987" res="398496.5" algo="FTMS"/>
<pk mz="393.130319" i="2081654.0" sn="15.26" a="1816.78" fwhm="0.001041" res="377806.4" algo="FTMS"/>
<pk mz="393.132163" i="4905334.5" sn="39.21" a="4582.70" fwhm="0.000970" res="405266.2" algo="FTMS"/>
<pk mz="393.150046" i="1592954.9" sn="11.11" a="1302.80" fwhm="0.001076" res="365240.7" algo="FTMS"/>
<pk mz="393.155490" i="2584444.3" sn="19.52" a="2070.69" fwhm="0.000921" res="426969.1" algo="FTMS"/>
<pk mz="393.168546" i="6184319.5" sn="50.06" a="6068.52" fwhm="0.001005" res="391121.2" algo="FTMS"/>
<pk mz="393.186402" i="1679235.9" sn="11.84" a="1016.06" fwhm="0.000790" res="497622.3" algo="FTMS"/>
<pk mz="393.191822" i="1418757.3" sn="9.63" a="1422.87" fwhm="0.001341" res="293254.0" algo="FTMS"/>
<pk mz="393.204918" i="8946056.0" sn="73.49" a="8505.17" fwhm="0.000962" res="408752.6" algo="FTMS"/>
<pk mz="393.241399" i="2023313.5" sn="14.76" a="1445.74" fwhm="0.000845" res="465279.9" algo="FTMS"/>
<pk mz="393.268069" i="1494424.1" sn="10.28" a="1182.42" fwhm="0.001008" res="390339.3" algo="FTMS"/>
<pk mz="393.277724" i="8171930.5" sn="66.92" a="8187.03" fwhm="0.000971" res="404895.5" algo="FTMS"/>
<pk mz="394.041509" i="1810519.8" sn="12.96" a="1225.74" fwhm="0.000852" res="462262.0" algo="FTMS"/>
<pk mz="394.077982" i="1999456.8" sn="14.56" a="1414.12" fwhm="0.000845" res="466316.9" algo="FTMS"/>
<pk mz="394.085932" i="1844834.8" sn="13.25" a="1611.13" fwhm="0.001061" res="371270.9" algo="FTMS"/>
<pk mz="394.114284" i="1717609.8" sn="12.17" a="1449.43" fwhm="0.000999" res="394648.0" algo="FTMS"/>
<pk mz="394.125620" i="1509740.5" sn="10.40" a="1558.55" fwhm="0.001252" res="314889.8" algo="FTMS"/>
<pk mz="394.135415" i="1612911.0" sn="11.28" a="1276.81" fwhm="0.000999" res="394518.0" algo="FTMS"/>
<pk mz="394.162009" i="1407349.5" sn="9.54" a="1023.14" fwhm="0.000906" res="435083.4" algo="FTMS"/>
<pk mz="394.171917" i="1854072.0" sn="13.33" a="1481.62" fwhm="0.000954" res="412986.6" algo="FTMS"/>
<pk mz="394.175125" i="1496696.8" sn="10.29" a="1095.06" fwhm="0.000983" res="401070.1" algo="FTMS"/>
<pk mz="394.208339" i="1200513.0" sn="7.78" a="773.28" fwhm="0.000840" res="469358.8" algo="FTMS"/>
<pk mz="394.281083" i="2005395.0" sn="14.61" a="1555.23" fwhm="0.000930" res="424144.4" algo="FTMS"/>
<pk mz="394.996062" i="1419843.6" sn="9.64" a="832.38" fwhm="0.000872" res="452908.2" algo="FTMS"/>
<pk mz="395.025590" i="2647371.0" sn="20.05" a="2186.40" fwhm="0.000976" res="404854.7" algo="FTMS"/>
<pk mz="395.061994" i="6722388.0" sn="54.62" a="6559.21" fwhm="0.000987" res="400381.5" algo="FTMS"/>
<pk mz="395.073243" i="2154838.5" sn="15.88" a="1606.41" fwhm="0.000909" res="434614.4" algo="FTMS"/>
<pk mz="395.098364" i="6933341.0" sn="56.41" a="6767.57" fwhm="0.000999" res="395621.1" algo="FTMS"/>
<pk mz="395.109540" i="1583455.6" sn="11.03" a="1215.69" fwhm="0.000993" res="398075.7" algo="FTMS"/>
<pk mz="395.111332" i="2349920.0" sn="17.53" a="2055.13" fwhm="0.000990" res="399106.4" algo="FTMS"/>
<pk mz="395.129235" i="1704292.5" sn="12.05" a="1233.63" fwhm="0.000920" res="429320.9" algo="FTMS"/>
<pk mz="395.134736" i="5105510.0" sn="40.91" a="4899.25" fwhm="0.000968" res="408369.5" algo="FTMS"/>
<pk mz="395.147825" i="4557673.0" sn="36.26" a="4219.50" fwhm="0.000953" res="414809.2" algo="FTMS"/>
<pk mz="395.165540" i="1965165.4" sn="14.27" a="1552.29" fwhm="0.000961" res="411272.5" algo="FTMS"/>
<pk mz="395.171160" i="3185006.8" sn="24.61" a="3262.54" fwhm="0.001068" res="370108.3" algo="FTMS"/>
<pk mz="395.184186" i="3889522.0" sn="30.59" a="3351.59" fwhm="0.000929" res="425333.4" algo="FTMS"/>
<pk mz="395.202037" i="2751350.5" sn="20.94" a="2170.79" fwhm="0.000926" res="426648.8" algo="FTMS"/>
<pk mz="395.207475" i="1360247.8" sn="9.13" a="898.67" fwhm="0.000897" res="440418.1" algo="FTMS"/>
<pk mz="395.220586" i="6302587.0" sn="51.06" a="5816.83" fwhm="0.000961" res="411190.3" algo="FTMS"/>
<pk mz="395.274753" i="2185608.3" sn="16.14" a="1459.75" fwhm="0.000845" res="467549.9" algo="FTMS"/>
<pk mz="396.057226" i="2168905.0" sn="15.99" a="1716.39" fwhm="0.000944" res="419590.4" algo="FTMS"/>
<pk mz="396.093696" i="2319954.0" sn="17.27" a="1845.71" fwhm="0.000931" res="425253.1" algo="FTMS"/>
<pk mz="396.101783" i="1162067.9" sn="7.45" a="509.54" fwhm="0.000718" res="552039.6" algo="FTMS"/>
<pk mz="396.106752" i="1303125.1" sn="8.65" a="755.60" fwhm="0.000806" res="491649.0" algo="FTMS"/>
<pk mz="396.138130" i="1375068.9" sn="9.26" a="1024.51" fwhm="0.000920" res="430746.8" algo="FTMS"/>
<pk mz="396.143048" i="1287006.0" sn="8.51" a="804.90" fwhm="0.000886" res="446982.1" algo="FTMS"/>
<pk mz="396.152475" i="2397024.3" sn="17.93" a="2254.88" fwhm="0.001063" res="372725.7" algo="FTMS"/>
<pk mz="396.187617" i="1485161.0" sn="10.19" a="1060.49" fwhm="0.000956" res="414502.8" algo="FTMS"/>
<pk mz="396.224024" i="1247858.0" sn="8.18" a="1028.98" fwhm="0.001155" res="342951.3" algo="FTMS"/>
<pk mz="397.020234" i="1396021.4" sn="9.43" a="1152.91" fwhm="0.001037" res="382980.8" algo="FTMS"/>
<pk mz="397.041277" i="3695418.5" sn="28.94" a="3066.99" fwhm="0.000920" res="431659.1" algo="FTMS"/>
<pk mz="397.077665" i="7100739.5" sn="57.83" a="6762.38" fwhm="0.001000" res="396956.2" algo="FTMS"/>
<pk mz="397.088892" i="1670726.1" sn="11.76" a="1347.47" fwhm="0.000982" res="404263.2" algo="FTMS"/>
<pk mz="397.114008" i="6490444.5" sn="52.65" a="5997.16" fwhm="0.000970" res="409512.3" algo="FTMS"/>
<pk mz="397.127069" i="1952591.5" sn="14.16" a="1466.95" fwhm="0.000897" res="442593.2" algo="FTMS"/>
<pk mz="397.136500" i="1940561.9" sn="14.05" a="1582.53" fwhm="0.000944" res="420694.1" algo="FTMS"/>
<pk mz="397.145004" i="1537363.9" sn="10.63" a="1017.10" fwhm="0.000855" res="464695.5" algo="FTMS"/>
<pk mz="397.150443" i="5072213.0" sn="40.62" a="4774.78" fwhm="0.000993" res="399758.1" algo="FTMS"/>
<pk mz="397.163480" i="2184024.5" sn="16.12" a="1707.03" fwhm="0.000947" res="419572.2" algo="FTMS"/>
<pk mz="397.181270" i="1202524.8" sn="7.79" a="638.23" fwhm="0.000802" res="495232.5" algo="FTMS"/>
<pk mz="397.186802" i="3583838.3" sn="27.99" a="2868.40" fwhm="0.000902" res="440342.8" algo="FTMS"/>
<pk mz="397.199870" i="1613409.4" sn="11.28" a="1366.22" fwhm="0.001072" res="370658.0" algo="FTMS"/>
<pk mz="397.217649" i="1728613.8" sn="12.25" a="1330.58" fwhm="0.000958" res="414677.1" algo="FTMS"/>
<pk mz="397.223239" i="2810727.0" sn="21.43" a="2458.53" fwhm="0.000979" res="405614.7" algo="FTMS"/>
<pk mz="397.226540" i="1218919.9" sn="7.93" a="811.56" fwhm="0.001029" res="386069.5" algo="FTMS"/>
<pk mz="397.236288" i="1178218.3" sn="7.59" a="642.49" fwhm="0.000748" res="531323.3" algo="FTMS"/>
<pk mz="398.051710" i="1378353.6" sn="9.28" a="1006.63" fwhm="0.001019" res="390533.5" algo="FTMS"/>
<pk mz="398.072988" i="1873462.9" sn="13.48" a="1589.55" fwhm="0.001013" res="392868.8" algo="FTMS"/>
<pk mz="398.080924" i="1400888.8" sn="9.47" a="888.92" fwhm="0.000873" res="456052.9" algo="FTMS"/>
<pk mz="398.109411" i="1583167.8" sn="11.02" a="1088.88" fwhm="0.000906" res="439408.6" algo="FTMS"/>
<pk mz="398.117358" i="1601089.8" sn="11.17" a="1444.95" fwhm="0.001061" res="375105.1" algo="FTMS"/>
<pk mz="398.122356" i="2409539.0" sn="18.03" a="1896.25" fwhm="0.000909" res="438174.8" algo="FTMS"/>
<pk mz="398.153940" i="1165386.6" sn="7.48" a="680.07" fwhm="0.000914" res="435449.0" algo="FTMS"/>
<pk mz="398.999596" i="1211032.8" sn="7.86" a="989.87" fwhm="0.001179" res="338318.5" algo="FTMS"/>
<pk mz="399.020428" i="1309085.8" sn="8.69" a="863.05" fwhm="0.000993" res="401984.6" algo="FTMS"/>
<pk mz="399.035718" i="1364513.5" sn="9.16" a="1090.20" fwhm="0.001055" res="378314.4" algo="FTMS"/>
<pk mz="399.056916" i="5165862.5" sn="41.41" a="5594.17" fwhm="0.001065" res="374544.0" algo="FTMS"/>
<pk mz="399.072027" i="1405994.4" sn="9.51" a="1057.73" fwhm="0.000976" res="408832.3" algo="FTMS"/>
<pk mz="399.093280" i="7098159.5" sn="57.80" a="6833.94" fwhm="0.000983" res="405800.2" algo="FTMS"/>
<pk mz="399.129687" i="5214008.5" sn="41.82" a="5158.66" fwhm="0.001026" res="388951.6" algo="FTMS"/>
<pk mz="399.140931" i="2260027.0" sn="16.76" a="1900.80" fwhm="0.001000" res="399045.8" algo="FTMS"/>
<pk mz="399.166054" i="6792001.0" sn="55.20" a="6751.21" fwhm="0.001022" res="390635.6" algo="FTMS"/>
<pk mz="399.188482" i="1421894.6" sn="9.65" a="847.27" fwhm="0.000784" res="509242.4" algo="FTMS"/>
<pk mz="399.202460" i="5766986.0" sn="46.51" a="5260.04" fwhm="0.000965" res="413761.1" algo="FTMS"/>
<pk mz="399.215781" i="1179853.3" sn="7.60" a="1040.13" fwhm="0.001219" res="327588.9" algo="FTMS"/>
<pk mz="399.238854" i="2821459.0" sn="21.52" a="2555.80" fwhm="0.000967" res="412726.4" algo="FTMS"/>
<pk mz="399.275315" i="1509979.8" sn="10.40" a="1167.55" fwhm="0.000936" res="426607.9" algo="FTMS"/>
<pk mz="400.030884" i="1192467.1" sn="7.62" a="716.21" fwhm="0.000890" res="449616.5" algo="FTMS"/>
<pk mz="400.060256" i="1392154.3" sn="9.30" a="1339.83" fwhm="0.001201" res="333041.7" algo="FTMS"/>
<pk mz="400.067413" i="1131676.0" sn="7.11" a="917.96" fwhm="0.000983" res="407192.5" algo="FTMS"/>
<pk mz="400.088575" i="1354017.1" sn="8.98" a="858.16" fwhm="0.000820" res="487662.3" algo="FTMS"/>
<pk mz="400.096494" i="1319459.0" sn="8.69" a="814.04" fwhm="0.000872" res="458661.7" algo="FTMS"/>
<pk mz="400.135920" i="1483308.6" sn="10.07" a="1394.33" fwhm="0.001163" res="344095.3" algo="FTMS"/>
<pk mz="400.137925" i="1377581.1" sn="9.18" a="967.54" fwhm="0.000945" res="423463.1" algo="FTMS"/>
<pk mz="400.169304" i="1337652.6" sn="8.84" a="888.54" fwhm="0.000889" res="449990.3" algo="FTMS"/>
<pk mz="400.172431" i="1613877.4" sn="11.16" a="1268.22" fwhm="0.000980" res="408328.0" algo="FTMS"/>
<pk mz="400.205830" i="1578813.5" sn="10.87" a="1325.52" fwhm="0.001016" res="393758.6" algo="FTMS"/>
<pk mz="401.015139" i="1387265.3" sn="9.26" a="940.47" fwhm="0.000882" res="454916.8" algo="FTMS"/>
<pk mz="401.036159" i="1991174.3" sn="14.33" a="1884.15" fwhm="0.001147" res="349553.9" algo="FTMS"/>
<pk mz="401.051377" i="1888266.0" sn="13.46" a="1321.05" fwhm="0.000901" res="445095.2" algo="FTMS"/>
<pk mz="401.062691" i="1376012.8" sn="9.16" a="847.68" fwhm="0.000829" res="483911.4" algo="FTMS"/>
<pk mz="401.072527" i="4314383.0" sn="33.84" a="4084.84" fwhm="0.000992" res="404276.3" algo="FTMS"/>
<pk mz="401.087868" i="1841938.8" sn="13.07" a="1513.49" fwhm="0.001020" res="393287.5" algo="FTMS"/>
<pk mz="401.108945" i="3927319.8" sn="30.59" a="3654.11" fwhm="0.001014" res="395435.6" algo="FTMS"/>
<pk mz="401.120136" i="1279770.5" sn="8.35" a="704.45" fwhm="0.000803" res="499402.8" algo="FTMS"/>
<pk mz="401.145300" i="5006624.5" sn="39.65" a="4639.89" fwhm="0.000995" res="403238.3" algo="FTMS"/>
<pk mz="401.156456" i="1463971.3" sn="9.90" a="1339.85" fwhm="0.001165" res="344467.1" algo="FTMS"/>
<pk mz="401.173618" i="1435687.5" sn="9.66" a="1094.32" fwhm="0.000908" res="441705.3" algo="FTMS"/>
<pk mz="401.181687" i="7197993.5" sn="58.05" a="7161.69" fwhm="0.001018" res="393984.5" algo="FTMS"/>
<pk mz="401.204185" i="2739502.8" sn="20.61" a="2435.07" fwhm="0.001028" res="390216.0" algo="FTMS"/>
<pk mz="401.209973" i="2047792.3" sn="14.80" a="1587.72" fwhm="0.000927" res="432611.1" algo="FTMS"/>
<pk mz="401.218089" i="4392242.0" sn="34.49" a="3819.80" fwhm="0.000926" res="433293.9" algo="FTMS"/>
<pk mz="401.254502" i="1670203.0" sn="11.63" a="1163.27" fwhm="0.000883" res="454482.1" algo="FTMS"/>
<pk mz="401.924448" i="1244892.4" sn="8.06" a="666.91" fwhm="0.000797" res="503984.1" algo="FTMS"/>
<pk mz="402.046629" i="2170361.8" sn="15.83" a="2443.51" fwhm="0.001244" res="323302.0" algo="FTMS"/>
<pk mz="402.083026" i="1817090.5" sn="12.86" a="1366.45" fwhm="0.000891" res="451218.1" algo="FTMS"/>
<pk mz="402.140614" i="1843728.3" sn="13.09" a="1293.70" fwhm="0.000897" res="448461.0" algo="FTMS"/>
<pk mz="402.151864" i="1449235.0" sn="9.77" a="1129.70" fwhm="0.000991" res="405736.8" algo="FTMS"/>
<pk mz="402.176917" i="1776921.0" sn="12.53" a="1492.29" fwhm="0.000994" res="404448.6" algo="FTMS"/>
<pk mz="402.185036" i="1430043.0" sn="9.61" a="999.27" fwhm="0.000922" res="436275.8" algo="FTMS"/>
<pk mz="402.188097" i="1364251.6" sn="9.06" a="886.46" fwhm="0.000916" res="439236.3" algo="FTMS"/>
<pk mz="402.213472" i="1336353.8" sn="8.83" a="986.04" fwhm="0.000994" res="404814.7" algo="FTMS"/>
<pk mz="402.268341" i="1890863.0" sn="13.48" a="1444.62" fwhm="0.000944" res="426027.7" algo="FTMS"/>
<pk mz="403.030738" i="2218725.8" sn="16.23" a="1770.56" fwhm="0.000933" res="431986.7" algo="FTMS"/>
<pk mz="403.051888" i="1476074.8" sn="10.00" a="995.59" fwhm="0.000898" res="448962.9" algo="FTMS"/>
<pk mz="403.067028" i="3001070.5" sn="22.80" a="2373.12" fwhm="0.000916" res="440051.8" algo="FTMS"/>
<pk mz="403.078327" i="1850353.1" sn="13.14" a="1349.73" fwhm="0.000887" res="454591.2" algo="FTMS"/>
<pk mz="403.081618" i="1176561.9" sn="7.48" a="843.34" fwhm="0.001052" res="382992.1" algo="FTMS"/>
<pk mz="403.088228" i="2355443.5" sn="17.38" a="1927.01" fwhm="0.000964" res="418162.6" algo="FTMS"/>
<pk mz="403.103435" i="2716919.3" sn="20.42" a="2117.40" fwhm="0.000890" res="452760.0" algo="FTMS"/>
<pk mz="403.114732" i="1224953.9" sn="7.89" a="750.43" fwhm="0.000870" res="463480.5" algo="FTMS"/>
<pk mz="403.116510" i="1484794.3" sn="10.07" a="1202.73" fwhm="0.001040" res="387658.5" algo="FTMS"/>
<pk mz="403.124523" i="2681084.3" sn="20.12" a="2209.94" fwhm="0.000962" res="419175.2" algo="FTMS"/>
<pk mz="403.135765" i="1995262.9" sn="14.36" a="1527.08" fwhm="0.000991" res="406874.2" algo="FTMS"/>
<pk mz="403.139841" i="1735423.9" sn="12.18" a="1233.55" fwhm="0.000903" res="446596.6" algo="FTMS"/>
<pk mz="403.152882" i="1668099.0" sn="11.61" a="1390.46" fwhm="0.000983" res="410317.1" algo="FTMS"/>
<pk mz="403.160975" i="4030213.0" sn="31.45" a="3684.47" fwhm="0.001000" res="403029.7" algo="FTMS"/>
<pk mz="403.172213" i="5307143.5" sn="42.17" a="5175.69" fwhm="0.001016" res="396973.8" algo="FTMS"/>
<pk mz="403.183452" i="1897226.3" sn="13.53" a="1688.54" fwhm="0.001004" res="401726.1" algo="FTMS"/>
<pk mz="403.189280" i="6291211.5" sn="50.43" a="6098.02" fwhm="0.001009" res="399664.9" algo="FTMS"/>
<pk mz="403.194834" i="46070540.0" z="-1" sn="384.48" a="48234.22" fwhm="0.001039" res="388165.3" algo="FTMS" component_name="P" deconvoluted_molecular_mass="403.195308" deconvoluted_isotopic_mass="403.195212"/>
<pk mz="403.197341" i="4850445.5" sn="38.33" a="4936.54" fwhm="0.001060" res="380527.1" algo="FTMS"/>
<pk mz="403.233713" i="2318614.3" sn="17.07" a="1986.85" fwhm="0.000989" res="407551.7" algo="FTMS"/>
<pk mz="403.921499" i="1354682.5" sn="8.98" a="823.31" fwhm="0.000901" res="448521.4" algo="FTMS"/>
<pk mz="404.025908" i="1315923.5" sn="8.65" a="1050.03" fwhm="0.001201" res="336501.3" algo="FTMS"/>
<pk mz="404.062307" i="2249692.0" sn="16.49" a="2017.70" fwhm="0.001025" res="394235.5" algo="FTMS"/>
<pk mz="404.073547" i="1752286.8" sn="12.32" a="1328.56" fwhm="0.000959" res="421373.4" algo="FTMS"/>
<pk mz="404.098645" i="1573860.8" sn="10.82" a="1126.61" fwhm="0.000979" res="412727.8" algo="FTMS"/>
<pk mz="404.119848" i="1639657.8" sn="11.37" a="1247.53" fwhm="0.000946" res="427274.8" algo="FTMS"/>
<pk mz="404.156246" i="3101170.5" sn="23.64" a="2789.84" fwhm="0.000978" res="413434.3" algo="FTMS"/>
<pk mz="404.192675" i="2449403.3" sn="18.17" a="1919.14" fwhm="0.000909" res="444849.9" algo="FTMS"/>
<pk mz="404.198213" i="10241020.0" z="-1" sn="83.60" a="10842.83" fwhm="0.001040" res="388471.6" algo="FTMS" component_name="P" deconvoluted_molecular_mass="403.195308" deconvoluted_isotopic_mass="404.198593"/>
<pk mz="404.641248" i="1134181.9" sn="7.12" a="877.52" fwhm="0.001143" res="354133.0" algo="FTMS"/>
<pk mz="405.009884" i="1395645.4" sn="9.32" a="857.54" fwhm="0.000791" res="512048.9" algo="FTMS"/>
<pk mz="405.046320" i="3814086.0" sn="29.63" a="3598.79" fwhm="0.001020" res="397123.1" algo="FTMS"/>
<pk mz="405.057558" i="1758408.8" sn="12.37" a="1277.51" fwhm="0.000941" res="430445.3" algo="FTMS"/>
<pk mz="405.082735" i="6514894.5" sn="52.31" a="6399.49" fwhm="0.001020" res="397151.1" algo="FTMS"/>
<pk mz="405.093936" i="3758801.3" sn="29.16" a="3893.00" fwhm="0.001126" res="359917.7" algo="FTMS"/>
<pk mz="405.095952" i="1277905.9" sn="8.33" a="847.44" fwhm="0.000891" res="454453.4" algo="FTMS"/>
<pk mz="405.103963" i="1124947.8" sn="7.05" a="934.88" fwhm="0.001349" res="300360.7" algo="FTMS"/>
<pk mz="405.119109" i="3649239.3" sn="28.24" a="3436.43" fwhm="0.001032" res="392405.9" algo="FTMS"/>
<pk mz="405.130338" i="1875674.0" sn="13.35" a="1501.67" fwhm="0.001012" res="400164.8" algo="FTMS"/>
<pk mz="405.132131" i="2924762.5" sn="22.16" a="2670.27" fwhm="0.001006" res="402891.1" algo="FTMS"/>
<pk mz="405.140174" i="1361116.4" sn="9.03" a="1024.80" fwhm="0.000969" res="418230.5" algo="FTMS"/>
<pk mz="405.155506" i="2018272.0" sn="14.55" a="1888.52" fwhm="0.001049" res="386059.2" algo="FTMS"/>
<pk mz="405.168569" i="4571363.0" sn="35.99" a="4501.16" fwhm="0.001048" res="386604.6" algo="FTMS"/>
<pk mz="405.176582" i="2578661.0" sn="19.25" a="2142.14" fwhm="0.000954" res="424542.9" algo="FTMS"/>
<pk mz="405.186360" i="2374887.3" sn="17.54" a="2036.16" fwhm="0.000996" res="406913.8" algo="FTMS"/>
<pk mz="405.190625" i="1265640.3" sn="8.23" a="957.24" fwhm="0.000940" res="431195.9" algo="FTMS"/>
<pk mz="405.201599" i="1254122.9" z="-1" sn="8.13" a="836.02" fwhm="0.000935" res="433447.5" algo="FTMS" component_name="P" deconvoluted_molecular_mass="403.195308" deconvoluted_isotopic_mass="405.201981"/>
<pk mz="405.205007" i="2686187.8" sn="20.16" a="2367.98" fwhm="0.001020" res="397164.1" algo="FTMS"/>
<pk mz="405.212923" i="1390061.6" sn="9.27" a="970.81" fwhm="0.000948" res="427608.0" algo="FTMS"/>
<pk mz="405.241310" i="1480436.3" sn="10.03" a="1077.13" fwhm="0.001028" res="394125.8" algo="FTMS"/>
<pk mz="405.767924" i="1128177.0" sn="7.07" a="774.22" fwhm="0.001114" res="364251.4" algo="FTMS"/>
<pk mz="406.041503" i="2461105.8" sn="18.26" a="2235.30" fwhm="0.001045" res="388729.8" algo="FTMS"/>
<pk mz="406.077976" i="4641210.5" sn="36.57" a="4309.33" fwhm="0.001002" res="405426.1" algo="FTMS"/>
<pk mz="406.114332" i="1653698.9" sn="11.48" a="1169.50" fwhm="0.000887" res="458067.6" algo="FTMS"/>
<pk mz="406.125565" i="1375941.5" sn="9.15" a="1053.46" fwhm="0.001026" res="395922.7" algo="FTMS"/>
<pk mz="406.135464" i="2587591.8" sn="19.33" a="2118.69" fwhm="0.000964" res="421175.7" algo="FTMS"/>
<pk mz="406.162009" i="1686734.1" sn="11.76" a="1226.56" fwhm="0.000904" res="449117.2" algo="FTMS"/>
<pk mz="406.171785" i="2439632.5" sn="18.08" a="2112.98" fwhm="0.001005" res="404051.3" algo="FTMS"/>
<pk mz="406.194008" i="1190997.6" sn="7.60" a="1037.16" fwhm="0.001173" res="346379.8" algo="FTMS"/>
<pk mz="406.198250" i="2126294.8" sn="15.45" a="1886.30" fwhm="0.001025" res="396373.8" algo="FTMS"/>
<pk mz="406.208369" i="1481177.1" z="-1" sn="10.04" a="1335.51" fwhm="0.001036" res="392059.6" algo="FTMS" component_name="P" deconvoluted_molecular_mass="403.195308" deconvoluted_isotopic_mass="406.208753"/>
<pk mz="407.025546" i="2893465.8" sn="21.89" a="2515.32" fwhm="0.000977" res="416804.8" algo="FTMS"/>
<pk mz="407.061983" i="6776482.0" sn="54.50" a="6855.65" fwhm="0.001066" res="381826.7" algo="FTMS"/>
<pk mz="407.073206" i="3676324.8" sn="28.47" a="3446.11" fwhm="0.001040" res="391488.7" algo="FTMS"/>
<pk mz="407.098356" i="6597291.0" sn="53.00" a="6659.37" fwhm="0.001050" res="387547.2" algo="FTMS"/>
<pk mz="407.109734" i="2322093.5" sn="17.09" a="1975.60" fwhm="0.000992" res="410313.2" algo="FTMS"/>
<pk mz="407.111411" i="2202797.8" sn="16.09" a="1791.65" fwhm="0.000981" res="415029.6" algo="FTMS"/>
<pk mz="407.134750" i="4029107.3" sn="31.43" a="3518.05" fwhm="0.000966" res="421343.1" algo="FTMS"/>
<pk mz="407.146008" i="1325238.0" sn="8.72" a="979.43" fwhm="0.000995" res="409312.2" algo="FTMS"/>
<pk mz="407.147840" i="5371574.5" sn="42.70" a="5298.51" fwhm="0.001034" res="393779.7" algo="FTMS"/>
<pk mz="407.165636" i="1910458.6" sn="13.64" a="1515.17" fwhm="0.001005" res="405269.8" algo="FTMS"/>
<pk mz="407.171101" i="2110140.0" sn="15.31" a="1836.06" fwhm="0.000998" res="408151.7" algo="FTMS"/>
<pk mz="407.184190" i="5831359.0" sn="46.56" a="5969.05" fwhm="0.001073" res="379592.1" algo="FTMS"/>
<pk mz="407.201992" i="1467075.1" sn="9.91" a="1123.90" fwhm="0.000986" res="413034.7" algo="FTMS"/>
<pk mz="407.220549" i="3691207.5" sn="28.59" a="3469.52" fwhm="0.001042" res="390976.1" algo="FTMS"/>
<pk mz="408.057168" i="2396555.8" sn="17.72" a="2088.64" fwhm="0.001055" res="386745.7" algo="FTMS"/>
<pk mz="408.065500" i="1457549.8" sn="9.83" a="1928.00" fwhm="0.001645" res="248095.8" algo="FTMS"/>
<pk mz="408.093631" i="3090324.3" sn="23.54" a="2704.20" fwhm="0.000973" res="419456.1" algo="FTMS"/>
<pk mz="408.101844" i="1582486.3" sn="10.88" a="1194.51" fwhm="0.000968" res="421476.1" algo="FTMS"/>
<pk mz="408.130075" i="1202844.9" sn="7.69" a="722.49" fwhm="0.000821" res="496845.3" algo="FTMS"/>
<pk mz="408.138122" i="1318814.8" sn="8.67" a="808.24" fwhm="0.000862" res="473382.2" algo="FTMS"/>
<pk mz="408.141166" i="2087839.5" sn="15.13" a="1907.22" fwhm="0.001058" res="385860.9" algo="FTMS"/>
<pk mz="408.151145" i="2020769.9" sn="14.56" a="1747.96" fwhm="0.001064" res="383679.4" algo="FTMS"/>
<pk mz="408.177532" i="1608872.0" sn="11.10" a="1282.54" fwhm="0.001145" res="356385.5" algo="FTMS"/>
<pk mz="408.187547" i="1800874.4" sn="12.72" a="1344.29" fwhm="0.000948" res="430686.4" algo="FTMS"/>
<pk mz="409.011534" i="1933930.9" sn="13.69" a="1466.60" fwhm="0.000950" res="430643.4" algo="FTMS"/>
<pk mz="409.041205" i="5215346.0" sn="40.95" a="5221.03" fwhm="0.001049" res="389858.7" algo="FTMS"/>
<pk mz="409.052397" i="1308788.5" sn="8.49" a="877.96" fwhm="0.000991" res="412594.9" algo="FTMS"/>
<pk mz="409.077632" i="7853178.5" sn="62.87" a="8084.14" fwhm="0.001058" res="386664.9" algo="FTMS"/>
<pk mz="409.088766" i="2286461.0" sn="16.62" a="2288.10" fwhm="0.001126" res="363350.1" algo="FTMS"/>
<pk mz="409.114024" i="6727811.0" sn="53.52" a="6631.60" fwhm="0.001023" res="399811.2" algo="FTMS"/>
<pk mz="409.125156" i="1526661.5" sn="10.30" a="1468.31" fwhm="0.001193" res="342907.8" algo="FTMS"/>
<pk mz="409.127074" i="4615302.0" sn="35.97" a="4772.35" fwhm="0.001072" res="381489.0" algo="FTMS"/>
<pk mz="409.144803" i="1694602.0" sn="11.70" a="1246.77" fwhm="0.000954" res="428717.3" algo="FTMS"/>
<pk mz="409.150441" i="5063819.5" sn="39.69" a="4960.03" fwhm="0.001057" res="387144.9" algo="FTMS"/>
<pk mz="409.163504" i="5807246.5" sn="45.87" a="5751.22" fwhm="0.001045" res="391716.7" algo="FTMS"/>
<pk mz="409.181284" i="1464978.5" sn="9.79" a="917.35" fwhm="0.000849" res="482081.9" algo="FTMS"/>
<pk mz="409.186805" i="2436755.8" sn="17.86" a="2280.09" fwhm="0.001048" res="390347.7" algo="FTMS"/>
<pk mz="409.199838" i="5784727.0" sn="45.68" a="5505.81" fwhm="0.001004" res="407628.1" algo="FTMS"/>
<pk mz="409.217594" i="1140123.0" sn="7.09" a="666.83" fwhm="0.000788" res="519079.9" algo="FTMS"/>
<pk mz="409.223141" i="1666972.3" sn="11.47" a="1217.88" fwhm="0.000985" res="415623.0" algo="FTMS"/>
<pk mz="409.236246" i="3828383.3" sn="29.43" a="3856.25" fwhm="0.001099" res="372523.8" algo="FTMS"/>
<pk mz="409.311179" i="5572785.0" sn="43.92" a="5376.86" fwhm="0.001008" res="405918.9" algo="FTMS"/>
<pk mz="410.036458" i="1460825.5" sn="9.75" a="1340.40" fwhm="0.001082" res="379114.2" algo="FTMS"/>
<pk mz="410.072876" i="3130722.0" sn="23.63" a="3007.40" fwhm="0.001057" res="387861.7" algo="FTMS"/>
<pk mz="410.080978" i="2005091.9" sn="14.28" a="2033.00" fwhm="0.001175" res="348884.7" algo="FTMS"/>
<pk mz="410.109321" i="2605418.5" sn="19.26" a="2302.39" fwhm="0.001054" res="389280.9" algo="FTMS"/>
<pk mz="410.117399" i="1383532.4" sn="9.11" a="893.07" fwhm="0.000898" res="456620.9" algo="FTMS"/>
<pk mz="410.122340" i="1706605.5" sn="11.80" a="1400.51" fwhm="0.001014" res="404270.2" algo="FTMS"/>
<pk mz="410.130510" i="1239407.4" sn="7.91" a="964.86" fwhm="0.001078" res="380538.3" algo="FTMS"/>
<pk mz="410.153726" i="1304180.8" sn="8.45" a="915.97" fwhm="0.001040" res="394366.8" algo="FTMS"/>
<pk mz="410.156706" i="1137525.5" sn="7.07" a="824.00" fwhm="0.001038" res="395266.3" algo="FTMS"/>
<pk mz="410.166887" i="1173111.9" sn="7.36" a="772.01" fwhm="0.000940" res="436559.1" algo="FTMS"/>
<pk mz="410.203089" i="1227136.3" sn="7.81" a="854.38" fwhm="0.000975" res="420862.3" algo="FTMS"/>
<pk mz="410.221575" i="85385608.0" z="-1" sn="707.12" a="92353.55" fwhm="0.001074" res="382015.4" algo="FTMS" component_name="I" deconvoluted_molecular_mass="410.221972" deconvoluted_isotopic_mass="410.221968"/>
<pk mz="410.314628" i="1636762.1" sn="11.21" a="1103.70" fwhm="0.000913" res="449518.6" algo="FTMS"/>
<pk mz="411.020480" i="1758781.8" sn="12.23" a="1272.19" fwhm="0.000917" res="448255.6" algo="FTMS"/>
<pk mz="411.047051" i="1146691.9" sn="7.14" a="689.25" fwhm="0.000941" res="436986.4" algo="FTMS"/>
<pk mz="411.056878" i="6283846.0" sn="49.83" a="6959.22" fwhm="0.001099" res="373975.2" algo="FTMS"/>
<pk mz="411.068073" i="1171528.8" sn="7.35" a="690.09" fwhm="0.000840" res="489474.3" algo="FTMS"/>
<pk mz="411.083339" i="1161548.3" sn="7.26" a="1209.39" fwhm="0.001337" res="307508.4" algo="FTMS"/>
<pk mz="411.093270" i="9161295.0" sn="73.74" a="9913.65" fwhm="0.001102" res="373184.1" algo="FTMS"/>
<pk mz="411.104422" i="1676881.1" sn="11.55" a="1400.27" fwhm="0.001089" res="377439.7" algo="FTMS"/>
<pk mz="411.124163" i="2102101.8" sn="15.08" a="2274.02" fwhm="0.001148" res="358008.9" algo="FTMS"/>
<pk mz="411.129641" i="7595607.0" sn="60.73" a="8036.24" fwhm="0.001092" res="376637.4" algo="FTMS"/>
<pk mz="411.142708" i="2593882.0" sn="19.17" a="2559.48" fwhm="0.001062" res="387136.1" algo="FTMS"/>
<pk mz="411.160489" i="2084958.1" sn="14.94" a="1819.02" fwhm="0.000998" res="412169.1" algo="FTMS"/>
<pk mz="411.166041" i="5020255.5" sn="39.33" a="5122.15" fwhm="0.001083" res="379687.2" algo="FTMS"/>
<pk mz="411.179149" i="3342946.5" sn="25.39" a="3098.49" fwhm="0.001028" res="399855.7" algo="FTMS"/>
<pk mz="411.196988" i="1982566.5" sn="14.09" a="1685.03" fwhm="0.000997" res="412378.9" algo="FTMS"/>
<pk mz="411.202413" i="3748455.8" sn="28.76" a="4019.96" fwhm="0.001142" res="359995.7" algo="FTMS"/>
<pk mz="411.215545" i="2606186.8" sn="19.27" a="2715.18" fwhm="0.001062" res="387310.6" algo="FTMS"/>
<pk mz="411.224931" i="18215534.0" z="-1" sn="148.97" a="19541.67" fwhm="0.001079" res="381012.3" algo="FTMS" component_name="I" deconvoluted_molecular_mass="410.221972" deconvoluted_isotopic_mass="411.225327"/>
<pk mz="411.238866" i="2432624.3" sn="17.83" a="2129.99" fwhm="0.001031" res="398693.9" algo="FTMS"/>
<pk mz="411.326821" i="3005572.5" sn="22.59" a="2766.84" fwhm="0.001036" res="396899.4" algo="FTMS"/>
<pk mz="412.052168" i="1607468.0" sn="10.97" a="1289.28" fwhm="0.001044" res="394549.8" algo="FTMS"/>
<pk mz="412.060324" i="1559085.9" sn="10.57" a="1289.23" fwhm="0.001048" res="393170.1" algo="FTMS"/>
<pk mz="412.088504" i="2030900.4" sn="14.49" a="1735.44" fwhm="0.000958" res="429963.1" algo="FTMS"/>
<pk mz="412.096659" i="1858358.3" sn="13.05" a="1311.32" fwhm="0.000880" res="468218.4" algo="FTMS"/>
<pk mz="412.101694" i="1167415.4" sn="7.31" a="673.49" fwhm="0.000828" res="497872.4" algo="FTMS"/>
<pk mz="412.124869" i="1393212.8" sn="9.19" a="1313.50" fwhm="0.001103" res="373675.6" algo="FTMS"/>
<pk mz="412.132993" i="1647166.6" sn="11.30" a="1201.32" fwhm="0.000946" res="435819.8" algo="FTMS"/>
<pk mz="412.137984" i="1901375.8" sn="13.41" a="1445.51" fwhm="0.000970" res="425070.3" algo="FTMS"/>
<pk mz="412.169484" i="1202247.0" sn="7.60" a="827.95" fwhm="0.000939" res="439089.2" algo="FTMS"/>
<pk mz="412.218635" i="25252690.0" z="-1" sn="207.45" a="28781.87" fwhm="0.001098" res="375417.1" algo="FTMS" component_name="X" deconvoluted_molecular_mass="412.219035" deconvoluted_isotopic_mass="412.219033"/>
<pk mz="412.228307" i="2105684.5" z="-1" sn="15.11" a="1662.82" fwhm="0.000997" res="413309.7" algo="FTMS" component_name="I" deconvoluted_molecular_mass="410.221972" deconvoluted_isotopic_mass="412.228704"/>
<pk mz="412.330211" i="1215852.0" sn="7.71" a="993.31" fwhm="0.001034" res="398709.9" algo="FTMS"/>
<pk mz="413.014957" i="1681161.5" sn="11.58" a="1554.43" fwhm="0.001159" res="356411.5" algo="FTMS"/>
<pk mz="413.036107" i="3491342.3" sn="26.62" a="3414.23" fwhm="0.001045" res="395066.8" algo="FTMS"/>
<pk mz="413.051438" i="2098961.8" sn="15.05" a="2053.31" fwhm="0.001135" res="363873.5" algo="FTMS"/>
<pk mz="413.062877" i="1141268.5" sn="7.09" a="684.20" fwhm="0.000897" res="460290.4" algo="FTMS"/>
<pk mz="413.072541" i="7698454.5" sn="61.58" a="8437.97" fwhm="0.001112" res="371573.8" algo="FTMS"/>
<pk mz="413.083834" i="1317913.3" sn="8.56" a="754.08" fwhm="0.000865" res="477636.4" algo="FTMS"/>
<pk mz="413.108947" i="7147551.0" sn="57.00" a="7689.69" fwhm="0.001101" res="375110.9" algo="FTMS"/>
<pk mz="413.120242" i="1463585.6" sn="9.77" a="1196.91" fwhm="0.000980" res="421538.8" algo="FTMS"/>
<pk mz="413.145293" i="6876199.5" sn="54.75" a="7438.72" fwhm="0.001110" res="372218.4" algo="FTMS"/>
<pk mz="413.158527" i="1163818.4" sn="7.28" a="794.89" fwhm="0.000944" res="437754.7" algo="FTMS"/>
<pk mz="413.167824" i="1274924.5" sn="8.20" a="1075.68" fwhm="0.001081" res="382159.3" algo="FTMS"/>
<pk mz="413.181702" i="6075439.5" sn="48.09" a="6266.60" fwhm="0.001079" res="382944.9" algo="FTMS"/>
<pk mz="413.194722" i="1329970.8" sn="8.66" a="1167.32" fwhm="0.001121" res="368541.7" algo="FTMS"/>
<pk mz="413.204160" i="1844788.9" sn="12.94" a="1689.15" fwhm="0.001055" res="391842.7" algo="FTMS"/>
<pk mz="413.218072" i="5719096.0" sn="45.13" a="5817.83" fwhm="0.001075" res="384496.7" algo="FTMS"/>
<pk mz="413.221988" i="5942329.0" z="-1" sn="46.99" a="6638.15" fwhm="0.001140" res="362356.1" algo="FTMS" component_name="X" deconvoluted_molecular_mass="412.219035" deconvoluted_isotopic_mass="413.222388"/>
<pk mz="413.254494" i="3115072.5" sn="23.49" a="2959.90" fwhm="0.001066" res="387539.5" algo="FTMS"/>
<pk mz="413.271391" i="1149764.4" sn="7.16" a="1006.22" fwhm="0.001143" res="361571.7" algo="FTMS"/>
<pk mz="414.046614" i="1549813.9" sn="10.48" a="1216.36" fwhm="0.000993" res="417149.1" algo="FTMS"/>
<pk mz="414.067915" i="1369850.8" sn="8.99" a="909.52" fwhm="0.000940" res="440672.2" algo="FTMS"/>
<pk mz="414.075804" i="1260284.5" sn="8.08" a="866.99" fwhm="0.000962" res="430558.4" algo="FTMS"/>
<pk mz="414.104156" i="1498371.0" sn="10.06" a="1256.89" fwhm="0.001040" res="398057.2" algo="FTMS"/>
<pk mz="414.140582" i="1303563.4" sn="8.44" a="779.49" fwhm="0.000884" res="468566.0" algo="FTMS"/>
<pk mz="414.151803" i="1489677.9" sn="9.99" a="1254.60" fwhm="0.001029" res="402374.2" algo="FTMS"/>
<pk mz="414.177027" i="1253139.6" sn="8.02" a="847.87" fwhm="0.000962" res="430424.9" algo="FTMS"/>
<pk mz="414.185075" i="1526037.5" sn="10.29" a="1532.46" fwhm="0.001281" res="323258.8" algo="FTMS"/>
<pk mz="415.030672" i="2100438.5" sn="15.06" a="2060.70" fwhm="0.001092" res="380131.5" algo="FTMS"/>
<pk mz="415.051843" i="3637211.3" sn="27.83" a="3778.53" fwhm="0.001080" res="384391.8" algo="FTMS"/>
<pk mz="415.067046" i="1695454.8" sn="11.69" a="1278.99" fwhm="0.000996" res="416929.3" algo="FTMS"/>
<pk mz="415.078354" i="1911521.4" sn="13.49" a="1503.79" fwhm="0.000997" res="416373.4" algo="FTMS"/>
<pk mz="415.088164" i="5371363.5" sn="42.24" a="5347.10" fwhm="0.001062" res="390773.2" algo="FTMS"/>
<pk mz="415.103506" i="1454311.1" sn="9.69" a="1078.16" fwhm="0.001155" res="359340.3" algo="FTMS"/>
<pk mz="415.124547" i="4673004.0" sn="36.43" a="4675.88" fwhm="0.001072" res="387288.9" algo="FTMS"/>
<pk mz="415.152991" i="1133042.4" sn="7.02" a="677.51" fwhm="0.000941" res="441326.9" algo="FTMS"/>
<pk mz="415.160979" i="6335988.0" sn="50.25" a="6879.25" fwhm="0.001106" res="375247.6" algo="FTMS"/>
<pk mz="415.189319" i="1629178.6" sn="11.14" a="1745.86" fwhm="0.001118" res="371306.5" algo="FTMS"/>
<pk mz="415.194824" i="4507132.0" sn="35.06" a="4291.50" fwhm="0.001021" res="406822.9" algo="FTMS"/>
<pk mz="415.197333" i="7513596.5" sn="60.04" a="8073.55" fwhm="0.001109" res="374245.0" algo="FTMS"/>
<pk mz="415.219820" i="4283905.5" sn="33.20" a="4390.46" fwhm="0.001102" res="376958.5" algo="FTMS"/>
<pk mz="415.233747" i="3940356.8" sn="30.35" a="3883.89" fwhm="0.001075" res="386317.5" algo="FTMS"/>
<pk mz="415.270094" i="2228749.0" sn="16.12" a="1868.00" fwhm="0.001012" res="410543.4" algo="FTMS"/>
<pk mz="416.062326" i="1981633.1" sn="14.07" a="1643.52" fwhm="0.001028" res="404648.9" algo="FTMS"/>
<pk mz="416.073588" i="1421763.6" sn="9.42" a="1062.94" fwhm="0.001028" res="404896.3" algo="FTMS"/>
<pk mz="416.083512" i="1185733.9" sn="7.46" a="663.15" fwhm="0.001028" res="404656.9" algo="FTMS"/>
<pk mz="416.098562" i="1301705.3" sn="8.42" a="814.32" fwhm="0.000841" res="495030.4" algo="FTMS"/>
<pk mz="416.156282" i="1647062.4" sn="11.29" a="1184.03" fwhm="0.000950" res="438244.7" algo="FTMS"/>
<pk mz="416.167452" i="1379033.0" sn="9.06" a="1081.64" fwhm="0.001106" res="376278.4" algo="FTMS"/>
<pk mz="416.192671" i="1497310.6" sn="10.04" a="1147.22" fwhm="0.000913" res="455846.7" algo="FTMS"/>
<pk mz="416.200710" i="2137056.5" sn="15.36" a="1909.56" fwhm="0.001060" res="392583.6" algo="FTMS"/>
<pk mz="416.223098" i="1268581.6" sn="8.14" a="1077.20" fwhm="0.001258" res="330889.4" algo="FTMS"/>
<pk mz="416.956845" i="1216651.8" sn="7.71" a="918.05" fwhm="0.001019" res="409048.8" algo="FTMS"/>
<pk mz="417.009921" i="1557911.8" sn="10.55" a="1281.02" fwhm="0.001006" res="414403.8" algo="FTMS"/>
<pk mz="417.046330" i="2661280.0" sn="19.71" a="2408.59" fwhm="0.001052" res="396266.4" algo="FTMS"/>
<pk mz="417.057572" i="1844130.5" sn="12.92" a="1392.60" fwhm="0.000954" res="436971.1" algo="FTMS"/>
<pk mz="417.067450" i="2235812.8" sn="16.18" a="2282.96" fwhm="0.001104" res="377849.1" algo="FTMS"/>
<pk mz="417.082718" i="3708840.3" sn="28.42" a="3873.73" fwhm="0.001117" res="373370.1" algo="FTMS"/>
<pk mz="417.093934" i="2050730.8" sn="14.64" a="1974.44" fwhm="0.001127" res="370028.3" algo="FTMS"/>
<pk mz="417.095678" i="1455787.1" sn="9.70" a="1308.72" fwhm="0.001129" res="369582.3" algo="FTMS"/>
<pk mz="417.103948" i="3277741.0" sn="24.84" a="3660.45" fwhm="0.001210" res="344753.6" algo="FTMS"/>
<pk mz="417.115103" i="2081455.5" sn="14.90" a="1926.00" fwhm="0.001105" res="377447.1" algo="FTMS"/>
<pk mz="417.119069" i="2368944.5" sn="17.29" a="2035.40" fwhm="0.000993" res="419999.9" algo="FTMS"/>
<pk mz="417.132181" i="1634739.4" sn="11.18" a="1344.79" fwhm="0.001057" res="394714.4" algo="FTMS"/>
<pk mz="417.140194" i="3403189.3" sn="25.88" a="3838.07" fwhm="0.001176" res="354612.2" algo="FTMS"/>
<pk mz="417.151441" i="3280311.8" sn="24.86" a="3040.07" fwhm="0.001063" res="392436.7" algo="FTMS"/>
<pk mz="417.155476" i="1167288.8" sn="7.30" a="857.22" fwhm="0.001041" res="400584.6" algo="FTMS"/>
<pk mz="417.162825" i="1300666.4" sn="8.41" a="868.64" fwhm="0.001058" res="394295.9" algo="FTMS"/>
<pk mz="417.168555" i="1946043.6" sn="13.77" a="1470.43" fwhm="0.000915" res="455881.0" algo="FTMS"/>
<pk mz="417.176613" i="5278653.5" sn="41.46" a="5294.80" fwhm="0.001082" res="385596.5" algo="FTMS"/>
<pk mz="417.187798" i="2463168.0" sn="18.07" a="2254.69" fwhm="0.001042" res="400434.0" algo="FTMS"/>
<pk mz="417.189522" i="1659072.4" sn="11.39" a="1513.02" fwhm="0.001111" res="375412.8" algo="FTMS"/>
<pk mz="417.199233" i="2942914.5" sn="22.05" a="3699.71" fwhm="0.001346" res="309933.0" algo="FTMS"/>
<pk mz="417.210462" i="231663552.0" z="-1" sn="1922.58" a="255060.41" fwhm="0.001106" res="377365.7" algo="FTMS" component_name="E" deconvoluted_molecular_mass="417.210877" deconvoluted_isotopic_mass="417.210870"/>
<pk mz="417.249401" i="1788109.9" sn="12.46" a="1577.12" fwhm="0.001016" res="410568.5" algo="FTMS"/>
<pk mz="418.041507" i="1626752.6" sn="11.12" a="1286.50" fwhm="0.000972" res="429996.2" algo="FTMS"/>
<pk mz="418.077988" i="2526344.8" sn="18.59" a="2452.12" fwhm="0.001090" res="383447.8" algo="FTMS"/>
<pk mz="418.089219" i="1515403.4" sn="10.19" a="1350.88" fwhm="0.001184" res="353115.5" algo="FTMS"/>
<pk mz="418.099159" i="1143693.6" sn="7.10" a="903.55" fwhm="0.001161" res="360022.3" algo="FTMS"/>
<pk mz="418.114505" i="1260945.1" sn="8.08" a="1040.64" fwhm="0.001040" res="401871.6" algo="FTMS"/>
<pk mz="418.135551" i="2178197.8" sn="15.70" a="1985.80" fwhm="0.001086" res="385127.2" algo="FTMS"/>
<pk mz="418.171850" i="2687646.0" sn="19.93" a="2404.21" fwhm="0.001014" res="412567.2" algo="FTMS"/>
<pk mz="418.213829" i="52922536.0" z="-1" sn="432.59" a="59869.45" fwhm="0.001120" res="373431.9" algo="FTMS" component_name="E" deconvoluted_molecular_mass="417.210877" deconvoluted_isotopic_mass="418.214239"/>
<pk mz="419.025629" i="2870622.0" sn="21.22" a="2890.85" fwhm="0.001091" res="384141.2" algo="FTMS"/>
<pk mz="419.061970" i="4614502.0" sn="35.55" a="4857.64" fwhm="0.001096" res="382436.5" algo="FTMS"/>
<pk mz="419.073232" i="2447720.8" sn="17.74" a="2174.40" fwhm="0.001029" res="407141.0" algo="FTMS"/>
<pk mz="419.083084" i="1192810.9" sn="7.43" a="1058.08" fwhm="0.001126" res="372045.2" algo="FTMS"/>
<pk mz="419.098414" i="5046638.5" sn="39.10" a="5047.09" fwhm="0.001060" res="395192.9" algo="FTMS"/>
<pk mz="419.109584" i="2588016.8" sn="18.89" a="2434.42" fwhm="0.001082" res="387374.6" algo="FTMS"/>
<pk mz="419.111358" i="1873265.3" sn="13.02" a="1803.90" fwhm="0.001107" res="378685.2" algo="FTMS"/>
<pk mz="419.134719" i="2738038.5" sn="20.13" a="2721.74" fwhm="0.001110" res="377503.8" algo="FTMS"/>
<pk mz="419.147838" i="3456889.5" sn="26.04" a="3553.66" fwhm="0.001132" res="370302.1" algo="FTMS"/>
<pk mz="419.155861" i="2485627.3" sn="18.05" a="2352.17" fwhm="0.001093" res="383522.3" algo="FTMS"/>
<pk mz="419.171164" i="1280382.6" sn="8.15" a="792.32" fwhm="0.000863" res="485973.9" algo="FTMS"/>
<pk mz="419.184194" i="4076929.5" sn="31.13" a="4084.65" fwhm="0.001094" res="383278.2" algo="FTMS"/>
<pk mz="419.192385" i="2549123.5" sn="18.57" a="2262.77" fwhm="0.001029" res="407473.3" algo="FTMS"/>
<pk mz="419.206293" i="8673671.0" sn="68.91" a="9409.13" fwhm="0.001109" res="377980.7" algo="FTMS"/>
<pk mz="419.214800" i="1980040.5" sn="13.90" a="1762.39" fwhm="0.001036" res="404644.2" algo="FTMS"/>
<pk mz="419.217244" i="5863817.0" z="-1" sn="45.82" a="6358.92" fwhm="0.001111" res="377194.9" algo="FTMS" component_name="E" deconvoluted_molecular_mass="417.210877" deconvoluted_isotopic_mass="419.217657"/>
<pk mz="419.220537" i="3891593.8" sn="29.61" a="3960.97" fwhm="0.001112" res="377150.8" algo="FTMS"/>
<pk mz="419.228621" i="1900171.5" sn="13.24" a="1730.66" fwhm="0.001152" res="363844.2" algo="FTMS"/>
<pk mz="420.057150" i="2987077.3" sn="22.17" a="3082.92" fwhm="0.001135" res="370082.1" algo="FTMS"/>
<pk mz="420.093588" i="2833485.3" sn="20.91" a="2441.06" fwhm="0.001007" res="417262.9" algo="FTMS"/>
<pk mz="420.101916" i="1294159.3" sn="8.26" a="1042.47" fwhm="0.001075" res="390675.4" algo="FTMS"/>
<pk mz="420.130084" i="1530197.5" sn="10.20" a="1212.49" fwhm="0.001045" res="402005.0" algo="FTMS"/>
<pk mz="420.151160" i="2660442.3" sn="19.49" a="2657.19" fwhm="0.001110" res="378666.2" algo="FTMS"/>
<pk mz="420.187538" i="2876002.3" sn="21.26" a="2805.98" fwhm="0.001125" res="373518.0" algo="FTMS"/>
<pk mz="420.209671" i="1913959.3" sn="13.35" a="1666.68" fwhm="0.001034" res="406560.3" algo="FTMS"/>
<pk mz="421.041262" i="4426529.0" sn="34.00" a="4386.15" fwhm="0.001086" res="387807.7" algo="FTMS"/>
<pk mz="421.052509" i="1446947.5" sn="9.51" a="1132.52" fwhm="0.001181" res="356397.6" algo="FTMS"/>
<pk mz="421.077630" i="6749993.0" sn="53.10" a="7171.03" fwhm="0.001097" res="383774.3" algo="FTMS"/>
<pk mz="421.088898" i="2879787.5" sn="21.29" a="2521.13" fwhm="0.000998" res="422079.7" algo="FTMS"/>
<pk mz="421.090325" i="1325612.0" sn="8.51" a="910.70" fwhm="0.000965" res="436404.0" algo="FTMS"/>
<pk mz="421.114027" i="5713713.0" sn="44.58" a="6331.13" fwhm="0.001138" res="370034.4" algo="FTMS"/>
<pk mz="421.125294" i="1884979.8" sn="13.11" a="1839.95" fwhm="0.001123" res="375057.9" algo="FTMS"/>
<pk mz="421.127116" i="2478900.0" sn="17.99" a="2369.78" fwhm="0.001090" res="386303.6" algo="FTMS"/>
<pk mz="421.150410" i="3209529.3" sn="24.00" a="3310.44" fwhm="0.001116" res="377274.2" algo="FTMS"/>
<pk mz="421.155287" i="2535738.5" sn="18.46" a="2703.08" fwhm="0.001102" res="382253.2" algo="FTMS"/>
<pk mz="421.163473" i="5275452.0" sn="40.98" a="5430.80" fwhm="0.001097" res="384025.2" algo="FTMS"/>
<pk mz="421.181344" i="1219648.3" sn="7.64" a="938.14" fwhm="0.000924" res="455636.9" algo="FTMS"/>
<pk mz="421.186730" i="2022209.4" sn="14.24" a="1916.48" fwhm="0.001176" res="358150.4" algo="FTMS"/>
<pk mz="421.199814" i="3678020.3" sn="27.85" a="3638.03" fwhm="0.001112" res="378752.6" algo="FTMS"/>
<pk mz="421.217734" i="1224264.4" sn="7.68" a="725.52" fwhm="0.000916" res="460070.0" algo="FTMS"/>
<pk mz="421.226530" i="14672714.0" z="-1" sn="118.21" a="16733.29" fwhm="0.001151" res="365829.7" algo="FTMS" component_name="m" deconvoluted_molecular_mass="421.226962" deconvoluted_isotopic_mass="421.226948"/>
<pk mz="421.236261" i="2017100.5" sn="14.20" a="1726.66" fwhm="0.001049" res="401705.3" algo="FTMS"/>
<pk mz="422.036401" i="1534718.5" sn="10.23" a="1338.38" fwhm="0.001140" res="370199.3" algo="FTMS"/>
<pk mz="422.044649" i="1353216.4" sn="8.74" a="1206.38" fwhm="0.001271" res="331940.2" algo="FTMS"/>
<pk mz="422.072912" i="3073542.5" sn="22.88" a="3298.04" fwhm="0.001179" res="358061.3" algo="FTMS"/>
<pk mz="422.081052" i="1524744.4" sn="10.15" a="1107.74" fwhm="0.000929" res="454154.8" algo="FTMS"/>
<pk mz="422.084133" i="1999369.1" sn="14.05" a="1643.36" fwhm="0.000958" res="440626.4" algo="FTMS"/>
<pk mz="422.109312" i="1975822.8" sn="13.86" a="1630.05" fwhm="0.001002" res="421296.0" algo="FTMS"/>
<pk mz="422.117323" i="1211920.5" sn="7.58" a="737.05" fwhm="0.000923" res="457224.9" algo="FTMS"/>
<pk mz="422.120467" i="1406225.1" sn="9.18" a="1126.90" fwhm="0.001135" res="371963.4" algo="FTMS"/>
<pk mz="422.158773" i="1361177.6" sn="8.81" a="1287.15" fwhm="0.001228" res="343746.1" algo="FTMS"/>
<pk mz="422.166825" i="2541595.5" sn="18.51" a="2354.28" fwhm="0.001091" res="386881.3" algo="FTMS"/>
<pk mz="422.193465" i="1179169.4" sn="7.31" a="882.60" fwhm="0.001109" res="380788.0" algo="FTMS"/>
<pk mz="422.203090" i="1545251.5" sn="10.32" a="1169.64" fwhm="0.000988" res="427384.8" algo="FTMS"/>
<pk mz="422.229953" i="3096105.5" z="-1" sn="23.06" a="2716.04" fwhm="0.000973" res="434100.9" algo="FTMS" component_name="m" deconvoluted_molecular_mass="421.226962" deconvoluted_isotopic_mass="422.230373"/>
<pk mz="423.020553" i="1882840.9" sn="13.09" a="1572.11" fwhm="0.001049" res="403089.1" algo="FTMS"/>
<pk mz="423.056868" i="5830881.0" sn="45.54" a="6031.34" fwhm="0.001087" res="389128.4" algo="FTMS"/>
<pk mz="423.073913" i="15238373.0" z="-1" sn="122.86" a="17498.98" fwhm="0.001165" res="363211.0" algo="FTMS" component_name="l" deconvoluted_molecular_mass="423.074336" deconvoluted_isotopic_mass="423.074335"/>
<pk mz="423.093289" i="6824169.0" sn="53.70" a="7226.35" fwhm="0.001100" res="384766.7" algo="FTMS"/>
<pk mz="423.104501" i="2620139.5" sn="19.15" a="2399.63" fwhm="0.001080" res="391836.8" algo="FTMS"/>
<pk mz="423.123995" i="1420143.8" sn="9.29" a="1517.15" fwhm="0.001307" res="323621.1" algo="FTMS"/>
<pk mz="423.129620" i="5952753.0" sn="46.54" a="6650.44" fwhm="0.001170" res="361702.0" algo="FTMS"/>
<pk mz="423.140969" i="2460915.5" sn="17.84" a="2550.17" fwhm="0.001209" res="350107.8" algo="FTMS"/>
<pk mz="423.142785" i="3080948.0" sn="22.94" a="3110.24" fwhm="0.001108" res="381833.1" algo="FTMS"/>
<pk mz="423.152083" i="1389302.0" sn="9.03" a="1177.65" fwhm="0.001029" res="411229.6" algo="FTMS"/>
<pk mz="423.160610" i="2117623.8" sn="15.02" a="2077.88" fwhm="0.001177" res="359409.6" algo="FTMS"/>
<pk mz="423.166040" i="3273465.0" sn="24.52" a="3191.68" fwhm="0.001098" res="385514.5" algo="FTMS"/>
<pk mz="423.179131" i="5495036.0" sn="42.78" a="6011.14" fwhm="0.001156" res="365978.8" algo="FTMS"/>
<pk mz="423.196859" i="1512447.9" sn="10.05" a="1180.33" fwhm="0.001058" res="399984.4" algo="FTMS"/>
<pk mz="423.202564" i="1744641.1" sn="11.96" a="1273.96" fwhm="0.000936" res="452063.0" algo="FTMS"/>
<pk mz="423.215513" i="3626244.0" sn="27.42" a="3553.78" fwhm="0.001092" res="387736.3" algo="FTMS"/>
<pk mz="423.238814" i="4386057.0" sn="33.66" a="4497.97" fwhm="0.001112" res="380665.0" algo="FTMS"/>
<pk mz="423.251928" i="1204236.1" sn="7.51" a="857.58" fwhm="0.001025" res="412910.5" algo="FTMS"/>
<pk mz="424.052084" i="1840828.9" sn="12.74" a="1729.74" fwhm="0.001142" res="371208.8" algo="FTMS"/>
<pk mz="424.073506" i="3742145.8" sn="28.37" a="3850.01" fwhm="0.001090" res="388936.2" algo="FTMS"/>
<pk mz="424.077270" i="1578178.5" z="-1" sn="10.59" a="1702.80" fwhm="0.001442" res="294145.4" algo="FTMS" component_name="l" deconvoluted_molecular_mass="423.074336" deconvoluted_isotopic_mass="424.077694"/>
<pk mz="424.088574" i="2842053.0" sn="20.97" a="2573.35" fwhm="0.001038" res="408711.3" algo="FTMS"/>
<pk mz="424.099732" i="1457863.4" sn="9.60" a="1024.48" fwhm="0.000995" res="426438.2" algo="FTMS"/>
<pk mz="424.124901" i="1869773.0" sn="12.98" a="1273.66" fwhm="0.000978" res="433843.9" algo="FTMS"/>
<pk mz="424.138091" i="1256399.9" sn="7.94" a="1090.13" fwhm="0.001218" res="348165.1" algo="FTMS"/>
<pk mz="424.146035" i="1419985.6" sn="9.29" a="1370.42" fwhm="0.001165" res="364104.8" algo="FTMS"/>
<pk mz="424.161350" i="1191509.0" sn="7.41" a="1088.85" fwhm="0.001293" res="328106.2" algo="FTMS"/>
<pk mz="424.182380" i="1828825.6" sn="12.65" a="1859.50" fwhm="0.001232" res="344365.9" algo="FTMS"/>
<pk mz="425.036159" i="4172949.8" sn="31.91" a="5015.85" fwhm="0.001238" res="343401.5" algo="FTMS"/>
<pk mz="425.070952" i="6608541.5" sn="51.93" a="7537.14" fwhm="0.001221" res="348239.8" algo="FTMS"/>
<pk mz="425.072525" i="8063646.0" sn="63.89" a="9136.04" fwhm="0.001183" res="359295.3" algo="FTMS"/>
<pk mz="425.083798" i="1276064.3" sn="8.10" a="903.75" fwhm="0.001019" res="417129.4" algo="FTMS"/>
<pk mz="425.108928" i="7118502.0" sn="56.12" a="7873.89" fwhm="0.001142" res="372112.8" algo="FTMS"/>
<pk mz="425.120199" i="1781928.3" sn="12.26" a="1444.51" fwhm="0.001031" res="412372.2" algo="FTMS"/>
<pk mz="425.145342" i="4675246.0" sn="36.04" a="5057.53" fwhm="0.001100" res="386638.0" algo="FTMS"/>
<pk mz="425.158367" i="2977456.8" sn="22.08" a="2797.61" fwhm="0.001053" res="403704.2" algo="FTMS"/>
<pk mz="425.176033" i="1475508.6" sn="9.74" a="1102.80" fwhm="0.000995" res="427164.8" algo="FTMS"/>
<pk mz="425.181763" i="3736245.8" sn="28.32" a="3786.48" fwhm="0.001095" res="388295.8" algo="FTMS"/>
<pk mz="425.194844" i="2899640.8" sn="21.44" a="2614.36" fwhm="0.001025" res="414646.7" algo="FTMS"/>
<pk mz="425.212627" i="1438396.6" sn="9.43" a="1621.32" fwhm="0.001321" res="321806.2" algo="FTMS"/>
<pk mz="425.218046" i="2838205.8" sn="20.94" a="2459.23" fwhm="0.001022" res="416233.4" algo="FTMS"/>
<pk mz="425.231222" i="1518784.8" sn="10.10" a="1370.65" fwhm="0.001188" res="357849.2" algo="FTMS"/>
<pk mz="425.254500" i="1188549.9" sn="7.38" a="854.81" fwhm="0.001123" res="378758.7" algo="FTMS"/>
<pk mz="426.067814" i="1917816.5" sn="13.37" a="1686.97" fwhm="0.001072" res="397400.0" algo="FTMS"/>
<pk mz="426.070459" i="2126969.0" sn="15.09" a="2054.58" fwhm="0.001167" res="364963.3" algo="FTMS"/>
<pk mz="426.075962" i="1339514.3" sn="8.62" a="1140.99" fwhm="0.001101" res="387124.0" algo="FTMS"/>
<pk mz="426.104192" i="2207616.5" sn="15.75" a="2024.39" fwhm="0.001124" res="379138.3" algo="FTMS"/>
<pk mz="426.112270" i="1382786.3" sn="8.98" a="1763.47" fwhm="0.001388" res="306903.6" algo="FTMS"/>
<pk mz="426.117295" i="1526659.3" sn="10.16" a="1469.11" fwhm="0.001123" res="379547.6" algo="FTMS"/>
<pk mz="426.148671" i="1542282.3" sn="10.29" a="1242.45" fwhm="0.001037" res="411094.4" algo="FTMS"/>
<pk mz="426.153608" i="1648011.3" sn="11.16" a="1607.56" fwhm="0.001169" res="364529.4" algo="FTMS"/>
<pk mz="426.184984" i="1285778.1" sn="8.18" a="1045.06" fwhm="0.001127" res="378280.3" algo="FTMS"/>
<pk mz="427.030732" i="1525835.4" sn="10.15" a="1067.31" fwhm="0.000913" res="467732.8" algo="FTMS"/>
<pk mz="427.051864" i="4248656.0" sn="32.53" a="4900.80" fwhm="0.001185" res="360372.8" algo="FTMS"/>
<pk mz="427.066881" i="1698643.3" sn="11.57" a="1360.56" fwhm="0.001090" res="391757.2" algo="FTMS"/>
<pk mz="427.079996" i="1171798.1" sn="7.24" a="798.22" fwhm="0.000966" res="442334.0" algo="FTMS"/>
<pk mz="427.088196" i="6841432.0" sn="53.84" a="7735.27" fwhm="0.001169" res="365285.1" algo="FTMS"/>
<pk mz="427.124623" i="5447776.0" sn="42.38" a="6228.65" fwhm="0.001156" res="369494.2" algo="FTMS"/>
<pk mz="427.155350" i="1225062.6" sn="7.68" a="1050.65" fwhm="0.001134" res="376750.3" algo="FTMS"/>
<pk mz="427.161009" i="4684904.0" sn="36.11" a="4989.74" fwhm="0.001096" res="389748.4" algo="FTMS"/>
<pk mz="427.191743" i="1558638.5" sn="10.42" a="1322.04" fwhm="0.001156" res="369471.2" algo="FTMS"/>
<pk mz="427.197392" i="5907568.0" sn="46.16" a="6819.60" fwhm="0.001190" res="358912.4" algo="FTMS"/>
<pk mz="427.219848" i="1346932.8" sn="8.68" a="911.83" fwhm="0.000934" res="457398.5" algo="FTMS"/>
<pk mz="427.233774" i="4131959.8" sn="31.57" a="4250.86" fwhm="0.001113" res="383944.4" algo="FTMS"/>
<pk mz="427.270090" i="1829503.6" sn="12.65" a="1542.29" fwhm="0.001009" res="423320.0" algo="FTMS"/>
<pk mz="428.062269" i="1192748.6" sn="7.41" a="1072.94" fwhm="0.001273" res="336208.9" algo="FTMS"/>
<pk mz="428.073637" i="1219119.1" sn="7.63" a="782.26" fwhm="0.000948" res="451378.1" algo="FTMS"/>
<pk mz="428.083434" i="1971249.3" sn="13.81" a="2168.81" fwhm="0.001276" res="335416.6" algo="FTMS"/>
<pk mz="428.091473" i="1299251.0" sn="8.29" a="898.99" fwhm="0.000911" res="470116.7" algo="FTMS"/>
<pk mz="428.119784" i="1613881.1" sn="10.87" a="1254.54" fwhm="0.000995" res="430359.4" algo="FTMS"/>
<pk mz="428.127929" i="1172282.9" sn="7.24" a="865.08" fwhm="0.000988" res="433543.5" algo="FTMS"/>
<pk mz="428.132960" i="1582140.0" sn="10.61" a="1383.75" fwhm="0.001124" res="380867.9" algo="FTMS"/>
<pk mz="428.156256" i="1325633.1" sn="8.50" a="907.57" fwhm="0.000942" res="454432.8" algo="FTMS"/>
<pk mz="428.167562" i="1375043.6" sn="8.91" a="1105.95" fwhm="0.001074" res="398732.6" algo="FTMS"/>
<pk mz="428.200749" i="1552458.8" sn="10.37" a="1408.89" fwhm="0.001165" res="367512.6" algo="FTMS"/>
<pk mz="428.236909" i="1493842.6" sn="9.88" a="1276.92" fwhm="0.001135" res="377169.9" algo="FTMS"/>
<pk mz="429.010004" i="1417211.0" sn="9.25" a="1296.64" fwhm="0.001130" res="379509.0" algo="FTMS"/>
<pk mz="429.031049" i="1321855.5" sn="8.47" a="1286.81" fwhm="0.001567" res="273768.1" algo="FTMS"/>
<pk mz="429.046320" i="2374146.8" sn="17.12" a="2205.63" fwhm="0.001096" res="391347.8" algo="FTMS"/>
<pk mz="429.057654" i="1474565.3" sn="9.72" a="1262.23" fwhm="0.001074" res="399654.3" algo="FTMS"/>
<pk mz="429.067481" i="5209607.5" sn="40.42" a="5952.44" fwhm="0.001217" res="352518.9" algo="FTMS"/>
<pk mz="429.082585" i="1461258.8" sn="9.62" a="1067.68" fwhm="0.001011" res="424602.1" algo="FTMS"/>
<pk mz="429.093871" i="1823245.1" sn="12.59" a="1537.36" fwhm="0.001069" res="401540.4" algo="FTMS"/>
<pk mz="429.103860" i="5889551.5" sn="46.01" a="7142.98" fwhm="0.001231" res="348566.1" algo="FTMS"/>
<pk mz="429.119103" i="1378066.6" sn="8.93" a="875.41" fwhm="0.000912" res="470527.1" algo="FTMS"/>
<pk mz="429.140218" i="4785687.5" sn="36.52" a="4939.18" fwhm="0.001109" res="386934.3" algo="FTMS"/>
<pk mz="429.168566" i="1625373.4" sn="10.84" a="1289.33" fwhm="0.001098" res="390758.1" algo="FTMS"/>
<pk mz="429.176619" i="6125087.0" sn="47.40" a="6981.46" fwhm="0.001163" res="369074.8" algo="FTMS"/>
<pk mz="429.199094" i="1966372.0" sn="13.61" a="1720.48" fwhm="0.001121" res="382710.0" algo="FTMS"/>
<pk mz="429.210422" i="1639974.5" sn="10.96" a="1556.79" fwhm="0.001156" res="371410.0" algo="FTMS"/>
<pk mz="429.213002" i="6319655.0" sn="48.98" a="7169.90" fwhm="0.001182" res="363079.7" algo="FTMS"/>
<pk mz="429.235450" i="4428332.0" sn="33.62" a="4658.90" fwhm="0.001125" res="381491.8" algo="FTMS"/>
<pk mz="429.249404" i="4273711.0" sn="32.36" a="4461.84" fwhm="0.001140" res="376376.1" algo="FTMS"/>
<pk mz="429.285657" i="1210422.9" sn="7.47" a="863.39" fwhm="0.001059" res="405554.4" algo="FTMS"/>
<pk mz="430.041616" i="1807834.9" sn="12.32" a="1617.29" fwhm="0.001086" res="395823.2" algo="FTMS"/>
<pk mz="430.062707" i="1285599.5" sn="8.08" a="1171.86" fwhm="0.001154" res="372568.3" algo="FTMS"/>
<pk mz="430.077948" i="1928418.8" sn="13.30" a="2085.99" fwhm="0.001335" res="322056.0" algo="FTMS"/>
<pk mz="430.089299" i="1296613.3" sn="8.17" a="1164.37" fwhm="0.001152" res="373411.4" algo="FTMS"/>
<pk mz="430.099052" i="2077671.4" sn="14.51" a="1916.53" fwhm="0.001159" res="371155.2" algo="FTMS"/>
<pk mz="430.135552" i="1656559.3" sn="11.09" a="1249.28" fwhm="0.000942" res="456561.7" algo="FTMS"/>
<pk mz="430.143515" i="1398513.0" sn="8.99" a="1110.73" fwhm="0.001082" res="397578.1" algo="FTMS"/>
<pk mz="430.171821" i="1826551.1" sn="12.47" a="1525.90" fwhm="0.001063" res="404697.0" algo="FTMS"/>
<pk mz="430.180024" i="1572088.9" sn="10.41" a="1458.26" fwhm="0.001125" res="382336.4" algo="FTMS"/>
<pk mz="430.182903" i="1203705.5" sn="7.41" a="754.89" fwhm="0.000906" res="474557.1" algo="FTMS"/>
<pk mz="430.208159" i="1665535.0" sn="11.16" a="1671.06" fwhm="0.001282" res="335607.2" algo="FTMS"/>
<pk mz="430.216417" i="1541376.8" sn="10.16" a="1182.67" fwhm="0.001042" res="412844.7" algo="FTMS"/>
<pk mz="430.238840" i="1378565.6" sn="8.83" a="1003.21" fwhm="0.000955" res="450629.9" algo="FTMS"/>
<pk mz="430.252796" i="1281800.6" sn="8.05" a="939.87" fwhm="0.001035" res="415801.6" algo="FTMS"/>
<pk mz="430.263591" i="1153931.0" sn="7.01" a="1151.83" fwhm="0.001375" res="312967.0" algo="FTMS"/>
<pk mz="430.972597" i="4646820.5" sn="35.39" a="4850.05" fwhm="0.001141" res="377852.4" algo="FTMS"/>
<pk mz="431.025573" i="2894256.0" sn="21.15" a="2889.86" fwhm="0.001111" res="387833.8" algo="FTMS"/>
<pk mz="431.046717" i="2045876.5" sn="14.25" a="1915.46" fwhm="0.001112" res="387472.2" algo="FTMS"/>
<pk mz="431.061993" i="3749815.8" sn="28.10" a="4019.98" fwhm="0.001163" res="370542.6" algo="FTMS"/>
<pk mz="431.073301" i="2553786.3" sn="18.38" a="3046.02" fwhm="0.001346" res="320356.9" algo="FTMS"/>
<pk mz="431.083135" i="3185596.3" sn="23.51" a="3272.13" fwhm="0.001086" res="396768.6" algo="FTMS"/>
<pk mz="431.098371" i="3149759.8" sn="23.22" a="3153.36" fwhm="0.001104" res="390634.2" algo="FTMS"/>
<pk mz="431.109657" i="1493186.1" sn="9.76" a="1206.90" fwhm="0.001062" res="406099.1" algo="FTMS"/>
<pk mz="431.119495" i="3458500.3" sn="25.73" a="3869.88" fwhm="0.001209" res="356502.0" algo="FTMS"/>
<pk mz="431.130836" i="2765254.8" sn="20.10" a="2773.32" fwhm="0.001137" res="379326.7" algo="FTMS"/>
<pk mz="431.134710" i="1931463.5" sn="13.32" a="1714.57" fwhm="0.001166" res="369675.8" algo="FTMS"/>
<pk mz="431.147863" i="1424074.4" sn="9.20" a="1329.95" fwhm="0.001173" res="367454.2" algo="FTMS"/>
<pk mz="431.155851" i="3452876.0" sn="25.69" a="3986.46" fwhm="0.001258" res="342607.5" algo="FTMS"/>
<pk mz="431.171048" i="1222863.4" sn="7.57" a="924.40" fwhm="0.001083" res="397948.6" algo="FTMS"/>
<pk mz="431.178373" i="2747857.0" sn="19.96" a="2766.39" fwhm="0.001149" res="375332.0" algo="FTMS"/>
<pk mz="431.184193" i="2422738.3" sn="17.32" a="2289.89" fwhm="0.001096" res="393445.1" algo="FTMS"/>
<pk mz="431.192270" i="5438420.0" sn="41.82" a="6520.55" fwhm="0.001245" res="346242.1" algo="FTMS"/>
<pk mz="431.214763" i="2786776.8" sn="20.27" a="3163.94" fwhm="0.001215" res="354828.3" algo="FTMS"/>
<pk mz="431.226161" i="19243996.0" z="-1" sn="154.00" a="22948.62" fwhm="0.001181" res="365285.7" algo="FTMS" component_name="d" deconvoluted_molecular_mass="431.226800" deconvoluted_isotopic_mass="431.226601"/>
<pk mz="431.228665" i="4875228.0" sn="37.24" a="5550.31" fwhm="0.001191" res="361967.7" algo="FTMS"/>
<pk mz="431.265027" i="2349539.8" sn="16.72" a="2090.92" fwhm="0.001110" res="388611.9" algo="FTMS"/>
<pk mz="431.972183" i="1227900.3" sn="7.61" a="843.13" fwhm="0.001037" res="416568.3" algo="FTMS"/>
<pk mz="432.020799" i="1153926.8" sn="7.00" a="806.71" fwhm="0.001084" res="398674.1" algo="FTMS"/>
<pk mz="432.057288" i="2329230.8" sn="16.55" a="2067.09" fwhm="0.001061" res="407189.0" algo="FTMS"/>
<pk mz="432.093644" i="2933910.5" sn="21.47" a="3228.77" fwhm="0.001139" res="379223.5" algo="FTMS"/>
<pk mz="432.104797" i="1197976.9" sn="7.36" a="986.11" fwhm="0.001047" res="412870.6" algo="FTMS"/>
<pk mz="432.114682" i="1180443.0" sn="7.22" a="1058.06" fwhm="0.001203" res="359131.2" algo="FTMS"/>
<pk mz="432.151197" i="2270883.0" sn="16.08" a="2322.34" fwhm="0.001126" res="383779.3" algo="FTMS"/>
<pk mz="432.187529" i="2974378.8" sn="21.80" a="2990.97" fwhm="0.001158" res="373318.6" algo="FTMS"/>
<pk mz="432.218093" i="1593265.4" sn="10.57" a="1457.87" fwhm="0.001173" res="368383.4" algo="FTMS"/>
<pk mz="432.223885" i="1442482.6" sn="9.35" a="1185.91" fwhm="0.001178" res="366859.2" algo="FTMS"/>
<pk mz="432.229541" i="5552308.0" z="-1" sn="42.74" a="6109.27" fwhm="0.001156" res="373876.3" algo="FTMS" component_name="d" deconvoluted_molecular_mass="431.226800" deconvoluted_isotopic_mass="432.229983"/>
<pk mz="432.231969" i="2002356.4" sn="13.90" a="2275.46" fwhm="0.001323" res="326680.6" algo="FTMS"/>
<pk mz="432.969566" i="1770323.1" sn="12.01" a="1507.61" fwhm="0.001003" res="431863.9" algo="FTMS"/>
<pk mz="433.004842" i="1467482.6" sn="9.55" a="1203.03" fwhm="0.001102" res="392925.8" algo="FTMS"/>
<pk mz="433.041279" i="4920674.5" sn="37.61" a="5305.92" fwhm="0.001154" res="375392.7" algo="FTMS"/>
<pk mz="433.052436" i="1867620.9" sn="12.80" a="1724.89" fwhm="0.001164" res="372157.1" algo="FTMS"/>
<pk mz="433.062499" i="1978727.1" sn="13.70" a="2382.53" fwhm="0.001407" res="307791.6" algo="FTMS"/>
<pk mz="433.077650" i="5149034.5" sn="39.47" a="6068.26" fwhm="0.001209" res="358335.3" algo="FTMS"/>
<pk mz="433.088945" i="2911596.8" sn="21.28" a="2781.68" fwhm="0.001085" res="399254.9" algo="FTMS"/>
<pk mz="433.098893" i="2281327.0" sn="16.16" a="2428.43" fwhm="0.001212" res="357239.9" algo="FTMS"/>
<pk mz="433.114020" i="4176242.3" sn="31.56" a="4417.01" fwhm="0.001159" res="373569.7" algo="FTMS"/>
<pk mz="433.125314" i="1622644.6" sn="10.81" a="1324.52" fwhm="0.001006" res="430447.4" algo="FTMS"/>
<pk mz="433.126863" i="1470068.9" sn="9.57" a="1080.19" fwhm="0.000998" res="434127.7" algo="FTMS"/>
<pk mz="433.135070" i="1649526.6" sn="11.03" a="1540.23" fwhm="0.001116" res="388176.9" algo="FTMS"/>
<pk mz="433.150408" i="2744698.0" sn="19.93" a="3059.34" fwhm="0.001154" res="375286.8" algo="FTMS"/>
<pk mz="433.163479" i="3885436.8" sn="29.20" a="4095.08" fwhm="0.001139" res="380346.9" algo="FTMS"/>
<pk mz="433.171680" i="2105214.5" sn="14.73" a="2230.48" fwhm="0.001161" res="373102.4" algo="FTMS"/>
<pk mz="433.186878" i="1482369.8" sn="9.67" a="1160.77" fwhm="0.001075" res="402782.8" algo="FTMS"/>
<pk mz="433.199857" i="4772228.5" sn="36.40" a="5288.17" fwhm="0.001204" res="359915.0" algo="FTMS"/>
<pk mz="433.205359" i="1500293.8" sn="9.82" a="1458.51" fwhm="0.001256" res="344780.4" algo="FTMS"/>
<pk mz="433.207873" i="2909574.3" sn="21.27" a="3404.11" fwhm="0.001199" res="361235.8" algo="FTMS"/>
<pk mz="433.236221" i="1484940.4" z="-1" sn="9.69" a="1049.18" fwhm="0.000969" res="447213.7" algo="FTMS" component_name="d" deconvoluted_molecular_mass="431.226800" deconvoluted_isotopic_mass="433.236665"/>
<pk mz="433.244319" i="1405838.1" sn="9.05" a="919.68" fwhm="0.000901" res="480974.4" algo="FTMS"/>
<pk mz="434.036437" i="2139704.3" sn="15.01" a="1862.31" fwhm="0.001129" res="384386.9" algo="FTMS"/>
<pk mz="434.044626" i="1634106.0" sn="10.90" a="1389.66" fwhm="0.001086" res="399823.8" algo="FTMS"/>
<pk mz="434.072856" i="4533824.0" sn="34.46" a="4993.58" fwhm="0.001162" res="373491.3" algo="FTMS"/>
<pk mz="434.080990" i="1273921.8" sn="7.98" a="1054.88" fwhm="0.001217" res="356579.1" algo="FTMS"/>
<pk mz="434.084082" i="1302338.5" sn="8.21" a="942.61" fwhm="0.001060" res="409669.1" algo="FTMS"/>
<pk mz="434.109290" i="3059783.8" sn="22.49" a="3421.17" fwhm="0.001251" res="346979.5" algo="FTMS"/>
<pk mz="434.120561" i="1387594.3" sn="8.90" a="1230.85" fwhm="0.001263" res="343824.8" algo="FTMS"/>
<pk mz="434.130466" i="1516876.4" sn="9.95" a="1296.60" fwhm="0.001105" res="393026.6" algo="FTMS"/>
<pk mz="434.166815" i="2842196.3" sn="20.72" a="2992.77" fwhm="0.001184" res="366800.9" algo="FTMS"/>
<pk mz="434.203206" i="3216988.0" sn="23.76" a="3460.00" fwhm="0.001195" res="363420.0" algo="FTMS"/>
<pk mz="435.020507" i="2694923.0" sn="19.52" a="2716.38" fwhm="0.001159" res="375467.0" algo="FTMS"/>
<pk mz="435.056906" i="6439699.0" sn="49.95" a="7273.31" fwhm="0.001177" res="369705.6" algo="FTMS"/>
<pk mz="435.068194" i="3110165.3" sn="22.89" a="3266.33" fwhm="0.001191" res="365306.3" algo="FTMS"/>
<pk mz="435.076372" i="1306391.0" sn="8.24" a="867.61" fwhm="0.000914" res="476063.8" algo="FTMS"/>
<pk mz="435.093281" i="8058650.5" sn="63.10" a="9410.79" fwhm="0.001203" res="361643.0" algo="FTMS"/>
<pk mz="435.104526" i="3667741.0" sn="27.43" a="4025.13" fwhm="0.001173" res="370904.8" algo="FTMS"/>
<pk mz="435.106283" i="1634845.4" sn="10.91" a="1575.53" fwhm="0.001171" res="371558.8" algo="FTMS"/>
<pk mz="435.129652" i="5951266.5" sn="45.98" a="6939.43" fwhm="0.001206" res="360886.7" algo="FTMS"/>
<pk mz="435.141061" i="1677860.9" sn="11.26" a="1415.40" fwhm="0.001118" res="389317.1" algo="FTMS"/>
<pk mz="435.142706" i="4023077.3" sn="30.31" a="4272.65" fwhm="0.001133" res="384227.7" algo="FTMS"/>
<pk mz="435.160589" i="1754153.0" sn="11.88" a="1867.49" fwhm="0.001542" res="282160.4" algo="FTMS"/>
<pk mz="435.166081" i="3100970.3" sn="22.82" a="3047.81" fwhm="0.001091" res="398789.2" algo="FTMS"/>
<pk mz="435.179143" i="6339373.0" sn="49.13" a="7439.96" fwhm="0.001207" res="360563.5" algo="FTMS"/>
<pk mz="435.196765" i="1784880.8" sn="12.13" a="1865.44" fwhm="0.001261" res="345009.8" algo="FTMS"/>
<pk mz="435.202379" i="1519153.9" sn="9.97" a="1479.01" fwhm="0.001224" res="355639.2" algo="FTMS"/>
<pk mz="435.215555" i="5321524.5" sn="40.86" a="6094.04" fwhm="0.001187" res="366530.8" algo="FTMS"/>
<pk mz="435.251911" i="1539900.5" sn="10.13" a="1391.24" fwhm="0.001093" res="398310.6" algo="FTMS"/>
<pk mz="436.052160" i="3237351.5" sn="23.93" a="3190.37" fwhm="0.001106" res="394394.1" algo="FTMS"/>
<pk mz="436.063512" i="1639913.9" sn="10.95" a="1891.96" fwhm="0.001460" res="298748.0" algo="FTMS"/>
<pk mz="436.088500" i="5611503.0" sn="43.22" a="6981.35" fwhm="0.001279" res="340976.0" algo="FTMS"/>
<pk mz="436.096746" i="1741809.0" sn="11.77" a="1564.22" fwhm="0.001080" res="403961.3" algo="FTMS"/>
<pk mz="436.099824" i="2017265.6" sn="14.01" a="1946.44" fwhm="0.001113" res="391846.9" algo="FTMS"/>
<pk mz="436.124942" i="2802167.0" sn="20.39" a="2705.66" fwhm="0.001148" res="379956.5" algo="FTMS"/>
<pk mz="436.133010" i="1460984.8" sn="9.49" a="1170.93" fwhm="0.001057" res="412795.1" algo="FTMS"/>
<pk mz="436.136218" i="1348345.4" sn="8.58" a="1160.88" fwhm="0.001125" res="387800.8" algo="FTMS"/>
<pk mz="436.145984" i="1542395.5" sn="10.15" a="1211.29" fwhm="0.001026" res="425138.5" algo="FTMS"/>
<pk mz="436.182453" i="3162115.3" sn="23.31" a="3393.58" fwhm="0.001194" res="365387.2" algo="FTMS"/>
<pk mz="436.218803" i="1958923.0" sn="13.54" a="1854.41" fwhm="0.001106" res="394481.0" algo="FTMS"/>
<pk mz="437.036179" i="4832441.0" sn="36.89" a="5686.93" fwhm="0.001270" res="344071.1" algo="FTMS"/>
<pk mz="437.072568" i="8407233.0" sn="65.93" a="9718.70" fwhm="0.001206" res="362415.4" algo="FTMS"/>
<pk mz="437.083825" i="3891395.3" sn="29.24" a="4482.17" fwhm="0.001166" res="374707.2" algo="FTMS"/>
<pk mz="437.089598" i="6967492.5" sn="54.23" a="8597.29" fwhm="0.001221" res="358026.2" algo="FTMS"/>
<pk mz="437.108999" i="8800457.0" sn="69.13" a="10466.33" fwhm="0.001205" res="362838.3" algo="FTMS"/>
<pk mz="437.120233" i="2926283.0" sn="21.40" a="3217.70" fwhm="0.001175" res="372127.1" algo="FTMS"/>
<pk mz="437.139699" i="1229263.3" sn="7.61" a="869.87" fwhm="0.001025" res="426509.2" algo="FTMS"/>
<pk mz="437.145328" i="6036688.5" sn="46.67" a="6904.16" fwhm="0.001215" res="359671.3" algo="FTMS"/>
<pk mz="437.156703" i="2738898.8" sn="19.87" a="2658.00" fwhm="0.001180" res="370556.9" algo="FTMS"/>
<pk mz="437.158354" i="5161171.0" sn="39.56" a="5803.51" fwhm="0.001189" res="367689.0" algo="FTMS"/>
<pk mz="437.176170" i="2232535.0" sn="15.76" a="2277.63" fwhm="0.001173" res="372557.4" algo="FTMS"/>
<pk mz="437.181717" i="4054232.3" sn="30.56" a="4188.84" fwhm="0.001149" res="380387.1" algo="FTMS"/>
<pk mz="437.194800" i="5829851.0" sn="44.99" a="6451.59" fwhm="0.001164" res="375589.9" algo="FTMS"/>
<pk mz="437.212595" i="1993438.8" sn="13.82" a="1711.14" fwhm="0.001098" res="398245.3" algo="FTMS"/>
<pk mz="437.218138" i="1721311.9" sn="11.61" a="1530.83" fwhm="0.001289" res="339211.4" algo="FTMS"/>
<pk mz="437.231176" i="3323618.8" sn="24.63" a="3453.59" fwhm="0.001148" res="380947.8" algo="FTMS"/>
<pk mz="437.254470" i="1905639.6" sn="13.10" a="1719.19" fwhm="0.001168" res="374360.0" algo="FTMS"/>
<pk mz="438.031329" i="1374604.9" sn="8.79" a="1411.80" fwhm="0.001252" res="349868.7" algo="FTMS"/>
<pk mz="438.046558" i="1202960.0" sn="7.39" a="1105.85" fwhm="0.001235" res="354724.7" algo="FTMS"/>
<pk mz="438.067756" i="3100052.5" sn="22.81" a="3051.05" fwhm="0.001135" res="385867.1" algo="FTMS"/>
<pk mz="438.075958" i="1610134.4" sn="10.70" a="1173.07" fwhm="0.000968" res="452430.8" algo="FTMS"/>
<pk mz="438.079117" i="1326487.0" sn="8.40" a="1158.68" fwhm="0.001217" res="359950.1" algo="FTMS"/>
<pk mz="438.089194" i="1975193.1" sn="13.67" a="2057.32" fwhm="0.001203" res="364271.9" algo="FTMS"/>
<pk mz="438.104131" i="3424156.3" sn="25.44" a="3848.34" fwhm="0.001205" res="363531.7" algo="FTMS"/>
<pk mz="438.112263" i="1903518.0" sn="13.08" a="1758.37" fwhm="0.001125" res="389493.0" algo="FTMS"/>
<pk mz="438.117209" i="1299359.1" sn="8.18" a="1071.39" fwhm="0.001132" res="387133.7" algo="FTMS"/>
<pk mz="438.140641" i="1194916.1" sn="7.33" a="777.44" fwhm="0.000896" res="488757.2" algo="FTMS"/>
<pk mz="438.148650" i="1516709.8" sn="9.94" a="1106.50" fwhm="0.001035" res="423454.8" algo="FTMS"/>
<pk mz="438.153441" i="1947046.8" sn="13.44" a="2171.55" fwhm="0.001228" res="356697.9" algo="FTMS"/>
<pk mz="438.198091" i="1284784.3" sn="8.06" a="1233.04" fwhm="0.001211" res="361717.0" algo="FTMS"/>
<pk mz="439.015467" i="1741149.6" sn="11.76" a="1599.15" fwhm="0.001195" res="367509.4" algo="FTMS"/>
<pk mz="439.030683" i="1502944.9" sn="9.83" a="1741.22" fwhm="0.001417" res="309800.8" algo="FTMS"/>
<pk mz="439.051850" i="7169637.5" sn="55.87" a="9122.49" fwhm="0.001293" res="339658.7" algo="FTMS"/>
<pk mz="439.088194" i="8823405.0" sn="69.31" a="11192.14" fwhm="0.001257" res="349250.7" algo="FTMS"/>
<pk mz="439.099525" i="2717807.5" sn="19.70" a="2893.03" fwhm="0.001182" res="371469.0" algo="FTMS"/>
<pk mz="439.124606" i="8958581.0" sn="70.41" a="11047.63" fwhm="0.001259" res="348885.3" algo="FTMS"/>
<pk mz="439.135923" i="1571959.1" sn="10.39" a="1556.27" fwhm="0.001217" res="360867.3" algo="FTMS"/>
<pk mz="439.137829" i="1616247.6" sn="10.75" a="1396.88" fwhm="0.001097" res="400134.5" algo="FTMS"/>
<pk mz="439.155608" i="1501307.4" sn="9.81" a="1316.71" fwhm="0.001159" res="378971.8" algo="FTMS"/>
<pk mz="439.160974" i="4851324.5" sn="37.04" a="5264.63" fwhm="0.001183" res="371096.6" algo="FTMS"/>
<pk mz="439.173999" i="3901055.3" sn="29.31" a="4150.43" fwhm="0.001165" res="377121.7" algo="FTMS"/>
<pk mz="439.189349" i="1160322.5" sn="7.04" a="756.88" fwhm="0.000973" res="451511.2" algo="FTMS"/>
<pk mz="439.191864" i="1588355.0" sn="10.52" a="1290.14" fwhm="0.001092" res="402329.6" algo="FTMS"/>
<pk mz="439.197416" i="3301508.3" sn="24.44" a="3773.40" fwhm="0.001165" res="376839.3" algo="FTMS"/>
<pk mz="439.210402" i="3274375.0" sn="24.22" a="3850.22" fwhm="0.001305" res="336600.4" algo="FTMS"/>
<pk mz="439.228126" i="1289610.8" sn="8.09" a="1253.23" fwhm="0.001312" res="334780.2" algo="FTMS"/>
<pk mz="439.233751" i="2531468.0" sn="18.18" a="2663.14" fwhm="0.001196" res="367121.0" algo="FTMS"/>
<pk mz="439.246830" i="2325646.8" sn="16.51" a="2350.71" fwhm="0.001183" res="371219.1" algo="FTMS"/>
<pk mz="439.270131" i="1788307.6" sn="12.15" a="1649.29" fwhm="0.001203" res="365107.5" algo="FTMS"/>
<pk mz="439.321620" i="1360798.5" sn="8.67" a="1048.70" fwhm="0.001081" res="406342.3" algo="FTMS"/>
<pk mz="440.047047" i="1325880.0" sn="8.39" a="1253.54" fwhm="0.001160" res="379220.0" algo="FTMS"/>
<pk mz="440.055233" i="1547833.8" sn="10.07" a="1334.48" fwhm="0.001136" res="387491.0" algo="FTMS"/>
<pk mz="440.083445" i="3056959.8" sn="22.19" a="3175.19" fwhm="0.001179" res="373304.5" algo="FTMS"/>
<pk mz="440.091526" i="2176321.5" sn="15.12" a="2162.08" fwhm="0.001170" res="376107.8" algo="FTMS"/>
<pk mz="440.119992" i="1938247.5" sn="13.21" a="1645.88" fwhm="0.001051" res="418667.4" algo="FTMS"/>
<pk mz="440.127884" i="2071881.1" sn="14.28" a="1961.77" fwhm="0.001168" res="376669.8" algo="FTMS"/>
<pk mz="440.132881" i="2016586.3" sn="13.83" a="2037.21" fwhm="0.001190" res="369989.8" algo="FTMS"/>
<pk mz="440.156266" i="1288783.1" sn="7.99" a="1088.52" fwhm="0.001168" res="376843.6" algo="FTMS"/>
<pk mz="440.164219" i="1241680.9" sn="7.61" a="966.26" fwhm="0.001078" res="408278.5" algo="FTMS"/>
<pk mz="440.169198" i="1786705.9" sn="11.99" a="1948.54" fwhm="0.001226" res="359019.1" algo="FTMS"/>
<pk mz="441.031034" i="2440712.0" sn="17.24" a="2442.85" fwhm="0.001186" res="371932.3" algo="FTMS"/>
<pk mz="441.046312" i="2324491.3" sn="16.31" a="2264.90" fwhm="0.001167" res="377778.6" algo="FTMS"/>
<pk mz="441.067459" i="7623695.5" sn="58.86" a="9632.28" fwhm="0.001276" res="345713.9" algo="FTMS"/>
<pk mz="441.103868" i="8659991.0" sn="67.18" a="10622.92" fwhm="0.001254" res="351873.1" algo="FTMS"/>
<pk mz="441.140224" i="5971999.0" sn="45.59" a="6892.30" fwhm="0.001210" res="364641.0" algo="FTMS"/>
<pk mz="441.176613" i="5734438.5" sn="43.69" a="6851.73" fwhm="0.001267" res="348078.7" algo="FTMS"/>
<pk mz="441.189610" i="1698857.4" sn="11.28" a="1754.62" fwhm="0.001276" res="345850.6" algo="FTMS"/>
<pk mz="441.203045" i="1846060.3" sn="12.46" a="1748.19" fwhm="0.001166" res="378522.4" algo="FTMS"/>
<pk mz="441.207627" i="1411629.3" sn="8.97" a="1153.93" fwhm="0.001160" res="380419.4" algo="FTMS"/>
<pk mz="441.212985" i="5524526.5" sn="42.00" a="6226.33" fwhm="0.001196" res="368828.6" algo="FTMS"/>
<pk mz="441.235372" i="1280307.0" sn="7.92" a="1000.77" fwhm="0.001110" res="397555.5" algo="FTMS"/>
<pk mz="441.249392" i="4196406.0" sn="31.34" a="4588.69" fwhm="0.001206" res="365807.9" algo="FTMS"/>
<pk mz="441.285830" i="1723197.8" sn="11.48" a="1595.59" fwhm="0.001142" res="386510.6" algo="FTMS"/>
<pk mz="442.070793" i="1698019.1" sn="11.27" a="1663.81" fwhm="0.001185" res="373155.4" algo="FTMS"/>
<pk mz="442.077821" i="1709284.6" sn="11.36" a="2108.47" fwhm="0.001463" res="302232.8" algo="FTMS"/>
<pk mz="442.099062" i="2173673.3" sn="15.09" a="2253.13" fwhm="0.001223" res="361570.0" algo="FTMS"/>
<pk mz="442.107237" i="1715434.9" sn="11.41" a="1426.09" fwhm="0.001080" res="409390.0" algo="FTMS"/>
<pk mz="442.135449" i="1386480.8" sn="8.77" a="1048.51" fwhm="0.000997" res="443273.4" algo="FTMS"/>
<pk mz="442.143472" i="1943538.5" sn="13.24" a="2089.58" fwhm="0.001268" res="348703.0" algo="FTMS"/>
<pk mz="442.148586" i="1716467.5" sn="11.42" a="1642.88" fwhm="0.001223" res="361623.7" algo="FTMS"/>
<pk mz="442.166334" i="1208439.3" sn="7.34" a="1386.13" fwhm="0.001553" res="284634.9" algo="FTMS"/>
<pk mz="442.171880" i="1246968.5" sn="7.65" a="923.14" fwhm="0.001063" res="416141.0" algo="FTMS"/>
<pk mz="442.179967" i="1341178.1" sn="8.41" a="1036.70" fwhm="0.001056" res="418885.2" algo="FTMS"/>
<pk mz="442.182982" i="1278202.8" sn="7.90" a="1273.61" fwhm="0.001458" res="303209.0" algo="FTMS"/>
<pk mz="442.216345" i="1218817.8" sn="7.43" a="810.15" fwhm="0.000985" res="448854.6" algo="FTMS"/>
<pk mz="443.025504" i="2309804.0" sn="16.18" a="2593.58" fwhm="0.001319" res="335877.8" algo="FTMS"/>
<pk mz="443.046750" i="4310448.5" sn="32.25" a="5439.26" fwhm="0.001314" res="337067.4" algo="FTMS"/>
<pk mz="443.061954" i="1392563.8" sn="8.82" a="1131.40" fwhm="0.001095" res="404526.2" algo="FTMS"/>
<pk mz="443.073263" i="1663158.1" sn="10.99" a="1655.85" fwhm="0.001175" res="376993.2" algo="FTMS"/>
<pk mz="443.083143" i="6795704.0" sn="52.21" a="8233.27" fwhm="0.001237" res="358254.7" algo="FTMS"/>
<pk mz="443.098360" i="1204411.4" sn="7.31" a="838.85" fwhm="0.000942" res="470215.8" algo="FTMS"/>
<pk mz="443.109627" i="1437117.8" sn="9.18" a="1178.76" fwhm="0.001239" res="357601.6" algo="FTMS"/>
<pk mz="443.111527" i="1200574.1" sn="7.28" a="887.99" fwhm="0.001107" res="400405.4" algo="FTMS"/>
<pk mz="443.119470" i="6234560.0" sn="47.70" a="7671.82" fwhm="0.001286" res="344558.6" algo="FTMS"/>
<pk mz="443.130854" i="1276354.3" sn="7.89" a="1081.38" fwhm="0.001191" res="372121.4" algo="FTMS"/>
<pk mz="443.134877" i="1778371.1" sn="11.92" a="1524.31" fwhm="0.001108" res="400117.1" algo="FTMS"/>
<pk mz="443.155883" i="4997575.5" sn="37.77" a="5750.13" fwhm="0.001233" res="359541.4" algo="FTMS"/>
<pk mz="443.178580" i="1240524.3" sn="7.60" a="1061.32" fwhm="0.001173" res="377876.4" algo="FTMS"/>
<pk mz="443.184160" i="1194445.4" sn="7.23" a="1149.79" fwhm="0.001196" res="370592.0" algo="FTMS"/>
<pk mz="443.192244" i="10124751.0" sn="78.94" a="12497.82" fwhm="0.001260" res="351606.6" algo="FTMS"/>
<pk mz="443.207290" i="1264338.3" sn="7.79" a="1070.19" fwhm="0.001221" res="362919.0" algo="FTMS"/>
<pk mz="443.214729" i="1981395.9" sn="13.55" a="1776.46" fwhm="0.001157" res="383198.0" algo="FTMS"/>
<pk mz="443.228637" i="6321623.0" sn="48.40" a="7687.34" fwhm="0.001268" res="349525.5" algo="FTMS"/>
<pk mz="443.251032" i="2579931.5" sn="18.35" a="2738.90" fwhm="0.001218" res="363819.5" algo="FTMS"/>
<pk mz="443.265046" i="3123678.5" sn="22.72" a="3127.98" fwhm="0.001127" res="393289.4" algo="FTMS"/>
<pk mz="443.301503" i="1360102.1" sn="8.56" a="1321.71" fwhm="0.001306" res="339375.8" algo="FTMS"/>
<pk mz="444.057173" i="1956484.8" sn="13.35" a="1831.26" fwhm="0.001240" res="358196.3" algo="FTMS"/>
<pk mz="444.078257" i="1289097.1" sn="7.99" a="1006.12" fwhm="0.001036" res="428530.4" algo="FTMS"/>
<pk mz="444.093636" i="1495436.4" sn="9.64" a="1365.99" fwhm="0.001210" res="366982.6" algo="FTMS"/>
<pk mz="444.151029" i="1240216.4" sn="7.59" a="1151.10" fwhm="0.001225" res="362589.6" algo="FTMS"/>
<pk mz="444.162353" i="1295514.8" sn="8.04" a="1192.19" fwhm="0.001207" res="368115.1" algo="FTMS"/>
<pk mz="444.187587" i="2052512.1" sn="14.12" a="2331.01" fwhm="0.001280" res="346951.2" algo="FTMS"/>
<pk mz="444.195606" i="2110625.8" sn="14.58" a="2337.97" fwhm="0.001214" res="365834.4" algo="FTMS"/>
<pk mz="444.231979" i="1832617.4" sn="12.35" a="1707.53" fwhm="0.001074" res="413602.5" algo="FTMS"/>
<pk mz="444.988178" i="2037063.9" sn="13.99" a="1869.86" fwhm="0.001076" res="413602.4" algo="FTMS"/>
<pk mz="445.041260" i="3409235.0" sn="25.01" a="3885.22" fwhm="0.001211" res="367481.1" algo="FTMS"/>
<pk mz="445.052554" i="1806165.4" sn="12.14" a="1690.91" fwhm="0.001238" res="359464.2" algo="FTMS"/>
<pk mz="445.062398" i="4021079.5" sn="29.92" a="4741.77" fwhm="0.001258" res="353655.9" algo="FTMS"/>
<pk mz="445.077650" i="3107162.8" sn="22.58" a="3586.84" fwhm="0.001259" res="353463.1" algo="FTMS"/>
<pk mz="445.088860" i="1786205.0" sn="11.98" a="1464.04" fwhm="0.001025" res="434092.6" algo="FTMS"/>
<pk mz="445.098818" i="4086623.0" sn="30.45" a="5095.19" fwhm="0.001316" res="338103.8" algo="FTMS"/>
<pk mz="445.113973" i="2370402.3" sn="16.67" a="2226.52" fwhm="0.001204" res="369840.3" algo="FTMS"/>
<pk mz="445.127058" i="1331045.0" sn="8.32" a="950.37" fwhm="0.001021" res="435870.1" algo="FTMS"/>
<pk mz="445.135224" i="3392358.8" sn="24.87" a="3984.75" fwhm="0.001249" res="356273.1" algo="FTMS"/>
<pk mz="445.150419" i="1756521.9" sn="11.74" a="1622.92" fwhm="0.001173" res="379448.8" algo="FTMS"/>
<pk mz="445.163561" i="2043756.6" sn="14.04" a="1858.79" fwhm="0.001117" res="398459.9" algo="FTMS"/>
<pk mz="445.171505" i="3976046.3" sn="29.56" a="4492.27" fwhm="0.001236" res="360123.6" algo="FTMS"/>
<pk mz="445.186793" i="2239857.5" sn="15.62" a="2349.40" fwhm="0.001175" res="378763.1" algo="FTMS"/>
<pk mz="445.194029" i="2341235.0" sn="16.43" a="2289.35" fwhm="0.001147" res="387971.6" algo="FTMS"/>
<pk mz="445.199896" i="1464180.3" sn="9.39" a="1301.84" fwhm="0.001200" res="370849.9" algo="FTMS"/>
<pk mz="445.207935" i="5061494.0" sn="38.28" a="6229.33" fwhm="0.001265" res="351944.4" algo="FTMS"/>
<pk mz="445.230424" i="3227002.8" sn="23.55" a="3822.63" fwhm="0.001225" res="363315.7" algo="FTMS"/>
<pk mz="445.236421" i="1307772.0" sn="8.13" a="1024.83" fwhm="0.001050" res="424063.6" algo="FTMS"/>
<pk mz="445.241738" i="4205437.0" sn="31.40" a="5093.31" fwhm="0.001294" res="343976.3" algo="FTMS"/>
<pk mz="445.244296" i="3841917.5" sn="28.48" a="4512.02" fwhm="0.001231" res="361568.2" algo="FTMS"/>
<pk mz="445.280570" i="2160517.3" sn="14.98" a="2108.84" fwhm="0.001157" res="384786.5" algo="FTMS"/>
<pk mz="446.036521" i="1846307.4" sn="12.46" a="1906.07" fwhm="0.001259" res="354273.5" algo="FTMS"/>
<pk mz="446.072937" i="2489387.0" sn="17.62" a="2726.82" fwhm="0.001311" res="340230.8" algo="FTMS"/>
<pk mz="446.083991" i="1446957.3" sn="9.25" a="1632.81" fwhm="0.001402" res="318150.4" algo="FTMS"/>
<pk mz="446.109301" i="1862706.6" sn="12.59" a="1677.95" fwhm="0.001108" res="402470.0" algo="FTMS"/>
<pk mz="446.130344" i="1180215.0" sn="7.11" a="1103.49" fwhm="0.001210" res="368707.2" algo="FTMS"/>
<pk mz="446.145368" i="1185978.1" sn="7.15" a="1426.84" fwhm="0.001624" res="274670.7" algo="FTMS"/>
<pk mz="446.166848" i="2987582.5" sn="21.62" a="3387.55" fwhm="0.001232" res="362039.3" algo="FTMS"/>
<pk mz="446.203211" i="2428998.3" sn="17.14" a="3054.67" fwhm="0.001362" res="327652.6" algo="FTMS"/>
<pk mz="446.211316" i="1717831.9" sn="11.43" a="1694.20" fwhm="0.001304" res="342126.2" algo="FTMS"/>
<pk mz="446.985145" i="1233129.6" sn="7.53" a="1017.15" fwhm="0.001180" res="378843.6" algo="FTMS"/>
<pk mz="447.020479" i="1990896.9" sn="13.62" a="1724.64" fwhm="0.001061" res="421156.2" algo="FTMS"/>
<pk mz="447.041740" i="1357301.4" sn="8.53" a="1557.99" fwhm="0.001456" res="306945.8" algo="FTMS"/>
<pk mz="447.056910" i="4876536.5" sn="36.79" a="5811.29" fwhm="0.001257" res="355567.7" algo="FTMS"/>
<pk mz="447.068259" i="2628859.0" sn="18.74" a="2871.04" fwhm="0.001242" res="359909.5" algo="FTMS"/>
<pk mz="447.077917" i="1563645.0" sn="10.19" a="1621.38" fwhm="0.001275" res="350723.5" algo="FTMS"/>
<pk mz="447.093298" i="4206848.0" sn="31.41" a="4874.24" fwhm="0.001217" res="367364.2" algo="FTMS"/>
<pk mz="447.104648" i="2282242.5" sn="15.96" a="2068.36" fwhm="0.001077" res="415157.5" algo="FTMS"/>
<pk mz="447.114473" i="2032900.6" sn="13.95" a="2155.80" fwhm="0.001212" res="368827.5" algo="FTMS"/>
<pk mz="447.129640" i="2586375.8" sn="18.40" a="2809.79" fwhm="0.001177" res="379920.1" algo="FTMS"/>
<pk mz="447.142826" i="1974538.5" sn="13.49" a="1875.42" fwhm="0.001223" res="365724.1" algo="FTMS"/>
<pk mz="447.150766" i="1894412.1" sn="12.84" a="2092.58" fwhm="0.001267" res="352974.7" algo="FTMS"/>
<pk mz="447.166037" i="2350863.3" sn="16.51" a="2663.95" fwhm="0.001262" res="354426.1" algo="FTMS"/>
<pk mz="447.179172" i="3791122.0" sn="28.07" a="3976.16" fwhm="0.001181" res="378775.5" algo="FTMS"/>
<pk mz="447.187186" i="2910995.8" sn="21.00" a="3103.79" fwhm="0.001192" res="375203.0" algo="FTMS"/>
<pk mz="447.197111" i="1215765.9" sn="7.39" a="989.86" fwhm="0.001334" res="335184.2" algo="FTMS"/>
<pk mz="447.215489" i="3155225.8" sn="22.97" a="3158.48" fwhm="0.001138" res="392884.6" algo="FTMS"/>
<pk mz="447.223617" i="2465051.3" sn="17.42" a="2813.53" fwhm="0.001274" res="351100.2" algo="FTMS"/>
<pk mz="447.260057" i="1344163.0" sn="8.42" a="1308.20" fwhm="0.001443" res="309995.4" algo="FTMS"/>
<pk mz="447.296015" i="1469482.5" sn="9.43" a="1669.95" fwhm="0.001503" res="297662.0" algo="FTMS"/>
<pk mz="448.052202" i="2632648.3" sn="18.77" a="3048.82" fwhm="0.001281" res="349855.4" algo="FTMS"/>
<pk mz="448.063263" i="1224138.5" sn="7.46" a="949.59" fwhm="0.001185" res="378151.7" algo="FTMS"/>
<pk mz="448.088605" i="2752463.8" sn="19.73" a="3135.51" fwhm="0.001296" res="345707.9" algo="FTMS"/>
<pk mz="448.096782" i="1201489.5" sn="7.28" a="1366.99" fwhm="0.001589" res="282060.9" algo="FTMS"/>
<pk mz="448.099861" i="2070482.1" sn="14.25" a="2271.50" fwhm="0.001272" res="352353.3" algo="FTMS"/>
<pk mz="448.124859" i="1507543.4" sn="9.73" a="1599.55" fwhm="0.001323" res="338630.1" algo="FTMS"/>
<pk mz="448.146044" i="1684955.8" sn="11.16" a="1409.99" fwhm="0.001089" res="411594.2" algo="FTMS"/>
<pk mz="448.182423" i="3497443.3" sn="25.71" a="3940.46" fwhm="0.001258" res="356299.7" algo="FTMS"/>
<pk mz="448.218825" i="1890282.9" sn="12.81" a="1882.37" fwhm="0.001220" res="367334.3" algo="FTMS"/>
<pk mz="449.036149" i="3671701.0" sn="27.11" a="4379.50" fwhm="0.001275" res="352049.1" algo="FTMS"/>
<pk mz="449.047322" i="1430423.5" sn="9.11" a="1369.06" fwhm="0.001266" res="354713.4" algo="FTMS"/>
<pk mz="449.072525" i="5731996.5" sn="43.65" a="7813.20" fwhm="0.001392" res="322529.6" algo="FTMS"/>
<pk mz="449.083779" i="3476639.0" sn="25.54" a="4041.80" fwhm="0.001216" res="369169.8" algo="FTMS"/>
<pk mz="449.108928" i="8911524.0" sn="69.19" a="10935.58" fwhm="0.001268" res="354176.5" algo="FTMS"/>
<pk mz="449.120252" i="1977510.6" sn="13.51" a="1857.36" fwhm="0.001081" res="415349.2" algo="FTMS"/>
<pk mz="449.145393" i="3352235.8" sn="24.54" a="3555.10" fwhm="0.001185" res="378879.5" algo="FTMS"/>
<pk mz="449.158377" i="4052654.5" sn="30.17" a="4575.69" fwhm="0.001247" res="360205.5" algo="FTMS"/>
<pk mz="449.176114" i="1474482.3" sn="9.47" a="2011.29" fwhm="0.001568" res="286442.9" algo="FTMS"/>
<pk mz="449.181751" i="2003891.4" sn="13.72" a="1972.72" fwhm="0.001243" res="361383.8" algo="FTMS"/>
<pk mz="449.194804" i="6076086.0" sn="46.42" a="7058.07" fwhm="0.001234" res="363949.5" algo="FTMS"/>
<pk mz="449.202909" i="1334071.9" sn="8.34" a="1774.13" fwhm="0.002038" res="220422.4" algo="FTMS"/>
<pk mz="449.212632" i="1190841.9" sn="7.19" a="1657.29" fwhm="0.002011" res="223353.9" algo="FTMS"/>
<pk mz="449.231171" i="3555005.8" sn="26.17" a="4130.88" fwhm="0.001266" res="354710.4" algo="FTMS"/>
<pk mz="450.031368" i="1428836.1" sn="9.10" a="1071.42" fwhm="0.001160" res="388119.5" algo="FTMS"/>
<pk mz="450.039616" i="1225061.9" sn="7.46" a="1258.80" fwhm="0.001331" res="338020.0" algo="FTMS"/>
<pk mz="450.067782" i="3408747.8" sn="25.00" a="4246.98" fwhm="0.001388" res="324198.3" algo="FTMS"/>
<pk mz="450.075906" i="1497453.4" sn="9.65" a="1408.56" fwhm="0.001233" res="365025.3" algo="FTMS"/>
<pk mz="450.104160" i="4514675.5" sn="33.88" a="5327.95" fwhm="0.001270" res="354336.3" algo="FTMS"/>
<pk mz="450.112211" i="2087285.0" sn="14.39" a="2523.40" fwhm="0.001363" res="330289.1" algo="FTMS"/>
<pk mz="450.161679" i="2167679.3" sn="15.03" a="2115.17" fwhm="0.001183" res="380619.1" algo="FTMS"/>
<pk mz="450.198107" i="2607494.8" sn="18.56" a="3359.73" fwhm="0.001433" res="314097.3" algo="FTMS"/>
<pk mz="450.234446" i="1263758.4" sn="7.77" a="944.38" fwhm="0.001074" res="419185.7" algo="FTMS"/>
<pk mz="451.015471" i="1668144.5" sn="11.02" a="1725.82" fwhm="0.001325" res="340267.0" algo="FTMS"/>
<pk mz="451.051779" i="5998648.0" sn="45.79" a="7209.77" fwhm="0.001280" res="352313.9" algo="FTMS"/>
<pk mz="451.063004" i="2026042.4" sn="13.89" a="2224.87" fwhm="0.001263" res="357080.7" algo="FTMS"/>
<pk mz="451.088235" i="7370815.5" sn="56.81" a="9591.26" fwhm="0.001323" res="341043.5" algo="FTMS"/>
<pk mz="451.099453" i="2673218.0" sn="19.09" a="3453.24" fwhm="0.001386" res="325502.6" algo="FTMS"/>
<pk mz="451.124619" i="5847111.0" sn="44.57" a="7564.14" fwhm="0.001310" res="344243.5" algo="FTMS"/>
<pk mz="451.135785" i="1554249.5" sn="10.10" a="1321.12" fwhm="0.001144" res="394207.4" algo="FTMS"/>
<pk mz="451.137650" i="2039881.9" sn="14.00" a="2461.50" fwhm="0.001353" res="333319.7" algo="FTMS"/>
<pk mz="451.155576" i="1552205.6" sn="10.09" a="1724.35" fwhm="0.001578" res="285983.2" algo="FTMS"/>
<pk mz="451.160960" i="3482702.8" sn="25.59" a="3717.54" fwhm="0.001200" res="375873.7" algo="FTMS"/>
<pk mz="451.174007" i="4401233.5" sn="32.96" a="5481.18" fwhm="0.001340" res="336584.0" algo="FTMS"/>
<pk mz="451.183605" i="1214803.5" sn="7.38" a="1118.47" fwhm="0.001317" res="342663.4" algo="FTMS"/>
<pk mz="451.191859" i="1732181.1" sn="11.53" a="1781.15" fwhm="0.001252" res="360236.0" algo="FTMS"/>
<pk mz="451.197450" i="1897558.4" sn="12.86" a="1734.91" fwhm="0.001074" res="420205.7" algo="FTMS"/>
<pk mz="451.210402" i="4446297.0" sn="33.33" a="5164.78" fwhm="0.001233" res="365915.2" algo="FTMS"/>
<pk mz="451.246832" i="2360928.5" sn="16.45" a="2641.91" fwhm="0.001310" res="344405.7" algo="FTMS"/>
<pk mz="452.046965" i="1904902.5" sn="12.81" a="1619.83" fwhm="0.001106" res="408828.8" algo="FTMS"/>
<pk mz="452.055196" i="1196040.3" sn="7.17" a="679.40" fwhm="0.000902" res="501292.0" algo="FTMS"/>
<pk mz="452.083461" i="3102478.0" sn="22.35" a="3244.90" fwhm="0.001171" res="385958.6" algo="FTMS"/>
<pk mz="452.091671" i="1397775.8" sn="8.77" a="1339.71" fwhm="0.001304" res="346784.6" algo="FTMS"/>
<pk mz="452.119807" i="2239765.8" sn="15.48" a="2175.47" fwhm="0.001144" res="395131.5" algo="FTMS"/>
<pk mz="452.127921" i="1615639.4" sn="10.51" a="1640.71" fwhm="0.001221" res="370283.9" algo="FTMS"/>
<pk mz="452.156132" i="1401373.1" sn="8.80" a="1059.43" fwhm="0.001084" res="417120.1" algo="FTMS"/>
<pk mz="452.169285" i="1268767.9" sn="7.75" a="969.24" fwhm="0.001071" res="422338.7" algo="FTMS"/>
<pk mz="452.213723" i="1632041.1" sn="10.64" a="1669.71" fwhm="0.001267" res="356884.2" algo="FTMS"/>
<pk mz="453.031055" i="3089874.5" sn="22.25" a="3411.80" fwhm="0.001251" res="362006.1" algo="FTMS"/>
<pk mz="453.046229" i="1270997.6" sn="7.76" a="928.62" fwhm="0.001099" res="412266.4" algo="FTMS"/>
<pk mz="453.067441" i="7223770.0" sn="55.18" a="9613.26" fwhm="0.001339" res="338262.1" algo="FTMS"/>
<pk mz="453.078643" i="1723100.3" sn="11.36" a="1843.96" fwhm="0.001188" res="381386.6" algo="FTMS"/>
<pk mz="453.103842" i="7367137.5" sn="56.32" a="9013.16" fwhm="0.001295" res="349996.8" algo="FTMS"/>
<pk mz="453.115120" i="2224099.8" sn="15.35" a="2309.65" fwhm="0.001257" res="360507.6" algo="FTMS"/>
<pk mz="453.140232" i="5302761.0" sn="39.88" a="6899.62" fwhm="0.001356" res="334195.1" algo="FTMS"/>
<pk mz="453.153257" i="1314795.8" sn="8.11" a="1120.12" fwhm="0.001121" res="404297.9" algo="FTMS"/>
<pk mz="453.171281" i="1246191.5" sn="7.57" a="1243.43" fwhm="0.001345" res="336878.5" algo="FTMS"/>
<pk mz="453.176645" i="3151344.5" sn="22.74" a="3533.54" fwhm="0.001237" res="366466.3" algo="FTMS"/>
<pk mz="453.189558" i="2814963.3" sn="20.06" a="3097.92" fwhm="0.001272" res="356354.9" algo="FTMS"/>
<pk mz="453.207382" i="1370615.0" sn="8.56" a="968.70" fwhm="0.001072" res="422832.9" algo="FTMS"/>
<pk mz="453.213070" i="2243064.3" sn="15.51" a="2350.11" fwhm="0.001250" res="362643.9" algo="FTMS"/>
<pk mz="453.226049" i="3057658.8" sn="21.99" a="3269.56" fwhm="0.001219" res="371734.1" algo="FTMS"/>
<pk mz="453.249373" i="2070015.6" sn="14.13" a="2063.26" fwhm="0.001225" res="369889.2" algo="FTMS"/>
<pk mz="454.062746" i="1907368.0" sn="12.83" a="1834.82" fwhm="0.001141" res="397999.8" algo="FTMS"/>
<pk mz="454.070659" i="1902761.6" sn="12.79" a="2372.35" fwhm="0.001451" res="312966.9" algo="FTMS"/>
<pk mz="454.099269" i="1984175.5" sn="13.44" a="2237.55" fwhm="0.001240" res="366157.2" algo="FTMS"/>
<pk mz="454.107334" i="1467569.3" sn="9.33" a="1122.99" fwhm="0.001007" res="451084.8" algo="FTMS"/>
<pk mz="454.110422" i="2267313.8" sn="15.70" a="2375.61" fwhm="0.001261" res="360218.2" algo="FTMS"/>
<pk mz="454.135698" i="1452215.0" sn="9.20" a="1479.82" fwhm="0.001258" res="360888.6" algo="FTMS"/>
<pk mz="454.143534" i="1784760.6" sn="11.85" a="2027.83" fwhm="0.001347" res="337049.6" algo="FTMS"/>
<pk mz="454.148475" i="2162361.8" sn="14.86" a="2307.75" fwhm="0.001300" res="349303.8" algo="FTMS"/>
<pk mz="454.184968" i="1468353.3" sn="9.33" a="1389.37" fwhm="0.001178" res="385577.2" algo="FTMS"/>
<pk mz="455.025519" i="1550703.0" sn="9.99" a="1784.35" fwhm="0.001335" res="340842.8" algo="FTMS"/>
<pk mz="455.046762" i="4053875.5" sn="29.93" a="4932.52" fwhm="0.001325" res="343318.7" algo="FTMS"/>
<pk mz="455.062104" i="1324918.6" sn="8.19" a="1315.65" fwhm="0.001292" res="352230.9" algo="FTMS"/>
<pk mz="455.083114" i="6876027.0" sn="52.41" a="8826.13" fwhm="0.001316" res="345882.3" algo="FTMS"/>
<pk mz="455.094351" i="1535869.3" sn="9.87" a="1316.98" fwhm="0.001092" res="416890.7" algo="FTMS"/>
<pk mz="455.119466" i="5955458.5" sn="45.07" a="8218.11" fwhm="0.001387" res="328230.4" algo="FTMS"/>
<pk mz="455.130803" i="1353604.8" sn="8.42" a="1376.96" fwhm="0.001253" res="363285.8" algo="FTMS"/>
<pk mz="455.155890" i="4213642.0" sn="31.20" a="4797.33" fwhm="0.001261" res="360822.7" algo="FTMS"/>
<pk mz="455.168980" i="1238924.8" sn="7.50" a="1042.04" fwhm="0.001125" res="404774.1" algo="FTMS"/>
<pk mz="455.192289" i="3489169.5" sn="25.43" a="4152.26" fwhm="0.001298" res="350583.4" algo="FTMS"/>
<pk mz="455.228655" i="4284313.0" sn="31.76" a="5077.47" fwhm="0.001298" res="350821.2" algo="FTMS"/>
<pk mz="455.265039" i="2834336.5" sn="20.21" a="3207.72" fwhm="0.001272" res="357946.2" algo="FTMS"/>
<pk mz="455.301443" i="1201576.0" sn="7.21" a="909.66" fwhm="0.001231" res="369939.8" algo="FTMS"/>
<pk mz="456.057182" i="1230660.1" sn="7.44" a="1157.63" fwhm="0.001316" res="346627.8" algo="FTMS"/>
<pk mz="456.078429" i="2079304.5" sn="14.20" a="2354.44" fwhm="0.001328" res="343395.9" algo="FTMS"/>
<pk mz="456.093583" i="1280843.6" sn="7.84" a="990.27" fwhm="0.001124" res="405600.8" algo="FTMS"/>
<pk mz="456.114729" i="1325904.0" sn="8.20" a="1204.46" fwhm="0.001249" res="365172.7" algo="FTMS"/>
<pk mz="456.122738" i="1306705.6" sn="8.04" a="1130.87" fwhm="0.001205" res="378609.9" algo="FTMS"/>
<pk mz="456.151296" i="1311831.5" sn="8.08" a="1101.22" fwhm="0.001160" res="393074.4" algo="FTMS"/>
<pk mz="456.164196" i="1234266.3" sn="7.47" a="993.93" fwhm="0.001056" res="431925.2" algo="FTMS"/>
<pk mz="456.169029" i="1260635.3" sn="7.68" a="1014.46" fwhm="0.001178" res="387283.5" algo="FTMS"/>
<pk mz="456.928338" i="1232632.0" sn="7.45" a="1255.56" fwhm="0.001508" res="303093.9" algo="FTMS"/>
<pk mz="457.025933" i="1247756.1" sn="7.57" a="911.34" fwhm="0.001118" res="408654.5" algo="FTMS"/>
<pk mz="457.041160" i="2013455.3" sn="13.67" a="1842.30" fwhm="0.001137" res="401800.5" algo="FTMS"/>
<pk mz="457.052485" i="1314577.5" sn="8.10" a="1366.15" fwhm="0.001380" res="331264.1" algo="FTMS"/>
<pk mz="457.062354" i="4659475.5" sn="34.75" a="6068.32" fwhm="0.001314" res="347759.2" algo="FTMS"/>
<pk mz="457.077535" i="1363478.8" sn="8.49" a="1184.08" fwhm="0.001131" res="404234.1" algo="FTMS"/>
<pk mz="457.089009" i="1325337.1" sn="8.19" a="1106.31" fwhm="0.001194" res="382719.6" algo="FTMS"/>
<pk mz="457.098753" i="5874971.0" sn="44.43" a="8292.71" fwhm="0.001418" res="322326.8" algo="FTMS"/>
<pk mz="457.113934" i="1876254.3" sn="12.58" a="2178.82" fwhm="0.001352" res="338075.2" algo="FTMS"/>
<pk mz="457.135217" i="4104482.5" sn="30.33" a="5313.43" fwhm="0.001366" res="334694.4" algo="FTMS"/>
<pk mz="457.146567" i="1381157.0" sn="8.63" a="1490.57" fwhm="0.001386" res="329777.7" algo="FTMS"/>
<pk mz="457.157571" i="1242791.3" sn="7.53" a="1144.82" fwhm="0.001516" res="301548.0" algo="FTMS"/>
<pk mz="457.171494" i="3900714.0" sn="28.70" a="4309.88" fwhm="0.001220" res="374627.5" algo="FTMS"/>
<pk mz="457.193788" i="1514542.8" sn="9.70" a="1518.20" fwhm="0.001263" res="361952.0" algo="FTMS"/>
<pk mz="457.207864" i="4803889.5" sn="35.90" a="6130.29" fwhm="0.001342" res="340621.8" algo="FTMS"/>
<pk mz="457.244247" i="4213049.0" sn="31.19" a="5144.89" fwhm="0.001308" res="349464.8" algo="FTMS"/>
<pk mz="457.266894" i="1914173.8" sn="12.88" a="2060.41" fwhm="0.001316" res="347366.0" algo="FTMS"/>
<pk mz="457.280748" i="2135360.5" sn="14.64" a="2200.02" fwhm="0.001215" res="376385.8" algo="FTMS"/>
<pk mz="458.036516" i="1562844.5" sn="10.08" a="1258.58" fwhm="0.001254" res="365276.7" algo="FTMS"/>
<pk mz="458.072787" i="1309667.9" sn="8.06" a="1218.20" fwhm="0.001269" res="361011.4" algo="FTMS"/>
<pk mz="458.166843" i="1279223.4" sn="7.82" a="1093.88" fwhm="0.001243" res="368557.1" algo="FTMS"/>
<pk mz="458.203169" i="1420542.8" sn="8.95" a="1059.73" fwhm="0.001132" res="404947.0" algo="FTMS"/>
<pk mz="458.211349" i="1416960.5" sn="8.92" a="1375.59" fwhm="0.001345" res="340782.7" algo="FTMS"/>
<pk mz="458.239460" i="1309702.3" sn="8.06" a="1015.56" fwhm="0.001218" res="376182.7" algo="FTMS"/>
<pk mz="458.247574" i="1495048.0" sn="9.54" a="1525.78" fwhm="0.001309" res="350060.5" algo="FTMS"/>
<pk mz="459.020494" i="1913767.3" sn="12.87" a="2236.05" fwhm="0.001348" res="340645.8" algo="FTMS"/>
<pk mz="459.041558" i="1647787.6" sn="10.75" a="1536.55" fwhm="0.001264" res="363161.1" algo="FTMS"/>
<pk mz="459.056854" i="3217582.8" sn="23.26" a="3915.34" fwhm="0.001336" res="343706.1" algo="FTMS"/>
<pk mz="459.068205" i="1687217.1" sn="11.07" a="1597.31" fwhm="0.001159" res="396072.1" algo="FTMS"/>
<pk mz="459.078073" i="3968691.0" sn="29.24" a="5021.05" fwhm="0.001369" res="335305.0" algo="FTMS"/>
<pk mz="459.093259" i="2138294.3" sn="14.66" a="2025.58" fwhm="0.001202" res="381934.7" algo="FTMS"/>
<pk mz="459.104554" i="1860792.5" sn="12.45" a="2157.73" fwhm="0.001313" res="349531.3" algo="FTMS"/>
<pk mz="459.114335" i="3934906.5" sn="28.97" a="4855.66" fwhm="0.001344" res="341604.8" algo="FTMS"/>
<pk mz="459.129892" i="1858749.8" sn="12.43" a="1943.05" fwhm="0.001315" res="349073.6" algo="FTMS"/>
<pk mz="459.142608" i="1231040.4" sn="7.43" a="1004.49" fwhm="0.001159" res="396060.7" algo="FTMS"/>
<pk mz="459.150777" i="2902210.0" sn="20.75" a="3412.53" fwhm="0.001379" res="332928.5" algo="FTMS"/>
<pk mz="459.166065" i="1785541.3" sn="11.85" a="1554.57" fwhm="0.001130" res="406429.6" algo="FTMS"/>
<pk mz="459.173256" i="1276358.8" sn="7.80" a="988.87" fwhm="0.001136" res="404232.6" algo="FTMS"/>
<pk mz="459.179133" i="1566919.9" sn="10.11" a="1230.41" fwhm="0.001053" res="436195.7" algo="FTMS"/>
<pk mz="459.187172" i="3848905.5" sn="28.29" a="4726.15" fwhm="0.001342" res="342237.5" algo="FTMS"/>
<pk mz="459.209650" i="2773198.3" sn="19.72" a="3433.25" fwhm="0.001380" res="332732.6" algo="FTMS"/>
<pk mz="459.215766" i="1206991.5" sn="7.24" a="974.48" fwhm="0.001126" res="407851.6" algo="FTMS"/>
<pk mz="459.223571" i="4844241.0" sn="36.21" a="5813.76" fwhm="0.001311" res="350172.7" algo="FTMS"/>
<pk mz="459.246101" i="2665173.8" sn="18.86" a="2803.84" fwhm="0.001221" res="376111.7" algo="FTMS"/>
<pk mz="459.259914" i="2833112.5" sn="20.20" a="3122.12" fwhm="0.001273" res="360826.6" algo="FTMS"/>
<pk mz="459.296323" i="2347232.0" sn="16.33" a="2815.06" fwhm="0.001366" res="336173.2" algo="FTMS"/>
<pk mz="460.052128" i="2284411.8" sn="15.82" a="2435.58" fwhm="0.001249" res="368474.5" algo="FTMS"/>
<pk mz="460.088668" i="1814915.3" sn="12.08" a="1797.49" fwhm="0.001219" res="377399.3" algo="FTMS"/>
<pk mz="460.099802" i="1233029.5" sn="7.45" a="850.51" fwhm="0.001020" res="450958.5" algo="FTMS"/>
<pk mz="460.182559" i="2160022.5" sn="14.83" a="2422.10" fwhm="0.001360" res="338401.1" algo="FTMS"/>
<pk mz="460.218763" i="1798302.0" sn="11.95" a="1769.40" fwhm="0.001324" res="347578.8" algo="FTMS"/>
<pk mz="461.036140" i="3440710.3" sn="25.03" a="4057.45" fwhm="0.001384" res="333148.2" algo="FTMS"/>
<pk mz="461.057173" i="1885002.5" sn="12.64" a="2399.52" fwhm="0.001490" res="309364.8" algo="FTMS"/>
<pk mz="461.072544" i="4159565.8" sn="30.76" a="5112.48" fwhm="0.001367" res="337369.5" algo="FTMS"/>
<pk mz="461.083855" i="2482256.0" sn="17.40" a="2748.47" fwhm="0.001286" res="358627.4" algo="FTMS"/>
<pk mz="461.093756" i="1711186.0" sn="11.26" a="2189.96" fwhm="0.001510" res="305356.7" algo="FTMS"/>
<pk mz="461.108924" i="3361365.3" sn="24.40" a="3942.72" fwhm="0.001303" res="353910.9" algo="FTMS"/>
<pk mz="461.120140" i="1539671.5" sn="9.89" a="1694.08" fwhm="0.001656" res="278529.3" algo="FTMS"/>
<pk mz="461.130062" i="2091865.5" sn="14.29" a="2213.85" fwhm="0.001311" res="351703.7" algo="FTMS"/>
<pk mz="461.132297" i="1319514.0" sn="8.14" a="1176.18" fwhm="0.001138" res="405060.6" algo="FTMS"/>
<pk mz="461.145304" i="2148444.8" sn="14.74" a="2194.93" fwhm="0.001288" res="358098.1" algo="FTMS"/>
<pk mz="461.158313" i="2063455.4" sn="14.06" a="2324.46" fwhm="0.001464" res="315063.8" algo="FTMS"/>
<pk mz="461.166294" i="2178657.0" sn="14.98" a="2555.44" fwhm="0.001355" res="340380.4" algo="FTMS"/>
<pk mz="461.181733" i="1540708.1" sn="9.90" a="1324.32" fwhm="0.001123" res="410776.5" algo="FTMS"/>
<pk mz="461.194762" i="3044454.8" sn="21.88" a="3263.30" fwhm="0.001230" res="374901.8" algo="FTMS"/>
<pk mz="461.202752" i="2876008.5" sn="20.53" a="3205.19" fwhm="0.001261" res="365648.9" algo="FTMS"/>
<pk mz="461.231077" i="2131566.3" sn="14.60" a="2089.20" fwhm="0.001197" res="385371.0" algo="FTMS"/>
<pk mz="461.239294" i="2150000.0" sn="14.75" a="2261.30" fwhm="0.001230" res="374997.1" algo="FTMS"/>
<pk mz="462.031708" i="1303571.0" sn="8.01" a="1187.26" fwhm="0.001184" res="390133.5" algo="FTMS"/>
<pk mz="462.067730" i="2497306.3" sn="17.52" a="3171.74" fwhm="0.001374" res="336178.2" algo="FTMS"/>
<pk mz="462.079096" i="1410332.8" sn="8.86" a="1205.76" fwhm="0.001126" res="410410.5" algo="FTMS"/>
<pk mz="462.104149" i="2765089.8" sn="19.65" a="3254.30" fwhm="0.001351" res="341998.4" algo="FTMS"/>
<pk mz="462.140494" i="1763369.4" sn="11.67" a="1893.05" fwhm="0.001263" res="366006.6" algo="FTMS"/>
<pk mz="462.161631" i="2087725.6" sn="14.25" a="2167.27" fwhm="0.001290" res="358397.7" algo="FTMS"/>
<pk mz="462.198104" i="2786613.3" sn="19.82" a="3421.77" fwhm="0.001381" res="334683.7" algo="FTMS"/>
<pk mz="462.234454" i="1265468.6" sn="7.70" a="845.59" fwhm="0.001083" res="426635.8" algo="FTMS"/>
<pk mz="463.015527" i="1747421.1" sn="11.54" a="1825.21" fwhm="0.001207" res="383517.8" algo="FTMS"/>
<pk mz="463.026441" i="1216863.4" sn="7.32" a="1312.93" fwhm="0.001534" res="301872.6" algo="FTMS"/>
<pk mz="463.051820" i="4906468.5" sn="36.70" a="5927.21" fwhm="0.001322" res="350331.8" algo="FTMS"/>
<pk mz="463.063117" i="2128359.0" sn="14.58" a="1902.96" fwhm="0.001179" res="392880.5" algo="FTMS"/>
<pk mz="463.088207" i="5424620.0" sn="40.83" a="7042.45" fwhm="0.001357" res="341236.8" algo="FTMS"/>
<pk mz="463.099456" i="2735086.5" sn="19.41" a="3177.58" fwhm="0.001257" res="368521.9" algo="FTMS"/>
<pk mz="463.124613" i="4685299.5" sn="34.94" a="6071.92" fwhm="0.001369" res="338216.1" algo="FTMS"/>
<pk mz="463.145825" i="1198583.9" sn="7.17" a="1437.71" fwhm="0.001620" res="285865.7" algo="FTMS"/>
<pk mz="463.161011" i="2426875.0" sn="16.95" a="2325.40" fwhm="0.001160" res="399425.7" algo="FTMS"/>
<pk mz="463.174023" i="3602941.8" sn="26.32" a="4082.77" fwhm="0.001254" res="369381.9" algo="FTMS"/>
<pk mz="463.197255" i="1600514.5" sn="10.37" a="1378.33" fwhm="0.001136" res="407863.9" algo="FTMS"/>
<pk mz="463.210436" i="4368901.0" sn="32.42" a="5238.42" fwhm="0.001285" res="360475.7" algo="FTMS"/>
<pk mz="463.246873" i="2331148.8" sn="16.19" a="2763.64" fwhm="0.001275" res="363192.5" algo="FTMS"/>
<pk mz="464.047165" i="2188977.0" sn="14.95" a="2454.22" fwhm="0.001299" res="357112.4" algo="FTMS"/>
<pk mz="464.055268" i="1221810.6" sn="7.30" a="1125.29" fwhm="0.001348" res="344222.2" algo="FTMS"/>
<pk mz="464.083486" i="3269304.5" sn="23.49" a="4101.73" fwhm="0.001349" res="343921.1" algo="FTMS"/>
<pk mz="464.094787" i="1328058.8" sn="8.14" a="1269.84" fwhm="0.001402" res="331103.6" algo="FTMS"/>
<pk mz="464.119884" i="2204351.8" sn="15.07" a="2663.40" fwhm="0.001351" res="343520.6" algo="FTMS"/>
<pk mz="464.127968" i="1538753.5" sn="9.81" a="1299.50" fwhm="0.001236" res="375438.5" algo="FTMS"/>
<pk mz="464.169242" i="1408970.0" sn="8.78" a="1598.01" fwhm="0.001422" res="326473.0" algo="FTMS"/>
<pk mz="464.177226" i="2541771.5" sn="17.74" a="2932.81" fwhm="0.001329" res="349219.0" algo="FTMS"/>
<pk mz="464.213589" i="2275539.0" sn="15.63" a="2807.28" fwhm="0.001422" res="326502.8" algo="FTMS"/>
<pk mz="465.031071" i="3679098.8" sn="26.73" a="4320.86" fwhm="0.001301" res="357566.5" algo="FTMS"/>
<pk mz="465.067455" i="5826434.0" sn="43.71" a="8316.48" fwhm="0.001394" res="333567.7" algo="FTMS"/>
<pk mz="465.078617" i="2019716.5" sn="13.61" a="1937.61" fwhm="0.001246" res="373230.7" algo="FTMS"/>
<pk mz="465.103835" i="6973321.5" sn="52.78" a="8936.85" fwhm="0.001331" res="349330.2" algo="FTMS"/>
<pk mz="465.115069" i="2480012.0" sn="17.25" a="2872.95" fwhm="0.001326" res="350801.4" algo="FTMS"/>
<pk mz="465.140245" i="5099409.0" sn="37.96" a="6793.94" fwhm="0.001370" res="339583.7" algo="FTMS"/>
<pk mz="465.153388" i="2208147.8" sn="15.10" a="2568.85" fwhm="0.001307" res="355972.1" algo="FTMS"/>
<pk mz="465.168576" i="15576983.0" z="-1" sn="120.81" a="21949.61" fwhm="0.001388" res="335017.9" algo="FTMS" component_name="k" deconvoluted_molecular_mass="465.169102" deconvoluted_isotopic_mass="465.169097"/>
<pk mz="465.176666" i="3234712.5" sn="23.21" a="3740.98" fwhm="0.001350" res="344688.7" algo="FTMS"/>
<pk mz="465.189701" i="4769691.0" sn="35.35" a="5811.97" fwhm="0.001312" res="354492.5" algo="FTMS"/>
<pk mz="465.207554" i="1364638.9" sn="8.43" a="1364.77" fwhm="0.001380" res="337169.5" algo="FTMS"/>
<pk mz="465.226078" i="4090786.8" sn="29.98" a="5030.29" fwhm="0.001347" res="345381.9" algo="FTMS"/>
<pk mz="465.262341" i="1347242.1" sn="8.29" a="972.55" fwhm="0.001095" res="424779.0" algo="FTMS"/>
<pk mz="465.304395" i="1700018.8" sn="11.08" a="1739.79" fwhm="0.001250" res="372106.1" algo="FTMS"/>
<pk mz="466.062720" i="2669134.0" sn="18.74" a="3006.58" fwhm="0.001294" res="360148.4" algo="FTMS"/>
<pk mz="466.070962" i="1529423.8" sn="9.73" a="1262.02" fwhm="0.001070" res="435592.2" algo="FTMS"/>
<pk mz="466.099115" i="3064917.5" sn="21.87" a="3625.93" fwhm="0.001316" res="354046.8" algo="FTMS"/>
<pk mz="466.107166" i="1216087.1" sn="7.25" a="807.60" fwhm="0.001015" res="459190.4" algo="FTMS"/>
<pk mz="466.110200" i="1544791.8" sn="9.85" a="1473.59" fwhm="0.001188" res="392320.9" algo="FTMS"/>
<pk mz="466.135376" i="1962588.9" sn="13.15" a="2043.42" fwhm="0.001262" res="369413.2" algo="FTMS"/>
<pk mz="466.143686" i="1542750.6" sn="9.83" a="1356.57" fwhm="0.001220" res="382148.6" algo="FTMS"/>
<pk mz="466.148560" i="1652831.6" sn="10.70" a="1940.95" fwhm="0.001393" res="334620.0" algo="FTMS"/>
<pk mz="466.156594" i="1381473.3" sn="8.56" a="1234.93" fwhm="0.001219" res="382351.1" algo="FTMS"/>
<pk mz="466.171940" i="4932708.5" z="-1" sn="36.64" a="5803.73" fwhm="0.001277" res="364942.3" algo="FTMS" component_name="k" deconvoluted_molecular_mass="465.169102" deconvoluted_isotopic_mass="466.172463"/>
<pk mz="466.180205" i="1484134.0" sn="9.37" a="1691.41" fwhm="0.001429" res="326174.2" algo="FTMS"/>
<pk mz="466.193088" i="1760104.8" sn="11.55" a="1734.31" fwhm="0.001237" res="376869.4" algo="FTMS"/>
<pk mz="466.229520" i="1761648.1" sn="11.56" a="2194.11" fwhm="0.001533" res="304104.0" algo="FTMS"/>
<pk mz="467.010449" i="1460239.9" sn="9.18" a="1502.75" fwhm="0.001337" res="349352.2" algo="FTMS"/>
<pk mz="467.025507" i="1316115.0" sn="8.04" a="1191.47" fwhm="0.001162" res="401840.9" algo="FTMS"/>
<pk mz="467.046739" i="5770519.5" sn="43.26" a="7538.47" fwhm="0.001334" res="350089.9" algo="FTMS"/>
<pk mz="467.057941" i="1432601.6" sn="8.96" a="1296.21" fwhm="0.001299" res="359543.0" algo="FTMS"/>
<pk mz="467.083126" i="7876894.5" sn="59.92" a="10941.53" fwhm="0.001415" res="329990.1" algo="FTMS"/>
<pk mz="467.094412" i="2379041.0" sn="16.44" a="2406.27" fwhm="0.001222" res="382371.9" algo="FTMS"/>
<pk mz="467.109258" i="1246500.1" sn="7.49" a="1246.66" fwhm="0.001425" res="327684.6" algo="FTMS"/>
<pk mz="467.119484" i="7282982.0" sn="55.22" a="9458.77" fwhm="0.001361" res="343265.2" algo="FTMS"/>
<pk mz="467.130738" i="1498664.5" sn="9.48" a="1675.89" fwhm="0.001328" res="351886.9" algo="FTMS"/>
<pk mz="467.155866" i="4174125.5" sn="30.64" a="5210.36" fwhm="0.001357" res="344241.3" algo="FTMS"/>
<pk mz="467.165583" i="5807407.5" sn="43.55" a="8283.29" fwhm="0.001487" res="314205.6" algo="FTMS"/>
<pk mz="467.168816" i="3061552.3" sn="21.84" a="3484.46" fwhm="0.001324" res="352975.1" algo="FTMS"/>
<pk mz="467.186705" i="1762099.9" sn="11.57" a="1962.49" fwhm="0.001386" res="337035.1" algo="FTMS"/>
<pk mz="467.192354" i="2903861.0" sn="20.59" a="3031.27" fwhm="0.001204" res="387930.6" algo="FTMS"/>
<pk mz="467.196858" i="1234358.0" sn="7.39" a="1379.86" fwhm="0.001470" res="317890.7" algo="FTMS"/>
<pk mz="467.205336" i="2909495.8" sn="20.64" a="3135.24" fwhm="0.001230" res="379836.4" algo="FTMS"/>
<pk mz="467.223054" i="1330235.4" sn="8.15" a="1222.73" fwhm="0.001294" res="361118.7" algo="FTMS"/>
<pk mz="467.228718" i="2199868.5" sn="15.03" a="2246.30" fwhm="0.001184" res="394597.2" algo="FTMS"/>
<pk mz="467.241709" i="2226495.3" sn="15.24" a="2720.51" fwhm="0.001404" res="332677.0" algo="FTMS"/>
<pk mz="467.265021" i="1776707.9" sn="11.68" a="1987.58" fwhm="0.001306" res="357664.9" algo="FTMS"/>
<pk mz="468.041964" i="1436386.6" sn="8.99" a="1310.18" fwhm="0.001326" res="352895.2" algo="FTMS"/>
<pk mz="468.078299" i="2853866.0" sn="20.20" a="3292.08" fwhm="0.001338" res="349756.1" algo="FTMS"/>
<pk mz="468.086431" i="2279915.8" sn="15.66" a="2664.59" fwhm="0.001406" res="332888.1" algo="FTMS"/>
<pk mz="468.089944" i="1193964.4" sn="7.07" a="1238.13" fwhm="0.001328" res="352579.8" algo="FTMS"/>
<pk mz="468.114768" i="2003441.4" sn="13.47" a="2488.35" fwhm="0.001438" res="325442.0" algo="FTMS"/>
<pk mz="468.122746" i="1546227.0" sn="9.86" a="1274.24" fwhm="0.001102" res="424979.4" algo="FTMS"/>
<pk mz="468.126215" i="1780979.8" sn="11.71" a="1996.78" fwhm="0.001383" res="338524.9" algo="FTMS"/>
<pk mz="468.151223" i="1285880.9" sn="7.80" a="1149.22" fwhm="0.001148" res="407823.6" algo="FTMS"/>
<pk mz="468.164078" i="2252283.5" sn="15.44" a="2805.97" fwhm="0.001458" res="321196.9" algo="FTMS"/>
<pk mz="468.168905" i="1306620.5" sn="7.96" a="1383.11" fwhm="0.001432" res="326867.4" algo="FTMS"/>
<pk mz="468.208678" i="1260036.6" sn="7.59" a="1389.54" fwhm="0.001428" res="327773.7" algo="FTMS"/>
<pk mz="468.978287" i="2250401.5" sn="15.42" a="2727.58" fwhm="0.001415" res="331533.0" algo="FTMS"/>
<pk mz="469.025993" i="2412715.3" sn="16.71" a="2530.59" fwhm="0.001262" res="371619.4" algo="FTMS"/>
<pk mz="469.041324" i="2256558.3" sn="15.47" a="2614.73" fwhm="0.001334" res="351486.4" algo="FTMS"/>
<pk mz="469.062368" i="6572722.5" sn="49.60" a="8939.56" fwhm="0.001419" res="330507.0" algo="FTMS"/>
<pk mz="469.077868" i="1274677.8" sn="7.71" a="1372.39" fwhm="0.001672" res="280578.9" algo="FTMS"/>
<pk mz="469.098756" i="7803578.0" sn="59.33" a="10404.70" fwhm="0.001386" res="338422.7" algo="FTMS"/>
<pk mz="469.135130" i="6204097.5" sn="46.69" a="8227.69" fwhm="0.001384" res="338911.2" algo="FTMS"/>
<pk mz="469.147938" i="1376708.1" sn="8.52" a="1677.02" fwhm="0.002027" res="231455.5" algo="FTMS"/>
<pk mz="469.171534" i="3900105.0" sn="28.47" a="4590.32" fwhm="0.001327" res="353531.9" algo="FTMS"/>
<pk mz="469.184548" i="1807819.5" sn="11.92" a="2360.35" fwhm="0.001616" res="290327.3" algo="FTMS"/>
<pk mz="469.202066" i="1228367.1" sn="7.34" a="1856.15" fwhm="0.001942" res="241616.5" algo="FTMS"/>
<pk mz="469.207973" i="4004560.3" sn="29.29" a="5314.73" fwhm="0.001417" res="331117.3" algo="FTMS"/>
<pk mz="469.220902" i="2698963.0" sn="18.97" a="3205.94" fwhm="0.001386" res="338438.4" algo="FTMS"/>
<pk mz="469.244335" i="3739351.8" sn="27.20" a="4720.26" fwhm="0.001339" res="350436.8" algo="FTMS"/>
<pk mz="469.280668" i="2430175.0" sn="16.85" a="2963.11" fwhm="0.001437" res="326458.0" algo="FTMS"/>
<pk mz="470.057478" i="1603965.3" sn="10.31" a="1509.52" fwhm="0.001256" res="374388.7" algo="FTMS"/>
<pk mz="470.094035" i="2331012.5" sn="16.06" a="2703.26" fwhm="0.001337" res="351604.5" algo="FTMS"/>
<pk mz="470.102057" i="1303942.3" sn="7.94" a="1278.63" fwhm="0.001369" res="343497.9" algo="FTMS"/>
<pk mz="470.109756" i="1329287.9" sn="8.14" a="1683.26" fwhm="0.001759" res="267197.5" algo="FTMS"/>
<pk mz="470.138624" i="1471885.8" sn="9.27" a="1477.24" fwhm="0.001213" res="387557.2" algo="FTMS"/>
<pk mz="470.143479" i="1408910.8" sn="8.77" a="1285.87" fwhm="0.001206" res="389996.4" algo="FTMS"/>
<pk mz="470.179959" i="2065814.1" sn="13.96" a="2538.11" fwhm="0.001477" res="318235.9" algo="FTMS"/>
<pk mz="470.283996" i="1197995.3" sn="7.10" a="952.71" fwhm="0.001257" res="374183.3" algo="FTMS"/>
<pk mz="471.020456" i="2463296.8" sn="17.10" a="2712.02" fwhm="0.001340" res="351536.8" algo="FTMS"/>
<pk mz="471.041628" i="3703877.3" sn="26.91" a="5168.18" fwhm="0.001481" res="318016.5" algo="FTMS"/>
<pk mz="471.056856" i="2956360.3" sn="21.00" a="3551.31" fwhm="0.001414" res="333109.0" algo="FTMS"/>
<pk mz="471.068166" i="1198922.5" sn="7.11" a="879.44" fwhm="0.001073" res="438901.0" algo="FTMS"/>
<pk mz="471.078004" i="6136908.5" sn="46.15" a="8842.29" fwhm="0.001468" res="320982.8" algo="FTMS"/>
<pk mz="471.093156" i="2128463.8" sn="14.46" a="2283.38" fwhm="0.001315" res="358188.5" algo="FTMS"/>
<pk mz="471.114376" i="5803092.0" sn="43.51" a="8132.85" fwhm="0.001438" res="327678.6" algo="FTMS"/>
<pk mz="471.150794" i="4333659.5" sn="31.89" a="5547.61" fwhm="0.001397" res="337205.3" algo="FTMS"/>
<pk mz="471.179367" i="1232225.1" sn="7.37" a="1201.75" fwhm="0.001351" res="348656.7" algo="FTMS"/>
<pk mz="471.187166" i="4195426.5" sn="30.80" a="5603.39" fwhm="0.001419" res="332133.9" algo="FTMS"/>
<pk mz="471.209728" i="1815143.3" sn="11.98" a="1752.12" fwhm="0.001234" res="381989.8" algo="FTMS"/>
<pk mz="471.223562" i="4957290.0" sn="36.82" a="6088.48" fwhm="0.001328" res="354924.4" algo="FTMS"/>
<pk mz="471.259905" i="4429937.5" sn="32.65" a="5845.63" fwhm="0.001398" res="337161.5" algo="FTMS"/>
<pk mz="471.282392" i="1965686.0" sn="13.17" a="2345.60" fwhm="0.001418" res="332448.5" algo="FTMS"/>
<pk mz="471.296401" i="3060856.8" sn="21.83" a="3669.01" fwhm="0.001387" res="339766.5" algo="FTMS"/>
<pk mz="472.052121" i="2143506.0" sn="14.57" a="2594.02" fwhm="0.001385" res="340882.4" algo="FTMS"/>
<pk mz="472.063447" i="1257236.4" sn="7.57" a="949.50" fwhm="0.001132" res="417158.7" algo="FTMS"/>
<pk mz="472.073439" i="1373206.4" sn="8.48" a="1307.80" fwhm="0.001244" res="379568.9" algo="FTMS"/>
<pk mz="472.088574" i="1477913.4" sn="9.31" a="1153.82" fwhm="0.001043" res="452475.7" algo="FTMS"/>
<pk mz="472.109664" i="1351709.6" sn="8.31" a="1390.35" fwhm="0.001356" res="348283.3" algo="FTMS"/>
<pk mz="472.117962" i="1404191.4" sn="8.73" a="1569.80" fwhm="0.001472" res="320734.5" algo="FTMS"/>
<pk mz="472.182466" i="1243180.4" sn="7.46" a="919.59" fwhm="0.001117" res="422798.3" algo="FTMS"/>
<pk mz="472.190612" i="1290286.1" sn="7.83" a="1131.57" fwhm="0.001221" res="386755.4" algo="FTMS"/>
<pk mz="472.218782" i="1359923.8" sn="8.38" a="1397.52" fwhm="0.001291" res="365779.0" algo="FTMS"/>
<pk mz="472.227001" i="1350965.5" sn="8.31" a="1137.28" fwhm="0.001242" res="380133.5" algo="FTMS"/>
<pk mz="472.241314" i="1758008.4" sn="11.53" a="1683.94" fwhm="0.001195" res="395168.3" algo="FTMS"/>
<pk mz="472.263297" i="1220156.9" sn="7.27" a="1123.65" fwhm="0.001372" res="344196.6" algo="FTMS"/>
<pk mz="473.036179" i="2880473.3" sn="20.40" a="3230.26" fwhm="0.001256" res="376582.9" algo="FTMS"/>
<pk mz="473.047542" i="1674459.5" sn="10.86" a="1820.06" fwhm="0.001357" res="348683.7" algo="FTMS"/>
<pk mz="473.057382" i="4235741.5" sn="31.12" a="5566.25" fwhm="0.001424" res="332273.5" algo="FTMS"/>
<pk mz="473.072518" i="3634656.5" sn="26.36" a="4725.35" fwhm="0.001413" res="334694.1" algo="FTMS"/>
<pk mz="473.083711" i="2378210.8" sn="16.43" a="3067.93" fwhm="0.001496" res="316301.1" algo="FTMS"/>
<pk mz="473.093655" i="4524516.5" sn="33.40" a="6094.45" fwhm="0.001445" res="327293.5" algo="FTMS"/>
<pk mz="473.108916" i="1994727.9" sn="13.40" a="2093.52" fwhm="0.001327" res="356424.1" algo="FTMS"/>
<pk mz="473.130042" i="3972588.0" sn="29.04" a="5424.15" fwhm="0.001437" res="329171.1" algo="FTMS"/>
<pk mz="473.145346" i="1770991.3" sn="11.63" a="1561.42" fwhm="0.001211" res="390743.7" algo="FTMS"/>
<pk mz="473.166458" i="3090931.5" sn="22.06" a="4346.22" fwhm="0.001528" res="309724.7" algo="FTMS"/>
<pk mz="473.194665" i="1333241.1" sn="8.17" a="1170.57" fwhm="0.001180" res="400986.2" algo="FTMS"/>
<pk mz="473.202835" i="4270587.0" sn="31.39" a="5373.64" fwhm="0.001385" res="341551.5" algo="FTMS"/>
<pk mz="473.225357" i="3510783.5" sn="25.38" a="4201.77" fwhm="0.001352" res="349976.6" algo="FTMS"/>
<pk mz="473.239283" i="4888066.0" sn="36.27" a="6544.64" fwhm="0.001421" res="332952.5" algo="FTMS"/>
<pk mz="473.261456" i="1369862.6" sn="8.46" a="1336.93" fwhm="0.001291" res="366618.4" algo="FTMS"/>
<pk mz="473.282597" i="19256842.0" z="-1" sn="149.89" a="27649.62" fwhm="0.001445" res="327520.8" algo="FTMS" component_name="c" deconvoluted_molecular_mass="473.283144" deconvoluted_isotopic_mass="473.283139"/>
<pk mz="473.312006" i="3263504.8" sn="23.43" a="4252.76" fwhm="0.001487" res="318344.1" algo="FTMS"/>
<pk mz="474.031510" i="1381538.1" sn="8.55" a="1434.53" fwhm="0.001367" res="346797.9" algo="FTMS"/>
<pk mz="474.060545" i="1388968.0" sn="8.60" a="1230.58" fwhm="0.001147" res="413478.0" algo="FTMS"/>
<pk mz="474.067726" i="2039465.4" sn="13.75" a="2086.51" fwhm="0.001273" res="372278.7" algo="FTMS"/>
<pk mz="474.075704" i="1247403.0" sn="7.49" a="1032.46" fwhm="0.001184" res="400234.8" algo="FTMS"/>
<pk mz="474.078995" i="1537963.6" sn="9.78" a="1605.89" fwhm="0.001403" res="337962.0" algo="FTMS"/>
<pk mz="474.104158" i="1466032.8" sn="9.21" a="1672.29" fwhm="0.001366" res="346963.9" algo="FTMS"/>
<pk mz="474.115346" i="1926835.0" sn="12.86" a="2097.32" fwhm="0.001324" res="357982.9" algo="FTMS"/>
<pk mz="474.161749" i="1354940.3" sn="8.34" a="1072.08" fwhm="0.001157" res="409711.8" algo="FTMS"/>
<pk mz="474.173029" i="1523390.6" sn="9.67" a="1733.71" fwhm="0.001368" res="346591.2" algo="FTMS"/>
<pk mz="474.198157" i="2540227.8" sn="17.71" a="2931.55" fwhm="0.001395" res="339877.5" algo="FTMS"/>
<pk mz="474.234446" i="1375691.0" sn="8.50" a="1430.35" fwhm="0.001308" res="362632.7" algo="FTMS"/>
<pk mz="474.242589" i="1333452.6" sn="8.17" a="1156.12" fwhm="0.001244" res="381154.5" algo="FTMS"/>
<pk mz="474.285963" i="5834453.5" z="-1" sn="43.76" a="8161.80" fwhm="0.001453" res="326385.2" algo="FTMS" component_name="c" deconvoluted_molecular_mass="473.283144" deconvoluted_isotopic_mass="474.286507"/>
<pk mz="475.015552" i="1320040.3" sn="8.06" a="1260.50" fwhm="0.001300" res="365285.4" algo="FTMS"/>
<pk mz="475.026561" i="1186666.4" sn="7.00" a="1124.03" fwhm="0.001462" res="324904.8" algo="FTMS"/>
<pk mz="475.051776" i="4204399.5" sn="30.87" a="5635.78" fwhm="0.001462" res="324907.7" algo="FTMS"/>
<pk mz="475.063018" i="2292593.8" sn="15.75" a="3113.67" fwhm="0.001523" res="311942.2" algo="FTMS"/>
<pk mz="475.073040" i="3135347.8" sn="22.41" a="4357.91" fwhm="0.001432" res="331815.9" algo="FTMS"/>
<pk mz="475.088252" i="3331958.8" sn="23.97" a="4528.91" fwhm="0.001495" res="317826.0" algo="FTMS"/>
<pk mz="475.099465" i="2257273.0" sn="15.47" a="2409.09" fwhm="0.001311" res="362372.3" algo="FTMS"/>
<pk mz="475.109334" i="2553211.0" sn="17.81" a="3160.19" fwhm="0.001414" res="335955.4" algo="FTMS"/>
<pk mz="475.124639" i="2918270.3" sn="20.70" a="3691.60" fwhm="0.001355" res="350741.8" algo="FTMS"/>
<pk mz="475.135539" i="1225216.4" sn="7.31" a="1338.80" fwhm="0.001561" res="304317.6" algo="FTMS"/>
<pk mz="475.145833" i="1374594.5" sn="8.49" a="1376.57" fwhm="0.001339" res="354945.6" algo="FTMS"/>
<pk mz="475.160975" i="5326725.5" sn="39.74" a="7359.67" fwhm="0.001461" res="325339.2" algo="FTMS"/>
<pk mz="475.174128" i="2278280.3" sn="15.64" a="2935.56" fwhm="0.001510" res="314682.1" algo="FTMS"/>
<pk mz="475.182025" i="2344329.8" sn="16.16" a="3148.26" fwhm="0.001465" res="324382.8" algo="FTMS"/>
<pk mz="475.204593" i="1775502.3" sn="11.66" a="1991.64" fwhm="0.001316" res="361036.4" algo="FTMS"/>
<pk mz="475.210406" i="2766223.5" sn="19.49" a="3424.49" fwhm="0.001438" res="330413.0" algo="FTMS"/>
<pk mz="475.218455" i="2996625.0" sn="21.32" a="3673.02" fwhm="0.001393" res="341052.1" algo="FTMS"/>
<pk mz="475.246938" i="1608598.8" sn="10.34" a="1606.53" fwhm="0.001241" res="382931.4" algo="FTMS"/>
<pk mz="475.254855" i="2367384.3" sn="16.34" a="2614.20" fwhm="0.001263" res="376172.9" algo="FTMS"/>
<pk mz="475.298403" i="2440097.0" sn="16.91" a="2983.25" fwhm="0.001438" res="330478.7" algo="FTMS"/>
<pk mz="476.047068" i="2034743.4" sn="13.71" a="2336.86" fwhm="0.001383" res="344115.0" algo="FTMS"/>
<pk mz="476.083381" i="2337342.8" sn="16.10" a="2626.08" fwhm="0.001302" res="365565.6" algo="FTMS"/>
<pk mz="476.094767" i="1443905.0" sn="9.04" a="1889.43" fwhm="0.001671" res="284888.5" algo="FTMS"/>
<pk mz="476.119840" i="2051654.0" sn="13.84" a="2344.38" fwhm="0.001435" res="331789.1" algo="FTMS"/>
<pk mz="476.130905" i="1242184.3" sn="7.44" a="1318.11" fwhm="0.001420" res="335411.2" algo="FTMS"/>
<pk mz="476.177287" i="2276433.5" sn="15.62" a="3006.96" fwhm="0.001449" res="328577.8" algo="FTMS"/>
<pk mz="476.213725" i="2424920.8" sn="16.79" a="2453.81" fwhm="0.001242" res="383281.9" algo="FTMS"/>
<pk mz="476.250201" i="1544800.1" sn="9.76" a="1891.57" fwhm="0.001536" res="310104.2" algo="FTMS"/>
<pk mz="477.014340" i="1941753.3" sn="12.87" a="2136.77" fwhm="0.001342" res="355481.8" algo="FTMS"/>
<pk mz="477.031089" i="3760380.5" sn="27.14" a="5020.87" fwhm="0.001468" res="324986.5" algo="FTMS"/>
<pk mz="477.067435" i="4594948.0" sn="33.69" a="6944.17" fwhm="0.001592" res="299668.6" algo="FTMS"/>
<pk mz="477.078676" i="2131206.0" sn="14.36" a="1957.11" fwhm="0.001193" res="399833.5" algo="FTMS"/>
<pk mz="477.088401" i="1395208.0" sn="8.58" a="1365.46" fwhm="0.001279" res="373110.3" algo="FTMS"/>
<pk mz="477.103857" i="5127435.0" sn="37.87" a="6816.45" fwhm="0.001426" res="334663.4" algo="FTMS"/>
<pk mz="477.115144" i="2191629.3" sn="14.83" a="2617.67" fwhm="0.001336" res="357170.7" algo="FTMS"/>
<pk mz="477.140274" i="4480274.5" sn="32.79" a="6105.95" fwhm="0.001460" res="326916.0" algo="FTMS"/>
<pk mz="477.153101" i="1459476.9" sn="9.09" a="1496.25" fwhm="0.001291" res="369623.4" algo="FTMS"/>
<pk mz="477.172626" i="6416665.0" sn="47.98" a="10254.42" fwhm="0.001570" res="303861.2" algo="FTMS"/>
<pk mz="477.176628" i="1889561.6" sn="12.46" a="2551.67" fwhm="0.001533" res="311257.7" algo="FTMS"/>
<pk mz="477.189764" i="3359004.3" sn="23.99" a="4316.01" fwhm="0.001412" res="338028.1" algo="FTMS"/>
<pk mz="477.197858" i="1857053.9" sn="12.21" a="2447.41" fwhm="0.001563" res="305367.8" algo="FTMS"/>
<pk mz="477.226083" i="3150627.5" sn="22.36" a="4247.52" fwhm="0.001517" res="314643.2" algo="FTMS"/>
<pk mz="477.262522" i="1738794.9" sn="11.28" a="1973.81" fwhm="0.001461" res="326605.5" algo="FTMS"/>
<pk mz="478.062716" i="2044362.6" sn="13.68" a="2669.84" fwhm="0.001421" res="336471.9" algo="FTMS"/>
<pk mz="478.070733" i="1510348.1" sn="9.49" a="2143.59" fwhm="0.001793" res="266564.0" algo="FTMS"/>
<pk mz="478.073933" i="1307340.8" sn="7.89" a="1101.82" fwhm="0.001218" res="392581.9" algo="FTMS"/>
<pk mz="478.099073" i="2692561.8" sn="18.76" a="3723.86" fwhm="0.001500" res="318748.3" algo="FTMS"/>
<pk mz="478.107307" i="1566931.5" sn="9.93" a="1844.39" fwhm="0.001527" res="313176.2" algo="FTMS"/>
<pk mz="478.110530" i="1217748.1" sn="7.19" a="1230.90" fwhm="0.001458" res="327998.7" algo="FTMS"/>
<pk mz="478.176007" i="1505761.1" sn="9.45" a="1849.89" fwhm="0.001557" res="307130.0" algo="FTMS"/>
<pk mz="478.192975" i="2499556.5" sn="17.25" a="2876.63" fwhm="0.001355" res="352901.0" algo="FTMS"/>
<pk mz="478.229451" i="1798379.8" sn="11.74" a="1887.26" fwhm="0.001386" res="344938.2" algo="FTMS"/>
<pk mz="479.046812" i="4809358.5" sn="35.37" a="6393.34" fwhm="0.001421" res="337158.3" algo="FTMS"/>
<pk mz="479.083185" i="6010518.0" sn="44.79" a="8308.88" fwhm="0.001465" res="326953.5" algo="FTMS"/>
<pk mz="479.094374" i="2634904.0" sn="18.31" a="3234.44" fwhm="0.001411" res="339524.9" algo="FTMS"/>
<pk mz="479.119532" i="7245469.0" sn="54.48" a="10729.66" fwhm="0.001501" res="319122.1" algo="FTMS"/>
<pk mz="479.130752" i="2024095.3" sn="13.51" a="2139.69" fwhm="0.001308" res="366348.1" algo="FTMS"/>
<pk mz="479.147841" i="2427554.8" sn="16.68" a="2805.20" fwhm="0.001356" res="353250.5" algo="FTMS"/>
<pk mz="479.156014" i="3478180.3" sn="24.92" a="4328.74" fwhm="0.001380" res="347273.9" algo="FTMS"/>
<pk mz="479.169070" i="2560166.8" sn="17.72" a="2918.91" fwhm="0.001357" res="353208.1" algo="FTMS"/>
<pk mz="479.192430" i="2028715.5" sn="13.55" a="2381.69" fwhm="0.001411" res="339544.0" algo="FTMS"/>
<pk mz="479.205339" i="4335278.0" sn="31.65" a="5951.32" fwhm="0.001467" res="326683.0" algo="FTMS"/>
<pk mz="479.214776" i="1531311.9" sn="9.65" a="1852.32" fwhm="0.001470" res="325900.1" algo="FTMS"/>
<pk mz="479.241771" i="2609333.3" sn="18.11" a="2887.84" fwhm="0.001325" res="361782.9" algo="FTMS"/>
<pk mz="480.041972" i="1335636.1" sn="8.11" a="1025.72" fwhm="0.001099" res="436635.5" algo="FTMS"/>
<pk mz="480.050281" i="1216085.8" sn="7.17" a="1484.87" fwhm="0.001744" res="275239.5" algo="FTMS"/>
<pk mz="480.078426" i="2680155.3" sn="18.66" a="3497.22" fwhm="0.001423" res="337420.9" algo="FTMS"/>
<pk mz="480.086337" i="1517148.9" sn="9.54" a="1758.87" fwhm="0.001389" res="345750.4" algo="FTMS"/>
<pk mz="480.114762" i="2338146.5" sn="15.98" a="2580.50" fwhm="0.001307" res="367286.5" algo="FTMS"/>
<pk mz="480.122800" i="1703268.1" sn="11.00" a="1856.90" fwhm="0.001337" res="359062.8" algo="FTMS"/>
<pk mz="480.150948" i="2017129.8" sn="13.46" a="2143.50" fwhm="0.001328" res="361568.7" algo="FTMS"/>
<pk mz="480.164315" i="1275244.4" sn="7.64" a="1126.62" fwhm="0.001304" res="368265.8" algo="FTMS"/>
<pk mz="480.208627" i="1788021.1" sn="11.66" a="2619.73" fwhm="0.001649" res="291170.1" algo="FTMS"/>
<pk mz="480.245087" i="1371004.4" sn="8.39" a="1323.33" fwhm="0.001389" res="345858.0" algo="FTMS"/>
<pk mz="481.026106" i="2633750.8" sn="18.30" a="3522.97" fwhm="0.001408" res="341739.8" algo="FTMS"/>
<pk mz="481.062380" i="6823966.0" sn="51.17" a="9976.76" fwhm="0.001508" res="318929.8" algo="FTMS"/>
<pk mz="481.073764" i="1799456.3" sn="11.75" a="2468.74" fwhm="0.001539" res="312558.6" algo="FTMS"/>
<pk mz="481.098717" i="6904869.0" sn="51.81" a="9921.04" fwhm="0.001505" res="319716.1" algo="FTMS"/>
<pk mz="481.110105" i="2314791.5" sn="15.79" a="2663.05" fwhm="0.001307" res="368018.0" algo="FTMS"/>
<pk mz="481.135168" i="6353964.5" sn="47.49" a="8801.66" fwhm="0.001477" res="325775.1" algo="FTMS"/>
<pk mz="481.146588" i="1482286.6" sn="9.26" a="1979.84" fwhm="0.001631" res="294971.2" algo="FTMS"/>
<pk mz="481.163450" i="80124976.0" z="-1" sn="626.33" a="119613.05" fwhm="0.001479" res="325257.4" algo="FTMS" component_name="J" deconvoluted_molecular_mass="481.164021" deconvoluted_isotopic_mass="481.164011"/>
<pk mz="481.171598" i="3540019.5" sn="25.41" a="4199.64" fwhm="0.001369" res="351494.7" algo="FTMS"/>
<pk mz="481.184644" i="3152438.0" sn="22.37" a="4418.90" fwhm="0.001531" res="314311.4" algo="FTMS"/>
<pk mz="481.208019" i="1895482.8" sn="12.50" a="1798.29" fwhm="0.001208" res="398229.2" algo="FTMS"/>
<pk mz="481.221086" i="3017277.3" sn="21.30" a="4211.99" fwhm="0.001559" res="308633.8" algo="FTMS"/>
<pk mz="481.238744" i="1658688.8" sn="10.64" a="1642.95" fwhm="0.001286" res="374083.0" algo="FTMS"/>
<pk mz="481.244245" i="1939521.9" sn="12.85" a="2096.34" fwhm="0.001310" res="367292.7" algo="FTMS"/>
<pk mz="481.280680" i="1502281.1" sn="9.42" a="1224.98" fwhm="0.001275" res="377555.4" algo="FTMS"/>
<pk mz="482.057587" i="1707234.3" sn="11.02" a="1747.77" fwhm="0.001309" res="368268.0" algo="FTMS"/>
<pk mz="482.065712" i="1250787.8" sn="7.44" a="944.43" fwhm="0.001149" res="419409.5" algo="FTMS"/>
<pk mz="482.094102" i="2114281.5" sn="14.22" a="2857.31" fwhm="0.001559" res="309234.2" algo="FTMS"/>
<pk mz="482.102038" i="1383915.0" sn="8.49" a="1513.68" fwhm="0.001394" res="345862.9" algo="FTMS"/>
<pk mz="482.130316" i="2133744.5" sn="14.37" a="2798.17" fwhm="0.001613" res="298815.5" algo="FTMS"/>
<pk mz="482.138373" i="1914866.1" sn="12.65" a="2372.56" fwhm="0.001487" res="324265.3" algo="FTMS"/>
<pk mz="482.143446" i="1693427.1" sn="10.92" a="1948.72" fwhm="0.001513" res="318764.7" algo="FTMS"/>
<pk mz="482.166836" i="20188408.0" z="-1" sn="156.04" a="30716.63" fwhm="0.001491" res="323433.1" algo="FTMS" component_name="J" deconvoluted_molecular_mass="481.164021" deconvoluted_isotopic_mass="482.167401"/>
<pk mz="482.179916" i="1777402.3" sn="11.57" a="2202.09" fwhm="0.001457" res="331038.1" algo="FTMS"/>
<pk mz="482.216539" i="1207041.5" sn="7.10" a="1108.53" fwhm="0.001316" res="366336.7" algo="FTMS"/>
<pk mz="483.020441" i="1357983.4" sn="8.28" a="1150.18" fwhm="0.001182" res="408542.1" algo="FTMS"/>
<pk mz="483.041720" i="3240355.5" sn="23.05" a="3958.07" fwhm="0.001375" res="351335.1" algo="FTMS"/>
<pk mz="483.056950" i="1408934.5" sn="8.68" a="1467.69" fwhm="0.001586" res="304603.4" algo="FTMS"/>
<pk mz="483.068242" i="1250984.8" sn="7.44" a="1326.33" fwhm="0.001471" res="328487.5" algo="FTMS"/>
<pk mz="483.078083" i="7077290.5" sn="53.16" a="10113.75" fwhm="0.001451" res="332986.8" algo="FTMS"/>
<pk mz="483.089210" i="1605036.9" sn="10.22" a="1661.39" fwhm="0.001298" res="372231.4" algo="FTMS"/>
<pk mz="483.114425" i="6959538.0" sn="52.23" a="9929.49" fwhm="0.001478" res="326898.0" algo="FTMS"/>
<pk mz="483.125662" i="2049972.0" sn="13.71" a="2985.16" fwhm="0.001571" res="307577.6" algo="FTMS"/>
<pk mz="483.136830" i="4091318.3" sn="29.73" a="6248.37" fwhm="0.001598" res="302424.8" algo="FTMS"/>
<pk mz="483.150797" i="4605369.0" sn="33.76" a="5999.14" fwhm="0.001420" res="340260.0" algo="FTMS"/>
<pk mz="483.160526" i="24354234.0" z="-1" sn="188.72" a="37020.64" fwhm="0.001503" res="321447.0" algo="FTMS" component_name="Y" deconvoluted_molecular_mass="483.160994" deconvoluted_isotopic_mass="483.161093"/>
<pk mz="483.163896" i="1641147.5" sn="10.50" a="1863.58" fwhm="0.001423" res="339574.4" algo="FTMS"/>
<pk mz="483.167773" i="1569724.3" sn="9.94" a="2228.87" fwhm="0.001694" res="285196.2" algo="FTMS"/>
<pk mz="483.170166" i="2804156.8" z="-1" sn="19.63" a="3201.33" fwhm="0.001344" res="359444.6" algo="FTMS" component_name="J" deconvoluted_molecular_mass="481.164021" deconvoluted_isotopic_mass="483.170733"/>
<pk mz="483.187201" i="3434432.0" sn="24.57" a="4743.51" fwhm="0.001500" res="322195.8" algo="FTMS"/>
<pk mz="483.200224" i="1290946.6" sn="7.76" a="1269.61" fwhm="0.001344" res="359630.6" algo="FTMS"/>
<pk mz="483.223539" i="3643847.3" sn="26.22" a="4441.12" fwhm="0.001361" res="354945.8" algo="FTMS"/>
<pk mz="483.236704" i="1584073.8" sn="10.06" a="1808.16" fwhm="0.001486" res="325202.2" algo="FTMS"/>
<pk mz="483.259951" i="2880462.3" sn="20.23" a="3335.04" fwhm="0.001359" res="355586.0" algo="FTMS"/>
<pk mz="483.296310" i="1596373.5" sn="10.15" a="1420.96" fwhm="0.001247" res="387473.0" algo="FTMS"/>
<pk mz="484.052234" i="1288553.4" sn="7.74" a="1378.10" fwhm="0.001342" res="360586.3" algo="FTMS"/>
<pk mz="484.073409" i="2004077.5" sn="13.35" a="2634.23" fwhm="0.001592" res="304080.5" algo="FTMS"/>
<pk mz="484.081394" i="1954927.0" sn="12.96" a="2397.63" fwhm="0.001416" res="341826.4" algo="FTMS"/>
<pk mz="484.109580" i="1999988.5" sn="13.32" a="2204.31" fwhm="0.001393" res="347418.5" algo="FTMS"/>
<pk mz="484.117813" i="1700470.1" sn="10.97" a="1682.78" fwhm="0.001308" res="370075.2" algo="FTMS"/>
<pk mz="484.121029" i="1266550.8" sn="7.56" a="1343.84" fwhm="0.001492" res="324453.3" algo="FTMS"/>
<pk mz="484.159116" i="1706110.3" sn="11.01" a="1952.26" fwhm="0.001443" res="335538.3" algo="FTMS"/>
<pk mz="484.163829" i="6675071.0" z="-1" sn="50.00" a="9883.39" fwhm="0.001534" res="315585.0" algo="FTMS" component_name="Y" deconvoluted_molecular_mass="483.160994" deconvoluted_isotopic_mass="484.164399"/>
<pk mz="484.181989" i="1227522.6" sn="7.26" a="1561.67" fwhm="0.001701" res="284632.4" algo="FTMS"/>
<pk mz="484.195681" i="1373317.4" sn="8.40" a="1369.40" fwhm="0.001324" res="365574.7" algo="FTMS"/>
<pk mz="485.036221" i="2366249.3" sn="16.19" a="2695.76" fwhm="0.001330" res="364793.5" algo="FTMS"/>
<pk mz="485.047451" i="1221163.4" sn="7.21" a="1029.60" fwhm="0.001201" res="403765.2" algo="FTMS"/>
<pk mz="485.057269" i="5149485.5" sn="38.03" a="7453.87" fwhm="0.001542" res="314614.9" algo="FTMS"/>
<pk mz="485.072454" i="2100016.3" sn="14.10" a="2672.76" fwhm="0.001438" res="337255.7" algo="FTMS"/>
<pk mz="485.083932" i="1432114.5" sn="8.86" a="1749.33" fwhm="0.001717" res="282576.4" algo="FTMS"/>
<pk mz="485.093675" i="6187828.5" sn="46.18" a="9141.84" fwhm="0.001519" res="319449.2" algo="FTMS"/>
<pk mz="485.108852" i="1221431.4" sn="7.21" a="1236.28" fwhm="0.001388" res="349571.5" algo="FTMS"/>
<pk mz="485.130027" i="4516667.5" sn="33.06" a="5912.21" fwhm="0.001474" res="329203.6" algo="FTMS"/>
<pk mz="485.166355" i="3730242.5" z="-1" sn="26.89" a="5359.76" fwhm="0.001489" res="325735.1" algo="FTMS" component_name="Y" deconvoluted_molecular_mass="483.160994" deconvoluted_isotopic_mass="485.166927"/>
<pk mz="485.202833" i="3887945.5" sn="28.13" a="5251.92" fwhm="0.001442" res="336388.9" algo="FTMS"/>
<pk mz="485.225290" i="2090318.0" sn="14.02" a="2723.80" fwhm="0.001547" res="313659.4" algo="FTMS"/>
<pk mz="485.239245" i="5066576.5" sn="37.38" a="6979.05" fwhm="0.001461" res="332085.4" algo="FTMS"/>
<pk mz="485.275659" i="4566872.0" sn="33.46" a="6267.70" fwhm="0.001497" res="324120.4" algo="FTMS"/>
<pk mz="485.311965" i="1457502.9" sn="9.06" a="1463.61" fwhm="0.001388" res="349585.2" algo="FTMS"/>
<pk mz="486.031466" i="1332714.5" sn="8.08" a="1218.92" fwhm="0.001281" res="379524.4" algo="FTMS"/>
<pk mz="486.067791" i="1702385.5" sn="10.98" a="1912.52" fwhm="0.001434" res="338951.5" algo="FTMS"/>
<pk mz="486.079350" i="1443059.8" sn="8.94" a="1830.41" fwhm="0.001685" res="288436.6" algo="FTMS"/>
<pk mz="486.089011" i="1198837.6" sn="7.03" a="1319.32" fwhm="0.001534" res="316942.5" algo="FTMS"/>
<pk mz="486.097112" i="1808887.3" sn="11.82" a="1868.63" fwhm="0.001302" res="373325.9" algo="FTMS"/>
<pk mz="486.125151" i="1355260.6" sn="8.26" a="1579.48" fwhm="0.001720" res="282632.3" algo="FTMS"/>
<pk mz="486.242587" i="1331987.4" sn="8.07" a="1196.54" fwhm="0.001303" res="373258.2" algo="FTMS"/>
<pk mz="486.256988" i="1595414.1" sn="10.14" a="1832.13" fwhm="0.001361" res="357305.3" algo="FTMS"/>
<pk mz="487.015406" i="1992872.8" sn="13.26" a="2339.71" fwhm="0.001439" res="338537.1" algo="FTMS"/>
<pk mz="487.036578" i="1371308.9" sn="8.38" a="1738.84" fwhm="0.001623" res="300018.2" algo="FTMS"/>
<pk mz="487.051884" i="2871471.8" sn="20.15" a="3640.28" fwhm="0.001447" res="336642.7" algo="FTMS"/>
<pk mz="487.063093" i="1522866.0" sn="9.57" a="1713.85" fwhm="0.001588" res="306760.1" algo="FTMS"/>
<pk mz="487.072992" i="4026036.0" sn="29.21" a="6200.11" fwhm="0.001649" res="295419.4" algo="FTMS"/>
<pk mz="487.088214" i="2727094.8" sn="19.02" a="3427.53" fwhm="0.001447" res="336725.4" algo="FTMS"/>
<pk mz="487.099491" i="1590457.0" sn="10.10" a="1594.53" fwhm="0.001301" res="374266.3" algo="FTMS"/>
<pk mz="487.109339" i="3983547.0" sn="28.88" a="5698.74" fwhm="0.001544" res="315576.1" algo="FTMS"/>
<pk mz="487.124504" i="1915581.8" sn="12.65" a="2044.90" fwhm="0.001409" res="345839.4" algo="FTMS"/>
<pk mz="487.145735" i="3349698.0" sn="23.90" a="4645.98" fwhm="0.001478" res="329566.0" algo="FTMS"/>
<pk mz="487.160984" i="1258948.9" sn="7.50" a="1220.99" fwhm="0.001438" res="338670.5" algo="FTMS"/>
<pk mz="487.181932" i="2762441.0" sn="19.30" a="3754.56" fwhm="0.001473" res="330729.5" algo="FTMS"/>
<pk mz="487.210482" i="1594062.4" sn="10.13" a="1559.83" fwhm="0.001294" res="376558.2" algo="FTMS"/>
<pk mz="487.218459" i="4359376.0" sn="31.83" a="6316.23" fwhm="0.001540" res="316455.1" algo="FTMS"/>
<pk mz="487.240965" i="2796244.3" sn="19.56" a="3322.43" fwhm="0.001355" res="359647.3" algo="FTMS"/>
<pk mz="487.254909" i="3679447.0" sn="26.49" a="4287.63" fwhm="0.001344" res="362522.0" algo="FTMS"/>
<pk mz="487.291317" i="2941662.0" sn="20.70" a="3747.00" fwhm="0.001457" res="334475.1" algo="FTMS"/>
<pk mz="488.047134" i="1777007.4" sn="11.56" a="1675.63" fwhm="0.001270" res="384218.0" algo="FTMS"/>
<pk mz="488.083438" i="2152310.5" sn="14.51" a="2468.28" fwhm="0.001367" res="356991.5" algo="FTMS"/>
<pk mz="488.094683" i="1791096.5" sn="11.67" a="2268.31" fwhm="0.001541" res="316766.8" algo="FTMS"/>
<pk mz="488.112751" i="1212796.0" sn="7.13" a="1021.70" fwhm="0.001328" res="367446.3" algo="FTMS"/>
<pk mz="488.188502" i="1432202.6" sn="8.86" a="1858.90" fwhm="0.001642" res="297231.4" algo="FTMS"/>
<pk mz="488.213718" i="2374543.5" sn="16.25" a="2773.96" fwhm="0.001409" res="346557.4" algo="FTMS"/>
<pk mz="489.031079" i="3075628.0" sn="21.75" a="3791.84" fwhm="0.001434" res="341042.1" algo="FTMS"/>
<pk mz="489.052208" i="1897776.1" sn="12.51" a="2602.86" fwhm="0.001542" res="317172.5" algo="FTMS"/>
<pk mz="489.067501" i="3566131.0" sn="25.60" a="4729.76" fwhm="0.001470" res="332802.3" algo="FTMS"/>
<pk mz="489.078740" i="2424885.3" sn="16.64" a="3130.81" fwhm="0.001450" res="337210.4" algo="FTMS"/>
<pk mz="489.088457" i="3045431.0" sn="21.51" a="4836.18" fwhm="0.001675" res="292021.5" algo="FTMS"/>
<pk mz="489.103853" i="3410490.0" sn="24.38" a="4282.28" fwhm="0.001436" res="340620.6" algo="FTMS"/>
<pk mz="489.114990" i="2290748.0" sn="15.59" a="3353.77" fwhm="0.001749" res="279684.2" algo="FTMS"/>
<pk mz="489.125082" i="1910334.0" sn="12.61" a="2465.72" fwhm="0.001580" res="309532.5" algo="FTMS"/>
<pk mz="489.140241" i="3948097.0" sn="28.60" a="5375.86" fwhm="0.001495" res="327214.8" algo="FTMS"/>
<pk mz="489.153327" i="1317187.4" sn="7.95" a="1469.45" fwhm="0.001572" res="311204.8" algo="FTMS"/>
<pk mz="489.161403" i="1600068.9" sn="10.17" a="2221.34" fwhm="0.001862" res="262687.1" algo="FTMS"/>
<pk mz="489.176734" i="1242695.9" sn="7.37" a="874.69" fwhm="0.001133" res="431847.5" algo="FTMS"/>
<pk mz="489.189667" i="2235466.3" sn="15.16" a="3167.33" fwhm="0.001540" res="317726.0" algo="FTMS"/>
<pk mz="489.197729" i="2384972.0" sn="16.33" a="2536.99" fwhm="0.001329" res="367990.5" algo="FTMS"/>
<pk mz="489.220526" i="1504848.3" sn="9.42" a="1764.56" fwhm="0.001396" res="350448.3" algo="FTMS"/>
<pk mz="489.226157" i="1901137.4" sn="12.53" a="2127.16" fwhm="0.001381" res="354272.0" algo="FTMS"/>
<pk mz="489.234084" i="3527762.8" sn="25.30" a="5524.53" fwhm="0.001665" res="293880.5" algo="FTMS"/>
<pk mz="489.270561" i="1960025.8" sn="13.00" a="2210.66" fwhm="0.001317" res="371527.6" algo="FTMS"/>
<pk mz="489.277595" i="1705051.1" sn="11.00" a="1947.15" fwhm="0.001370" res="357194.4" algo="FTMS"/>
<pk mz="490.062715" i="2809072.8" sn="19.50" a="3828.73" fwhm="0.001582" res="309841.4" algo="FTMS"/>
<pk mz="490.074474" i="1354483.0" sn="8.18" a="1562.64" fwhm="0.001566" res="312907.5" algo="FTMS"/>
<pk mz="490.099029" i="2099703.8" sn="13.98" a="2841.42" fwhm="0.001621" res="302383.1" algo="FTMS"/>
<pk mz="490.110202" i="1251321.9" sn="7.37" a="1260.21" fwhm="0.001422" res="344659.8" algo="FTMS"/>
<pk mz="490.135183" i="1304318.6" sn="7.79" a="1369.58" fwhm="0.001428" res="343324.4" algo="FTMS"/>
<pk mz="490.156565" i="1302530.8" sn="7.77" a="1181.47" fwhm="0.001267" res="387012.7" algo="FTMS"/>
<pk mz="490.193064" i="2837769.8" sn="19.72" a="3921.96" fwhm="0.001523" res="321958.2" algo="FTMS"/>
<pk mz="490.229432" i="2161424.5" sn="14.46" a="2545.19" fwhm="0.001451" res="337745.1" algo="FTMS"/>
<pk mz="490.292319" i="1282076.5" sn="7.61" a="1179.96" fwhm="0.001273" res="385158.5" algo="FTMS"/>
<pk mz="491.046727" i="4858795.5" sn="35.45" a="7499.91" fwhm="0.001595" res="307863.8" algo="FTMS"/>
<pk mz="491.058054" i="1995181.8" sn="13.16" a="2727.89" fwhm="0.001519" res="323248.7" algo="FTMS"/>
<pk mz="491.067671" i="1665455.6" sn="10.60" a="2260.81" fwhm="0.001846" res="266061.0" algo="FTMS"/>
<pk mz="491.083098" i="4850610.5" sn="35.39" a="6722.21" fwhm="0.001495" res="328578.5" algo="FTMS"/>
<pk mz="491.094436" i="2309044.8" sn="15.61" a="3295.80" fwhm="0.001566" res="313592.6" algo="FTMS"/>
<pk mz="491.119484" i="3732409.5" sn="26.68" a="4700.34" fwhm="0.001372" res="357836.0" algo="FTMS"/>
<pk mz="491.130752" i="1607099.5" sn="10.14" a="2119.56" fwhm="0.001853" res="265016.6" algo="FTMS"/>
<pk mz="491.155880" i="3521984.3" sn="25.05" a="5056.30" fwhm="0.001564" res="314014.1" algo="FTMS"/>
<pk mz="491.168965" i="2273218.8" sn="15.33" a="2922.84" fwhm="0.001535" res="320041.1" algo="FTMS"/>
<pk mz="491.192256" i="1966535.1" sn="12.94" a="2542.79" fwhm="0.001550" res="316925.9" algo="FTMS"/>
<pk mz="491.205345" i="3980233.8" sn="28.61" a="5476.93" fwhm="0.001476" res="332733.9" algo="FTMS"/>
<pk mz="491.241760" i="2849744.5" sn="19.81" a="3678.12" fwhm="0.001451" res="338586.9" algo="FTMS"/>
<pk mz="491.249939" i="1780178.1" sn="11.49" a="2251.13" fwhm="0.001559" res="315095.7" algo="FTMS"/>
<pk mz="491.278090" i="1384663.4" sn="8.41" a="1295.31" fwhm="0.001306" res="376165.0" algo="FTMS"/>
<pk mz="492.042047" i="1672039.6" sn="10.65" a="1793.40" fwhm="0.001459" res="337302.2" algo="FTMS"/>
<pk mz="492.050071" i="1455209.1" sn="8.96" a="1587.26" fwhm="0.001432" res="343588.4" algo="FTMS"/>
<pk mz="492.078346" i="2707566.5" sn="18.71" a="3203.32" fwhm="0.001370" res="359194.6" algo="FTMS"/>
<pk mz="492.089457" i="1455728.6" sn="8.96" a="1868.47" fwhm="0.001695" res="290313.8" algo="FTMS"/>
<pk mz="492.114783" i="2016885.4" sn="13.33" a="2249.83" fwhm="0.001396" res="352638.8" algo="FTMS"/>
<pk mz="492.123039" i="1302646.9" sn="7.77" a="1427.61" fwhm="0.001431" res="343803.9" algo="FTMS"/>
<pk mz="492.159407" i="1237629.8" sn="7.26" a="1200.33" fwhm="0.001385" res="355261.9" algo="FTMS"/>
<pk mz="492.172307" i="1542016.3" sn="9.63" a="1794.57" fwhm="0.001569" res="313702.8" algo="FTMS"/>
<pk mz="492.208662" i="1908871.0" sn="12.49" a="1873.06" fwhm="0.001270" res="387558.1" algo="FTMS"/>
<pk mz="492.245034" i="1833357.9" sn="11.90" a="2695.51" fwhm="0.001685" res="292145.5" algo="FTMS"/>
<pk mz="493.026044" i="2446624.5" sn="16.67" a="3221.71" fwhm="0.001480" res="333212.6" algo="FTMS"/>
<pk mz="493.062377" i="5882151.5" sn="43.41" a="8647.55" fwhm="0.001551" res="317851.8" algo="FTMS"/>
<pk mz="493.073482" i="1924393.5" sn="12.61" a="2130.11" fwhm="0.001335" res="369262.7" algo="FTMS"/>
<pk mz="493.098778" i="5978414.0" sn="44.16" a="9228.66" fwhm="0.001612" res="305831.8" algo="FTMS"/>
<pk mz="493.109975" i="2318128.3" sn="15.67" a="3415.85" fwhm="0.001609" res="306442.0" algo="FTMS"/>
<pk mz="493.135069" i="5891381.0" sn="43.49" a="8606.68" fwhm="0.001546" res="319003.0" algo="FTMS"/>
<pk mz="493.171494" i="2804539.8" sn="19.46" a="3813.56" fwhm="0.001479" res="333352.4" algo="FTMS"/>
<pk mz="493.184530" i="3254078.3" sn="22.96" a="4324.66" fwhm="0.001495" res="329798.5" algo="FTMS"/>
<pk mz="493.207895" i="1338178.6" sn="8.05" a="1178.37" fwhm="0.001179" res="418216.3" algo="FTMS"/>
<pk mz="493.221012" i="3751237.0" sn="26.83" a="4831.64" fwhm="0.001409" res="349943.1" algo="FTMS"/>
<pk mz="493.230561" i="1227846.9" sn="7.19" a="1291.85" fwhm="0.001381" res="357259.6" algo="FTMS"/>
<pk mz="493.257325" i="2189132.0" sn="14.67" a="2395.91" fwhm="0.001332" res="370444.5" algo="FTMS"/>
<pk mz="494.057648" i="2143713.5" sn="14.31" a="3101.34" fwhm="0.001578" res="313002.4" algo="FTMS"/>
<pk mz="494.065725" i="1605603.0" sn="10.13" a="1664.10" fwhm="0.001260" res="392082.1" algo="FTMS"/>
<pk mz="494.094051" i="2617320.3" sn="18.00" a="3386.13" fwhm="0.001491" res="331280.1" algo="FTMS"/>
<pk mz="494.102172" i="1524969.8" sn="9.50" a="2006.11" fwhm="0.001614" res="306063.0" algo="FTMS"/>
<pk mz="494.130392" i="1913327.0" sn="12.52" a="2107.36" fwhm="0.001410" res="350512.3" algo="FTMS"/>
<pk mz="494.138392" i="1481200.5" sn="9.16" a="1478.22" fwhm="0.001417" res="348709.2" algo="FTMS"/>
<pk mz="494.180070" i="1290488.3" sn="7.67" a="1477.73" fwhm="0.001576" res="313514.6" algo="FTMS"/>
<pk mz="494.187923" i="1476601.8" sn="9.12" a="1737.39" fwhm="0.001515" res="326217.9" algo="FTMS"/>
<pk mz="494.224569" i="1828864.5" sn="11.86" a="2356.86" fwhm="0.001492" res="331297.9" algo="FTMS"/>
<pk mz="495.041608" i="3819160.3" sn="27.35" a="5077.04" fwhm="0.001458" res="339559.9" algo="FTMS"/>
<pk mz="495.078073" i="6797983.0" sn="50.54" a="10596.44" fwhm="0.001599" res="309612.2" algo="FTMS"/>
<pk mz="495.089266" i="1874337.1" sn="12.22" a="2750.30" fwhm="0.001648" res="300359.4" algo="FTMS"/>
<pk mz="495.114400" i="6033062.0" sn="44.59" a="8500.90" fwhm="0.001495" res="331078.3" algo="FTMS"/>
<pk mz="495.125620" i="2266280.0" sn="15.27" a="3131.77" fwhm="0.001575" res="314376.4" algo="FTMS"/>
<pk mz="495.142818" i="3685035.0" sn="26.31" a="5273.60" fwhm="0.001518" res="326102.3" algo="FTMS"/>
<pk mz="495.150774" i="4697772.5" sn="34.19" a="6463.33" fwhm="0.001485" res="333411.0" algo="FTMS"/>
<pk mz="495.162190" i="1367214.8" sn="8.27" a="1964.20" fwhm="0.002433" res="203483.9" algo="FTMS"/>
<pk mz="495.183209" i="14124723.0" z="-1" sn="107.57" a="22850.44" fwhm="0.001615" res="306527.7" algo="FTMS" component_name="n" deconvoluted_molecular_mass="495.183804" deconvoluted_isotopic_mass="495.183807"/>
<pk mz="495.187254" i="2773683.3" sn="19.22" a="3498.02" fwhm="0.001513" res="327333.8" algo="FTMS"/>
<pk mz="495.200328" i="2889397.8" sn="20.12" a="3573.25" fwhm="0.001460" res="339116.5" algo="FTMS"/>
<pk mz="495.218084" i="1527225.0" sn="9.51" a="1627.60" fwhm="0.001407" res="351942.4" algo="FTMS"/>
<pk mz="495.223813" i="1699002.1" sn="10.85" a="1759.62" fwhm="0.001327" res="373095.9" algo="FTMS"/>
<pk mz="495.236606" i="2653884.5" sn="18.28" a="3559.41" fwhm="0.001463" res="338510.7" algo="FTMS"/>
<pk mz="495.260110" i="1506496.9" sn="9.35" a="1858.93" fwhm="0.001446" res="342390.1" algo="FTMS"/>
<pk mz="496.073315" i="2376023.0" sn="16.12" a="2807.91" fwhm="0.001475" res="336349.7" algo="FTMS"/>
<pk mz="496.081348" i="1676376.5" sn="10.67" a="1927.81" fwhm="0.001414" res="350911.1" algo="FTMS"/>
<pk mz="496.109770" i="2442077.8" sn="16.63" a="3558.22" fwhm="0.001459" res="340065.7" algo="FTMS"/>
<pk mz="496.117910" i="1258079.3" sn="7.42" a="1413.79" fwhm="0.001527" res="324847.8" algo="FTMS"/>
<pk mz="496.146157" i="2286948.5" sn="15.43" a="2602.05" fwhm="0.001371" res="361976.7" algo="FTMS"/>
<pk mz="496.153963" i="1219173.9" sn="7.12" a="1323.37" fwhm="0.001701" res="291704.7" algo="FTMS"/>
<pk mz="496.186535" i="3862380.0" z="-1" sn="27.69" a="4893.58" fwhm="0.001479" res="335402.5" algo="FTMS" component_name="n" deconvoluted_molecular_mass="495.183804" deconvoluted_isotopic_mass="496.187136"/>
<pk mz="496.195473" i="1839469.5" sn="11.94" a="1954.55" fwhm="0.001364" res="363651.9" algo="FTMS"/>
<pk mz="496.231754" i="1501812.3" sn="9.32" a="1933.38" fwhm="0.001659" res="299200.0" algo="FTMS"/>
<pk mz="497.020946" i="1498373.3" sn="9.29" a="1797.96" fwhm="0.001549" res="320835.8" algo="FTMS"/>
<pk mz="497.036142" i="1542920.0" sn="9.63" a="1539.79" fwhm="0.001343" res="370013.5" algo="FTMS"/>
<pk mz="497.057281" i="5758988.0" sn="42.45" a="9059.81" fwhm="0.001611" res="308623.1" algo="FTMS"/>
<pk mz="497.092512" i="11360274.0" z="-1" sn="86.05" a="15101.07" fwhm="0.001347" res="369045.6" algo="FTMS" component_name="AB" deconvoluted_molecular_mass="497.093112" deconvoluted_isotopic_mass="497.093116"/>
<pk mz="497.094133" i="4857874.5" sn="35.44" a="4654.66" fwhm="0.001089" res="456630.5" algo="FTMS"/>
<pk mz="497.104792" i="2756628.5" sn="19.08" a="3993.85" fwhm="0.001698" res="292719.7" algo="FTMS"/>
<pk mz="497.116049" i="2935830.5" sn="20.48" a="3533.49" fwhm="0.001400" res="355025.5" algo="FTMS"/>
<pk mz="497.130031" i="5991449.0" sn="44.26" a="9366.02" fwhm="0.001610" res="308815.3" algo="FTMS"/>
<pk mz="497.141278" i="3782683.3" sn="27.07" a="5997.26" fwhm="0.001715" res="289922.8" algo="FTMS"/>
<pk mz="497.152505" i="4846621.5" sn="35.35" a="7029.08" fwhm="0.001540" res="322792.4" algo="FTMS"/>
<pk mz="497.158387" i="6912030.5" sn="51.42" a="10283.74" fwhm="0.001552" res="320340.4" algo="FTMS"/>
<pk mz="497.166331" i="3478559.8" sn="24.70" a="4637.83" fwhm="0.001453" res="342064.9" algo="FTMS"/>
<pk mz="497.202878" i="3080742.5" sn="21.60" a="4341.42" fwhm="0.001482" res="335546.8" algo="FTMS"/>
<pk mz="497.215815" i="1611304.9" sn="10.17" a="1970.09" fwhm="0.001545" res="321911.1" algo="FTMS"/>
<pk mz="497.239270" i="2785325.3" sn="19.30" a="3504.60" fwhm="0.001471" res="337947.1" algo="FTMS"/>
<pk mz="497.275572" i="2661427.8" sn="18.34" a="3212.69" fwhm="0.001430" res="347697.3" algo="FTMS"/>
<pk mz="498.067868" i="1780164.4" sn="11.48" a="2602.43" fwhm="0.001727" res="288406.9" algo="FTMS"/>
<pk mz="498.089022" i="2461896.3" sn="16.79" a="3270.04" fwhm="0.001596" res="312042.0" algo="FTMS"/>
<pk mz="498.092308" i="3260104.8" sn="23.00" a="4340.77" fwhm="0.001505" res="331011.4" algo="FTMS"/>
<pk mz="498.095814" i="1211081.5" z="-1" sn="7.05" a="952.09" fwhm="0.001085" res="459285.6" algo="FTMS" component_name="AB" deconvoluted_molecular_mass="497.093112" deconvoluted_isotopic_mass="498.096420"/>
<pk mz="498.125369" i="1747662.9" sn="11.23" a="2047.31" fwhm="0.001459" res="341368.3" algo="FTMS"/>
<pk mz="498.155983" i="1260500.5" sn="7.43" a="1358.21" fwhm="0.001609" res="309628.0" algo="FTMS"/>
<pk mz="498.161795" i="3026133.5" sn="21.18" a="4490.01" fwhm="0.001662" res="299765.2" algo="FTMS"/>
<pk mz="498.174838" i="1803223.9" sn="11.66" a="2253.89" fwhm="0.001565" res="318345.9" algo="FTMS"/>
<pk mz="498.211258" i="1325534.5" sn="7.94" a="1619.82" fwhm="0.001513" res="329384.8" algo="FTMS"/>
<pk mz="498.930091" i="2455393.0" sn="16.73" a="3145.25" fwhm="0.001487" res="335483.4" algo="FTMS"/>
<pk mz="499.015253" i="1582704.4" sn="9.94" a="1785.14" fwhm="0.001648" res="302881.7" algo="FTMS"/>
<pk mz="499.026865" i="1292914.5" sn="7.69" a="1298.73" fwhm="0.001335" res="373843.5" algo="FTMS"/>
<pk mz="499.036501" i="2680692.3" sn="18.49" a="3702.00" fwhm="0.001550" res="321985.3" algo="FTMS"/>
<pk mz="499.051870" i="3087223.0" sn="21.65" a="4273.56" fwhm="0.001568" res="318219.4" algo="FTMS"/>
<pk mz="499.063003" i="1856889.0" sn="12.07" a="2225.90" fwhm="0.001459" res="341944.0" algo="FTMS"/>
<pk mz="499.072963" i="5761403.0" sn="42.47" a="8872.37" fwhm="0.001551" res="321702.2" algo="FTMS"/>
<pk mz="499.089610" i="6053246.0" sn="44.74" a="10306.15" fwhm="0.001821" res="274099.4" algo="FTMS"/>
<pk mz="499.109329" i="5783937.5" sn="42.64" a="8957.17" fwhm="0.001604" res="311192.9" algo="FTMS"/>
<pk mz="499.120625" i="1615747.4" sn="10.20" a="1688.63" fwhm="0.001463" res="341278.4" algo="FTMS"/>
<pk mz="499.145592" i="4219272.0" sn="30.46" a="6033.06" fwhm="0.001567" res="318514.3" algo="FTMS"/>
<pk mz="499.155346" i="2619785.8" sn="18.01" a="3765.72" fwhm="0.001706" res="292528.8" algo="FTMS"/>
<pk mz="499.182133" i="2954638.5" sn="20.62" a="4088.64" fwhm="0.001533" res="325644.0" algo="FTMS"/>
<pk mz="499.218472" i="3969429.3" sn="28.52" a="5659.57" fwhm="0.001554" res="321248.3" algo="FTMS"/>
<pk mz="499.254928" i="4943259.5" sn="36.10" a="7540.51" fwhm="0.001619" res="308431.1" algo="FTMS"/>
<pk mz="499.291270" i="2905506.3" sn="20.24" a="3373.70" fwhm="0.001360" res="367148.3" algo="FTMS"/>
<pk mz="499.327947" i="1266472.9" sn="7.48" a="1902.78" fwhm="0.002061" res="242247.8" algo="FTMS"/>
<pk mz="500.046939" i="2190378.5" sn="14.67" a="3172.45" fwhm="0.001700" res="294085.7" algo="FTMS"/>
<pk mz="500.076232" i="1516847.8" sn="9.43" a="1656.73" fwhm="0.001359" res="367842.3" algo="FTMS"/>
<pk mz="500.083400" i="1826353.0" sn="11.84" a="1991.92" fwhm="0.001415" res="353536.2" algo="FTMS"/>
<pk mz="500.089296" i="1642034.1" sn="10.40" a="2175.69" fwhm="0.001530" res="326795.5" algo="FTMS"/>
<pk mz="500.094393" i="1676339.0" sn="10.67" a="2972.20" fwhm="0.002042" res="244923.0" algo="FTMS"/>
<pk mz="500.104467" i="1343796.8" sn="8.08" a="1440.06" fwhm="0.001427" res="350539.7" algo="FTMS"/>
<pk mz="500.112722" i="1821238.3" sn="11.80" a="2217.29" fwhm="0.001469" res="340519.7" algo="FTMS"/>
<pk mz="500.258060" i="1370448.4" sn="8.29" a="1197.81" fwhm="0.001291" res="387588.5" algo="FTMS"/>
<pk mz="501.031060" i="3284186.8" sn="23.18" a="4549.62" fwhm="0.001564" res="320422.0" algo="FTMS"/>
<pk mz="501.052196" i="2929374.5" sn="20.42" a="3679.27" fwhm="0.001418" res="353263.1" algo="FTMS"/>
<pk mz="501.067514" i="2418913.3" sn="16.45" a="2655.60" fwhm="0.001302" res="384773.4" algo="FTMS"/>
<pk mz="501.078803" i="2193635.3" sn="14.69" a="2676.34" fwhm="0.001446" res="346547.2" algo="FTMS"/>
<pk mz="501.088573" i="4673253.0" sn="33.99" a="8287.91" fwhm="0.001763" res="284280.2" algo="FTMS"/>
<pk mz="501.098015" i="1237990.8" sn="7.25" a="1600.55" fwhm="0.001715" res="292215.6" algo="FTMS"/>
<pk mz="501.103951" i="2314471.8" sn="15.63" a="3457.49" fwhm="0.001659" res="302024.9" algo="FTMS"/>
<pk mz="501.115180" i="1620713.9" sn="10.23" a="2066.61" fwhm="0.001770" res="283137.7" algo="FTMS"/>
<pk mz="501.124995" i="3869419.5" sn="27.74" a="5957.17" fwhm="0.001609" res="311398.1" algo="FTMS"/>
<pk mz="501.140112" i="1567726.3" sn="9.82" a="1978.06" fwhm="0.001503" res="333352.8" algo="FTMS"/>
<pk mz="501.161345" i="2434802.0" sn="16.57" a="3520.00" fwhm="0.001644" res="304776.6" algo="FTMS"/>
<pk mz="501.183624" i="1247222.0" sn="7.33" a="1512.78" fwhm="0.001548" res="323788.5" algo="FTMS"/>
<pk mz="501.197746" i="3095288.5" sn="21.71" a="4032.76" fwhm="0.001531" res="327421.1" algo="FTMS"/>
<pk mz="501.234162" i="3953407.0" sn="28.39" a="5672.94" fwhm="0.001466" res="342022.3" algo="FTMS"/>
<pk mz="501.256513" i="1932547.0" sn="12.66" a="2298.43" fwhm="0.001458" res="343791.4" algo="FTMS"/>
<pk mz="501.270492" i="4025093.5" sn="28.95" a="5246.50" fwhm="0.001470" res="340949.0" algo="FTMS"/>
<pk mz="501.306865" i="2038540.0" sn="13.49" a="2426.42" fwhm="0.001442" res="347620.1" algo="FTMS"/>
<pk mz="502.034255" i="1414541.4" sn="8.63" a="1629.93" fwhm="0.001609" res="311967.6" algo="FTMS"/>
<pk mz="502.062750" i="2354578.5" sn="15.94" a="3277.40" fwhm="0.001652" res="303835.9" algo="FTMS"/>
<pk mz="502.070894" i="1257619.9" sn="7.41" a="1149.05" fwhm="0.001253" res="400847.3" algo="FTMS"/>
<pk mz="502.099024" i="2300312.8" sn="15.52" a="2981.82" fwhm="0.001608" res="312336.4" algo="FTMS"/>
<pk mz="502.146935" i="1396129.3" sn="8.48" a="1574.50" fwhm="0.001655" res="303470.7" algo="FTMS"/>
<pk mz="502.156629" i="1388451.0" sn="8.42" a="1507.11" fwhm="0.001407" res="356982.5" algo="FTMS"/>
<pk mz="502.193029" i="1848745.5" sn="12.01" a="2021.12" fwhm="0.001371" res="366350.5" algo="FTMS"/>
<pk mz="502.229274" i="1690287.9" sn="10.77" a="2175.70" fwhm="0.001543" res="325508.3" algo="FTMS"/>
<pk mz="503.046726" i="4143168.3" sn="29.86" a="5802.05" fwhm="0.001509" res="333465.5" algo="FTMS"/>
<pk mz="503.057987" i="1715778.3" sn="10.97" a="2431.60" fwhm="0.001722" res="292219.2" algo="FTMS"/>
<pk mz="503.067840" i="2588228.0" sn="17.76" a="3849.75" fwhm="0.001579" res="318552.0" algo="FTMS"/>
<pk mz="503.083136" i="4339782.5" sn="31.39" a="6620.95" fwhm="0.001634" res="307895.3" algo="FTMS"/>
<pk mz="503.094376" i="2048584.6" sn="13.56" a="3142.88" fwhm="0.001779" res="282802.0" algo="FTMS"/>
<pk mz="503.104308" i="2537034.5" sn="17.36" a="3294.60" fwhm="0.001521" res="330803.3" algo="FTMS"/>
<pk mz="503.119503" i="3371085.0" sn="23.85" a="4478.54" fwhm="0.001492" res="337137.9" algo="FTMS"/>
<pk mz="503.130553" i="1366607.0" sn="8.25" a="1659.06" fwhm="0.001508" res="333585.3" algo="FTMS"/>
<pk mz="503.140597" i="2201168.8" sn="14.75" a="2909.46" fwhm="0.001594" res="315604.6" algo="FTMS"/>
<pk mz="503.155952" i="2007379.5" sn="13.24" a="2588.94" fwhm="0.001718" res="292859.9" algo="FTMS"/>
<pk mz="503.177118" i="1540183.3" sn="9.60" a="1840.08" fwhm="0.001455" res="345807.8" algo="FTMS"/>
<pk mz="503.192428" i="1220441.9" sn="7.12" a="1065.41" fwhm="0.001270" res="396276.4" algo="FTMS"/>
<pk mz="503.205393" i="1865052.1" sn="12.13" a="2753.15" fwhm="0.001666" res="302095.5" algo="FTMS"/>
<pk mz="503.213420" i="2714205.5" sn="18.74" a="3426.70" fwhm="0.001484" res="339130.2" algo="FTMS"/>
<pk mz="503.241808" i="2163810.5" sn="14.46" a="2706.24" fwhm="0.001452" res="346499.8" algo="FTMS"/>
<pk mz="503.249772" i="2897508.0" sn="20.17" a="4362.93" fwhm="0.001682" res="299202.8" algo="FTMS"/>
<pk mz="503.286076" i="1854570.4" sn="12.05" a="2226.59" fwhm="0.001474" res="341362.3" algo="FTMS"/>
<pk mz="504.041906" i="2170094.8" sn="14.51" a="3088.17" fwhm="0.001740" res="289756.0" algo="FTMS"/>
<pk mz="504.078406" i="2646773.3" sn="18.22" a="4257.42" fwhm="0.001706" res="295549.2" algo="FTMS"/>
<pk mz="504.089342" i="1422071.1" sn="8.68" a="1748.69" fwhm="0.001543" res="326696.6" algo="FTMS"/>
<pk mz="504.107737" i="1282810.4" z="-10" sn="7.60" a="1657.02" fwhm="0.001743" res="289135.8" algo="FTMS" component_name="z" deconvoluted_molecular_mass="5050.150776" deconvoluted_isotopic_mass="5050.154018"/>
<pk mz="504.114928" i="1620219.6" sn="10.23" a="1622.44" fwhm="0.001330" res="378943.8" algo="FTMS"/>
<pk mz="504.125774" i="1787645.5" sn="11.53" a="2550.14" fwhm="0.001657" res="304286.1" algo="FTMS"/>
<pk mz="504.146340" i="1218305.1" sn="7.10" a="1054.13" fwhm="0.001303" res="386912.6" algo="FTMS"/>
<pk mz="504.151255" i="1315330.0" sn="7.85" a="1362.31" fwhm="0.001409" res="357773.0" algo="FTMS"/>
<pk mz="504.172265" i="1776901.6" sn="11.45" a="2542.52" fwhm="0.001757" res="286957.1" algo="FTMS"/>
<pk mz="504.208604" i="2406156.0" z="-10" sn="16.24" a="2814.70" fwhm="0.001431" res="352230.3" algo="FTMS" component_name="z" deconvoluted_molecular_mass="5050.150776" deconvoluted_isotopic_mass="5051.162690"/>
<pk mz="504.245135" i="1512210.4" sn="9.32" a="1595.59" fwhm="0.001385" res="364195.2" algo="FTMS"/>
<pk mz="504.281005" i="1249048.6" sn="7.29" a="1114.76" fwhm="0.001450" res="347710.5" algo="FTMS"/>
<pk mz="504.307869" i="11717917.0" z="-10" sn="88.25" a="19068.27" fwhm="0.001633" res="308903.7" algo="FTMS" component_name="z" deconvoluted_molecular_mass="5050.150776" deconvoluted_isotopic_mass="5052.155349"/>
<pk mz="505.026015" i="2983322.3" sn="20.70" a="4458.53" fwhm="0.001676" res="301259.8" algo="FTMS"/>
<pk mz="505.062364" i="4763040.5" sn="34.46" a="6982.33" fwhm="0.001570" res="321762.9" algo="FTMS"/>
<pk mz="505.073729" i="2013602.5" sn="13.20" a="2814.00" fwhm="0.001559" res="323993.9" algo="FTMS"/>
<pk mz="505.083471" i="1490084.3" sn="9.15" a="2017.41" fwhm="0.001660" res="304283.6" algo="FTMS"/>
<pk mz="505.098719" i="4096422.8" sn="29.31" a="5869.81" fwhm="0.001562" res="323386.4" algo="FTMS"/>
<pk mz="505.110077" i="2104232.8" sn="13.90" a="2990.38" fwhm="0.001693" res="298429.4" algo="FTMS"/>
<pk mz="505.120250" i="1341738.6" sn="8.01" a="2006.50" fwhm="0.002013" res="250887.0" algo="FTMS"/>
<pk mz="505.135312" i="4499885.0" sn="32.43" a="5979.47" fwhm="0.001409" res="358528.1" algo="FTMS"/>
<pk mz="505.146476" i="1917103.1" sn="12.45" a="2869.72" fwhm="0.001784" res="283156.4" algo="FTMS"/>
<pk mz="505.171521" i="1900467.5" sn="12.33" a="2019.74" fwhm="0.001447" res="349087.3" algo="FTMS"/>
<pk mz="505.184671" i="1740725.8" sn="11.09" a="2310.41" fwhm="0.001557" res="324450.6" algo="FTMS"/>
<pk mz="505.192586" i="1682615.1" sn="10.64" a="2268.69" fwhm="0.001706" res="296195.8" algo="FTMS"/>
<pk mz="505.220960" i="2778556.0" sn="19.12" a="4098.11" fwhm="0.001631" res="309687.6" algo="FTMS"/>
<pk mz="505.228951" i="1469373.4" sn="8.99" a="1378.43" fwhm="0.001243" res="406479.4" algo="FTMS"/>
<pk mz="505.257350" i="2534850.3" sn="17.23" a="3397.43" fwhm="0.001611" res="313704.5" algo="FTMS"/>
<pk mz="505.311295" i="3014603.8" sn="20.94" a="4500.00" fwhm="0.001565" res="322897.2" algo="FTMS"/>
<pk mz="505.393230" i="5171674.0" sn="37.62" a="7806.50" fwhm="0.001611" res="313626.1" algo="FTMS"/>
<pk mz="506.057647" i="2101836.5" sn="13.88" a="2956.37" fwhm="0.001607" res="314976.2" algo="FTMS"/>
<pk mz="506.065721" i="1536333.9" sn="9.51" a="1612.24" fwhm="0.001434" res="352994.4" algo="FTMS"/>
<pk mz="506.094054" i="2454610.8" sn="16.61" a="3602.23" fwhm="0.001661" res="304732.2" algo="FTMS"/>
<pk mz="506.102182" i="1348436.3" sn="8.06" a="1362.96" fwhm="0.001412" res="358335.0" algo="FTMS"/>
<pk mz="506.105274" i="1289300.8" sn="7.60" a="957.71" fwhm="0.001287" res="393162.9" algo="FTMS"/>
<pk mz="506.130377" i="1639257.0" sn="10.30" a="1725.74" fwhm="0.001468" res="344765.0" algo="FTMS"/>
<pk mz="506.138730" i="1647194.5" sn="10.37" a="1504.96" fwhm="0.001222" res="414037.2" algo="FTMS"/>
<pk mz="506.187852" i="1696098.9" sn="10.74" a="2086.01" fwhm="0.001568" res="322776.6" algo="FTMS"/>
<pk mz="506.199251" i="1555300.9" sn="9.66" a="2115.53" fwhm="0.001757" res="288128.7" algo="FTMS"/>
<pk mz="506.224375" i="1729129.3" sn="11.00" a="1869.04" fwhm="0.001389" res="364435.8" algo="FTMS"/>
<pk mz="506.260543" i="1347439.4" sn="8.05" a="1255.84" fwhm="0.001385" res="365464.2" algo="FTMS"/>
<pk mz="507.041633" i="4223733.0" sn="30.29" a="7008.31" fwhm="0.001749" res="289821.0" algo="FTMS"/>
<pk mz="507.078057" i="5596923.5" sn="40.91" a="8303.27" fwhm="0.001581" res="320742.5" algo="FTMS"/>
<pk mz="507.089224" i="2505469.5" sn="17.00" a="4023.79" fwhm="0.001761" res="287879.0" algo="FTMS"/>
<pk mz="507.114376" i="4393729.5" sn="31.61" a="6398.12" fwhm="0.001579" res="321245.1" algo="FTMS"/>
<pk mz="507.125537" i="1966851.6" sn="12.84" a="3309.64" fwhm="0.001979" res="256276.1" algo="FTMS"/>
<pk mz="507.150770" i="3948296.0" sn="28.16" a="5819.60" fwhm="0.001585" res="320029.3" algo="FTMS"/>
<pk mz="507.162059" i="1627145.8" sn="10.21" a="2439.57" fwhm="0.002241" res="226350.7" algo="FTMS"/>
<pk mz="507.187265" i="1690382.1" sn="10.70" a="2104.17" fwhm="0.001555" res="326188.6" algo="FTMS"/>
<pk mz="507.200155" i="2891024.3" sn="19.98" a="4102.69" fwhm="0.001549" res="327505.7" algo="FTMS"/>
<pk mz="507.218185" i="1328403.4" sn="7.90" a="1756.97" fwhm="0.001658" res="305953.5" algo="FTMS"/>
<pk mz="507.236558" i="3164438.5" sn="22.10" a="4474.29" fwhm="0.001574" res="322318.6" algo="FTMS"/>
<pk mz="507.246216" i="1444888.1" sn="8.80" a="1568.35" fwhm="0.001454" res="348865.5" algo="FTMS"/>
<pk mz="507.272894" i="1817884.8" sn="11.68" a="1978.67" fwhm="0.001374" res="369123.7" algo="FTMS"/>
<pk mz="508.073152" i="2597796.8" sn="17.72" a="3419.09" fwhm="0.001553" res="327245.7" algo="FTMS"/>
<pk mz="508.109739" i="1375146.9" sn="8.26" a="1326.58" fwhm="0.001371" res="370683.0" algo="FTMS"/>
<pk mz="508.117944" i="1486252.3" sn="9.12" a="1825.45" fwhm="0.001520" res="334295.9" algo="FTMS"/>
<pk mz="508.146038" i="1224625.0" sn="7.10" a="1413.62" fwhm="0.001506" res="337472.9" algo="FTMS"/>
<pk mz="508.158574" i="1234867.1" sn="7.17" a="2608.68" fwhm="0.002827" res="179767.1" algo="FTMS"/>
<pk mz="508.195574" i="1649081.4" sn="10.38" a="2451.04" fwhm="0.001869" res="271876.4" algo="FTMS"/>
<pk mz="508.240194" i="1310401.0" sn="7.76" a="1401.23" fwhm="0.001618" res="314195.5" algo="FTMS"/>
<pk mz="509.020928" i="1423940.5" sn="8.64" a="1398.36" fwhm="0.001371" res="371184.6" algo="FTMS"/>
<pk mz="509.057316" i="4643914.5" sn="33.54" a="6759.99" fwhm="0.001550" res="328418.3" algo="FTMS"/>
<pk mz="509.093643" i="4917329.0" sn="35.65" a="7637.66" fwhm="0.001633" res="311810.8" algo="FTMS"/>
<pk mz="509.104874" i="1645138.6" sn="10.35" a="1608.48" fwhm="0.001295" res="393080.3" algo="FTMS"/>
<pk mz="509.130040" i="5150807.0" sn="37.46" a="8036.24" fwhm="0.001678" res="303406.8" algo="FTMS"/>
<pk mz="509.166424" i="3248221.0" sn="22.74" a="4818.89" fwhm="0.001667" res="305509.2" algo="FTMS"/>
<pk mz="509.202873" i="2200163.0" sn="14.64" a="2964.17" fwhm="0.001527" res="333475.4" algo="FTMS"/>
<pk mz="509.216024" i="2303077.3" sn="15.43" a="3374.98" fwhm="0.002012" res="253134.7" algo="FTMS"/>
<pk mz="509.233739" i="1473640.3" sn="9.02" a="1847.73" fwhm="0.001656" res="307479.0" algo="FTMS"/>
<pk mz="509.239120" i="1646441.1" sn="10.36" a="1806.06" fwhm="0.001478" res="344475.9" algo="FTMS"/>
<pk mz="509.252274" i="2291307.5" sn="15.34" a="3388.41" fwhm="0.001773" res="287280.2" algo="FTMS"/>
<pk mz="509.275661" i="1299567.4" sn="7.67" a="1607.81" fwhm="0.001696" res="300232.0" algo="FTMS"/>
<pk mz="510.052487" i="1486577.1" sn="9.12" a="1663.51" fwhm="0.001543" res="330536.3" algo="FTMS"/>
<pk mz="510.088888" i="1678583.1" sn="10.60" a="2234.42" fwhm="0.001577" res="323430.5" algo="FTMS"/>
<pk mz="510.125170" i="1342205.3" sn="8.00" a="1115.02" fwhm="0.001288" res="395936.8" algo="FTMS"/>
<pk mz="510.161904" i="1226627.4" sn="7.11" a="1474.35" fwhm="0.001770" res="288234.2" algo="FTMS"/>
<pk mz="511.036524" i="2827668.3" sn="19.49" a="3642.81" fwhm="0.001507" res="339008.0" algo="FTMS"/>
<pk mz="511.051861" i="1517206.8" sn="9.35" a="2071.56" fwhm="0.001679" res="304315.5" algo="FTMS"/>
<pk mz="511.072887" i="5688730.5" sn="41.62" a="8803.73" fwhm="0.001656" res="308530.9" algo="FTMS"/>
<pk mz="511.108165" i="8169888.0" sn="60.80" a="11288.13" fwhm="0.001407" res="363187.3" algo="FTMS"/>
<pk mz="511.109890" i="2912672.5" sn="20.15" a="2599.04" fwhm="0.001026" res="498226.1" algo="FTMS"/>
<pk mz="511.120492" i="1840546.1" sn="11.85" a="2643.60" fwhm="0.001727" res="295985.0" algo="FTMS"/>
<pk mz="511.131881" i="1592228.0" sn="9.93" a="2011.52" fwhm="0.001582" res="323121.6" algo="FTMS"/>
<pk mz="511.137662" i="4346277.0" sn="31.23" a="7591.40" fwhm="0.001817" res="281256.5" algo="FTMS"/>
<pk mz="511.145645" i="4103590.3" sn="29.36" a="6110.20" fwhm="0.001667" res="306691.3" algo="FTMS"/>
<pk mz="511.182083" i="1998252.3" sn="13.07" a="2395.10" fwhm="0.001522" res="335799.4" algo="FTMS"/>
<pk mz="511.218490" i="1881010.3" sn="12.17" a="2488.81" fwhm="0.001590" res="321516.8" algo="FTMS"/>
<pk mz="511.231602" i="1401012.5" sn="8.46" a="1901.14" fwhm="0.001700" res="300644.5" algo="FTMS"/>
<pk mz="511.254841" i="2133944.3" sn="14.12" a="2567.83" fwhm="0.001422" res="359535.1" algo="FTMS"/>
<pk mz="511.291051" i="1997246.3" sn="13.07" a="2621.45" fwhm="0.001582" res="323280.9" algo="FTMS"/>
<pk mz="512.068298" i="1674557.8" sn="10.57" a="1953.40" fwhm="0.001542" res="332008.4" algo="FTMS"/>
<pk mz="512.076336" i="1227071.1" sn="7.11" a="1211.06" fwhm="0.001362" res="375983.4" algo="FTMS"/>
<pk mz="512.083605" i="1328960.3" sn="7.90" a="1675.20" fwhm="0.001582" res="323663.1" algo="FTMS"/>
<pk mz="512.104683" i="1586243.8" sn="9.89" a="1881.09" fwhm="0.001442" res="355014.1" algo="FTMS"/>
<pk mz="512.107850" i="2765380.3" sn="19.01" a="4038.26" fwhm="0.001618" res="316419.4" algo="FTMS"/>
<pk mz="512.140994" i="3009097.8" sn="20.89" a="4557.65" fwhm="0.001692" res="302636.0" algo="FTMS"/>
<pk mz="512.148949" i="1268555.0" sn="7.43" a="1184.41" fwhm="0.001413" res="362392.5" algo="FTMS"/>
<pk mz="512.190723" i="1495121.8" sn="9.18" a="1946.86" fwhm="0.001705" res="300345.0" algo="FTMS"/>
<pk mz="513.031105" i="1716442.5" sn="10.89" a="2171.88" fwhm="0.001643" res="312213.0" algo="FTMS"/>
<pk mz="513.052214" i="3885790.0" sn="27.67" a="5992.32" fwhm="0.001659" res="309292.3" algo="FTMS"/>
<pk mz="513.067466" i="1748960.4" sn="11.14" a="2421.61" fwhm="0.001749" res="293413.9" algo="FTMS"/>
<pk mz="513.078603" i="1895138.3" sn="12.27" a="2343.06" fwhm="0.001594" res="321780.7" algo="FTMS"/>
<pk mz="513.088612" i="4678372.0" sn="33.80" a="6684.37" fwhm="0.001548" res="331442.7" algo="FTMS"/>
<pk mz="513.105355" i="4812518.5" sn="34.84" a="8205.99" fwhm="0.001735" res="295763.9" algo="FTMS"/>
<pk mz="513.124905" i="4201193.5" sn="30.11" a="5924.04" fwhm="0.001560" res="329029.6" algo="FTMS"/>
<pk mz="513.134585" i="1692907.3" sn="10.71" a="2654.81" fwhm="0.002378" res="215826.4" algo="FTMS"/>
<pk mz="513.149321" i="1895661.6" sn="12.28" a="2332.43" fwhm="0.001487" res="345091.1" algo="FTMS"/>
<pk mz="513.161421" i="3378415.8" sn="23.75" a="5092.93" fwhm="0.001674" res="306515.1" algo="FTMS"/>
<pk mz="513.197799" i="3161333.5" sn="22.07" a="4596.73" fwhm="0.001699" res="302117.4" algo="FTMS"/>
<pk mz="513.234221" i="2983675.5" sn="20.69" a="4124.77" fwhm="0.001512" res="339375.5" algo="FTMS"/>
<pk mz="513.270468" i="2984193.3" sn="20.70" a="4279.33" fwhm="0.001568" res="327335.5" algo="FTMS"/>
<pk mz="513.306948" i="2084103.3" sn="13.74" a="2514.21" fwhm="0.001493" res="343722.7" algo="FTMS"/>
<pk mz="514.026587" i="1368187.1" sn="8.20" a="1708.35" fwhm="0.001799" res="285664.4" algo="FTMS"/>
<pk mz="514.062906" i="1679744.9" sn="10.61" a="1956.15" fwhm="0.001591" res="323164.9" algo="FTMS"/>
<pk mz="514.099165" i="1656710.8" sn="10.43" a="1963.72" fwhm="0.001538" res="334355.6" algo="FTMS"/>
<pk mz="514.104944" i="1613703.6" sn="10.10" a="2232.11" fwhm="0.001703" res="301886.9" algo="FTMS"/>
<pk mz="514.120227" i="1913226.1" sn="12.41" a="2385.84" fwhm="0.001530" res="335941.1" algo="FTMS"/>
<pk mz="514.156672" i="1355664.0" sn="8.10" a="1866.70" fwhm="0.001690" res="304146.0" algo="FTMS"/>
<pk mz="514.192908" i="1218965.8" sn="7.04" a="1328.45" fwhm="0.001634" res="314778.3" algo="FTMS"/>
<pk mz="515.010300" i="1614104.3" sn="10.10" a="1861.30" fwhm="0.001509" res="341296.2" algo="FTMS"/>
<pk mz="515.031670" i="1465627.6" sn="8.95" a="1681.47" fwhm="0.001435" res="358916.7" algo="FTMS"/>
<pk mz="515.046746" i="3352606.0" sn="23.54" a="4589.66" fwhm="0.001605" res="320978.3" algo="FTMS"/>
<pk mz="515.057936" i="1843231.9" sn="11.87" a="2265.95" fwhm="0.001573" res="327388.5" algo="FTMS"/>
<pk mz="515.067871" i="3873825.5" sn="27.57" a="6438.49" fwhm="0.001803" res="285741.9" algo="FTMS"/>
<pk mz="515.083199" i="2186275.8" sn="14.52" a="2959.23" fwhm="0.001586" res="324843.1" algo="FTMS"/>
<pk mz="515.094275" i="1466661.6" sn="8.96" a="1888.04" fwhm="0.001690" res="304845.6" algo="FTMS"/>
<pk mz="515.104246" i="4979751.0" sn="36.13" a="8310.25" fwhm="0.001767" res="291490.2" algo="FTMS"/>
<pk mz="515.140685" i="2630189.0" sn="17.96" a="3714.15" fwhm="0.001632" res="315608.6" algo="FTMS"/>
<pk mz="515.176972" i="2277426.8" sn="15.23" a="2763.09" fwhm="0.001533" res="335982.0" algo="FTMS"/>
<pk mz="515.213308" i="2865720.5" sn="19.78" a="3803.19" fwhm="0.001572" res="327833.1" algo="FTMS"/>
<pk mz="515.249810" i="3840062.3" sn="27.31" a="5828.11" fwhm="0.001573" res="327595.4" algo="FTMS"/>
<pk mz="515.286079" i="2491972.0" sn="16.89" a="3512.84" fwhm="0.001653" res="311701.1" algo="FTMS"/>
<pk mz="515.322586" i="1832521.9" sn="11.79" a="2298.84" fwhm="0.001597" res="322768.1" algo="FTMS"/>
<pk mz="516.041984" i="1532091.4" sn="9.46" a="1796.04" fwhm="0.001441" res="358115.6" algo="FTMS"/>
<pk mz="516.071494" i="1375936.0" sn="8.26" a="1897.52" fwhm="0.001818" res="283919.5" algo="FTMS"/>
<pk mz="516.078414" i="1806017.1" sn="11.58" a="2042.31" fwhm="0.001565" res="329723.2" algo="FTMS"/>
<pk mz="516.114605" i="1396166.8" sn="8.41" a="1563.05" fwhm="0.001544" res="334235.4" algo="FTMS"/>
<pk mz="516.125974" i="1439688.6" sn="8.75" a="1814.08" fwhm="0.001804" res="286088.5" algo="FTMS"/>
<pk mz="516.135700" i="1235914.1" sn="7.17" a="1478.60" fwhm="0.001622" res="318160.3" algo="FTMS"/>
<pk mz="516.208696" i="1472469.6" sn="9.00" a="1502.05" fwhm="0.001452" res="355442.7" algo="FTMS"/>
<pk mz="516.231207" i="1352409.1" sn="8.07" a="1469.11" fwhm="0.001429" res="361354.0" algo="FTMS"/>
<pk mz="516.245208" i="1922011.4" sn="12.48" a="2682.00" fwhm="0.001717" res="300683.4" algo="FTMS"/>
<pk mz="516.267495" i="1230046.9" sn="7.13" a="1437.50" fwhm="0.001619" res="318888.9" algo="FTMS"/>
<pk mz="517.026011" i="2308949.5" sn="15.47" a="3196.42" fwhm="0.001563" res="330847.2" algo="FTMS"/>
<pk mz="517.047143" i="2073432.6" sn="13.65" a="3160.97" fwhm="0.001837" res="281388.2" algo="FTMS"/>
<pk mz="517.062345" i="3865947.0" sn="27.51" a="5594.12" fwhm="0.001578" res="327745.6" algo="FTMS"/>
<pk mz="517.073572" i="2047836.9" sn="13.45" a="3187.04" fwhm="0.001839" res="281161.1" algo="FTMS"/>
<pk mz="517.083527" i="3102046.3" sn="21.60" a="4412.54" fwhm="0.001616" res="319884.3" algo="FTMS"/>
<pk mz="517.098807" i="3350880.8" sn="23.53" a="4878.02" fwhm="0.001640" res="315271.3" algo="FTMS"/>
<pk mz="517.109947" i="1688930.5" sn="10.68" a="2108.29" fwhm="0.001544" res="335022.6" algo="FTMS"/>
<pk mz="517.119999" i="2119012.0" sn="14.00" a="3009.36" fwhm="0.001616" res="320025.6" algo="FTMS"/>
<pk mz="517.135311" i="2390886.5" sn="16.10" a="3483.07" fwhm="0.001690" res="305912.8" algo="FTMS"/>
<pk mz="517.156374" i="1849705.8" sn="11.92" a="2497.45" fwhm="0.001644" res="314647.2" algo="FTMS"/>
<pk mz="517.171654" i="1515372.0" sn="9.33" a="2137.01" fwhm="0.001828" res="282933.8" algo="FTMS"/>
<pk mz="517.184606" i="1342574.1" sn="8.00" a="1861.30" fwhm="0.001843" res="280606.4" algo="FTMS"/>
<pk mz="517.192751" i="1701231.4" sn="10.77" a="2441.99" fwhm="0.001580" res="327354.6" algo="FTMS"/>
<pk mz="517.220966" i="1373299.8" sn="8.23" a="1347.47" fwhm="0.001447" res="357444.9" algo="FTMS"/>
<pk mz="517.229035" i="3338613.0" sn="23.43" a="4729.86" fwhm="0.001627" res="317981.6" algo="FTMS"/>
<pk mz="517.257573" i="1476473.4" sn="9.03" a="1504.88" fwhm="0.001389" res="372265.0" algo="FTMS"/>
<pk mz="517.265439" i="2199930.8" sn="14.63" a="3315.88" fwhm="0.001652" res="313036.9" algo="FTMS"/>
<pk mz="518.057642" i="2317813.3" sn="15.54" a="3012.52" fwhm="0.001601" res="323620.8" algo="FTMS"/>
<pk mz="518.093963" i="1541370.8" sn="9.53" a="2657.95" fwhm="0.002437" res="212619.5" algo="FTMS"/>
<pk mz="518.105216" i="1816572.5" sn="11.66" a="2114.79" fwhm="0.001535" res="337632.8" algo="FTMS"/>
<pk mz="518.130321" i="1910272.4" sn="12.39" a="2668.48" fwhm="0.001634" res="317172.0" algo="FTMS"/>
<pk mz="518.188122" i="1776137.3" sn="11.35" a="2347.93" fwhm="0.001662" res="311866.2" algo="FTMS"/>
<pk mz="518.224176" i="2548750.8" sn="17.32" a="3593.86" fwhm="0.001705" res="303951.0" algo="FTMS"/>
<pk mz="518.260754" i="1799188.4" sn="11.53" a="2377.18" fwhm="0.001566" res="330933.2" algo="FTMS"/>
<pk mz="518.297268" i="1651994.0" sn="10.39" a="1849.06" fwhm="0.001573" res="329456.3" algo="FTMS"/>
<pk mz="518.894810" i="1234037.5" sn="7.15" a="2057.96" fwhm="0.002371" res="218836.3" algo="FTMS"/>
<pk mz="519.041654" i="3332748.0" sn="23.39" a="5119.91" fwhm="0.001651" res="314455.4" algo="FTMS"/>
<pk mz="519.078005" i="4408977.5" sn="31.71" a="6764.80" fwhm="0.001648" res="315009.0" algo="FTMS"/>
<pk mz="519.089125" i="2420371.3" sn="16.33" a="3475.38" fwhm="0.001663" res="312229.9" algo="FTMS"/>
<pk mz="519.098897" i="1237908.6" sn="7.18" a="1483.68" fwhm="0.001746" res="297388.7" algo="FTMS"/>
<pk mz="519.114380" i="3986071.0" sn="28.44" a="6254.87" fwhm="0.001685" res="308105.3" algo="FTMS"/>
<pk mz="519.125630" i="1565848.8" sn="9.72" a="2034.19" fwhm="0.001674" res="310182.8" algo="FTMS"/>
<pk mz="519.149686" i="2570908.5" sn="17.49" a="2935.23" fwhm="0.001261" res="411697.6" algo="FTMS"/>
<pk mz="519.187042" i="1784738.1" sn="11.41" a="2902.77" fwhm="0.001894" res="274124.1" algo="FTMS"/>
<pk mz="519.200320" i="2179748.0" sn="14.47" a="3034.32" fwhm="0.001760" res="294971.4" algo="FTMS"/>
<pk mz="519.208159" i="1294245.3" sn="7.62" a="1243.28" fwhm="0.001463" res="354929.5" algo="FTMS"/>
<pk mz="519.236669" i="3030185.8" sn="21.05" a="4631.40" fwhm="0.001728" res="300435.2" algo="FTMS"/>
<pk mz="519.244280" i="1468586.8" sn="8.97" a="1920.90" fwhm="0.001691" res="307128.6" algo="FTMS"/>
<pk mz="519.273021" i="1901231.1" sn="12.31" a="2313.01" fwhm="0.001527" res="340115.2" algo="FTMS"/>
<pk mz="519.281223" i="1564592.4" sn="9.71" a="2013.77" fwhm="0.001730" res="300203.4" algo="FTMS"/>
<pk mz="520.036790" i="1237538.9" sn="7.14" a="1329.22" fwhm="0.001477" res="352063.8" algo="FTMS"/>
<pk mz="520.073315" i="2512168.3" sn="16.94" a="3282.47" fwhm="0.001668" res="311847.3" algo="FTMS"/>
<pk mz="520.109659" i="1575213.8" sn="9.74" a="1626.06" fwhm="0.001411" res="368579.4" algo="FTMS"/>
<pk mz="520.117726" i="1289519.0" sn="7.54" a="1348.70" fwhm="0.001416" res="367253.7" algo="FTMS"/>
<pk mz="520.145816" i="1409843.3" sn="8.46" a="1574.41" fwhm="0.001528" res="340517.6" algo="FTMS"/>
<pk mz="520.203604" i="1925436.0" sn="12.43" a="2456.70" fwhm="0.001645" res="316304.7" algo="FTMS"/>
<pk mz="520.239923" i="1846081.5" sn="11.82" a="2162.67" fwhm="0.001474" res="353003.1" algo="FTMS"/>
<pk mz="520.276201" i="1626694.9" sn="10.13" a="2270.35" fwhm="0.001962" res="265176.4" algo="FTMS"/>
<pk mz="521.020863" i="1274806.5" sn="7.43" a="1036.06" fwhm="0.001278" res="407714.5" algo="FTMS"/>
<pk mz="521.057276" i="4900796.0" sn="35.31" a="8069.25" fwhm="0.001743" res="298929.3" algo="FTMS"/>
<pk mz="521.068362" i="1340093.6" sn="7.93" a="1902.59" fwhm="0.001820" res="286377.1" algo="FTMS"/>
<pk mz="521.093640" i="4254657.5" sn="30.34" a="6141.78" fwhm="0.001606" res="324383.5" algo="FTMS"/>
<pk mz="521.104934" i="2312131.0" sn="15.40" a="3068.40" fwhm="0.001571" res="331680.1" algo="FTMS"/>
<pk mz="521.124320" i="1237957.9" sn="7.14" a="1292.06" fwhm="0.001577" res="330432.4" algo="FTMS"/>
<pk mz="521.130126" i="3784646.8" sn="26.73" a="5488.73" fwhm="0.001622" res="321297.4" algo="FTMS"/>
<pk mz="521.166378" i="2235340.3" sn="14.81" a="3047.30" fwhm="0.001545" res="337431.1" algo="FTMS"/>
<pk mz="521.179538" i="1287118.1" sn="7.52" a="1294.04" fwhm="0.001509" res="345324.5" algo="FTMS"/>
<pk mz="521.215922" i="3594707.5" sn="25.26" a="6227.39" fwhm="0.001838" res="283574.2" algo="FTMS"/>
<pk mz="521.252257" i="3131353.0" sn="21.70" a="5101.22" fwhm="0.001728" res="301674.2" algo="FTMS"/>
<pk mz="522.052512" i="1563727.6" sn="9.65" a="2066.34" fwhm="0.001740" res="299975.5" algo="FTMS"/>
<pk mz="522.088923" i="1872469.0" sn="12.02" a="2959.34" fwhm="0.001846" res="282770.2" algo="FTMS"/>
<pk mz="522.097043" i="1343574.3" sn="7.95" a="1625.94" fwhm="0.001615" res="323321.0" algo="FTMS"/>
<pk mz="522.125115" i="1730138.4" sn="10.93" a="2691.87" fwhm="0.001927" res="270904.9" algo="FTMS"/>
<pk mz="522.133704" i="1571931.6" sn="9.71" a="2182.37" fwhm="0.001694" res="308141.7" algo="FTMS"/>
<pk mz="522.255485" i="1253229.5" sn="7.26" a="1363.08" fwhm="0.001451" res="359983.0" algo="FTMS"/>
<pk mz="523.036555" i="2781920.3" sn="19.01" a="3899.74" fwhm="0.001582" res="330659.6" algo="FTMS"/>
<pk mz="523.073015" i="4736229.5" sn="34.04" a="7688.90" fwhm="0.001728" res="302641.2" algo="FTMS"/>
<pk mz="523.084398" i="1329639.1" sn="7.84" a="1214.09" fwhm="0.001390" res="376362.2" algo="FTMS"/>
<pk mz="523.109426" i="4801771.0" sn="34.54" a="7463.03" fwhm="0.001682" res="311077.1" algo="FTMS"/>
<pk mz="523.120552" i="1907436.4" sn="12.29" a="2608.45" fwhm="0.001691" res="309330.3" algo="FTMS"/>
<pk mz="523.145694" i="4635888.0" sn="33.27" a="7487.28" fwhm="0.001697" res="308203.7" algo="FTMS"/>
<pk mz="523.157103" i="1459185.8" sn="8.84" a="1807.51" fwhm="0.001672" res="312899.1" algo="FTMS"/>
<pk mz="523.182090" i="2555125.5" sn="17.27" a="3373.16" fwhm="0.001607" res="325488.3" algo="FTMS"/>
<pk mz="523.195039" i="1982967.3" sn="12.87" a="3438.64" fwhm="0.002302" res="227309.9" algo="FTMS"/>
<pk mz="523.218718" i="1365754.8" sn="8.12" a="1499.83" fwhm="0.001381" res="378984.7" algo="FTMS"/>
<pk mz="523.233055" i="6352125.0" sn="46.47" a="12655.83" fwhm="0.001836" res="284990.8" algo="FTMS"/>
<pk mz="523.254904" i="1498368.0" sn="9.14" a="1420.41" fwhm="0.001398" res="374417.4" algo="FTMS"/>
<pk mz="523.267847" i="1743105.9" sn="11.02" a="2246.51" fwhm="0.001636" res="319857.7" algo="FTMS"/>
<pk mz="523.291177" i="1252869.3" sn="7.25" a="1245.05" fwhm="0.001442" res="362946.4" algo="FTMS"/>
<pk mz="524.068306" i="1608310.0" sn="9.99" a="1845.06" fwhm="0.001550" res="338165.0" algo="FTMS"/>
<pk mz="524.076356" i="1395575.3" sn="8.35" a="1466.14" fwhm="0.001514" res="346228.3" algo="FTMS"/>
<pk mz="524.104682" i="2140027.3" sn="14.08" a="3316.48" fwhm="0.001852" res="283005.2" algo="FTMS"/>
<pk mz="524.112499" i="1258620.4" sn="7.30" a="1254.58" fwhm="0.001533" res="341793.2" algo="FTMS"/>
<pk mz="524.140906" i="1448832.5" sn="8.76" a="1405.02" fwhm="0.001365" res="383939.1" algo="FTMS"/>
<pk mz="524.226896" i="1529996.9" sn="9.38" a="1905.28" fwhm="0.001676" res="312805.1" algo="FTMS"/>
<pk mz="524.236394" i="1429902.3" sn="8.61" a="1711.17" fwhm="0.001762" res="297529.6" algo="FTMS"/>
<pk mz="525.031204" i="1606656.4" sn="9.97" a="1710.26" fwhm="0.001549" res="339017.2" algo="FTMS"/>
<pk mz="525.052224" i="3792387.5" sn="26.78" a="5868.47" fwhm="0.001678" res="312917.0" algo="FTMS"/>
<pk mz="525.067358" i="1270789.6" sn="7.39" a="1219.23" fwhm="0.001463" res="358891.3" algo="FTMS"/>
<pk mz="525.088531" i="4992520.5" sn="36.01" a="8085.90" fwhm="0.001730" res="303483.1" algo="FTMS"/>
<pk mz="525.112884" i="1273612.1" sn="7.41" a="1287.74" fwhm="0.001605" res="327093.7" algo="FTMS"/>
<pk mz="525.124956" i="4990478.0" sn="35.99" a="8183.93" fwhm="0.001760" res="298339.7" algo="FTMS"/>
<pk mz="525.161335" i="3227155.0" sn="22.43" a="4735.10" fwhm="0.001646" res="319110.8" algo="FTMS"/>
<pk mz="525.189604" i="2113047.0" sn="13.87" a="3007.48" fwhm="0.001727" res="304031.9" algo="FTMS"/>
<pk mz="525.197735" i="1761304.3" sn="11.16" a="2195.20" fwhm="0.001517" res="346219.0" algo="FTMS"/>
<pk mz="525.234349" i="2123293.5" sn="13.95" a="2785.93" fwhm="0.001593" res="329701.4" algo="FTMS"/>
<pk mz="525.247230" i="1290783.3" sn="7.54" a="1503.16" fwhm="0.001906" res="275516.6" algo="FTMS"/>
<pk mz="525.270534" i="1402402.6" sn="8.40" a="1555.13" fwhm="0.001447" res="363033.6" algo="FTMS"/>
<pk mz="525.306813" i="1748775.8" sn="11.07" a="2997.77" fwhm="0.002004" res="262107.8" algo="FTMS"/>
<pk mz="526.083862" i="1299094.1" sn="7.61" a="1097.49" fwhm="0.001445" res="363952.2" algo="FTMS"/>
<pk mz="526.128452" i="1430684.4" sn="8.62" a="1526.12" fwhm="0.001403" res="375099.4" algo="FTMS"/>
<pk mz="526.206058" i="1240487.4" sn="7.16" a="1395.45" fwhm="0.001561" res="337077.2" algo="FTMS"/>
<pk mz="527.046880" i="1961757.5" sn="12.70" a="2836.01" fwhm="0.001726" res="305272.4" algo="FTMS"/>
<pk mz="527.067851" i="3482400.5" sn="24.39" a="5430.88" fwhm="0.001787" res="294890.3" algo="FTMS"/>
<pk mz="527.083419" i="1500194.6" sn="9.15" a="2107.04" fwhm="0.001961" res="268732.9" algo="FTMS"/>
<pk mz="527.104336" i="3493669.5" sn="24.48" a="4937.18" fwhm="0.001611" res="327150.0" algo="FTMS"/>
<pk mz="527.140558" i="3018026.8" sn="20.82" a="4303.76" fwhm="0.001660" res="317464.4" algo="FTMS"/>
<pk mz="527.151836" i="2343212.3" sn="15.63" a="3643.65" fwhm="0.001760" res="299436.6" algo="FTMS"/>
<pk mz="527.164900" i="11078446.0" z="-1" sn="82.81" a="20091.59" fwhm="0.001840" res="286553.6" algo="FTMS" component_name="AC" deconvoluted_molecular_mass="527.165594" deconvoluted_isotopic_mass="527.165586"/>
<pk mz="527.176996" i="1970991.8" sn="12.77" a="2809.30" fwhm="0.001712" res="307885.3" algo="FTMS"/>
<pk mz="527.213271" i="2363700.8" sn="15.79" a="3372.36" fwhm="0.001689" res="312210.3" algo="FTMS"/>
<pk mz="527.249712" i="2493754.0" sn="16.79" a="3504.93" fwhm="0.001672" res="315284.3" algo="FTMS"/>
<pk mz="527.286196" i="2753855.0" sn="18.79" a="3896.44" fwhm="0.001584" res="332818.2" algo="FTMS"/>
<pk mz="527.322583" i="1664836.1" sn="10.42" a="1852.98" fwhm="0.001576" res="334638.4" algo="FTMS"/>
<pk mz="528.041946" i="1479336.1" sn="8.99" a="1771.20" fwhm="0.001704" res="309899.6" algo="FTMS"/>
<pk mz="528.078494" i="1957293.1" sn="12.67" a="2998.92" fwhm="0.001743" res="303033.6" algo="FTMS"/>
<pk mz="528.089691" i="1392046.6" sn="8.32" a="2161.92" fwhm="0.001987" res="265743.9" algo="FTMS"/>
<pk mz="528.168283" i="3129273.5" z="-1" sn="21.68" a="4695.51" fwhm="0.001724" res="306360.5" algo="FTMS" component_name="AC" deconvoluted_molecular_mass="527.165594" deconvoluted_isotopic_mass="528.168973"/>
<pk mz="528.244973" i="1294532.1" sn="7.57" a="1421.79" fwhm="0.001562" res="338170.7" algo="FTMS"/>
<pk mz="528.289545" i="1224138.3" sn="7.03" a="1291.21" fwhm="0.001734" res="304665.9" algo="FTMS"/>
<pk mz="529.025869" i="1652271.5" sn="10.32" a="1825.54" fwhm="0.001404" res="376887.7" algo="FTMS"/>
<pk mz="529.047086" i="2073138.5" sn="13.56" a="2800.57" fwhm="0.001652" res="320189.8" algo="FTMS"/>
<pk mz="529.062182" i="2702900.5" sn="18.40" a="3836.32" fwhm="0.001645" res="321608.1" algo="FTMS"/>
<pk mz="529.073546" i="1463350.1" sn="8.87" a="1393.11" fwhm="0.001435" res="368699.1" algo="FTMS"/>
<pk mz="529.083443" i="2719287.5" sn="18.52" a="3650.83" fwhm="0.001547" res="342015.1" algo="FTMS"/>
<pk mz="529.098699" i="1307193.5" sn="7.67" a="1070.19" fwhm="0.001276" res="414813.0" algo="FTMS"/>
<pk mz="529.109818" i="1660731.0" sn="10.38" a="3197.18" fwhm="0.002007" res="263678.9" algo="FTMS"/>
<pk mz="529.119850" i="2227260.5" sn="14.74" a="3061.06" fwhm="0.001653" res="320006.6" algo="FTMS"/>
<pk mz="529.134885" i="1406014.5" sn="8.43" a="1733.01" fwhm="0.001787" res="296054.6" algo="FTMS"/>
<pk mz="529.156461" i="1912385.4" sn="12.32" a="2879.38" fwhm="0.001873" res="282479.5" algo="FTMS"/>
<pk mz="529.162026" i="3916866.3" sn="27.73" a="6708.24" fwhm="0.001863" res="284104.9" algo="FTMS"/>
<pk mz="529.171578" i="1870403.5" z="-1" sn="12.00" a="2429.25" fwhm="0.001851" res="285909.4" algo="FTMS" component_name="AC" deconvoluted_molecular_mass="527.165594" deconvoluted_isotopic_mass="529.172270"/>
<pk mz="529.180559" i="1258948.8" sn="7.29" a="1997.90" fwhm="0.002245" res="235694.4" algo="FTMS"/>
<pk mz="529.192663" i="1653830.4" sn="10.33" a="2261.60" fwhm="0.001803" res="293434.7" algo="FTMS"/>
<pk mz="529.229042" i="2468939.3" sn="16.60" a="3664.79" fwhm="0.001676" res="315763.8" algo="FTMS"/>
<pk mz="529.265462" i="2937424.3" sn="20.20" a="4291.52" fwhm="0.001716" res="308362.6" algo="FTMS"/>
<pk mz="529.301693" i="2114645.3" sn="13.87" a="2895.82" fwhm="0.001728" res="306353.3" algo="FTMS"/>
<pk mz="530.057635" i="1568444.0" sn="9.67" a="1689.35" fwhm="0.001511" res="350767.2" algo="FTMS"/>
<pk mz="530.094083" i="1662401.0" sn="10.40" a="2371.70" fwhm="0.001755" res="302030.3" algo="FTMS"/>
<pk mz="530.105397" i="1249986.5" sn="7.22" a="1219.59" fwhm="0.001521" res="348499.3" algo="FTMS"/>
<pk mz="530.123196" i="1308869.0" sn="7.68" a="1176.35" fwhm="0.001452" res="365151.9" algo="FTMS"/>
<pk mz="530.133313" i="1225414.3" sn="7.04" a="1123.84" fwhm="0.001462" res="362524.4" algo="FTMS"/>
<pk mz="530.165316" i="1230794.6" sn="7.08" a="1786.14" fwhm="0.002133" res="248504.7" algo="FTMS"/>
<pk mz="530.224261" i="1764562.6" sn="11.18" a="2203.83" fwhm="0.001609" res="329553.7" algo="FTMS"/>
<pk mz="530.260627" i="1494999.5" sn="9.11" a="1791.14" fwhm="0.001581" res="335427.8" algo="FTMS"/>
<pk mz="531.041625" i="2837312.5" sn="19.43" a="5246.60" fwhm="0.002031" res="261448.5" algo="FTMS"/>
<pk mz="531.062791" i="1768771.5" sn="11.21" a="2297.69" fwhm="0.001691" res="314104.1" algo="FTMS"/>
<pk mz="531.078061" i="2462533.5" sn="16.55" a="3441.16" fwhm="0.001598" res="332430.1" algo="FTMS"/>
<pk mz="531.089189" i="1647943.0" sn="10.28" a="2296.12" fwhm="0.001641" res="323731.3" algo="FTMS"/>
<pk mz="531.099104" i="2865480.3" sn="19.65" a="4328.43" fwhm="0.001709" res="310775.7" algo="FTMS"/>
<pk mz="531.114350" i="1923914.4" sn="12.41" a="2130.92" fwhm="0.001404" res="378317.9" algo="FTMS"/>
<pk mz="531.135339" i="1947981.1" sn="12.59" a="2573.58" fwhm="0.001671" res="317905.8" algo="FTMS"/>
<pk mz="531.150650" i="1749839.3" sn="11.07" a="2062.96" fwhm="0.001531" res="346820.6" algo="FTMS"/>
<pk mz="531.159679" i="1769296.4" sn="11.22" a="2716.14" fwhm="0.001621" res="327678.2" algo="FTMS"/>
<pk mz="531.171909" i="1599314.0" sn="9.91" a="1834.16" fwhm="0.001536" res="345860.5" algo="FTMS"/>
<pk mz="531.208572" i="1431639.0" sn="8.62" a="1682.72" fwhm="0.001685" res="315283.7" algo="FTMS"/>
<pk mz="531.236711" i="1426778.8" sn="8.58" a="1460.59" fwhm="0.001428" res="371971.7" algo="FTMS"/>
<pk mz="531.244785" i="2465115.8" sn="16.57" a="3541.79" fwhm="0.001691" res="314137.3" algo="FTMS"/>
<pk mz="531.280949" i="2588000.8" sn="17.51" a="3912.66" fwhm="0.001728" res="307379.9" algo="FTMS"/>
<pk mz="532.036882" i="1576645.3" sn="9.73" a="2201.33" fwhm="0.001717" res="309783.7" algo="FTMS"/>
<pk mz="532.073137" i="1926090.0" sn="12.42" a="3200.75" fwhm="0.001927" res="276153.0" algo="FTMS"/>
<pk mz="532.109576" i="1648590.9" sn="10.29" a="1839.67" fwhm="0.001575" res="337864.6" algo="FTMS"/>
<pk mz="532.120826" i="1650896.4" sn="10.31" a="2095.26" fwhm="0.001680" res="316743.6" algo="FTMS"/>
<pk mz="532.203413" i="1544923.3" sn="9.49" a="2301.31" fwhm="0.001847" res="288207.3" algo="FTMS"/>
<pk mz="532.239895" i="1715680.1" sn="10.80" a="2621.93" fwhm="0.001858" res="286457.4" algo="FTMS"/>
<pk mz="533.020955" i="1708871.0" sn="10.75" a="2986.52" fwhm="0.002164" res="246260.1" algo="FTMS"/>
<pk mz="533.057348" i="4266572.0" sn="30.42" a="6391.58" fwhm="0.001661" res="320951.5" algo="FTMS"/>
<pk mz="533.068372" i="1752141.3" sn="11.08" a="2345.47" fwhm="0.001716" res="310560.1" algo="FTMS"/>
<pk mz="533.093655" i="3731024.5" sn="26.30" a="6698.28" fwhm="0.001905" res="279843.3" algo="FTMS"/>
<pk mz="533.104749" i="1521746.0" sn="9.31" a="2172.43" fwhm="0.001788" res="298200.5" algo="FTMS"/>
<pk mz="533.114548" i="1251411.3" sn="7.23" a="1667.80" fwhm="0.001823" res="292442.5" algo="FTMS"/>
<pk mz="533.130043" i="3309141.3" sn="23.06" a="5050.11" fwhm="0.001693" res="314929.9" algo="FTMS"/>
<pk mz="533.141484" i="1221462.8" sn="7.00" a="1577.07" fwhm="0.001882" res="283254.0" algo="FTMS"/>
<pk mz="533.166237" i="2120282.0" sn="13.91" a="3418.14" fwhm="0.001932" res="276036.4" algo="FTMS"/>
<pk mz="533.215902" i="2153056.5" sn="14.17" a="3215.27" fwhm="0.001806" res="295281.2" algo="FTMS"/>
<pk mz="533.224153" i="1600097.6" sn="9.91" a="2511.06" fwhm="0.002069" res="257781.1" algo="FTMS"/>
<pk mz="533.252394" i="2148965.3" sn="14.13" a="3035.25" fwhm="0.001652" res="322882.4" algo="FTMS"/>
<pk mz="533.260313" i="1501030.4" sn="9.15" a="2157.28" fwhm="0.001799" res="296495.7" algo="FTMS"/>
<pk mz="534.088794" i="2257618.3" sn="14.97" a="3048.98" fwhm="0.001668" res="320189.4" algo="FTMS"/>
<pk mz="534.125324" i="2113751.0" sn="13.86" a="2900.64" fwhm="0.001779" res="300282.8" algo="FTMS"/>
<pk mz="534.219144" i="1992419.1" sn="12.93" a="2522.27" fwhm="0.001611" res="331573.8" algo="FTMS"/>
<pk mz="534.255533" i="1708775.8" sn="10.75" a="2457.15" fwhm="0.001761" res="303365.7" algo="FTMS"/>
<pk mz="534.409186" i="1275387.6" sn="7.42" a="1375.37" fwhm="0.001578" res="338725.2" algo="FTMS"/>
<pk mz="535.036630" i="2852684.5" sn="19.54" a="3760.47" fwhm="0.001587" res="337167.5" algo="FTMS"/>
<pk mz="535.072937" i="3234641.0" sn="22.48" a="4631.37" fwhm="0.001645" res="325309.4" algo="FTMS"/>
<pk mz="535.084025" i="1561426.5" sn="9.61" a="1748.32" fwhm="0.001645" res="325316.0" algo="FTMS"/>
<pk mz="535.109245" i="3866453.8" sn="27.34" a="6589.11" fwhm="0.001847" res="289668.1" algo="FTMS"/>
<pk mz="535.120452" i="1978199.1" sn="12.82" a="3327.40" fwhm="0.001929" res="277465.3" algo="FTMS"/>
<pk mz="535.145735" i="2360666.5" sn="15.76" a="3356.79" fwhm="0.001773" res="301908.4" algo="FTMS"/>
<pk mz="535.182153" i="1613151.0" sn="10.01" a="1838.37" fwhm="0.001579" res="338963.0" algo="FTMS"/>
<pk mz="535.195055" i="1622496.8" sn="10.08" a="3733.62" fwhm="0.002906" res="184153.4" algo="FTMS"/>
<pk mz="535.218631" i="1573731.8" sn="9.71" a="2070.40" fwhm="0.001756" res="304806.6" algo="FTMS"/>
<pk mz="535.231487" i="2418789.3" sn="16.21" a="5015.56" fwhm="0.002294" res="233289.3" algo="FTMS"/>
<pk mz="535.267972" i="1698154.0" sn="10.60" a="2171.05" fwhm="0.001695" res="315835.7" algo="FTMS"/>
<pk mz="536.068078" i="1796816.0" sn="11.35" a="2634.52" fwhm="0.001861" res="288021.9" algo="FTMS"/>
<pk mz="536.076400" i="1347025.0" sn="7.92" a="1469.89" fwhm="0.001541" res="347816.6" algo="FTMS"/>
<pk mz="536.104509" i="1755092.6" sn="11.04" a="2241.79" fwhm="0.001626" res="329751.3" algo="FTMS"/>
<pk mz="536.140806" i="1657817.1" sn="10.29" a="1980.30" fwhm="0.001555" res="344710.0" algo="FTMS"/>
<pk mz="536.981232" i="3516483.3" sn="24.50" a="5818.64" fwhm="0.001821" res="294873.4" algo="FTMS"/>
<pk mz="537.052249" i="3927116.0" sn="27.64" a="6088.21" fwhm="0.001747" res="307498.3" algo="FTMS"/>
<pk mz="537.088470" i="4203600.5" sn="29.75" a="6868.90" fwhm="0.001755" res="305969.2" algo="FTMS"/>
<pk mz="537.099700" i="2288210.0" sn="15.11" a="3351.82" fwhm="0.001750" res="306981.2" algo="FTMS"/>
<pk mz="537.124958" i="3441749.3" sn="23.93" a="5799.28" fwhm="0.001875" res="286526.1" algo="FTMS"/>
<pk mz="537.136070" i="1874518.6" sn="11.95" a="3336.46" fwhm="0.002042" res="263107.1" algo="FTMS"/>
<pk mz="537.161248" i="3235929.8" sn="22.35" a="5960.98" fwhm="0.001997" res="268990.5" algo="FTMS"/>
<pk mz="537.197775" i="1690206.3" sn="10.54" a="2172.73" fwhm="0.001600" res="335730.7" algo="FTMS"/>
<pk mz="537.212135" i="3033696.0" sn="20.81" a="4880.97" fwhm="0.002088" res="257345.5" algo="FTMS"/>
<pk mz="537.247281" i="1827940.5" sn="11.59" a="2460.66" fwhm="0.001707" res="314806.9" algo="FTMS"/>
<pk mz="537.270320" i="1484135.4" sn="8.96" a="2176.74" fwhm="0.001965" res="273375.9" algo="FTMS"/>
<pk mz="537.283590" i="1398889.1" sn="8.31" a="1383.67" fwhm="0.001491" res="360468.9" algo="FTMS"/>
<pk mz="537.980242" i="1263295.9" sn="7.28" a="1617.47" fwhm="0.001874" res="287130.7" algo="FTMS"/>
<pk mz="538.083790" i="1958092.8" sn="12.59" a="2576.98" fwhm="0.001640" res="328150.8" algo="FTMS"/>
<pk mz="538.120337" i="1687249.3" sn="10.52" a="2232.08" fwhm="0.001660" res="324203.4" algo="FTMS"/>
<pk mz="538.205809" i="1285339.9" sn="7.44" a="1684.55" fwhm="0.001794" res="299991.8" algo="FTMS"/>
<pk mz="538.978201" i="1748795.1" sn="10.99" a="3050.80" fwhm="0.002111" res="255296.7" algo="FTMS"/>
<pk mz="539.031405" i="1296193.6" sn="7.53" a="1586.28" fwhm="0.001632" res="330356.0" algo="FTMS"/>
<pk mz="539.046625" i="1467715.5" sn="8.84" a="1987.96" fwhm="0.001875" res="287532.3" algo="FTMS"/>
<pk mz="539.067818" i="3727686.3" sn="26.11" a="5861.80" fwhm="0.001775" res="303738.9" algo="FTMS"/>
<pk mz="539.078962" i="1250119.5" sn="7.17" a="1975.84" fwhm="0.002056" res="262168.0" algo="FTMS"/>
<pk mz="539.104214" i="3462474.5" sn="24.08" a="5236.83" fwhm="0.001700" res="317204.3" algo="FTMS"/>
<pk mz="539.115358" i="1591628.0" sn="9.78" a="2874.97" fwhm="0.002242" res="240447.9" algo="FTMS"/>
<pk mz="539.140716" i="3225935.0" sn="22.28" a="5287.82" fwhm="0.001745" res="308956.5" algo="FTMS"/>
<pk mz="539.176957" i="2130259.5" sn="13.90" a="2938.33" fwhm="0.001733" res="311099.3" algo="FTMS"/>
<pk mz="539.213404" i="1498968.0" sn="9.08" a="1722.76" fwhm="0.001531" res="352123.7" algo="FTMS"/>
<pk mz="539.226523" i="1488729.6" sn="9.00" a="1769.31" fwhm="0.001625" res="331902.6" algo="FTMS"/>
<pk mz="539.243122" i="2744155.5" sn="18.59" a="3845.47" fwhm="0.001643" res="328124.5" algo="FTMS"/>
<pk mz="539.249676" i="1585500.4" sn="9.74" a="1585.37" fwhm="0.001519" res="355054.0" algo="FTMS"/>
<pk mz="539.286103" i="1856352.9" sn="11.81" a="2307.31" fwhm="0.001483" res="363574.9" algo="FTMS"/>
<pk mz="540.071120" i="1773504.5" sn="11.17" a="2299.88" fwhm="0.001587" res="340383.9" algo="FTMS"/>
<pk mz="540.099465" i="1610692.0" sn="9.93" a="1621.05" fwhm="0.001434" res="376536.0" algo="FTMS"/>
<pk mz="540.107829" i="1236165.0" sn="7.07" a="1438.82" fwhm="0.001839" res="293655.6" algo="FTMS"/>
<pk mz="540.135982" i="1282248.4" sn="7.42" a="1535.47" fwhm="0.001624" res="332582.7" algo="FTMS"/>
<pk mz="540.221715" i="1546706.8" sn="9.44" a="2085.60" fwhm="0.001782" res="303093.9" algo="FTMS"/>
<pk mz="541.047322" i="1680182.4" sn="10.46" a="2483.88" fwhm="0.001811" res="298680.7" algo="FTMS"/>
<pk mz="541.073657" i="1233465.5" sn="7.04" a="1142.20" fwhm="0.001495" res="361837.0" algo="FTMS"/>
<pk mz="541.083455" i="3781178.8" sn="26.52" a="5989.58" fwhm="0.001780" res="304021.4" algo="FTMS"/>
<pk mz="541.098778" i="1679932.5" sn="10.46" a="2159.18" fwhm="0.001679" res="322294.1" algo="FTMS"/>
<pk mz="541.119877" i="3774015.0" sn="26.46" a="5972.79" fwhm="0.001747" res="309665.4" algo="FTMS"/>
<pk mz="541.156238" i="2370627.5" sn="15.74" a="3089.52" fwhm="0.001570" res="344770.8" algo="FTMS"/>
<pk mz="541.184598" i="3820102.8" sn="26.82" a="7187.35" fwhm="0.001973" res="274330.0" algo="FTMS"/>
<pk mz="541.192590" i="1462087.8" sn="8.79" a="1627.61" fwhm="0.001619" res="334355.3" algo="FTMS"/>
<pk mz="541.228998" i="1962060.1" sn="12.61" a="2764.98" fwhm="0.001772" res="305383.6" algo="FTMS"/>
<pk mz="541.265455" i="2470992.5" sn="16.50" a="3676.92" fwhm="0.001746" res="310078.1" algo="FTMS"/>
<pk mz="541.301857" i="1680212.9" sn="10.46" a="2387.68" fwhm="0.001800" res="300750.5" algo="FTMS"/>
<pk mz="542.057711" i="1316270.9" sn="7.68" a="1558.90" fwhm="0.001953" res="277514.4" algo="FTMS"/>
<pk mz="542.068974" i="1371312.3" sn="8.10" a="1886.81" fwhm="0.001724" res="314469.1" algo="FTMS"/>
<pk mz="542.079063" i="1302705.5" sn="7.57" a="1574.31" fwhm="0.001815" res="298717.5" algo="FTMS"/>
<pk mz="542.087026" i="1239730.4" sn="7.09" a="1426.46" fwhm="0.001624" res="333703.3" algo="FTMS"/>
<pk mz="542.093919" i="1597619.3" sn="9.83" a="1868.24" fwhm="0.001647" res="329089.0" algo="FTMS"/>
<pk mz="542.141812" i="1295416.9" sn="7.52" a="1976.62" fwhm="0.002430" res="223087.5" algo="FTMS"/>
<pk mz="542.187990" i="1563838.4" sn="9.57" a="1851.52" fwhm="0.001494" res="362938.9" algo="FTMS"/>
<pk mz="543.041735" i="2229539.0" sn="14.66" a="3660.67" fwhm="0.001787" res="303845.4" algo="FTMS"/>
<pk mz="543.062710" i="2186533.5" sn="14.33" a="3189.98" fwhm="0.001744" res="311431.8" algo="FTMS"/>
<pk mz="543.078114" i="1858855.4" sn="11.82" a="2306.78" fwhm="0.001570" res="345807.7" algo="FTMS"/>
<pk mz="543.099132" i="3034921.8" sn="20.81" a="4595.91" fwhm="0.001720" res="315689.2" algo="FTMS"/>
<pk mz="543.114504" i="1663275.6" sn="10.33" a="2146.11" fwhm="0.001649" res="329399.5" algo="FTMS"/>
<pk mz="543.135533" i="2610990.0" sn="17.57" a="4299.57" fwhm="0.001840" res="295121.3" algo="FTMS"/>
<pk mz="543.171898" i="1266482.4" sn="7.29" a="1483.31" fwhm="0.001833" res="296270.4" algo="FTMS"/>
<pk mz="543.208265" i="1752886.6" sn="11.01" a="1939.45" fwhm="0.001499" res="362370.4" algo="FTMS"/>
<pk mz="543.244760" i="2751291.0" sn="18.64" a="4192.05" fwhm="0.001780" res="305257.9" algo="FTMS"/>
<pk mz="543.281067" i="2652479.3" sn="17.89" a="3534.16" fwhm="0.001594" res="340848.4" algo="FTMS"/>
<pk mz="543.317534" i="1861443.4" sn="11.84" a="2447.15" fwhm="0.001709" res="317951.0" algo="FTMS"/>
<pk mz="544.073112" i="1883035.5" sn="12.01" a="2633.13" fwhm="0.001684" res="323164.9" algo="FTMS"/>
<pk mz="545.020878" i="1309704.9" sn="7.62" a="1130.21" fwhm="0.001342" res="405976.9" algo="FTMS"/>
<pk mz="545.057267" i="2094605.0" sn="13.62" a="2942.57" fwhm="0.001670" res="326379.1" algo="FTMS"/>
<pk mz="545.068389" i="1757198.4" sn="11.04" a="2360.23" fwhm="0.001733" res="314581.2" algo="FTMS"/>
<pk mz="545.078310" i="1696527.5" sn="10.58" a="2659.51" fwhm="0.001930" res="282391.8" algo="FTMS"/>
<pk mz="545.093683" i="2046993.3" sn="13.26" a="3048.91" fwhm="0.001837" res="296720.2" algo="FTMS"/>
<pk mz="545.105199" i="1251090.5" sn="7.18" a="1421.04" fwhm="0.001683" res="323895.8" algo="FTMS"/>
<pk mz="545.114654" i="2231827.5" sn="14.67" a="3425.11" fwhm="0.001772" res="307712.7" algo="FTMS"/>
<pk mz="545.130330" i="2129429.5" sn="13.89" a="3444.84" fwhm="0.001920" res="283898.5" algo="FTMS"/>
<pk mz="545.151164" i="1548311.8" sn="9.45" a="1940.05" fwhm="0.001598" res="341092.8" algo="FTMS"/>
<pk mz="545.187706" i="1315356.0" sn="7.67" a="1644.93" fwhm="0.001758" res="310069.2" algo="FTMS"/>
<pk mz="545.223986" i="1320480.1" sn="7.71" a="1390.78" fwhm="0.001459" res="373615.2" algo="FTMS"/>
<pk mz="545.260560" i="1742884.4" sn="10.93" a="2737.25" fwhm="0.001907" res="285867.1" algo="FTMS"/>
<pk mz="545.296738" i="1841960.5" sn="11.69" a="2895.86" fwhm="0.001977" res="275820.4" algo="FTMS"/>
<pk mz="546.100657" i="1292932.1" sn="7.49" a="2075.69" fwhm="0.002220" res="246012.2" algo="FTMS"/>
<pk mz="546.219187" i="1403025.5" sn="8.34" a="1611.05" fwhm="0.001736" res="314654.1" algo="FTMS"/>
<pk mz="546.255566" i="2094229.6" sn="13.62" a="3018.16" fwhm="0.001782" res="306559.2" algo="FTMS"/>
<pk mz="547.036589" i="2423533.8" sn="16.14" a="3492.01" fwhm="0.001692" res="323299.3" algo="FTMS"/>
<pk mz="547.057320" i="1369328.0" sn="8.08" a="1848.86" fwhm="0.002049" res="266954.4" algo="FTMS"/>
<pk mz="547.073007" i="3382513.8" sn="23.47" a="5502.50" fwhm="0.001827" res="299447.1" algo="FTMS"/>
<pk mz="547.083885" i="1303027.0" sn="7.57" a="1758.58" fwhm="0.001824" res="299869.9" algo="FTMS"/>
<pk mz="547.109272" i="3438838.0" sn="23.90" a="5584.77" fwhm="0.001836" res="297924.9" algo="FTMS"/>
<pk mz="547.231873" i="1302787.6" sn="7.57" a="1450.06" fwhm="0.001594" res="343234.2" algo="FTMS"/>
<pk mz="547.268094" i="1710087.8" sn="10.68" a="2594.59" fwhm="0.001941" res="281900.6" algo="FTMS"/>
<pk mz="548.068401" i="2042720.9" sn="13.22" a="2836.00" fwhm="0.001651" res="331913.1" algo="FTMS"/>
<pk mz="548.104547" i="1698148.9" sn="10.59" a="2760.03" fwhm="0.001843" res="297350.6" algo="FTMS"/>
<pk mz="548.198366" i="1490031.3" sn="9.00" a="1662.13" fwhm="0.001694" res="323561.7" algo="FTMS"/>
<pk mz="548.209809" i="2018160.6" sn="13.04" a="2936.51" fwhm="0.001696" res="323331.0" algo="FTMS"/>
<pk mz="548.234778" i="1480307.4" sn="8.92" a="1526.79" fwhm="0.001693" res="323902.7" algo="FTMS"/>
<pk mz="549.052191" i="2786765.5" sn="18.91" a="4147.49" fwhm="0.001728" res="317693.3" algo="FTMS"/>
<pk mz="549.088598" i="3128785.5" sn="21.52" a="5082.94" fwhm="0.001815" res="302554.4" algo="FTMS"/>
<pk mz="549.099640" i="1467346.8" sn="8.82" a="2064.03" fwhm="0.001816" res="302394.7" algo="FTMS"/>
<pk mz="549.124929" i="3126741.5" sn="21.51" a="5223.98" fwhm="0.001879" res="292283.3" algo="FTMS"/>
<pk mz="549.136073" i="1450198.6" sn="8.69" a="1923.41" fwhm="0.001679" res="327147.3" algo="FTMS"/>
<pk mz="549.161394" i="1764313.5" sn="11.09" a="2080.98" fwhm="0.001569" res="350018.4" algo="FTMS"/>
<pk mz="549.234399" i="1297377.5" sn="7.53" a="2038.70" fwhm="0.002107" res="260724.5" algo="FTMS"/>
<pk mz="549.247199" i="2021346.9" sn="13.06" a="2785.60" fwhm="0.001722" res="318904.9" algo="FTMS"/>
<pk mz="549.283622" i="1683942.9" sn="10.48" a="2849.32" fwhm="0.001953" res="281184.1" algo="FTMS"/>
<pk mz="550.047547" i="1395770.1" sn="8.28" a="1887.11" fwhm="0.001849" res="297404.0" algo="FTMS"/>
<pk mz="550.055679" i="1257531.0" sn="7.22" a="1506.43" fwhm="0.001726" res="318762.9" algo="FTMS"/>
<pk mz="550.084098" i="1420606.1" sn="8.47" a="1960.40" fwhm="0.001683" res="326889.3" algo="FTMS"/>
<pk mz="550.250582" i="1361744.1" sn="8.02" a="1685.05" fwhm="0.001633" res="336918.2" algo="FTMS"/>
<pk mz="550.996916" i="1938080.6" sn="12.42" a="2534.37" fwhm="0.001703" res="323495.1" algo="FTMS"/>
<pk mz="551.031495" i="1552548.4" sn="9.47" a="2366.12" fwhm="0.002014" res="273552.5" algo="FTMS"/>
<pk mz="551.067808" i="3505832.3" sn="24.40" a="6484.99" fwhm="0.002051" res="268618.7" algo="FTMS"/>
<pk mz="551.104380" i="3206828.3" sn="22.12" a="5415.87" fwhm="0.001878" res="293461.3" algo="FTMS"/>
<pk mz="551.140567" i="2960560.0" sn="20.24" a="5632.29" fwhm="0.001948" res="282985.0" algo="FTMS"/>
<pk mz="551.176954" i="1792180.0" sn="11.31" a="2932.81" fwhm="0.001875" res="294004.7" algo="FTMS"/>
<pk mz="551.262804" i="2355389.3" sn="15.61" a="3762.39" fwhm="0.001879" res="293334.7" algo="FTMS"/>
<pk mz="552.099480" i="1384726.3" sn="8.19" a="1283.99" fwhm="0.001384" res="398920.4" algo="FTMS"/>
<pk mz="552.135768" i="1331226.1" sn="7.78" a="2204.18" fwhm="0.002134" res="258740.8" algo="FTMS"/>
<pk mz="552.994120" i="1284212.8" sn="7.41" a="1824.27" fwhm="0.001878" res="294404.1" algo="FTMS"/>
<pk mz="553.047326" i="2211194.3" sn="14.49" a="3747.88" fwhm="0.001929" res="286774.0" algo="FTMS"/>
<pk mz="553.083450" i="3850110.0" sn="27.00" a="7184.38" fwhm="0.001949" res="283822.2" algo="FTMS"/>
<pk mz="553.094587" i="1295999.3" sn="7.50" a="1563.37" fwhm="0.001701" res="325147.3" algo="FTMS"/>
<pk mz="553.119872" i="3114370.0" sn="21.38" a="5423.84" fwhm="0.001889" res="292815.5" algo="FTMS"/>
<pk mz="553.131033" i="1425283.1" sn="8.49" a="2073.61" fwhm="0.002036" res="271708.1" algo="FTMS"/>
<pk mz="553.156307" i="2262405.8" sn="14.88" a="3043.14" fwhm="0.001740" res="317859.9" algo="FTMS"/>
<pk mz="553.192702" i="1636233.5" sn="10.10" a="1943.06" fwhm="0.001598" res="346155.4" algo="FTMS"/>
<pk mz="553.222082" i="1424780.6" sn="8.48" a="1722.24" fwhm="0.001691" res="327190.1" algo="FTMS"/>
<pk mz="553.228884" i="1456525.4" sn="8.73" a="1735.80" fwhm="0.001592" res="347524.4" algo="FTMS"/>
<pk mz="553.242067" i="1237390.8" sn="7.05" a="1122.73" fwhm="0.001429" res="387268.3" algo="FTMS"/>
<pk mz="553.258867" i="4545424.5" sn="32.30" a="7665.92" fwhm="0.001840" res="300681.1" algo="FTMS"/>
<pk mz="553.265238" i="1280145.1" sn="7.38" a="1875.12" fwhm="0.002002" res="276363.1" algo="FTMS"/>
<pk mz="554.087008" i="1258726.8" sn="7.22" a="1628.95" fwhm="0.001791" res="309349.2" algo="FTMS"/>
<pk mz="554.115024" i="1577961.8" sn="9.65" a="1929.57" fwhm="0.001713" res="323409.8" algo="FTMS"/>
<pk mz="554.151261" i="1427949.5" sn="8.51" a="1839.44" fwhm="0.001711" res="323815.2" algo="FTMS"/>
<pk mz="554.262162" i="1597432.9" sn="9.80" a="2351.31" fwhm="0.001914" res="289560.8" algo="FTMS"/>
<pk mz="555.041645" i="1245769.3" sn="7.12" a="1497.80" fwhm="0.001770" res="313508.1" algo="FTMS"/>
<pk mz="555.062694" i="2991179.5" sn="20.44" a="4488.69" fwhm="0.001737" res="319470.7" algo="FTMS"/>
<pk mz="555.089296" i="1240654.1" sn="7.08" a="1525.85" fwhm="0.001607" res="345335.3" algo="FTMS"/>
<pk mz="555.099079" i="4487247.0" sn="31.86" a="8509.83" fwhm="0.002063" res="269080.6" algo="FTMS"/>
<pk mz="555.114274" i="1381456.8" sn="8.15" a="1908.03" fwhm="0.002006" res="276740.3" algo="FTMS"/>
<pk mz="555.135530" i="3020883.0" sn="20.67" a="4512.00" fwhm="0.001706" res="325324.3" algo="FTMS"/>
<pk mz="555.171832" i="2472022.8" sn="16.48" a="3903.91" fwhm="0.001866" res="297594.5" algo="FTMS"/>
<pk mz="555.208317" i="1510490.4" sn="9.14" a="1891.05" fwhm="0.001616" res="343673.6" algo="FTMS"/>
<pk mz="555.244823" i="1751134.1" sn="10.97" a="2202.84" fwhm="0.001641" res="338394.3" algo="FTMS"/>
<pk mz="555.281241" i="2211425.8" sn="14.49" a="3502.27" fwhm="0.001782" res="311575.8" algo="FTMS"/>
<pk mz="555.317446" i="1412197.5" sn="8.39" a="1641.83" fwhm="0.001531" res="362811.9" algo="FTMS"/>
<pk mz="556.109532" i="1472182.3" sn="8.84" a="2049.81" fwhm="0.001894" res="293628.8" algo="FTMS"/>
<pk mz="556.121104" i="1317943.4" sn="7.67" a="2101.30" fwhm="0.002272" res="244775.4" algo="FTMS"/>
<pk mz="557.020763" i="1543698.1" sn="9.39" a="2324.04" fwhm="0.002053" res="271306.8" algo="FTMS"/>
<pk mz="557.057356" i="2202389.8" sn="14.42" a="3746.34" fwhm="0.001965" res="283488.6" algo="FTMS"/>
<pk mz="557.068420" i="1282582.9" sn="7.40" a="1627.88" fwhm="0.001778" res="313320.8" algo="FTMS"/>
<pk mz="557.078298" i="2574616.0" sn="17.26" a="4354.04" fwhm="0.002103" res="264902.1" algo="FTMS"/>
<pk mz="557.094021" i="1313049.5" sn="7.63" a="1773.32" fwhm="0.001844" res="302086.0" algo="FTMS"/>
<pk mz="557.114587" i="2652443.5" sn="17.85" a="4621.86" fwhm="0.001950" res="285639.3" algo="FTMS"/>
<pk mz="557.151174" i="1523487.3" sn="9.23" a="1700.13" fwhm="0.001595" res="349363.9" algo="FTMS"/>
<pk mz="557.179096" i="1281058.0" sn="7.38" a="1953.76" fwhm="0.002285" res="243791.9" algo="FTMS"/>
<pk mz="557.187500" i="1641250.9" sn="10.13" a="2104.16" fwhm="0.001717" res="324434.0" algo="FTMS"/>
<pk mz="557.224023" i="1445926.5" sn="8.64" a="2171.83" fwhm="0.002000" res="278651.4" algo="FTMS"/>
<pk mz="557.235311" i="1279143.6" sn="7.37" a="2386.99" fwhm="0.002747" res="202870.4" algo="FTMS"/>
<pk mz="557.260611" i="2127146.3" sn="13.84" a="4200.91" fwhm="0.002174" res="256314.7" algo="FTMS"/>
<pk mz="557.296963" i="2269997.8" sn="14.93" a="3751.19" fwhm="0.001933" res="288239.9" algo="FTMS"/>
<pk mz="557.333130" i="1269297.4" sn="7.29" a="1970.86" fwhm="0.002191" res="254404.1" algo="FTMS"/>
<pk mz="558.255805" i="1625997.3" sn="10.02" a="2716.55" fwhm="0.002084" res="267858.0" algo="FTMS"/>
<pk mz="559.036703" i="1989082.1" sn="12.79" a="3514.25" fwhm="0.002085" res="268155.1" algo="FTMS"/>
<pk mz="559.057668" i="1298652.3" sn="7.52" a="1646.34" fwhm="0.001718" res="325393.1" algo="FTMS"/>
<pk mz="559.072805" i="2185181.8" sn="14.28" a="3038.30" fwhm="0.001658" res="337172.9" algo="FTMS"/>
<pk mz="559.093895" i="2187231.8" sn="14.30" a="3154.60" fwhm="0.001687" res="331323.6" algo="FTMS"/>
<pk mz="559.109355" i="1704929.4" sn="10.62" a="2542.34" fwhm="0.001850" res="302269.1" algo="FTMS"/>
<pk mz="559.130394" i="1390563.4" sn="8.22" a="1630.91" fwhm="0.001584" res="352886.0" algo="FTMS"/>
[truncated: 63,936 more chars]
