# Supplementary material for: Drought re-routes soil microbial carbon metabolism towards emission of volatile metabolites in an artificial tropical rainforest
Source: Nat Microbiol. 2023 Jul 31;8(8):1480–94. doi: 10.1038/s41564-023-01432-9 (PMC10390333; doi:10.1038/s41564-023-01432-9)
Supplement: Supplementary file 3 — Folder containing all raw XML data for FTICR. [file 41564_2023_1432_MOESM3_ESM.zip › FTICR-XML-Honeker/P11-11-h.xml]

<?xml version="1.0" encoding="utf-8"?>
<root>
<fileinfo appname="Bruker Compass DataAnalysis" appversion="5.0.203" app_platform="64-bit" date="2021-02-03T14:59:48" type="DataAnalysis Results" typeversion="1.1" subtype="MS Spectrum" />
<generalinfo organisation="" user="" hostname="WE35157" os="Windows 8" architecture="64-bit"/>
<analysis name="C:\Users\toyo995\OneDrive - PNNL\Desktop\Data Malak Feb\Tfaily_50971_P11-11-h_02Feb21_Alder_Inf_144SA_IATp05_1_01_58820.d\analysis.baf">
<info><DateTime>2021-02-02T10:38:27-08:00</DateTime><method>FY21_Q1_144SA_p05_neg_58820</method><sample></sample><comment></comment><operator></operator><instrument>solariX</instrument><instrument_serial_number>000000.00000</instrument_serial_number><manufacturer>Bruker</manufacturer></info>
<DataAnalysis version="DataAnalysis 5.0.203" DataAnalysisResults="">
<DataAnalysis_processing_parameters><find_compounds_chromatogram detect_version="2" detect_areamode="1" detect_areathresholdabs="0.00000000" detect_areathresholdrel="10.00000000" detect_intensitymode="1" detect_intensitythresholdabs="0.00000000" detect_intensitythresholdrel="10.00000000" detect_sensitivity="0.20000000" add_uv_or_ms_spectra="0" spectrum_load_mode="2" background_subtraction_mode="0" MS_peaksensmode2="1" MS_pc12="0.40000000" MS_pc22="4.00000000" MS_peaksens12="99.00000000" MS_peaksens22="99.00000000" MS_areamode2="2" MS_areathresholdabs2="1000.00000000" MS_areathresholdrel2="10.00000000" MS_intensitymode2="0" MS_intensitythresholdabs2="1000.00000000" MS_intensitythresholdrel2="10.00000000" MS_basesmoothmode2="1" MS_basesmoothpts2="8" MS_basesmoothmin2="12.00000000" MS_basesmoothforce2="0.10000000" MS_startendslope2="10.00000000" MS_valleyfilterused2="1" MS_valleyfilter2="10.00000000" MS_noisecorr2="0" UV_peaksensmode2="1" UV_pc12="0.40000000" UV_pc22="4.00000000" UV_peaksens12="99.90000000" UV_peaksens22="100.00000000" UV_areamode2="0" UV_areathresholdabs2="5.00000000" UV_areathresholdrel2="1.00000000" UV_intensitymode2="1" UV_intensitythresholdabs2="1.00000000" UV_intensitythresholdrel2="0.01000000" UV_basesmoothmode2="1" UV_basesmoothpts2="8" UV_basesmoothmin2="12.00000000" UV_basesmoothforce2="1.00000000" UV_startendslope2="10.00000000" UV_valleyfilterused2="1" UV_valleyfilter2="10.00000000" UV_noisecorr2="0" detect_delcmpdsinrng="1" />
<find_compounds_mobilogram detect_areamode="1" detect_areathresholdabs="1000.00000000" detect_areathresholdrel="5.00000000" detect_intensitymode="0" detect_intensitythresholdabs="100.00000000" detect_intensitythresholdrel="5.00000000" detect_sensitivity="99.00000000" detect_resolution="250.00000000" spectrum_load_mode="2" detect_delcmpdsinrng="1" />
<auto_ms_n use_retention_time_window="1" retention_time_window="0.75000000" rt_unit="min" minimum_intensity_positive="10000.00000000" minimum_intensity_negative="1000.00000000" apply_max_number_compounds="1" max_number_compounds="300" spectrum_load_mode="2" background_type="0" create_auto_ms_n_traces="0" create_detailed_traces="0" merge_positive_negative_compounds="0" detect_delcmpdsinrng="1" detect_keep_cmpds_detectedneutralloss="0" add_uv_spectra="0" advanced_precursor_determination="0" determine_alternate_precursor="0" />
<dissect_params dissect_addsmoothing="0" dissect_allow_wider_peaks="0" dissect_resolving_power="1.00000000" dissect_set_expected_width="0" dissect_expected_width="3" dissect_deletepeaksinrange="1" dissect_fullrange="1" dissect_cutoff="0.05000000" dissect_sensitivity="10.00000000" dissect_maxoverlap="5" dissect_smoothwidth="1" spectrum_load_mode="0" add_uv_spectra="1" />
<find_all_compounds min_time_points="10" min_correlation="0.70000000" background_type="0" load_spec_type="3" additional_smoothing="0" proteomics="0" chrom_sn_threshold="5.00000000" chrom_smoothingwidth="1" detect_delcmpdsinrng="1" add_MSMS_spectra="1" adducts_positive_mode="" adducts_negative_mode="" />
<ms_peak_finder ms_peak_finder_type="FTMS" ms_manually_use_peak_finder="1" ms_peak_finder_filter_exclusion_masses="0" ><ms_peak_finder_apex minimum_intensity="100.00000000" peak_width="0.00200000" peak_width_msms="0.00200000" relative_threshold_base_peak="0.05000000" signal_to_noise="1.00000000" />
<ms_peak_finder_centroid peak_width="0.00200000" peak_width_msms="0.00200000" signal_to_noise="1.00000000" relative_threshold_base_peak="0.05000000" minimum_intensity="100.00000000" centroid_percentage="80.00000000" />
<ms_peak_finder_snap minimum_intensity="0.00000000" relative_threshold_base_peak="0.01000000" signal_to_noise="2.00000000" maximum_charge="20" quality_factor_threshold="0.90000000" number_of_patterns="500000" building_block_1="C 4.9384 N 1.3577 O 1.4773 S 0.0417 H 7.7583" building_block_2="" use_snap_2="1" add_detailed_results="0" />
<ms_peak_finder_snap minimum_intensity="100.00000000" peak_width="1.00000000" use_datapoints="1" sum_width="1" relative_threshold_base_peak="0.05000000" signal_to_noise="1.00000000" baseline_type="1" baseline_flatness="1.00000000" same_sumwidth_as_acquisition="0" use_resolution="0" res="10000" instrument_sum_width="5" use_sum_of_intensities="0" />
<ms_peak_finder_ftms signal_to_noise="7.00000000" relative_threshold_base_peak="0.01000000" minimum_intensity="100.00000000" centroid_percentage="80.00000000" use_centroid="0" />
<ms_peak_finder_line_spectra apply_line_spectra_threshold="0" line_spectra_threshold="10.00000000" />
</ms_peak_finder>
<deconvolution clear_prev_results="1" create_neutral_spectrum="0" incl_shifted_spectra="0" ret_residuals="0" incl_comp_details="0" show_comp_details="0" substance_class="1" extend_evelope="0" extend_before="1.00000000" extend_after="1.00000000" auto_apply="1" ><deconvolution_detailed_full perf_deconv="1" rel_isotop_deconv="0" resolve_isotop="1" exclude_reporter_ions="0" reporter_ions="0" abund_cutoff="2.50000000" envelope_cutoff="75.00000000" high_mass="4000.00000000" low_mass="250.00000000" mw_agreement="0.00000000" maximum_charge="4" max_charge_isotop="0" min_charge="4" min_peaks="3" precursor_deconv="0" max_components="10" adduct_ion_name_neg="-H" adduct_ion_mass_neg="-1.00782504" adduct_ion_name_pos="+H" adduct_ion_mass_pos="1.00727600" apply_min_max_mass_boundaries="0" />
<deconvolution_detailed_max_res perf_deconv="1" rel_isotop_deconv="0" resolve_isotop="1" exclude_reporter_ions="0" reporter_ions="0" abund_cutoff="2.00000000" envelope_cutoff="75.00000000" high_mass="4000.00000000" low_mass="250.00000000" mw_agreement="5.00000000" maximum_charge="3" max_charge_isotop="0" min_charge="3" min_peaks="3" precursor_deconv="0" max_components="10" adduct_ion_name_neg="-H" adduct_ion_mass_neg="-1.00782504" adduct_ion_name_pos="+H" adduct_ion_mass_pos="1.00727600" apply_min_max_mass_boundaries="0" />
<deconvolution_detailed_ms_n perf_deconv="1" rel_isotop_deconv="0" resolve_isotop="1" exclude_reporter_ions="0" reporter_ions="0" abund_cutoff="1.00000000" envelope_cutoff="75.00000000" high_mass="3000.00000000" low_mass="100.00000000" mw_agreement="5.00000000" maximum_charge="3" max_charge_isotop="0" min_charge="3" min_peaks="3" precursor_deconv="0" max_components="10" adduct_ion_name_neg="-H" adduct_ion_mass_neg="-1.00782504" adduct_ion_name_pos="+H" adduct_ion_mass_pos="1.00727600" apply_min_max_mass_boundaries="0" />
<deconvolution_detailed_protein perf_deconv="1" rel_isotop_deconv="1" resolve_isotop="1" exclude_reporter_ions="0" reporter_ions="0" abund_cutoff="2.50000000" envelope_cutoff="75.00000000" high_mass="100000.00000000" low_mass="1000.00000000" mw_agreement="0.00000000" maximum_charge="75" max_charge_isotop="0" min_charge="75" min_peaks="3" precursor_deconv="0" max_components="20" adduct_ion_name_neg="-H" adduct_ion_mass_neg="-1.00782504" adduct_ion_name_pos="+H" adduct_ion_mass_pos="1.00727600" apply_min_max_mass_boundaries="1" />
<max_entropy_deconvolution adduct_ion_name_pos="+H" adduct_ion_mass_pos="1.00727600" adduct_ion_name_neg="-H" adduct_ion_mass_neg="-1.00782504" low_mass="1000.00000000" high_mass="100000.00000000" spacint_out="0.00000000" resolving_power="1000.00000000" peak_width="0.00200000" width="0" maxentx="0" res="0" />
</deconvolution><mascot_export globalchargelimit_apply="1" globalchargelimit="1+, 2+ and 3+" prefer_fullscan_deconvolution_results="1" deconvolution_export_type="1" msmssignals="100" threshold="100.00000000" mssignals_deconv="2" mssignals_non_deconv="0" normalize_msms="0" single_charged="0" />
<process_parameters_chrom baseline_flatness="0.80000000"	baseline_addchild="1"	baseline_disableoriginal="1" baseline_usesamecolor="1" smoothing_algorithm="1" smoothing_width="0.20000000" smoothing_cycles="1" smoothing_addchild="1" smoothing_disableoriginal="1"	smoothing_usesamecolor="1" />
<process_parameters_mobil baseline_flatness="0.80000000"	baseline_addchild="1"	baseline_disableoriginal="1" baseline_usesamecolor="1" smoothing_algorithm="1" smoothing_width="0.10000000" smoothing_cycles="1" smoothing_addchild="1" smoothing_disableoriginal="1"	smoothing_usesamecolor="1" />
<process_parameters_ms baseline_flatness="0.80000000"	baseline_addchild="1"	baseline_disableoriginal="1" baseline_usesamecolor="1" smoothing_algorithm="1" smoothing_width="0.20000000" smoothing_cycles="1" smoothing_addchild="1" smoothing_disableoriginal="1"	smoothing_usesamecolor="1" />
<display_params mass_precision="-1" time_precision="2" structure_size="30" chrom_peak_label="Index" />
<calibration_params calibration_range="0.00500000" calibration_listname="neg_pip_McKeeFA_DSmith_verified" calibration_listgroupname="ESI" calibration_fit_mode="0" calibration_intensitythreshold="1000000.00000000" />
<calibration_lockmass_params calibration_range="0.50000000" calibration_listname="" calibration_listgroupname="" calibration_intensitythreshold="0.00000000" calibration_lockmassmode="0" />
<mobility_calibration_params calibration_range="0.10000000" calibration_listname="&lt;not set&gt;" calibration_listgroupname="ESI" calibration_intensitythreshold="0.00000000" />
<library_search_params del_prev_res="1" ><library_search_basic_params accept_score="50" allowmasses_above="0" allowmasses_below="0" desired_score="900" increasedepth="0" maxnr_spectra="10" cross_match="0" sort_by="1" include_precursor_spectra="1" exclude_precursor_signals="0" skip_low_frgamnet_spectra="1" min_effective_score="500" minmatch_score="250" min_score="400" />
<library_search_advanced_params add_int_range="5.00000000" extended="1" locnorm="0" root="0" hwfstp="50" hwscdp="7" intrangefac="1.89999998" locnormeqfac="1.00000000" locnormfac="2.00000000" locnormwin="25" masdisint="20" minsrcint="100" minspepresrc="15" threshfstp="40" maskadducts="0" maskprecursor="0" />
<library_search_libraries_params add_unid="0" parallel="0" libraries="" librariey_unidentified="" />
<library_search_match_params chrgdeconv="0" collenerg="0" fragampl="1" instrtp="2" ionmeth="3" isolwidth="0" msmsstg="2" ms_vs_msms="4" pkwidth="0" polarity="4" psd="0" lastprecion="0" precions="0" prodion="0" rgtgaspress="0" rgtion="0" refl="0" collgas="0" collgaspress="0" trapdrv="1" />
<library_search_add_params add_confirm_mode="0" />
<library_search_rt_params accepted_deviation="1.00000000" apply_rt_match="0" match_columnname="1" max_deviation="5.00000000" />
</library_search_params><masslist_layout layout_columntypes="2 12 3 6 " layout_columnwidth="66 20 63 57 " />
<cmpdlist_layout layout_columntypes="14 20 31 1 40 26 " layout_columnwidth="20 53 134 65 46 50 " />
<molecular_formula_layout layout_columntypes="24 1 2 40 3 5 6 18 7 9 8 " layout_columnwidth="-1 -1 -1 -1 -1 -1 -1 -1 -1 -1 -1 " />
<general_unknown_layout layout_columntypes="6 0 5 3 4 2 12 14 10 11 " layout_columnwidth="-1 -1 -1 -1 -1 -1 -1 -1 -1 -1 " />
<target_screening_layout layout_columntypes="15 14 6 5 43 11 1 2 17 7 8 9 10 4 3 39 40 41 42 16 18 19 25 20 21 22 23 24 31 26 27 28 29 30 37 32 33 34 35 36 " layout_columnwidth="-1 -1 -1 -1 -1 -1 -1 -1 -1 -1 -1 -1 -1 -1 -1 -1 -1 -1 -1 -1 -1 -1 -1 -1 -1 -1 -1 -1 -1 -1 -1 -1 -1 -1 -1 -1 -1 -1 -1 -1 " />
<exclusion_masses></exclusion_masses>
<xml_export_parameters export_detailed_information="0" export_peptide_database_query_information="1" export_full_peptide_database_query_information="1" protein_analysis_export_mgf="1" protein_analysis_export_xml="1" />
<smf1D_params max_nr_formulae="50" z="1" rdb_min="0.00000000" rdb_max="80.00000000" tolerance_ppm="5.00000000" tolerance_abs="1.00000000" tolerance_ppm_MSn="5.00000000" tolerance_abs_MSn="2.00000000" use_rel_tolerance="0" use_rel_tolerance_MSn="0" lower_bound_formula="" upper_bound_formula="" electron_configuration="2" electron_configuration_MSn="0" sigma_limit="0.02000000" sigma_limit_MSn="0.05000000" HC_Ratio_min="0.00000000" HC_Ratio_max="3.00000000" filtering="1" patternsearch="0" filter_by_elementratio="1" estimate_carbon_count="1" relative_threshold_base_peak="1.00000000" delete_previous_results="1" filter_criteriy="0" adducts_positive_mode="M+H  M+NH4  M+Na  M+K " adducts_negative_mode="M-H  M+Na-H2  M+K-H2  M+Cl " collect_adducts="0" />
<smf3D_params tolerance_neutralloss="5.00000000" intensitythresholdabs2="0.00000000" intensity_threshold_abs_msms="0.00000000" auto_filter="0" nr_explained_peaks="5" highlight_unexplained_peaks="0" />
<uv_parameters rt_offset="0.00000000" />
<target_screening delta_rt="1.50000000" threshold_sigma="0.05000000" detection_tolerance="0.00500000" identification_tolerance="10.00000000" detection_tolerance_ppm="5.00000000" identification_tolerance_ppm="5.00000000" use_tolerance_ppm="0" compound_database="C:\BDALSystemData\BuildingBlocks\TargetScreeningDataBase.csv" use_sampleinfo_xml="0" rt_range_start="0.00000000" rt_range_end="0.00000000" additional_smoothing="0" create_chromatogram_time_slices="1" rt_window_halfwidth="45.00000000" enable_BPC="1" evaluate_qualifier_ions="1" qualifier_ion_intensity_threshold="0.00000000" group_id=": " lc_method_id=":" ms_method_id=":" matrix_id=":" useDB="0" sortanalytes="4" />
<automatic_calibration use_calibration_segment="0" automatic_calibration="0.00000000/0.00000000" automatic_calibration_use_spectrum_type="0" automatic_calibration_retain_data="0" automatic_calibration_perform_lockmass="0" />
<target_screening_scoring threshold1_qualityfactor="0.02000000" threshold2_qualityfactor="0.05000000" threshold1_massaccuracy="3.00000000" threshold2_massaccuracy="10.00000000" threshold1_retentiontime="20.00000000" threshold2_retentiontime="40.00000000" use_tolerance_ppm="0" />
</DataAnalysis_processing_parameters>
<ms_spectrum info="-MS" msmsinfo="All MS" polarity="-" scanmode="fullscan" seq_nr_start="1"  rt="4.72701667" rt_unit="min">
<ms_peaks><pk mz="148.031766" i="2743783.8" sn="28.51" a="357.91" fwhm="0.000142" res="1043970.7" algo="FTMS"/>
<pk mz="148.033008" i="8490533.0" sn="93.49" a="1272.49" fwhm="0.000177" res="835034.1" algo="FTMS"/>
<pk mz="148.033218" i="18325578.0" sn="204.69" a="2817.47" fwhm="0.000154" res="960237.6" algo="FTMS"/>
<pk mz="155.584310" i="1221642.1" sn="11.30" a="143.48" fwhm="0.000149" res="1045609.9" algo="FTMS"/>
<pk mz="155.585772" i="976337.1" sn="8.53" a="126.05" fwhm="0.000171" res="908737.6" algo="FTMS"/>
<pk mz="156.038296" i="2019880.0" sn="20.33" a="255.23" fwhm="0.000138" res="1130458.7" algo="FTMS"/>
<pk mz="157.512581" i="861393.8" sn="7.23" a="138.22" fwhm="0.000234" res="672662.0" algo="FTMS"/>
<pk mz="157.768588" i="860533.4" sn="7.22" a="113.54" fwhm="0.000207" res="763712.2" algo="FTMS"/>
<pk mz="158.053956" i="2344158.3" sn="24.00" a="305.22" fwhm="0.000142" res="1109436.9" algo="FTMS"/>
<pk mz="158.093930" i="845453.9" sn="7.05" a="150.85" fwhm="0.000283" res="559547.8" algo="FTMS"/>
<pk mz="158.352135" i="923705.6" sn="7.94" a="118.05" fwhm="0.000206" res="770250.5" algo="FTMS"/>
<pk mz="159.020634" i="1566013.5" sn="15.20" a="218.41" fwhm="0.000169" res="941032.0" algo="FTMS"/>
<pk mz="159.020930" i="3890801.5" sn="41.49" a="560.24" fwhm="0.000153" res="1036328.6" algo="FTMS"/>
<pk mz="159.925792" i="855986.8" sn="7.17" a="119.17" fwhm="0.000197" res="812467.5" algo="FTMS"/>
<pk mz="161.081862" i="1113783.0" sn="10.09" a="113.59" fwhm="0.000139" res="1156378.9" algo="FTMS"/>
<pk mz="161.104305" i="942241.9" sn="8.15" a="101.18" fwhm="0.000164" res="981177.9" algo="FTMS"/>
<pk mz="162.048846" i="1815870.8" sn="18.03" a="274.18" fwhm="0.000167" res="973098.9" algo="FTMS"/>
<pk mz="162.055141" i="936568.5" sn="8.08" a="125.18" fwhm="0.000222" res="729604.2" algo="FTMS"/>
<pk mz="162.844629" i="864179.2" sn="7.27" a="159.09" fwhm="0.000255" res="638177.9" algo="FTMS"/>
<pk mz="163.040019" i="1232192.1" sn="11.43" a="115.03" fwhm="0.000124" res="1316827.3" algo="FTMS"/>
<pk mz="163.366133" i="852693.2" sn="7.14" a="117.71" fwhm="0.000198" res="826860.4" algo="FTMS"/>
<pk mz="163.399812" i="842296.1" sn="7.02" a="95.45" fwhm="0.000156" res="1046746.7" algo="FTMS"/>
<pk mz="163.781486" i="1059136.5" sn="9.47" a="151.13" fwhm="0.000202" res="809025.4" algo="FTMS"/>
<pk mz="165.199420" i="848718.1" sn="7.09" a="99.53" fwhm="0.000167" res="988026.1" algo="FTMS"/>
<pk mz="165.394774" i="871147.6" sn="7.35" a="90.20" fwhm="0.000155" res="1067822.4" algo="FTMS"/>
<pk mz="166.903697" i="869563.8" sn="7.33" a="106.39" fwhm="0.000214" res="778424.6" algo="FTMS"/>
<pk mz="167.395448" i="935648.9" sn="8.07" a="153.37" fwhm="0.000232" res="720699.6" algo="FTMS"/>
<pk mz="167.796957" i="889339.7" sn="7.55" a="114.79" fwhm="0.000170" res="988636.1" algo="FTMS"/>
<pk mz="167.903082" i="859149.9" sn="7.21" a="110.44" fwhm="0.000188" res="891691.3" algo="FTMS"/>
<pk mz="168.030208" i="3116036.8" sn="32.73" a="470.57" fwhm="0.000155" res="1081773.7" algo="FTMS"/>
<pk mz="168.065626" i="861917.6" sn="7.24" a="134.23" fwhm="0.000200" res="842374.2" algo="FTMS"/>
<pk mz="168.300388" i="881131.6" sn="7.46" a="146.73" fwhm="0.000240" res="701944.4" algo="FTMS"/>
<pk mz="168.402086" i="895162.4" sn="7.62" a="115.33" fwhm="0.000181" res="931801.4" algo="FTMS"/>
<pk mz="168.445720" i="906103.7" sn="7.74" a="127.90" fwhm="0.000193" res="871924.5" algo="FTMS"/>
<pk mz="168.917127" i="927127.4" sn="7.98" a="149.19" fwhm="0.000222" res="761761.4" algo="FTMS"/>
<pk mz="169.261722" i="900669.2" sn="7.68" a="103.47" fwhm="0.000163" res="1040316.6" algo="FTMS"/>
<pk mz="169.446720" i="868029.4" sn="7.31" a="87.08" fwhm="0.000162" res="1044936.4" algo="FTMS"/>
<pk mz="169.661074" i="861591.6" sn="7.24" a="122.30" fwhm="0.000209" res="813135.5" algo="FTMS"/>
<pk mz="170.053951" i="1402212.5" sn="13.35" a="224.34" fwhm="0.000185" res="921296.9" algo="FTMS"/>
<pk mz="170.551678" i="878110.8" sn="7.42" a="114.34" fwhm="0.000188" res="907795.7" algo="FTMS"/>
<pk mz="170.748394" i="911640.1" sn="7.80" a="122.24" fwhm="0.000194" res="879229.7" algo="FTMS"/>
<pk mz="171.560923" i="869470.6" sn="7.32" a="96.92" fwhm="0.000178" res="965207.0" algo="FTMS"/>
<pk mz="171.750150" i="902294.9" sn="7.70" a="157.10" fwhm="0.000236" res="728537.4" algo="FTMS"/>
<pk mz="171.810821" i="846160.4" sn="7.06" a="98.30" fwhm="0.000181" res="951151.3" algo="FTMS"/>
<pk mz="171.877828" i="869978.4" sn="7.33" a="90.55" fwhm="0.000176" res="977837.9" algo="FTMS"/>
<pk mz="172.061488" i="1996635.5" sn="20.07" a="334.25" fwhm="0.000177" res="970292.1" algo="FTMS"/>
<pk mz="172.090675" i="842962.3" sn="7.02" a="141.01" fwhm="0.000256" res="671353.5" algo="FTMS"/>
<pk mz="172.345866" i="972167.3" sn="8.48" a="130.34" fwhm="0.000189" res="911222.3" algo="FTMS"/>
<pk mz="172.556276" i="886009.0" sn="7.51" a="124.48" fwhm="0.000203" res="849149.7" algo="FTMS"/>
<pk mz="172.651930" i="855647.2" sn="7.17" a="120.33" fwhm="0.000178" res="967828.6" algo="FTMS"/>
<pk mz="172.890559" i="882321.4" sn="7.47" a="142.87" fwhm="0.000246" res="703114.0" algo="FTMS"/>
<pk mz="172.968515" i="877694.2" sn="7.42" a="127.63" fwhm="0.000201" res="858549.5" algo="FTMS"/>
<pk mz="173.036258" i="1353506.0" sn="12.80" a="181.95" fwhm="0.000164" res="1056904.4" algo="FTMS"/>
<pk mz="173.036573" i="7566226.0" sn="83.04" a="1441.04" fwhm="0.000191" res="907277.7" algo="FTMS"/>
<pk mz="173.101639" i="865305.6" sn="7.28" a="152.43" fwhm="0.000258" res="670434.8" algo="FTMS"/>
<pk mz="173.218296" i="871279.4" sn="7.34" a="118.40" fwhm="0.000193" res="898296.7" algo="FTMS"/>
<pk mz="173.610187" i="899963.9" sn="7.67" a="152.69" fwhm="0.000234" res="743374.2" algo="FTMS"/>
<pk mz="173.655716" i="862325.8" sn="7.24" a="139.57" fwhm="0.000204" res="851560.3" algo="FTMS"/>
<pk mz="174.059924" i="849517.9" sn="7.10" a="105.83" fwhm="0.000211" res="825256.8" algo="FTMS"/>
<pk mz="174.291764" i="847384.6" sn="7.06" a="114.98" fwhm="0.000210" res="829877.5" algo="FTMS"/>
<pk mz="174.768502" i="850376.0" sn="7.09" a="129.70" fwhm="0.000259" res="674076.6" algo="FTMS"/>
<pk mz="175.059128" i="912474.2" sn="7.79" a="96.31" fwhm="0.000164" res="1067419.9" algo="FTMS"/>
<pk mz="175.060843" i="2167402.5" sn="21.96" a="277.48" fwhm="0.000145" res="1203520.2" algo="FTMS"/>
<pk mz="175.061165" i="9110954.0" sn="100.32" a="1782.01" fwhm="0.000192" res="912311.7" algo="FTMS"/>
<pk mz="175.097235" i="845616.4" sn="7.04" a="67.47" fwhm="0.000121" res="1447168.9" algo="FTMS"/>
<pk mz="175.097560" i="5381936.5" sn="58.24" a="967.84" fwhm="0.000183" res="957121.0" algo="FTMS"/>
<pk mz="175.110193" i="919666.5" sn="7.87" a="139.20" fwhm="0.000209" res="836820.0" algo="FTMS"/>
<pk mz="175.116987" i="858187.6" sn="7.18" a="115.51" fwhm="0.000206" res="850838.5" algo="FTMS"/>
<pk mz="175.148890" i="875880.8" sn="7.38" a="109.84" fwhm="0.000174" res="1005052.1" algo="FTMS"/>
<pk mz="175.380538" i="1015951.6" sn="8.96" a="129.97" fwhm="0.000171" res="1026847.9" algo="FTMS"/>
<pk mz="175.537701" i="1396810.8" sn="13.26" a="224.91" fwhm="0.000194" res="905216.0" algo="FTMS"/>
<pk mz="175.604861" i="853654.5" sn="7.13" a="155.38" fwhm="0.000258" res="681076.6" algo="FTMS"/>
<pk mz="175.665812" i="848177.3" sn="7.06" a="135.83" fwhm="0.000261" res="671894.7" algo="FTMS"/>
<pk mz="175.731350" i="864716.9" sn="7.25" a="119.03" fwhm="0.000199" res="882999.0" algo="FTMS"/>
<pk mz="175.768231" i="883323.6" sn="7.46" a="106.94" fwhm="0.000192" res="917021.0" algo="FTMS"/>
<pk mz="176.064204" i="10777178.0" sn="118.72" a="1986.02" fwhm="0.000226" res="780648.5" algo="FTMS"/>
<pk mz="176.064510" i="33565276.0" z="-1" sn="375.05" a="7226.74" fwhm="0.000203" res="867045.3" algo="FTMS" component_name="W" deconvoluted_molecular_mass="176.064617" deconvoluted_isotopic_mass="176.064616"/>
<pk mz="176.293191" i="865101.7" sn="7.23" a="159.84" fwhm="0.000273" res="646254.2" algo="FTMS"/>
<pk mz="176.537652" i="849165.8" sn="7.05" a="98.98" fwhm="0.000208" res="847279.2" algo="FTMS"/>
<pk mz="176.873872" i="874882.3" sn="7.34" a="124.99" fwhm="0.000228" res="776241.7" algo="FTMS"/>
<pk mz="177.031486" i="1473947.4" sn="14.08" a="247.80" fwhm="0.000202" res="878518.7" algo="FTMS"/>
<pk mz="177.067867" i="1874675.1" z="-1" sn="18.58" a="338.76" fwhm="0.000199" res="890171.5" algo="FTMS" component_name="W" deconvoluted_molecular_mass="176.064617" deconvoluted_isotopic_mass="177.067973"/>
<pk mz="177.216522" i="863651.0" sn="7.21" a="122.69" fwhm="0.000209" res="846846.6" algo="FTMS"/>
<pk mz="177.342508" i="844910.5" sn="7.00" a="119.26" fwhm="0.000203" res="875181.6" algo="FTMS"/>
<pk mz="177.725496" i="857324.4" sn="7.11" a="107.92" fwhm="0.000196" res="908494.9" algo="FTMS"/>
<pk mz="177.963482" i="861067.6" sn="7.16" a="112.55" fwhm="0.000203" res="877094.2" algo="FTMS"/>
<pk mz="178.043801" i="1528414.5" sn="14.64" a="240.31" fwhm="0.000194" res="917257.4" algo="FTMS"/>
<pk mz="178.185505" i="900984.3" sn="7.60" a="148.23" fwhm="0.000227" res="786311.3" algo="FTMS"/>
<pk mz="178.353140" i="872440.8" sn="7.28" a="106.54" fwhm="0.000179" res="998979.4" algo="FTMS"/>
<pk mz="178.838327" i="895245.9" sn="7.54" a="160.41" fwhm="0.000261" res="685747.4" algo="FTMS"/>
<pk mz="179.034977" i="1385380.5" sn="13.03" a="215.86" fwhm="0.000187" res="955164.5" algo="FTMS"/>
<pk mz="179.256953" i="848894.8" sn="7.02" a="120.80" fwhm="0.000196" res="916151.6" algo="FTMS"/>
<pk mz="179.806657" i="856015.9" sn="7.07" a="151.76" fwhm="0.000278" res="646081.3" algo="FTMS"/>
<pk mz="180.279957" i="852449.8" sn="7.03" a="189.93" fwhm="0.000305" res="590768.6" algo="FTMS"/>
<pk mz="180.581302" i="918761.6" sn="7.77" a="114.37" fwhm="0.000197" res="914614.7" algo="FTMS"/>
<pk mz="180.652186" i="954310.6" sn="8.16" a="148.04" fwhm="0.000197" res="915400.3" algo="FTMS"/>
<pk mz="180.743145" i="853777.6" sn="7.04" a="100.36" fwhm="0.000182" res="993469.3" algo="FTMS"/>
<pk mz="180.920189" i="862310.8" sn="7.14" a="129.23" fwhm="0.000205" res="881812.0" algo="FTMS"/>
<pk mz="181.014228" i="3162659.3" sn="32.83" a="581.89" fwhm="0.000196" res="925705.8" algo="FTMS"/>
<pk mz="181.050617" i="1266558.4" sn="11.65" a="196.49" fwhm="0.000188" res="962858.3" algo="FTMS"/>
<pk mz="181.367343" i="859456.1" sn="7.10" a="112.10" fwhm="0.000181" res="999895.5" algo="FTMS"/>
<pk mz="182.009466" i="1658556.8" sn="15.97" a="290.29" fwhm="0.000192" res="949460.8" algo="FTMS"/>
<pk mz="182.387665" i="866025.3" sn="7.15" a="134.56" fwhm="0.000224" res="813855.1" algo="FTMS"/>
<pk mz="182.505376" i="939144.7" sn="7.96" a="155.97" fwhm="0.000249" res="733873.3" algo="FTMS"/>
<pk mz="182.673026" i="855825.3" sn="7.03" a="126.53" fwhm="0.000229" res="796863.7" algo="FTMS"/>
<pk mz="182.853083" i="872126.6" sn="7.21" a="156.58" fwhm="0.000280" res="652518.8" algo="FTMS"/>
<pk mz="183.057278" i="860197.0" sn="7.08" a="128.87" fwhm="0.000217" res="843909.8" algo="FTMS"/>
<pk mz="183.246332" i="949911.0" sn="8.08" a="156.34" fwhm="0.000243" res="752662.5" algo="FTMS"/>
<pk mz="183.822525" i="893852.3" sn="7.42" a="196.10" fwhm="0.000302" res="609386.6" algo="FTMS"/>
<pk mz="184.033223" i="1215769.0" sn="10.99" a="235.65" fwhm="0.000242" res="759384.0" algo="FTMS"/>
<pk mz="184.373558" i="880174.8" sn="7.27" a="114.37" fwhm="0.000220" res="836693.1" algo="FTMS"/>
<pk mz="184.577881" i="890507.4" sn="7.38" a="174.83" fwhm="0.000349" res="528831.6" algo="FTMS"/>
<pk mz="185.036235" i="9100818.0" sn="98.43" a="1906.76" fwhm="0.000235" res="786853.2" algo="FTMS"/>
<pk mz="185.036587" i="57932436.0" z="-1" sn="639.96" a="13287.69" fwhm="0.000218" res="849422.7" algo="FTMS" component_name="R" deconvoluted_molecular_mass="185.036667" deconvoluted_isotopic_mass="185.036704"/>
<pk mz="185.038602" i="933378.9" sn="7.86" a="143.06" fwhm="0.000232" res="797637.1" algo="FTMS"/>
<pk mz="185.081908" i="971715.6" sn="8.28" a="145.47" fwhm="0.000201" res="922145.0" algo="FTMS"/>
<pk mz="186.039946" i="2904605.8" z="-1" sn="29.60" a="496.07" fwhm="0.000187" res="997018.3" algo="FTMS" component_name="R" deconvoluted_molecular_mass="185.036667" deconvoluted_isotopic_mass="186.040064"/>
<pk mz="186.048880" i="1717121.5" sn="16.48" a="404.73" fwhm="0.000253" res="736678.2" algo="FTMS"/>
<pk mz="186.077163" i="2240652.8" sn="22.27" a="416.73" fwhm="0.000213" res="873339.4" algo="FTMS"/>
<pk mz="186.985233" i="923675.1" sn="7.71" a="168.18" fwhm="0.000252" res="742694.1" algo="FTMS"/>
<pk mz="187.040799" i="928058.5" z="-1" sn="7.76" a="147.59" fwhm="0.000205" res="913304.9" algo="FTMS" component_name="R" deconvoluted_molecular_mass="185.036667" deconvoluted_isotopic_mass="187.040919"/>
<pk mz="187.061176" i="1141603.1" sn="10.12" a="223.09" fwhm="0.000233" res="804384.2" algo="FTMS"/>
<pk mz="187.097552" i="1996914.4" sn="19.57" a="366.64" fwhm="0.000213" res="877039.5" algo="FTMS"/>
<pk mz="187.812379" i="870548.4" sn="7.09" a="129.75" fwhm="0.000254" res="739758.3" algo="FTMS"/>
<pk mz="188.056403" i="889470.8" sn="7.30" a="135.22" fwhm="0.000221" res="849562.8" algo="FTMS"/>
<pk mz="188.673222" i="866551.9" sn="7.05" a="173.15" fwhm="0.000300" res="628609.8" algo="FTMS"/>
<pk mz="188.999396" i="965466.9" sn="8.13" a="200.80" fwhm="0.000291" res="649365.1" algo="FTMS"/>
<pk mz="189.076825" i="4695862.0" sn="49.19" a="1028.16" fwhm="0.000226" res="836936.6" algo="FTMS"/>
<pk mz="189.262769" i="879338.7" sn="7.18" a="215.10" fwhm="0.000350" res="540663.4" algo="FTMS"/>
<pk mz="189.614126" i="980348.3" sn="8.26" a="171.38" fwhm="0.000249" res="760072.9" algo="FTMS"/>
<pk mz="189.717849" i="888884.3" sn="7.26" a="244.72" fwhm="0.000362" res="524614.7" algo="FTMS"/>
<pk mz="189.761118" i="869480.4" sn="7.05" a="178.63" fwhm="0.000293" res="646767.8" algo="FTMS"/>
<pk mz="189.810670" i="875991.4" sn="7.12" a="128.71" fwhm="0.000229" res="828273.1" algo="FTMS"/>
<pk mz="189.871356" i="901227.7" sn="7.39" a="229.84" fwhm="0.000329" res="577988.1" algo="FTMS"/>
<pk mz="190.080200" i="1393061.4" sn="12.78" a="244.54" fwhm="0.000209" res="908016.7" algo="FTMS"/>
<pk mz="190.666053" i="911210.9" sn="7.50" a="163.84" fwhm="0.000251" res="758779.0" algo="FTMS"/>
<pk mz="191.047155" i="3052242.0" sn="30.97" a="629.79" fwhm="0.000224" res="852364.0" algo="FTMS"/>
<pk mz="191.234769" i="869357.0" sn="7.04" a="136.38" fwhm="0.000225" res="850927.8" algo="FTMS"/>
<pk mz="191.344317" i="1014258.3" sn="8.62" a="202.70" fwhm="0.000288" res="665500.8" algo="FTMS"/>
<pk mz="191.499537" i="902350.2" sn="7.37" a="125.28" fwhm="0.000216" res="886094.7" algo="FTMS"/>
<pk mz="191.683924" i="883032.7" sn="7.16" a="166.36" fwhm="0.000255" res="750811.3" algo="FTMS"/>
<pk mz="192.066532" i="931909.9" sn="7.69" a="180.87" fwhm="0.000255" res="753296.1" algo="FTMS"/>
<pk mz="192.570544" i="889058.3" sn="7.22" a="147.93" fwhm="0.000238" res="808457.9" algo="FTMS"/>
<pk mz="193.595053" i="872557.1" sn="7.03" a="218.62" fwhm="0.000355" res="545484.3" algo="FTMS"/>
<pk mz="194.556993" i="873843.5" sn="7.01" a="168.40" fwhm="0.000282" res="690339.4" algo="FTMS"/>
<pk mz="194.838057" i="925080.4" sn="7.57" a="192.26" fwhm="0.000304" res="639931.4" algo="FTMS"/>
<pk mz="195.029890" i="2254910.5" sn="22.03" a="460.26" fwhm="0.000229" res="851088.6" algo="FTMS"/>
<pk mz="195.066274" i="1093745.9" sn="9.40" a="230.71" fwhm="0.000215" res="909257.2" algo="FTMS"/>
<pk mz="195.494940" i="887607.6" sn="7.16" a="143.02" fwhm="0.000299" res="653286.0" algo="FTMS"/>
<pk mz="195.524164" i="891735.3" sn="7.20" a="215.69" fwhm="0.000307" res="636348.0" algo="FTMS"/>
<pk mz="196.025138" i="894294.4" sn="7.20" a="138.30" fwhm="0.000280" res="700655.9" algo="FTMS"/>
<pk mz="196.033177" i="901370.8" sn="7.27" a="173.78" fwhm="0.000265" res="740373.3" algo="FTMS"/>
<pk mz="196.422471" i="876815.3" sn="7.00" a="152.84" fwhm="0.000253" res="775754.8" algo="FTMS"/>
<pk mz="196.734914" i="887547.0" sn="7.12" a="159.64" fwhm="0.000267" res="737515.9" algo="FTMS"/>
<pk mz="197.009132" i="1196882.4" sn="10.47" a="243.92" fwhm="0.000256" res="768726.5" algo="FTMS"/>
<pk mz="197.045525" i="2204102.5" sn="21.38" a="478.13" fwhm="0.000240" res="819792.2" algo="FTMS"/>
<pk mz="197.081889" i="1521914.8" sn="13.99" a="351.73" fwhm="0.000281" res="701431.4" algo="FTMS"/>
<pk mz="197.354947" i="918002.4" sn="7.45" a="169.14" fwhm="0.000240" res="821158.6" algo="FTMS"/>
<pk mz="197.398349" i="933306.6" sn="7.61" a="180.19" fwhm="0.000249" res="792882.0" algo="FTMS"/>
<pk mz="197.404999" i="981726.3" sn="8.14" a="185.38" fwhm="0.000265" res="745554.6" algo="FTMS"/>
<pk mz="198.004410" i="1301022.0" sn="11.59" a="253.92" fwhm="0.000234" res="845955.3" algo="FTMS"/>
<pk mz="198.040746" i="2996466.5" sn="29.96" a="701.36" fwhm="0.000250" res="793361.8" algo="FTMS"/>
<pk mz="198.138692" i="893753.6" sn="7.15" a="183.42" fwhm="0.000290" res="684027.9" algo="FTMS"/>
<pk mz="199.051863" i="3559152.0" sn="35.90" a="675.17" fwhm="0.000231" res="861119.5" algo="FTMS"/>
<pk mz="199.052244" i="16183152.0" sn="172.11" a="4130.13" fwhm="0.000250" res="796164.6" algo="FTMS"/>
<pk mz="199.061175" i="1273973.3" sn="11.24" a="234.04" fwhm="0.000226" res="882163.0" algo="FTMS"/>
<pk mz="199.097557" i="1593034.0" sn="14.69" a="343.45" fwhm="0.000237" res="840804.4" algo="FTMS"/>
<pk mz="200.055550" i="899153.3" sn="7.19" a="145.65" fwhm="0.000235" res="851901.0" algo="FTMS"/>
<pk mz="200.064517" i="2323254.5" sn="22.56" a="518.90" fwhm="0.000239" res="837383.8" algo="FTMS"/>
<pk mz="201.031140" i="3672809.5" sn="36.96" a="689.31" fwhm="0.000237" res="847516.8" algo="FTMS"/>
<pk mz="201.031506" i="15408106.0" sn="163.05" a="4042.74" fwhm="0.000254" res="790492.0" algo="FTMS"/>
<pk mz="201.040437" i="1312878.9" sn="11.60" a="224.57" fwhm="0.000216" res="928827.8" algo="FTMS"/>
<pk mz="201.067896" i="890751.0" sn="7.07" a="163.75" fwhm="0.000275" res="732443.1" algo="FTMS"/>
<pk mz="201.076848" i="1197284.3" sn="10.36" a="205.81" fwhm="0.000225" res="894482.0" algo="FTMS"/>
<pk mz="201.113183" i="1097625.5" sn="9.29" a="180.46" fwhm="0.000214" res="940899.0" algo="FTMS"/>
<pk mz="202.034858" i="1553400.5" sn="14.18" a="279.63" fwhm="0.000228" res="886655.9" algo="FTMS"/>
<pk mz="202.043788" i="1866173.8" sn="17.54" a="357.43" fwhm="0.000221" res="912430.5" algo="FTMS"/>
<pk mz="202.072069" i="1141870.5" sn="9.76" a="166.23" fwhm="0.000218" res="926828.7" algo="FTMS"/>
<pk mz="202.367615" i="909053.7" sn="7.26" a="206.64" fwhm="0.000343" res="590293.0" algo="FTMS"/>
<pk mz="202.537521" i="888466.6" sn="7.03" a="213.28" fwhm="0.000326" res="621366.0" algo="FTMS"/>
<pk mz="202.840956" i="954503.3" sn="7.71" a="237.10" fwhm="0.000316" res="641202.4" algo="FTMS"/>
<pk mz="203.046770" i="12994194.0" sn="136.51" a="2820.02" fwhm="0.000249" res="814603.0" algo="FTMS"/>
<pk mz="203.047153" i="72288912.0" z="-1" sn="770.85" a="19007.27" fwhm="0.000254" res="798005.0" algo="FTMS" component_name="O" deconvoluted_molecular_mass="203.047249" deconvoluted_isotopic_mass="203.047295"/>
<pk mz="203.049641" i="1105779.8" sn="9.32" a="241.78" fwhm="0.000265" res="765171.9" algo="FTMS"/>
<pk mz="203.056089" i="1397559.6" sn="12.45" a="287.84" fwhm="0.000249" res="816139.2" algo="FTMS"/>
<pk mz="204.050500" i="5459692.0" z="-1" sn="55.90" a="1389.98" fwhm="0.000263" res="774936.3" algo="FTMS" component_name="O" deconvoluted_molecular_mass="203.047249" deconvoluted_isotopic_mass="204.050644"/>
<pk mz="204.059458" i="4746353.0" sn="48.27" a="1197.94" fwhm="0.000253" res="807351.8" algo="FTMS"/>
<pk mz="205.014223" i="1088593.5" sn="9.13" a="203.80" fwhm="0.000240" res="855060.1" algo="FTMS"/>
<pk mz="205.035312" i="1122590.3" sn="9.49" a="165.63" fwhm="0.000210" res="977105.8" algo="FTMS"/>
<pk mz="205.050620" i="1155271.5" z="-1" sn="9.84" a="236.33" fwhm="0.000264" res="776034.4" algo="FTMS" component_name="O" deconvoluted_molecular_mass="203.047249" deconvoluted_isotopic_mass="205.050765"/>
<pk mz="205.062791" i="1403022.9" sn="12.49" a="296.34" fwhm="0.000250" res="820064.2" algo="FTMS"/>
<pk mz="205.159373" i="2057993.4" sn="19.41" a="341.99" fwhm="0.000203" res="1009244.2" algo="FTMS"/>
<pk mz="205.159772" i="8732042.0" sn="90.50" a="2360.72" fwhm="0.000268" res="766584.7" algo="FTMS"/>
<pk mz="207.029877" i="1397499.5" sn="12.37" a="243.94" fwhm="0.000234" res="882917.3" algo="FTMS"/>
<pk mz="209.009163" i="1961015.1" sn="18.27" a="373.33" fwhm="0.000229" res="914396.6" algo="FTMS"/>
<pk mz="209.045524" i="1634445.4" sn="14.81" a="382.49" fwhm="0.000276" res="757338.4" algo="FTMS"/>
<pk mz="210.528401" i="966842.4" sn="7.69" a="202.61" fwhm="0.000320" res="658815.9" algo="FTMS"/>
<pk mz="211.024355" i="1079818.3" sn="8.88" a="153.48" fwhm="0.000186" res="1133404.6" algo="FTMS"/>
<pk mz="211.024772" i="3609610.5" sn="35.58" a="989.86" fwhm="0.000298" res="707576.9" algo="FTMS"/>
<pk mz="211.052249" i="1460699.3" sn="12.90" a="343.01" fwhm="0.000272" res="776759.2" algo="FTMS"/>
<pk mz="211.061145" i="1073568.8" sn="8.81" a="204.10" fwhm="0.000228" res="926626.9" algo="FTMS"/>
<pk mz="211.786416" i="904956.4" sn="7.02" a="211.72" fwhm="0.000346" res="612789.0" algo="FTMS"/>
<pk mz="212.019625" i="1058666.9" sn="8.65" a="147.37" fwhm="0.000191" res="1112417.3" algo="FTMS"/>
<pk mz="212.020060" i="5199595.0" sn="52.35" a="1463.84" fwhm="0.000287" res="738481.6" algo="FTMS"/>
<pk mz="212.061132" i="952004.3" sn="7.52" a="248.41" fwhm="0.000382" res="555253.7" algo="FTMS"/>
<pk mz="213.014848" i="1787081.8" sn="16.25" a="311.44" fwhm="0.000209" res="1017512.9" algo="FTMS"/>
<pk mz="213.015302" i="11811402.0" sn="121.57" a="3365.22" fwhm="0.000286" res="744049.5" algo="FTMS"/>
<pk mz="213.076731" i="1191087.4" sn="9.99" a="212.12" fwhm="0.000246" res="865163.1" algo="FTMS"/>
<pk mz="213.557670" i="926515.6" sn="7.21" a="191.95" fwhm="0.000330" res="646613.3" algo="FTMS"/>
<pk mz="213.693448" i="944678.0" sn="7.40" a="194.65" fwhm="0.000288" res="741018.2" algo="FTMS"/>
<pk mz="214.207151" i="989725.1" sn="7.87" a="164.74" fwhm="0.000276" res="775699.9" algo="FTMS"/>
<pk mz="215.046713" i="1308311.6" sn="11.21" a="166.46" fwhm="0.000172" res="1251616.5" algo="FTMS"/>
<pk mz="215.047179" i="6970648.0" sn="70.70" a="2124.76" fwhm="0.000304" res="707146.0" algo="FTMS"/>
<pk mz="215.056118" i="1856413.3" sn="16.97" a="467.98" fwhm="0.000299" res="719513.1" algo="FTMS"/>
<pk mz="215.092508" i="1952947.1" sn="17.98" a="501.27" fwhm="0.000289" res="743849.6" algo="FTMS"/>
<pk mz="215.838532" i="1022866.6" sn="8.17" a="296.18" fwhm="0.000378" res="571752.2" algo="FTMS"/>
<pk mz="216.059454" i="1861110.5" sn="16.93" a="386.87" fwhm="0.000234" res="925191.3" algo="FTMS"/>
<pk mz="216.087752" i="1062087.5" sn="8.57" a="210.34" fwhm="0.000270" res="799922.1" algo="FTMS"/>
<pk mz="216.095852" i="1489996.3" sn="13.05" a="321.63" fwhm="0.000263" res="821188.8" algo="FTMS"/>
<pk mz="217.026441" i="2898869.3" sn="27.78" a="799.05" fwhm="0.000299" res="726467.5" algo="FTMS"/>
<pk mz="217.062380" i="3530698.5" sn="34.38" a="724.85" fwhm="0.000225" res="965750.8" algo="FTMS"/>
<pk mz="217.062790" i="13344203.0" sn="137.00" a="4125.23" fwhm="0.000313" res="693688.1" algo="FTMS"/>
<pk mz="217.071761" i="1551440.1" sn="13.69" a="383.75" fwhm="0.000295" res="735792.4" algo="FTMS"/>
<pk mz="217.108113" i="1307173.6" sn="11.13" a="234.29" fwhm="0.000224" res="967534.2" algo="FTMS"/>
<pk mz="217.295677" i="976020.5" sn="7.67" a="281.53" fwhm="0.000404" res="537995.6" algo="FTMS"/>
<pk mz="218.020969" i="1434879.0" sn="12.46" a="297.77" fwhm="0.000317" res="687966.3" algo="FTMS"/>
<pk mz="218.038708" i="1511817.4" sn="13.20" a="454.25" fwhm="0.000333" res="654727.2" algo="FTMS"/>
<pk mz="218.066157" i="1109593.4" sn="9.02" a="188.50" fwhm="0.000256" res="851135.9" algo="FTMS"/>
<pk mz="218.075118" i="1642718.6" sn="14.56" a="329.86" fwhm="0.000255" res="856004.3" algo="FTMS"/>
<pk mz="218.103358" i="1340079.3" sn="11.41" a="296.89" fwhm="0.000274" res="796929.7" algo="FTMS"/>
<pk mz="219.036140" i="3576654.3" sn="34.68" a="1166.29" fwhm="0.000337" res="650161.7" algo="FTMS"/>
<pk mz="219.038900" i="4109903.8" sn="40.23" a="993.31" fwhm="0.000259" res="846634.8" algo="FTMS"/>
<pk mz="219.041653" i="32816210.0" sn="338.94" a="8893.95" fwhm="0.000274" res="799305.7" algo="FTMS"/>
<pk mz="219.042063" i="145897552.0" z="-1" sn="1515.66" a="42595.19" fwhm="0.000286" res="765307.0" algo="FTMS" component_name="H" deconvoluted_molecular_mass="219.042198" deconvoluted_isotopic_mass="219.042230"/>
<pk mz="219.044952" i="1625555.3" sn="14.38" a="358.12" fwhm="0.000252" res="867805.2" algo="FTMS"/>
<pk mz="219.050968" i="1749654.8" sn="15.67" a="400.06" fwhm="0.000270" res="811830.3" algo="FTMS"/>
<pk mz="219.621195" i="1018719.6" sn="8.06" a="264.97" fwhm="0.000365" res="601159.8" algo="FTMS"/>
<pk mz="220.044961" i="1329298.3" sn="11.29" a="251.84" fwhm="0.000240" res="916835.2" algo="FTMS"/>
<pk mz="220.045412" i="7209618.5" z="-1" sn="72.48" a="2169.73" fwhm="0.000304" res="723970.2" algo="FTMS" component_name="H" deconvoluted_molecular_mass="219.042198" deconvoluted_isotopic_mass="220.045581"/>
<pk mz="220.512555" i="951356.5" sn="7.35" a="169.68" fwhm="0.000262" res="842282.3" algo="FTMS"/>
<pk mz="221.045550" i="995241.7" sn="7.77" a="229.47" fwhm="0.000304" res="726391.1" algo="FTMS"/>
<pk mz="221.046325" i="2057034.1" z="-1" sn="18.76" a="499.49" fwhm="0.000272" res="813948.7" algo="FTMS" component_name="H" deconvoluted_molecular_mass="219.042198" deconvoluted_isotopic_mass="221.046495"/>
<pk mz="223.024849" i="1698577.5" sn="15.04" a="376.83" fwhm="0.000267" res="836261.0" algo="FTMS"/>
<pk mz="223.061179" i="3286821.3" sn="31.49" a="906.11" fwhm="0.000291" res="766119.7" algo="FTMS"/>
<pk mz="224.064503" i="1059905.4" sn="8.38" a="239.71" fwhm="0.000304" res="738237.1" algo="FTMS"/>
<pk mz="225.003644" i="1249712.9" sn="10.33" a="188.97" fwhm="0.000213" res="1058796.8" algo="FTMS"/>
<pk mz="225.004043" i="3988017.0" sn="38.54" a="1078.11" fwhm="0.000293" res="767294.3" algo="FTMS"/>
<pk mz="225.040460" i="2586180.0" sn="24.10" a="740.74" fwhm="0.000298" res="754555.0" algo="FTMS"/>
<pk mz="225.955588" i="945180.6" sn="7.19" a="320.43" fwhm="0.000495" res="456919.2" algo="FTMS"/>
<pk mz="226.035726" i="1246213.5" sn="10.29" a="238.80" fwhm="0.000275" res="821187.2" algo="FTMS"/>
<pk mz="226.274889" i="930815.1" sn="7.04" a="261.17" fwhm="0.000425" res="532888.9" algo="FTMS"/>
<pk mz="227.056060" i="1449286.9" sn="12.31" a="326.67" fwhm="0.000296" res="767158.2" algo="FTMS"/>
<pk mz="227.128903" i="988331.1" sn="7.59" a="288.22" fwhm="0.000431" res="527520.6" algo="FTMS"/>
<pk mz="227.140091" i="997904.6" sn="7.68" a="224.65" fwhm="0.000330" res="687542.8" algo="FTMS"/>
<pk mz="228.124165" i="959633.5" sn="7.29" a="243.45" fwhm="0.000368" res="619072.1" algo="FTMS"/>
<pk mz="228.920171" i="973036.6" sn="7.42" a="185.18" fwhm="0.000319" res="716957.5" algo="FTMS"/>
<pk mz="229.026480" i="1492862.5" sn="12.75" a="379.58" fwhm="0.000323" res="709407.2" algo="FTMS"/>
<pk mz="229.035360" i="1018242.6" sn="7.88" a="217.26" fwhm="0.000304" res="754520.7" algo="FTMS"/>
<pk mz="229.062824" i="3869967.5" sn="37.11" a="1155.25" fwhm="0.000323" res="708319.7" algo="FTMS"/>
<pk mz="229.071735" i="2056339.6" sn="18.52" a="564.58" fwhm="0.000323" res="709166.6" algo="FTMS"/>
<pk mz="229.108166" i="2063268.8" sn="18.59" a="500.87" fwhm="0.000285" res="803940.1" algo="FTMS"/>
<pk mz="230.029293" i="14418637.0" sn="144.64" a="4106.56" fwhm="0.000290" res="793777.9" algo="FTMS"/>
<pk mz="230.029786" i="85593808.0" z="-1" sn="871.22" a="28119.14" fwhm="0.000323" res="711320.6" algo="FTMS" component_name="M" deconvoluted_molecular_mass="230.030096" deconvoluted_isotopic_mass="230.029971"/>
<pk mz="230.033011" i="1142734.8" sn="9.12" a="210.91" fwhm="0.000257" res="893347.4" algo="FTMS"/>
<pk mz="231.033124" i="5298316.5" z="-1" sn="51.54" a="1788.55" fwhm="0.000356" res="648363.2" algo="FTMS" component_name="M" deconvoluted_molecular_mass="230.030096" deconvoluted_isotopic_mass="231.033311"/>
<pk mz="231.078507" i="1135648.3" sn="9.04" a="190.74" fwhm="0.000238" res="970897.9" algo="FTMS"/>
<pk mz="231.087367" i="2189348.0" sn="19.80" a="674.31" fwhm="0.000334" res="691577.8" algo="FTMS"/>
<pk mz="231.123770" i="1199668.0" sn="9.69" a="207.91" fwhm="0.000247" res="935763.7" algo="FTMS"/>
<pk mz="232.034022" i="1050170.1" z="-1" sn="8.16" a="182.78" fwhm="0.000250" res="929951.8" algo="FTMS" component_name="M" deconvoluted_molecular_mass="230.030096" deconvoluted_isotopic_mass="232.034210"/>
<pk mz="232.054398" i="999810.6" sn="7.65" a="196.57" fwhm="0.000266" res="870767.3" algo="FTMS"/>
<pk mz="232.090761" i="2075345.9" sn="18.63" a="604.33" fwhm="0.000332" res="698018.4" algo="FTMS"/>
<pk mz="233.009129" i="1014540.3" sn="7.77" a="219.76" fwhm="0.000358" res="650229.8" algo="FTMS"/>
<pk mz="233.045492" i="1192922.9" z="-1" sn="9.59" a="244.33" fwhm="0.000300" res="777959.9" algo="FTMS" component_name="M" deconvoluted_molecular_mass="230.030096" deconvoluted_isotopic_mass="233.045682"/>
<pk mz="233.057206" i="5412319.5" sn="52.54" a="1226.03" fwhm="0.000241" res="966447.8" algo="FTMS"/>
<pk mz="233.057692" i="39795680.0" z="-1" sn="402.54" a="14353.89" fwhm="0.000354" res="658962.3" algo="FTMS" component_name="U" deconvoluted_molecular_mass="233.057885" deconvoluted_isotopic_mass="233.057882"/>
<pk mz="233.154708" i="4066054.8" sn="38.84" a="1375.53" fwhm="0.000345" res="675797.2" algo="FTMS"/>
<pk mz="234.048936" i="1324774.9" z="-1" sn="10.93" a="308.75" fwhm="0.000318" res="734923.9" algo="FTMS" component_name="M" deconvoluted_molecular_mass="230.030096" deconvoluted_isotopic_mass="234.049128"/>
<pk mz="234.061070" i="3352555.5" z="-1" sn="31.57" a="1095.49" fwhm="0.000363" res="645525.0" algo="FTMS" component_name="U" deconvoluted_molecular_mass="233.057885" deconvoluted_isotopic_mass="234.061262"/>
<pk mz="235.024756" i="1720663.5" sn="14.95" a="469.61" fwhm="0.000327" res="718686.7" algo="FTMS"/>
<pk mz="235.036977" i="5983964.0" sn="58.35" a="1994.05" fwhm="0.000349" res="673413.2" algo="FTMS"/>
<pk mz="235.073362" i="2258665.5" sn="20.43" a="698.31" fwhm="0.000328" res="716583.3" algo="FTMS"/>
<pk mz="235.261025" i="1059566.4" sn="8.22" a="229.53" fwhm="0.000352" res="668774.8" algo="FTMS"/>
<pk mz="236.020063" i="1196095.4" sn="9.58" a="408.68" fwhm="0.000554" res="426279.0" algo="FTMS"/>
<pk mz="236.901481" i="942864.6" sn="7.01" a="268.44" fwhm="0.000422" res="561261.9" algo="FTMS"/>
<pk mz="237.003999" i="1045203.3" sn="8.05" a="255.66" fwhm="0.000323" res="734747.7" algo="FTMS"/>
<pk mz="237.040464" i="1680159.6" sn="14.49" a="404.62" fwhm="0.000284" res="835959.4" algo="FTMS"/>
<pk mz="237.833921" i="1181606.3" sn="9.43" a="384.37" fwhm="0.000467" res="509699.6" algo="FTMS"/>
<pk mz="239.019729" i="2885148.8" sn="26.72" a="864.49" fwhm="0.000325" res="736498.1" algo="FTMS"/>
<pk mz="239.056107" i="2719272.0" sn="25.03" a="791.85" fwhm="0.000334" res="716079.6" algo="FTMS"/>
<pk mz="239.128889" i="3417918.3" sn="32.12" a="1180.49" fwhm="0.000373" res="641135.5" algo="FTMS"/>
<pk mz="239.683308" i="954021.3" sn="7.09" a="237.41" fwhm="0.000351" res="682330.6" algo="FTMS"/>
<pk mz="239.997204" i="2014145.8" sn="17.82" a="625.99" fwhm="0.000363" res="661473.6" algo="FTMS"/>
<pk mz="240.014975" i="2940615.0" sn="27.19" a="980.54" fwhm="0.000370" res="649039.6" algo="FTMS"/>
<pk mz="240.023136" i="1025737.4" sn="7.82" a="224.33" fwhm="0.000342" res="700953.1" algo="FTMS"/>
<pk mz="240.051344" i="1155793.6" sn="9.13" a="239.99" fwhm="0.000275" res="872604.6" algo="FTMS"/>
<pk mz="241.035341" i="1686378.0" sn="14.50" a="534.58" fwhm="0.000371" res="649803.6" algo="FTMS"/>
<pk mz="241.046630" i="1563117.1" sn="13.25" a="407.52" fwhm="0.000325" res="740764.4" algo="FTMS"/>
<pk mz="241.071742" i="2923124.0" sn="27.01" a="997.84" fwhm="0.000370" res="651222.2" algo="FTMS"/>
<pk mz="241.108093" i="1177854.1" sn="9.35" a="358.74" fwhm="0.000391" res="616364.6" algo="FTMS"/>
<pk mz="241.136459" i="6083718.0" sn="59.00" a="2181.63" fwhm="0.000367" res="656588.0" algo="FTMS"/>
<pk mz="241.144544" i="1012104.2" sn="7.68" a="199.98" fwhm="0.000313" res="769905.9" algo="FTMS"/>
<pk mz="242.067014" i="1123841.4" sn="8.80" a="217.37" fwhm="0.000279" res="869015.6" algo="FTMS"/>
<pk mz="242.075145" i="953219.5" sn="7.08" a="187.69" fwhm="0.000300" res="805851.5" algo="FTMS"/>
<pk mz="242.139804" i="1122260.5" sn="8.79" a="332.10" fwhm="0.000394" res="614118.2" algo="FTMS"/>
<pk mz="243.042170" i="1003964.2" sn="7.56" a="250.19" fwhm="0.000346" res="702261.6" algo="FTMS"/>
<pk mz="243.050985" i="2199934.5" sn="19.63" a="635.98" fwhm="0.000342" res="711602.0" algo="FTMS"/>
<pk mz="243.078515" i="1137157.3" sn="8.91" a="253.37" fwhm="0.000328" res="741369.1" algo="FTMS"/>
<pk mz="243.087405" i="3002759.5" sn="27.73" a="1004.72" fwhm="0.000364" res="668517.4" algo="FTMS"/>
<pk mz="243.123798" i="2106000.5" sn="18.68" a="624.01" fwhm="0.000335" res="726051.2" algo="FTMS"/>
<pk mz="243.133527" i="2018195.0" sn="17.80" a="605.29" fwhm="0.000347" res="700125.9" algo="FTMS"/>
<pk mz="243.787182" i="957011.4" sn="7.09" a="310.88" fwhm="0.000474" res="513980.3" algo="FTMS"/>
<pk mz="244.044890" i="1464177.1" sn="12.20" a="237.72" fwhm="0.000234" res="1044797.7" algo="FTMS"/>
<pk mz="244.045420" i="11156849.0" sn="109.98" a="4187.30" fwhm="0.000380" res="642592.2" algo="FTMS"/>
<pk mz="244.082650" i="1068218.1" sn="8.21" a="307.73" fwhm="0.000379" res="643662.2" algo="FTMS"/>
<pk mz="244.136859" i="1027846.9" sn="7.80" a="284.22" fwhm="0.000363" res="672746.6" algo="FTMS"/>
<pk mz="245.048776" i="1267033.6" sn="10.21" a="331.62" fwhm="0.000345" res="710660.1" algo="FTMS"/>
<pk mz="245.057717" i="1607387.6" sn="13.65" a="454.85" fwhm="0.000354" res="693033.1" algo="FTMS"/>
<pk mz="245.066695" i="2234589.8" sn="19.97" a="652.24" fwhm="0.000345" res="710528.8" algo="FTMS"/>
<pk mz="245.085968" i="1054306.0" sn="8.07" a="268.29" fwhm="0.000373" res="656996.0" algo="FTMS"/>
<pk mz="245.103074" i="3184997.8" sn="29.56" a="1170.98" fwhm="0.000388" res="631904.2" algo="FTMS"/>
<pk mz="245.139432" i="1483566.0" sn="12.40" a="430.85" fwhm="0.000382" res="641374.7" algo="FTMS"/>
<pk mz="246.024188" i="999407.7" sn="7.49" a="234.33" fwhm="0.000317" res="776172.5" algo="FTMS"/>
<pk mz="246.024727" i="4102191.8" sn="38.69" a="1339.49" fwhm="0.000359" res="685970.7" algo="FTMS"/>
<pk mz="246.070024" i="1229945.5" sn="9.81" a="316.52" fwhm="0.000334" res="737252.4" algo="FTMS"/>
<pk mz="246.106469" i="983809.3" sn="7.33" a="247.76" fwhm="0.000368" res="668406.6" algo="FTMS"/>
<pk mz="246.522245" i="1050424.6" sn="8.00" a="315.30" fwhm="0.000503" res="489902.9" algo="FTMS"/>
<pk mz="247.024825" i="1867903.6" sn="16.22" a="522.35" fwhm="0.000349" res="708750.5" algo="FTMS"/>
<pk mz="247.036421" i="1586690.0" sn="13.39" a="310.93" fwhm="0.000234" res="1057341.0" algo="FTMS"/>
<pk mz="247.037009" i="12471298.0" sn="122.85" a="4705.85" fwhm="0.000381" res="648946.6" algo="FTMS"/>
<pk mz="247.073352" i="5511945.5" sn="52.86" a="2199.27" fwhm="0.000423" res="584202.4" algo="FTMS"/>
<pk mz="247.082335" i="1712267.3" sn="14.65" a="640.75" fwhm="0.000451" res="547875.5" algo="FTMS"/>
<pk mz="247.118704" i="1164306.6" sn="9.14" a="237.42" fwhm="0.000303" res="816587.9" algo="FTMS"/>
<pk mz="248.032778" i="13140166.0" sn="129.57" a="5368.63" fwhm="0.000412" res="601476.7" algo="FTMS"/>
<pk mz="248.039799" i="74867912.0" sn="750.31" a="20630.96" fwhm="0.000287" res="864971.0" algo="FTMS"/>
<pk mz="248.040233" i="886760640.0" z="-1" sn="8914.75" a="336113.25" fwhm="0.000385" res="644014.7" algo="FTMS" component_name="B" deconvoluted_molecular_mass="248.040450" deconvoluted_isotopic_mass="248.040449"/>
<pk mz="248.043934" i="9996488.0" sn="97.96" a="3843.48" fwhm="0.000383" res="648268.0" algo="FTMS"/>
<pk mz="248.085681" i="2186319.8" sn="19.42" a="627.06" fwhm="0.000341" res="727015.2" algo="FTMS"/>
<pk mz="249.004110" i="1912441.9" sn="16.66" a="616.43" fwhm="0.000379" res="657188.9" algo="FTMS"/>
<pk mz="249.043138" i="4528001.0" sn="42.97" a="1212.64" fwhm="0.000296" res="840653.1" algo="FTMS"/>
<pk mz="249.043723" i="34309504.0" z="-1" sn="342.45" a="13947.26" fwhm="0.000399" res="623538.2" algo="FTMS" component_name="B" deconvoluted_molecular_mass="248.040450" deconvoluted_isotopic_mass="249.043941"/>
<pk mz="249.044496" i="1930113.1" sn="16.84" a="682.58" fwhm="0.000427" res="582682.5" algo="FTMS"/>
<pk mz="249.052623" i="5422978.5" sn="51.97" a="2112.79" fwhm="0.000404" res="615948.8" algo="FTMS"/>
<pk mz="249.574264" i="992959.0" sn="7.39" a="372.12" fwhm="0.000536" res="465499.2" algo="FTMS"/>
<pk mz="250.043870" i="2433967.8" sn="21.84" a="882.19" fwhm="0.000424" res="590217.8" algo="FTMS"/>
<pk mz="250.044582" i="7674928.0" z="-1" sn="74.37" a="3007.55" fwhm="0.000405" res="618108.4" algo="FTMS" component_name="B" deconvoluted_molecular_mass="248.040450" deconvoluted_isotopic_mass="250.044802"/>
<pk mz="250.047184" i="1431728.4" sn="11.79" a="362.77" fwhm="0.000318" res="786322.3" algo="FTMS"/>
<pk mz="251.019712" i="2495440.8" sn="22.45" a="766.86" fwhm="0.000352" res="713607.6" algo="FTMS"/>
<pk mz="251.056123" i="2232278.5" z="-1" sn="19.81" a="795.70" fwhm="0.000391" res="642210.4" algo="FTMS" component_name="B" deconvoluted_molecular_mass="248.040450" deconvoluted_isotopic_mass="251.056345"/>
<pk mz="251.068284" i="1472856.5" sn="12.20" a="474.85" fwhm="0.000380" res="660958.7" algo="FTMS"/>
<pk mz="252.999046" i="1148283.1" sn="8.94" a="302.21" fwhm="0.000366" res="691575.5" algo="FTMS"/>
<pk mz="253.035376" i="2908160.3" sn="26.58" a="931.62" fwhm="0.000366" res="692296.2" algo="FTMS"/>
<pk mz="253.071761" i="2299525.5" sn="20.48" a="765.56" fwhm="0.000397" res="636701.7" algo="FTMS"/>
<pk mz="253.108174" i="1096842.5" sn="8.43" a="294.25" fwhm="0.000361" res="701303.7" algo="FTMS"/>
<pk mz="253.144511" i="3571471.8" sn="33.12" a="1315.60" fwhm="0.000402" res="629215.0" algo="FTMS"/>
<pk mz="254.030625" i="1294728.9" sn="10.38" a="342.14" fwhm="0.000334" res="761189.6" algo="FTMS"/>
<pk mz="255.014585" i="1094215.6" sn="8.37" a="330.22" fwhm="0.000453" res="563527.4" algo="FTMS"/>
<pk mz="255.050408" i="1557516.1" sn="13.00" a="356.47" fwhm="0.000306" res="834494.9" algo="FTMS"/>
<pk mz="255.051027" i="11512076.0" sn="112.45" a="4953.92" fwhm="0.000431" res="591261.9" algo="FTMS"/>
<pk mz="255.062265" i="8386829.5" sn="81.23" a="3315.07" fwhm="0.000403" res="632328.0" algo="FTMS"/>
<pk mz="255.087425" i="1904016.8" sn="16.46" a="737.13" fwhm="0.000438" res="581989.1" algo="FTMS"/>
<pk mz="255.123815" i="1655445.3" sn="13.98" a="464.91" fwhm="0.000360" res="709240.4" algo="FTMS"/>
<pk mz="255.232937" i="1461154.8" sn="12.04" a="434.06" fwhm="0.000368" res="693145.0" algo="FTMS"/>
<pk mz="256.044785" i="1052932.3" sn="7.96" a="206.86" fwhm="0.000287" res="891982.5" algo="FTMS"/>
<pk mz="256.045468" i="8741252.0" sn="84.77" a="3699.78" fwhm="0.000429" res="596938.7" algo="FTMS"/>
<pk mz="256.046298" i="2274436.5" sn="20.16" a="786.75" fwhm="0.000403" res="635093.0" algo="FTMS"/>
<pk mz="256.054374" i="1658757.4" sn="14.01" a="511.29" fwhm="0.000374" res="685010.1" algo="FTMS"/>
<pk mz="256.065640" i="1073158.8" sn="8.16" a="263.44" fwhm="0.000346" res="740922.2" algo="FTMS"/>
<pk mz="256.993925" i="980144.0" sn="7.20" a="333.17" fwhm="0.000530" res="485343.2" algo="FTMS"/>
<pk mz="257.030274" i="1466228.0" sn="12.04" a="480.84" fwhm="0.000388" res="661704.4" algo="FTMS"/>
<pk mz="257.041488" i="4846581.5" sn="45.70" a="1899.03" fwhm="0.000414" res="620981.1" algo="FTMS"/>
<pk mz="257.048869" i="1001910.1" sn="7.42" a="261.47" fwhm="0.000381" res="674968.9" algo="FTMS"/>
<pk mz="257.066695" i="3000056.0" sn="27.32" a="1155.08" fwhm="0.000424" res="606450.7" algo="FTMS"/>
<pk mz="257.103076" i="3291644.0" sn="30.22" a="1144.73" fwhm="0.000391" res="657121.2" algo="FTMS"/>
<pk mz="257.139465" i="2433280.0" sn="21.67" a="883.95" fwhm="0.000426" res="603977.1" algo="FTMS"/>
<pk mz="257.175769" i="1053763.9" sn="7.94" a="276.39" fwhm="0.000356" res="722124.5" algo="FTMS"/>
<pk mz="258.044834" i="973791.9" sn="7.14" a="204.09" fwhm="0.000325" res="793934.0" algo="FTMS"/>
<pk mz="258.061096" i="1285089.6" sn="10.24" a="446.21" fwhm="0.000446" res="578933.9" algo="FTMS"/>
<pk mz="258.098300" i="2781541.5" sn="25.14" a="954.64" fwhm="0.000394" res="655563.9" algo="FTMS"/>
<pk mz="259.024776" i="1524545.6" sn="12.62" a="466.96" fwhm="0.000394" res="657598.7" algo="FTMS"/>
<pk mz="259.036934" i="1003330.8" sn="7.43" a="198.38" fwhm="0.000308" res="841941.1" algo="FTMS"/>
<pk mz="259.045959" i="2091331.8" sn="18.27" a="788.69" fwhm="0.000412" res="628581.1" algo="FTMS"/>
<pk mz="259.082279" i="4299975.0" sn="40.26" a="1761.70" fwhm="0.000437" res="593478.1" algo="FTMS"/>
<pk mz="259.118728" i="3523018.8" sn="32.52" a="1213.98" fwhm="0.000392" res="660787.7" algo="FTMS"/>
<pk mz="259.129957" i="1959115.8" sn="16.95" a="578.31" fwhm="0.000369" res="702731.7" algo="FTMS"/>
<pk mz="259.155067" i="1422670.3" sn="11.61" a="545.24" fwhm="0.000474" res="546669.3" algo="FTMS"/>
<pk mz="260.040358" i="3857440.8" sn="35.85" a="1576.00" fwhm="0.000430" res="604998.1" algo="FTMS"/>
<pk mz="260.049326" i="1931553.5" sn="16.67" a="671.16" fwhm="0.000397" res="654522.5" algo="FTMS"/>
<pk mz="260.085643" i="1390244.8" sn="11.28" a="349.84" fwhm="0.000365" res="713001.0" algo="FTMS"/>
<pk mz="261.004137" i="1375349.4" sn="11.10" a="396.01" fwhm="0.000387" res="674813.0" algo="FTMS"/>
<pk mz="261.040494" i="1572216.5" sn="13.05" a="551.81" fwhm="0.000427" res="610716.7" algo="FTMS"/>
<pk mz="261.051976" i="1634425.5" sn="13.67" a="438.03" fwhm="0.000325" res="802192.3" algo="FTMS"/>
<pk mz="261.052651" i="16362362.0" sn="159.79" a="7146.80" fwhm="0.000439" res="594296.0" algo="FTMS"/>
<pk mz="261.076861" i="1263355.5" sn="9.99" a="463.43" fwhm="0.000481" res="543290.1" algo="FTMS"/>
<pk mz="261.089010" i="1368316.6" sn="11.03" a="422.81" fwhm="0.000392" res="666376.2" algo="FTMS"/>
<pk mz="261.097962" i="2271229.3" sn="19.98" a="825.49" fwhm="0.000425" res="615058.3" algo="FTMS"/>
<pk mz="261.134381" i="2092160.4" sn="18.21" a="748.89" fwhm="0.000419" res="622877.8" algo="FTMS"/>
<pk mz="262.047562" i="10653643.0" sn="103.15" a="4646.53" fwhm="0.000446" res="588056.1" algo="FTMS"/>
<pk mz="262.051685" i="8808396.0" sn="84.84" a="4877.91" fwhm="0.000583" res="449570.7" algo="FTMS"/>
<pk mz="262.055870" i="932899776.0" z="-1" sn="9252.94" a="402392.59" fwhm="0.000433" res="605904.6" algo="FTMS" component_name="A" deconvoluted_molecular_mass="262.056092" deconvoluted_isotopic_mass="262.056113"/>
<pk mz="262.060005" i="10185676.0" sn="98.50" a="4369.93" fwhm="0.000433" res="605210.8" algo="FTMS"/>
<pk mz="262.137693" i="2901714.8" sn="26.24" a="1165.06" fwhm="0.000453" res="579070.1" algo="FTMS"/>
<pk mz="263.019761" i="3296791.0" sn="30.16" a="1205.28" fwhm="0.000405" res="648757.6" algo="FTMS"/>
<pk mz="263.043988" i="1329560.8" sn="10.64" a="403.08" fwhm="0.000398" res="661303.1" algo="FTMS"/>
<pk mz="263.059336" i="47545368.0" z="-1" sn="469.16" a="21751.36" fwhm="0.000448" res="587334.1" algo="FTMS" component_name="A" deconvoluted_molecular_mass="262.056092" deconvoluted_isotopic_mass="263.059581"/>
<pk mz="263.092534" i="1154076.4" sn="8.90" a="314.21" fwhm="0.000394" res="666935.7" algo="FTMS"/>
<pk mz="263.247343" i="1013031.9" sn="7.50" a="342.27" fwhm="0.000499" res="527562.3" algo="FTMS"/>
<pk mz="264.014984" i="1461471.8" sn="11.95" a="488.37" fwhm="0.000416" res="634487.5" algo="FTMS"/>
<pk mz="264.035289" i="6094945.0" sn="57.92" a="2638.51" fwhm="0.000445" res="592855.3" algo="FTMS"/>
<pk mz="264.059614" i="1107298.9" sn="8.43" a="252.77" fwhm="0.000289" res="913445.4" algo="FTMS"/>
<pk mz="264.060269" i="9490531.0" z="-1" sn="91.61" a="4028.96" fwhm="0.000436" res="605988.5" algo="FTMS" component_name="A" deconvoluted_molecular_mass="262.056092" deconvoluted_isotopic_mass="264.060516"/>
<pk mz="264.062763" i="1147555.1" sn="8.83" a="405.89" fwhm="0.000507" res="520499.1" algo="FTMS"/>
<pk mz="264.160535" i="1361962.1" sn="10.96" a="535.68" fwhm="0.000550" res="480394.2" algo="FTMS"/>
<pk mz="264.999039" i="2077091.9" sn="17.99" a="742.40" fwhm="0.000433" res="611787.0" algo="FTMS"/>
<pk mz="265.035353" i="3017638.3" sn="27.29" a="1269.22" fwhm="0.000464" res="570984.5" algo="FTMS"/>
<pk mz="265.063617" i="1073320.3" z="-1" sn="8.07" a="462.61" fwhm="0.000579" res="458109.6" algo="FTMS" component_name="A" deconvoluted_molecular_mass="262.056092" deconvoluted_isotopic_mass="265.063866"/>
<pk mz="265.071761" i="2274344.8" sn="19.94" a="873.28" fwhm="0.000448" res="591916.5" algo="FTMS"/>
<pk mz="265.083976" i="2323113.5" sn="20.42" a="851.44" fwhm="0.000419" res="632269.5" algo="FTMS"/>
<pk mz="265.147881" i="4561582.0" sn="42.55" a="1931.71" fwhm="0.000450" res="589021.6" algo="FTMS"/>
<pk mz="266.030727" i="1431399.5" sn="11.61" a="511.92" fwhm="0.000429" res="620515.3" algo="FTMS"/>
<pk mz="266.066976" i="1131689.8" z="-1" sn="8.64" a="430.76" fwhm="0.000534" res="498305.3" algo="FTMS" component_name="A" deconvoluted_molecular_mass="262.056092" deconvoluted_isotopic_mass="266.067227"/>
<pk mz="266.075067" i="1406954.4" sn="11.37" a="501.70" fwhm="0.000435" res="611732.9" algo="FTMS"/>
<pk mz="266.089508" i="1499627.3" sn="12.28" a="586.31" fwhm="0.000473" res="562639.4" algo="FTMS"/>
<pk mz="267.014632" i="4360485.0" sn="40.56" a="1815.62" fwhm="0.000446" res="598660.9" algo="FTMS"/>
<pk mz="267.051021" i="2686759.0" sn="24.02" a="999.14" fwhm="0.000438" res="610341.1" algo="FTMS"/>
<pk mz="267.073434" i="1034920.4" sn="7.69" a="344.52" fwhm="0.000501" res="533439.9" algo="FTMS"/>
<pk mz="267.087381" i="1765673.3" sn="14.91" a="657.72" fwhm="0.000451" res="592361.4" algo="FTMS"/>
<pk mz="267.123740" i="1315627.5" sn="10.46" a="392.35" fwhm="0.000420" res="636614.7" algo="FTMS"/>
<pk mz="268.046291" i="1040418.3" sn="7.74" a="359.26" fwhm="0.000476" res="563584.1" algo="FTMS"/>
<pk mz="268.054347" i="1417314.8" sn="11.47" a="505.79" fwhm="0.000428" res="625971.3" algo="FTMS"/>
<pk mz="268.993935" i="1504792.6" sn="12.29" a="408.04" fwhm="0.000349" res="769932.6" algo="FTMS"/>
<pk mz="269.030298" i="3240858.8" sn="29.38" a="1404.63" fwhm="0.000471" res="571516.6" algo="FTMS"/>
<pk mz="269.066658" i="4152732.8" sn="38.36" a="1805.39" fwhm="0.000465" res="578665.4" algo="FTMS"/>
<pk mz="269.103074" i="2737822.8" sn="24.43" a="1199.54" fwhm="0.000476" res="565516.2" algo="FTMS"/>
<pk mz="269.131239" i="3251360.3" sn="29.49" a="1482.95" fwhm="0.000481" res="559264.7" algo="FTMS"/>
<pk mz="269.139426" i="2578848.8" sn="22.86" a="1012.43" fwhm="0.000458" res="587206.2" algo="FTMS"/>
<pk mz="269.212290" i="1269540.9" sn="9.97" a="395.28" fwhm="0.000396" res="679277.3" algo="FTMS"/>
<pk mz="270.022256" i="1715665.6" sn="14.36" a="603.80" fwhm="0.000445" res="606420.3" algo="FTMS"/>
<pk mz="270.025587" i="1034065.9" sn="7.65" a="237.95" fwhm="0.000357" res="755907.9" algo="FTMS"/>
<pk mz="270.061132" i="1153619.8" sn="8.83" a="338.08" fwhm="0.000403" res="670698.5" algo="FTMS"/>
<pk mz="270.061875" i="1267667.9" sn="9.95" a="435.91" fwhm="0.000439" res="614930.2" algo="FTMS"/>
<pk mz="271.045930" i="2994697.0" sn="26.96" a="1347.15" fwhm="0.000503" res="538348.9" algo="FTMS"/>
<pk mz="271.064558" i="1557897.9" sn="12.81" a="521.67" fwhm="0.000431" res="629170.7" algo="FTMS"/>
<pk mz="271.082310" i="4133899.0" sn="38.18" a="1827.47" fwhm="0.000472" res="573958.3" algo="FTMS"/>
<pk mz="271.118744" i="4191244.8" sn="38.74" a="1796.76" fwhm="0.000469" res="577687.1" algo="FTMS"/>
<pk mz="271.155081" i="1644558.8" sn="13.66" a="635.21" fwhm="0.000474" res="572115.0" algo="FTMS"/>
<pk mz="271.191535" i="1030736.7" sn="7.61" a="320.43" fwhm="0.000492" res="551211.7" algo="FTMS"/>
<pk mz="272.040333" i="4368445.5" sn="40.49" a="1919.01" fwhm="0.000459" res="592154.4" algo="FTMS"/>
<pk mz="272.041227" i="1374653.6" sn="11.00" a="531.56" fwhm="0.000492" res="552475.8" algo="FTMS"/>
<pk mz="272.049250" i="1250174.1" sn="9.78" a="567.22" fwhm="0.000574" res="474289.1" algo="FTMS"/>
<pk mz="272.113973" i="2104129.5" sn="18.19" a="766.12" fwhm="0.000428" res="636519.1" algo="FTMS"/>
<pk mz="273.025185" i="1492721.3" sn="12.16" a="506.88" fwhm="0.000444" res="615044.9" algo="FTMS"/>
<pk mz="273.040472" i="1490802.0" sn="12.15" a="465.49" fwhm="0.000443" res="615737.2" algo="FTMS"/>
<pk mz="273.052626" i="2146674.8" sn="18.60" a="898.31" fwhm="0.000470" res="581192.3" algo="FTMS"/>
<pk mz="273.061623" i="2691443.0" sn="23.97" a="1082.22" fwhm="0.000447" res="611032.4" algo="FTMS"/>
<pk mz="273.080155" i="1108340.1" sn="8.38" a="317.10" fwhm="0.000377" res="723453.2" algo="FTMS"/>
<pk mz="273.097984" i="5764213.0" sn="54.23" a="2739.14" fwhm="0.000490" res="557137.4" algo="FTMS"/>
<pk mz="273.134323" i="6281847.0" sn="59.33" a="2920.58" fwhm="0.000479" res="570146.4" algo="FTMS"/>
<pk mz="273.170793" i="991224.8" sn="7.22" a="229.61" fwhm="0.000385" res="709286.7" algo="FTMS"/>
<pk mz="274.056011" i="74706600.0" z="-1" sn="730.44" a="36839.30" fwhm="0.000481" res="569594.3" algo="FTMS" component_name="N" deconvoluted_molecular_mass="274.056279" deconvoluted_isotopic_mass="274.056278"/>
<pk mz="274.064934" i="1189095.5" sn="9.14" a="470.89" fwhm="0.000563" res="487091.1" algo="FTMS"/>
<pk mz="274.093208" i="1992361.0" sn="17.02" a="855.68" fwhm="0.000478" res="572978.6" algo="FTMS"/>
<pk mz="274.101349" i="1419689.5" sn="11.40" a="588.73" fwhm="0.000518" res="528655.3" algo="FTMS"/>
<pk mz="275.019710" i="2887129.8" sn="25.80" a="1212.65" fwhm="0.000465" res="591948.7" algo="FTMS"/>
<pk mz="275.040786" i="1532378.9" sn="12.51" a="704.95" fwhm="0.000516" res="532887.3" algo="FTMS"/>
<pk mz="275.056220" i="1041115.6" sn="7.69" a="282.19" fwhm="0.000421" res="653041.0" algo="FTMS"/>
<pk mz="275.059360" i="5085404.0" z="-1" sn="47.37" a="2562.06" fwhm="0.000530" res="518891.6" algo="FTMS" component_name="N" deconvoluted_molecular_mass="274.056279" deconvoluted_isotopic_mass="275.059629"/>
<pk mz="275.068261" i="3543516.3" sn="32.24" a="1589.87" fwhm="0.000490" res="561681.0" algo="FTMS"/>
<pk mz="275.077243" i="2271708.8" sn="19.76" a="954.99" fwhm="0.000471" res="583676.4" algo="FTMS"/>
<pk mz="275.113664" i="2810078.8" sn="25.04" a="1152.52" fwhm="0.000465" res="591681.1" algo="FTMS"/>
<pk mz="275.150034" i="1483232.6" sn="12.02" a="479.90" fwhm="0.000399" res="690359.6" algo="FTMS"/>
<pk mz="275.485044" i="1037266.4" sn="7.65" a="521.98" fwhm="0.000717" res="384377.1" algo="FTMS"/>
<pk mz="276.015026" i="997390.7" sn="7.26" a="324.15" fwhm="0.000492" res="561143.6" algo="FTMS"/>
<pk mz="276.071642" i="18269970.0" sn="176.72" a="9272.20" fwhm="0.000503" res="548690.8" algo="FTMS"/>
<pk mz="276.999008" i="2133828.3" sn="18.41" a="861.55" fwhm="0.000473" res="585521.9" algo="FTMS"/>
<pk mz="277.035379" i="3282502.3" sn="29.68" a="1410.08" fwhm="0.000463" res="598634.8" algo="FTMS"/>
<pk mz="277.058987" i="1490503.5" sn="12.09" a="402.63" fwhm="0.000347" res="798252.6" algo="FTMS"/>
<pk mz="277.059692" i="14750536.0" sn="142.19" a="7351.55" fwhm="0.000498" res="556530.3" algo="FTMS"/>
<pk mz="277.071708" i="1990088.3" sn="17.00" a="854.05" fwhm="0.000482" res="574746.9" algo="FTMS"/>
<pk mz="277.074952" i="1881672.4" sn="15.93" a="662.28" fwhm="0.000430" res="644318.9" algo="FTMS"/>
<pk mz="277.083022" i="1002056.9" sn="7.30" a="298.08" fwhm="0.000409" res="678034.9" algo="FTMS"/>
<pk mz="277.759205" i="993454.6" sn="7.19" a="322.83" fwhm="0.000482" res="576243.8" algo="FTMS"/>
<pk mz="278.030614" i="1660286.0" sn="13.71" a="724.05" fwhm="0.000525" res="529700.1" algo="FTMS"/>
<pk mz="278.050180" i="1412479.1" sn="11.28" a="386.36" fwhm="0.000350" res="793649.0" algo="FTMS"/>
<pk mz="278.050883" i="12954495.0" sn="124.08" a="6581.75" fwhm="0.000513" res="542182.5" algo="FTMS"/>
<pk mz="278.063040" i="1841919.8" sn="15.48" a="689.37" fwhm="0.000446" res="622861.5" algo="FTMS"/>
<pk mz="278.067063" i="1201920.0" sn="9.23" a="371.66" fwhm="0.000448" res="620222.8" algo="FTMS"/>
<pk mz="279.014641" i="6112695.0" sn="57.22" a="3046.29" fwhm="0.000514" res="542942.7" algo="FTMS"/>
<pk mz="279.051049" i="3662265.3" sn="33.27" a="1717.23" fwhm="0.000499" res="558998.0" algo="FTMS"/>
<pk mz="279.054368" i="998137.4" sn="7.23" a="340.27" fwhm="0.000488" res="571346.9" algo="FTMS"/>
<pk mz="279.056728" i="5040569.5" sn="46.74" a="2231.62" fwhm="0.000473" res="589743.1" algo="FTMS"/>
<pk mz="279.063176" i="2276026.0" sn="19.72" a="935.80" fwhm="0.000465" res="599664.0" algo="FTMS"/>
<pk mz="279.087427" i="1828539.4" sn="15.35" a="784.38" fwhm="0.000516" res="540368.9" algo="FTMS"/>
<pk mz="279.099593" i="1610428.0" sn="13.22" a="794.56" fwhm="0.000583" res="479066.9" algo="FTMS"/>
<pk mz="279.100536" i="1063100.1" sn="7.87" a="413.76" fwhm="0.000531" res="525926.5" algo="FTMS"/>
<pk mz="279.163570" i="4381120.0" sn="40.29" a="2007.03" fwhm="0.000491" res="568388.3" algo="FTMS"/>
<pk mz="280.046238" i="1804021.4" sn="15.11" a="692.41" fwhm="0.000486" res="575760.8" algo="FTMS"/>
<pk mz="280.066572" i="32727030.0" z="-1" sn="317.32" a="17194.09" fwhm="0.000514" res="544529.5" algo="FTMS" component_name="X" deconvoluted_molecular_mass="280.066850" deconvoluted_isotopic_mass="280.066850"/>
<pk mz="281.030244" i="5634099.5" sn="52.54" a="2729.73" fwhm="0.000504" res="557053.3" algo="FTMS"/>
<pk mz="281.066635" i="8005686.0" sn="75.72" a="4144.72" fwhm="0.000525" res="535123.7" algo="FTMS"/>
<pk mz="281.069915" i="2234422.3" z="-1" sn="19.31" a="1060.55" fwhm="0.000517" res="543578.3" algo="FTMS" component_name="X" deconvoluted_molecular_mass="280.066850" deconvoluted_isotopic_mass="281.070196"/>
<pk mz="281.103051" i="2165048.5" sn="18.64" a="1006.85" fwhm="0.000525" res="535764.8" algo="FTMS"/>
<pk mz="281.139503" i="1607738.9" sn="13.19" a="648.94" fwhm="0.000515" res="545484.0" algo="FTMS"/>
<pk mz="282.007807" i="1233780.9" sn="9.53" a="421.66" fwhm="0.000465" res="606960.1" algo="FTMS"/>
<pk mz="282.025552" i="1417846.0" sn="11.33" a="450.34" fwhm="0.000420" res="670959.9" algo="FTMS"/>
<pk mz="282.033762" i="1004662.6" sn="7.30" a="296.17" fwhm="0.000410" res="687310.8" algo="FTMS"/>
<pk mz="282.061913" i="1807224.5" sn="15.14" a="655.65" fwhm="0.000446" res="632319.3" algo="FTMS"/>
<pk mz="282.070012" i="2211705.0" sn="19.09" a="936.72" fwhm="0.000486" res="580861.0" algo="FTMS"/>
<pk mz="283.009551" i="2551739.3" sn="22.32" a="1148.61" fwhm="0.000482" res="587409.4" algo="FTMS"/>
<pk mz="283.045914" i="4627646.0" sn="42.53" a="2152.74" fwhm="0.000496" res="571013.2" algo="FTMS"/>
<pk mz="283.082330" i="6502592.5" sn="60.78" a="3332.16" fwhm="0.000528" res="536453.1" algo="FTMS"/>
<pk mz="283.118728" i="2415555.3" sn="21.00" a="1035.29" fwhm="0.000469" res="604171.9" algo="FTMS"/>
<pk mz="283.137322" i="1067716.5" sn="7.88" a="352.80" fwhm="0.000483" res="586230.6" algo="FTMS"/>
<pk mz="283.155088" i="1117893.8" sn="8.37" a="314.82" fwhm="0.000419" res="676593.4" algo="FTMS"/>
<pk mz="283.191489" i="1448264.5" sn="11.58" a="613.59" fwhm="0.000517" res="547758.2" algo="FTMS"/>
<pk mz="283.264224" i="1076301.8" sn="7.96" a="370.52" fwhm="0.000523" res="541806.0" algo="FTMS"/>
<pk mz="283.928651" i="995327.5" sn="7.17" a="364.09" fwhm="0.000483" res="588223.2" algo="FTMS"/>
<pk mz="284.041188" i="1900808.1" sn="15.99" a="842.18" fwhm="0.000526" res="540209.3" algo="FTMS"/>
<pk mz="284.049321" i="1647752.8" sn="13.52" a="671.12" fwhm="0.000504" res="563642.5" algo="FTMS"/>
<pk mz="284.085733" i="1222795.5" sn="9.39" a="451.22" fwhm="0.000469" res="605884.3" algo="FTMS"/>
<pk mz="285.025204" i="2201430.0" sn="18.91" a="937.39" fwhm="0.000493" res="578383.6" algo="FTMS"/>
<pk mz="285.061594" i="12298585.0" sn="117.19" a="6534.24" fwhm="0.000526" res="542053.7" algo="FTMS"/>
<pk mz="285.080237" i="1300826.5" sn="10.15" a="496.12" fwhm="0.000491" res="580137.8" algo="FTMS"/>
<pk mz="285.097949" i="6674268.0" sn="62.45" a="3404.29" fwhm="0.000536" res="531840.6" algo="FTMS"/>
<pk mz="285.126124" i="12475742.0" sn="118.92" a="6579.92" fwhm="0.000526" res="541750.6" algo="FTMS"/>
<pk mz="285.134355" i="3681119.0" sn="33.31" a="1847.58" fwhm="0.000539" res="529003.3" algo="FTMS"/>
<pk mz="285.170742" i="1215970.0" sn="9.32" a="409.90" fwhm="0.000453" res="629295.2" algo="FTMS"/>
<pk mz="285.207143" i="3125093.0" sn="27.90" a="1552.00" fwhm="0.000543" res="525354.9" algo="FTMS"/>
<pk mz="286.035755" i="1018539.1" sn="7.40" a="343.67" fwhm="0.000490" res="583590.1" algo="FTMS"/>
<pk mz="286.056033" i="5714349.0" sn="53.10" a="2839.58" fwhm="0.000518" res="552456.6" algo="FTMS"/>
<pk mz="286.056820" i="1517357.0" sn="12.25" a="601.42" fwhm="0.000498" res="573841.9" algo="FTMS"/>
<pk mz="286.064945" i="1645741.6" sn="13.50" a="642.77" fwhm="0.000499" res="573811.4" algo="FTMS"/>
<pk mz="286.101211" i="1203760.8" sn="9.20" a="399.57" fwhm="0.000481" res="594876.5" algo="FTMS"/>
<pk mz="286.129469" i="2203059.3" sn="18.93" a="1064.25" fwhm="0.000571" res="501477.9" algo="FTMS"/>
<pk mz="286.996990" i="1068673.3" sn="7.84" a="383.02" fwhm="0.000510" res="563122.3" algo="FTMS"/>
<pk mz="287.004508" i="1024641.9" sn="7.42" a="325.12" fwhm="0.000461" res="622867.2" algo="FTMS"/>
<pk mz="287.019742" i="1862531.4" sn="15.53" a="752.55" fwhm="0.000504" res="569571.8" algo="FTMS"/>
<pk mz="287.031904" i="1383172.5" sn="10.89" a="467.25" fwhm="0.000457" res="628647.3" algo="FTMS"/>
<pk mz="287.040817" i="2631941.3" sn="22.98" a="1215.17" fwhm="0.000484" res="593349.3" algo="FTMS"/>
<pk mz="287.056137" i="1100934.8" sn="8.15" a="390.99" fwhm="0.000469" res="611549.2" algo="FTMS"/>
<pk mz="287.059306" i="1018887.0" sn="7.36" a="297.36" fwhm="0.000441" res="650275.8" algo="FTMS"/>
<pk mz="287.068293" i="1572999.9" sn="12.72" a="604.09" fwhm="0.000472" res="608484.7" algo="FTMS"/>
<pk mz="287.077191" i="3588360.8" sn="32.23" a="1804.90" fwhm="0.000551" res="521208.6" algo="FTMS"/>
<pk mz="287.104648" i="1616779.3" sn="13.15" a="783.14" fwhm="0.000593" res="483801.4" algo="FTMS"/>
<pk mz="287.113610" i="5769228.0" sn="53.35" a="2936.56" fwhm="0.000529" res="542528.2" algo="FTMS"/>
<pk mz="287.150026" i="3891727.5" sn="35.17" a="1864.21" fwhm="0.000510" res="562494.7" algo="FTMS"/>
<pk mz="287.186365" i="1424146.9" sn="11.28" a="592.09" fwhm="0.000538" res="533316.2" algo="FTMS"/>
<pk mz="287.222827" i="1841430.3" sn="15.32" a="665.36" fwhm="0.000456" res="630493.5" algo="FTMS"/>
<pk mz="288.035367" i="1206756.4" sn="9.18" a="410.69" fwhm="0.000479" res="601396.7" algo="FTMS"/>
<pk mz="288.071669" i="32551528.0" z="-1" sn="312.61" a="17665.54" fwhm="0.000534" res="539298.5" algo="FTMS" component_name="Y" deconvoluted_molecular_mass="288.071967" deconvoluted_isotopic_mass="288.071964"/>
<pk mz="288.072349" i="2142824.0" sn="18.24" a="613.15" fwhm="0.000445" res="646882.6" algo="FTMS"/>
<pk mz="288.116906" i="1551340.4" sn="12.51" a="634.66" fwhm="0.000523" res="550985.7" algo="FTMS"/>
<pk mz="288.749311" i="994284.4" sn="7.12" a="409.99" fwhm="0.000569" res="507652.8" algo="FTMS"/>
<pk mz="289.035378" i="2394570.3" sn="20.68" a="1046.87" fwhm="0.000508" res="569464.1" algo="FTMS"/>
<pk mz="289.056451" i="1618380.5" sn="13.16" a="647.31" fwhm="0.000488" res="591723.4" algo="FTMS"/>
<pk mz="289.071750" i="1164366.1" sn="8.77" a="491.60" fwhm="0.000521" res="554570.5" algo="FTMS"/>
<pk mz="289.075038" i="3020494.5" z="-1" sn="26.74" a="1440.43" fwhm="0.000520" res="555416.5" algo="FTMS" component_name="Y" deconvoluted_molecular_mass="288.071967" deconvoluted_isotopic_mass="289.075336"/>
<pk mz="289.083930" i="2303183.5" sn="19.79" a="1109.88" fwhm="0.000526" res="549272.6" algo="FTMS"/>
<pk mz="289.092864" i="3369424.3" sn="30.11" a="1719.91" fwhm="0.000539" res="536048.8" algo="FTMS"/>
<pk mz="289.111617" i="1154322.4" sn="8.67" a="548.23" fwhm="0.000689" res="419441.5" algo="FTMS"/>
<pk mz="289.121167" i="4586195.5" sn="41.89" a="2439.86" fwhm="0.000554" res="522162.3" algo="FTMS"/>
<pk mz="289.129253" i="3903700.3" sn="35.29" a="1880.33" fwhm="0.000537" res="538235.5" algo="FTMS"/>
<pk mz="289.147951" i="1421782.3" sn="11.26" a="575.36" fwhm="0.000498" res="580975.2" algo="FTMS"/>
<pk mz="289.165746" i="1367128.1" sn="10.73" a="556.54" fwhm="0.000562" res="514475.1" algo="FTMS"/>
<pk mz="290.030532" i="2157366.5" sn="18.38" a="1255.77" fwhm="0.000623" res="465744.7" algo="FTMS"/>
<pk mz="290.050929" i="16464697.0" sn="156.88" a="9342.18" fwhm="0.000557" res="521164.7" algo="FTMS"/>
<pk mz="290.087323" i="1158460.9" sn="8.71" a="420.33" fwhm="0.000481" res="603129.0" algo="FTMS"/>
<pk mz="290.096241" i="2037309.9" sn="17.22" a="923.19" fwhm="0.000517" res="560723.8" algo="FTMS"/>
<pk mz="290.124555" i="1047105.0" sn="7.63" a="396.47" fwhm="0.000463" res="626638.4" algo="FTMS"/>
<pk mz="291.014596" i="3098024.0" sn="27.48" a="1434.10" fwhm="0.000513" res="567552.7" algo="FTMS"/>
<pk mz="291.038875" i="1224363.0" sn="9.35" a="489.88" fwhm="0.000533" res="546158.5" algo="FTMS"/>
<pk mz="291.051003" i="2906284.5" sn="25.63" a="1362.72" fwhm="0.000532" res="546863.3" algo="FTMS"/>
<pk mz="291.054333" i="1305388.9" sn="10.13" a="569.46" fwhm="0.000537" res="542171.0" algo="FTMS"/>
<pk mz="291.063203" i="1262765.9" sn="9.72" a="497.70" fwhm="0.000495" res="587507.8" algo="FTMS"/>
<pk mz="291.072145" i="1047086.9" sn="7.63" a="402.20" fwhm="0.000521" res="558737.9" algo="FTMS"/>
<pk mz="291.087400" i="1945520.8" sn="16.33" a="979.24" fwhm="0.000585" res="497301.2" algo="FTMS"/>
<pk mz="291.100455" i="1144882.4" sn="8.58" a="361.86" fwhm="0.000436" res="668310.3" algo="FTMS"/>
<pk mz="291.118248" i="1835444.5" sn="15.26" a="853.66" fwhm="0.000502" res="579556.6" algo="FTMS"/>
<pk mz="291.123710" i="1131189.1" sn="8.44" a="415.48" fwhm="0.000536" res="543104.0" algo="FTMS"/>
<pk mz="291.209648" i="1760959.4" sn="14.54" a="808.98" fwhm="0.000537" res="542617.2" algo="FTMS"/>
<pk mz="292.009918" i="1282721.8" sn="9.85" a="467.22" fwhm="0.000477" res="612552.1" algo="FTMS"/>
<pk mz="292.046300" i="1818918.3" sn="15.01" a="714.34" fwhm="0.000482" res="605512.4" algo="FTMS"/>
<pk mz="292.066556" i="11881513.0" sn="111.87" a="6730.70" fwhm="0.000562" res="519396.4" algo="FTMS"/>
<pk mz="292.082665" i="1395882.9" sn="10.94" a="516.77" fwhm="0.000469" res="622588.4" algo="FTMS"/>
<pk mz="292.103768" i="2112301.5" sn="17.84" a="860.59" fwhm="0.000498" res="586506.0" algo="FTMS"/>
<pk mz="292.111943" i="1599022.5" sn="12.90" a="726.01" fwhm="0.000562" res="519801.6" algo="FTMS"/>
<pk mz="292.993923" i="1335072.5" sn="10.36" a="689.40" fwhm="0.000613" res="478332.8" algo="FTMS"/>
<pk mz="293.030313" i="4251301.5" sn="38.43" a="2315.21" fwhm="0.000551" res="531749.0" algo="FTMS"/>
<pk mz="293.066707" i="3680938.0" sn="32.94" a="1738.87" fwhm="0.000514" res="569841.1" algo="FTMS"/>
<pk mz="293.069926" i="1515434.5" sn="12.09" a="639.98" fwhm="0.000519" res="564596.1" algo="FTMS"/>
<pk mz="293.078885" i="2575275.8" sn="22.29" a="1379.87" fwhm="0.000568" res="516337.8" algo="FTMS"/>
<pk mz="293.103059" i="1822766.9" sn="15.05" a="824.22" fwhm="0.000527" res="556200.1" algo="FTMS"/>
<pk mz="293.116190" i="1467824.6" sn="11.63" a="649.94" fwhm="0.000555" res="528565.3" algo="FTMS"/>
<pk mz="293.139381" i="1300403.8" sn="10.02" a="485.16" fwhm="0.000491" res="597276.4" algo="FTMS"/>
<pk mz="293.175803" i="13970617.0" sn="131.98" a="7799.08" fwhm="0.000558" res="525322.8" algo="FTMS"/>
<pk mz="293.179178" i="3864761.0" sn="34.70" a="1927.87" fwhm="0.000535" res="547527.3" algo="FTMS"/>
<pk mz="294.025532" i="2248748.0" sn="19.15" a="1059.10" fwhm="0.000542" res="542128.0" algo="FTMS"/>
<pk mz="294.061951" i="1908401.1" sn="15.87" a="959.03" fwhm="0.000565" res="520329.2" algo="FTMS"/>
<pk mz="294.082187" i="129824048.0" z="-1" sn="1247.13" a="72053.77" fwhm="0.000544" res="540759.4" algo="FTMS" component_name="I" deconvoluted_molecular_mass="294.082464" deconvoluted_isotopic_mass="294.082496"/>
<pk mz="294.179192" i="2832193.5" sn="24.76" a="1315.16" fwhm="0.000531" res="554250.0" algo="FTMS"/>
<pk mz="294.867458" i="1011619.1" sn="7.24" a="361.20" fwhm="0.000521" res="565625.7" algo="FTMS"/>
<pk mz="295.009552" i="2482359.8" sn="21.40" a="1213.93" fwhm="0.000543" res="543786.8" algo="FTMS"/>
<pk mz="295.045928" i="4784573.0" sn="43.56" a="2541.60" fwhm="0.000543" res="543126.5" algo="FTMS"/>
<pk mz="295.082295" i="4033986.3" sn="36.33" a="2076.14" fwhm="0.000542" res="544527.7" algo="FTMS"/>
<pk mz="295.085568" i="8524227.0" z="-1" sn="79.55" a="5158.93" fwhm="0.000590" res="499765.4" algo="FTMS" component_name="I" deconvoluted_molecular_mass="294.082464" deconvoluted_isotopic_mass="295.085879"/>
<pk mz="295.093575" i="1126339.9" sn="8.34" a="423.25" fwhm="0.000529" res="557727.1" algo="FTMS"/>
<pk mz="295.095396" i="1545156.1" sn="12.37" a="586.98" fwhm="0.000491" res="601258.3" algo="FTMS"/>
<pk mz="295.118695" i="2197447.5" sn="18.65" a="913.19" fwhm="0.000491" res="601451.5" algo="FTMS"/>
<pk mz="295.131799" i="1235913.4" sn="9.40" a="472.37" fwhm="0.000590" res="499901.6" algo="FTMS"/>
<pk mz="296.041136" i="1723472.5" sn="14.09" a="633.90" fwhm="0.000461" res="641615.2" algo="FTMS"/>
<pk mz="296.049305" i="1494737.6" sn="11.89" a="560.58" fwhm="0.000499" res="593465.8" algo="FTMS"/>
<pk mz="296.077551" i="1201878.0" sn="9.07" a="357.93" fwhm="0.000422" res="702419.1" algo="FTMS"/>
<pk mz="296.086451" i="1978967.3" z="-1" sn="16.55" a="952.99" fwhm="0.000541" res="547657.7" algo="FTMS" component_name="I" deconvoluted_molecular_mass="294.082464" deconvoluted_isotopic_mass="296.086764"/>
<pk mz="297.025245" i="3929320.3" sn="35.11" a="2097.93" fwhm="0.000555" res="535339.1" algo="FTMS"/>
<pk mz="297.061612" i="5589230.0" sn="51.00" a="2882.18" fwhm="0.000545" res="544921.4" algo="FTMS"/>
<pk mz="297.097983" i="4275956.0" sn="38.43" a="2335.28" fwhm="0.000582" res="510684.6" algo="FTMS"/>
<pk mz="297.134346" i="2529785.5" sn="21.72" a="1377.41" fwhm="0.000584" res="508913.1" algo="FTMS"/>
<pk mz="297.152939" i="60241660.0" z="-1" sn="573.98" a="35106.33" fwhm="0.000567" res="524111.2" algo="FTMS" component_name="Q" deconvoluted_molecular_mass="297.153268" deconvoluted_isotopic_mass="297.153254"/>
<pk mz="297.170854" i="1036287.3" sn="7.43" a="325.66" fwhm="0.000464" res="640922.4" algo="FTMS"/>
<pk mz="298.032646" i="5440906.0" sn="49.58" a="3256.52" fwhm="0.000567" res="525390.1" algo="FTMS"/>
<pk mz="298.056806" i="1684621.8" sn="13.63" a="770.98" fwhm="0.000537" res="554738.3" algo="FTMS"/>
<pk mz="298.064966" i="1549967.1" sn="12.34" a="781.72" fwhm="0.000607" res="490958.3" algo="FTMS"/>
<pk mz="298.093211" i="1190547.8" sn="8.90" a="443.49" fwhm="0.000480" res="621413.6" algo="FTMS"/>
<pk mz="298.156384" i="9114526.0" z="-1" sn="84.73" a="5081.72" fwhm="0.000570" res="522623.8" algo="FTMS" component_name="Q" deconvoluted_molecular_mass="297.153268" deconvoluted_isotopic_mass="298.156702"/>
<pk mz="299.040897" i="3931697.5" sn="35.13" a="1958.45" fwhm="0.000529" res="565580.5" algo="FTMS"/>
<pk mz="299.056146" i="1135284.0" sn="8.37" a="496.26" fwhm="0.000572" res="523127.5" algo="FTMS"/>
<pk mz="299.077262" i="7199799.5" sn="66.41" a="3864.88" fwhm="0.000550" res="543883.4" algo="FTMS"/>
<pk mz="299.113657" i="4675133.5" sn="42.25" a="2426.23" fwhm="0.000558" res="535715.1" algo="FTMS"/>
<pk mz="299.148856" i="2520131.8" sn="21.63" a="1352.54" fwhm="0.000581" res="515143.7" algo="FTMS"/>
<pk mz="299.150044" i="3026500.0" sn="26.47" a="1455.07" fwhm="0.000522" res="572592.3" algo="FTMS"/>
<pk mz="299.186425" i="2885450.0" sn="25.12" a="1427.60" fwhm="0.000567" res="527704.7" algo="FTMS"/>
<pk mz="300.029842" i="1612251.5" sn="12.94" a="821.21" fwhm="0.000596" res="503149.7" algo="FTMS"/>
<pk mz="300.071684" i="1996258.8" sn="16.61" a="1033.10" fwhm="0.000579" res="518495.8" algo="FTMS"/>
<pk mz="300.080629" i="1723620.4" sn="14.00" a="933.48" fwhm="0.000641" res="468086.1" algo="FTMS"/>
<pk mz="300.999126" i="1221895.5" sn="9.20" a="576.69" fwhm="0.000628" res="479598.3" algo="FTMS"/>
<pk mz="301.010334" i="1043721.6" sn="7.49" a="378.71" fwhm="0.000559" res="538321.6" algo="FTMS"/>
<pk mz="301.020117" i="1283595.4" sn="9.79" a="445.96" fwhm="0.000470" res="640552.3" algo="FTMS"/>
<pk mz="301.035299" i="1374478.0" sn="10.66" a="611.31" fwhm="0.000557" res="540941.4" algo="FTMS"/>
<pk mz="301.038600" i="20830606.0" sn="196.84" a="12405.83" fwhm="0.000584" res="515485.6" algo="FTMS"/>
<pk mz="301.056538" i="3215250.0" sn="28.27" a="1626.29" fwhm="0.000566" res="532230.3" algo="FTMS"/>
<pk mz="301.071774" i="1306772.6" sn="10.01" a="689.07" fwhm="0.000680" res="442525.6" algo="FTMS"/>
<pk mz="301.083102" i="1066774.6" sn="7.72" a="385.03" fwhm="0.000561" res="536747.8" algo="FTMS"/>
<pk mz="301.092934" i="5229976.5" sn="47.55" a="2781.95" fwhm="0.000555" res="542797.4" algo="FTMS"/>
<pk mz="301.129315" i="6402975.0" sn="58.78" a="3576.22" fwhm="0.000584" res="515496.2" algo="FTMS"/>
<pk mz="301.165707" i="3783077.8" sn="33.71" a="1917.86" fwhm="0.000544" res="553268.9" algo="FTMS"/>
<pk mz="301.202076" i="3906988.3" sn="34.89" a="2034.24" fwhm="0.000565" res="532800.5" algo="FTMS"/>
<pk mz="302.030679" i="1005636.3" sn="7.09" a="398.62" fwhm="0.000643" res="469950.2" algo="FTMS"/>
<pk mz="302.041984" i="2008006.4" sn="16.62" a="1260.15" fwhm="0.000674" res="447807.6" algo="FTMS"/>
<pk mz="302.066174" i="1584074.9" sn="12.59" a="759.22" fwhm="0.000573" res="527079.1" algo="FTMS"/>
<pk mz="302.088160" i="1162063.0" sn="8.57" a="540.23" fwhm="0.000564" res="535854.7" algo="FTMS"/>
<pk mz="303.014620" i="2588925.8" sn="22.14" a="1184.67" fwhm="0.000534" res="567723.9" algo="FTMS"/>
<pk mz="303.051059" i="1843844.6" sn="15.06" a="956.97" fwhm="0.000614" res="493243.9" algo="FTMS"/>
<pk mz="303.054183" i="1256965.3" sn="9.47" a="544.87" fwhm="0.000539" res="562704.5" algo="FTMS"/>
<pk mz="303.062255" i="1018566.8" sn="7.21" a="406.57" fwhm="0.000590" res="513433.1" algo="FTMS"/>
<pk mz="303.072220" i="2258952.8" sn="19.00" a="1241.85" fwhm="0.000594" res="509959.3" algo="FTMS"/>
<pk mz="303.087428" i="1818123.6" sn="14.81" a="862.91" fwhm="0.000569" res="532705.4" algo="FTMS"/>
<pk mz="303.098608" i="1044109.8" sn="7.45" a="466.43" fwhm="0.000684" res="443019.8" algo="FTMS"/>
<pk mz="303.099590" i="1039885.9" sn="7.41" a="342.28" fwhm="0.000455" res="665892.6" algo="FTMS"/>
<pk mz="303.108575" i="4385551.5" sn="39.23" a="2584.46" fwhm="0.000599" res="505790.5" algo="FTMS"/>
<pk mz="303.136884" i="1251221.1" sn="9.42" a="507.80" fwhm="0.000502" res="603688.3" algo="FTMS"/>
<pk mz="303.144959" i="3938582.8" sn="34.98" a="2244.34" fwhm="0.000621" res="487794.5" algo="FTMS"/>
<pk mz="303.181232" i="1469085.6" sn="11.49" a="614.01" fwhm="0.000520" res="582900.8" algo="FTMS"/>
<pk mz="303.217731" i="5843748.5" sn="53.10" a="3203.54" fwhm="0.000568" res="533439.4" algo="FTMS"/>
<pk mz="304.009899" i="1027006.4" sn="7.29" a="468.23" fwhm="0.000591" res="514043.0" algo="FTMS"/>
<pk mz="304.046276" i="2373829.5" sn="20.10" a="1136.75" fwhm="0.000562" res="540671.6" algo="FTMS"/>
<pk mz="304.066593" i="8733642.0" sn="80.59" a="5078.37" fwhm="0.000592" res="513973.7" algo="FTMS"/>
<pk mz="304.082702" i="1110988.8" sn="8.08" a="503.01" fwhm="0.000586" res="519258.9" algo="FTMS"/>
<pk mz="304.103716" i="1160144.9" sn="8.55" a="532.00" fwhm="0.000650" res="468164.2" algo="FTMS"/>
<pk mz="304.148285" i="1125785.6" sn="8.22" a="596.88" fwhm="0.000669" res="454316.6" algo="FTMS"/>
<pk mz="304.220993" i="1621863.9" sn="12.94" a="727.93" fwhm="0.000593" res="512640.3" algo="FTMS"/>
<pk mz="304.881863" i="997355.4" sn="7.00" a="385.05" fwhm="0.000524" res="581682.0" algo="FTMS"/>
<pk mz="304.993795" i="1495809.9" sn="11.74" a="702.47" fwhm="0.000563" res="541565.5" algo="FTMS"/>
<pk mz="305.030281" i="4424329.0" sn="39.60" a="2357.88" fwhm="0.000583" res="523049.6" algo="FTMS"/>
<pk mz="305.041597" i="1155979.5" sn="8.51" a="503.35" fwhm="0.000567" res="538074.5" algo="FTMS"/>
<pk mz="305.042479" i="1801611.8" sn="14.65" a="760.87" fwhm="0.000505" res="603858.5" algo="FTMS"/>
<pk mz="305.066676" i="2692240.5" sn="23.12" a="1310.51" fwhm="0.000548" res="556744.8" algo="FTMS"/>
<pk mz="305.070026" i="8112273.0" sn="74.68" a="5103.61" fwhm="0.000607" res="502337.2" algo="FTMS"/>
<pk mz="305.087830" i="1322388.9" sn="10.09" a="580.53" fwhm="0.000535" res="570219.7" algo="FTMS"/>
<pk mz="305.103103" i="1629079.9" sn="13.01" a="692.56" fwhm="0.000518" res="588644.1" algo="FTMS"/>
<pk mz="305.115220" i="3666586.3" sn="32.39" a="2183.41" fwhm="0.000630" res="484540.2" algo="FTMS"/>
<pk mz="305.124220" i="1570972.1" sn="12.46" a="653.30" fwhm="0.000533" res="572045.2" algo="FTMS"/>
<pk mz="305.188879" i="1433001.3" sn="11.14" a="610.15" fwhm="0.000503" res="607324.5" algo="FTMS"/>
<pk mz="305.228223" i="1094257.3" sn="7.92" a="589.85" fwhm="0.000685" res="445776.0" algo="FTMS"/>
<pk mz="306.025547" i="1968980.1" sn="16.24" a="994.61" fwhm="0.000614" res="498193.1" algo="FTMS"/>
<pk mz="306.045817" i="4865880.5" sn="43.80" a="2799.54" fwhm="0.000597" res="512308.5" algo="FTMS"/>
<pk mz="306.061973" i="1544539.6" sn="12.20" a="722.68" fwhm="0.000609" res="502940.9" algo="FTMS"/>
<pk mz="306.073498" i="1475422.0" sn="11.55" a="776.24" fwhm="0.000624" res="490279.9" algo="FTMS"/>
<pk mz="306.082191" i="3048287.8" sn="26.51" a="1738.14" fwhm="0.000622" res="492202.7" algo="FTMS"/>
<pk mz="306.098235" i="1341795.1" sn="10.28" a="688.73" fwhm="0.000629" res="486790.5" algo="FTMS"/>
<pk mz="306.879781" i="1577990.0" sn="12.52" a="768.50" fwhm="0.000657" res="466876.5" algo="FTMS"/>
<pk mz="307.009525" i="3940897.3" sn="35.00" a="2205.66" fwhm="0.000590" res="520687.1" algo="FTMS"/>
<pk mz="307.045897" i="5575209.0" sn="50.54" a="3252.27" fwhm="0.000620" res="495385.2" algo="FTMS"/>
<pk mz="307.057221" i="1197739.4" sn="8.90" a="531.17" fwhm="0.000601" res="511038.7" algo="FTMS"/>
<pk mz="307.082275" i="3404336.8" sn="29.89" a="1818.94" fwhm="0.000595" res="516176.4" algo="FTMS"/>
<pk mz="307.095348" i="2265139.5" sn="19.06" a="1259.61" fwhm="0.000618" res="497073.4" algo="FTMS"/>
<pk mz="307.118687" i="2424120.5" sn="20.57" a="1246.79" fwhm="0.000569" res="540011.4" algo="FTMS"/>
<pk mz="307.155119" i="1112896.1" sn="8.05" a="461.55" fwhm="0.000576" res="532977.1" algo="FTMS"/>
<pk mz="308.041193" i="2729725.5" sn="23.33" a="1312.67" fwhm="0.000554" res="555981.6" algo="FTMS"/>
<pk mz="308.061484" i="3034114.0" sn="26.20" a="1572.40" fwhm="0.000580" res="530922.9" algo="FTMS"/>
<pk mz="308.077573" i="2224133.3" sn="18.55" a="1267.63" fwhm="0.000674" res="457282.0" algo="FTMS"/>
<pk mz="309.025190" i="4746196.0" sn="42.39" a="2818.77" fwhm="0.000612" res="504940.1" algo="FTMS"/>
<pk mz="309.061552" i="5972444.0" sn="53.98" a="3602.08" fwhm="0.000626" res="494047.5" algo="FTMS"/>
<pk mz="309.072719" i="1042974.6" sn="7.38" a="436.19" fwhm="0.000620" res="498792.7" algo="FTMS"/>
<pk mz="309.097943" i="4077028.0" sn="36.06" a="2317.73" fwhm="0.000587" res="526306.4" algo="FTMS"/>
<pk mz="309.111111" i="1816039.0" sn="14.69" a="1042.62" fwhm="0.000622" res="496950.8" algo="FTMS"/>
<pk mz="309.134343" i="2321900.3" sn="19.47" a="1303.37" fwhm="0.000631" res="489632.7" algo="FTMS"/>
<pk mz="309.152986" i="1831664.3" sn="14.84" a="851.31" fwhm="0.000566" res="546164.6" algo="FTMS"/>
<pk mz="309.170796" i="1191412.1" sn="8.78" a="533.63" fwhm="0.000577" res="535640.3" algo="FTMS"/>
<pk mz="309.174171" i="2671093.0" sn="22.77" a="1436.00" fwhm="0.000596" res="518618.5" algo="FTMS"/>
<pk mz="309.207151" i="1373436.3" sn="10.50" a="703.44" fwhm="0.000636" res="485795.3" algo="FTMS"/>
<pk mz="310.020491" i="1384625.5" sn="10.61" a="569.03" fwhm="0.000541" res="573017.0" algo="FTMS"/>
<pk mz="310.028597" i="1005363.3" sn="7.02" a="335.29" fwhm="0.000491" res="631469.1" algo="FTMS"/>
<pk mz="310.056796" i="2599097.8" sn="22.09" a="1448.32" fwhm="0.000636" res="487165.4" algo="FTMS"/>
<pk mz="310.064984" i="1048123.5" sn="7.43" a="330.37" fwhm="0.000449" res="691007.5" algo="FTMS"/>
<pk mz="310.093146" i="1349057.9" sn="10.27" a="587.72" fwhm="0.000561" res="552877.4" algo="FTMS"/>
<pk mz="310.101399" i="1039491.7" sn="7.35" a="510.29" fwhm="0.000671" res="462424.6" algo="FTMS"/>
<pk mz="311.004515" i="1595280.6" sn="12.60" a="662.20" fwhm="0.000525" res="591871.3" algo="FTMS"/>
<pk mz="311.040820" i="4654489.0" sn="41.52" a="2919.31" fwhm="0.000650" res="478215.5" algo="FTMS"/>
<pk mz="311.077230" i="7440801.5" sn="67.85" a="4571.98" fwhm="0.000630" res="494113.3" algo="FTMS"/>
<pk mz="311.108149" i="1125800.4" sn="8.16" a="501.25" fwhm="0.000559" res="556909.6" algo="FTMS"/>
<pk mz="311.113646" i="4866985.5" sn="43.52" a="2877.70" fwhm="0.000631" res="493132.2" algo="FTMS"/>
<pk mz="311.150042" i="2802098.0" sn="24.00" a="1331.56" fwhm="0.000536" res="580279.9" algo="FTMS"/>
<pk mz="311.156815" i="1857715.6" sn="15.08" a="922.23" fwhm="0.000573" res="542749.5" algo="FTMS"/>
<pk mz="311.168563" i="286622144.0" z="-1" sn="2706.83" a="175886.13" fwhm="0.000609" res="510743.9" algo="FTMS" component_name="E" deconvoluted_molecular_mass="311.168919" deconvoluted_isotopic_mass="311.168910"/>
<pk mz="311.186396" i="1267642.4" sn="9.50" a="620.15" fwhm="0.000667" res="466804.6" algo="FTMS"/>
<pk mz="311.222780" i="3241410.8" sn="28.16" a="1812.18" fwhm="0.000614" res="506576.6" algo="FTMS"/>
<pk mz="312.036109" i="1131775.0" sn="8.21" a="521.30" fwhm="0.000605" res="516073.2" algo="FTMS"/>
<pk mz="312.044167" i="1121408.9" sn="8.12" a="348.62" fwhm="0.000491" res="635263.9" algo="FTMS"/>
<pk mz="312.048329" i="15204994.0" sn="141.24" a="9637.26" fwhm="0.000636" res="490504.2" algo="FTMS"/>
<pk mz="312.072471" i="2408583.5" sn="20.28" a="1518.14" fwhm="0.000697" res="447999.5" algo="FTMS"/>
<pk mz="312.080567" i="1035657.4" sn="7.31" a="340.70" fwhm="0.000487" res="640170.3" algo="FTMS"/>
<pk mz="312.108949" i="1114896.0" sn="8.05" a="527.23" fwhm="0.000655" res="476704.1" algo="FTMS"/>
<pk mz="312.171982" i="35877536.0" z="-1" sn="336.65" a="23281.96" fwhm="0.000637" res="489761.4" algo="FTMS" component_name="E" deconvoluted_molecular_mass="311.168919" deconvoluted_isotopic_mass="312.172331"/>
<pk mz="313.020132" i="1801830.4" sn="14.45" a="1029.09" fwhm="0.000667" res="469289.5" algo="FTMS"/>
<pk mz="313.051631" i="1158765.9" sn="8.41" a="387.71" fwhm="0.000494" res="634197.7" algo="FTMS"/>
<pk mz="313.056477" i="7390063.0" sn="66.94" a="4771.53" fwhm="0.000651" res="481141.2" algo="FTMS"/>
<pk mz="313.092872" i="6666103.5" sn="60.14" a="4166.59" fwhm="0.000643" res="486613.4" algo="FTMS"/>
<pk mz="313.129286" i="6140800.5" sn="55.20" a="3579.31" fwhm="0.000608" res="514777.6" algo="FTMS"/>
<pk mz="313.164482" i="8854409.0" sn="80.69" a="5442.03" fwhm="0.000627" res="499379.8" algo="FTMS"/>
<pk mz="313.165700" i="3213705.0" sn="27.71" a="1805.34" fwhm="0.000617" res="507458.6" algo="FTMS"/>
<pk mz="313.175317" i="2694027.3" z="-1" sn="22.83" a="1549.08" fwhm="0.000649" res="482537.5" algo="FTMS" component_name="E" deconvoluted_molecular_mass="311.168919" deconvoluted_isotopic_mass="313.175669"/>
<pk mz="313.202098" i="1323409.6" sn="9.96" a="516.74" fwhm="0.000540" res="580457.2" algo="FTMS"/>
<pk mz="313.238478" i="2301082.3" sn="19.14" a="1165.91" fwhm="0.000593" res="528016.8" algo="FTMS"/>
<pk mz="313.393720" i="1016383.3" sn="7.07" a="441.87" fwhm="0.000606" res="517008.7" algo="FTMS"/>
<pk mz="314.030613" i="1210200.1" sn="8.89" a="518.66" fwhm="0.000571" res="549849.4" algo="FTMS"/>
<pk mz="314.045392" i="5333083.5" sn="47.62" a="3095.97" fwhm="0.000613" res="512042.3" algo="FTMS"/>
<pk mz="314.051851" i="1154269.3" sn="8.37" a="559.68" fwhm="0.000647" res="485635.2" algo="FTMS"/>
<pk mz="314.059921" i="1563743.1" sn="12.21" a="756.76" fwhm="0.000620" res="506726.6" algo="FTMS"/>
<pk mz="314.088203" i="1585894.0" sn="12.42" a="778.58" fwhm="0.000624" res="503650.8" algo="FTMS"/>
<pk mz="314.096309" i="1654375.9" sn="13.07" a="725.29" fwhm="0.000609" res="515642.1" algo="FTMS"/>
<pk mz="314.132558" i="1144560.6" sn="8.28" a="519.52" fwhm="0.000605" res="519081.7" algo="FTMS"/>
<pk mz="314.167792" i="1166841.3" sn="8.49" a="491.32" fwhm="0.000568" res="553345.7" algo="FTMS"/>
<pk mz="314.915954" i="1037871.1" sn="7.27" a="438.96" fwhm="0.000630" res="499692.9" algo="FTMS"/>
<pk mz="315.014633" i="1676871.1" sn="13.27" a="801.89" fwhm="0.000572" res="550930.0" algo="FTMS"/>
<pk mz="315.035807" i="2110028.3" sn="17.34" a="984.07" fwhm="0.000536" res="588212.5" algo="FTMS"/>
<pk mz="315.051020" i="1758288.1" sn="14.04" a="778.91" fwhm="0.000538" res="585437.6" algo="FTMS"/>
<pk mz="315.054280" i="2564177.0" sn="21.61" a="1657.94" fwhm="0.000691" res="456157.2" algo="FTMS"/>
<pk mz="315.062228" i="1100114.9" sn="7.86" a="431.10" fwhm="0.000556" res="567037.0" algo="FTMS"/>
<pk mz="315.072143" i="4361557.5" sn="38.49" a="2642.44" fwhm="0.000637" res="494283.5" algo="FTMS"/>
<pk mz="315.087375" i="1508441.0" sn="11.69" a="647.14" fwhm="0.000586" res="538143.1" algo="FTMS"/>
<pk mz="315.108530" i="6532446.0" sn="58.88" a="4198.04" fwhm="0.000662" res="475885.4" algo="FTMS"/>
<pk mz="315.144926" i="5726055.0" sn="51.30" a="3627.11" fwhm="0.000664" res="474817.5" algo="FTMS"/>
<pk mz="315.181313" i="3360112.0" sn="29.08" a="1917.27" fwhm="0.000633" res="498236.3" algo="FTMS"/>
<pk mz="315.217773" i="2550393.0" sn="21.48" a="1453.84" fwhm="0.000634" res="496804.3" algo="FTMS"/>
<pk mz="316.046374" i="1662021.8" sn="13.13" a="795.10" fwhm="0.000620" res="510049.2" algo="FTMS"/>
<pk mz="316.067308" i="1287882.9" sn="9.62" a="595.68" fwhm="0.000579" res="546241.8" algo="FTMS"/>
<pk mz="316.075412" i="1051469.0" sn="7.40" a="418.23" fwhm="0.000572" res="552154.1" algo="FTMS"/>
<pk mz="316.151392" i="1442271.9" sn="11.07" a="634.10" fwhm="0.000577" res="548397.4" algo="FTMS"/>
<pk mz="317.030216" i="3327292.0" sn="28.77" a="1889.95" fwhm="0.000634" res="500315.6" algo="FTMS"/>
<pk mz="317.033510" i="1220796.9" sn="8.99" a="493.20" fwhm="0.000568" res="558058.3" algo="FTMS"/>
<pk mz="317.051405" i="2051137.4" sn="16.78" a="1286.18" fwhm="0.000690" res="459242.1" algo="FTMS"/>
<pk mz="317.066607" i="1983301.1" sn="16.15" a="1057.23" fwhm="0.000665" res="476570.6" algo="FTMS"/>
<pk mz="317.069841" i="1088454.0" sn="7.74" a="524.76" fwhm="0.000670" res="473012.6" algo="FTMS"/>
<pk mz="317.077896" i="1365960.0" sn="10.35" a="720.63" fwhm="0.000665" res="477161.9" algo="FTMS"/>
<pk mz="317.087814" i="3220554.5" sn="27.77" a="1941.50" fwhm="0.000659" res="481353.4" algo="FTMS"/>
<pk mz="317.103116" i="1153102.4" sn="8.35" a="441.26" fwhm="0.000517" res="613448.1" algo="FTMS"/>
<pk mz="317.115167" i="1163089.4" sn="8.44" a="565.35" fwhm="0.000619" res="512241.1" algo="FTMS"/>
<pk mz="317.124185" i="4120403.8" sn="36.22" a="2538.81" fwhm="0.000673" res="471364.6" algo="FTMS"/>
<pk mz="317.139556" i="1305943.6" sn="9.79" a="668.55" fwhm="0.000621" res="510473.2" algo="FTMS"/>
<pk mz="317.160506" i="2594141.0" sn="21.88" a="1468.96" fwhm="0.000670" res="473652.1" algo="FTMS"/>
<pk mz="317.196887" i="1538790.1" sn="11.97" a="1005.97" fwhm="0.000786" res="403354.7" algo="FTMS"/>
<pk mz="317.233364" i="3169135.3" sn="27.28" a="1720.71" fwhm="0.000614" res="516826.8" algo="FTMS"/>
<pk mz="318.008930" i="1064244.4" sn="7.51" a="329.71" fwhm="0.000575" res="553487.4" algo="FTMS"/>
<pk mz="318.025552" i="2211640.5" sn="18.29" a="1174.35" fwhm="0.000622" res="511471.7" algo="FTMS"/>
<pk mz="318.045788" i="7131198.0" sn="64.50" a="4575.63" fwhm="0.000662" res="480789.7" algo="FTMS"/>
<pk mz="318.061938" i="1642817.9" sn="12.95" a="954.58" fwhm="0.000616" res="516307.7" algo="FTMS"/>
<pk mz="318.082182" i="2518087.0" sn="21.17" a="1555.67" fwhm="0.000676" res="470614.2" algo="FTMS"/>
<pk mz="318.091153" i="1081033.4" sn="7.67" a="333.18" fwhm="0.000579" res="549106.6" algo="FTMS"/>
<pk mz="318.098317" i="1424587.1" sn="10.90" a="647.94" fwhm="0.000600" res="530480.3" algo="FTMS"/>
<pk mz="318.119544" i="1129680.6" sn="8.13" a="506.11" fwhm="0.000566" res="561591.2" algo="FTMS"/>
<pk mz="318.236769" i="1029358.6" sn="7.14" a="391.37" fwhm="0.000578" res="550574.4" algo="FTMS"/>
<pk mz="319.009600" i="2352949.5" sn="19.49" a="1480.13" fwhm="0.000711" res="448654.5" algo="FTMS"/>
<pk mz="319.036802" i="2853436.5" sn="24.16" a="1732.25" fwhm="0.000662" res="481976.2" algo="FTMS"/>
<pk mz="319.043051" i="2640190.3" sn="22.17" a="1327.38" fwhm="0.000585" res="545514.6" algo="FTMS"/>
<pk mz="319.049139" i="350751040.0" z="-1" sn="3270.10" a="225434.97" fwhm="0.000645" res="494548.8" algo="FTMS" component_name="C" deconvoluted_molecular_mass="319.049479" deconvoluted_isotopic_mass="319.049504"/>
<pk mz="319.058117" i="3766082.0" sn="32.67" a="2264.10" fwhm="0.000650" res="490621.0" algo="FTMS"/>
<pk mz="319.082340" i="2441544.3" sn="20.31" a="1228.12" fwhm="0.000585" res="545420.1" algo="FTMS"/>
<pk mz="319.085712" i="19734858.0" sn="181.66" a="13260.03" fwhm="0.000662" res="481749.8" algo="FTMS"/>
<pk mz="319.103431" i="1499469.9" sn="11.52" a="785.23" fwhm="0.000820" res="389263.7" algo="FTMS"/>
<pk mz="319.118720" i="1721169.8" sn="13.59" a="1003.44" fwhm="0.000659" res="484198.5" algo="FTMS"/>
<pk mz="319.130924" i="9060693.0" sn="82.07" a="6060.88" fwhm="0.000671" res="475503.4" algo="FTMS"/>
<pk mz="319.139873" i="1729111.3" sn="13.66" a="820.03" fwhm="0.000591" res="540263.4" algo="FTMS"/>
<pk mz="319.240942" i="2699633.5" sn="22.72" a="1636.56" fwhm="0.000645" res="495031.0" algo="FTMS"/>
<pk mz="320.004635" i="1291960.5" sn="9.58" a="769.59" fwhm="0.000796" res="401783.8" algo="FTMS"/>
<pk mz="320.014589" i="1695547.1" sn="13.35" a="808.71" fwhm="0.000600" res="533367.4" algo="FTMS"/>
<pk mz="320.041263" i="2555714.0" sn="21.37" a="1714.71" fwhm="0.000701" res="456691.8" algo="FTMS"/>
<pk mz="320.052513" i="20023878.0" z="-1" sn="184.36" a="13961.69" fwhm="0.000683" res="468595.3" algo="FTMS" component_name="C" deconvoluted_molecular_mass="319.049479" deconvoluted_isotopic_mass="320.052880"/>
<pk mz="320.061461" i="3304775.3" sn="28.36" a="2266.18" fwhm="0.000701" res="456592.4" algo="FTMS"/>
<pk mz="320.077556" i="2052171.6" sn="16.68" a="1222.65" fwhm="0.000700" res="457292.5" algo="FTMS"/>
<pk mz="320.089110" i="2374734.5" sn="19.69" a="1473.29" fwhm="0.000655" res="488415.0" algo="FTMS"/>
<pk mz="320.097898" i="1035536.9" sn="7.19" a="563.70" fwhm="0.000859" res="372565.5" algo="FTMS"/>
<pk mz="320.135185" i="1391194.6" sn="10.51" a="707.49" fwhm="0.000590" res="542190.8" algo="FTMS"/>
<pk mz="321.025170" i="4755269.0" sn="41.89" a="2851.17" fwhm="0.000640" res="501778.9" algo="FTMS"/>
<pk mz="321.053427" i="4292940.5" z="-1" sn="37.58" a="2509.11" fwhm="0.000633" res="506828.8" algo="FTMS" component_name="C" deconvoluted_molecular_mass="319.049479" deconvoluted_isotopic_mass="321.053797"/>
<pk mz="321.061546" i="5021519.0" sn="44.38" a="3009.44" fwhm="0.000647" res="496324.9" algo="FTMS"/>
<pk mz="321.064819" i="1920847.8" sn="15.45" a="1096.82" fwhm="0.000670" res="478953.9" algo="FTMS"/>
<pk mz="321.074680" i="1037522.3" sn="7.21" a="426.68" fwhm="0.000584" res="549342.3" algo="FTMS"/>
<pk mz="321.081541" i="1138004.1" sn="8.14" a="484.54" fwhm="0.000604" res="531167.3" algo="FTMS"/>
<pk mz="321.097944" i="3268440.5" sn="28.02" a="1983.32" fwhm="0.000661" res="485685.9" algo="FTMS"/>
<pk mz="321.111010" i="1920604.0" sn="15.45" a="1033.16" fwhm="0.000661" res="485457.2" algo="FTMS"/>
<pk mz="321.134407" i="1722978.1" sn="13.60" a="892.05" fwhm="0.000607" res="529100.9" algo="FTMS"/>
<pk mz="321.147569" i="1344869.6" sn="10.07" a="835.13" fwhm="0.000877" res="366155.5" algo="FTMS"/>
<pk mz="321.183841" i="2515311.3" sn="21.00" a="1487.88" fwhm="0.000648" res="496006.0" algo="FTMS"/>
<pk mz="321.210580" i="1162486.4" sn="8.37" a="547.46" fwhm="0.000643" res="499876.1" algo="FTMS"/>
<pk mz="322.020417" i="1582670.3" sn="12.29" a="878.07" fwhm="0.000643" res="500661.8" algo="FTMS"/>
<pk mz="322.056826" i="2613080.0" sn="21.91" a="1508.84" fwhm="0.000654" res="492307.1" algo="FTMS"/>
<pk mz="322.077115" i="2190941.5" sn="17.97" a="1202.52" fwhm="0.000659" res="488971.0" algo="FTMS"/>
<pk mz="322.093277" i="1572449.8" sn="12.20" a="666.17" fwhm="0.000555" res="579949.1" algo="FTMS"/>
<pk mz="322.106367" i="1108069.3" sn="7.86" a="443.11" fwhm="0.000536" res="600983.9" algo="FTMS"/>
<pk mz="322.586531" i="1032422.3" sn="7.16" a="459.85" fwhm="0.000692" res="465877.0" algo="FTMS"/>
<pk mz="323.004482" i="2838359.0" sn="24.00" a="1720.89" fwhm="0.000681" res="474292.9" algo="FTMS"/>
<pk mz="323.040856" i="6012257.0" sn="53.62" a="3949.27" fwhm="0.000675" res="478299.7" algo="FTMS"/>
<pk mz="323.052074" i="1324900.0" sn="9.88" a="547.70" fwhm="0.000594" res="543730.1" algo="FTMS"/>
<pk mz="323.077265" i="5742443.0" sn="51.10" a="3852.97" fwhm="0.000687" res="470279.6" algo="FTMS"/>
<pk mz="323.088422" i="1052269.8" sn="7.34" a="476.26" fwhm="0.000671" res="481734.4" algo="FTMS"/>
<pk mz="323.090310" i="1429358.3" sn="10.86" a="673.27" fwhm="0.000593" res="544965.2" algo="FTMS"/>
<pk mz="323.113679" i="4394356.5" sn="38.52" a="2648.97" fwhm="0.000635" res="508761.8" algo="FTMS"/>
<pk mz="323.126704" i="1888120.1" sn="15.14" a="862.76" fwhm="0.000587" res="550836.6" algo="FTMS"/>
<pk mz="323.150025" i="2131070.5" sn="17.41" a="1184.83" fwhm="0.000644" res="502137.8" algo="FTMS"/>
<pk mz="323.168704" i="2084995.5" sn="16.98" a="1258.89" fwhm="0.000717" res="450883.0" algo="FTMS"/>
<pk mz="323.199479" i="1198987.9" sn="8.71" a="595.35" fwhm="0.000672" res="481186.3" algo="FTMS"/>
<pk mz="324.036117" i="1806703.5" sn="14.38" a="1039.03" fwhm="0.000690" res="469589.3" algo="FTMS"/>
<pk mz="324.044204" i="1040369.7" sn="7.23" a="518.92" fwhm="0.000742" res="436754.2" algo="FTMS"/>
<pk mz="324.072460" i="2211961.5" sn="18.16" a="1103.57" fwhm="0.000592" res="547168.6" algo="FTMS"/>
<pk mz="324.080561" i="1279995.6" sn="9.46" a="693.02" fwhm="0.000720" res="450095.4" algo="FTMS"/>
<pk mz="324.108917" i="1466755.4" sn="11.20" a="860.12" fwhm="0.000684" res="474157.7" algo="FTMS"/>
<pk mz="325.020070" i="3296637.5" sn="28.08" a="2034.40" fwhm="0.000682" res="476876.3" algo="FTMS"/>
<pk mz="325.056469" i="6130567.5" sn="54.34" a="4062.12" fwhm="0.000673" res="483087.1" algo="FTMS"/>
<pk mz="325.067730" i="1021962.6" sn="7.00" a="408.45" fwhm="0.000606" res="536651.6" algo="FTMS"/>
<pk mz="325.092931" i="6414225.5" sn="56.97" a="4152.09" fwhm="0.000655" res="496051.2" algo="FTMS"/>
<pk mz="325.105956" i="1338901.3" sn="9.94" a="648.02" fwhm="0.000618" res="526043.9" algo="FTMS"/>
<pk mz="325.129336" i="4125083.8" sn="35.76" a="2827.15" fwhm="0.000723" res="449814.0" algo="FTMS"/>
<pk mz="325.147840" i="1323168.8" sn="9.80" a="570.30" fwhm="0.000575" res="565691.6" algo="FTMS"/>
<pk mz="325.165574" i="1282725.6" sn="9.42" a="458.04" fwhm="0.000490" res="663224.6" algo="FTMS"/>
<pk mz="325.171462" i="1578535.3" sn="12.16" a="984.57" fwhm="0.000728" res="446691.5" algo="FTMS"/>
<pk mz="325.184282" i="256479152.0" z="-1" sn="2374.25" a="171061.69" fwhm="0.000669" res="486096.5" algo="FTMS" component_name="G" deconvoluted_molecular_mass="325.184667" deconvoluted_isotopic_mass="325.184662"/>
<pk mz="325.202040" i="1109167.8" sn="7.81" a="416.65" fwhm="0.000634" res="512642.5" algo="FTMS"/>
<pk mz="325.874840" i="1124266.0" sn="7.95" a="802.49" fwhm="0.000946" res="344444.8" algo="FTMS"/>
<pk mz="326.051785" i="1852827.1" sn="14.70" a="1109.91" fwhm="0.000680" res="479388.8" algo="FTMS"/>
<pk mz="326.059827" i="1569309.4" sn="12.07" a="866.56" fwhm="0.000677" res="481898.9" algo="FTMS"/>
<pk mz="326.088157" i="1577381.3" sn="12.15" a="754.27" fwhm="0.000590" res="552847.4" algo="FTMS"/>
<pk mz="326.096304" i="1092903.5" sn="7.66" a="415.93" fwhm="0.000550" res="593158.4" algo="FTMS"/>
<pk mz="326.187659" i="39080128.0" z="-1" sn="359.68" a="27632.14" fwhm="0.000694" res="470326.0" algo="FTMS" component_name="G" deconvoluted_molecular_mass="325.184667" deconvoluted_isotopic_mass="326.188041"/>
<pk mz="327.014549" i="1351719.9" sn="10.05" a="652.61" fwhm="0.000657" res="497636.4" algo="FTMS"/>
<pk mz="327.035751" i="3890605.8" sn="33.58" a="2630.04" fwhm="0.000721" res="453330.8" algo="FTMS"/>
<pk mz="327.051069" i="1328690.1" sn="9.84" a="602.21" fwhm="0.000624" res="523874.4" algo="FTMS"/>
<pk mz="327.072137" i="7110072.0" sn="63.42" a="4997.57" fwhm="0.000717" res="456349.4" algo="FTMS"/>
<pk mz="327.108586" i="6476226.5" sn="57.54" a="4109.59" fwhm="0.000665" res="491623.1" algo="FTMS"/>
<pk mz="327.144937" i="4310988.5" sn="37.48" a="2739.80" fwhm="0.000689" res="474600.8" algo="FTMS"/>
<pk mz="327.163537" i="2568913.8" sn="21.33" a="1595.56" fwhm="0.000700" res="467440.2" algo="FTMS"/>
<pk mz="327.180058" i="8535510.0" sn="76.62" a="5991.71" fwhm="0.000727" res="449833.7" algo="FTMS"/>
<pk mz="327.181276" i="3372502.8" sn="28.78" a="1996.28" fwhm="0.000660" res="495430.4" algo="FTMS"/>
<pk mz="327.191033" i="3554777.5" z="-1" sn="30.47" a="2431.47" fwhm="0.000726" res="450499.0" algo="FTMS" component_name="G" deconvoluted_molecular_mass="325.184667" deconvoluted_isotopic_mass="327.191417"/>
<pk mz="327.217664" i="4974049.0" sn="43.62" a="3272.21" fwhm="0.000682" res="479848.1" algo="FTMS"/>
<pk mz="328.039073" i="1038408.2" sn="7.15" a="447.83" fwhm="0.000623" res="526169.6" algo="FTMS"/>
<pk mz="328.046305" i="1555786.3" sn="11.94" a="865.12" fwhm="0.000688" res="476848.0" algo="FTMS"/>
<pk mz="328.067392" i="1489616.1" sn="11.33" a="859.07" fwhm="0.000673" res="487447.3" algo="FTMS"/>
<pk mz="328.075536" i="1892050.5" sn="15.06" a="1185.44" fwhm="0.000706" res="464383.6" algo="FTMS"/>
<pk mz="328.103807" i="1247578.5" sn="9.09" a="543.38" fwhm="0.000577" res="568500.2" algo="FTMS"/>
<pk mz="328.111909" i="1189852.8" sn="8.55" a="505.43" fwhm="0.000549" res="597682.6" algo="FTMS"/>
<pk mz="328.148224" i="1038055.0" sn="7.15" a="444.16" fwhm="0.000592" res="554684.4" algo="FTMS"/>
<pk mz="328.183558" i="1234417.0" sn="8.96" a="472.83" fwhm="0.000524" res="626652.4" algo="FTMS"/>
<pk mz="328.221053" i="1142011.6" sn="8.11" a="528.76" fwhm="0.000610" res="537744.9" algo="FTMS"/>
<pk mz="328.605173" i="1038568.4" sn="7.15" a="604.48" fwhm="0.000846" res="388337.6" algo="FTMS"/>
<pk mz="329.030234" i="1768673.1" sn="13.91" a="855.75" fwhm="0.000586" res="561442.8" algo="FTMS"/>
<pk mz="329.041599" i="1341796.4" sn="9.96" a="762.49" fwhm="0.000774" res="425296.3" algo="FTMS"/>
<pk mz="329.051460" i="5290471.0" sn="46.55" a="3426.67" fwhm="0.000695" res="473683.8" algo="FTMS"/>
<pk mz="329.066618" i="1670379.5" sn="13.00" a="863.66" fwhm="0.000640" res="514006.5" algo="FTMS"/>
<pk mz="329.087815" i="7409649.5" sn="66.19" a="5543.18" fwhm="0.000744" res="442238.1" algo="FTMS"/>
<pk mz="329.124137" i="6389756.0" sn="56.74" a="4295.94" fwhm="0.000697" res="472375.2" algo="FTMS"/>
<pk mz="329.152549" i="14543876.0" sn="132.30" a="10312.68" fwhm="0.000704" res="467423.5" algo="FTMS"/>
<pk mz="329.160577" i="6090758.0" sn="53.96" a="4297.34" fwhm="0.000723" res="455376.0" algo="FTMS"/>
<pk mz="329.196966" i="2693136.5" sn="22.48" a="1512.23" fwhm="0.000633" res="520327.7" algo="FTMS"/>
<pk mz="329.233350" i="42034204.0" z="-1" sn="387.04" a="30505.39" fwhm="0.000708" res="464713.9" algo="FTMS" component_name="T" deconvoluted_molecular_mass="329.233749" deconvoluted_isotopic_mass="329.233740"/>
<pk mz="330.025452" i="1449725.0" sn="10.96" a="802.51" fwhm="0.000674" res="489464.7" algo="FTMS"/>
<pk mz="330.036775" i="1164800.3" sn="8.31" a="600.97" fwhm="0.000660" res="500229.7" algo="FTMS"/>
<pk mz="330.058780" i="1260294.6" sn="9.20" a="709.10" fwhm="0.000730" res="452410.4" algo="FTMS"/>
<pk mz="330.061860" i="1362183.5" sn="10.14" a="619.10" fwhm="0.000641" res="514796.0" algo="FTMS"/>
<pk mz="330.083134" i="1165709.6" sn="8.32" a="642.75" fwhm="0.000706" res="467699.4" algo="FTMS"/>
<pk mz="330.091245" i="1446031.9" sn="10.92" a="742.76" fwhm="0.000683" res="483435.6" algo="FTMS"/>
<pk mz="330.127521" i="1319834.3" sn="9.75" a="641.94" fwhm="0.000625" res="528231.6" algo="FTMS"/>
<pk mz="330.130749" i="1239963.3" sn="9.01" a="597.61" fwhm="0.000637" res="518347.5" algo="FTMS"/>
<pk mz="330.155783" i="3171362.3" sn="26.91" a="2163.36" fwhm="0.000768" res="429874.9" algo="FTMS"/>
<pk mz="330.163810" i="1063588.6" sn="7.38" a="562.19" fwhm="0.000703" res="469337.5" algo="FTMS"/>
<pk mz="330.167178" i="1483045.6" sn="11.26" a="660.33" fwhm="0.000605" res="546069.5" algo="FTMS"/>
<pk mz="330.236754" i="7853369.5" z="-1" sn="70.30" a="5681.40" fwhm="0.000727" res="454003.2" algo="FTMS" component_name="T" deconvoluted_molecular_mass="329.233749" deconvoluted_isotopic_mass="330.237146"/>
<pk mz="331.009553" i="2276119.5" sn="18.48" a="1384.22" fwhm="0.000700" res="473167.6" algo="FTMS"/>
<pk mz="331.030818" i="1109149.8" sn="7.74" a="431.08" fwhm="0.000576" res="574867.6" algo="FTMS"/>
<pk mz="331.045922" i="2895394.0" sn="24.18" a="1955.25" fwhm="0.000744" res="444882.2" algo="FTMS"/>
<pk mz="331.049195" i="1147811.0" sn="8.10" a="442.72" fwhm="0.000580" res="570959.6" algo="FTMS"/>
<pk mz="331.057179" i="1895205.3" sn="14.97" a="1256.04" fwhm="0.000722" res="458637.8" algo="FTMS"/>
<pk mz="331.067069" i="3225640.3" sn="27.22" a="2004.93" fwhm="0.000692" res="478220.8" algo="FTMS"/>
<pk mz="331.082378" i="2661420.5" sn="22.03" a="1691.42" fwhm="0.000700" res="473187.2" algo="FTMS"/>
<pk mz="331.103393" i="4478002.5" sn="38.74" a="3212.68" fwhm="0.000762" res="434724.4" algo="FTMS"/>
<pk mz="331.114687" i="1542453.9" sn="11.73" a="802.86" fwhm="0.000645" res="512972.3" algo="FTMS"/>
<pk mz="331.118734" i="2015287.0" sn="16.08" a="1189.55" fwhm="0.000719" res="460727.8" algo="FTMS"/>
<pk mz="331.139884" i="5245501.0" sn="45.80" a="3389.00" fwhm="0.000678" res="488275.2" algo="FTMS"/>
<pk mz="331.149570" i="3947584.0" sn="33.86" a="2459.10" fwhm="0.000676" res="489884.6" algo="FTMS"/>
<pk mz="331.154979" i="1079361.5" sn="7.47" a="364.24" fwhm="0.000553" res="598902.4" algo="FTMS"/>
<pk mz="331.176256" i="3612231.8" sn="30.77" a="2571.55" fwhm="0.000764" res="433302.0" algo="FTMS"/>
<pk mz="331.204527" i="1244239.8" sn="8.98" a="689.08" fwhm="0.000724" res="457188.3" algo="FTMS"/>
<pk mz="331.212518" i="2033490.1" sn="16.25" a="1393.85" fwhm="0.000750" res="441436.2" algo="FTMS"/>
<pk mz="331.248991" i="1482204.6" sn="11.17" a="752.67" fwhm="0.000671" res="493563.2" algo="FTMS"/>
<pk mz="332.041207" i="2648641.5" sn="21.90" a="1564.16" fwhm="0.000677" res="490818.4" algo="FTMS"/>
<pk mz="332.061452" i="3140935.5" sn="26.43" a="2214.56" fwhm="0.000723" res="459078.4" algo="FTMS"/>
<pk mz="332.077633" i="1962828.1" sn="15.59" a="993.62" fwhm="0.000585" res="567632.0" algo="FTMS"/>
<pk mz="332.097973" i="1164178.0" sn="8.25" a="718.95" fwhm="0.000977" res="339775.2" algo="FTMS"/>
<pk mz="332.113960" i="1053270.6" sn="7.22" a="497.49" fwhm="0.000648" res="512653.0" algo="FTMS"/>
<pk mz="332.135149" i="1458140.8" sn="10.95" a="776.15" fwhm="0.000725" res="458177.9" algo="FTMS"/>
<pk mz="332.152906" i="1170145.9" sn="8.30" a="668.10" fwhm="0.000751" res="442533.8" algo="FTMS"/>
<pk mz="332.173946" i="2796904.0" sn="23.27" a="1743.98" fwhm="0.000675" res="492359.1" algo="FTMS"/>
<pk mz="333.025215" i="3356767.3" sn="28.42" a="1949.70" fwhm="0.000641" res="519868.6" algo="FTMS"/>
<pk mz="333.036442" i="1496674.5" sn="11.30" a="795.95" fwhm="0.000677" res="491976.6" algo="FTMS"/>
<pk mz="333.061632" i="4777578.0" sn="41.49" a="3102.62" fwhm="0.000688" res="484251.4" algo="FTMS"/>
<pk mz="333.064810" i="121722984.0" z="-1" sn="1117.59" a="87616.34" fwhm="0.000705" res="472691.0" algo="FTMS" component_name="K" deconvoluted_molecular_mass="333.065189" deconvoluted_isotopic_mass="333.065209"/>
<pk mz="333.072843" i="2317933.3" sn="18.86" a="1462.79" fwhm="0.000722" res="461218.4" algo="FTMS"/>
<pk mz="333.073794" i="1877869.4" sn="14.81" a="1113.15" fwhm="0.000764" res="436183.8" algo="FTMS"/>
<pk mz="333.097950" i="3531892.5" sn="30.03" a="2504.17" fwhm="0.000786" res="423952.8" algo="FTMS"/>
<pk mz="333.111043" i="3912824.3" sn="33.53" a="2660.25" fwhm="0.000725" res="459341.0" algo="FTMS"/>
<pk mz="333.119126" i="2048378.6" sn="16.38" a="1491.33" fwhm="0.000870" res="382949.6" algo="FTMS"/>
<pk mz="333.134304" i="2111871.0" sn="16.96" a="1265.99" fwhm="0.000692" res="481600.8" algo="FTMS"/>
<pk mz="333.155489" i="2115461.3" sn="17.00" a="1051.53" fwhm="0.000619" res="537855.4" algo="FTMS"/>
<pk mz="333.220167" i="1792920.0" sn="14.03" a="988.32" fwhm="0.000639" res="521682.1" algo="FTMS"/>
<pk mz="334.020523" i="1713793.6" sn="13.30" a="904.16" fwhm="0.000638" res="523746.5" algo="FTMS"/>
<pk mz="334.056836" i="4463500.5" sn="38.60" a="3007.58" fwhm="0.000711" res="469985.4" algo="FTMS"/>
<pk mz="334.068213" i="9676176.0" z="-1" sn="86.56" a="7089.73" fwhm="0.000725" res="460844.1" algo="FTMS" component_name="K" deconvoluted_molecular_mass="333.065189" deconvoluted_isotopic_mass="334.068615"/>
<pk mz="334.078001" i="2261394.5" sn="18.34" a="1581.47" fwhm="0.000946" res="353332.6" algo="FTMS"/>
<pk mz="334.093224" i="1362582.9" sn="10.07" a="610.53" fwhm="0.000659" res="506874.7" algo="FTMS"/>
<pk mz="334.114406" i="1574301.1" sn="12.01" a="797.27" fwhm="0.000638" res="523539.9" algo="FTMS"/>
<pk mz="334.150802" i="1073959.8" sn="7.41" a="304.45" fwhm="0.000536" res="623634.7" algo="FTMS"/>
<pk mz="335.004503" i="2817698.0" sn="23.45" a="1792.77" fwhm="0.000730" res="459040.1" algo="FTMS"/>
<pk mz="335.040860" i="5513388.5" sn="48.26" a="3987.32" fwhm="0.000741" res="452163.5" algo="FTMS"/>
<pk mz="335.044083" i="3014317.8" sn="25.26" a="1858.97" fwhm="0.000673" res="497531.0" algo="FTMS"/>
<pk mz="335.052079" i="2379696.0" sn="19.42" a="1485.41" fwhm="0.000723" res="463234.8" algo="FTMS"/>
<pk mz="335.069081" i="1350965.0" z="-1" sn="9.96" a="856.55" fwhm="0.000826" res="405584.7" algo="FTMS" component_name="K" deconvoluted_molecular_mass="333.065189" deconvoluted_isotopic_mass="335.069485"/>
<pk mz="335.077242" i="5954231.5" sn="52.31" a="4375.92" fwhm="0.000764" res="438445.5" algo="FTMS"/>
<pk mz="335.080535" i="3676344.3" sn="31.35" a="2695.87" fwhm="0.000722" res="463780.9" algo="FTMS"/>
<pk mz="335.088508" i="1728826.6" sn="13.43" a="1278.50" fwhm="0.000821" res="408338.8" algo="FTMS"/>
<pk mz="335.113624" i="4242626.0" sn="36.56" a="2863.92" fwhm="0.000729" res="459547.7" algo="FTMS"/>
<pk mz="335.126657" i="2405830.0" sn="19.66" a="1516.76" fwhm="0.000716" res="468299.8" algo="FTMS"/>
<pk mz="335.150032" i="1877196.8" sn="14.80" a="985.41" fwhm="0.000642" res="522386.3" algo="FTMS"/>
<pk mz="335.163016" i="1139920.5" sn="8.01" a="636.15" fwhm="0.000665" res="503891.1" algo="FTMS"/>
<pk mz="335.199530" i="1127643.3" sn="7.90" a="497.55" fwhm="0.000675" res="496438.9" algo="FTMS"/>
<pk mz="336.036151" i="2319569.5" sn="18.87" a="1261.33" fwhm="0.000645" res="521223.9" algo="FTMS"/>
<pk mz="336.072476" i="3255260.3" sn="27.48" a="2158.63" fwhm="0.000713" res="471263.2" algo="FTMS"/>
<pk mz="336.108890" i="2087399.0" sn="16.73" a="1165.78" fwhm="0.000688" res="488467.2" algo="FTMS"/>
<pk mz="336.116947" i="1099369.4" sn="7.64" a="688.79" fwhm="0.000834" res="402865.2" algo="FTMS"/>
<pk mz="336.158260" i="1047285.6" sn="7.16" a="408.52" fwhm="0.000575" res="584153.3" algo="FTMS"/>
<pk mz="337.020140" i="4381428.0" sn="37.84" a="3070.38" fwhm="0.000731" res="461132.4" algo="FTMS"/>
<pk mz="337.056528" i="8419583.0" sn="74.99" a="6232.50" fwhm="0.000760" res="443351.4" algo="FTMS"/>
<pk mz="337.059769" i="21974272.0" sn="199.72" a="16576.71" fwhm="0.000738" res="456627.3" algo="FTMS"/>
<pk mz="337.067769" i="1508354.1" sn="11.40" a="881.81" fwhm="0.000709" res="475626.7" algo="FTMS"/>
<pk mz="337.092920" i="6693129.5" sn="59.11" a="4733.38" fwhm="0.000737" res="457642.6" algo="FTMS"/>
<pk mz="337.104232" i="1660173.0" sn="12.70" a="955.58" fwhm="0.000706" res="477635.8" algo="FTMS"/>
<pk mz="337.106000" i="1964557.5" sn="15.48" a="1230.01" fwhm="0.000739" res="455920.5" algo="FTMS"/>
<pk mz="337.129291" i="4191508.3" sn="35.81" a="2898.22" fwhm="0.000736" res="458017.7" algo="FTMS"/>
<pk mz="337.142395" i="1776152.3" sn="13.75" a="1097.65" fwhm="0.000720" res="468421.5" algo="FTMS"/>
<pk mz="337.165778" i="1717279.1" sn="13.22" a="904.56" fwhm="0.000657" res="512924.6" algo="FTMS"/>
<pk mz="337.178783" i="1420323.0" sn="10.51" a="826.77" fwhm="0.000696" res="484614.5" algo="FTMS"/>
<pk mz="337.184211" i="1381156.6" sn="10.15" a="776.53" fwhm="0.000679" res="496664.3" algo="FTMS"/>
<pk mz="337.205399" i="2394411.0" sn="19.40" a="1625.68" fwhm="0.000754" res="447226.3" algo="FTMS"/>
<pk mz="337.721884" i="1076931.9" sn="7.37" a="440.56" fwhm="0.000607" res="556711.6" algo="FTMS"/>
<pk mz="338.015335" i="1065498.9" sn="7.26" a="595.32" fwhm="0.000731" res="462619.8" algo="FTMS"/>
<pk mz="338.051712" i="2384933.5" sn="19.31" a="1736.11" fwhm="0.000757" res="446436.6" algo="FTMS"/>
<pk mz="338.059901" i="1414184.0" sn="10.45" a="743.65" fwhm="0.000665" res="508270.5" algo="FTMS"/>
<pk mz="338.063169" i="2303017.0" sn="18.56" a="1791.77" fwhm="0.000867" res="389938.1" algo="FTMS"/>
<pk mz="338.088116" i="2896432.5" sn="23.98" a="1969.25" fwhm="0.000771" res="438422.8" algo="FTMS"/>
<pk mz="338.096146" i="1124530.8" sn="7.80" a="461.00" fwhm="0.000598" res="565291.8" algo="FTMS"/>
<pk mz="338.887407" i="1257629.8" sn="9.02" a="623.92" fwhm="0.000681" res="497849.4" algo="FTMS"/>
<pk mz="339.014625" i="1107267.5" sn="7.64" a="515.41" fwhm="0.000638" res="531348.1" algo="FTMS"/>
<pk mz="339.035793" i="6260554.0" sn="54.69" a="4364.35" fwhm="0.000735" res="461515.4" algo="FTMS"/>
<pk mz="339.072182" i="8694613.0" sn="76.92" a="6443.03" fwhm="0.000760" res="446044.5" algo="FTMS"/>
<pk mz="339.083474" i="1304792.0" sn="9.45" a="750.92" fwhm="0.000929" res="364983.9" algo="FTMS"/>
<pk mz="339.108555" i="7812959.5" sn="68.87" a="5662.26" fwhm="0.000748" res="453289.6" algo="FTMS"/>
<pk mz="339.121655" i="1320163.4" sn="9.59" a="679.40" fwhm="0.000718" res="472285.5" algo="FTMS"/>
<pk mz="339.144951" i="3237226.3" sn="27.09" a="2003.53" fwhm="0.000685" res="495039.7" algo="FTMS"/>
<pk mz="339.163562" i="1593455.9" sn="12.08" a="872.64" fwhm="0.000715" res="474336.4" algo="FTMS"/>
<pk mz="339.181302" i="1474165.1" sn="10.99" a="802.29" fwhm="0.000720" res="471127.1" algo="FTMS"/>
<pk mz="339.199913" i="118251384.0" z="-1" sn="1077.17" a="85853.68" fwhm="0.000728" res="465942.1" algo="FTMS" component_name="L" deconvoluted_molecular_mass="339.200338" deconvoluted_isotopic_mass="339.200328"/>
<pk mz="339.200759" i="4573051.0" sn="39.29" a="2892.42" fwhm="0.000332" res="1020481.1" algo="FTMS"/>
<pk mz="340.031069" i="1479794.0" sn="11.04" a="703.67" fwhm="0.000638" res="532700.7" algo="FTMS"/>
<pk mz="340.039127" i="1513076.5" sn="11.35" a="841.75" fwhm="0.000721" res="471348.3" algo="FTMS"/>
<pk mz="340.067378" i="3252860.8" sn="27.23" a="2358.39" fwhm="0.000799" res="425531.8" algo="FTMS"/>
<pk mz="340.075482" i="1397631.3" sn="10.29" a="769.38" fwhm="0.000691" res="491952.7" algo="FTMS"/>
<pk mz="340.103746" i="2063495.8" sn="16.37" a="1324.12" fwhm="0.000754" res="451348.7" algo="FTMS"/>
<pk mz="340.111929" i="1058570.1" sn="7.20" a="496.07" fwhm="0.000656" res="518154.9" algo="FTMS"/>
<pk mz="340.203315" i="20431014.0" z="-1" sn="184.07" a="15553.51" fwhm="0.000756" res="450084.4" algo="FTMS" component_name="L" deconvoluted_molecular_mass="339.200338" deconvoluted_isotopic_mass="340.203732"/>
<pk mz="340.885259" i="2328688.8" sn="18.79" a="1633.73" fwhm="0.000808" res="421646.7" algo="FTMS"/>
<pk mz="341.015142" i="1159831.4" sn="8.12" a="564.22" fwhm="0.000744" res="458247.7" algo="FTMS"/>
<pk mz="341.030303" i="1548571.9" sn="11.67" a="1026.51" fwhm="0.000768" res="443991.3" algo="FTMS"/>
<pk mz="341.041583" i="1062687.3" sn="7.23" a="652.67" fwhm="0.000762" res="447702.6" algo="FTMS"/>
<pk mz="341.051428" i="6915490.0" sn="60.67" a="5341.54" fwhm="0.000791" res="431334.7" algo="FTMS"/>
<pk mz="341.087830" i="9373101.0" sn="83.10" a="6901.90" fwhm="0.000755" res="451503.0" algo="FTMS"/>
<pk mz="341.124173" i="7504312.0" sn="66.04" a="5648.17" fwhm="0.000759" res="449172.6" algo="FTMS"/>
<pk mz="341.142769" i="1184189.5" sn="8.34" a="593.04" fwhm="0.000741" res="460192.5" algo="FTMS"/>
<pk mz="341.160533" i="4275139.0" sn="36.56" a="3219.14" fwhm="0.000792" res="430698.0" algo="FTMS"/>
<pk mz="341.179196" i="2942920.3" sn="24.40" a="1934.40" fwhm="0.000737" res="462730.1" algo="FTMS"/>
<pk mz="341.191400" i="1042636.0" sn="7.05" a="390.74" fwhm="0.000541" res="631196.5" algo="FTMS"/>
<pk mz="341.195763" i="3968461.3" sn="33.76" a="3114.53" fwhm="0.000842" res="405140.4" algo="FTMS"/>
<pk mz="341.197047" i="2008269.6" sn="15.86" a="1147.27" fwhm="0.000711" res="479915.6" algo="FTMS"/>
<pk mz="341.206693" i="1863632.6" z="-1" sn="14.54" a="1152.15" fwhm="0.000728" res="468602.9" algo="FTMS" component_name="L" deconvoluted_molecular_mass="339.200338" deconvoluted_isotopic_mass="341.207113"/>
<pk mz="341.982165" i="4274360.0" sn="36.55" a="3364.58" fwhm="0.000821" res="416745.9" algo="FTMS"/>
<pk mz="342.025542" i="1261509.0" sn="9.04" a="613.65" fwhm="0.000637" res="536938.9" algo="FTMS"/>
<pk mz="342.046805" i="1270475.4" sn="9.12" a="744.06" fwhm="0.000726" res="471030.0" algo="FTMS"/>
<pk mz="342.083027" i="1883606.3" sn="14.72" a="1222.98" fwhm="0.000782" res="437549.5" algo="FTMS"/>
<pk mz="342.091174" i="1954008.6" sn="15.37" a="1153.08" fwhm="0.000723" res="473318.9" algo="FTMS"/>
<pk mz="342.119401" i="1277025.1" sn="9.18" a="782.72" fwhm="0.000762" res="448969.8" algo="FTMS"/>
<pk mz="342.167079" i="2009583.3" sn="15.87" a="1175.82" fwhm="0.000688" res="497043.4" algo="FTMS"/>
<pk mz="342.761053" i="1068448.8" sn="7.28" a="601.63" fwhm="0.000735" res="466258.3" algo="FTMS"/>
<pk mz="342.883295" i="1484485.4" sn="11.08" a="752.76" fwhm="0.000669" res="512386.9" algo="FTMS"/>
<pk mz="343.009590" i="1877739.1" sn="14.67" a="986.02" fwhm="0.000661" res="518934.8" algo="FTMS"/>
<pk mz="343.020899" i="1116014.5" sn="7.71" a="656.07" fwhm="0.000922" res="371875.3" algo="FTMS"/>
<pk mz="343.030741" i="2272497.5" sn="18.27" a="1473.12" fwhm="0.000762" res="449931.9" algo="FTMS"/>
<pk mz="343.045937" i="2044917.9" sn="16.19" a="1450.97" fwhm="0.000863" res="397651.9" algo="FTMS"/>
<pk mz="343.067101" i="6609916.5" sn="57.87" a="4824.00" fwhm="0.000754" res="455133.9" algo="FTMS"/>
<pk mz="343.082296" i="1420288.8" sn="10.49" a="801.19" fwhm="0.000687" res="499074.3" algo="FTMS"/>
<pk mz="343.103459" i="8876039.0" sn="78.56" a="6687.15" fwhm="0.000776" res="442369.8" algo="FTMS"/>
<pk mz="343.139852" i="6198290.0" sn="54.11" a="4742.25" fwhm="0.000802" res="428089.0" algo="FTMS"/>
<pk mz="343.151105" i="1317013.4" sn="9.55" a="892.65" fwhm="0.000797" res="430797.7" algo="FTMS"/>
<pk mz="343.168147" i="6561818.5" sn="57.43" a="5048.34" fwhm="0.000797" res="430506.9" algo="FTMS"/>
<pk mz="343.176254" i="4684317.0" sn="40.29" a="3396.37" fwhm="0.000765" res="448551.6" algo="FTMS"/>
<pk mz="343.212580" i="4014119.8" sn="34.17" a="2901.37" fwhm="0.000752" res="456674.7" algo="FTMS"/>
<pk mz="343.248953" i="1876018.6" sn="14.65" a="1008.49" fwhm="0.000671" res="511632.6" algo="FTMS"/>
<pk mz="343.980103" i="4151565.3" sn="35.01" a="3061.12" fwhm="0.000799" res="430452.0" algo="FTMS"/>
<pk mz="344.004710" i="1212308.5" sn="8.49" a="596.20" fwhm="0.000679" res="506806.5" algo="FTMS"/>
<pk mz="344.041184" i="2194719.5" sn="17.35" a="1411.69" fwhm="0.000730" res="471108.6" algo="FTMS"/>
<pk mz="344.049344" i="1066273.9" sn="7.17" a="479.52" fwhm="0.000677" res="507969.0" algo="FTMS"/>
<pk mz="344.052431" i="1162658.9" sn="8.04" a="762.48" fwhm="0.000859" res="400533.1" algo="FTMS"/>
<pk mz="344.061511" i="1870885.5" sn="14.43" a="1321.00" fwhm="0.000782" res="440222.1" algo="FTMS"/>
<pk mz="344.070441" i="1632808.3" sn="12.28" a="853.46" fwhm="0.000648" res="530731.5" algo="FTMS"/>
<pk mz="344.074549" i="7238953.5" sn="62.87" a="5549.51" fwhm="0.000797" res="431773.4" algo="FTMS"/>
<pk mz="344.077565" i="1654314.4" sn="12.48" a="859.88" fwhm="0.000654" res="526312.2" algo="FTMS"/>
<pk mz="344.098760" i="1373232.6" sn="9.94" a="782.22" fwhm="0.000699" res="492596.2" algo="FTMS"/>
<pk mz="344.106837" i="1135539.1" sn="7.80" a="605.00" fwhm="0.000709" res="485119.5" algo="FTMS"/>
<pk mz="344.113887" i="1076533.3" sn="7.26" a="419.36" fwhm="0.000597" res="576250.4" algo="FTMS"/>
<pk mz="344.135080" i="1500091.5" sn="11.08" a="866.45" fwhm="0.000741" res="464216.4" algo="FTMS"/>
<pk mz="344.171455" i="1985606.4" sn="15.47" a="1204.18" fwhm="0.000739" res="465876.1" algo="FTMS"/>
<pk mz="344.182686" i="1685321.8" sn="12.76" a="914.46" fwhm="0.000662" res="519625.9" algo="FTMS"/>
<pk mz="344.215994" i="1167443.8" sn="8.08" a="584.03" fwhm="0.000753" res="457117.1" algo="FTMS"/>
<pk mz="344.759001" i="1691638.0" sn="12.81" a="1277.24" fwhm="0.000883" res="390547.4" algo="FTMS"/>
<pk mz="345.025206" i="3784261.5" sn="31.69" a="2631.66" fwhm="0.000764" res="451567.9" algo="FTMS"/>
<pk mz="345.036423" i="1803337.0" sn="13.82" a="1152.80" fwhm="0.000757" res="455544.3" algo="FTMS"/>
<pk mz="345.046342" i="2503500.0" sn="20.14" a="1728.95" fwhm="0.000742" res="465098.1" algo="FTMS"/>
<pk mz="345.061592" i="3556944.5" sn="29.64" a="2468.58" fwhm="0.000756" res="456247.5" algo="FTMS"/>
<pk mz="345.064854" i="5190737.5" sn="44.38" a="4021.36" fwhm="0.000799" res="431700.9" algo="FTMS"/>
<pk mz="345.072865" i="1309779.9" sn="9.36" a="783.88" fwhm="0.000771" res="447762.0" algo="FTMS"/>
<pk mz="345.082735" i="4851799.0" sn="41.33" a="3447.89" fwhm="0.000760" res="454002.5" algo="FTMS"/>
<pk mz="345.097956" i="2212443.3" sn="17.51" a="1418.72" fwhm="0.000749" res="460881.4" algo="FTMS"/>
<pk mz="345.119125" i="5754465.5" sn="49.47" a="4138.97" fwhm="0.000758" res="455481.8" algo="FTMS"/>
<pk mz="345.130186" i="1681253.0" sn="12.72" a="1042.08" fwhm="0.000907" res="380415.5" algo="FTMS"/>
<pk mz="345.134383" i="1278054.3" sn="9.08" a="578.14" fwhm="0.000616" res="560463.5" algo="FTMS"/>
<pk mz="345.155492" i="5954156.5" sn="51.27" a="4588.88" fwhm="0.000800" res="431319.1" algo="FTMS"/>
<pk mz="345.165240" i="2136687.5" sn="16.83" a="1605.57" fwhm="0.000854" res="404091.0" algo="FTMS"/>
<pk mz="345.191869" i="2602103.5" sn="21.03" a="1618.09" fwhm="0.000720" res="479348.4" algo="FTMS"/>
<pk mz="345.228281" i="5849730.5" sn="50.33" a="4499.00" fwhm="0.000799" res="432331.1" algo="FTMS"/>
<pk mz="346.020469" i="2053231.1" sn="16.07" a="1343.79" fwhm="0.000764" res="452979.0" algo="FTMS"/>
<pk mz="346.056885" i="2858874.0" sn="23.34" a="1890.81" fwhm="0.000717" res="482470.9" algo="FTMS"/>
<pk mz="346.064778" i="1071356.3" sn="7.21" a="463.41" fwhm="0.000663" res="521705.2" algo="FTMS"/>
<pk mz="346.068083" i="1350653.3" sn="9.73" a="630.32" fwhm="0.000787" res="439546.3" algo="FTMS"/>
<pk mz="346.071604" i="2657662.3" sn="21.52" a="1780.67" fwhm="0.000744" res="464914.6" algo="FTMS"/>
<pk mz="346.077075" i="1383808.0" sn="10.03" a="876.89" fwhm="0.000727" res="476357.7" algo="FTMS"/>
<pk mz="346.093251" i="1826948.8" sn="14.03" a="1320.29" fwhm="0.000828" res="417977.3" algo="FTMS"/>
<pk mz="346.114353" i="1115275.1" sn="7.61" a="598.68" fwhm="0.000695" res="497958.7" algo="FTMS"/>
<pk mz="346.122513" i="1212941.5" sn="8.49" a="618.83" fwhm="0.000670" res="516377.7" algo="FTMS"/>
<pk mz="346.161936" i="1395225.3" sn="10.13" a="1231.86" fwhm="0.001047" res="330570.0" algo="FTMS"/>
<pk mz="346.231565" i="1165102.1" sn="8.06" a="631.68" fwhm="0.000687" res="504068.9" algo="FTMS"/>
<pk mz="346.756891" i="1720395.0" sn="13.07" a="1154.08" fwhm="0.000837" res="414058.6" algo="FTMS"/>
<pk mz="347.004466" i="2131093.0" sn="16.77" a="1651.61" fwhm="0.000840" res="413278.1" algo="FTMS"/>
<pk mz="347.040896" i="5065888.0" sn="43.25" a="3747.89" fwhm="0.000794" res="436822.5" algo="FTMS"/>
<pk mz="347.052132" i="1748131.1" sn="13.31" a="1078.05" fwhm="0.000760" res="456635.9" algo="FTMS"/>
<pk mz="347.062065" i="2150054.0" sn="16.94" a="1225.54" fwhm="0.000690" res="502695.4" algo="FTMS"/>
<pk mz="347.063338" i="1895590.5" sn="14.65" a="1202.33" fwhm="0.000770" res="450871.0" algo="FTMS"/>
<pk mz="347.077230" i="4551850.5" sn="38.61" a="3614.04" fwhm="0.000820" res="423389.8" algo="FTMS"/>
<pk mz="347.080513" i="5548203.5" sn="47.60" a="4148.51" fwhm="0.000780" res="444940.8" algo="FTMS"/>
<pk mz="347.088553" i="2015662.0" sn="15.73" a="1482.67" fwhm="0.000829" res="418533.2" algo="FTMS"/>
<pk mz="347.090337" i="2222510.5" sn="17.60" a="1918.67" fwhm="0.000937" res="370299.6" algo="FTMS"/>
<pk mz="347.098414" i="1873584.9" sn="14.45" a="1351.46" fwhm="0.000798" res="434869.8" algo="FTMS"/>
<pk mz="347.113598" i="3584693.5" sn="29.89" a="2689.05" fwhm="0.000804" res="431536.4" algo="FTMS"/>
<pk mz="347.117105" i="1405622.5" sn="10.22" a="995.61" fwhm="0.000991" res="350297.6" algo="FTMS"/>
<pk mz="347.126710" i="1691449.4" sn="12.80" a="1345.63" fwhm="0.000923" res="375955.1" algo="FTMS"/>
<pk mz="347.134734" i="3136187.8" sn="25.84" a="2219.31" fwhm="0.000766" res="453019.1" algo="FTMS"/>
<pk mz="347.150061" i="2102976.3" sn="16.52" a="1279.71" fwhm="0.000731" res="474827.6" algo="FTMS"/>
<pk mz="347.171147" i="2476742.8" sn="19.89" a="1547.47" fwhm="0.000725" res="478629.2" algo="FTMS"/>
<pk mz="347.199535" i="2184143.0" sn="17.25" a="1604.39" fwhm="0.000851" res="407793.9" algo="FTMS"/>
<pk mz="347.243790" i="1132508.3" sn="7.76" a="546.52" fwhm="0.000693" res="501294.7" algo="FTMS"/>
<pk mz="348.036074" i="3318728.8" sn="27.48" a="2298.03" fwhm="0.000761" res="457432.1" algo="FTMS"/>
<pk mz="348.044251" i="1076427.0" sn="7.25" a="648.29" fwhm="0.000824" res="422378.2" algo="FTMS"/>
<pk mz="348.072524" i="3661267.5" sn="30.58" a="2789.20" fwhm="0.000808" res="430843.5" algo="FTMS"/>
<pk mz="348.083855" i="1073750.9" sn="7.23" a="732.44" fwhm="0.001025" res="339556.4" algo="FTMS"/>
<pk mz="348.093652" i="2278105.8" sn="18.09" a="1900.63" fwhm="0.000974" res="357455.6" algo="FTMS"/>
<pk mz="348.108829" i="1954014.3" sn="15.17" a="1160.02" fwhm="0.000700" res="497530.3" algo="FTMS"/>
<pk mz="348.130012" i="2113764.8" sn="16.61" a="1537.62" fwhm="0.000804" res="433003.0" algo="FTMS"/>
<pk mz="349.020125" i="5970670.0" sn="51.41" a="4721.67" fwhm="0.000826" res="422757.2" algo="FTMS"/>
<pk mz="349.031312" i="1427057.3" sn="10.41" a="875.55" fwhm="0.000761" res="458721.2" algo="FTMS"/>
<pk mz="349.056512" i="7474936.5" sn="64.99" a="5601.89" fwhm="0.000780" res="447516.2" algo="FTMS"/>
<pk mz="349.059786" i="6443769.5" sn="55.68" a="5592.77" fwhm="0.000873" res="400034.7" algo="FTMS"/>
<pk mz="349.067728" i="3170556.0" sn="26.14" a="2504.67" fwhm="0.000841" res="415015.9" algo="FTMS"/>
<pk mz="349.092919" i="7860995.5" sn="68.47" a="6697.08" fwhm="0.000845" res="413133.2" algo="FTMS"/>
<pk mz="349.104222" i="2098183.0" sn="16.47" a="1485.13" fwhm="0.000834" res="418640.7" algo="FTMS"/>
<pk mz="349.105968" i="21416712.0" sn="190.79" a="17914.39" fwhm="0.000822" res="424943.3" algo="FTMS"/>
<pk mz="349.129320" i="4271374.5" sn="36.08" a="3103.15" fwhm="0.000775" res="450577.5" algo="FTMS"/>
<pk mz="349.142369" i="2006802.3" sn="15.64" a="1585.21" fwhm="0.000897" res="389104.0" algo="FTMS"/>
<pk mz="349.165698" i="2220057.3" sn="17.57" a="1473.00" fwhm="0.000811" res="430629.8" algo="FTMS"/>
<pk mz="349.178674" i="1904413.1" sn="14.72" a="1280.48" fwhm="0.000784" res="445254.2" algo="FTMS"/>
<pk mz="349.215072" i="2956072.0" sn="24.21" a="2039.91" fwhm="0.000787" res="443519.6" algo="FTMS"/>
<pk mz="349.656420" i="1055019.3" sn="7.05" a="503.76" fwhm="0.000727" res="480860.8" algo="FTMS"/>
<pk mz="350.015402" i="1780246.1" sn="13.60" a="1041.52" fwhm="0.000697" res="502257.4" algo="FTMS"/>
<pk mz="350.023564" i="1360664.5" sn="9.81" a="690.94" fwhm="0.000692" res="505917.7" algo="FTMS"/>
<pk mz="350.051774" i="4402721.0" sn="37.26" a="3300.91" fwhm="0.000790" res="443121.4" algo="FTMS"/>
<pk mz="350.059787" i="1517603.4" sn="11.23" a="843.82" fwhm="0.000674" res="519343.1" algo="FTMS"/>
<pk mz="350.063091" i="1125348.3" sn="7.69" a="593.84" fwhm="0.000810" res="432354.7" algo="FTMS"/>
<pk mz="350.072033" i="7058471.0" sn="61.22" a="5740.98" fwhm="0.000808" res="433174.7" algo="FTMS"/>
<pk mz="350.088125" i="4003883.8" sn="33.66" a="2890.85" fwhm="0.000773" res="453046.7" algo="FTMS"/>
<pk mz="350.109340" i="4067890.0" sn="34.24" a="3399.91" fwhm="0.000875" res="400044.6" algo="FTMS"/>
<pk mz="350.124528" i="1993782.6" sn="15.52" a="1376.61" fwhm="0.000851" res="411445.3" algo="FTMS"/>
<pk mz="350.999295" i="1406138.6" sn="10.10" a="809.99" fwhm="0.000795" res="441490.4" algo="FTMS"/>
<pk mz="351.035738" i="7338309.5" sn="62.98" a="6114.50" fwhm="0.000856" res="410171.1" algo="FTMS"/>
<pk mz="351.046959" i="1643080.8" sn="12.21" a="969.30" fwhm="0.000713" res="492314.8" algo="FTMS"/>
<pk mz="351.060427" i="1994316.8" sn="15.34" a="1202.07" fwhm="0.000719" res="488080.5" algo="FTMS"/>
<pk mz="351.067929" i="2094415.0" sn="16.23" a="1357.36" fwhm="0.000734" res="478036.5" algo="FTMS"/>
<pk mz="351.072212" i="9485648.0" sn="82.13" a="7318.54" fwhm="0.000779" res="450722.1" algo="FTMS"/>
<pk mz="351.075334" i="344730976.0" z="-1" sn="3070.88" a="264985.84" fwhm="0.000785" res="447234.0" algo="FTMS" component_name="D" deconvoluted_molecular_mass="351.075755" deconvoluted_isotopic_mass="351.075778"/>
<pk mz="351.103006" i="6029657.5" sn="51.31" a="4794.77" fwhm="0.000814" res="431358.6" algo="FTMS"/>
<pk mz="351.108557" i="8093019.0" sn="69.71" a="6392.70" fwhm="0.000817" res="429620.8" algo="FTMS"/>
<pk mz="351.111815" i="1103836.0" sn="7.40" a="738.46" fwhm="0.000812" res="432627.0" algo="FTMS"/>
<pk mz="351.121598" i="3202399.0" sn="26.11" a="2283.79" fwhm="0.000795" res="441859.6" algo="FTMS"/>
<pk mz="351.144951" i="4544358.0" sn="38.07" a="3419.99" fwhm="0.000808" res="434529.4" algo="FTMS"/>
<pk mz="351.158080" i="2142825.8" sn="16.66" a="1402.09" fwhm="0.000769" res="456723.9" algo="FTMS"/>
<pk mz="351.181360" i="2097776.8" sn="16.26" a="1310.11" fwhm="0.000762" res="460788.5" algo="FTMS"/>
<pk mz="351.194448" i="3443572.5" sn="28.26" a="2422.79" fwhm="0.000750" res="468221.9" algo="FTMS"/>
<pk mz="351.221115" i="2277756.5" sn="17.87" a="1386.54" fwhm="0.000685" res="512491.1" algo="FTMS"/>
<pk mz="352.031071" i="1653613.0" sn="12.30" a="1014.77" fwhm="0.000678" res="519173.0" algo="FTMS"/>
<pk mz="352.067471" i="3947639.8" sn="32.75" a="2776.49" fwhm="0.000769" res="457734.8" algo="FTMS"/>
<pk mz="352.078752" i="20962940.0" z="-1" sn="184.44" a="17867.08" fwhm="0.000847" res="415746.7" algo="FTMS" component_name="D" deconvoluted_molecular_mass="351.075755" deconvoluted_isotopic_mass="352.079200"/>
<pk mz="352.103803" i="2639234.5" sn="21.09" a="1983.63" fwhm="0.000874" res="402640.0" algo="FTMS"/>
<pk mz="352.106433" i="1092995.4" sn="7.30" a="501.78" fwhm="0.000706" res="498796.4" algo="FTMS"/>
<pk mz="352.111889" i="1661061.0" sn="12.37" a="912.71" fwhm="0.000681" res="516979.7" algo="FTMS"/>
<pk mz="352.140187" i="1513357.4" sn="11.05" a="872.59" fwhm="0.000754" res="467236.7" algo="FTMS"/>
<pk mz="353.015037" i="3095440.8" sn="25.15" a="2263.27" fwhm="0.000784" res="450490.3" algo="FTMS"/>
<pk mz="353.030416" i="1095061.3" sn="7.32" a="523.16" fwhm="0.000765" res="461546.9" algo="FTMS"/>
<pk mz="353.051401" i="9668507.0" sn="83.75" a="8225.29" fwhm="0.000849" res="415897.7" algo="FTMS"/>
<pk mz="353.062693" i="1777566.9" sn="13.40" a="1441.16" fwhm="0.000945" res="373631.9" algo="FTMS"/>
<pk mz="353.079669" i="4445092.0" z="-1" sn="37.18" a="3438.47" fwhm="0.000802" res="440372.8" algo="FTMS" component_name="D" deconvoluted_molecular_mass="351.075755" deconvoluted_isotopic_mass="353.080119"/>
<pk mz="353.087769" i="10567590.0" sn="91.77" a="8983.99" fwhm="0.000864" res="408504.2" algo="FTMS"/>
<pk mz="353.099037" i="1446825.6" sn="10.45" a="913.01" fwhm="0.000808" res="436904.9" algo="FTMS"/>
<pk mz="353.100753" i="1204266.1" sn="8.29" a="757.07" fwhm="0.000787" res="448587.0" algo="FTMS"/>
<pk mz="353.124195" i="8641457.0" sn="74.59" a="7068.74" fwhm="0.000830" res="425532.3" algo="FTMS"/>
<pk mz="353.137228" i="1886644.9" sn="14.37" a="1442.72" fwhm="0.000845" res="417992.8" algo="FTMS"/>
<pk mz="353.160553" i="3478459.8" sn="28.56" a="2569.49" fwhm="0.000785" res="449948.4" algo="FTMS"/>
<pk mz="353.173601" i="1173695.8" sn="8.02" a="657.28" fwhm="0.000780" res="452808.0" algo="FTMS"/>
<pk mz="353.191360" i="1095365.0" sn="7.32" a="596.13" fwhm="0.000769" res="459323.6" algo="FTMS"/>
<pk mz="353.200352" i="1300807.6" sn="9.15" a="782.67" fwhm="0.000826" res="427685.4" algo="FTMS"/>
<pk mz="353.210045" i="5752778.5" sn="48.84" a="4749.19" fwhm="0.000856" res="412752.1" algo="FTMS"/>
<pk mz="354.025570" i="1105339.9" sn="7.41" a="555.36" fwhm="0.000775" res="457004.3" algo="FTMS"/>
<pk mz="354.046684" i="3037890.3" sn="24.63" a="2061.05" fwhm="0.000774" res="457288.2" algo="FTMS"/>
<pk mz="354.054787" i="1660100.6" sn="12.35" a="894.28" fwhm="0.000721" res="490795.7" algo="FTMS"/>
<pk mz="354.083075" i="3284685.0" sn="26.83" a="2440.84" fwhm="0.000818" res="432865.5" algo="FTMS"/>
<pk mz="354.091193" i="2318799.3" sn="18.22" a="1542.81" fwhm="0.000744" res="476223.3" algo="FTMS"/>
<pk mz="354.119493" i="1932247.8" sn="14.78" a="1054.35" fwhm="0.000686" res="516204.6" algo="FTMS"/>
<pk mz="354.127602" i="1325530.1" sn="9.37" a="706.83" fwhm="0.000698" res="507070.3" algo="FTMS"/>
<pk mz="354.213402" i="1181683.5" sn="8.09" a="522.44" fwhm="0.000595" res="595111.5" algo="FTMS"/>
<pk mz="355.009640" i="1748958.9" sn="13.14" a="1205.88" fwhm="0.000809" res="438784.0" algo="FTMS"/>
<pk mz="355.030692" i="3576805.0" sn="29.44" a="2770.76" fwhm="0.000844" res="420700.9" algo="FTMS"/>
<pk mz="355.045920" i="1182441.6" sn="8.09" a="723.54" fwhm="0.000880" res="403505.0" algo="FTMS"/>
<pk mz="355.067059" i="11436528.0" sn="99.51" a="9783.90" fwhm="0.000845" res="420201.6" algo="FTMS"/>
<pk mz="355.103445" i="11702779.0" sn="101.88" a="9720.87" fwhm="0.000836" res="424773.9" algo="FTMS"/>
<pk mz="355.139860" i="6723077.5" sn="57.49" a="5459.76" fwhm="0.000856" res="414978.2" algo="FTMS"/>
<pk mz="355.176191" i="3231760.0" sn="26.36" a="2519.52" fwhm="0.000820" res="433405.9" algo="FTMS"/>
<pk mz="355.194759" i="1186837.5" sn="8.13" a="514.50" fwhm="0.000599" res="593312.2" algo="FTMS"/>
<pk mz="355.207114" i="1968409.1" sn="15.10" a="1191.65" fwhm="0.000784" res="453125.3" algo="FTMS"/>
<pk mz="355.212764" i="1192474.9" sn="8.18" a="688.95" fwhm="0.000705" res="503615.7" algo="FTMS"/>
<pk mz="356.041194" i="1235471.3" sn="8.56" a="742.64" fwhm="0.000837" res="425160.2" algo="FTMS"/>
<pk mz="356.062284" i="1883157.5" sn="14.33" a="1504.07" fwhm="0.000981" res="363075.0" algo="FTMS"/>
<pk mz="356.070401" i="2041879.9" sn="15.75" a="1378.10" fwhm="0.000797" res="446963.1" algo="FTMS"/>
<pk mz="356.098781" i="1920544.3" sn="14.67" a="1237.39" fwhm="0.000776" res="458985.2" algo="FTMS"/>
<pk mz="356.106837" i="2364706.8" sn="18.63" a="1637.50" fwhm="0.000798" res="446371.7" algo="FTMS"/>
<pk mz="356.135119" i="1186603.0" sn="8.12" a="616.62" fwhm="0.000701" res="508137.7" algo="FTMS"/>
<pk mz="356.146081" i="1090926.3" sn="7.27" a="722.45" fwhm="0.001045" res="340952.1" algo="FTMS"/>
<pk mz="356.179702" i="1134264.1" sn="7.66" a="533.94" fwhm="0.000727" res="490208.3" algo="FTMS"/>
<pk mz="356.182760" i="1170105.0" sn="7.98" a="716.84" fwhm="0.000806" res="442025.6" algo="FTMS"/>
<pk mz="357.025229" i="2414129.3" sn="19.07" a="1597.22" fwhm="0.000769" res="464174.7" algo="FTMS"/>
<pk mz="357.036401" i="1243060.5" sn="8.63" a="753.04" fwhm="0.000749" res="476979.2" algo="FTMS"/>
<pk mz="357.046354" i="5539895.5" sn="46.93" a="4370.38" fwhm="0.000833" res="428714.5" algo="FTMS"/>
<pk mz="357.061586" i="1890364.0" sn="14.40" a="1192.96" fwhm="0.000751" res="475341.8" algo="FTMS"/>
<pk mz="357.082757" i="9245762.0" sn="79.97" a="7575.63" fwhm="0.000838" res="426321.0" algo="FTMS"/>
<pk mz="357.098021" i="1554246.8" sn="11.40" a="988.94" fwhm="0.000771" res="463015.7" algo="FTMS"/>
<pk mz="357.119128" i="6262861.0" sn="53.38" a="5069.66" fwhm="0.000844" res="422998.0" algo="FTMS"/>
<pk mz="357.134446" i="1528657.4" sn="11.17" a="903.66" fwhm="0.000703" res="507956.7" algo="FTMS"/>
<pk mz="357.155530" i="5822551.5" sn="49.45" a="4717.52" fwhm="0.000852" res="419070.6" algo="FTMS"/>
<pk mz="357.191892" i="3866210.3" sn="32.01" a="3012.96" fwhm="0.000831" res="429581.5" algo="FTMS"/>
<pk mz="357.228242" i="1711725.0" sn="12.80" a="1042.17" fwhm="0.000728" res="490449.2" algo="FTMS"/>
<pk mz="358.020361" i="1784918.0" sn="13.29" a="1127.90" fwhm="0.000767" res="466830.7" algo="FTMS"/>
<pk mz="358.056850" i="1914720.8" sn="14.43" a="1431.16" fwhm="0.000855" res="418740.1" algo="FTMS"/>
<pk mz="358.078055" i="1638503.0" sn="12.00" a="1230.17" fwhm="0.000983" res="364304.0" algo="FTMS"/>
<pk mz="358.086014" i="2274921.3" sn="17.60" a="1494.32" fwhm="0.000780" res="459237.9" algo="FTMS"/>
<pk mz="358.093288" i="1080555.4" sn="7.09" a="495.68" fwhm="0.000764" res="468518.2" algo="FTMS"/>
<pk mz="358.114375" i="1201521.6" sn="8.15" a="655.40" fwhm="0.000735" res="487428.0" algo="FTMS"/>
<pk mz="358.122457" i="1458292.0" sn="10.41" a="815.31" fwhm="0.000688" res="520741.2" algo="FTMS"/>
<pk mz="358.150783" i="1360380.3" sn="9.55" a="956.49" fwhm="0.000930" res="385126.2" algo="FTMS"/>
<pk mz="358.158775" i="1602430.6" sn="11.68" a="969.41" fwhm="0.000748" res="478583.3" algo="FTMS"/>
<pk mz="358.198422" i="2174602.3" sn="16.72" a="1667.00" fwhm="0.000914" res="391975.5" algo="FTMS"/>
<pk mz="359.004525" i="2416759.0" sn="18.85" a="1543.86" fwhm="0.000762" res="471280.9" algo="FTMS"/>
<pk mz="359.040886" i="2893441.8" sn="23.05" a="2246.79" fwhm="0.000857" res="419132.3" algo="FTMS"/>
<pk mz="359.052049" i="1980036.9" sn="15.00" a="1494.95" fwhm="0.000853" res="420760.5" algo="FTMS"/>
<pk mz="359.061947" i="4335752.0" sn="35.74" a="3435.21" fwhm="0.000842" res="426256.5" algo="FTMS"/>
<pk mz="359.077242" i="2766476.3" sn="21.93" a="2211.04" fwhm="0.000860" res="417755.3" algo="FTMS"/>
<pk mz="359.080475" i="3165837.3" sn="25.44" a="2317.47" fwhm="0.000839" res="427885.0" algo="FTMS"/>
<pk mz="359.088533" i="1459343.6" sn="10.42" a="1075.67" fwhm="0.000932" res="385387.3" algo="FTMS"/>
<pk mz="359.098371" i="5056146.5" sn="42.09" a="3950.18" fwhm="0.000819" res="438603.5" algo="FTMS"/>
<pk mz="359.113693" i="2253719.0" sn="17.41" a="1804.25" fwhm="0.000920" res="390533.6" algo="FTMS"/>
<pk mz="359.134749" i="5429917.0" sn="45.38" a="4418.59" fwhm="0.000855" res="420213.8" algo="FTMS"/>
<pk mz="359.150019" i="1345697.6" sn="9.42" a="656.58" fwhm="0.000689" res="521528.0" algo="FTMS"/>
<pk mz="359.163064" i="1072549.5" sn="7.01" a="562.32" fwhm="0.000724" res="496102.1" algo="FTMS"/>
<pk mz="359.171147" i="4249768.0" sn="34.99" a="3436.77" fwhm="0.000866" res="414696.5" algo="FTMS"/>
<pk mz="359.207532" i="2679986.5" sn="21.17" a="1775.40" fwhm="0.000772" res="465401.3" algo="FTMS"/>
<pk mz="359.243880" i="2675901.3" sn="21.13" a="2008.64" fwhm="0.000796" res="451260.2" algo="FTMS"/>
<pk mz="360.036094" i="2960293.3" sn="23.63" a="2139.31" fwhm="0.000800" res="450145.5" algo="FTMS"/>
<pk mz="360.047303" i="1116712.5" sn="7.40" a="502.45" fwhm="0.000669" res="537896.3" algo="FTMS"/>
<pk mz="360.072470" i="2481584.0" sn="19.42" a="1888.05" fwhm="0.000881" res="408724.7" algo="FTMS"/>
<pk mz="360.092988" i="1174581.9" sn="7.91" a="918.59" fwhm="0.001157" res="311104.0" algo="FTMS"/>
<pk mz="360.101793" i="1257016.5" sn="8.63" a="862.51" fwhm="0.000901" res="399712.4" algo="FTMS"/>
<pk mz="360.108867" i="1715898.6" sn="12.67" a="1007.09" fwhm="0.000742" res="485600.8" algo="FTMS"/>
<pk mz="360.130075" i="1305536.8" sn="9.06" a="634.75" fwhm="0.000673" res="535369.6" algo="FTMS"/>
<pk mz="361.020112" i="4549829.0" sn="37.62" a="3685.68" fwhm="0.000851" res="424061.6" algo="FTMS"/>
<pk mz="361.031389" i="3029704.3" sn="24.24" a="2261.29" fwhm="0.000824" res="437906.3" algo="FTMS"/>
<pk mz="361.041398" i="1498955.3" sn="10.76" a="1110.16" fwhm="0.000986" res="366012.1" algo="FTMS"/>
<pk mz="361.056538" i="5483727.5" sn="45.85" a="4629.75" fwhm="0.000898" res="402099.5" algo="FTMS"/>
<pk mz="361.059812" i="2412240.8" sn="18.80" a="1533.77" fwhm="0.000767" res="470771.6" algo="FTMS"/>
<pk mz="361.067827" i="2308307.0" sn="17.89" a="1640.34" fwhm="0.000826" res="436933.1" algo="FTMS"/>
<pk mz="361.077654" i="2902230.0" sn="23.12" a="1987.94" fwhm="0.000774" res="466470.1" algo="FTMS"/>
<pk mz="361.092948" i="5183706.5" sn="43.21" a="4185.23" fwhm="0.000847" res="426160.9" algo="FTMS"/>
<pk mz="361.104183" i="1667037.6" sn="12.24" a="1215.52" fwhm="0.000829" res="435694.5" algo="FTMS"/>
<pk mz="361.114104" i="2254560.5" sn="17.41" a="1371.31" fwhm="0.000710" res="508258.3" algo="FTMS"/>
<pk mz="361.129314" i="3183845.0" sn="25.60" a="2486.55" fwhm="0.000833" res="433548.5" algo="FTMS"/>
<pk mz="361.142368" i="1573352.8" sn="11.42" a="1201.00" fwhm="0.000877" res="411964.7" algo="FTMS"/>
<pk mz="361.150451" i="2619627.3" sn="20.63" a="2173.16" fwhm="0.000904" res="399454.9" algo="FTMS"/>
<pk mz="361.165615" i="2460399.5" sn="19.23" a="1872.48" fwhm="0.000884" res="408774.8" algo="FTMS"/>
<pk mz="361.186813" i="1664245.8" sn="12.22" a="980.89" fwhm="0.000777" res="464694.5" algo="FTMS"/>
<pk mz="361.215125" i="1109502.0" sn="7.33" a="517.81" fwhm="0.000751" res="480742.5" algo="FTMS"/>
<pk mz="362.015448" i="1762535.6" sn="13.08" a="1036.56" fwhm="0.000734" res="493342.5" algo="FTMS"/>
<pk mz="362.034784" i="1100781.3" sn="7.25" a="734.18" fwhm="0.000800" res="452469.4" algo="FTMS"/>
<pk mz="362.051762" i="4185074.3" sn="34.41" a="3413.92" fwhm="0.000842" res="430126.2" algo="FTMS"/>
<pk mz="362.059955" i="1231348.6" sn="8.40" a="762.97" fwhm="0.000801" res="451992.1" algo="FTMS"/>
<pk mz="362.063081" i="1531381.5" sn="11.04" a="942.40" fwhm="0.000763" res="474649.2" algo="FTMS"/>
<pk mz="362.088193" i="4427773.0" sn="36.55" a="3501.24" fwhm="0.000821" res="441230.0" algo="FTMS"/>
<pk mz="362.124531" i="1812487.4" sn="13.52" a="1305.64" fwhm="0.000879" res="411743.4" algo="FTMS"/>
<pk mz="362.132645" i="1336841.8" sn="9.33" a="714.44" fwhm="0.000739" res="490216.2" algo="FTMS"/>
<pk mz="362.145626" i="2015245.5" sn="15.30" a="1475.19" fwhm="0.000848" res="426814.3" algo="FTMS"/>
<pk mz="362.999370" i="1600262.1" sn="11.65" a="1219.90" fwhm="0.000890" res="407920.6" algo="FTMS"/>
<pk mz="363.035772" i="6632208.5" sn="55.95" a="5747.59" fwhm="0.000885" res="410121.7" algo="FTMS"/>
<pk mz="363.046974" i="2360596.0" sn="18.34" a="1692.96" fwhm="0.000787" res="461553.8" algo="FTMS"/>
<pk mz="363.072167" i="7775003.5" sn="66.02" a="6981.11" fwhm="0.000894" res="406213.4" algo="FTMS"/>
<pk mz="363.075404" i="3322652.3" sn="26.81" a="2608.89" fwhm="0.000846" res="429280.3" algo="FTMS"/>
<pk mz="363.083397" i="3482910.5" sn="28.23" a="2575.79" fwhm="0.000817" res="444550.3" algo="FTMS"/>
<pk mz="363.085218" i="1567007.1" sn="11.36" a="1042.20" fwhm="0.000856" res="424228.7" algo="FTMS"/>
<pk mz="363.108538" i="6897446.0" sn="58.29" a="5850.34" fwhm="0.000873" res="415922.7" algo="FTMS"/>
<pk mz="363.119756" i="1369385.1" sn="9.62" a="823.67" fwhm="0.000772" res="470579.7" algo="FTMS"/>
<pk mz="363.121603" i="1706025.8" sn="12.58" a="1077.84" fwhm="0.000774" res="469447.4" algo="FTMS"/>
<pk mz="363.144974" i="3694384.5" sn="30.09" a="2762.45" fwhm="0.000822" res="441965.2" algo="FTMS"/>
<pk mz="363.157940" i="1521844.3" sn="10.96" a="921.56" fwhm="0.000853" res="425629.9" algo="FTMS"/>
<pk mz="363.181309" i="1761083.1" sn="13.06" a="1075.04" fwhm="0.000790" res="459832.4" algo="FTMS"/>
<pk mz="363.194357" i="2783551.0" sn="22.07" a="2159.33" fwhm="0.000878" res="413796.2" algo="FTMS"/>
<pk mz="364.013108" i="1101484.8" sn="7.25" a="707.43" fwhm="0.000883" res="412114.8" algo="FTMS"/>
<pk mz="364.031054" i="2378290.0" sn="18.50" a="1700.17" fwhm="0.000835" res="435776.3" algo="FTMS"/>
<pk mz="364.039160" i="1192244.4" sn="8.05" a="566.32" fwhm="0.000678" res="537010.3" algo="FTMS"/>
<pk mz="364.067396" i="7062588.5" sn="59.74" a="6429.54" fwhm="0.000918" res="396468.0" algo="FTMS"/>
<pk mz="364.075490" i="1330750.9" sn="9.27" a="721.37" fwhm="0.000687" res="530025.1" algo="FTMS"/>
<pk mz="364.078523" i="1212223.8" sn="8.23" a="649.91" fwhm="0.000751" res="484571.8" algo="FTMS"/>
<pk mz="364.087766" i="2890306.5" sn="23.00" a="2396.34" fwhm="0.000886" res="411116.2" algo="FTMS"/>
<pk mz="364.103768" i="3295303.0" sn="26.57" a="2493.22" fwhm="0.000820" res="443844.4" algo="FTMS"/>
<pk mz="364.111896" i="1224777.5" sn="8.34" a="609.38" fwhm="0.000640" res="568985.1" algo="FTMS"/>
<pk mz="364.124932" i="1368525.3" sn="9.61" a="1229.88" fwhm="0.001094" res="332923.8" algo="FTMS"/>
<pk mz="364.140231" i="1563473.6" sn="11.32" a="987.31" fwhm="0.000759" res="479939.8" algo="FTMS"/>
<pk mz="364.148304" i="1180628.0" sn="7.95" a="615.30" fwhm="0.000821" res="443584.0" algo="FTMS"/>
<pk mz="365.015046" i="3539791.3" sn="28.72" a="2825.53" fwhm="0.000882" res="413689.2" algo="FTMS"/>
<pk mz="365.051456" i="9492826.0" sn="81.14" a="8082.28" fwhm="0.000871" res="418996.6" algo="FTMS"/>
<pk mz="365.062698" i="2639965.0" sn="20.80" a="2239.99" fwhm="0.000956" res="381894.1" algo="FTMS"/>
<pk mz="365.070824" i="1181023.5" sn="7.95" a="656.21" fwhm="0.000778" res="468994.0" algo="FTMS"/>
<pk mz="365.087848" i="11486564.0" sn="98.69" a="10054.00" fwhm="0.000875" res="417300.4" algo="FTMS"/>
<pk mz="365.091050" i="123092328.0" z="-1" sn="1081.36" a="106911.38" fwhm="0.000849" res="429947.0" algo="FTMS" component_name="J" deconvoluted_molecular_mass="365.091493" deconvoluted_isotopic_mass="365.091532"/>
<pk mz="365.099091" i="3137383.8" sn="25.18" a="2637.85" fwhm="0.000924" res="395231.7" algo="FTMS"/>
<pk mz="365.100845" i="1825128.1" sn="13.62" a="1345.88" fwhm="0.000896" res="407578.6" algo="FTMS"/>
<pk mz="365.124248" i="8313199.0" sn="70.75" a="7436.34" fwhm="0.000889" res="410661.3" algo="FTMS"/>
<pk mz="365.127557" i="1598831.9" sn="11.63" a="1014.25" fwhm="0.000814" res="448309.1" algo="FTMS"/>
<pk mz="365.137288" i="2841970.8" sn="22.58" a="2149.20" fwhm="0.000886" res="412331.9" algo="FTMS"/>
<pk mz="365.152570" i="1077623.1" sn="7.04" a="469.46" fwhm="0.000675" res="541184.5" algo="FTMS"/>
<pk mz="365.160623" i="3884921.5" sn="31.76" a="2966.65" fwhm="0.000820" res="445446.8" algo="FTMS"/>
<pk mz="365.173595" i="1667965.3" sn="12.24" a="1335.53" fwhm="0.000968" res="377130.5" algo="FTMS"/>
<pk mz="365.196969" i="2003588.0" sn="15.19" a="1412.63" fwhm="0.000821" res="444857.4" algo="FTMS"/>
<pk mz="365.200295" i="1436804.9" sn="10.20" a="903.04" fwhm="0.000787" res="464179.9" algo="FTMS"/>
<pk mz="365.210042" i="11939208.0" sn="102.68" a="10484.76" fwhm="0.000885" res="412748.3" algo="FTMS"/>
<pk mz="365.236754" i="1440655.5" sn="10.24" a="1121.05" fwhm="0.000987" res="370056.8" algo="FTMS"/>
<pk mz="366.046693" i="3873913.8" sn="31.26" a="3157.01" fwhm="0.000856" res="427632.3" algo="FTMS"/>
<pk mz="366.054804" i="1996924.0" sn="14.94" a="1683.76" fwhm="0.000971" res="376941.7" algo="FTMS"/>
<pk mz="366.083060" i="4521092.0" sn="36.88" a="3825.53" fwhm="0.000878" res="416823.3" algo="FTMS"/>
<pk mz="366.091151" i="2102150.5" sn="15.86" a="1417.34" fwhm="0.000777" res="470856.8" algo="FTMS"/>
<pk mz="366.094407" i="10866311.0" z="-1" sn="92.04" a="9686.34" fwhm="0.000902" res="405667.9" algo="FTMS" component_name="J" deconvoluted_molecular_mass="365.091493" deconvoluted_isotopic_mass="366.094892"/>
<pk mz="366.103767" i="1172618.3" sn="7.78" a="1129.84" fwhm="0.001182" res="309748.2" algo="FTMS"/>
<pk mz="366.119474" i="3228814.8" sn="25.65" a="2587.67" fwhm="0.000878" res="417126.2" algo="FTMS"/>
<pk mz="366.127537" i="2113169.0" sn="15.95" a="1298.20" fwhm="0.000751" res="487329.2" algo="FTMS"/>
<pk mz="366.140603" i="1217300.9" sn="8.16" a="706.43" fwhm="0.000788" res="464597.1" algo="FTMS"/>
<pk mz="366.164067" i="1085339.6" sn="7.02" a="719.03" fwhm="0.000966" res="378974.3" algo="FTMS"/>
<pk mz="366.213391" i="2895529.8" sn="22.75" a="2342.82" fwhm="0.000889" res="411754.9" algo="FTMS"/>
<pk mz="367.030692" i="6376341.5" sn="53.01" a="5728.02" fwhm="0.000911" res="403026.5" algo="FTMS"/>
<pk mz="367.067085" i="12644256.0" sn="107.49" a="11330.71" fwhm="0.000889" res="412853.5" algo="FTMS"/>
<pk mz="367.070305" i="4474785.0" sn="36.48" a="4093.07" fwhm="0.000968" res="379045.3" algo="FTMS"/>
<pk mz="367.078315" i="2715555.3" sn="21.19" a="1887.92" fwhm="0.000779" res="470962.0" algo="FTMS"/>
<pk mz="367.095302" i="2234024.3" z="-1" sn="17.00" a="1710.89" fwhm="0.000826" res="444397.2" algo="FTMS" component_name="J" deconvoluted_molecular_mass="365.091493" deconvoluted_isotopic_mass="367.095790"/>
<pk mz="367.103458" i="14571435.0" sn="124.24" a="12924.18" fwhm="0.000885" res="414871.0" algo="FTMS"/>
<pk mz="367.106756" i="1505451.5" sn="10.67" a="782.82" fwhm="0.000702" res="522623.3" algo="FTMS"/>
<pk mz="367.114700" i="1679533.9" sn="12.18" a="1221.48" fwhm="0.000901" res="407283.4" algo="FTMS"/>
<pk mz="367.116463" i="1204654.4" sn="8.05" a="582.30" fwhm="0.000707" res="519588.5" algo="FTMS"/>
<pk mz="367.134326" i="1405107.5" sn="9.79" a="722.77" fwhm="0.000715" res="513419.5" algo="FTMS"/>
<pk mz="367.139843" i="8399797.0" sn="70.60" a="7338.61" fwhm="0.000871" res="421423.6" algo="FTMS"/>
<pk mz="367.152881" i="1554360.8" sn="11.09" a="1043.94" fwhm="0.000766" res="479560.1" algo="FTMS"/>
<pk mz="367.176200" i="3121599.5" sn="24.71" a="2338.54" fwhm="0.000813" res="451403.2" algo="FTMS"/>
<pk mz="367.189289" i="1707715.3" sn="12.42" a="1026.77" fwhm="0.000736" res="498990.1" algo="FTMS"/>
<pk mz="367.207077" i="4155336.5" sn="33.70" a="3281.10" fwhm="0.000853" res="430719.8" algo="FTMS"/>
<pk mz="367.212710" i="1221578.0" sn="8.20" a="740.56" fwhm="0.000781" res="469950.2" algo="FTMS"/>
<pk mz="367.225722" i="2422733.8" sn="18.64" a="1625.34" fwhm="0.000764" res="480443.0" algo="FTMS"/>
<pk mz="368.026163" i="1157556.1" sn="7.64" a="789.06" fwhm="0.000945" res="389542.9" algo="FTMS"/>
<pk mz="368.041224" i="1400504.5" sn="9.75" a="710.13" fwhm="0.000713" res="515856.6" algo="FTMS"/>
<pk mz="368.062330" i="4034238.5" sn="32.65" a="3459.04" fwhm="0.000877" res="419766.1" algo="FTMS"/>
<pk mz="368.070492" i="2218688.8" sn="16.86" a="1631.62" fwhm="0.000866" res="425134.2" algo="FTMS"/>
<pk mz="368.082644" i="1701060.4" sn="12.36" a="1086.02" fwhm="0.000828" res="444674.9" algo="FTMS"/>
<pk mz="368.098677" i="4108489.0" sn="33.29" a="3327.56" fwhm="0.000868" res="424243.4" algo="FTMS"/>
<pk mz="368.106784" i="2576587.3" sn="19.97" a="1902.65" fwhm="0.000838" res="439196.2" algo="FTMS"/>
<pk mz="368.111741" i="1214412.8" sn="8.13" a="899.28" fwhm="0.000879" res="418975.6" algo="FTMS"/>
<pk mz="368.135038" i="2153683.5" sn="16.30" a="1599.47" fwhm="0.000903" res="407811.3" algo="FTMS"/>
<pk mz="368.143176" i="1602005.8" sn="11.50" a="928.46" fwhm="0.000735" res="500825.4" algo="FTMS"/>
<pk mz="369.009903" i="1533390.5" sn="10.90" a="1021.97" fwhm="0.000844" res="436961.3" algo="FTMS"/>
<pk mz="369.025112" i="1969106.9" sn="14.69" a="1236.11" fwhm="0.000752" res="490797.5" algo="FTMS"/>
<pk mz="369.041495" i="4791255.5" sn="39.22" a="3924.35" fwhm="0.000869" res="424647.9" algo="FTMS"/>
<pk mz="369.046336" i="9424345.0" sn="79.50" a="8990.13" fwhm="0.000920" res="401140.3" algo="FTMS"/>
<pk mz="369.061635" i="1111133.4" sn="7.23" a="596.04" fwhm="0.000774" res="477065.7" algo="FTMS"/>
<pk mz="369.082738" i="14866915.0" sn="126.81" a="13755.35" fwhm="0.000907" res="407040.5" algo="FTMS"/>
<pk mz="369.093955" i="1519846.6" sn="10.79" a="869.00" fwhm="0.000979" res="377019.1" algo="FTMS"/>
<pk mz="369.098010" i="1208167.8" sn="8.08" a="622.68" fwhm="0.000803" res="459737.2" algo="FTMS"/>
<pk mz="369.119110" i="13044206.0" sn="110.96" a="12134.21" fwhm="0.000921" res="400599.4" algo="FTMS"/>
<pk mz="369.123289" i="1494767.0" sn="10.57" a="1051.13" fwhm="0.000881" res="418965.2" algo="FTMS"/>
<pk mz="369.155518" i="5603832.5" sn="46.29" a="4653.63" fwhm="0.000864" res="427387.9" algo="FTMS"/>
<pk mz="369.174108" i="1425661.6" sn="9.97" a="1014.21" fwhm="0.000914" res="404077.6" algo="FTMS"/>
<pk mz="369.191911" i="3180546.8" sn="25.22" a="2578.18" fwhm="0.000865" res="426913.5" algo="FTMS"/>
<pk mz="369.222680" i="1181195.5" sn="7.84" a="611.60" fwhm="0.000719" res="513824.2" algo="FTMS"/>
<pk mz="369.228179" i="1207437.1" sn="8.07" a="559.69" fwhm="0.000753" res="490033.1" algo="FTMS"/>
<pk mz="370.020389" i="1431535.9" sn="10.02" a="833.28" fwhm="0.000831" res="445428.0" algo="FTMS"/>
<pk mz="370.041617" i="1766133.9" sn="12.92" a="1227.97" fwhm="0.000839" res="441056.1" algo="FTMS"/>
<pk mz="370.049778" i="1635064.3" sn="11.79" a="1076.04" fwhm="0.000867" res="426939.5" algo="FTMS"/>
<pk mz="370.056926" i="1477114.3" sn="10.41" a="855.78" fwhm="0.000903" res="409895.3" algo="FTMS"/>
<pk mz="370.077990" i="3221760.3" sn="25.58" a="2510.00" fwhm="0.000855" res="432761.6" algo="FTMS"/>
<pk mz="370.086075" i="3398914.5" sn="27.12" a="2816.55" fwhm="0.000906" res="408654.0" algo="FTMS"/>
<pk mz="370.114420" i="2358794.8" sn="18.08" a="1639.24" fwhm="0.000842" res="439777.6" algo="FTMS"/>
<pk mz="370.122509" i="2341645.0" sn="17.93" a="1679.09" fwhm="0.000854" res="433340.2" algo="FTMS"/>
<pk mz="370.158719" i="1302807.4" sn="8.90" a="816.62" fwhm="0.000928" res="398709.7" algo="FTMS"/>
<pk mz="370.195199" i="1187617.8" sn="7.90" a="711.70" fwhm="0.000760" res="487208.2" algo="FTMS"/>
<pk mz="371.004538" i="1988360.8" sn="14.85" a="1364.55" fwhm="0.000804" res="461702.1" algo="FTMS"/>
<pk mz="371.005879" i="2134537.3" sn="16.12" a="1585.39" fwhm="0.000896" res="413985.3" algo="FTMS"/>
<pk mz="371.025597" i="2308366.8" sn="17.64" a="2161.83" fwhm="0.001013" res="366339.0" algo="FTMS"/>
<pk mz="371.038612" i="1369362.5" sn="9.47" a="918.77" fwhm="0.000898" res="413229.6" algo="FTMS"/>
<pk mz="371.040820" i="2684435.0" sn="20.90" a="1881.96" fwhm="0.000797" res="465744.9" algo="FTMS"/>
<pk mz="371.052120" i="1839638.4" sn="13.56" a="1490.27" fwhm="0.000977" res="379933.1" algo="FTMS"/>
<pk mz="371.061994" i="9737241.0" sn="82.21" a="8866.39" fwhm="0.000901" res="411706.7" algo="FTMS"/>
<pk mz="371.077186" i="1999645.5" sn="14.95" a="1469.45" fwhm="0.000907" res="409270.5" algo="FTMS"/>
<pk mz="371.080739" i="1203870.5" sn="8.03" a="1326.77" fwhm="0.001531" res="242398.1" algo="FTMS"/>
<pk mz="371.088490" i="1118624.8" sn="7.29" a="812.03" fwhm="0.000885" res="419099.1" algo="FTMS"/>
<pk mz="371.098420" i="12272676.0" sn="104.25" a="11503.67" fwhm="0.000916" res="405124.5" algo="FTMS"/>
<pk mz="371.113634" i="1243175.9" sn="8.38" a="754.59" fwhm="0.000861" res="430990.8" algo="FTMS"/>
<pk mz="371.134769" i="7989294.0" sn="67.02" a="7284.71" fwhm="0.000931" res="398465.8" algo="FTMS"/>
<pk mz="371.145969" i="2536753.0" sn="19.62" a="2045.36" fwhm="0.000925" res="401400.8" algo="FTMS"/>
<pk mz="371.171168" i="6665272.5" sn="55.51" a="5881.67" fwhm="0.000896" res="414224.7" algo="FTMS"/>
<pk mz="371.207477" i="4082242.5" sn="33.05" a="3336.46" fwhm="0.000899" res="413042.2" algo="FTMS"/>
<pk mz="372.036174" i="2607662.5" sn="20.23" a="2085.00" fwhm="0.000903" res="412217.7" algo="FTMS"/>
<pk mz="372.047350" i="1715505.6" sn="12.48" a="1251.57" fwhm="0.000885" res="420278.8" algo="FTMS"/>
<pk mz="372.057408" i="1474612.5" sn="10.39" a="1005.26" fwhm="0.000871" res="427247.1" algo="FTMS"/>
<pk mz="372.065488" i="1589046.8" sn="11.38" a="1147.36" fwhm="0.000880" res="423030.5" algo="FTMS"/>
<pk mz="372.072535" i="1902136.8" sn="14.10" a="1481.50" fwhm="0.000902" res="412694.5" algo="FTMS"/>
<pk mz="372.093703" i="1901630.9" sn="14.10" a="1480.48" fwhm="0.000969" res="384191.7" algo="FTMS"/>
<pk mz="372.101731" i="3274561.0" sn="26.03" a="2504.93" fwhm="0.000863" res="431406.4" algo="FTMS"/>
<pk mz="372.138063" i="1686219.4" sn="12.22" a="1340.08" fwhm="0.001008" res="369363.7" algo="FTMS"/>
<pk mz="372.174397" i="1197909.8" sn="7.98" a="545.12" fwhm="0.000691" res="538644.6" algo="FTMS"/>
<pk mz="372.214003" i="1745505.0" sn="12.74" a="1115.23" fwhm="0.000803" res="463642.3" algo="FTMS"/>
<pk mz="372.303851" i="1979514.5" sn="14.77" a="1239.70" fwhm="0.000786" res="473400.0" algo="FTMS"/>
<pk mz="373.020175" i="3225669.8" sn="25.60" a="2621.55" fwhm="0.000924" res="403610.5" algo="FTMS"/>
<pk mz="373.031304" i="1610056.9" sn="11.56" a="859.79" fwhm="0.000710" res="525240.1" algo="FTMS"/>
<pk mz="373.041297" i="3490379.8" sn="27.91" a="3274.17" fwhm="0.000950" res="392617.5" algo="FTMS"/>
<pk mz="373.056506" i="3654224.0" sn="29.33" a="3081.70" fwhm="0.000914" res="408244.2" algo="FTMS"/>
<pk mz="373.067861" i="2229331.3" sn="16.94" a="1906.12" fwhm="0.000943" res="395564.3" algo="FTMS"/>
<pk mz="373.077641" i="7363158.0" sn="61.57" a="6727.20" fwhm="0.000934" res="399543.7" algo="FTMS"/>
<pk mz="373.092829" i="3266650.3" sn="25.96" a="2700.85" fwhm="0.000929" res="401517.2" algo="FTMS"/>
<pk mz="373.095984" i="1195355.3" sn="7.96" a="897.98" fwhm="0.001169" res="319243.2" algo="FTMS"/>
<pk mz="373.114008" i="6696544.5" sn="55.78" a="6025.22" fwhm="0.000899" res="415116.7" algo="FTMS"/>
<pk mz="373.129245" i="2295652.8" sn="17.52" a="2053.48" fwhm="0.000975" res="382823.5" algo="FTMS"/>
<pk mz="373.150396" i="5149290.5" sn="42.33" a="5080.21" fwhm="0.000963" res="387484.5" algo="FTMS"/>
<pk mz="373.172761" i="1896049.0" sn="14.05" a="1594.22" fwhm="0.001020" res="365859.0" algo="FTMS"/>
<pk mz="373.186769" i="4547701.0" sn="37.10" a="3949.71" fwhm="0.000931" res="400951.4" algo="FTMS"/>
<pk mz="373.223159" i="2835071.3" sn="22.21" a="2174.62" fwhm="0.000846" res="441177.3" algo="FTMS"/>
<pk mz="374.015389" i="2058335.4" sn="15.25" a="1726.71" fwhm="0.000937" res="398998.8" algo="FTMS"/>
<pk mz="374.039011" i="1627238.0" sn="11.55" a="1193.21" fwhm="0.000883" res="423445.6" algo="FTMS"/>
<pk mz="374.051788" i="3599721.8" sn="28.47" a="2879.67" fwhm="0.000882" res="423931.5" algo="FTMS"/>
<pk mz="374.062932" i="1949804.8" sn="14.32" a="1251.75" fwhm="0.000778" res="480753.3" algo="FTMS"/>
<pk mz="374.072991" i="1225071.6" sn="8.10" a="1087.06" fwhm="0.001163" res="321513.5" algo="FTMS"/>
<pk mz="374.088050" i="2395508.0" sn="18.14" a="2219.75" fwhm="0.001050" res="356397.7" algo="FTMS"/>
<pk mz="374.117471" i="1205116.1" sn="7.93" a="532.81" fwhm="0.000684" res="547250.6" algo="FTMS"/>
<pk mz="374.124551" i="1542526.3" sn="10.83" a="1112.21" fwhm="0.000853" res="438656.8" algo="FTMS"/>
<pk mz="374.145557" i="1294724.1" sn="8.70" a="831.22" fwhm="0.000822" res="455040.3" algo="FTMS"/>
<pk mz="374.153614" i="1595782.4" sn="11.28" a="1121.85" fwhm="0.000932" res="401387.6" algo="FTMS"/>
<pk mz="374.156921" i="1741703.4" sn="12.54" a="1142.13" fwhm="0.000821" res="455463.9" algo="FTMS"/>
<pk mz="375.035779" i="5196927.0" sn="42.17" a="4394.30" fwhm="0.000891" res="420899.3" algo="FTMS"/>
<pk mz="375.047030" i="2788482.3" sn="21.51" a="2301.29" fwhm="0.000928" res="403952.2" algo="FTMS"/>
<pk mz="375.056943" i="2824837.3" sn="21.82" a="2608.86" fwhm="0.001001" res="374707.8" algo="FTMS"/>
<pk mz="375.072166" i="5517449.5" sn="44.92" a="4860.20" fwhm="0.000944" res="397412.4" algo="FTMS"/>
<pk mz="375.075328" i="2787978.3" sn="21.51" a="2314.93" fwhm="0.000927" res="404800.0" algo="FTMS"/>
<pk mz="375.083424" i="2670732.5" sn="20.50" a="2124.71" fwhm="0.000863" res="434569.4" algo="FTMS"/>
<pk mz="375.085114" i="1694605.1" sn="12.13" a="1337.99" fwhm="0.000998" res="375916.4" algo="FTMS"/>
<pk mz="375.093253" i="3174543.3" sn="24.82" a="2909.94" fwhm="0.000978" res="383651.3" algo="FTMS"/>
<pk mz="375.108516" i="5460115.5" sn="44.43" a="4660.42" fwhm="0.000907" res="413387.2" algo="FTMS"/>
<pk mz="375.121468" i="1511575.4" sn="10.56" a="1121.36" fwhm="0.000873" res="429474.7" algo="FTMS"/>
<pk mz="375.129696" i="2664345.8" sn="20.45" a="2205.39" fwhm="0.000960" res="390790.2" algo="FTMS"/>
<pk mz="375.144962" i="3306142.0" sn="25.95" a="2826.07" fwhm="0.000898" res="417832.7" algo="FTMS"/>
<pk mz="375.158117" i="1787553.6" sn="12.93" a="1514.85" fwhm="0.000933" res="401934.9" algo="FTMS"/>
<pk mz="375.163475" i="1517475.1" sn="10.61" a="1074.96" fwhm="0.000878" res="427504.1" algo="FTMS"/>
<pk mz="375.166034" i="3519139.8" sn="27.78" a="2911.83" fwhm="0.000909" res="412730.1" algo="FTMS"/>
<pk mz="375.181368" i="1243816.3" sn="8.26" a="680.15" fwhm="0.000783" res="479294.1" algo="FTMS"/>
<pk mz="375.202541" i="2372526.3" sn="17.94" a="1790.40" fwhm="0.000894" res="419577.0" algo="FTMS"/>
<pk mz="375.238893" i="1290168.4" sn="8.66" a="714.04" fwhm="0.000819" res="458430.8" algo="FTMS"/>
<pk mz="376.030987" i="3330967.0" sn="26.16" a="2872.27" fwhm="0.000952" res="395197.4" algo="FTMS"/>
<pk mz="376.042266" i="1147290.1" sn="7.43" a="705.86" fwhm="0.000887" res="423726.9" algo="FTMS"/>
<pk mz="376.051434" i="1385756.8" sn="9.48" a="1139.10" fwhm="0.001099" res="342234.6" algo="FTMS"/>
<pk mz="376.067424" i="5114273.0" sn="41.46" a="4443.75" fwhm="0.000930" res="404580.5" algo="FTMS"/>
<pk mz="376.075587" i="1692835.5" sn="12.11" a="1218.32" fwhm="0.000884" res="425198.4" algo="FTMS"/>
<pk mz="376.078659" i="1906340.4" sn="13.94" a="1428.49" fwhm="0.000887" res="423793.2" algo="FTMS"/>
<pk mz="376.103799" i="3425195.5" sn="26.97" a="3123.37" fwhm="0.000953" res="394531.8" algo="FTMS"/>
<pk mz="376.111892" i="1491885.8" sn="10.39" a="955.09" fwhm="0.000808" res="465496.0" algo="FTMS"/>
<pk mz="376.124902" i="1864113.4" sn="13.58" a="1460.79" fwhm="0.000977" res="384840.8" algo="FTMS"/>
<pk mz="376.140170" i="1894325.6" sn="13.84" a="1707.12" fwhm="0.001065" res="353238.7" algo="FTMS"/>
<pk mz="376.161287" i="2101179.5" sn="15.61" a="1857.69" fwhm="0.001020" res="368898.8" algo="FTMS"/>
<pk mz="377.015040" i="4131498.8" sn="33.03" a="3556.01" fwhm="0.000890" res="423651.5" algo="FTMS"/>
<pk mz="377.026260" i="1509549.9" sn="10.54" a="1021.61" fwhm="0.000859" res="438801.8" algo="FTMS"/>
<pk mz="377.051410" i="8629941.0" sn="71.62" a="8553.23" fwhm="0.001014" res="371769.3" algo="FTMS"/>
<pk mz="377.054633" i="2313141.8" sn="17.43" a="2014.64" fwhm="0.001004" res="375519.4" algo="FTMS"/>
<pk mz="377.062669" i="3760824.0" sn="29.85" a="3067.37" fwhm="0.000910" res="414345.8" algo="FTMS"/>
<pk mz="377.070749" i="1130682.4" sn="7.29" a="588.81" fwhm="0.000757" res="498176.0" algo="FTMS"/>
<pk mz="377.072587" i="1672890.9" sn="11.94" a="1276.32" fwhm="0.000872" res="432180.9" algo="FTMS"/>
<pk mz="377.085592" i="1620926.5" sn="11.49" a="1175.16" fwhm="0.000914" res="412412.2" algo="FTMS"/>
<pk mz="377.087828" i="10545855.0" sn="88.05" a="10267.99" fwhm="0.000972" res="388076.4" algo="FTMS"/>
<pk mz="377.091091" i="3321536.0" sn="26.08" a="2938.54" fwhm="0.000970" res="388776.1" algo="FTMS"/>
<pk mz="377.099004" i="3028674.3" sn="23.57" a="2913.53" fwhm="0.000976" res="386362.4" algo="FTMS"/>
<pk mz="377.100849" i="1554114.8" sn="10.92" a="1089.01" fwhm="0.000845" res="446114.7" algo="FTMS"/>
<pk mz="377.108831" i="1257157.0" sn="8.37" a="831.56" fwhm="0.000862" res="437581.9" algo="FTMS"/>
<pk mz="377.124197" i="7383753.5" sn="60.93" a="7211.65" fwhm="0.000967" res="390128.1" algo="FTMS"/>
<pk mz="377.135466" i="1582540.5" sn="11.16" a="1186.48" fwhm="0.000892" res="422616.2" algo="FTMS"/>
<pk mz="377.137256" i="2106061.0" sn="15.65" a="1675.07" fwhm="0.000961" res="392535.1" algo="FTMS"/>
<pk mz="377.145365" i="1400783.3" sn="9.60" a="806.04" fwhm="0.000829" res="454820.3" algo="FTMS"/>
<pk mz="377.160580" i="4911827.5" sn="39.72" a="4612.65" fwhm="0.000978" res="385698.2" algo="FTMS"/>
<pk mz="377.173692" i="1955543.1" sn="14.36" a="1410.05" fwhm="0.000836" res="451272.0" algo="FTMS"/>
<pk mz="377.210051" i="2940641.3" sn="22.81" a="2415.62" fwhm="0.000905" res="416799.8" algo="FTMS"/>
<pk mz="378.046711" i="3944907.0" sn="31.43" a="3693.35" fwhm="0.000932" res="405711.8" algo="FTMS"/>
<pk mz="378.054775" i="1940941.1" sn="14.24" a="1369.03" fwhm="0.000838" res="450934.4" algo="FTMS"/>
<pk mz="378.057909" i="1367502.0" sn="9.32" a="876.53" fwhm="0.000891" res="424365.7" algo="FTMS"/>
<pk mz="378.083050" i="6073301.0" sn="49.68" a="5801.69" fwhm="0.000964" res="392082.8" algo="FTMS"/>
<pk mz="378.091132" i="1943255.4" sn="14.25" a="2003.65" fwhm="0.001097" res="344757.3" algo="FTMS"/>
<pk mz="378.094295" i="1429464.3" sn="9.85" a="1187.65" fwhm="0.000892" res="423691.4" algo="FTMS"/>
<pk mz="378.103378" i="2192090.8" sn="16.39" a="1992.45" fwhm="0.001141" res="331426.1" algo="FTMS"/>
<pk mz="378.119442" i="3926495.3" sn="31.27" a="3451.24" fwhm="0.000963" res="392506.9" algo="FTMS"/>
<pk mz="378.127503" i="1883489.5" sn="13.74" a="1888.62" fwhm="0.001206" res="313587.0" algo="FTMS"/>
<pk mz="378.140571" i="2565605.0" sn="19.59" a="1985.28" fwhm="0.000890" res="424783.5" algo="FTMS"/>
<pk mz="378.155741" i="1588713.4" sn="11.21" a="1535.84" fwhm="0.001214" res="311388.8" algo="FTMS"/>
<pk mz="378.176974" i="1121775.3" sn="7.21" a="638.01" fwhm="0.000776" res="487483.6" algo="FTMS"/>
<pk mz="378.994228" i="1247442.6" sn="8.28" a="775.57" fwhm="0.000842" res="450318.2" algo="FTMS"/>
<pk mz="379.030671" i="7240925.0" sn="59.70" a="6925.08" fwhm="0.000952" res="398099.7" algo="FTMS"/>
<pk mz="379.041926" i="2267360.0" z="-11" sn="17.03" a="2048.21" fwhm="0.000994" res="381268.6" algo="FTMS" component_name="b" deconvoluted_molecular_mass="4179.571434" deconvoluted_isotopic_mass="4179.545160"/>
<pk mz="379.067080" i="13364455.0" sn="112.23" a="13250.33" fwhm="0.000957" res="396157.8" algo="FTMS"/>
<pk mz="379.070324" i="5126376.0" sn="41.56" a="4765.28" fwhm="0.001000" res="379101.4" algo="FTMS"/>
<pk mz="379.078343" i="4038378.0" sn="32.23" a="3650.64" fwhm="0.000968" res="391731.1" algo="FTMS"/>
<pk mz="379.080083" i="1543146.5" sn="10.82" a="983.72" fwhm="0.000861" res="440364.1" algo="FTMS"/>
<pk mz="379.086567" i="1352940.3" sn="9.19" a="776.71" fwhm="0.000791" res="479526.8" algo="FTMS"/>
<pk mz="379.103476" i="14226673.0" sn="119.63" a="13460.54" fwhm="0.000953" res="397744.8" algo="FTMS"/>
<pk mz="379.106722" i="1914609.9" sn="14.01" a="1426.24" fwhm="0.000883" res="429272.8" algo="FTMS"/>
<pk mz="379.114766" i="2061044.1" sn="15.26" a="1594.66" fwhm="0.000911" res="416372.5" algo="FTMS"/>
<pk mz="379.116424" i="2092276.6" sn="15.53" a="1784.25" fwhm="0.001046" res="362583.9" algo="FTMS"/>
<pk mz="379.139858" i="8945915.0" z="-11" sn="74.32" a="8709.81" fwhm="0.000983" res="385762.6" algo="FTMS" component_name="b" deconvoluted_molecular_mass="4179.571434" deconvoluted_isotopic_mass="4180.622419"/>
<pk mz="379.152865" i="2903806.8" sn="22.49" a="2617.27" fwhm="0.000995" res="381177.4" algo="FTMS"/>
<pk mz="379.176222" i="3978501.3" sn="31.71" a="3272.22" fwhm="0.000891" res="425338.3" algo="FTMS"/>
<pk mz="379.189338" i="2454792.8" sn="18.64" a="1916.16" fwhm="0.000894" res="424313.6" algo="FTMS"/>
<pk mz="379.206997" i="1172877.8" sn="7.64" a="939.39" fwhm="0.001094" res="346540.1" algo="FTMS"/>
<pk mz="379.225693" i="26647826.0" z="-11" sn="226.18" a="26378.33" fwhm="0.000958" res="395747.8" algo="FTMS" component_name="b" deconvoluted_molecular_mass="4179.571434" deconvoluted_isotopic_mass="4181.566609"/>
<pk mz="380.025935" i="1723632.8" sn="12.37" a="1381.92" fwhm="0.001040" res="365428.9" algo="FTMS"/>
<pk mz="380.034032" i="1745651.0" sn="12.56" a="1177.95" fwhm="0.000858" res="443154.0" algo="FTMS"/>
<pk mz="380.062332" i="5937659.0" sn="48.52" a="5847.67" fwhm="0.001023" res="371599.1" algo="FTMS"/>
<pk mz="380.070493" i="2528765.0" sn="19.27" a="1948.17" fwhm="0.000893" res="425707.9" algo="FTMS"/>
<pk mz="380.073583" i="1760382.0" sn="12.68" a="1460.58" fwhm="0.001038" res="366121.4" algo="FTMS"/>
<pk mz="380.082827" i="1189440.5" sn="7.78" a="1360.01" fwhm="0.001769" res="214839.2" algo="FTMS"/>
<pk mz="380.098713" i="5266949.0" sn="42.76" a="4967.54" fwhm="0.000977" res="388969.0" algo="FTMS"/>
<pk mz="380.106849" i="3117063.3" sn="24.32" a="3077.52" fwhm="0.001070" res="355093.1" algo="FTMS"/>
<pk mz="380.135151" i="3077135.0" sn="23.98" a="2565.57" fwhm="0.000921" res="412957.7" algo="FTMS"/>
<pk mz="380.143281" i="1670417.3" sn="11.91" a="1138.43" fwhm="0.000829" res="458329.5" algo="FTMS"/>
<pk mz="380.146480" i="1140114.1" sn="7.36" a="663.43" fwhm="0.000874" res="434830.0" algo="FTMS"/>
<pk mz="380.229066" i="5591593.0" sn="45.55" a="5124.08" fwhm="0.000961" res="395710.0" algo="FTMS"/>
<pk mz="381.009985" i="2850048.8" sn="22.03" a="2279.38" fwhm="0.000931" res="409417.8" algo="FTMS"/>
<pk mz="381.036435" i="1177352.0" sn="7.68" a="704.59" fwhm="0.000806" res="472773.9" algo="FTMS"/>
<pk mz="381.046337" i="11650827.0" sn="97.52" a="11150.12" fwhm="0.000964" res="395361.8" algo="FTMS"/>
<pk mz="381.057601" i="2644493.8" sn="20.26" a="2326.78" fwhm="0.001025" res="371685.1" algo="FTMS"/>
<pk mz="381.061453" i="1258510.9" sn="8.37" a="742.93" fwhm="0.000785" res="485652.0" algo="FTMS"/>
<pk mz="381.065774" i="1189648.1" sn="7.78" a="695.62" fwhm="0.000789" res="483214.6" algo="FTMS"/>
<pk mz="381.082730" i="19369748.0" sn="163.74" a="19412.09" fwhm="0.000965" res="394706.2" algo="FTMS"/>
<pk mz="381.085991" i="10876694.0" sn="90.88" a="10895.21" fwhm="0.000990" res="384873.4" algo="FTMS"/>
<pk mz="381.093985" i="2735895.8" sn="21.05" a="2227.98" fwhm="0.000912" res="417978.1" algo="FTMS"/>
<pk mz="381.119131" i="16439071.0" sn="138.60" a="16592.83" fwhm="0.000963" res="395840.4" algo="FTMS"/>
<pk mz="381.132148" i="2307106.5" sn="17.37" a="1889.22" fwhm="0.000958" res="397682.9" algo="FTMS"/>
<pk mz="381.155508" i="8372009.0" sn="69.40" a="7956.98" fwhm="0.000984" res="387360.3" algo="FTMS"/>
<pk mz="381.168557" i="1904684.4" sn="13.92" a="1366.87" fwhm="0.000909" res="419285.2" algo="FTMS"/>
<pk mz="381.191845" i="2503986.8" sn="19.06" a="1973.59" fwhm="0.000894" res="426271.9" algo="FTMS"/>
<pk mz="381.204967" i="2020150.5" sn="14.91" a="1659.98" fwhm="0.000983" res="387662.1" algo="FTMS"/>
<pk mz="381.222732" i="8451899.0" sn="70.08" a="8297.71" fwhm="0.000986" res="386496.2" algo="FTMS"/>
<pk mz="381.231637" i="1408573.9" sn="9.66" a="764.73" fwhm="0.000783" res="486998.7" algo="FTMS"/>
<pk mz="381.241369" i="2214976.5" sn="16.58" a="1823.24" fwhm="0.000966" res="394864.1" algo="FTMS"/>
<pk mz="382.020534" i="1273366.9" sn="8.38" a="1048.83" fwhm="0.001011" res="377815.7" algo="FTMS"/>
<pk mz="382.041633" i="3074076.8" sn="23.62" a="2278.56" fwhm="0.000826" res="462542.4" algo="FTMS"/>
<pk mz="382.049770" i="2057246.9" sn="15.02" a="1625.94" fwhm="0.000888" res="430419.9" algo="FTMS"/>
<pk mz="382.078014" i="5345318.5" sn="42.84" a="4742.84" fwhm="0.000922" res="414585.9" algo="FTMS"/>
<pk mz="382.086109" i="3392553.0" sn="26.32" a="3123.62" fwhm="0.000990" res="385928.3" algo="FTMS"/>
<pk mz="382.089176" i="1767465.8" sn="12.56" a="1520.28" fwhm="0.001014" res="376630.0" algo="FTMS"/>
<pk mz="382.091171" i="1135274.4" sn="7.21" a="665.36" fwhm="0.000867" res="440773.0" algo="FTMS"/>
<pk mz="382.100466" i="1393580.9" sn="9.40" a="1119.87" fwhm="0.001037" res="368605.1" algo="FTMS"/>
<pk mz="382.114404" i="4370480.5" sn="34.59" a="3886.24" fwhm="0.000943" res="405029.9" algo="FTMS"/>
<pk mz="382.122545" i="2437683.0" sn="18.24" a="1816.78" fwhm="0.000857" res="445966.6" algo="FTMS"/>
<pk mz="382.127407" i="1197236.3" sn="7.74" a="720.46" fwhm="0.000867" res="440509.9" algo="FTMS"/>
<pk mz="382.150854" i="1431866.8" sn="9.72" a="1218.47" fwhm="0.001066" res="358587.7" algo="FTMS"/>
<pk mz="382.158968" i="1706556.9" sn="12.05" a="1251.82" fwhm="0.000968" res="394836.5" algo="FTMS"/>
<pk mz="382.226090" i="1734479.4" sn="12.29" a="1232.51" fwhm="0.000904" res="422605.2" algo="FTMS"/>
<pk mz="383.025608" i="4932906.5" sn="39.35" a="4866.32" fwhm="0.001004" res="381533.0" algo="FTMS"/>
<pk mz="383.040781" i="1616942.6" sn="11.29" a="1212.51" fwhm="0.000852" res="449483.0" algo="FTMS"/>
<pk mz="383.052109" i="1460273.8" sn="9.96" a="1133.24" fwhm="0.001154" res="331949.4" algo="FTMS"/>
<pk mz="383.057140" i="2067763.1" sn="15.10" a="1481.15" fwhm="0.000833" res="459795.2" algo="FTMS"/>
<pk mz="383.062001" i="15481140.0" sn="128.61" a="15873.46" fwhm="0.000982" res="389951.9" algo="FTMS"/>
<pk mz="383.073116" i="2052407.5" sn="14.97" a="1459.76" fwhm="0.000897" res="426901.1" algo="FTMS"/>
<pk mz="383.098395" i="20664638.0" sn="172.47" a="20976.09" fwhm="0.000991" res="386641.0" algo="FTMS"/>
<pk mz="383.101598" i="4617023.5" sn="36.68" a="4285.50" fwhm="0.001002" res="382393.7" algo="FTMS"/>
<pk mz="383.109667" i="1698881.5" sn="11.98" a="1018.43" fwhm="0.000744" res="515261.4" algo="FTMS"/>
<pk mz="383.134785" i="13130056.0" sn="108.71" a="13092.52" fwhm="0.000972" res="394279.5" algo="FTMS"/>
<pk mz="383.171194" i="5521746.5" sn="44.33" a="5179.17" fwhm="0.000967" res="396435.2" algo="FTMS"/>
<pk mz="383.174538" i="1384275.3" sn="9.32" a="698.55" fwhm="0.000746" res="513524.1" algo="FTMS"/>
<pk mz="383.207520" i="3579228.3" sn="27.89" a="3235.30" fwhm="0.000997" res="384315.1" algo="FTMS"/>
<pk mz="383.243868" i="1165670.3" sn="7.47" a="677.38" fwhm="0.000807" res="474630.8" algo="FTMS"/>
<pk mz="384.029177" i="1184956.6" sn="7.63" a="828.28" fwhm="0.000910" res="422209.7" algo="FTMS"/>
<pk mz="384.036141" i="2405438.5" sn="17.96" a="1871.44" fwhm="0.000907" res="423514.5" algo="FTMS"/>
<pk mz="384.039468" i="1168575.5" sn="7.49" a="739.17" fwhm="0.000866" res="443281.1" algo="FTMS"/>
<pk mz="384.047493" i="1305409.6" sn="8.65" a="824.08" fwhm="0.000871" res="441169.8" algo="FTMS"/>
<pk mz="384.057245" i="2892868.3" sn="22.08" a="2340.52" fwhm="0.000906" res="423922.4" algo="FTMS"/>
<pk mz="384.065441" i="3184198.5" sn="24.55" a="3007.78" fwhm="0.001024" res="375097.6" algo="FTMS"/>
<pk mz="384.072607" i="1350600.5" sn="9.03" a="1139.23" fwhm="0.001026" res="374250.6" algo="FTMS"/>
<pk mz="384.093596" i="3825742.3" sn="29.98" a="3142.81" fwhm="0.000895" res="429267.4" algo="FTMS"/>
<pk mz="384.101801" i="3247184.5" sn="25.08" a="2955.81" fwhm="0.000972" res="395011.3" algo="FTMS"/>
<pk mz="384.105152" i="1265361.4" sn="8.31" a="858.89" fwhm="0.000872" res="440387.1" algo="FTMS"/>
<pk mz="384.130161" i="1855832.1" sn="13.31" a="1273.73" fwhm="0.000814" res="472162.8" algo="FTMS"/>
<pk mz="384.138196" i="2615898.3" sn="19.74" a="2356.36" fwhm="0.000968" res="396648.1" algo="FTMS"/>
<pk mz="385.020123" i="3836746.3" sn="30.07" a="3535.60" fwhm="0.000989" res="389400.4" algo="FTMS"/>
<pk mz="385.031397" i="2189389.3" sn="16.13" a="1745.02" fwhm="0.000968" res="397799.6" algo="FTMS"/>
<pk mz="385.041273" i="7256912.0" sn="59.01" a="7371.03" fwhm="0.000995" res="386849.2" algo="FTMS"/>
<pk mz="385.056506" i="2999124.0" sn="22.98" a="2707.40" fwhm="0.001011" res="380917.0" algo="FTMS"/>
<pk mz="385.067874" i="1971287.1" sn="14.28" a="1753.91" fwhm="0.001033" res="372890.9" algo="FTMS"/>
<pk mz="385.077647" i="18019162.0" sn="150.08" a="17707.34" fwhm="0.000989" res="389302.2" algo="FTMS"/>
<pk mz="385.089039" i="1457756.9" sn="9.94" a="1317.83" fwhm="0.001099" res="350319.2" algo="FTMS"/>
<pk mz="385.092929" i="1856094.0" sn="13.31" a="1389.33" fwhm="0.000907" res="424525.1" algo="FTMS"/>
<pk mz="385.106031" i="1138145.5" sn="7.23" a="718.32" fwhm="0.000891" res="432376.6" algo="FTMS"/>
<pk mz="385.114028" i="14781284.0" sn="122.68" a="14734.48" fwhm="0.000977" res="394100.0" algo="FTMS"/>
<pk mz="385.125299" i="1485926.8" sn="10.18" a="966.98" fwhm="0.000987" res="390132.5" algo="FTMS"/>
<pk mz="385.129319" i="1280871.9" sn="8.44" a="761.55" fwhm="0.000872" res="441670.7" algo="FTMS"/>
<pk mz="385.150444" i="9365358.0" sn="76.85" a="9108.74" fwhm="0.000984" res="391408.3" algo="FTMS"/>
<pk mz="385.186795" i="6176631.5" sn="49.87" a="5779.12" fwhm="0.000982" res="392326.6" algo="FTMS"/>
<pk mz="385.223206" i="3710849.3" sn="29.00" a="3344.84" fwhm="0.000981" res="392654.4" algo="FTMS"/>
<pk mz="386.015425" i="2289239.8" sn="16.97" a="1806.14" fwhm="0.000892" res="432604.1" algo="FTMS"/>
<pk mz="386.044723" i="1499743.8" sn="10.29" a="935.36" fwhm="0.000811" res="476153.5" algo="FTMS"/>
<pk mz="386.051785" i="2525281.8" sn="18.97" a="2363.12" fwhm="0.001074" res="359390.0" algo="FTMS"/>
<pk mz="386.072839" i="2164327.5" sn="15.91" a="1691.05" fwhm="0.000912" res="423259.6" algo="FTMS"/>
<pk mz="386.081052" i="2725481.5" sn="20.66" a="2231.26" fwhm="0.000932" res="414242.9" algo="FTMS"/>
<pk mz="386.088242" i="1825643.5" sn="13.05" a="1663.65" fwhm="0.001026" res="376369.8" algo="FTMS"/>
<pk mz="386.109245" i="2498161.3" sn="18.74" a="2163.72" fwhm="0.000962" res="401455.7" algo="FTMS"/>
<pk mz="386.117394" i="3336819.5" sn="25.84" a="2632.14" fwhm="0.000866" res="445891.8" algo="FTMS"/>
<pk mz="386.145697" i="1174907.0" sn="7.54" a="666.76" fwhm="0.000732" res="527337.7" algo="FTMS"/>
<pk mz="386.153837" i="1890685.3" sn="13.60" a="1382.73" fwhm="0.000887" res="435586.8" algo="FTMS"/>
<pk mz="386.182218" i="1173636.9" sn="7.53" a="787.31" fwhm="0.001030" res="375024.3" algo="FTMS"/>
<pk mz="386.190315" i="1367687.1" sn="9.17" a="980.36" fwhm="0.000899" res="429474.1" algo="FTMS"/>
<pk mz="386.999427" i="1961057.4" sn="14.19" a="1585.49" fwhm="0.000993" res="389882.7" algo="FTMS"/>
<pk mz="387.020444" i="1437799.0" sn="9.76" a="976.95" fwhm="0.000943" res="410402.7" algo="FTMS"/>
<pk mz="387.035769" i="4692843.0" sn="37.31" a="4509.86" fwhm="0.001012" res="382366.4" algo="FTMS"/>
<pk mz="387.047033" i="3007854.3" sn="23.05" a="2505.31" fwhm="0.000926" res="417771.7" algo="FTMS"/>
<pk mz="387.051925" i="1570671.5" sn="10.89" a="1223.88" fwhm="0.001012" res="382547.3" algo="FTMS"/>
<pk mz="387.055264" i="1151344.4" sn="7.34" a="570.75" fwhm="0.000670" res="577950.2" algo="FTMS"/>
<pk mz="387.056955" i="8181105.0" sn="66.83" a="7949.79" fwhm="0.000966" res="400727.1" algo="FTMS"/>
<pk mz="387.072194" i="5113717.0" sn="40.87" a="5026.40" fwhm="0.001032" res="374945.8" algo="FTMS"/>
<pk mz="387.083424" i="2283640.0" sn="16.92" a="1958.46" fwhm="0.000969" res="399521.6" algo="FTMS"/>
<pk mz="387.093289" i="9686395.0" sn="79.56" a="9854.62" fwhm="0.001025" res="377758.5" algo="FTMS"/>
<pk mz="387.108537" i="3659646.8" sn="28.57" a="3141.74" fwhm="0.000932" res="415497.5" algo="FTMS"/>
<pk mz="387.111934" i="1205119.6" sn="7.79" a="672.73" fwhm="0.000847" res="456798.0" algo="FTMS"/>
<pk mz="387.121629" i="1320322.3" sn="8.77" a="815.93" fwhm="0.000841" res="460498.7" algo="FTMS"/>
<pk mz="387.129718" i="7340420.5" sn="59.71" a="7330.25" fwhm="0.001016" res="381030.4" algo="FTMS"/>
<pk mz="387.144920" i="1648264.5" sn="11.54" a="942.60" fwhm="0.000746" res="518999.3" algo="FTMS"/>
<pk mz="387.156170" i="1391115.5" sn="9.37" a="1084.51" fwhm="0.001044" res="370981.2" algo="FTMS"/>
<pk mz="387.166095" i="6335886.0" sn="51.21" a="5922.70" fwhm="0.000992" res="390385.9" algo="FTMS"/>
<pk mz="387.181234" i="1265554.3" sn="8.31" a="651.71" fwhm="0.000762" res="508337.4" algo="FTMS"/>
<pk mz="387.188670" i="1339796.3" sn="8.93" a="733.46" fwhm="0.000781" res="495545.6" algo="FTMS"/>
<pk mz="387.202464" i="5334424.0" sn="42.74" a="5106.44" fwhm="0.001008" res="384316.9" algo="FTMS"/>
<pk mz="387.238872" i="2089633.8" sn="15.28" a="1584.12" fwhm="0.000967" res="400414.2" algo="FTMS"/>
<pk mz="388.030984" i="3551350.5" sn="27.65" a="3350.83" fwhm="0.000995" res="390097.9" algo="FTMS"/>
<pk mz="388.042297" i="2002553.5" sn="14.54" a="1489.14" fwhm="0.000869" res="446506.3" algo="FTMS"/>
<pk mz="388.052137" i="1153148.1" sn="7.35" a="666.02" fwhm="0.000815" res="475854.1" algo="FTMS"/>
<pk mz="388.060270" i="1201534.3" sn="7.76" a="715.49" fwhm="0.000794" res="488553.7" algo="FTMS"/>
<pk mz="388.067419" i="3795072.3" sn="29.71" a="3407.06" fwhm="0.000978" res="396932.6" algo="FTMS"/>
<pk mz="388.078657" i="1313923.3" sn="8.71" a="889.81" fwhm="0.000930" res="417147.3" algo="FTMS"/>
<pk mz="388.088490" i="1300357.9" sn="8.60" a="871.39" fwhm="0.000851" res="455964.4" algo="FTMS"/>
<pk mz="388.096646" i="1427848.0" sn="9.68" a="945.75" fwhm="0.000851" res="456011.8" algo="FTMS"/>
<pk mz="388.103878" i="2313866.0" sn="17.17" a="1917.35" fwhm="0.000963" res="403121.7" algo="FTMS"/>
<pk mz="388.124950" i="1445007.6" sn="9.82" a="892.55" fwhm="0.000830" res="467521.6" algo="FTMS"/>
<pk mz="388.133070" i="1395857.8" sn="9.41" a="1035.78" fwhm="0.000983" res="394968.9" algo="FTMS"/>
<pk mz="388.161303" i="1127321.4" sn="7.13" a="698.26" fwhm="0.000928" res="418494.4" algo="FTMS"/>
<pk mz="388.169482" i="1277595.5" sn="8.41" a="766.31" fwhm="0.000820" res="473134.0" algo="FTMS"/>
<pk mz="388.314514" i="1119618.4" sn="7.07" a="974.92" fwhm="0.001311" res="296101.3" algo="FTMS"/>
<pk mz="389.015039" i="4062077.5" sn="31.97" a="3941.25" fwhm="0.001015" res="383359.3" algo="FTMS"/>
<pk mz="389.036122" i="1662851.3" sn="11.66" a="1281.90" fwhm="0.000958" res="406085.2" algo="FTMS"/>
<pk mz="389.051394" i="7747463.5" sn="63.15" a="7529.49" fwhm="0.000994" res="391276.6" algo="FTMS"/>
<pk mz="389.054892" i="1193864.3" sn="7.69" a="619.58" fwhm="0.000806" res="482428.4" algo="FTMS"/>
<pk mz="389.062733" i="3730826.3" sn="29.16" a="3322.07" fwhm="0.000991" res="392573.2" algo="FTMS"/>
<pk mz="389.064516" i="1146890.8" sn="7.30" a="812.88" fwhm="0.000990" res="393022.2" algo="FTMS"/>
<pk mz="389.072554" i="4701581.0" sn="37.38" a="4712.65" fwhm="0.001066" res="365027.1" algo="FTMS"/>
<pk mz="389.087813" i="6937489.0" sn="56.30" a="6965.23" fwhm="0.001053" res="369565.3" algo="FTMS"/>
<pk mz="389.099181" i="2033044.0" sn="14.80" a="1561.83" fwhm="0.000922" res="422030.8" algo="FTMS"/>
<pk mz="389.108958" i="3414934.8" sn="26.49" a="3105.80" fwhm="0.000978" res="397815.3" algo="FTMS"/>
<pk mz="389.124205" i="5260186.5" sn="42.10" a="5047.24" fwhm="0.001002" res="388191.7" algo="FTMS"/>
<pk mz="389.137138" i="2023070.1" sn="14.71" a="1873.56" fwhm="0.001053" res="369630.1" algo="FTMS"/>
<pk mz="389.145330" i="4009376.3" sn="31.52" a="3478.40" fwhm="0.000957" res="406681.7" algo="FTMS"/>
<pk mz="389.160637" i="2352548.5" sn="17.50" a="1930.63" fwhm="0.000934" res="416617.7" algo="FTMS"/>
<pk mz="389.173625" i="1163175.9" sn="7.43" a="626.56" fwhm="0.000859" res="453173.4" algo="FTMS"/>
<pk mz="389.179200" i="8991657.0" sn="73.68" a="9049.32" fwhm="0.001025" res="379780.1" algo="FTMS"/>
<pk mz="389.181738" i="3679146.0" sn="28.73" a="3725.54" fwhm="0.001060" res="367071.5" algo="FTMS"/>
<pk mz="389.218161" i="2192819.8" sn="16.15" a="2046.48" fwhm="0.001064" res="365866.4" algo="FTMS"/>
<pk mz="390.046642" i="4479120.0" sn="35.49" a="4410.68" fwhm="0.001055" res="369886.6" algo="FTMS"/>
<pk mz="390.054811" i="1386130.4" sn="9.32" a="1031.42" fwhm="0.000919" res="424234.1" algo="FTMS"/>
<pk mz="390.058012" i="9299091.0" sn="76.28" a="9470.54" fwhm="0.001015" res="384364.2" algo="FTMS"/>
<pk mz="390.083038" i="4416666.0" sn="34.96" a="4333.54" fwhm="0.001051" res="370983.0" algo="FTMS"/>
<pk mz="390.091133" i="1498268.0" sn="10.27" a="1040.13" fwhm="0.000877" res="444600.9" algo="FTMS"/>
<pk mz="390.119447" i="3173027.5" sn="24.44" a="3130.41" fwhm="0.001045" res="373358.5" algo="FTMS"/>
<pk mz="390.127563" i="1499813.6" sn="10.28" a="1187.64" fwhm="0.001062" res="367281.4" algo="FTMS"/>
<pk mz="390.140584" i="1962153.1" sn="14.19" a="1750.20" fwhm="0.001044" res="373597.3" algo="FTMS"/>
<pk mz="390.155740" i="1803181.1" sn="12.85" a="1461.07" fwhm="0.000982" res="397133.9" algo="FTMS"/>
<pk mz="390.176926" i="1385650.8" sn="9.32" a="1250.32" fwhm="0.001251" res="311889.9" algo="FTMS"/>
<pk mz="390.182656" i="2039732.3" sn="14.65" a="1774.60" fwhm="0.001129" res="345539.2" algo="FTMS"/>
<pk mz="390.993884" i="1266571.3" sn="8.19" a="891.04" fwhm="0.001009" res="387689.0" algo="FTMS"/>
<pk mz="391.030690" i="7379349.0" sn="59.21" a="7315.37" fwhm="0.001005" res="389014.5" algo="FTMS"/>
<pk mz="391.041970" i="2314136.0" sn="16.93" a="1852.56" fwhm="0.000910" res="429747.0" algo="FTMS"/>
<pk mz="391.051881" i="1576986.5" sn="10.78" a="1736.29" fwhm="0.001307" res="299262.6" algo="FTMS"/>
<pk mz="391.061454" i="1248797.0" sn="8.04" a="938.27" fwhm="0.001013" res="386116.9" algo="FTMS"/>
<pk mz="391.067038" i="10992031.0" sn="89.36" a="11260.57" fwhm="0.001036" res="377585.8" algo="FTMS"/>
<pk mz="391.070356" i="1344671.4" sn="8.84" a="981.20" fwhm="0.000994" res="393544.6" algo="FTMS"/>
<pk mz="391.078281" i="4573601.5" sn="35.79" a="4235.26" fwhm="0.001002" res="390265.1" algo="FTMS"/>
<pk mz="391.088242" i="1592740.1" sn="10.91" a="1355.25" fwhm="0.001014" res="385723.3" algo="FTMS"/>
<pk mz="391.103439" i="10631592.0" sn="86.35" a="10949.49" fwhm="0.001023" res="382484.9" algo="FTMS"/>
<pk mz="391.106679" i="2312617.0" sn="16.92" a="2266.55" fwhm="0.001113" res="351429.9" algo="FTMS"/>
<pk mz="391.114809" i="1832107.1" sn="12.91" a="1854.74" fwhm="0.001195" res="327351.8" algo="FTMS"/>
<pk mz="391.116518" i="1973675.6" sn="14.09" a="1540.35" fwhm="0.000903" res="433268.0" algo="FTMS"/>
<pk mz="391.139856" i="7020978.0" sn="56.22" a="7124.92" fwhm="0.001045" res="374352.8" algo="FTMS"/>
<pk mz="391.152835" i="2447797.3" sn="18.05" a="2047.00" fwhm="0.000936" res="417726.7" algo="FTMS"/>
<pk mz="391.160991" i="1152567.4" sn="7.24" a="796.45" fwhm="0.001113" res="351595.1" algo="FTMS"/>
<pk mz="391.176168" i="2396603.3" sn="17.62" a="1932.64" fwhm="0.000930" res="420419.2" algo="FTMS"/>
<pk mz="391.189147" i="1575102.8" sn="10.77" a="1098.31" fwhm="0.000943" res="414724.9" algo="FTMS"/>
<pk mz="391.197228" i="1422784.9" sn="9.49" a="1171.85" fwhm="0.001051" res="372229.8" algo="FTMS"/>
<pk mz="392.026001" i="3134107.3" sn="23.78" a="2570.86" fwhm="0.000913" res="429213.6" algo="FTMS"/>
<pk mz="392.034098" i="1639709.5" sn="11.30" a="1574.33" fwhm="0.001191" res="329257.6" algo="FTMS"/>
<pk mz="392.062316" i="9271973.0" sn="75.00" a="9110.65" fwhm="0.001000" res="392129.1" algo="FTMS"/>
<pk mz="392.070394" i="2370727.0" sn="17.40" a="2095.64" fwhm="0.000989" res="396370.2" algo="FTMS"/>
<pk mz="392.073520" i="1704359.9" sn="11.84" a="1081.36" fwhm="0.000873" res="449358.3" algo="FTMS"/>
<pk mz="392.098718" i="5049006.5" sn="39.76" a="4746.38" fwhm="0.001001" res="391661.6" algo="FTMS"/>
<pk mz="392.106739" i="2229936.5" sn="16.23" a="2069.12" fwhm="0.001051" res="373008.9" algo="FTMS"/>
<pk mz="392.118990" i="6155956.0" sn="49.00" a="6432.93" fwhm="0.001067" res="367668.7" algo="FTMS"/>
<pk mz="392.135045" i="2330808.0" sn="17.07" a="1816.46" fwhm="0.000922" res="425151.9" algo="FTMS"/>
<pk mz="392.143165" i="1772218.3" sn="12.41" a="1445.22" fwhm="0.001013" res="386959.4" algo="FTMS"/>
<pk mz="392.156292" i="2154173.8" sn="15.60" a="1676.22" fwhm="0.001106" res="354690.8" algo="FTMS"/>
<pk mz="392.179406" i="1125059.8" sn="7.01" a="678.98" fwhm="0.000925" res="424020.4" algo="FTMS"/>
<pk mz="393.009930" i="2859933.5" sn="21.49" a="2557.15" fwhm="0.001008" res="389995.1" algo="FTMS"/>
<pk mz="393.046353" i="10619815.0" sn="86.25" a="10605.87" fwhm="0.001030" res="381634.1" algo="FTMS"/>
<pk mz="393.057551" i="3254698.0" sn="24.78" a="3382.10" fwhm="0.001066" res="368709.7" algo="FTMS"/>
<pk mz="393.065592" i="1590700.1" sn="10.89" a="1298.39" fwhm="0.001038" res="378666.9" algo="FTMS"/>
<pk mz="393.082685" i="14926769.0" sn="122.19" a="15769.14" fwhm="0.001043" res="376936.0" algo="FTMS"/>
<pk mz="393.085996" i="2779569.5" sn="20.81" a="2398.75" fwhm="0.000970" res="405359.0" algo="FTMS"/>
<pk mz="393.093956" i="3577779.5" sn="27.48" a="3436.23" fwhm="0.001034" res="380123.7" algo="FTMS"/>
<pk mz="393.119093" i="13138874.0" sn="107.27" a="13889.24" fwhm="0.001031" res="381210.2" algo="FTMS"/>
<pk mz="393.122299" i="1346235.0" sn="8.85" a="1010.98" fwhm="0.000903" res="435154.9" algo="FTMS"/>
<pk mz="393.130274" i="1943485.1" sn="13.84" a="1822.40" fwhm="0.001121" res="350564.8" algo="FTMS"/>
<pk mz="393.132170" i="3033021.5" sn="22.93" a="2708.05" fwhm="0.001026" res="383071.4" algo="FTMS"/>
<pk mz="393.155497" i="7702467.5" sn="61.90" a="8143.24" fwhm="0.001050" res="374380.7" algo="FTMS"/>
<pk mz="393.168612" i="2794951.3" sn="20.94" a="2820.70" fwhm="0.001182" res="332709.8" algo="FTMS"/>
<pk mz="393.191844" i="2056909.3" sn="14.78" a="1613.48" fwhm="0.000961" res="409003.0" algo="FTMS"/>
<pk mz="393.204909" i="2169296.8" sn="15.72" a="1625.82" fwhm="0.000873" res="450371.9" algo="FTMS"/>
<pk mz="393.241322" i="1292506.1" sn="8.40" a="923.29" fwhm="0.001026" res="383202.0" algo="FTMS"/>
<pk mz="393.268000" i="1212769.1" sn="7.74" a="1284.99" fwhm="0.001354" res="290510.9" algo="FTMS"/>
<pk mz="393.277674" i="6694883.5" sn="53.49" a="6737.12" fwhm="0.001040" res="378263.6" algo="FTMS"/>
<pk mz="394.041604" i="3944107.0" sn="30.53" a="3716.16" fwhm="0.000984" res="400618.3" algo="FTMS"/>
<pk mz="394.049718" i="2061229.1" sn="14.82" a="1709.23" fwhm="0.000964" res="408588.4" algo="FTMS"/>
<pk mz="394.077951" i="5675188.5" sn="44.98" a="5710.48" fwhm="0.001058" res="372552.6" algo="FTMS"/>
<pk mz="394.086084" i="3180214.5" sn="24.16" a="3103.21" fwhm="0.001064" res="370371.5" algo="FTMS"/>
<pk mz="394.089091" i="1369271.4" sn="9.04" a="1041.86" fwhm="0.001016" res="387739.9" algo="FTMS"/>
<pk mz="394.114346" i="4683966.0" sn="36.71" a="4658.85" fwhm="0.001051" res="375085.9" algo="FTMS"/>
<pk mz="394.122462" i="3319488.0" sn="25.32" a="3015.27" fwhm="0.001007" res="391571.9" algo="FTMS"/>
<pk mz="394.150726" i="2316743.5" sn="16.95" a="2136.43" fwhm="0.001073" res="367234.2" algo="FTMS"/>
<pk mz="394.158808" i="1906889.5" sn="13.53" a="1593.78" fwhm="0.001026" res="384096.8" algo="FTMS"/>
<pk mz="394.280996" i="1512937.4" sn="10.24" a="1318.25" fwhm="0.001025" res="384570.4" algo="FTMS"/>
<pk mz="395.025589" i="6246826.5" sn="49.75" a="6542.84" fwhm="0.001101" res="358650.3" algo="FTMS"/>
<pk mz="395.061976" i="14980532.0" sn="122.64" a="16391.41" fwhm="0.001063" res="371610.3" algo="FTMS"/>
<pk mz="395.073267" i="2765239.0" sn="20.69" a="2689.62" fwhm="0.001030" res="383478.1" algo="FTMS"/>
<pk mz="395.081354" i="1500601.1" sn="10.14" a="1026.68" fwhm="0.000842" res="469145.2" algo="FTMS"/>
<pk mz="395.098367" i="18001342.0" sn="147.85" a="19054.18" fwhm="0.001031" res="383380.7" algo="FTMS"/>
<pk mz="395.101824" i="1700542.4" sn="11.80" a="1558.54" fwhm="0.001129" res="349849.0" algo="FTMS"/>
<pk mz="395.109486" i="2689984.5" sn="20.06" a="2310.31" fwhm="0.001009" res="391594.8" algo="FTMS"/>
<pk mz="395.111416" i="1284928.9" sn="8.34" a="1152.73" fwhm="0.001246" res="316979.8" algo="FTMS"/>
<pk mz="395.129103" i="1224133.5" sn="7.83" a="1026.50" fwhm="0.001271" res="310843.3" algo="FTMS"/>
<pk mz="395.134735" i="12881351.0" sn="105.12" a="13466.18" fwhm="0.001049" res="376581.8" algo="FTMS"/>
<pk mz="395.147991" i="1716810.4" sn="11.94" a="1550.49" fwhm="0.001120" res="352756.8" algo="FTMS"/>
<pk mz="395.165749" i="1432143.0" sn="9.56" a="1381.97" fwhm="0.001231" res="321100.1" algo="FTMS"/>
<pk mz="395.171173" i="5898704.5" sn="46.84" a="5820.76" fwhm="0.001034" res="382338.9" algo="FTMS"/>
<pk mz="395.184131" i="1847251.8" sn="13.03" a="1398.93" fwhm="0.000933" res="423615.4" algo="FTMS"/>
<pk mz="395.207452" i="1271257.8" sn="8.22" a="925.40" fwhm="0.000950" res="415834.3" algo="FTMS"/>
<pk mz="395.220556" i="3645405.3" sn="28.04" a="3827.61" fwhm="0.001084" res="364587.9" algo="FTMS"/>
<pk mz="395.274823" i="2209003.3" sn="16.05" a="1949.13" fwhm="0.001017" res="388540.4" algo="FTMS"/>
<pk mz="396.036218" i="1202863.9" sn="7.65" a="825.97" fwhm="0.000883" res="448635.1" algo="FTMS"/>
<pk mz="396.057220" i="4514485.5" sn="35.29" a="4404.59" fwhm="0.001021" res="388036.4" algo="FTMS"/>
<pk mz="396.065314" i="3155127.5" sn="23.94" a="3012.73" fwhm="0.001071" res="369856.8" algo="FTMS"/>
<pk mz="396.075698" i="1130298.1" sn="7.04" a="1003.96" fwhm="0.001476" res="268345.1" algo="FTMS"/>
<pk mz="396.093641" i="4772030.5" sn="37.44" a="5016.02" fwhm="0.001080" res="366884.8" algo="FTMS"/>
<pk mz="396.101719" i="3738304.8" sn="28.81" a="3645.74" fwhm="0.001050" res="377353.8" algo="FTMS"/>
<pk mz="396.113920" i="1176259.9" sn="7.43" a="939.24" fwhm="0.001061" res="373223.2" algo="FTMS"/>
<pk mz="396.130077" i="3771080.0" sn="29.08" a="3920.33" fwhm="0.001131" res="350158.0" algo="FTMS"/>
<pk mz="396.138159" i="2674890.3" sn="19.93" a="2217.98" fwhm="0.000958" res="413558.9" algo="FTMS"/>
<pk mz="396.166318" i="1642193.4" sn="11.32" a="1438.82" fwhm="0.001074" res="368751.3" algo="FTMS"/>
<pk mz="397.020054" i="1959852.9" sn="13.96" a="1972.04" fwhm="0.001149" res="345460.9" algo="FTMS"/>
<pk mz="397.041275" i="9719730.0" sn="78.73" a="10614.58" fwhm="0.001074" res="369525.1" algo="FTMS"/>
<pk mz="397.056662" i="1477686.3" sn="9.94" a="1294.23" fwhm="0.001148" res="345863.5" algo="FTMS"/>
<pk mz="397.077669" i="18579388.0" sn="152.67" a="20099.44" fwhm="0.001066" res="372598.1" algo="FTMS"/>
<pk mz="397.080891" i="7697340.5" sn="61.85" a="8164.52" fwhm="0.001044" res="380397.2" algo="FTMS"/>
<pk mz="397.088842" i="2261438.5" sn="16.48" a="1929.00" fwhm="0.000975" res="407370.8" algo="FTMS"/>
<pk mz="397.097026" i="1198016.6" sn="7.61" a="581.59" fwhm="0.000765" res="519119.2" algo="FTMS"/>
<pk mz="397.114034" i="18898884.0" sn="155.34" a="20775.83" fwhm="0.001058" res="375314.4" algo="FTMS"/>
<pk mz="397.117302" i="3637189.8" sn="27.96" a="3615.68" fwhm="0.001053" res="377020.2" algo="FTMS"/>
<pk mz="397.125334" i="1853127.9" sn="13.07" a="1662.11" fwhm="0.001110" res="357663.2" algo="FTMS"/>
<pk mz="397.150445" i="9017294.0" sn="72.86" a="9408.29" fwhm="0.001056" res="375920.7" algo="FTMS"/>
<pk mz="397.163337" i="1251665.6" sn="8.05" a="1145.65" fwhm="0.001218" res="326200.9" algo="FTMS"/>
<pk mz="397.181079" i="1143254.1" sn="7.15" a="849.46" fwhm="0.001057" res="375879.3" algo="FTMS"/>
<pk mz="397.186816" i="4501975.5" sn="35.18" a="4446.31" fwhm="0.001062" res="373853.9" algo="FTMS"/>
<pk mz="397.217504" i="1284319.5" sn="8.33" a="883.59" fwhm="0.000920" res="431589.8" algo="FTMS"/>
<pk mz="397.223204" i="1972960.9" sn="14.07" a="1553.69" fwhm="0.000965" res="411835.3" algo="FTMS"/>
<pk mz="397.226590" i="1320161.8" sn="8.63" a="846.78" fwhm="0.000858" res="463152.7" algo="FTMS"/>
<pk mz="397.259826" i="1231338.3" sn="7.88" a="1033.68" fwhm="0.001087" res="365330.2" algo="FTMS"/>
<pk mz="398.015509" i="1142571.4" sn="7.14" a="832.56" fwhm="0.000949" res="419485.0" algo="FTMS"/>
<pk mz="398.036491" i="1318832.8" sn="8.61" a="848.50" fwhm="0.000869" res="457853.1" algo="FTMS"/>
<pk mz="398.044643" i="2087346.9" sn="15.03" a="1731.54" fwhm="0.001000" res="398129.6" algo="FTMS"/>
<pk mz="398.051795" i="1871540.8" sn="13.23" a="1400.33" fwhm="0.000918" res="433789.6" algo="FTMS"/>
<pk mz="398.063063" i="1370551.6" sn="9.04" a="867.33" fwhm="0.000945" res="421140.3" algo="FTMS"/>
<pk mz="398.072924" i="4021434.0" sn="31.17" a="3778.81" fwhm="0.001031" res="385940.2" algo="FTMS"/>
<pk mz="398.080989" i="3370172.0" sn="25.73" a="3174.63" fwhm="0.001010" res="394304.2" algo="FTMS"/>
<pk mz="398.084271" i="1173949.0" sn="7.40" a="920.78" fwhm="0.001102" res="361382.0" algo="FTMS"/>
<pk mz="398.109399" i="3302595.3" sn="25.17" a="3266.67" fwhm="0.000997" res="399109.4" algo="FTMS"/>
<pk mz="398.117395" i="3343557.5" sn="25.51" a="3370.81" fwhm="0.001024" res="388670.9" algo="FTMS"/>
<pk mz="398.122314" i="1275078.6" sn="8.25" a="769.86" fwhm="0.000860" res="463168.7" algo="FTMS"/>
<pk mz="398.145724" i="1761228.6" sn="12.30" a="1568.45" fwhm="0.001118" res="356069.2" algo="FTMS"/>
<pk mz="398.153783" i="1981902.6" sn="14.15" a="1575.34" fwhm="0.000912" res="436615.6" algo="FTMS"/>
<pk mz="398.999645" i="1331877.8" sn="8.72" a="995.75" fwhm="0.000994" res="401316.5" algo="FTMS"/>
<pk mz="399.020544" i="2270123.0" sn="16.55" a="2078.79" fwhm="0.000978" res="407908.6" algo="FTMS"/>
<pk mz="399.035699" i="2992559.0" sn="22.58" a="3315.56" fwhm="0.001220" res="327035.0" algo="FTMS"/>
<pk mz="399.047089" i="1830065.8" sn="12.88" a="1842.99" fwhm="0.001170" res="341075.2" algo="FTMS"/>
<pk mz="399.056865" i="11252148.0" sn="91.51" a="12504.06" fwhm="0.001093" res="365178.3" algo="FTMS"/>
<pk mz="399.068130" i="1400887.1" sn="9.30" a="934.57" fwhm="0.001010" res="394948.7" algo="FTMS"/>
<pk mz="399.072189" i="2067896.1" sn="14.86" a="1871.19" fwhm="0.001095" res="364521.4" algo="FTMS"/>
<pk mz="399.083469" i="1781691.0" sn="12.47" a="1840.47" fwhm="0.001231" res="324212.3" algo="FTMS"/>
<pk mz="399.093305" i="16626109.0" sn="136.36" a="18210.60" fwhm="0.001067" res="374030.2" algo="FTMS"/>
<pk mz="399.108470" i="1191361.4" sn="7.55" a="732.93" fwhm="0.000866" res="461002.6" algo="FTMS"/>
<pk mz="399.121664" i="1235140.6" sn="7.91" a="763.29" fwhm="0.000882" res="452682.2" algo="FTMS"/>
<pk mz="399.129676" i="12253639.0" sn="99.87" a="13066.87" fwhm="0.001078" res="370211.8" algo="FTMS"/>
<pk mz="399.144847" i="1205450.5" sn="7.66" a="894.10" fwhm="0.001038" res="384517.0" algo="FTMS"/>
<pk mz="399.166113" i="6835664.0" sn="54.65" a="7072.22" fwhm="0.001026" res="389083.2" algo="FTMS"/>
<pk mz="399.202509" i="4105689.3" sn="31.87" a="3830.06" fwhm="0.000956" res="417370.4" algo="FTMS"/>
<pk mz="399.238862" i="2016482.4" sn="14.43" a="1960.42" fwhm="0.001156" res="345258.3" algo="FTMS"/>
<pk mz="399.275564" i="1138539.6" sn="7.02" a="958.64" fwhm="0.001398" res="285630.9" algo="FTMS"/>
<pk mz="400.031051" i="2192554.5" sn="15.71" a="1779.03" fwhm="0.000947" res="422623.4" algo="FTMS"/>
<pk mz="400.042330" i="1204909.5" sn="7.57" a="630.78" fwhm="0.000785" res="509564.6" algo="FTMS"/>
<pk mz="400.052188" i="1919151.9" sn="13.46" a="1548.50" fwhm="0.000996" res="401812.0" algo="FTMS"/>
<pk mz="400.060307" i="2293426.0" sn="16.54" a="2401.60" fwhm="0.001175" res="340577.9" algo="FTMS"/>
<pk mz="400.067513" i="2197427.8" sn="15.75" a="1976.01" fwhm="0.001053" res="379769.7" algo="FTMS"/>
<pk mz="400.078675" i="1398966.6" sn="9.17" a="1587.80" fwhm="0.001481" res="270134.7" algo="FTMS"/>
<pk mz="400.088577" i="2649785.0" sn="19.48" a="2431.96" fwhm="0.001014" res="394385.3" algo="FTMS"/>
<pk mz="400.096628" i="2609851.0" sn="19.15" a="2417.58" fwhm="0.001056" res="378886.9" algo="FTMS"/>
<pk mz="400.124933" i="1533378.3" sn="10.28" a="1007.28" fwhm="0.000905" res="442146.7" algo="FTMS"/>
<pk mz="400.133042" i="2436804.3" sn="17.73" a="1983.23" fwhm="0.000943" res="424442.0" algo="FTMS"/>
<pk mz="400.161240" i="1330891.4" sn="8.61" a="923.13" fwhm="0.000914" res="438049.2" algo="FTMS"/>
<pk mz="400.169315" i="2026445.5" sn="14.34" a="1823.15" fwhm="0.001066" res="375471.6" algo="FTMS"/>
<pk mz="400.187955" i="1246930.1" sn="7.91" a="1483.21" fwhm="0.001509" res="265285.1" algo="FTMS"/>
<pk mz="401.015003" i="3408290.0" sn="25.74" a="3143.40" fwhm="0.001017" res="394120.8" algo="FTMS"/>
<pk mz="401.026340" i="1385380.9" sn="9.05" a="801.77" fwhm="0.000819" res="489947.2" algo="FTMS"/>
<pk mz="401.036164" i="4293543.5" sn="33.04" a="4223.14" fwhm="0.001038" res="386184.9" algo="FTMS"/>
<pk mz="401.051400" i="4706731.0" sn="36.45" a="4740.95" fwhm="0.001097" res="365747.3" algo="FTMS"/>
<pk mz="401.062697" i="2878894.0" sn="21.37" a="2635.26" fwhm="0.001029" res="389747.6" algo="FTMS"/>
<pk mz="401.067735" i="4042671.3" sn="30.97" a="4125.51" fwhm="0.001076" res="372595.7" algo="FTMS"/>
<pk mz="401.072534" i="10253232.0" sn="82.19" a="11506.56" fwhm="0.001103" res="363718.6" algo="FTMS"/>
<pk mz="401.087874" i="3809716.3" sn="29.05" a="4050.67" fwhm="0.001121" res="357915.9" algo="FTMS"/>
<pk mz="401.090995" i="1146549.0" sn="7.08" a="632.64" fwhm="0.000887" res="452369.8" algo="FTMS"/>
<pk mz="401.099036" i="1940407.1" sn="13.63" a="1976.10" fwhm="0.001093" res="366913.8" algo="FTMS"/>
<pk mz="401.108929" i="10144698.0" sn="81.29" a="11129.38" fwhm="0.001112" res="360577.8" algo="FTMS"/>
<pk mz="401.124154" i="2883517.3" sn="21.41" a="3009.92" fwhm="0.001154" res="347631.0" algo="FTMS"/>
<pk mz="401.145345" i="5900226.5" sn="46.29" a="6101.30" fwhm="0.001074" res="373523.4" algo="FTMS"/>
<pk mz="401.160468" i="1286598.5" sn="8.24" a="826.95" fwhm="0.000898" res="446784.3" algo="FTMS"/>
<pk mz="401.181695" i="5243852.0" sn="40.88" a="5100.15" fwhm="0.001038" res="386523.4" algo="FTMS"/>
<pk mz="401.204258" i="1868753.4" sn="13.04" a="1499.09" fwhm="0.000961" res="417487.9" algo="FTMS"/>
<pk mz="401.218132" i="2642389.0" sn="19.42" a="2466.14" fwhm="0.001043" res="384638.5" algo="FTMS"/>
<pk mz="401.254595" i="1189470.0" sn="7.44" a="863.36" fwhm="0.001002" res="400330.9" algo="FTMS"/>
<pk mz="402.010366" i="1358746.9" sn="8.83" a="1025.59" fwhm="0.001079" res="372523.6" algo="FTMS"/>
<pk mz="402.046676" i="3995300.0" sn="30.58" a="3782.58" fwhm="0.001040" res="386600.5" algo="FTMS"/>
<pk mz="402.057853" i="1859494.6" sn="12.96" a="1746.91" fwhm="0.001136" res="353962.1" algo="FTMS"/>
<pk mz="402.075859" i="1895595.1" sn="13.26" a="1551.96" fwhm="0.001001" res="401558.2" algo="FTMS"/>
<pk mz="402.083115" i="2641581.0" sn="19.41" a="2061.03" fwhm="0.000903" res="445225.5" algo="FTMS"/>
<pk mz="402.094165" i="1426351.8" sn="9.39" a="988.28" fwhm="0.000942" res="426712.0" algo="FTMS"/>
<pk mz="402.104158" i="1170482.3" sn="7.28" a="961.97" fwhm="0.001129" res="356220.5" algo="FTMS"/>
<pk mz="402.112301" i="2160820.3" sn="15.45" a="1720.51" fwhm="0.000946" res="425069.4" algo="FTMS"/>
<pk mz="402.119460" i="2032310.0" sn="14.39" a="1885.94" fwhm="0.001108" res="362941.0" algo="FTMS"/>
<pk mz="402.140613" i="1739963.3" sn="11.98" a="1331.05" fwhm="0.000989" res="406703.9" algo="FTMS"/>
<pk mz="402.148502" i="1142461.3" sn="7.05" a="1002.60" fwhm="0.001148" res="350361.4" algo="FTMS"/>
<pk mz="402.176939" i="1588676.4" sn="10.73" a="1250.38" fwhm="0.001033" res="389383.4" algo="FTMS"/>
<pk mz="402.185151" i="1730758.4" sn="11.90" a="1266.35" fwhm="0.000858" res="468660.7" algo="FTMS"/>
<pk mz="402.268334" i="1269979.1" sn="8.10" a="880.66" fwhm="0.000992" res="405450.0" algo="FTMS"/>
<pk mz="402.994233" i="1884559.4" sn="13.17" a="1548.93" fwhm="0.001032" res="390542.0" algo="FTMS"/>
<pk mz="403.030699" i="5642648.5" sn="44.16" a="6104.83" fwhm="0.001125" res="358340.7" algo="FTMS"/>
<pk mz="403.041970" i="2675611.3" sn="19.69" a="2415.46" fwhm="0.001022" res="394193.2" algo="FTMS"/>
<pk mz="403.051894" i="3627421.8" sn="27.54" a="4085.24" fwhm="0.001180" res="341500.3" algo="FTMS"/>
<pk mz="403.064967" i="1361440.9" sn="8.85" a="1081.15" fwhm="0.001065" res="378597.4" algo="FTMS"/>
<pk mz="403.067109" i="5988769.5" sn="47.02" a="5992.10" fwhm="0.001044" res="386241.7" algo="FTMS"/>
<pk mz="403.078329" i="3209636.3" sn="24.09" a="2875.72" fwhm="0.001014" res="397646.5" algo="FTMS"/>
<pk mz="403.088197" i="5135782.5" sn="39.98" a="5345.13" fwhm="0.001082" res="372680.4" algo="FTMS"/>
<pk mz="403.103472" i="5513642.5" sn="43.10" a="5822.25" fwhm="0.001097" res="367474.1" algo="FTMS"/>
<pk mz="403.106722" i="1422251.3" sn="9.35" a="837.82" fwhm="0.000883" res="456607.6" algo="FTMS"/>
<pk mz="403.114785" i="1471149.1" sn="9.76" a="1101.29" fwhm="0.000973" res="414110.7" algo="FTMS"/>
<pk mz="403.116528" i="1738413.6" sn="11.96" a="1545.90" fwhm="0.001127" res="357754.3" algo="FTMS"/>
<pk mz="403.124565" i="3604911.8" sn="27.35" a="3394.01" fwhm="0.001032" res="390488.6" algo="FTMS"/>
<pk mz="403.139867" i="3618227.5" sn="27.46" a="3335.42" fwhm="0.001015" res="397016.1" algo="FTMS"/>
<pk mz="403.152913" i="1628598.6" sn="11.05" a="1375.61" fwhm="0.000996" res="404671.0" algo="FTMS"/>
<pk mz="403.160998" i="3329464.8" sn="25.08" a="3187.47" fwhm="0.001083" res="372093.4" algo="FTMS"/>
<pk mz="403.176226" i="1319612.4" sn="8.51" a="860.53" fwhm="0.000960" res="420072.1" algo="FTMS"/>
<pk mz="403.183456" i="1462206.3" sn="9.68" a="1047.40" fwhm="0.001109" res="363474.4" algo="FTMS"/>
<pk mz="403.189246" i="2108863.8" sn="15.02" a="1628.62" fwhm="0.000913" res="441830.3" algo="FTMS"/>
<pk mz="403.194831" i="43656640.0" z="-1" sn="357.68" a="48873.10" fwhm="0.001076" res="374885.2" algo="FTMS" component_name="S" deconvoluted_molecular_mass="403.195437" deconvoluted_isotopic_mass="403.195422"/>
<pk mz="403.197265" i="3442113.5" sn="26.01" a="3108.66" fwhm="0.000989" res="407851.0" algo="FTMS"/>
<pk mz="404.025887" i="3218574.3" sn="24.17" a="3123.96" fwhm="0.001045" res="386572.5" algo="FTMS"/>
<pk mz="404.034085" i="1182352.1" sn="7.37" a="683.30" fwhm="0.000826" res="489247.7" algo="FTMS"/>
<pk mz="404.062385" i="4805271.0" sn="37.25" a="4764.99" fwhm="0.001079" res="374541.3" algo="FTMS"/>
<pk mz="404.070481" i="1436057.1" sn="9.47" a="1100.94" fwhm="0.000969" res="417122.0" algo="FTMS"/>
<pk mz="404.073701" i="5515930.0" sn="43.11" a="5980.93" fwhm="0.001128" res="358076.4" algo="FTMS"/>
<pk mz="404.081777" i="1208603.9" sn="7.59" a="917.93" fwhm="0.001088" res="371323.3" algo="FTMS"/>
<pk mz="404.091623" i="1202334.4" sn="7.54" a="939.76" fwhm="0.001167" res="346152.8" algo="FTMS"/>
<pk mz="404.098754" i="3502240.0" sn="26.51" a="3223.61" fwhm="0.001034" res="390738.3" algo="FTMS"/>
<pk mz="404.102810" i="1828769.1" sn="12.70" a="1643.04" fwhm="0.001083" res="373085.0" algo="FTMS"/>
<pk mz="404.106866" i="1446818.1" sn="9.55" a="1012.12" fwhm="0.000998" res="405052.5" algo="FTMS"/>
<pk mz="404.110066" i="1451810.9" sn="9.59" a="975.46" fwhm="0.001084" res="372772.5" algo="FTMS"/>
<pk mz="404.128222" i="1324839.4" sn="8.55" a="1186.25" fwhm="0.001213" res="333119.8" algo="FTMS"/>
<pk mz="404.135134" i="2543017.0" sn="18.59" a="2379.37" fwhm="0.001072" res="376975.2" algo="FTMS"/>
<pk mz="404.156240" i="2148526.3" sn="15.34" a="1656.00" fwhm="0.000933" res="433167.3" algo="FTMS"/>
<pk mz="404.192648" i="1496503.3" sn="9.96" a="1095.78" fwhm="0.000874" res="462278.2" algo="FTMS"/>
<pk mz="404.198230" i="10092217.0" z="-1" sn="80.86" a="11284.56" fwhm="0.001112" res="363474.2" algo="FTMS" component_name="S" deconvoluted_molecular_mass="403.195437" deconvoluted_isotopic_mass="404.198824"/>
<pk mz="405.009996" i="3732863.8" sn="28.41" a="3714.58" fwhm="0.001087" res="372707.4" algo="FTMS"/>
<pk mz="405.021142" i="1578370.5" sn="10.64" a="980.14" fwhm="0.000825" res="491110.4" algo="FTMS"/>
<pk mz="405.046328" i="9193353.0" sn="73.44" a="10222.49" fwhm="0.001084" res="373605.9" algo="FTMS"/>
<pk mz="405.049738" i="1171337.5" sn="7.28" a="984.77" fwhm="0.001131" res="358024.5" algo="FTMS"/>
<pk mz="405.057581" i="3241867.5" sn="24.36" a="3252.75" fwhm="0.001128" res="359016.4" algo="FTMS"/>
<pk mz="405.067448" i="1787277.8" sn="12.36" a="1780.58" fwhm="0.001199" res="337736.7" algo="FTMS"/>
<pk mz="405.082736" i="10944402.0" sn="87.88" a="12251.77" fwhm="0.001116" res="362861.5" algo="FTMS"/>
<pk mz="405.085982" i="1838226.4" sn="12.78" a="1684.79" fwhm="0.001031" res="392979.2" algo="FTMS"/>
<pk mz="405.094031" i="3205524.3" sn="24.06" a="3033.28" fwhm="0.001033" res="392017.5" algo="FTMS"/>
<pk mz="405.103891" i="1282326.8" sn="8.20" a="1258.58" fwhm="0.001196" res="338789.1" algo="FTMS"/>
<pk mz="405.119119" i="8918938.0" sn="71.18" a="9871.19" fwhm="0.001115" res="363200.4" algo="FTMS"/>
<pk mz="405.130288" i="1255325.1" sn="7.97" a="1122.90" fwhm="0.001233" res="328521.3" algo="FTMS"/>
<pk mz="405.132154" i="2128541.8" sn="15.17" a="1716.87" fwhm="0.001005" res="403259.6" algo="FTMS"/>
<pk mz="405.140275" i="1279391.6" sn="8.17" a="944.21" fwhm="0.000924" res="438599.4" algo="FTMS"/>
<pk mz="405.155492" i="4354467.5" sn="33.53" a="4646.05" fwhm="0.001121" res="361273.5" algo="FTMS"/>
<pk mz="405.168582" i="2802086.5" sn="20.73" a="2687.67" fwhm="0.001048" res="386738.6" algo="FTMS"/>
<pk mz="405.176769" i="1445032.5" sn="9.54" a="1215.05" fwhm="0.001030" res="393211.2" algo="FTMS"/>
<pk mz="405.186457" i="1164202.9" sn="7.22" a="621.57" fwhm="0.000839" res="482693.2" algo="FTMS"/>
<pk mz="405.190746" i="2018476.0" sn="14.27" a="1972.67" fwhm="0.001428" res="283693.8" algo="FTMS"/>
<pk mz="405.201692" i="1395118.6" z="-1" sn="9.13" a="1075.53" fwhm="0.001039" res="390059.3" algo="FTMS" component_name="S" deconvoluted_molecular_mass="403.195437" deconvoluted_isotopic_mass="405.202289"/>
<pk mz="405.204858" i="1188015.4" sn="7.42" a="688.51" fwhm="0.000862" res="469996.9" algo="FTMS"/>
<pk mz="406.041607" i="4823163.5" sn="37.40" a="4733.49" fwhm="0.001038" res="391094.5" algo="FTMS"/>
<pk mz="406.049772" i="1917309.5" sn="13.43" a="1630.70" fwhm="0.001067" res="380706.2" algo="FTMS"/>
<pk mz="406.052935" i="2372734.3" sn="17.19" a="2030.18" fwhm="0.000983" res="413239.3" algo="FTMS"/>
<pk mz="406.077950" i="6725764.5" sn="53.09" a="6771.23" fwhm="0.001041" res="390230.0" algo="FTMS"/>
<pk mz="406.082313" i="1268229.4" sn="8.08" a="994.22" fwhm="0.001028" res="395027.5" algo="FTMS"/>
<pk mz="406.086072" i="2239622.3" sn="16.09" a="1970.04" fwhm="0.001025" res="396065.7" algo="FTMS"/>
<pk mz="406.089222" i="2186119.0" sn="15.65" a="1975.98" fwhm="0.001052" res="386119.2" algo="FTMS"/>
<pk mz="406.114442" i="4176525.3" sn="32.06" a="4190.53" fwhm="0.001083" res="375034.8" algo="FTMS"/>
<pk mz="406.122533" i="1597327.1" sn="10.79" a="1258.18" fwhm="0.001092" res="371817.7" algo="FTMS"/>
<pk mz="406.135690" i="1685394.4" sn="11.52" a="1310.08" fwhm="0.001155" res="351508.2" algo="FTMS"/>
<pk mz="406.150746" i="2206870.0" sn="15.82" a="1640.91" fwhm="0.000909" res="446718.4" algo="FTMS"/>
<pk mz="406.171809" i="1559707.1" sn="10.48" a="1231.29" fwhm="0.000956" res="424730.2" algo="FTMS"/>
<pk mz="407.025612" i="7232874.0" sn="57.27" a="7976.41" fwhm="0.001107" res="367680.9" algo="FTMS"/>
<pk mz="407.036868" i="1804397.0" sn="12.50" a="1457.77" fwhm="0.001030" res="395118.5" algo="FTMS"/>
<pk mz="407.062006" i="13627763.0" sn="110.01" a="15318.15" fwhm="0.001121" res="363047.0" algo="FTMS"/>
<pk mz="407.073237" i="5715318.0" sn="44.75" a="6398.55" fwhm="0.001159" res="351255.2" algo="FTMS"/>
<pk mz="407.081404" i="1721207.8" sn="11.81" a="1464.05" fwhm="0.001047" res="388991.2" algo="FTMS"/>
<pk mz="407.098363" i="14834044.0" sn="119.96" a="17043.12" fwhm="0.001139" res="357533.6" algo="FTMS"/>
<pk mz="407.101623" i="3236220.5" sn="24.31" a="3065.75" fwhm="0.001090" res="373506.9" algo="FTMS"/>
<pk mz="407.109629" i="3742078.5" sn="28.48" a="3722.06" fwhm="0.001079" res="377384.6" algo="FTMS"/>
<pk mz="407.111488" i="1190271.0" sn="7.43" a="1045.64" fwhm="0.001125" res="361779.4" algo="FTMS"/>
<pk mz="407.134778" i="10660229.0" sn="85.53" a="11638.81" fwhm="0.001119" res="363801.1" algo="FTMS"/>
<pk mz="407.147907" i="2814855.8" sn="20.83" a="2715.81" fwhm="0.001023" res="397937.2" algo="FTMS"/>
<pk mz="407.171181" i="3947917.5" sn="30.18" a="3996.61" fwhm="0.001089" res="373938.0" algo="FTMS"/>
<pk mz="407.184253" i="2735504.5" sn="20.18" a="2595.71" fwhm="0.001071" res="380056.6" algo="FTMS"/>
<pk mz="408.020940" i="1949274.4" sn="13.69" a="1558.71" fwhm="0.000965" res="422881.1" algo="FTMS"/>
<pk mz="408.028955" i="1828188.4" sn="12.69" a="1465.06" fwhm="0.000981" res="415857.5" algo="FTMS"/>
<pk mz="408.036258" i="1165022.1" sn="7.22" a="814.01" fwhm="0.001003" res="406668.8" algo="FTMS"/>
<pk mz="408.057256" i="6131299.0" sn="48.18" a="6511.21" fwhm="0.001088" res="375134.7" algo="FTMS"/>
<pk mz="408.065327" i="3154533.0" sn="23.63" a="2807.10" fwhm="0.001027" res="397468.0" algo="FTMS"/>
<pk mz="408.068611" i="10947174.0" sn="87.90" a="11927.69" fwhm="0.001088" res="375002.5" algo="FTMS"/>
<pk mz="408.076756" i="1232359.9" sn="7.78" a="905.85" fwhm="0.001171" res="348458.7" algo="FTMS"/>
<pk mz="408.093681" i="7607916.0" sn="60.36" a="8093.66" fwhm="0.001098" res="371709.1" algo="FTMS"/>
<pk mz="408.101777" i="3413613.8" sn="25.77" a="3253.02" fwhm="0.001044" res="390924.8" algo="FTMS"/>
<pk mz="408.105041" i="1514478.6" sn="10.10" a="1600.41" fwhm="0.001324" res="308155.8" algo="FTMS"/>
<pk mz="408.130078" i="4481140.5" sn="34.57" a="5009.81" fwhm="0.001209" res="337611.5" algo="FTMS"/>
<pk mz="408.138124" i="3217526.5" sn="24.15" a="3113.50" fwhm="0.001086" res="375778.4" algo="FTMS"/>
<pk mz="408.151360" i="1317881.8" sn="8.48" a="1343.49" fwhm="0.001428" res="285891.4" algo="FTMS"/>
<pk mz="408.166493" i="1586301.4" sn="10.70" a="1409.19" fwhm="0.001053" res="387799.4" algo="FTMS"/>
<pk mz="409.004898" i="1606214.5" sn="10.73" a="1098.05" fwhm="0.000852" res="479779.6" algo="FTMS"/>
<pk mz="409.011584" i="1358152.1" sn="8.70" a="1312.37" fwhm="0.001249" res="327469.0" algo="FTMS"/>
<pk mz="409.020134" i="1335114.1" sn="8.52" a="1064.69" fwhm="0.001027" res="398188.3" algo="FTMS"/>
<pk mz="409.041260" i="11973455.0" sn="95.18" a="14109.66" fwhm="0.001151" res="355249.6" algo="FTMS"/>
<pk mz="409.044508" i="1349456.0" sn="8.63" a="1047.38" fwhm="0.001126" res="363179.4" algo="FTMS"/>
<pk mz="409.052486" i="2792274.0" sn="20.39" a="2763.21" fwhm="0.001169" res="349874.4" algo="FTMS"/>
<pk mz="409.060878" i="1251923.9" sn="7.84" a="888.01" fwhm="0.001003" res="407939.7" algo="FTMS"/>
<pk mz="409.077649" i="19176280.0" sn="153.86" a="21709.81" fwhm="0.001128" res="362688.9" algo="FTMS"/>
<pk mz="409.081034" i="1618264.8" sn="10.82" a="990.59" fwhm="0.000902" res="453753.5" algo="FTMS"/>
<pk mz="409.088903" i="3955034.8" sn="29.86" a="4303.00" fwhm="0.001126" res="363250.8" algo="FTMS"/>
<pk mz="409.097085" i="1546844.6" sn="10.24" a="1006.13" fwhm="0.000833" res="491216.8" algo="FTMS"/>
<pk mz="409.114022" i="18352992.0" sn="147.15" a="21404.92" fwhm="0.001129" res="362510.2" algo="FTMS"/>
<pk mz="409.125339" i="1875299.4" sn="12.92" a="1467.39" fwhm="0.000960" res="426041.0" algo="FTMS"/>
<pk mz="409.127042" i="2663267.8" sn="19.34" a="2561.40" fwhm="0.001112" res="367809.2" algo="FTMS"/>
<pk mz="409.150443" i="12333929.0" sn="98.12" a="14140.24" fwhm="0.001116" res="366770.6" algo="FTMS"/>
<pk mz="409.163535" i="2852716.5" sn="20.88" a="2796.93" fwhm="0.001081" res="378607.3" algo="FTMS"/>
<pk mz="409.186809" i="4366194.0" sn="33.21" a="4379.00" fwhm="0.001077" res="380084.9" algo="FTMS"/>
<pk mz="409.199877" i="2342773.3" sn="16.73" a="2084.48" fwhm="0.001034" res="395649.1" algo="FTMS"/>
<pk mz="409.223123" i="2156922.8" sn="15.21" a="1766.78" fwhm="0.001006" res="406783.8" algo="FTMS"/>
<pk mz="409.236335" i="1468541.9" sn="9.60" a="1010.09" fwhm="0.000923" res="443148.3" algo="FTMS"/>
<pk mz="410.015349" i="1221175.8" sn="7.59" a="726.83" fwhm="0.000861" res="476160.4" algo="FTMS"/>
<pk mz="410.026677" i="1529402.5" sn="10.10" a="1183.65" fwhm="0.000992" res="413223.8" algo="FTMS"/>
<pk mz="410.036550" i="2682428.8" sn="19.49" a="2484.50" fwhm="0.001056" res="388113.6" algo="FTMS"/>
<pk mz="410.044658" i="2815550.8" sn="20.58" a="2925.76" fwhm="0.001132" res="362377.7" algo="FTMS"/>
<pk mz="410.063001" i="1154115.1" sn="7.04" a="804.22" fwhm="0.000889" res="461504.1" algo="FTMS"/>
<pk mz="410.072855" i="7219269.5" sn="56.45" a="8024.49" fwhm="0.001112" res="368786.4" algo="FTMS"/>
<pk mz="410.080974" i="4010567.3" sn="30.31" a="4172.21" fwhm="0.001123" res="365059.2" algo="FTMS"/>
<pk mz="410.084098" i="1162568.1" sn="7.11" a="679.33" fwhm="0.000852" res="481513.0" algo="FTMS"/>
<pk mz="410.109244" i="6081614.0" sn="47.18" a="6528.75" fwhm="0.001103" res="371735.7" algo="FTMS"/>
<pk mz="410.117382" i="4229200.0" sn="32.09" a="3900.33" fwhm="0.001007" res="407126.0" algo="FTMS"/>
<pk mz="410.120630" i="1201488.8" sn="7.43" a="896.99" fwhm="0.001046" res="392032.1" algo="FTMS"/>
<pk mz="410.145716" i="3340886.8" sn="24.86" a="3167.84" fwhm="0.001056" res="388275.1" algo="FTMS"/>
<pk mz="410.153752" i="3887192.8" sn="29.31" a="4398.32" fwhm="0.001207" res="339686.9" algo="FTMS"/>
<pk mz="410.999217" i="1428641.4" sn="9.28" a="1176.85" fwhm="0.001180" res="348442.4" algo="FTMS"/>
<pk mz="411.010875" i="1294884.1" sn="8.19" a="825.95" fwhm="0.000909" res="452049.4" algo="FTMS"/>
<pk mz="411.020529" i="4251942.5" sn="32.28" a="4581.84" fwhm="0.001179" res="348753.7" algo="FTMS"/>
<pk mz="411.035657" i="2690858.0" sn="19.56" a="2747.26" fwhm="0.001183" res="347383.4" algo="FTMS"/>
<pk mz="411.046962" i="1313068.8" sn="8.33" a="1086.50" fwhm="0.001102" res="373143.6" algo="FTMS"/>
<pk mz="411.056885" i="15377711.0" sn="122.91" a="18379.94" fwhm="0.001148" res="358110.8" algo="FTMS"/>
<pk mz="411.068113" i="2165041.8" sn="15.27" a="2089.36" fwhm="0.001048" res="392360.6" algo="FTMS"/>
<pk mz="411.072181" i="1426226.8" sn="9.26" a="1118.98" fwhm="0.001122" res="366423.6" algo="FTMS"/>
<pk mz="411.093294" i="22297912.0" sn="179.29" a="26102.53" fwhm="0.001135" res="362059.6" algo="FTMS"/>
<pk mz="411.096559" i="27442488.0" z="-1" sn="221.20" a="32056.78" fwhm="0.001127" res="364744.2" algo="FTMS" component_name="a" deconvoluted_molecular_mass="411.097181" deconvoluted_isotopic_mass="411.097174"/>
<pk mz="411.104539" i="2830650.3" sn="20.70" a="2850.21" fwhm="0.001131" res="363646.0" algo="FTMS"/>
<pk mz="411.114453" i="5439804.5" sn="41.95" a="6117.04" fwhm="0.001114" res="369061.4" algo="FTMS"/>
<pk mz="411.121709" i="1235518.4" sn="7.70" a="819.35" fwhm="0.000949" res="433262.8" algo="FTMS"/>
<pk mz="411.129660" i="16690496.0" sn="133.61" a="19306.98" fwhm="0.001147" res="358514.0" algo="FTMS"/>
<pk mz="411.166043" i="8437065.0" sn="66.37" a="9507.29" fwhm="0.001133" res="362898.1" algo="FTMS"/>
<pk mz="411.179030" i="1178316.0" sn="7.24" a="828.59" fwhm="0.001047" res="392579.1" algo="FTMS"/>
<pk mz="411.202510" i="2964305.5" sn="21.79" a="2892.02" fwhm="0.001091" res="376895.9" algo="FTMS"/>
<pk mz="411.215449" i="1236308.6" sn="7.71" a="858.06" fwhm="0.000983" res="418306.5" algo="FTMS"/>
<pk mz="411.238799" i="1708378.1" sn="11.55" a="1308.33" fwhm="0.001000" res="411337.9" algo="FTMS"/>
<pk mz="411.326842" i="1578607.0" sn="10.50" a="1225.10" fwhm="0.001045" res="393794.8" algo="FTMS"/>
<pk mz="412.023789" i="1193491.5" sn="7.36" a="940.37" fwhm="0.001136" res="362539.8" algo="FTMS"/>
<pk mz="412.031113" i="2177557.3" sn="15.37" a="2140.66" fwhm="0.001119" res="368238.0" algo="FTMS"/>
<pk mz="412.052115" i="3324954.3" sn="24.72" a="3538.81" fwhm="0.001187" res="347279.8" algo="FTMS"/>
<pk mz="412.060314" i="3195932.3" sn="23.67" a="3096.38" fwhm="0.001030" res="400057.0" algo="FTMS"/>
<pk mz="412.078690" i="1243936.4" sn="7.77" a="961.24" fwhm="0.000998" res="412868.9" algo="FTMS"/>
<pk mz="412.088551" i="4703779.0" sn="35.95" a="4709.14" fwhm="0.001076" res="382986.9" algo="FTMS"/>
<pk mz="412.096733" i="4492836.5" sn="34.24" a="4889.15" fwhm="0.001133" res="363571.8" algo="FTMS"/>
<pk mz="412.099951" i="4154917.5" z="-1" sn="31.48" a="4198.45" fwhm="0.001091" res="377585.4" algo="FTMS" component_name="a" deconvoluted_molecular_mass="411.097181" deconvoluted_isotopic_mass="412.100570"/>
<pk mz="412.117712" i="1960489.6" sn="13.61" a="1565.92" fwhm="0.000911" res="452425.1" algo="FTMS"/>
<pk mz="412.124910" i="3319851.3" sn="24.68" a="3338.79" fwhm="0.001133" res="363806.8" algo="FTMS"/>
<pk mz="412.132995" i="2990637.3" sn="22.00" a="3254.34" fwhm="0.001223" res="336961.6" algo="FTMS"/>
<pk mz="412.137852" i="1272366.4" sn="8.00" a="831.14" fwhm="0.000929" res="443753.1" algo="FTMS"/>
<pk mz="412.161270" i="1564211.9" sn="10.38" a="1313.87" fwhm="0.001162" res="354590.7" algo="FTMS"/>
<pk mz="412.169354" i="2096181.9" sn="14.71" a="1926.51" fwhm="0.001067" res="386245.6" algo="FTMS"/>
<pk mz="413.015031" i="2527996.5" sn="18.23" a="2461.74" fwhm="0.001095" res="377108.3" algo="FTMS"/>
<pk mz="413.026288" i="1475839.3" sn="9.66" a="1044.56" fwhm="0.001076" res="383812.0" algo="FTMS"/>
<pk mz="413.036180" i="6880001.5" sn="53.68" a="8276.69" fwhm="0.001223" res="337675.2" algo="FTMS"/>
<pk mz="413.051378" i="2828549.0" sn="20.68" a="2835.76" fwhm="0.001072" res="385480.7" algo="FTMS"/>
<pk mz="413.062655" i="2565383.8" sn="18.53" a="2382.99" fwhm="0.001034" res="399628.1" algo="FTMS"/>
<pk mz="413.072571" i="16961290.0" sn="135.81" a="20031.60" fwhm="0.001164" res="354847.7" algo="FTMS"/>
<pk mz="413.083797" i="1594380.8" sn="10.62" a="1347.61" fwhm="0.001090" res="379034.2" algo="FTMS"/>
<pk mz="413.087791" i="2509581.8" sn="18.08" a="2601.80" fwhm="0.001134" res="364222.7" algo="FTMS"/>
<pk mz="413.100916" i="1746192.8" sn="11.86" a="1366.18" fwhm="0.001004" res="411469.8" algo="FTMS"/>
<pk mz="413.108949" i="16299795.0" sn="130.42" a="18647.63" fwhm="0.001142" res="361645.8" algo="FTMS"/>
<pk mz="413.120028" i="1167637.3" sn="7.15" a="977.19" fwhm="0.001068" res="386664.3" algo="FTMS"/>
<pk mz="413.124259" i="1625878.3" sn="10.88" a="1491.08" fwhm="0.001186" res="348253.6" algo="FTMS"/>
<pk mz="413.137248" i="1544217.3" sn="10.21" a="1185.87" fwhm="0.001003" res="411825.5" algo="FTMS"/>
<pk mz="413.145363" i="10870555.0" sn="86.19" a="12487.83" fwhm="0.001122" res="368379.7" algo="FTMS"/>
<pk mz="413.160545" i="1341214.8" sn="8.56" a="1198.79" fwhm="0.001090" res="379053.2" algo="FTMS"/>
<pk mz="413.181742" i="5435171.5" sn="41.91" a="5570.06" fwhm="0.001079" res="382895.5" algo="FTMS"/>
<pk mz="413.218101" i="3843884.3" sn="28.95" a="3924.36" fwhm="0.001087" res="380017.5" algo="FTMS"/>
<pk mz="413.254455" i="2089268.8" sn="14.65" a="1703.74" fwhm="0.001000" res="413356.5" algo="FTMS"/>
<pk mz="414.010467" i="1315557.6" sn="8.35" a="1017.47" fwhm="0.001026" res="403469.0" algo="FTMS"/>
<pk mz="414.039534" i="1569260.4" sn="10.42" a="1143.32" fwhm="0.000986" res="420118.8" algo="FTMS"/>
<pk mz="414.046646" i="2750958.0" sn="20.04" a="2609.03" fwhm="0.001097" res="377561.7" algo="FTMS"/>
<pk mz="414.066098" i="1198578.5" sn="7.40" a="781.27" fwhm="0.000946" res="437856.2" algo="FTMS"/>
<pk mz="414.067846" i="1953779.0" sn="13.55" a="1515.39" fwhm="0.001006" res="411780.9" algo="FTMS"/>
<pk mz="414.075885" i="3227124.8" sn="23.92" a="3264.02" fwhm="0.001083" res="382356.7" algo="FTMS"/>
<pk mz="414.082854" i="1987830.5" sn="13.82" a="1893.31" fwhm="0.001117" res="370755.4" algo="FTMS"/>
<pk mz="414.104165" i="2583547.5" sn="18.68" a="2676.91" fwhm="0.001116" res="371139.8" algo="FTMS"/>
<pk mz="414.112180" i="3767805.3" sn="28.33" a="3753.59" fwhm="0.001092" res="379129.3" algo="FTMS"/>
<pk mz="414.140718" i="1895684.0" sn="13.07" a="1511.24" fwhm="0.000999" res="414443.6" algo="FTMS"/>
<pk mz="414.148655" i="1958149.8" sn="13.58" a="1738.50" fwhm="0.001118" res="370405.0" algo="FTMS"/>
<pk mz="414.184954" i="1178766.3" sn="7.23" a="928.71" fwhm="0.001141" res="362875.6" algo="FTMS"/>
<pk mz="414.994196" i="1667274.8" sn="11.21" a="1492.60" fwhm="0.001183" res="350836.3" algo="FTMS"/>
<pk mz="415.030729" i="5029075.0" sn="38.60" a="5321.32" fwhm="0.001142" res="363459.1" algo="FTMS"/>
<pk mz="415.041924" i="2770645.8" sn="20.20" a="2485.54" fwhm="0.001005" res="413067.5" algo="FTMS"/>
<pk mz="415.051817" i="9203928.0" sn="72.61" a="10830.61" fwhm="0.001182" res="351170.3" algo="FTMS"/>
<pk mz="415.067148" i="3999963.8" sn="30.22" a="4405.78" fwhm="0.001176" res="352919.7" algo="FTMS"/>
<pk mz="415.070266" i="1499612.4" sn="9.85" a="1173.45" fwhm="0.000985" res="421598.7" algo="FTMS"/>
<pk mz="415.078352" i="2697950.3" sn="19.61" a="2482.27" fwhm="0.001025" res="405146.4" algo="FTMS"/>
<pk mz="415.083520" i="2084063.5" sn="14.61" a="1791.78" fwhm="0.001074" res="386621.6" algo="FTMS"/>
<pk mz="415.088230" i="11790561.0" sn="93.68" a="13782.46" fwhm="0.001176" res="353076.2" algo="FTMS"/>
<pk mz="415.103478" i="3389156.3" sn="25.24" a="3590.19" fwhm="0.001210" res="343190.0" algo="FTMS"/>
<pk mz="415.116534" i="1474279.1" sn="9.64" a="1225.75" fwhm="0.001022" res="406186.7" algo="FTMS"/>
<pk mz="415.124570" i="9738473.0" sn="76.96" a="11470.04" fwhm="0.001145" res="362436.4" algo="FTMS"/>
<pk mz="415.139762" i="1926892.6" sn="13.33" a="1896.53" fwhm="0.001103" res="376464.6" algo="FTMS"/>
<pk mz="415.153012" i="1439983.6" sn="9.36" a="991.02" fwhm="0.000947" res="438588.0" algo="FTMS"/>
<pk mz="415.160962" i="5625073.5" sn="43.45" a="6126.47" fwhm="0.001106" res="375513.7" algo="FTMS"/>
<pk mz="415.189068" i="1643256.0" sn="11.02" a="1193.03" fwhm="0.000919" res="451837.4" algo="FTMS"/>
<pk mz="415.194889" i="4135161.5" sn="31.32" a="4390.33" fwhm="0.001115" res="372392.2" algo="FTMS"/>
<pk mz="415.197374" i="5045498.0" sn="38.73" a="5563.62" fwhm="0.001182" res="351399.6" algo="FTMS"/>
<pk mz="415.219745" i="1927423.1" sn="13.33" a="1644.74" fwhm="0.001112" res="373440.0" algo="FTMS"/>
<pk mz="415.233753" i="3097858.5" sn="22.87" a="3315.78" fwhm="0.001131" res="367280.6" algo="FTMS"/>
<pk mz="415.270112" i="1746954.9" sn="11.86" a="1483.90" fwhm="0.001119" res="371050.2" algo="FTMS"/>
<pk mz="416.025867" i="2901434.0" sn="21.26" a="3041.90" fwhm="0.001127" res="369011.4" algo="FTMS"/>
<pk mz="416.055140" i="1651904.9" sn="11.08" a="1387.66" fwhm="0.001043" res="398720.4" algo="FTMS"/>
<pk mz="416.062337" i="4080578.5" sn="30.87" a="4247.26" fwhm="0.001145" res="363257.2" algo="FTMS"/>
<pk mz="416.073694" i="3253701.0" sn="24.13" a="2918.06" fwhm="0.001025" res="405906.6" algo="FTMS"/>
<pk mz="416.083525" i="1946823.4" sn="13.49" a="1762.62" fwhm="0.001098" res="378851.0" algo="FTMS"/>
<pk mz="416.091586" i="2216137.3" sn="15.68" a="2143.04" fwhm="0.001166" res="356930.3" algo="FTMS"/>
<pk mz="416.098730" i="3247563.0" sn="24.08" a="3508.05" fwhm="0.001199" res="347015.4" algo="FTMS"/>
<pk mz="416.109864" i="1363149.5" sn="8.73" a="1245.53" fwhm="0.001210" res="343889.3" algo="FTMS"/>
<pk mz="416.119913" i="1673423.9" sn="11.26" a="1386.50" fwhm="0.001063" res="391627.7" algo="FTMS"/>
<pk mz="416.127942" i="2049489.8" sn="14.32" a="1850.99" fwhm="0.001113" res="373977.5" algo="FTMS"/>
<pk mz="416.135101" i="1650899.4" sn="11.08" a="1223.13" fwhm="0.001026" res="405782.6" algo="FTMS"/>
<pk mz="416.156239" i="1514712.3" sn="9.97" a="1184.87" fwhm="0.001021" res="407429.6" algo="FTMS"/>
<pk mz="416.164582" i="1419482.1" sn="9.19" a="1153.85" fwhm="0.001070" res="388779.5" algo="FTMS"/>
<pk mz="416.192687" i="1398112.6" sn="9.02" a="1186.77" fwhm="0.001179" res="353131.3" algo="FTMS"/>
<pk mz="416.198260" i="1403618.0" sn="9.06" a="1127.57" fwhm="0.001070" res="389107.8" algo="FTMS"/>
<pk mz="416.200691" i="1860322.5" sn="12.78" a="1566.28" fwhm="0.001067" res="390216.1" algo="FTMS"/>
<pk mz="417.009997" i="3769501.3" sn="28.33" a="3773.98" fwhm="0.001094" res="381183.7" algo="FTMS"/>
<pk mz="417.021212" i="1380128.0" sn="8.87" a="1269.54" fwhm="0.001222" res="341363.8" algo="FTMS"/>
<pk mz="417.031124" i="2316706.3" sn="16.50" a="2695.10" fwhm="0.001297" res="321553.6" algo="FTMS"/>
<pk mz="417.046307" i="6223526.0" z="-10" sn="48.33" a="7146.08" fwhm="0.001202" res="346934.3" algo="FTMS" component_name="b" deconvoluted_molecular_mass="4179.571434" deconvoluted_isotopic_mass="4179.539834"/>
<pk mz="417.057591" i="3133096.3" sn="23.15" a="2945.48" fwhm="0.001069" res="390266.9" algo="FTMS"/>
<pk mz="417.067434" i="5954218.5" sn="46.13" a="7361.43" fwhm="0.001172" res="355971.6" algo="FTMS"/>
<pk mz="417.082724" i="6676142.0" sn="52.01" a="7783.96" fwhm="0.001169" res="356922.7" algo="FTMS"/>
<pk mz="417.093899" i="2287536.8" sn="16.26" a="2457.84" fwhm="0.001234" res="338116.6" algo="FTMS"/>
<pk mz="417.103875" i="5031603.0" sn="38.62" a="5799.48" fwhm="0.001203" res="346625.9" algo="FTMS"/>
<pk mz="417.115142" i="1267125.6" sn="7.95" a="959.69" fwhm="0.000962" res="433539.1" algo="FTMS"/>
<pk mz="417.119122" i="4927158.5" sn="37.76" a="5591.68" fwhm="0.001218" res="342476.5" algo="FTMS"/>
<pk mz="417.130336" i="1321657.1" sn="8.39" a="1028.00" fwhm="0.001043" res="400067.7" algo="FTMS"/>
<pk mz="417.132168" i="1250233.5" sn="7.81" a="994.60" fwhm="0.001077" res="387240.5" algo="FTMS"/>
<pk mz="417.140259" i="4861627.5" sn="37.23" a="5002.22" fwhm="0.001132" res="368521.3" algo="FTMS"/>
<pk mz="417.155474" i="2519231.0" z="-10" sn="18.15" a="2789.98" fwhm="0.001178" res="354246.6" algo="FTMS" component_name="b" deconvoluted_molecular_mass="4179.571434" deconvoluted_isotopic_mass="4180.631503"/>
<pk mz="417.176592" i="3758787.8" sn="28.25" a="3914.21" fwhm="0.001106" res="377204.4" algo="FTMS"/>
<pk mz="417.189512" i="1902534.8" sn="13.12" a="1540.59" fwhm="0.000979" res="426239.7" algo="FTMS"/>
<pk mz="417.191669" i="1220999.3" sn="7.57" a="1479.13" fwhm="0.001601" res="260502.0" algo="FTMS"/>
<pk mz="417.199889" i="1778121.1" sn="12.11" a="1511.37" fwhm="0.001278" res="326555.6" algo="FTMS"/>
<pk mz="417.205031" i="1272522.4" sn="7.99" a="817.53" fwhm="0.000800" res="521254.3" algo="FTMS"/>
<pk mz="417.210459" i="269906624.0" z="-1" sn="2196.44" a="297972.94" fwhm="0.001109" res="376212.5" algo="FTMS" component_name="F" deconvoluted_molecular_mass="417.211097" deconvoluted_isotopic_mass="417.211093"/>
<pk mz="417.249795" i="1781204.6" z="-10" sn="12.14" a="1936.50" fwhm="0.001440" res="289772.6" algo="FTMS" component_name="b" deconvoluted_molecular_mass="4179.571434" deconvoluted_isotopic_mass="4181.574712"/>
<pk mz="418.041646" i="4348810.5" sn="33.05" a="5017.57" fwhm="0.001217" res="343375.8" algo="FTMS"/>
<pk mz="418.049873" i="1660300.6" sn="11.15" a="1601.01" fwhm="0.001160" res="360446.5" algo="FTMS"/>
<pk mz="418.052949" i="1498637.3" sn="9.83" a="1627.02" fwhm="0.001330" res="314216.6" algo="FTMS"/>
<pk mz="418.070782" i="1702545.4" sn="11.49" a="1480.90" fwhm="0.001092" res="382761.5" algo="FTMS"/>
<pk mz="418.078008" i="3910035.0" sn="29.48" a="4744.54" fwhm="0.001272" res="328674.4" algo="FTMS"/>
<pk mz="418.086130" i="1428116.9" sn="9.26" a="1154.05" fwhm="0.000997" res="419466.2" algo="FTMS"/>
<pk mz="418.089185" i="2452373.5" sn="17.60" a="2459.41" fwhm="0.001149" res="363999.7" algo="FTMS"/>
<pk mz="418.099101" i="1334679.9" sn="8.50" a="970.91" fwhm="0.000988" res="423014.6" algo="FTMS"/>
<pk mz="418.107279" i="1264537.8" sn="7.92" a="1048.70" fwhm="0.001128" res="370658.7" algo="FTMS"/>
<pk mz="418.114329" i="3290011.3" sn="24.43" a="3563.75" fwhm="0.001195" res="349965.6" algo="FTMS"/>
<pk mz="418.122515" i="1671325.3" sn="11.24" a="1688.94" fwhm="0.001216" res="343915.1" algo="FTMS"/>
<pk mz="418.135556" i="1414048.3" sn="9.14" a="855.88" fwhm="0.000844" res="495155.4" algo="FTMS"/>
<pk mz="418.150737" i="2093475.8" sn="14.68" a="1642.03" fwhm="0.000970" res="431141.3" algo="FTMS"/>
<pk mz="418.213812" i="48485300.0" z="-1" sn="387.63" a="58515.94" fwhm="0.001160" res="360574.1" algo="FTMS" component_name="F" deconvoluted_molecular_mass="417.211097" deconvoluted_isotopic_mass="418.214450"/>
<pk mz="419.025641" i="6625388.0" sn="50.94" a="7575.31" fwhm="0.001168" res="358845.9" algo="FTMS"/>
<pk mz="419.036919" i="1917294.8" sn="13.07" a="1772.37" fwhm="0.001132" res="370045.9" algo="FTMS"/>
<pk mz="419.046812" i="2307697.0" sn="16.21" a="2361.32" fwhm="0.001214" res="345047.2" algo="FTMS"/>
<pk mz="419.061969" i="9012340.0" sn="70.14" a="9889.67" fwhm="0.001130" res="370937.4" algo="FTMS"/>
<pk mz="419.073335" i="4532343.0" sn="34.11" a="4832.65" fwhm="0.001153" res="363432.8" algo="FTMS"/>
<pk mz="419.081445" i="1368440.9" sn="8.66" a="1184.85" fwhm="0.001099" res="381356.7" algo="FTMS"/>
<pk mz="419.083192" i="2048121.3" sn="14.13" a="1839.80" fwhm="0.001021" res="410509.5" algo="FTMS"/>
<pk mz="419.098407" i="9979005.0" sn="77.92" a="11883.91" fwhm="0.001200" res="349290.2" algo="FTMS"/>
<pk mz="419.101709" i="1427069.5" sn="9.13" a="1426.11" fwhm="0.001204" res="348105.3" algo="FTMS"/>
<pk mz="419.109603" i="2760831.3" sn="19.86" a="2621.51" fwhm="0.001059" res="395875.5" algo="FTMS"/>
<pk mz="419.119576" i="1778817.6" sn="11.96" a="1590.67" fwhm="0.001066" res="393332.0" algo="FTMS"/>
<pk mz="419.134772" i="6332549.0" sn="48.59" a="7418.54" fwhm="0.001173" res="357279.3" algo="FTMS"/>
<pk mz="419.147838" i="1891976.1" sn="12.87" a="1582.58" fwhm="0.001091" res="384128.9" algo="FTMS"/>
<pk mz="419.156024" i="1411466.0" sn="9.00" a="1102.91" fwhm="0.001023" res="409878.5" algo="FTMS"/>
<pk mz="419.171106" i="3047565.5" sn="22.16" a="3214.77" fwhm="0.001190" res="352123.7" algo="FTMS"/>
<pk mz="419.184120" i="1566864.4" sn="10.25" a="1464.93" fwhm="0.001179" res="355565.8" algo="FTMS"/>
<pk mz="419.192229" i="1963666.3" sn="13.45" a="1605.50" fwhm="0.001052" res="398481.5" algo="FTMS"/>
<pk mz="419.206328" i="6701205.5" sn="51.55" a="8586.56" fwhm="0.001219" res="343967.2" algo="FTMS"/>
<pk mz="419.214898" i="1952407.4" sn="13.36" a="1939.50" fwhm="0.001197" res="350282.9" algo="FTMS"/>
<pk mz="419.217255" i="5383320.0" z="-1" sn="40.95" a="6482.90" fwhm="0.001239" res="338220.2" algo="FTMS" component_name="F" deconvoluted_molecular_mass="417.211097" deconvoluted_isotopic_mass="419.217896"/>
<pk mz="420.020837" i="2137935.3" sn="14.85" a="1961.36" fwhm="0.001043" res="402733.5" algo="FTMS"/>
<pk mz="420.057184" i="4967767.5" sn="37.61" a="5304.21" fwhm="0.001124" res="373740.7" algo="FTMS"/>
<pk mz="420.065214" i="2339673.5" sn="16.47" a="1971.17" fwhm="0.001025" res="409660.7" algo="FTMS"/>
<pk mz="420.068534" i="3410266.3" sn="25.08" a="4249.12" fwhm="0.001332" res="315454.4" algo="FTMS"/>
<pk mz="420.093593" i="5045600.0" sn="38.23" a="5506.60" fwhm="0.001167" res="360017.7" algo="FTMS"/>
<pk mz="420.101752" i="2122081.8" sn="14.72" a="2159.16" fwhm="0.001116" res="376445.1" algo="FTMS"/>
<pk mz="420.104788" i="1703266.5" sn="11.35" a="1537.30" fwhm="0.001138" res="369164.9" algo="FTMS"/>
<pk mz="420.130046" i="3810664.3" sn="28.30" a="3713.72" fwhm="0.001092" res="384608.0" algo="FTMS"/>
<pk mz="420.138234" i="1651562.1" sn="10.93" a="1461.11" fwhm="0.001132" res="371230.3" algo="FTMS"/>
<pk mz="420.151190" i="1939309.0" sn="13.25" a="1930.74" fwhm="0.001181" res="355800.2" algo="FTMS"/>
<pk mz="420.166337" i="1647984.5" sn="10.90" a="1396.39" fwhm="0.001110" res="378550.7" algo="FTMS"/>
<pk mz="420.187566" i="1528693.4" sn="9.95" a="1375.26" fwhm="0.001222" res="343829.3" algo="FTMS"/>
<pk mz="420.209582" i="2028154.4" sn="13.96" a="2167.61" fwhm="0.001256" res="334671.4" algo="FTMS"/>
<pk mz="421.004831" i="1889327.3" sn="12.84" a="1627.79" fwhm="0.001034" res="407012.6" algo="FTMS"/>
<pk mz="421.041260" i="9154103.0" sn="71.28" a="11201.57" fwhm="0.001223" res="344343.5" algo="FTMS"/>
<pk mz="421.052508" i="2975802.0" sn="21.58" a="3179.30" fwhm="0.001185" res="355261.2" algo="FTMS"/>
<pk mz="421.060740" i="1331259.9" sn="8.36" a="890.69" fwhm="0.000943" res="446499.0" algo="FTMS"/>
<pk mz="421.077668" i="12992064.0" sn="102.15" a="15507.26" fwhm="0.001196" res="351954.6" algo="FTMS"/>
<pk mz="421.080901" i="2059584.5" sn="14.21" a="2094.87" fwhm="0.001199" res="351274.4" algo="FTMS"/>
<pk mz="421.088920" i="4532802.5" sn="34.11" a="5154.80" fwhm="0.001188" res="354378.1" algo="FTMS"/>
<pk mz="421.097113" i="1442884.1" sn="9.25" a="1294.87" fwhm="0.001100" res="382660.7" algo="FTMS"/>
<pk mz="421.114030" i="11699784.0" sn="91.75" a="13584.82" fwhm="0.001179" res="357047.6" algo="FTMS"/>
<pk mz="421.117265" i="2354760.8" sn="16.59" a="2130.29" fwhm="0.001093" res="385303.8" algo="FTMS"/>
<pk mz="421.125187" i="1875530.5" sn="12.73" a="1794.71" fwhm="0.001190" res="353960.3" algo="FTMS"/>
<pk mz="421.127204" i="1460043.0" sn="9.39" a="1301.92" fwhm="0.001101" res="382371.0" algo="FTMS"/>
<pk mz="421.150416" i="6367824.0" sn="48.87" a="7360.97" fwhm="0.001218" res="345723.7" algo="FTMS"/>
<pk mz="421.163515" i="2393683.3" sn="16.90" a="2820.16" fwhm="0.001235" res="341132.3" algo="FTMS"/>
<pk mz="421.186718" i="2468952.5" sn="17.51" a="2356.36" fwhm="0.001141" res="369143.0" algo="FTMS"/>
<pk mz="421.199970" i="1892187.5" sn="12.87" a="1682.07" fwhm="0.001104" res="381582.0" algo="FTMS"/>
<pk mz="421.226534" i="10976866.0" sn="85.94" a="13211.67" fwhm="0.001202" res="350343.5" algo="FTMS"/>
<pk mz="422.036609" i="3178265.0" sn="23.21" a="3710.32" fwhm="0.001224" res="344737.3" algo="FTMS"/>
<pk mz="422.044733" i="2412827.0" sn="17.05" a="2529.74" fwhm="0.001193" res="353709.7" algo="FTMS"/>
<pk mz="422.072946" i="6261537.5" sn="48.01" a="7815.48" fwhm="0.001235" res="341775.3" algo="FTMS"/>
<pk mz="422.080961" i="3496739.3" sn="25.77" a="3758.65" fwhm="0.001193" res="353782.0" algo="FTMS"/>
<pk mz="422.084273" i="26306340.0" z="-1" sn="209.24" a="32435.40" fwhm="0.001198" res="352352.5" algo="FTMS" component_name="c" deconvoluted_molecular_mass="422.084918" deconvoluted_isotopic_mass="422.084922"/>
<pk mz="422.093304" i="1176357.9" sn="7.11" a="846.27" fwhm="0.000999" res="422630.9" algo="FTMS"/>
<pk mz="422.109303" i="5341993.5" sn="40.61" a="5908.92" fwhm="0.001149" res="367292.3" algo="FTMS"/>
<pk mz="422.117364" i="2864427.5" sn="20.69" a="2920.57" fwhm="0.001168" res="361447.3" algo="FTMS"/>
<pk mz="422.145787" i="3596081.8" sn="26.57" a="3934.71" fwhm="0.001154" res="365814.5" algo="FTMS"/>
<pk mz="422.153766" i="1255219.6" sn="7.74" a="989.58" fwhm="0.001175" res="359376.9" algo="FTMS"/>
<pk mz="422.166924" i="1656886.6" sn="10.97" a="1146.48" fwhm="0.001044" res="404221.5" algo="FTMS"/>
<pk mz="422.229822" i="2676804.8" sn="19.18" a="2996.78" fwhm="0.001249" res="337934.5" algo="FTMS"/>
<pk mz="423.020550" i="4506615.5" sn="33.89" a="4636.74" fwhm="0.001130" res="374265.7" algo="FTMS"/>
<pk mz="423.056879" i="12855296.0" sn="101.04" a="16425.76" fwhm="0.001248" res="338938.6" algo="FTMS"/>
<pk mz="423.068122" i="3096578.3" sn="22.55" a="3067.57" fwhm="0.001078" res="392370.9" algo="FTMS"/>
<pk mz="423.073967" i="2768387.5" sn="19.91" a="3064.45" fwhm="0.001234" res="342808.0" algo="FTMS"/>
<pk mz="423.087572" i="3123718.5" z="-1" sn="22.77" a="3234.02" fwhm="0.001122" res="377122.6" algo="FTMS" component_name="c" deconvoluted_molecular_mass="422.084918" deconvoluted_isotopic_mass="423.088224"/>
<pk mz="423.093292" i="16893960.0" sn="133.53" a="21243.97" fwhm="0.001237" res="342035.4" algo="FTMS"/>
<pk mz="423.104667" i="3241482.5" sn="23.72" a="3686.18" fwhm="0.001247" res="339236.1" algo="FTMS"/>
<pk mz="423.129692" i="14387216.0" sn="113.36" a="17971.46" fwhm="0.001225" res="345281.6" algo="FTMS"/>
<pk mz="423.140998" i="1589010.6" sn="10.43" a="1502.92" fwhm="0.001152" res="367299.6" algo="FTMS"/>
<pk mz="423.142772" i="1427731.0" sn="9.13" a="1422.84" fwhm="0.001221" res="346473.5" algo="FTMS"/>
<pk mz="423.166074" i="6508568.5" sn="49.99" a="7764.15" fwhm="0.001172" res="360941.4" algo="FTMS"/>
<pk mz="423.179193" i="2502171.3" sn="17.77" a="2394.80" fwhm="0.001100" res="384809.6" algo="FTMS"/>
<pk mz="423.202495" i="1982240.5" sn="13.59" a="1939.94" fwhm="0.001184" res="357488.2" algo="FTMS"/>
<pk mz="423.238903" i="2222632.8" sn="15.52" a="1869.04" fwhm="0.000997" res="424630.5" algo="FTMS"/>
<pk mz="424.023748" i="1262041.5" sn="7.79" a="874.52" fwhm="0.001004" res="422146.4" algo="FTMS"/>
<pk mz="424.031036" i="1253083.1" sn="7.72" a="937.68" fwhm="0.000992" res="427251.6" algo="FTMS"/>
<pk mz="424.052186" i="4031712.0" sn="30.07" a="4224.95" fwhm="0.001115" res="380336.6" algo="FTMS"/>
<pk mz="424.060382" i="2801889.8" sn="20.18" a="3013.70" fwhm="0.001205" res="352000.4" algo="FTMS"/>
<pk mz="424.088589" i="6531304.0" sn="50.18" a="7616.44" fwhm="0.001210" res="350431.0" algo="FTMS"/>
<pk mz="424.096678" i="3240170.0" sn="23.70" a="3704.19" fwhm="0.001268" res="334486.9" algo="FTMS"/>
<pk mz="424.099863" i="1779690.6" sn="11.96" a="1790.39" fwhm="0.001208" res="351034.8" algo="FTMS"/>
<pk mz="424.124913" i="5020912.5" sn="38.03" a="6013.97" fwhm="0.001251" res="339067.0" algo="FTMS"/>
<pk mz="424.133077" i="3032818.0" sn="22.04" a="2984.70" fwhm="0.001177" res="360375.2" algo="FTMS"/>
<pk mz="424.161331" i="2244344.5" sn="15.69" a="2041.30" fwhm="0.001084" res="391242.8" algo="FTMS"/>
<pk mz="424.169494" i="1326074.3" sn="8.31" a="1172.28" fwhm="0.001217" res="348475.2" algo="FTMS"/>
<pk mz="425.015171" i="1724088.3" sn="11.51" a="1489.43" fwhm="0.001117" res="380640.2" algo="FTMS"/>
<pk mz="425.036203" i="8987069.0" sn="69.93" a="11575.47" fwhm="0.001241" res="342419.8" algo="FTMS"/>
<pk mz="425.047584" i="1239999.5" sn="7.61" a="1005.93" fwhm="0.001137" res="373769.5" algo="FTMS"/>
<pk mz="425.051429" i="1886400.4" sn="12.81" a="2056.28" fwhm="0.001232" res="344975.6" algo="FTMS"/>
<pk mz="425.062809" i="1321666.9" sn="8.27" a="1063.48" fwhm="0.001157" res="367397.5" algo="FTMS"/>
<pk mz="425.072594" i="17910214.0" sn="141.70" a="22911.56" fwhm="0.001235" res="344321.8" algo="FTMS"/>
<pk mz="425.076035" i="3867590.0" sn="28.75" a="4492.97" fwhm="0.001167" res="364346.8" algo="FTMS"/>
<pk mz="425.083882" i="2636743.8" sn="18.85" a="2615.71" fwhm="0.001104" res="385015.5" algo="FTMS"/>
<pk mz="425.092108" i="1189833.5" sn="7.21" a="586.51" fwhm="0.000730" res="582023.2" algo="FTMS"/>
<pk mz="425.108990" i="17852878.0" sn="141.24" a="22444.71" fwhm="0.001218" res="349028.4" algo="FTMS"/>
<pk mz="425.112208" i="3633102.0" sn="26.86" a="3861.14" fwhm="0.001202" res="353624.3" algo="FTMS"/>
<pk mz="425.120247" i="1766863.9" sn="11.85" a="1555.63" fwhm="0.001047" res="405953.9" algo="FTMS"/>
<pk mz="425.128264" i="1192657.6" sn="7.23" a="931.13" fwhm="0.001082" res="392823.6" algo="FTMS"/>
<pk mz="425.145358" i="12452309.0" sn="97.80" a="14756.19" fwhm="0.001195" res="355888.6" algo="FTMS"/>
<pk mz="425.158453" i="1372888.4" sn="8.68" a="978.17" fwhm="0.001029" res="413099.5" algo="FTMS"/>
<pk mz="425.181792" i="4899805.5" sn="37.05" a="6038.08" fwhm="0.001296" res="328074.7" algo="FTMS"/>
<pk mz="425.194746" i="1245920.5" sn="7.66" a="832.01" fwhm="0.000947" res="448819.2" algo="FTMS"/>
<pk mz="425.218222" i="2176997.8" sn="15.15" a="1891.08" fwhm="0.001032" res="412125.1" algo="FTMS"/>
<pk mz="425.254599" i="1259950.0" sn="7.77" a="1419.58" fwhm="0.001526" res="278679.6" algo="FTMS"/>
<pk mz="426.031461" i="1379740.0" sn="8.74" a="1131.53" fwhm="0.001071" res="397705.6" algo="FTMS"/>
<pk mz="426.039604" i="2003357.8" sn="13.75" a="2279.38" fwhm="0.001307" res="326047.9" algo="FTMS"/>
<pk mz="426.046679" i="1949343.4" sn="13.32" a="1557.84" fwhm="0.000960" res="443596.5" algo="FTMS"/>
<pk mz="426.067885" i="3801764.0" sn="28.22" a="4341.60" fwhm="0.001226" res="347431.7" algo="FTMS"/>
<pk mz="426.075844" i="3428006.0" sn="25.21" a="3975.14" fwhm="0.001164" res="365911.1" algo="FTMS"/>
<pk mz="426.104256" i="4542124.5" sn="34.17" a="5136.10" fwhm="0.001198" res="355676.8" algo="FTMS"/>
<pk mz="426.112317" i="4204206.0" sn="31.45" a="4428.94" fwhm="0.001156" res="368750.7" algo="FTMS"/>
<pk mz="426.140606" i="2492084.5" sn="17.68" a="2353.40" fwhm="0.001081" res="394374.3" algo="FTMS"/>
<pk mz="426.148734" i="3105462.3" sn="22.62" a="3101.93" fwhm="0.001151" res="370157.3" algo="FTMS"/>
<pk mz="426.153745" i="1302967.4" sn="8.12" a="994.28" fwhm="0.001083" res="393516.8" algo="FTMS"/>
<pk mz="426.177177" i="1289660.6" sn="8.01" a="1085.09" fwhm="0.001173" res="363365.5" algo="FTMS"/>
<pk mz="426.185061" i="1385918.4" sn="8.79" a="855.97" fwhm="0.000946" res="450304.7" algo="FTMS"/>
<pk mz="426.994255" i="1329523.1" sn="8.33" a="1071.02" fwhm="0.001084" res="393873.5" algo="FTMS"/>
<pk mz="427.015449" i="1590391.9" sn="10.43" a="1652.54" fwhm="0.001363" res="313361.0" algo="FTMS"/>
<pk mz="427.030795" i="3379579.3" sn="24.82" a="3516.75" fwhm="0.001103" res="387221.3" algo="FTMS"/>
<pk mz="427.042010" i="1645949.9" sn="10.88" a="1438.35" fwhm="0.001101" res="387697.0" algo="FTMS"/>
<pk mz="427.051880" i="11895680.0" sn="93.32" a="15362.38" fwhm="0.001271" res="336104.5" algo="FTMS"/>
<pk mz="427.063133" i="1522306.5" sn="9.88" a="1172.81" fwhm="0.001050" res="406698.4" algo="FTMS"/>
<pk mz="427.067074" i="2416003.5" sn="17.07" a="2111.08" fwhm="0.001069" res="399449.2" algo="FTMS"/>
<pk mz="427.078290" i="1707653.9" sn="11.37" a="2250.40" fwhm="0.001658" res="257632.0" algo="FTMS"/>
<pk mz="427.088226" i="17052552.0" sn="134.80" a="21821.30" fwhm="0.001238" res="344940.8" algo="FTMS"/>
<pk mz="427.099433" i="1545866.6" sn="10.07" a="1408.85" fwhm="0.001110" res="384629.9" algo="FTMS"/>
<pk mz="427.103408" i="1545355.5" sn="10.07" a="1163.15" fwhm="0.001065" res="400926.7" algo="FTMS"/>
<pk mz="427.124612" i="14816144.0" sn="116.81" a="18143.06" fwhm="0.001226" res="348467.1" algo="FTMS"/>
<pk mz="427.149539" i="1165973.9" sn="7.02" a="984.20" fwhm="0.001152" res="370920.7" algo="FTMS"/>
<pk mz="427.160991" i="8042392.5" sn="62.32" a="9885.71" fwhm="0.001245" res="343206.0" algo="FTMS"/>
<pk mz="427.197417" i="4823968.5" sn="36.44" a="5272.22" fwhm="0.001179" res="362422.4" algo="FTMS"/>
<pk mz="427.233770" i="3548072.8" sn="26.18" a="3572.89" fwhm="0.001121" res="381112.6" algo="FTMS"/>
<pk mz="427.270134" i="1462960.8" sn="9.40" a="1081.10" fwhm="0.001038" res="411790.9" algo="FTMS"/>
<pk mz="428.025998" i="2700889.3" sn="19.36" a="2817.06" fwhm="0.001167" res="366917.1" algo="FTMS"/>
<pk mz="428.037183" i="1710683.8" sn="11.39" a="1615.69" fwhm="0.001209" res="354051.4" algo="FTMS"/>
<pk mz="428.047155" i="1694302.0" sn="11.26" a="1868.30" fwhm="0.001325" res="322985.7" algo="FTMS"/>
<pk mz="428.055201" i="2109023.8" sn="14.60" a="1886.86" fwhm="0.001026" res="417369.5" algo="FTMS"/>
<pk mz="428.062403" i="2851937.5" sn="20.57" a="3070.56" fwhm="0.001249" res="342625.8" algo="FTMS"/>
<pk mz="428.073702" i="1470051.9" sn="9.46" a="1466.29" fwhm="0.001337" res="320166.4" algo="FTMS"/>
<pk mz="428.083517" i="3406438.0" sn="25.03" a="3403.50" fwhm="0.001089" res="392984.8" algo="FTMS"/>
<pk mz="428.091596" i="3060840.0" sn="22.25" a="3726.30" fwhm="0.001395" res="306767.7" algo="FTMS"/>
<pk mz="428.098659" i="1895785.4" sn="12.88" a="1742.89" fwhm="0.001157" res="370026.3" algo="FTMS"/>
<pk mz="428.109893" i="1260396.0" sn="7.77" a="954.20" fwhm="0.001126" res="380205.5" algo="FTMS"/>
<pk mz="428.119951" i="2443886.3" sn="17.29" a="2463.47" fwhm="0.001121" res="382037.9" algo="FTMS"/>
<pk mz="428.128010" i="2819696.0" sn="20.31" a="3210.03" fwhm="0.001269" res="337501.6" algo="FTMS"/>
<pk mz="428.156262" i="1614966.3" sn="10.62" a="1788.88" fwhm="0.001265" res="338333.6" algo="FTMS"/>
<pk mz="428.164516" i="2169464.0" sn="15.08" a="2423.78" fwhm="0.001285" res="333187.0" algo="FTMS"/>
<pk mz="428.201081" i="1297024.3" sn="8.07" a="1004.91" fwhm="0.001015" res="421977.3" algo="FTMS"/>
<pk mz="429.009953" i="3183412.3" sn="23.24" a="3350.72" fwhm="0.001198" res="358134.6" algo="FTMS"/>
<pk mz="429.021434" i="1340726.8" sn="8.42" a="1207.18" fwhm="0.001219" res="352010.4" algo="FTMS"/>
<pk mz="429.031070" i="3996985.0" sn="29.78" a="4665.29" fwhm="0.001196" res="358628.1" algo="FTMS"/>
<pk mz="429.046363" i="4536636.5" sn="34.12" a="5050.13" fwhm="0.001189" res="360939.5" algo="FTMS"/>
<pk mz="429.057735" i="2795838.8" sn="20.12" a="2821.65" fwhm="0.001086" res="395036.6" algo="FTMS"/>
<pk mz="429.067526" i="12266817.0" sn="96.30" a="15693.88" fwhm="0.001266" res="338988.5" algo="FTMS"/>
<pk mz="429.082699" i="4366660.5" sn="32.76" a="4846.33" fwhm="0.001207" res="355625.3" algo="FTMS"/>
<pk mz="429.093994" i="1438534.9" sn="9.20" a="1241.82" fwhm="0.001144" res="375066.3" algo="FTMS"/>
<pk mz="429.103894" i="12229961.0" sn="96.00" a="15099.01" fwhm="0.001258" res="341085.2" algo="FTMS"/>
<pk mz="429.107151" i="1758025.9" sn="11.77" a="1697.13" fwhm="0.001230" res="348962.9" algo="FTMS"/>
<pk mz="429.119185" i="3093324.5" sn="22.51" a="3503.70" fwhm="0.001201" res="357170.4" algo="FTMS"/>
<pk mz="429.124927" i="2691917.8" sn="19.29" a="2611.01" fwhm="0.001106" res="387947.3" algo="FTMS"/>
<pk mz="429.132130" i="1599311.4" sn="10.36" a="1100.40" fwhm="0.000926" res="463399.0" algo="FTMS"/>
<pk mz="429.140232" i="8572241.0" sn="65.71" a="10140.98" fwhm="0.001224" res="350530.2" algo="FTMS"/>
<pk mz="429.155680" i="1765204.6" sn="11.68" a="2170.56" fwhm="0.001369" res="313541.0" algo="FTMS"/>
<pk mz="429.176690" i="5640537.5" sn="42.44" a="6616.85" fwhm="0.001178" res="364442.9" algo="FTMS"/>
<pk mz="429.210509" i="1620832.8" sn="10.53" a="1298.77" fwhm="0.001032" res="415979.9" algo="FTMS"/>
<pk mz="429.213029" i="5092705.5" sn="38.09" a="6117.18" fwhm="0.001278" res="335794.1" algo="FTMS"/>
<pk mz="429.235321" i="1481574.4" sn="9.42" a="1403.43" fwhm="0.001269" res="338365.6" algo="FTMS"/>
<pk mz="429.249460" i="2852713.5" sn="20.31" a="2814.16" fwhm="0.001138" res="377034.0" algo="FTMS"/>
<pk mz="430.005203" i="1399825.3" sn="8.77" a="1232.60" fwhm="0.001230" res="349659.3" algo="FTMS"/>
<pk mz="430.041646" i="4370969.5" sn="32.36" a="4776.94" fwhm="0.001183" res="363483.2" algo="FTMS"/>
<pk mz="430.049791" i="1228827.1" sn="7.42" a="670.29" fwhm="0.000776" res="553861.3" algo="FTMS"/>
<pk mz="430.052945" i="2163227.8" sn="14.83" a="2163.00" fwhm="0.001167" res="368455.9" algo="FTMS"/>
<pk mz="430.062857" i="1431326.0" sn="9.02" a="1266.76" fwhm="0.001137" res="378296.3" algo="FTMS"/>
<pk mz="430.070915" i="2146335.8" sn="14.70" a="2403.76" fwhm="0.001147" res="374808.0" algo="FTMS"/>
<pk mz="430.078115" i="3719201.5" sn="27.18" a="4427.05" fwhm="0.001256" res="342382.8" algo="FTMS"/>
<pk mz="430.089265" i="1783331.9" sn="11.82" a="1756.70" fwhm="0.001235" res="348330.4" algo="FTMS"/>
<pk mz="430.099110" i="1784870.1" sn="11.83" a="1779.82" fwhm="0.001203" res="357451.4" algo="FTMS"/>
<pk mz="430.107227" i="3346472.0" sn="24.23" a="3706.96" fwhm="0.001250" res="344207.1" algo="FTMS"/>
<pk mz="430.114429" i="2013737.5" sn="13.65" a="1714.41" fwhm="0.001068" res="402696.6" algo="FTMS"/>
<pk mz="430.135627" i="1969198.3" sn="13.29" a="1915.18" fwhm="0.001177" res="365367.4" algo="FTMS"/>
<pk mz="430.143663" i="2178352.0" sn="14.95" a="2278.67" fwhm="0.001253" res="343213.7" algo="FTMS"/>
<pk mz="430.172004" i="1466678.3" sn="9.30" a="1404.10" fwhm="0.001116" res="385408.7" algo="FTMS"/>
<pk mz="430.180016" i="1375032.0" sn="8.58" a="989.06" fwhm="0.000991" res="434282.9" algo="FTMS"/>
<pk mz="430.972610" i="1996263.8" sn="13.51" a="1844.89" fwhm="0.001190" res="362282.1" algo="FTMS"/>
<pk mz="430.989339" i="1402859.5" sn="8.80" a="1013.43" fwhm="0.001012" res="426079.4" algo="FTMS"/>
<pk mz="431.025633" i="5759731.5" sn="43.38" a="6312.75" fwhm="0.001174" res="367072.8" algo="FTMS"/>
<pk mz="431.036887" i="2743542.0" sn="19.44" a="2877.40" fwhm="0.001177" res="366361.5" algo="FTMS"/>
<pk mz="431.046729" i="5364472.0" sn="40.24" a="7154.37" fwhm="0.001352" res="318909.3" algo="FTMS"/>
<pk mz="431.061972" i="6809339.5" sn="51.71" a="8266.98" fwhm="0.001228" res="351075.2" algo="FTMS"/>
<pk mz="431.065283" i="1447036.3" sn="9.15" a="1473.42" fwhm="0.001352" res="318821.7" algo="FTMS"/>
<pk mz="431.073251" i="3885310.0" sn="28.50" a="4310.74" fwhm="0.001187" res="363095.4" algo="FTMS"/>
<pk mz="431.083133" i="7674624.5" sn="58.58" a="9986.99" fwhm="0.001299" res="331758.2" algo="FTMS"/>
<pk mz="431.094839" i="1217666.9" sn="7.33" a="1140.50" fwhm="0.001472" res="292872.3" algo="FTMS"/>
<pk mz="431.098369" i="6981379.5" sn="53.08" a="8857.80" fwhm="0.001263" res="341312.0" algo="FTMS"/>
<pk mz="431.101787" i="1924356.4" sn="12.94" a="1811.63" fwhm="0.001149" res="375200.2" algo="FTMS"/>
<pk mz="431.109642" i="2574598.3" sn="18.10" a="2596.53" fwhm="0.001184" res="363966.3" algo="FTMS"/>
<pk mz="431.119522" i="6805256.5" sn="51.68" a="9027.83" fwhm="0.001347" res="320008.9" algo="FTMS"/>
<pk mz="431.130738" i="1306250.9" sn="8.03" a="1343.63" fwhm="0.001605" res="268642.3" algo="FTMS"/>
<pk mz="431.134820" i="5001995.5" sn="37.36" a="6081.73" fwhm="0.001273" res="338655.3" algo="FTMS"/>
<pk mz="431.138181" i="1184396.5" sn="7.06" a="1053.51" fwhm="0.001319" res="326797.9" algo="FTMS"/>
<pk mz="431.147939" i="1402638.6" sn="8.79" a="1223.19" fwhm="0.001152" res="374139.3" algo="FTMS"/>
<pk mz="431.155806" i="4421392.5" sn="32.76" a="5168.67" fwhm="0.001243" res="346979.7" algo="FTMS"/>
<pk mz="431.171105" i="2220307.8" sn="15.28" a="2456.65" fwhm="0.001309" res="329286.6" algo="FTMS"/>
<pk mz="431.178220" i="1331477.4" sn="8.23" a="889.33" fwhm="0.000880" res="490196.9" algo="FTMS"/>
<pk mz="431.184381" i="1244950.6" sn="7.54" a="1207.97" fwhm="0.001425" res="302479.5" algo="FTMS"/>
<pk mz="431.192275" i="4315416.5" sn="31.91" a="5789.98" fwhm="0.001366" res="315703.3" algo="FTMS"/>
<pk mz="431.214628" i="1189661.4" sn="7.10" a="998.85" fwhm="0.001142" res="377504.8" algo="FTMS"/>
<pk mz="431.226231" i="15843104.0" sn="123.42" a="19933.77" fwhm="0.001230" res="350514.5" algo="FTMS"/>
<pk mz="431.228606" i="3606816.5" sn="26.29" a="4095.32" fwhm="0.001245" res="346256.5" algo="FTMS"/>
<pk mz="431.265027" i="1687336.5" sn="11.05" a="1685.56" fwhm="0.001224" res="352215.6" algo="FTMS"/>
<pk mz="432.020964" i="2944975.8" sn="21.04" a="3141.15" fwhm="0.001221" res="353806.8" algo="FTMS"/>
<pk mz="432.028871" i="1203793.6" sn="7.21" a="1200.55" fwhm="0.001251" res="345410.2" algo="FTMS"/>
<pk mz="432.057304" i="5792728.0" sn="43.64" a="6728.63" fwhm="0.001232" res="350565.4" algo="FTMS"/>
<pk mz="432.065370" i="1910489.6" sn="12.82" a="1770.81" fwhm="0.001181" res="365787.7" algo="FTMS"/>
<pk mz="432.068601" i="4098010.5" sn="30.19" a="4780.10" fwhm="0.001249" res="346062.8" algo="FTMS"/>
<pk mz="432.086384" i="2304222.3" sn="15.95" a="2563.91" fwhm="0.001288" res="335407.8" algo="FTMS"/>
<pk mz="432.093633" i="4621280.0" sn="34.34" a="5119.93" fwhm="0.001193" res="362220.8" algo="FTMS"/>
<pk mz="432.101885" i="1188321.8" sn="7.09" a="813.66" fwhm="0.001044" res="414014.5" algo="FTMS"/>
<pk mz="432.104845" i="1812962.4" sn="12.05" a="1939.09" fwhm="0.001275" res="338828.5" algo="FTMS"/>
<pk mz="432.123074" i="1400038.5" sn="8.77" a="1067.06" fwhm="0.001023" res="422505.7" algo="FTMS"/>
<pk mz="432.130083" i="2647272.0" sn="18.67" a="3058.52" fwhm="0.001362" res="317277.4" algo="FTMS"/>
<pk mz="432.151286" i="2175980.8" sn="14.93" a="1996.37" fwhm="0.001120" res="385884.6" algo="FTMS"/>
<pk mz="432.166459" i="1446384.0" sn="9.14" a="1005.60" fwhm="0.001006" res="429455.4" algo="FTMS"/>
<pk mz="432.187572" i="2371572.8" sn="16.48" a="2447.73" fwhm="0.001141" res="378932.5" algo="FTMS"/>
<pk mz="432.229496" i="4103166.0" sn="30.23" a="5088.05" fwhm="0.001306" res="330843.2" algo="FTMS"/>
<pk mz="432.999617" i="1183912.3" sn="7.06" a="845.50" fwhm="0.001067" res="405980.8" algo="FTMS"/>
<pk mz="433.004849" i="2518185.5" sn="17.65" a="2701.26" fwhm="0.001176" res="368137.9" algo="FTMS"/>
<pk mz="433.041260" i="10428593.0" sn="80.43" a="13150.53" fwhm="0.001279" res="338669.0" algo="FTMS"/>
<pk mz="433.052565" i="3568308.0" sn="25.98" a="3928.50" fwhm="0.001164" res="371881.6" algo="FTMS"/>
<pk mz="433.062480" i="3700406.0" sn="27.03" a="4537.94" fwhm="0.001268" res="341504.2" algo="FTMS"/>
<pk mz="433.077629" i="10774713.0" sn="83.18" a="12704.35" fwhm="0.001184" res="365926.5" algo="FTMS"/>
<pk mz="433.080989" i="1734074.3" sn="11.42" a="1556.18" fwhm="0.001073" res="403760.2" algo="FTMS"/>
<pk mz="433.088904" i="4424892.0" sn="32.78" a="4992.08" fwhm="0.001212" res="357408.8" algo="FTMS"/>
<pk mz="433.090920" i="1598396.4" sn="10.34" a="1623.27" fwhm="0.001251" res="346060.4" algo="FTMS"/>
<pk mz="433.098801" i="3059390.3" sn="21.94" a="4104.05" fwhm="0.001303" res="332484.3" algo="FTMS"/>
<pk mz="433.114065" i="9879745.0" sn="76.08" a="12640.32" fwhm="0.001264" res="342546.2" algo="FTMS"/>
<pk mz="433.125316" i="2364612.0" sn="16.43" a="2556.09" fwhm="0.001257" res="344685.3" algo="FTMS"/>
<pk mz="433.135052" i="2213830.0" sn="15.23" a="2843.56" fwhm="0.001414" res="306245.6" algo="FTMS"/>
<pk mz="433.150404" i="5347529.5" sn="40.10" a="6469.71" fwhm="0.001261" res="343526.0" algo="FTMS"/>
<pk mz="433.163572" i="2124748.5" sn="14.52" a="2546.62" fwhm="0.001375" res="315020.6" algo="FTMS"/>
<pk mz="433.171394" i="2019790.1" sn="13.69" a="1963.55" fwhm="0.001145" res="378323.7" algo="FTMS"/>
<pk mz="433.186855" i="2173137.5" sn="14.91" a="2088.53" fwhm="0.001151" res="376280.8" algo="FTMS"/>
<pk mz="433.199933" i="2169812.5" sn="14.88" a="2373.04" fwhm="0.001236" res="350367.5" algo="FTMS"/>
<pk mz="433.205473" i="2803413.8" sn="19.91" a="2802.50" fwhm="0.001141" res="379687.8" algo="FTMS"/>
<pk mz="433.207944" i="2065878.3" sn="14.06" a="2385.90" fwhm="0.001361" res="318372.8" algo="FTMS"/>
<pk mz="433.244518" i="1242590.4" sn="7.52" a="1311.66" fwhm="0.001489" res="290924.4" algo="FTMS"/>
<pk mz="434.036529" i="5352845.0" sn="40.14" a="6180.73" fwhm="0.001228" res="353371.0" algo="FTMS"/>
<pk mz="434.044587" i="2219151.0" sn="15.27" a="2392.70" fwhm="0.001319" res="329144.2" algo="FTMS"/>
<pk mz="434.047588" i="1361423.6" sn="8.46" a="1202.72" fwhm="0.001489" res="291444.4" algo="FTMS"/>
<pk mz="434.072829" i="6918549.0" sn="52.57" a="8667.64" fwhm="0.001273" res="341091.2" algo="FTMS"/>
<pk mz="434.080903" i="1912727.0" sn="12.84" a="1836.93" fwhm="0.001171" res="370838.2" algo="FTMS"/>
<pk mz="434.084180" i="4234135.5" sn="31.26" a="5065.46" fwhm="0.001296" res="335018.8" algo="FTMS"/>
<pk mz="434.109275" i="6570397.0" sn="49.81" a="8303.70" fwhm="0.001288" res="336978.6" algo="FTMS"/>
<pk mz="434.117360" i="1552287.0" sn="9.98" a="1532.99" fwhm="0.001232" res="352303.4" algo="FTMS"/>
<pk mz="434.120693" i="1610143.8" sn="10.44" a="1654.66" fwhm="0.001282" res="338498.9" algo="FTMS"/>
<pk mz="434.130452" i="1277345.9" sn="7.79" a="1050.87" fwhm="0.001164" res="372851.9" algo="FTMS"/>
<pk mz="434.145629" i="2978725.3" sn="21.30" a="3114.76" fwhm="0.001206" res="359887.0" algo="FTMS"/>
<pk mz="434.153665" i="1352615.0" sn="8.39" a="1040.10" fwhm="0.001069" res="406279.8" algo="FTMS"/>
<pk mz="434.166761" i="5521834.0" sn="41.49" a="7037.38" fwhm="0.001297" res="334807.0" algo="FTMS"/>
<pk mz="434.203242" i="2272178.0" sn="15.69" a="2178.50" fwhm="0.001142" res="380323.1" algo="FTMS"/>
<pk mz="435.020540" i="6996582.0" sn="53.19" a="8646.76" fwhm="0.001225" res="355202.9" algo="FTMS"/>
<pk mz="435.031733" i="1511016.8" sn="9.65" a="1544.87" fwhm="0.001272" res="342102.1" algo="FTMS"/>
<pk mz="435.056956" i="13476462.0" sn="104.62" a="18030.94" fwhm="0.001280" res="339757.9" algo="FTMS"/>
<pk mz="435.068170" i="4860528.5" sn="36.23" a="5686.71" fwhm="0.001228" res="354201.8" algo="FTMS"/>
<pk mz="435.078419" i="1604851.0" sn="10.39" a="1841.72" fwhm="0.001490" res="291992.0" algo="FTMS"/>
<pk mz="435.093348" i="15639158.0" sn="121.79" a="19944.63" fwhm="0.001282" res="339294.6" algo="FTMS"/>
<pk mz="435.096737" i="2487927.0" sn="17.40" a="2640.86" fwhm="0.001210" res="359636.4" algo="FTMS"/>
<pk mz="435.104587" i="4377209.0" sn="32.40" a="4961.04" fwhm="0.001227" res="354661.8" algo="FTMS"/>
<pk mz="435.125071" i="1239165.3" sn="7.49" a="956.39" fwhm="0.000958" res="454012.8" algo="FTMS"/>
<pk mz="435.129684" i="12683902.0" sn="98.33" a="16525.18" fwhm="0.001283" res="339266.4" algo="FTMS"/>
<pk mz="435.140911" i="1827200.8" sn="12.16" a="1944.42" fwhm="0.001284" res="338975.2" algo="FTMS"/>
<pk mz="435.142706" i="2103425.3" sn="14.35" a="2287.24" fwhm="0.001254" res="346990.6" algo="FTMS"/>
<pk mz="435.166084" i="4855430.5" sn="36.19" a="5840.04" fwhm="0.001253" res="347300.6" algo="FTMS"/>
<pk mz="435.170259" i="1280647.3" sn="7.82" a="1053.95" fwhm="0.001196" res="363918.6" algo="FTMS"/>
<pk mz="435.179199" i="3235977.3" sn="23.34" a="3887.04" fwhm="0.001314" res="331145.3" algo="FTMS"/>
<pk mz="435.187183" i="1429643.0" sn="9.00" a="1083.65" fwhm="0.001052" res="413766.7" algo="FTMS"/>
<pk mz="435.202728" i="1679246.4" sn="10.98" a="1661.75" fwhm="0.001266" res="343682.5" algo="FTMS"/>
<pk mz="435.215627" i="2217105.3" sn="15.25" a="1938.99" fwhm="0.001148" res="379091.1" algo="FTMS"/>
<pk mz="436.015767" i="2092865.6" sn="14.26" a="2183.11" fwhm="0.001268" res="343787.8" algo="FTMS"/>
<pk mz="436.023998" i="1361219.4" sn="8.46" a="931.24" fwhm="0.000983" res="443558.7" algo="FTMS"/>
<pk mz="436.030939" i="1233477.0" sn="7.44" a="822.03" fwhm="0.000911" res="478850.2" algo="FTMS"/>
<pk mz="436.052161" i="6258505.5" sn="47.33" a="8230.73" fwhm="0.001352" res="322508.0" algo="FTMS"/>
<pk mz="436.060284" i="2753867.5" sn="19.51" a="2887.55" fwhm="0.001205" res="361922.3" algo="FTMS"/>
<pk mz="436.063305" i="1823564.1" sn="12.13" a="1728.74" fwhm="0.001166" res="374120.7" algo="FTMS"/>
<pk mz="436.067566" i="1434445.0" sn="9.04" a="1060.88" fwhm="0.001023" res="426162.0" algo="FTMS"/>
<pk mz="436.078569" i="1382479.5" sn="8.63" a="1339.36" fwhm="0.001283" res="339964.0" algo="FTMS"/>
<pk mz="436.088541" i="7402321.5" sn="56.41" a="9080.05" fwhm="0.001254" res="347819.6" algo="FTMS"/>
<pk mz="436.096660" i="3402579.5" sn="24.66" a="4080.58" fwhm="0.001236" res="352878.6" algo="FTMS"/>
<pk mz="436.099888" i="8772436.0" sn="67.28" a="11348.02" fwhm="0.001296" res="336427.5" algo="FTMS"/>
<pk mz="436.124968" i="5656409.5" sn="42.55" a="6647.63" fwhm="0.001235" res="353152.0" algo="FTMS"/>
<pk mz="436.133092" i="2781531.5" sn="19.73" a="2924.56" fwhm="0.001179" res="370068.1" algo="FTMS"/>
<pk mz="436.136234" i="1225692.1" sn="7.38" a="1381.60" fwhm="0.001739" res="250846.3" algo="FTMS"/>
<pk mz="436.146255" i="1190366.4" sn="7.10" a="1005.04" fwhm="0.001168" res="373509.0" algo="FTMS"/>
<pk mz="436.161311" i="2719073.8" sn="19.23" a="2865.98" fwhm="0.001222" res="356953.5" algo="FTMS"/>
<pk mz="436.169532" i="1490019.5" sn="9.48" a="1406.75" fwhm="0.001248" res="349471.7" algo="FTMS"/>
<pk mz="436.182628" i="1479526.4" sn="9.40" a="1756.87" fwhm="0.001434" res="304254.5" algo="FTMS"/>
<pk mz="437.015156" i="1387549.8" sn="8.66" a="1236.65" fwhm="0.001230" res="355433.3" algo="FTMS"/>
<pk mz="437.036170" i="11711522.0" sn="90.61" a="15939.36" fwhm="0.001330" res="328522.1" algo="FTMS"/>
<pk mz="437.047471" i="2135077.0" sn="14.60" a="2698.62" fwhm="0.001312" res="333192.8" algo="FTMS"/>
<pk mz="437.072602" i="17912874.0" sn="139.83" a="23648.96" fwhm="0.001302" res="335786.6" algo="FTMS"/>
<pk mz="437.083859" i="5484589.0" sn="41.18" a="6848.59" fwhm="0.001290" res="338834.2" algo="FTMS"/>
<pk mz="437.089634" i="2965038.3" sn="21.19" a="3469.45" fwhm="0.001259" res="347066.5" algo="FTMS"/>
<pk mz="437.103395" i="1795889.3" sn="11.91" a="1963.33" fwhm="0.001208" res="361943.8" algo="FTMS"/>
<pk mz="437.108995" i="19719218.0" sn="154.17" a="26251.99" fwhm="0.001308" res="334137.3" algo="FTMS"/>
<pk mz="437.112238" i="1198899.1" sn="7.17" a="890.14" fwhm="0.001060" res="412308.2" algo="FTMS"/>
<pk mz="437.120210" i="3763765.0" sn="27.53" a="4455.57" fwhm="0.001264" res="345937.6" algo="FTMS"/>
<pk mz="437.128492" i="1345078.8" sn="8.33" a="887.21" fwhm="0.000923" res="473758.4" algo="FTMS"/>
<pk mz="437.139840" i="1201977.3" sn="7.19" a="860.60" fwhm="0.001048" res="417072.0" algo="FTMS"/>
<pk mz="437.145367" i="11197498.0" sn="86.53" a="14996.91" fwhm="0.001273" res="343377.0" algo="FTMS"/>
<pk mz="437.158449" i="1892669.4" sn="12.67" a="1814.21" fwhm="0.001173" res="372797.5" algo="FTMS"/>
<pk mz="437.181806" i="5205058.5" sn="38.97" a="5923.03" fwhm="0.001223" res="357333.6" algo="FTMS"/>
<pk mz="437.194824" i="2722885.3" sn="19.26" a="2755.14" fwhm="0.001154" res="378746.7" algo="FTMS"/>
<pk mz="437.218149" i="2077258.5" sn="14.14" a="2205.06" fwhm="0.001241" res="352396.2" algo="FTMS"/>
<pk mz="437.231168" i="1662285.4" sn="10.84" a="1546.37" fwhm="0.001273" res="343385.8" algo="FTMS"/>
<pk mz="438.031482" i="2267389.5" sn="15.65" a="2490.39" fwhm="0.001224" res="357992.1" algo="FTMS"/>
<pk mz="438.039580" i="2268927.3" sn="15.66" a="2292.48" fwhm="0.001138" res="384991.3" algo="FTMS"/>
<pk mz="438.046940" i="1769217.0" sn="11.69" a="1857.59" fwhm="0.001240" res="353147.6" algo="FTMS"/>
<pk mz="438.067831" i="6937861.5" sn="52.72" a="8820.73" fwhm="0.001308" res="334912.7" algo="FTMS"/>
<pk mz="438.075907" i="3713799.3" sn="27.13" a="4885.02" fwhm="0.001347" res="325169.5" algo="FTMS"/>
<pk mz="438.079050" i="2491400.0" sn="17.42" a="3054.10" fwhm="0.001391" res="314875.4" algo="FTMS"/>
<pk mz="438.104217" i="7833869.5" sn="59.83" a="10551.44" fwhm="0.001331" res="329197.4" algo="FTMS"/>
<pk mz="438.112286" i="3668751.3" sn="26.77" a="4422.82" fwhm="0.001339" res="327139.4" algo="FTMS"/>
<pk mz="438.115440" i="1515536.0" sn="9.68" a="1446.19" fwhm="0.001277" res="343123.5" algo="FTMS"/>
<pk mz="438.124434" i="2043666.0" sn="13.87" a="1771.85" fwhm="0.000995" res="440491.3" algo="FTMS"/>
<pk mz="438.140528" i="5363989.5" sn="40.23" a="6314.02" fwhm="0.001259" res="348003.8" algo="FTMS"/>
<pk mz="438.148690" i="2829079.3" sn="20.10" a="3259.80" fwhm="0.001336" res="327918.4" algo="FTMS"/>
<pk mz="438.151841" i="1385752.0" sn="8.65" a="1453.70" fwhm="0.001435" res="305300.1" algo="FTMS"/>
<pk mz="438.176987" i="1408029.6" sn="8.82" a="1150.81" fwhm="0.001157" res="378597.4" algo="FTMS"/>
<pk mz="439.015507" i="3492822.3" sn="25.37" a="4180.44" fwhm="0.001273" res="344781.2" algo="FTMS"/>
<pk mz="439.030868" i="2665945.5" sn="18.81" a="2895.14" fwhm="0.001247" res="352076.6" algo="FTMS"/>
<pk mz="439.042097" i="1594588.0" sn="10.30" a="1657.77" fwhm="0.001247" res="352013.3" algo="FTMS"/>
<pk mz="439.051847" i="13553118.0" sn="105.22" a="19096.79" fwhm="0.001362" res="322362.7" algo="FTMS"/>
<pk mz="439.055299" i="1297887.0" sn="7.95" a="915.81" fwhm="0.001075" res="408265.8" algo="FTMS"/>
<pk mz="439.063197" i="2323424.8" sn="16.09" a="2636.03" fwhm="0.001325" res="331449.6" algo="FTMS"/>
<pk mz="439.067193" i="1388001.5" sn="8.66" a="1182.98" fwhm="0.001067" res="411462.5" algo="FTMS"/>
<pk mz="439.071362" i="1531362.5" sn="9.80" a="1098.65" fwhm="0.000971" res="452286.5" algo="FTMS"/>
<pk mz="439.088219" i="20387302.0" sn="159.47" a="28065.10" fwhm="0.001316" res="333769.3" algo="FTMS"/>
<pk mz="439.091279" i="1955814.9" sn="13.17" a="2501.47" fwhm="0.001589" res="276394.3" algo="FTMS"/>
<pk mz="439.099476" i="2463720.8" sn="17.20" a="2867.75" fwhm="0.001290" res="340444.1" algo="FTMS"/>
<pk mz="439.124625" i="17925614.0" sn="139.93" a="23382.62" fwhm="0.001306" res="336201.1" algo="FTMS"/>
<pk mz="439.127866" i="8195567.0" sn="62.70" a="10097.50" fwhm="0.001239" res="354382.0" algo="FTMS"/>
<pk mz="439.135917" i="1773808.6" sn="11.73" a="1659.22" fwhm="0.001160" res="378586.0" algo="FTMS"/>
<pk mz="439.144003" i="1447410.5" sn="9.14" a="1231.82" fwhm="0.001123" res="390983.2" algo="FTMS"/>
<pk mz="439.155440" i="1321077.0" sn="8.13" a="1261.65" fwhm="0.001271" res="345472.6" algo="FTMS"/>
<pk mz="439.161010" i="9639414.0" sn="74.16" a="12487.34" fwhm="0.001273" res="345088.3" algo="FTMS"/>
<pk mz="439.174014" i="1639161.0" sn="10.66" a="1672.84" fwhm="0.001286" res="341467.1" algo="FTMS"/>
<pk mz="439.197325" i="4080638.3" sn="30.04" a="5088.49" fwhm="0.001321" res="332445.8" algo="FTMS"/>
<pk mz="439.210278" i="1310977.0" sn="8.05" a="978.41" fwhm="0.000986" res="445249.7" algo="FTMS"/>
<pk mz="439.233722" i="2443782.3" sn="17.04" a="2530.31" fwhm="0.001211" res="362616.2" algo="FTMS"/>
<pk mz="440.025888" i="2039220.6" sn="13.83" a="2105.32" fwhm="0.001237" res="355665.2" algo="FTMS"/>
<pk mz="440.037146" i="1265335.1" sn="7.69" a="1138.26" fwhm="0.001194" res="368530.8" algo="FTMS"/>
<pk mz="440.047083" i="2707129.3" sn="19.13" a="3033.84" fwhm="0.001316" res="334428.7" algo="FTMS"/>
<pk mz="440.055025" i="2920635.0" sn="20.54" a="3383.85" fwhm="0.001308" res="336458.4" algo="FTMS"/>
<pk mz="440.062276" i="1923260.6" sn="12.73" a="1709.59" fwhm="0.001126" res="390931.1" algo="FTMS"/>
<pk mz="440.073612" i="1460927.1" sn="9.12" a="1514.19" fwhm="0.001327" res="331556.9" algo="FTMS"/>
<pk mz="440.083426" i="5080769.5" sn="37.45" a="6532.06" fwhm="0.001382" res="318554.3" algo="FTMS"/>
<pk mz="440.091588" i="4035267.0" sn="29.27" a="5073.67" fwhm="0.001352" res="325613.2" algo="FTMS"/>
<pk mz="440.094810" i="5023428.0" sn="37.01" a="6214.68" fwhm="0.001305" res="337228.7" algo="FTMS"/>
<pk mz="440.119915" i="4718281.5" sn="34.62" a="5942.88" fwhm="0.001274" res="345480.2" algo="FTMS"/>
<pk mz="440.127996" i="3829451.0" sn="27.66" a="4099.38" fwhm="0.001158" res="380172.6" algo="FTMS"/>
<pk mz="440.131215" i="1498571.8" sn="9.41" a="1326.02" fwhm="0.001133" res="388460.1" algo="FTMS"/>
<pk mz="440.156341" i="2522321.3" sn="17.42" a="2731.02" fwhm="0.001231" res="357685.8" algo="FTMS"/>
<pk mz="440.164426" i="1943507.1" sn="12.89" a="2343.24" fwhm="0.001228" res="358485.1" algo="FTMS"/>
<pk mz="440.200779" i="1288923.1" sn="7.77" a="995.71" fwhm="0.001133" res="388508.8" algo="FTMS"/>
<pk mz="441.009919" i="2975629.3" sn="20.97" a="3260.41" fwhm="0.001247" res="353698.5" algo="FTMS"/>
<pk mz="441.021316" i="1209231.8" sn="7.14" a="959.58" fwhm="0.001093" res="403386.0" algo="FTMS"/>
<pk mz="441.031117" i="6258578.0" sn="46.67" a="8343.75" fwhm="0.001349" res="326868.6" algo="FTMS"/>
<pk mz="441.046378" i="3456917.3" sn="24.74" a="5022.95" fwhm="0.001466" res="300824.6" algo="FTMS"/>
<pk mz="441.057738" i="1780631.8" sn="11.62" a="1632.84" fwhm="0.001219" res="361864.8" algo="FTMS"/>
<pk mz="441.067458" i="16613274.0" sn="127.74" a="23418.01" fwhm="0.001378" res="320021.7" algo="FTMS"/>
<pk mz="441.078862" i="1964700.4" sn="13.06" a="2407.58" fwhm="0.001456" res="302860.5" algo="FTMS"/>
<pk mz="441.082791" i="2573213.3" sn="17.82" a="2609.82" fwhm="0.001203" res="366707.0" algo="FTMS"/>
<pk mz="441.094201" i="1458079.9" sn="9.09" a="1743.89" fwhm="0.001499" res="294200.9" algo="FTMS"/>
<pk mz="441.103899" i="19490722.0" sn="150.27" a="26540.22" fwhm="0.001326" res="332751.8" algo="FTMS"/>
<pk mz="441.115231" i="1951140.5" sn="12.95" a="1841.99" fwhm="0.001141" res="386718.6" algo="FTMS"/>
<pk mz="441.119157" i="1299109.4" sn="7.85" a="1092.43" fwhm="0.001172" res="376239.1" algo="FTMS"/>
<pk mz="441.132205" i="1421224.1" sn="8.80" a="1316.17" fwhm="0.001192" res="370022.4" algo="FTMS"/>
<pk mz="441.140275" i="13438890.0" sn="102.89" a="17807.90" fwhm="0.001342" res="328744.9" algo="FTMS"/>
<pk mz="441.176643" i="6507442.0" sn="48.62" a="8028.87" fwhm="0.001280" res="344555.1" algo="FTMS"/>
<pk mz="441.213047" i="4343738.0" sn="31.68" a="5090.51" fwhm="0.001236" res="356831.2" algo="FTMS"/>
<pk mz="441.249403" i="2226626.0" sn="15.11" a="2405.42" fwhm="0.001258" res="350863.5" algo="FTMS"/>
<pk mz="442.005453" i="1302888.5" sn="7.87" a="1005.40" fwhm="0.001041" res="424567.8" algo="FTMS"/>
<pk mz="442.034228" i="1300078.9" sn="7.85" a="957.94" fwhm="0.001068" res="413786.6" algo="FTMS"/>
<pk mz="442.041446" i="3235440.5" sn="23.00" a="3802.60" fwhm="0.001282" res="344709.4" algo="FTMS"/>
<pk mz="442.052864" i="2193011.0" sn="14.84" a="2321.08" fwhm="0.001217" res="363217.4" algo="FTMS"/>
<pk mz="442.062722" i="3086453.3" sn="21.84" a="3506.23" fwhm="0.001248" res="354282.5" algo="FTMS"/>
<pk mz="442.070799" i="2745975.0" sn="19.17" a="3090.35" fwhm="0.001177" res="375635.4" algo="FTMS"/>
<pk mz="442.078086" i="1989752.5" sn="13.25" a="1920.01" fwhm="0.001158" res="381605.6" algo="FTMS"/>
<pk mz="442.089252" i="1358459.0" sn="8.31" a="1005.45" fwhm="0.001042" res="424380.6" algo="FTMS"/>
<pk mz="442.099149" i="3689085.3" sn="26.56" a="4721.15" fwhm="0.001291" res="342513.1" algo="FTMS"/>
<pk mz="442.107267" i="4343423.0" sn="31.68" a="5671.79" fwhm="0.001398" res="316137.7" algo="FTMS"/>
<pk mz="442.135581" i="2738821.3" sn="19.12" a="2914.86" fwhm="0.001272" res="347659.2" algo="FTMS"/>
<pk mz="442.143567" i="3291783.0" sn="23.45" a="3632.45" fwhm="0.001265" res="349551.1" algo="FTMS"/>
<pk mz="442.171732" i="1622925.1" sn="10.38" a="1485.21" fwhm="0.001269" res="348533.8" algo="FTMS"/>
<pk mz="442.180075" i="1319311.0" sn="8.00" a="1107.04" fwhm="0.001085" res="407626.7" algo="FTMS"/>
<pk mz="443.025660" i="5338441.5" sn="39.47" a="6860.57" fwhm="0.001338" res="331027.6" algo="FTMS"/>
<pk mz="443.036883" i="2161483.8" sn="14.59" a="1968.64" fwhm="0.001077" res="411545.7" algo="FTMS"/>
<pk mz="443.046763" i="8503630.0" sn="64.25" a="11461.84" fwhm="0.001328" res="333744.9" algo="FTMS"/>
<pk mz="443.062040" i="4236625.5" sn="30.84" a="4924.50" fwhm="0.001260" res="351511.9" algo="FTMS"/>
<pk mz="443.073244" i="2421587.8" sn="16.63" a="2589.67" fwhm="0.001235" res="358681.0" algo="FTMS"/>
<pk mz="443.083160" i="14844246.0" sn="113.89" a="19830.23" fwhm="0.001315" res="336940.9" algo="FTMS"/>
<pk mz="443.098494" i="3265369.5" sn="23.24" a="4078.44" fwhm="0.001366" res="324474.3" algo="FTMS"/>
<pk mz="443.109569" i="1816155.9" sn="11.89" a="1578.46" fwhm="0.001128" res="392772.0" algo="FTMS"/>
<pk mz="443.111380" i="1339228.3" sn="8.16" a="1116.97" fwhm="0.001118" res="396198.8" algo="FTMS"/>
<pk mz="443.119568" i="11258206.0" sn="85.81" a="15707.61" fwhm="0.001401" res="316225.2" algo="FTMS"/>
<pk mz="443.122736" i="2876766.8" sn="20.19" a="3170.62" fwhm="0.001246" res="355712.6" algo="FTMS"/>
<pk mz="443.134778" i="2456929.5" sn="16.91" a="2437.26" fwhm="0.001208" res="366721.0" algo="FTMS"/>
<pk mz="443.155866" i="6872422.0" sn="51.48" a="8617.94" fwhm="0.001299" res="341238.9" algo="FTMS"/>
<pk mz="443.171148" i="1588329.4" sn="10.11" a="1750.79" fwhm="0.001360" res="325855.1" algo="FTMS"/>
<pk mz="443.192207" i="6814062.0" sn="51.02" a="9136.27" fwhm="0.001351" res="328031.4" algo="FTMS"/>
<pk mz="443.214707" i="1432435.0" sn="8.89" a="1532.22" fwhm="0.001434" res="309075.6" algo="FTMS"/>
<pk mz="443.228684" i="4680054.0" sn="34.31" a="5923.42" fwhm="0.001343" res="329945.7" algo="FTMS"/>
<pk mz="443.265056" i="2820990.3" sn="19.76" a="2886.16" fwhm="0.001195" res="370869.8" algo="FTMS"/>
<pk mz="444.020811" i="2711588.8" sn="18.90" a="3208.62" fwhm="0.001408" res="315299.3" algo="FTMS"/>
<pk mz="444.028937" i="1518630.6" sn="9.56" a="1344.16" fwhm="0.001172" res="378828.3" algo="FTMS"/>
<pk mz="444.032032" i="1363367.3" sn="8.34" a="1537.79" fwhm="0.001450" res="306135.1" algo="FTMS"/>
<pk mz="444.050099" i="1563179.3" sn="9.91" a="1528.54" fwhm="0.001268" res="350225.3" algo="FTMS"/>
<pk mz="444.057178" i="3948076.8" sn="28.58" a="4693.13" fwhm="0.001263" res="351472.7" algo="FTMS"/>
<pk mz="444.068484" i="1812015.4" sn="11.86" a="1838.93" fwhm="0.001258" res="352978.2" algo="FTMS"/>
<pk mz="444.078392" i="1809969.5" sn="11.84" a="2070.01" fwhm="0.001344" res="330295.9" algo="FTMS"/>
<pk mz="444.086454" i="3080755.3" sn="21.79" a="3941.37" fwhm="0.001435" res="309452.8" algo="FTMS"/>
<pk mz="444.093622" i="2688565.0" sn="18.72" a="2838.01" fwhm="0.001220" res="364066.1" algo="FTMS"/>
<pk mz="444.104961" i="1740599.4" sn="11.30" a="1551.90" fwhm="0.001167" res="380567.3" algo="FTMS"/>
<pk mz="444.114821" i="2067769.5" sn="13.86" a="2251.07" fwhm="0.001308" res="339554.6" algo="FTMS"/>
<pk mz="444.122900" i="2428987.3" sn="16.69" a="2942.59" fwhm="0.001389" res="319633.8" algo="FTMS"/>
<pk mz="444.129968" i="1518396.9" sn="9.56" a="1255.50" fwhm="0.001069" res="415557.0" algo="FTMS"/>
<pk mz="444.151225" i="1821505.6" sn="11.93" a="2119.67" fwhm="0.001442" res="307972.1" algo="FTMS"/>
<pk mz="444.159215" i="1924163.4" sn="12.73" a="2021.89" fwhm="0.001258" res="353181.3" algo="FTMS"/>
<pk mz="444.187646" i="1775433.6" sn="11.57" a="1684.61" fwhm="0.001337" res="332114.2" algo="FTMS"/>
<pk mz="444.195730" i="1475403.4" sn="9.22" a="1253.37" fwhm="0.001145" res="387910.0" algo="FTMS"/>
<pk mz="444.232144" i="1863507.4" sn="12.26" a="1961.61" fwhm="0.001282" res="346389.7" algo="FTMS"/>
<pk mz="445.005029" i="2643710.0" sn="18.37" a="2954.25" fwhm="0.001274" res="349428.5" algo="FTMS"/>
<pk mz="445.026004" i="2245634.8" sn="15.25" a="2536.19" fwhm="0.001331" res="334344.2" algo="FTMS"/>
<pk mz="445.041280" i="7136006.0" sn="53.54" a="9963.87" fwhm="0.001413" res="314967.4" algo="FTMS"/>
<pk mz="445.052464" i="2969352.5" sn="20.92" a="3639.50" fwhm="0.001267" res="351369.2" algo="FTMS"/>
<pk mz="445.062409" i="7862026.5" sn="59.22" a="10675.31" fwhm="0.001380" res="322581.6" algo="FTMS"/>
<pk mz="445.077645" i="6331150.0" sn="47.24" a="7651.12" fwhm="0.001275" res="348954.2" algo="FTMS"/>
<pk mz="445.088873" i="3062032.5" sn="21.64" a="3371.34" fwhm="0.001219" res="365045.7" algo="FTMS"/>
<pk mz="445.098757" i="7960339.0" sn="59.99" a="11320.42" fwhm="0.001396" res="318819.7" algo="FTMS"/>
<pk mz="445.114102" i="5630742.0" sn="41.75" a="7175.95" fwhm="0.001312" res="339364.8" algo="FTMS"/>
<pk mz="445.117372" i="1230102.9" sn="7.30" a="936.81" fwhm="0.001160" res="383618.9" algo="FTMS"/>
<pk mz="445.125330" i="1477912.6" sn="9.24" a="1570.00" fwhm="0.001359" res="327599.4" algo="FTMS"/>
<pk mz="445.135252" i="5177115.0" sn="38.20" a="7207.50" fwhm="0.001381" res="322290.2" algo="FTMS"/>
<pk mz="445.150467" i="3181854.3" sn="22.58" a="3626.86" fwhm="0.001291" res="344869.8" algo="FTMS"/>
<pk mz="445.171475" i="3274018.8" sn="23.30" a="3708.96" fwhm="0.001272" res="349919.2" algo="FTMS"/>
<pk mz="445.186779" i="4487974.0" sn="32.81" a="5602.52" fwhm="0.001360" res="327286.1" algo="FTMS"/>
<pk mz="445.194124" i="1372455.9" sn="8.41" a="1215.85" fwhm="0.001174" res="379313.6" algo="FTMS"/>
<pk mz="445.207919" i="4016938.8" sn="29.12" a="5240.94" fwhm="0.001421" res="313378.2" algo="FTMS"/>
<pk mz="445.230317" i="1319983.9" sn="8.00" a="1005.46" fwhm="0.001232" res="361405.7" algo="FTMS"/>
<pk mz="445.241859" i="3093298.3" sn="21.89" a="3999.62" fwhm="0.001383" res="321945.9" algo="FTMS"/>
<pk mz="445.244287" i="2413875.0" sn="16.57" a="2774.39" fwhm="0.001308" res="340390.4" algo="FTMS"/>
<pk mz="445.280733" i="1537083.0" sn="9.70" a="1508.17" fwhm="0.001235" res="360666.1" algo="FTMS"/>
<pk mz="446.036515" i="4496354.0" sn="32.87" a="5423.17" fwhm="0.001329" res="335594.2" algo="FTMS"/>
<pk mz="446.044517" i="1771491.8" sn="11.54" a="2120.70" fwhm="0.001508" res="295766.4" algo="FTMS"/>
<pk mz="446.047717" i="1775588.5" sn="11.57" a="2023.52" fwhm="0.001322" res="337359.5" algo="FTMS"/>
<pk mz="446.065655" i="1549544.4" sn="9.80" a="1607.68" fwhm="0.001258" res="354688.4" algo="FTMS"/>
<pk mz="446.072912" i="4548586.0" sn="33.28" a="5640.75" fwhm="0.001294" res="344769.3" algo="FTMS"/>
<pk mz="446.080626" i="1217003.8" sn="7.20" a="1195.85" fwhm="0.001471" res="303237.5" algo="FTMS"/>
<pk mz="446.084159" i="3194348.5" sn="22.68" a="4240.98" fwhm="0.001468" res="303845.9" algo="FTMS"/>
<pk mz="446.102142" i="1366512.5" sn="8.37" a="1126.50" fwhm="0.001169" res="381663.2" algo="FTMS"/>
<pk mz="446.109247" i="3513330.0" sn="25.17" a="4784.12" fwhm="0.001487" res="299975.3" algo="FTMS"/>
<pk mz="446.117143" i="1585907.9" sn="10.08" a="1561.47" fwhm="0.001261" res="353722.9" algo="FTMS"/>
<pk mz="446.120433" i="1800692.6" sn="11.76" a="1765.10" fwhm="0.001247" res="357710.1" algo="FTMS"/>
<pk mz="446.130285" i="1240054.8" sn="7.38" a="1044.85" fwhm="0.001156" res="386089.7" algo="FTMS"/>
<pk mz="446.138697" i="1212408.6" sn="7.16" a="1167.05" fwhm="0.001349" res="330708.3" algo="FTMS"/>
<pk mz="446.145529" i="1868026.1" sn="12.29" a="1827.05" fwhm="0.001290" res="345873.2" algo="FTMS"/>
<pk mz="446.166838" i="1861630.9" sn="12.24" a="1862.49" fwhm="0.001207" res="369661.5" algo="FTMS"/>
<pk mz="446.175074" i="1539840.6" sn="9.72" a="1631.29" fwhm="0.001381" res="323116.2" algo="FTMS"/>
<pk mz="446.203210" i="1667078.9" sn="10.72" a="1566.25" fwhm="0.001247" res="357681.5" algo="FTMS"/>
<pk mz="446.239672" i="1241870.9" sn="7.39" a="1086.73" fwhm="0.001170" res="381421.6" algo="FTMS"/>
<pk mz="446.245392" i="1212432.3" sn="7.16" a="1043.46" fwhm="0.001374" res="324694.8" algo="FTMS"/>
<pk mz="447.020558" i="5387451.5" sn="39.84" a="6892.42" fwhm="0.001329" res="336478.7" algo="FTMS"/>
<pk mz="447.031958" i="1231294.3" sn="7.31" a="987.10" fwhm="0.001016" res="439857.1" algo="FTMS"/>
<pk mz="447.041718" i="2343104.5" sn="16.01" a="2732.49" fwhm="0.001284" res="348233.3" algo="FTMS"/>
<pk mz="447.056953" i="10042564.0" sn="76.29" a="13388.47" fwhm="0.001376" res="324993.0" algo="FTMS"/>
<pk mz="447.068213" i="3972806.3" sn="28.77" a="5330.07" fwhm="0.001437" res="311007.7" algo="FTMS"/>
<pk mz="447.078090" i="3808456.5" sn="27.48" a="5335.54" fwhm="0.001500" res="297975.2" algo="FTMS"/>
<pk mz="447.091141" i="2511051.3" sn="17.32" a="2617.75" fwhm="0.001271" res="351825.5" algo="FTMS"/>
<pk mz="447.093309" i="8928460.0" sn="67.57" a="11846.55" fwhm="0.001339" res="333882.5" algo="FTMS"/>
<pk mz="447.096626" i="1877196.6" sn="12.36" a="2003.67" fwhm="0.001326" res="337285.1" algo="FTMS"/>
<pk mz="447.104574" i="3667662.3" sn="26.38" a="4703.46" fwhm="0.001309" res="341506.9" algo="FTMS"/>
<pk mz="447.114436" i="3166416.5" sn="22.46" a="4077.99" fwhm="0.001413" res="316489.6" algo="FTMS"/>
<pk mz="447.123895" i="1192658.6" sn="7.00" a="746.78" fwhm="0.001036" res="431414.8" algo="FTMS"/>
<pk mz="447.129685" i="5916884.0" sn="43.99" a="8208.69" fwhm="0.001428" res="313019.7" algo="FTMS"/>
<pk mz="447.140748" i="1217110.4" sn="7.19" a="1107.83" fwhm="0.001323" res="338044.7" algo="FTMS"/>
<pk mz="447.142804" i="1232086.9" sn="7.31" a="824.08" fwhm="0.001037" res="431009.5" algo="FTMS"/>
<pk mz="447.150933" i="2027992.6" sn="13.54" a="2244.89" fwhm="0.001368" res="326905.7" algo="FTMS"/>
<pk mz="447.166095" i="3060444.0" sn="21.63" a="3528.45" fwhm="0.001304" res="342965.6" algo="FTMS"/>
<pk mz="447.179227" i="1931998.9" sn="12.79" a="2088.13" fwhm="0.001305" res="342653.7" algo="FTMS"/>
<pk mz="447.187296" i="2369248.8" sn="16.21" a="3109.66" fwhm="0.001479" res="302329.6" algo="FTMS"/>
<pk mz="447.202672" i="1208292.1" sn="7.13" a="887.04" fwhm="0.001119" res="399630.0" algo="FTMS"/>
<pk mz="447.215523" i="1797094.9" sn="11.73" a="1805.42" fwhm="0.001291" res="346539.7" algo="FTMS"/>
<pk mz="447.223570" i="1857768.8" sn="12.21" a="2069.47" fwhm="0.001441" res="310337.4" algo="FTMS"/>
<pk mz="448.015807" i="1813400.3" sn="11.86" a="1853.14" fwhm="0.001242" res="360850.4" algo="FTMS"/>
<pk mz="448.023681" i="1201562.0" sn="7.07" a="744.77" fwhm="0.001033" res="433625.0" algo="FTMS"/>
<pk mz="448.052151" i="5534112.5" sn="40.99" a="7067.01" fwhm="0.001364" res="328494.6" algo="FTMS"/>
<pk mz="448.060329" i="2328994.3" sn="15.90" a="2593.88" fwhm="0.001269" res="353044.4" algo="FTMS"/>
<pk mz="448.063607" i="1549730.9" sn="9.80" a="1577.29" fwhm="0.001394" res="321325.4" algo="FTMS"/>
<pk mz="448.088579" i="6148520.5" sn="45.80" a="8227.61" fwhm="0.001385" res="323552.4" algo="FTMS"/>
<pk mz="448.096698" i="2480554.3" sn="17.08" a="2986.86" fwhm="0.001349" res="332218.1" algo="FTMS"/>
<pk mz="448.099876" i="7768491.0" sn="58.48" a="10349.72" fwhm="0.001356" res="330553.2" algo="FTMS"/>
<pk mz="448.124924" i="4034992.5" sn="29.25" a="4750.02" fwhm="0.001283" res="349294.7" algo="FTMS"/>
<pk mz="448.132971" i="1747250.3" sn="11.34" a="2383.49" fwhm="0.001687" res="265651.6" algo="FTMS"/>
<pk mz="448.146084" i="1324725.3" sn="8.03" a="1643.26" fwhm="0.001608" res="278725.9" algo="FTMS"/>
<pk mz="448.161170" i="1777080.5" sn="11.58" a="2001.84" fwhm="0.001461" res="306776.1" algo="FTMS"/>
<pk mz="448.182419" i="1727165.3" sn="11.19" a="1802.63" fwhm="0.001311" res="341895.0" algo="FTMS"/>
<pk mz="448.197394" i="1251264.6" sn="7.46" a="1294.81" fwhm="0.001368" res="327565.6" algo="FTMS"/>
<pk mz="448.218751" i="1259461.3" sn="7.52" a="1214.40" fwhm="0.001262" res="355136.0" algo="FTMS"/>
<pk mz="448.999965" i="1536114.8" sn="9.69" a="1470.26" fwhm="0.001196" res="375354.6" algo="FTMS"/>
<pk mz="449.036204" i="9739899.0" sn="73.92" a="13216.75" fwhm="0.001378" res="325916.3" algo="FTMS"/>
<pk mz="449.047439" i="2646141.3" sn="18.38" a="3257.48" fwhm="0.001379" res="325580.8" algo="FTMS"/>
<pk mz="449.057464" i="1581439.5" sn="10.04" a="1582.27" fwhm="0.001350" res="332595.5" algo="FTMS"/>
<pk mz="449.072559" i="13020803.0" sn="99.60" a="18162.94" fwhm="0.001365" res="328917.7" algo="FTMS"/>
<pk mz="449.083758" i="4772485.5" sn="35.03" a="6349.55" fwhm="0.001390" res="323171.8" algo="FTMS"/>
<pk mz="449.088425" i="1614214.4" sn="10.30" a="1669.35" fwhm="0.001332" res="337082.5" algo="FTMS"/>
<pk mz="449.092105" i="1295239.3" sn="7.80" a="1081.55" fwhm="0.001169" res="384289.5" algo="FTMS"/>
<pk mz="449.093918" i="1519751.6" sn="9.56" a="1705.38" fwhm="0.001337" res="335905.4" algo="FTMS"/>
<pk mz="449.108975" i="14487179.0" sn="111.08" a="19490.71" fwhm="0.001360" res="330209.6" algo="FTMS"/>
<pk mz="449.112169" i="2050955.8" sn="13.72" a="2372.53" fwhm="0.001375" res="326686.0" algo="FTMS"/>
<pk mz="449.120326" i="2911885.5" sn="20.46" a="3513.77" fwhm="0.001280" res="350999.3" algo="FTMS"/>
<pk mz="449.145402" i="8407699.0" sn="63.49" a="11777.39" fwhm="0.001386" res="323968.6" algo="FTMS"/>
<pk mz="449.158476" i="1783958.0" sn="11.63" a="1661.11" fwhm="0.001191" res="376996.7" algo="FTMS"/>
<pk mz="449.181760" i="3447963.3" sn="24.66" a="3918.43" fwhm="0.001293" res="347453.0" algo="FTMS"/>
<pk mz="449.194808" i="2344606.0" sn="16.02" a="2312.76" fwhm="0.001310" res="342833.0" algo="FTMS"/>
<pk mz="449.218297" i="1193891.3" sn="7.01" a="858.14" fwhm="0.000971" res="462407.7" algo="FTMS"/>
<pk mz="449.231035" i="1585574.1" sn="10.08" a="1192.67" fwhm="0.001029" res="436547.4" algo="FTMS"/>
<pk mz="450.031434" i="3458904.3" sn="24.74" a="3898.08" fwhm="0.001261" res="356814.7" algo="FTMS"/>
<pk mz="450.039671" i="1727322.0" sn="11.18" a="1566.06" fwhm="0.001186" res="379449.5" algo="FTMS"/>
<pk mz="450.067835" i="6424416.0" sn="47.96" a="8169.75" fwhm="0.001324" res="339964.4" algo="FTMS"/>
<pk mz="450.075953" i="2989410.0" sn="21.06" a="3554.69" fwhm="0.001341" res="335723.9" algo="FTMS"/>
<pk mz="450.079110" i="6434658.5" sn="48.04" a="8916.87" fwhm="0.001338" res="336347.9" algo="FTMS"/>
<pk mz="450.104201" i="7213928.5" sn="54.14" a="10169.50" fwhm="0.001412" res="318658.9" algo="FTMS"/>
<pk mz="450.112210" i="3230058.0" sn="22.95" a="3776.13" fwhm="0.001313" res="342685.2" algo="FTMS"/>
<pk mz="450.115387" i="2217322.8" sn="15.02" a="2824.73" fwhm="0.001529" res="294475.1" algo="FTMS"/>
<pk mz="450.140566" i="4081008.5" sn="29.61" a="5209.17" fwhm="0.001361" res="330704.3" algo="FTMS"/>
<pk mz="450.148761" i="1686898.3" sn="10.87" a="1688.79" fwhm="0.001406" res="320178.4" algo="FTMS"/>
<pk mz="450.161792" i="1234165.1" sn="7.32" a="1352.31" fwhm="0.001402" res="321067.8" algo="FTMS"/>
<pk mz="450.176982" i="1605752.5" sn="10.23" a="1384.84" fwhm="0.001125" res="400158.0" algo="FTMS"/>
<pk mz="450.197962" i="1258877.3" sn="7.52" a="989.26" fwhm="0.001151" res="391234.9" algo="FTMS"/>
<pk mz="451.015431" i="4171827.5" sn="30.32" a="5721.55" fwhm="0.001446" res="311930.7" algo="FTMS"/>
<pk mz="451.030556" i="1393462.8" sn="8.57" a="1577.53" fwhm="0.001460" res="308955.2" algo="FTMS"/>
<pk mz="451.051779" i="12281916.0" sn="93.81" a="17758.25" fwhm="0.001426" res="316291.3" algo="FTMS"/>
<pk mz="451.063250" i="3145790.0" sn="22.29" a="3990.83" fwhm="0.001290" res="349754.8" algo="FTMS"/>
<pk mz="451.071218" i="1353023.9" sn="8.25" a="1238.01" fwhm="0.001335" res="337795.9" algo="FTMS"/>
<pk mz="451.088203" i="15202372.0" sn="116.68" a="20989.40" fwhm="0.001368" res="329839.3" algo="FTMS"/>
<pk mz="451.099516" i="3837510.3" sn="27.70" a="4807.38" fwhm="0.001298" res="347636.8" algo="FTMS"/>
<pk mz="451.124641" i="14553164.0" sn="111.60" a="20659.27" fwhm="0.001392" res="324057.2" algo="FTMS"/>
<pk mz="451.135930" i="2234958.3" sn="15.16" a="2701.89" fwhm="0.001358" res="332097.1" algo="FTMS"/>
<pk mz="451.161030" i="7282772.0" sn="54.68" a="9149.56" fwhm="0.001301" res="346777.6" algo="FTMS"/>
<pk mz="451.173973" i="1789526.8" sn="11.67" a="2572.55" fwhm="0.001709" res="263942.9" algo="FTMS"/>
<pk mz="451.197376" i="3448924.0" sn="24.66" a="3751.12" fwhm="0.001200" res="376038.9" algo="FTMS"/>
<pk mz="451.210439" i="2603103.0" sn="18.04" a="2802.50" fwhm="0.001251" res="360537.0" algo="FTMS"/>
<pk mz="452.025727" i="1376277.0" sn="8.32" a="1128.01" fwhm="0.001058" res="427161.0" algo="FTMS"/>
<pk mz="452.047101" i="3877145.8" sn="27.63" a="5640.16" fwhm="0.001513" res="298813.9" algo="FTMS"/>
<pk mz="452.055177" i="3389211.8" sn="23.86" a="4037.59" fwhm="0.001335" res="338637.3" algo="FTMS"/>
<pk mz="452.062471" i="1225501.3" sn="7.15" a="1049.92" fwhm="0.001231" res="367174.7" algo="FTMS"/>
<pk mz="452.083481" i="5750050.0" sn="42.10" a="7672.95" fwhm="0.001405" res="321699.6" algo="FTMS"/>
<pk mz="452.091618" i="3825443.8" sn="27.23" a="4662.61" fwhm="0.001322" res="342054.4" algo="FTMS"/>
<pk mz="452.094657" i="3003172.5" sn="20.88" a="3946.40" fwhm="0.001482" res="305101.7" algo="FTMS"/>
<pk mz="452.119802" i="5407018.0" sn="39.45" a="6878.75" fwhm="0.001364" res="331484.7" algo="FTMS"/>
<pk mz="452.127878" i="3240748.0" sn="22.72" a="3839.09" fwhm="0.001305" res="346491.0" algo="FTMS"/>
<pk mz="452.156228" i="3566898.3" sn="25.24" a="4794.80" fwhm="0.001468" res="308037.4" algo="FTMS"/>
<pk mz="453.010050" i="1289201.5" sn="7.64" a="1318.74" fwhm="0.001253" res="361479.1" algo="FTMS"/>
<pk mz="453.031078" i="7293430.0" sn="54.01" a="10494.42" fwhm="0.001475" res="307202.7" algo="FTMS"/>
<pk mz="453.046312" i="1537273.6" sn="9.56" a="1598.32" fwhm="0.001268" res="357273.9" algo="FTMS"/>
<pk mz="453.057394" i="1443836.1" sn="8.84" a="1432.94" fwhm="0.001211" res="374022.8" algo="FTMS"/>
<pk mz="453.067438" i="14117374.0" sn="106.71" a="20604.31" fwhm="0.001405" res="322420.1" algo="FTMS"/>
<pk mz="453.078879" i="2669056.8" sn="18.30" a="3016.70" fwhm="0.001297" res="349278.9" algo="FTMS"/>
<pk mz="453.103857" i="14989830.0" sn="113.45" a="21580.28" fwhm="0.001408" res="321850.1" algo="FTMS"/>
<pk mz="453.107077" i="1454087.3" sn="8.92" a="1333.12" fwhm="0.001205" res="376097.6" algo="FTMS"/>
<pk mz="453.115160" i="2259465.0" sn="15.14" a="2291.44" fwhm="0.001338" res="338679.9" algo="FTMS"/>
<pk mz="453.140244" i="11446799.0" sn="86.09" a="16181.77" fwhm="0.001411" res="321038.5" algo="FTMS"/>
<pk mz="453.153347" i="1328657.6" sn="7.95" a="1245.41" fwhm="0.001271" res="356540.1" algo="FTMS"/>
<pk mz="453.176687" i="5242391.0" sn="38.17" a="6743.03" fwhm="0.001369" res="331127.2" algo="FTMS"/>
<pk mz="453.212967" i="1886751.0" sn="12.26" a="1631.38" fwhm="0.001108" res="408881.7" algo="FTMS"/>
<pk mz="454.034362" i="1430487.4" sn="8.73" a="938.16" fwhm="0.001187" res="382420.2" algo="FTMS"/>
<pk mz="454.041740" i="2279129.0" sn="15.29" a="2475.69" fwhm="0.001228" res="369612.3" algo="FTMS"/>
<pk mz="454.052826" i="1669339.5" sn="10.58" a="1735.67" fwhm="0.001351" res="335975.2" algo="FTMS"/>
<pk mz="454.062736" i="3707613.8" sn="26.32" a="5051.64" fwhm="0.001422" res="319419.9" algo="FTMS"/>
<pk mz="454.070789" i="3565791.5" sn="25.22" a="4581.44" fwhm="0.001361" res="333637.5" algo="FTMS"/>
<pk mz="454.077966" i="1298401.3" sn="7.71" a="1182.55" fwhm="0.001252" res="362642.7" algo="FTMS"/>
<pk mz="454.099192" i="4645606.0" sn="33.56" a="6209.61" fwhm="0.001363" res="333152.6" algo="FTMS"/>
<pk mz="454.107226" i="3416295.8" sn="24.07" a="4240.11" fwhm="0.001372" res="331066.2" algo="FTMS"/>
<pk mz="454.110459" i="8128232.5" sn="60.46" a="11507.29" fwhm="0.001407" res="322825.9" algo="FTMS"/>
<pk mz="454.135529" i="3427054.3" sn="24.15" a="4547.02" fwhm="0.001494" res="303901.9" algo="FTMS"/>
<pk mz="454.143648" i="2447088.0" sn="16.58" a="3054.53" fwhm="0.001396" res="325414.6" algo="FTMS"/>
<pk mz="454.172099" i="1862646.4" sn="12.07" a="1889.07" fwhm="0.001266" res="358735.3" algo="FTMS"/>
<pk mz="454.179861" i="1569016.1" sn="9.80" a="1738.06" fwhm="0.001393" res="326068.9" algo="FTMS"/>
<pk mz="455.025575" i="3395510.5" sn="23.91" a="4826.50" fwhm="0.001524" res="298662.6" algo="FTMS"/>
<pk mz="455.037091" i="1472185.1" sn="9.05" a="1856.86" fwhm="0.001594" res="285532.5" algo="FTMS"/>
<pk mz="455.046724" i="9087931.0" sn="67.87" a="13157.54" fwhm="0.001431" res="318004.2" algo="FTMS"/>
<pk mz="455.062091" i="2575806.8" sn="17.58" a="2535.99" fwhm="0.001188" res="383202.6" algo="FTMS"/>
<pk mz="455.073148" i="1610945.3" sn="10.12" a="1609.50" fwhm="0.001298" res="350530.9" algo="FTMS"/>
<pk mz="455.083105" i="14910404.0" sn="112.84" a="21536.95" fwhm="0.001440" res="315966.0" algo="FTMS"/>
<pk mz="455.094514" i="1732550.1" sn="11.06" a="1744.40" fwhm="0.001169" res="389139.8" algo="FTMS"/>
<pk mz="455.098515" i="1714375.0" sn="10.92" a="2330.28" fwhm="0.001649" res="276008.6" algo="FTMS"/>
<pk mz="455.119463" i="13732812.0" sn="103.74" a="18845.63" fwhm="0.001404" res="324112.1" algo="FTMS"/>
<pk mz="455.130759" i="1570254.3" sn="9.81" a="1718.44" fwhm="0.001281" res="355220.3" algo="FTMS"/>
<pk mz="455.134488" i="1422031.1" sn="8.67" a="1436.58" fwhm="0.001367" res="332882.0" algo="FTMS"/>
<pk mz="455.155900" i="7666644.0" sn="56.89" a="10022.30" fwhm="0.001356" res="335730.7" algo="FTMS"/>
<pk mz="455.192257" i="3710940.0" sn="26.34" a="4940.82" fwhm="0.001407" res="323442.9" algo="FTMS"/>
<pk mz="455.228631" i="2553828.3" sn="17.41" a="2894.64" fwhm="0.001311" res="347139.7" algo="FTMS"/>
<pk mz="455.265196" i="2025964.6" sn="13.33" a="2067.93" fwhm="0.001249" res="364639.1" algo="FTMS"/>
<pk mz="456.020840" i="2189463.3" sn="14.59" a="2310.45" fwhm="0.001305" res="349317.6" algo="FTMS"/>
<pk mz="456.041979" i="1325980.0" sn="7.92" a="1288.75" fwhm="0.001241" res="367457.0" algo="FTMS"/>
<pk mz="456.050120" i="2607261.8" sn="17.82" a="3257.67" fwhm="0.001397" res="326495.4" algo="FTMS"/>
<pk mz="456.057254" i="2951839.5" sn="20.48" a="3533.67" fwhm="0.001328" res="343443.1" algo="FTMS"/>
<pk mz="456.068469" i="1394850.0" sn="8.45" a="1019.69" fwhm="0.001095" res="416456.6" algo="FTMS"/>
<pk mz="456.078438" i="2926244.3" sn="20.28" a="3654.89" fwhm="0.001370" res="332941.2" algo="FTMS"/>
<pk mz="456.086466" i="2855078.0" sn="19.73" a="3047.38" fwhm="0.001231" res="370429.3" algo="FTMS"/>
<pk mz="456.093514" i="1665959.6" sn="10.55" a="1763.85" fwhm="0.001262" res="361481.7" algo="FTMS"/>
<pk mz="456.104674" i="1237162.3" sn="7.24" a="968.50" fwhm="0.001235" res="369381.5" algo="FTMS"/>
<pk mz="456.114828" i="3300012.5" sn="23.17" a="3965.38" fwhm="0.001315" res="346787.7" algo="FTMS"/>
<pk mz="456.122847" i="2635950.3" sn="18.04" a="3161.26" fwhm="0.001345" res="339093.2" algo="FTMS"/>
<pk mz="456.151210" i="1354676.8" sn="8.14" a="1096.45" fwhm="0.001029" res="443164.1" algo="FTMS"/>
<pk mz="456.159205" i="1663670.5" sn="10.53" a="2061.28" fwhm="0.001564" res="291604.0" algo="FTMS"/>
<pk mz="457.004927" i="2478454.0" sn="16.82" a="3063.97" fwhm="0.001456" res="313781.8" algo="FTMS"/>
<pk mz="457.025880" i="2666362.8" sn="18.27" a="3301.63" fwhm="0.001441" res="317182.2" algo="FTMS"/>
<pk mz="457.041188" i="3926398.3" sn="28.00" a="5442.26" fwhm="0.001399" res="326761.8" algo="FTMS"/>
<pk mz="457.052524" i="1826688.9" sn="11.79" a="1707.54" fwhm="0.001211" res="377550.3" algo="FTMS"/>
<pk mz="457.062351" i="10845571.0" sn="81.44" a="16132.30" fwhm="0.001449" res="315388.6" algo="FTMS"/>
<pk mz="457.073649" i="1405573.8" sn="8.54" a="1614.83" fwhm="0.001457" res="313803.9" algo="FTMS"/>
<pk mz="457.077703" i="3178886.8" sn="22.23" a="4441.41" fwhm="0.001392" res="328245.4" algo="FTMS"/>
<pk mz="457.088789" i="2272137.0" sn="15.23" a="2835.71" fwhm="0.001484" res="308050.6" algo="FTMS"/>
<pk mz="457.098775" i="12264843.0" sn="92.40" a="18017.96" fwhm="0.001452" res="314771.1" algo="FTMS"/>
<pk mz="457.114188" i="2062222.9" sn="13.61" a="1982.84" fwhm="0.001195" res="382562.8" algo="FTMS"/>
<pk mz="457.135147" i="8341907.5" sn="62.10" a="12012.95" fwhm="0.001459" res="313338.7" algo="FTMS"/>
<pk mz="457.138471" i="1212308.4" sn="7.04" a="794.94" fwhm="0.001180" res="387340.5" algo="FTMS"/>
<pk mz="457.150500" i="1816983.1" sn="11.71" a="2026.76" fwhm="0.001296" res="352785.3" algo="FTMS"/>
<pk mz="457.171514" i="4511132.0" sn="32.52" a="5579.06" fwhm="0.001293" res="353614.7" algo="FTMS"/>
<pk mz="457.207906" i="4195236.0" sn="30.08" a="6120.27" fwhm="0.001572" res="290764.5" algo="FTMS"/>
<pk mz="457.244329" i="3510188.5" sn="24.79" a="4372.81" fwhm="0.001384" res="330331.6" algo="FTMS"/>
<pk mz="457.280747" i="2270132.8" sn="15.21" a="2391.29" fwhm="0.001285" res="355799.7" algo="FTMS"/>
<pk mz="458.000401" i="1246296.3" sn="7.30" a="828.24" fwhm="0.001144" res="400468.9" algo="FTMS"/>
<pk mz="458.036451" i="3760736.5" sn="26.72" a="4349.32" fwhm="0.001290" res="354956.4" algo="FTMS"/>
<pk mz="458.044688" i="1243490.4" sn="7.28" a="895.22" fwhm="0.001059" res="432645.7" algo="FTMS"/>
<pk mz="458.047845" i="1635427.1" sn="10.31" a="1805.08" fwhm="0.001408" res="325217.8" algo="FTMS"/>
<pk mz="458.057659" i="1411941.4" sn="8.58" a="1237.44" fwhm="0.001179" res="388427.3" algo="FTMS"/>
<pk mz="458.065819" i="2127463.3" sn="14.11" a="2393.46" fwhm="0.001348" res="339833.9" algo="FTMS"/>
<pk mz="458.072849" i="3404392.8" sn="23.97" a="3831.06" fwhm="0.001249" res="366879.0" algo="FTMS"/>
<pk mz="458.080924" i="1348970.6" sn="8.10" a="1146.57" fwhm="0.001142" res="401037.7" algo="FTMS"/>
<pk mz="458.084233" i="1915755.4" sn="12.47" a="2113.39" fwhm="0.001361" res="336594.0" algo="FTMS"/>
<pk mz="458.094168" i="1925997.6" sn="12.55" a="2449.18" fwhm="0.001539" res="297723.3" algo="FTMS"/>
<pk mz="458.102290" i="2431599.5" sn="16.46" a="2486.15" fwhm="0.001204" res="380356.6" algo="FTMS"/>
<pk mz="458.109318" i="2128753.0" sn="14.12" a="2932.80" fwhm="0.001631" res="280854.6" algo="FTMS"/>
<pk mz="458.130471" i="2332790.0" sn="15.69" a="2538.29" fwhm="0.001275" res="359303.0" algo="FTMS"/>
<pk mz="458.138530" i="2028663.8" sn="13.35" a="2637.71" fwhm="0.001566" res="292494.1" algo="FTMS"/>
<pk mz="459.020507" i="5089089.0" sn="36.98" a="6955.85" fwhm="0.001462" res="313991.4" algo="FTMS"/>
<pk mz="459.031838" i="2073411.5" sn="13.69" a="2404.79" fwhm="0.001398" res="328368.8" algo="FTMS"/>
<pk mz="459.041628" i="4363077.5" sn="31.37" a="6333.73" fwhm="0.001502" res="305581.0" algo="FTMS"/>
<pk mz="459.056875" i="5651273.0" sn="41.32" a="7637.42" fwhm="0.001390" res="330165.0" algo="FTMS"/>
<pk mz="459.068151" i="3369803.8" sn="23.70" a="4891.48" fwhm="0.001558" res="294725.9" algo="FTMS"/>
<pk mz="459.078013" i="8011598.0" sn="59.55" a="12419.93" fwhm="0.001525" res="301095.5" algo="FTMS"/>
<pk mz="459.093351" i="5216081.5" sn="37.96" a="7394.79" fwhm="0.001447" res="317263.1" algo="FTMS"/>
<pk mz="459.104495" i="2341460.0" sn="15.76" a="3059.10" fwhm="0.001457" res="314996.1" algo="FTMS"/>
<pk mz="459.114428" i="5908310.5" sn="43.31" a="8175.05" fwhm="0.001423" res="322646.2" algo="FTMS"/>
<pk mz="459.129654" i="3689817.8" sn="26.17" a="4777.86" fwhm="0.001392" res="329736.3" algo="FTMS"/>
<pk mz="459.142938" i="1244252.9" sn="7.29" a="1109.45" fwhm="0.001225" res="374898.8" algo="FTMS"/>
<pk mz="459.150772" i="4217694.5" sn="30.25" a="5662.63" fwhm="0.001351" res="339834.1" algo="FTMS"/>
<pk mz="459.166035" i="3373922.3" sn="23.73" a="4260.34" fwhm="0.001346" res="341184.8" algo="FTMS"/>
<pk mz="459.187152" i="3225959.0" sn="22.59" a="4400.30" fwhm="0.001461" res="314228.8" algo="FTMS"/>
<pk mz="459.209505" i="1249132.1" sn="7.32" a="860.12" fwhm="0.001128" res="406982.9" algo="FTMS"/>
<pk mz="459.223555" i="3179375.3" sn="22.23" a="3779.88" fwhm="0.001353" res="339484.3" algo="FTMS"/>
<pk mz="459.245877" i="1383540.4" sn="8.36" a="1379.61" fwhm="0.001358" res="338082.2" algo="FTMS"/>
<pk mz="459.259951" i="1476727.6" sn="9.08" a="1746.45" fwhm="0.001426" res="322111.4" algo="FTMS"/>
<pk mz="460.015829" i="1715492.8" sn="10.92" a="1965.45" fwhm="0.001526" res="301365.0" algo="FTMS"/>
<pk mz="460.052159" i="4985901.0" sn="36.18" a="6751.81" fwhm="0.001451" res="317046.2" algo="FTMS"/>
<pk mz="460.060346" i="1384494.9" sn="8.37" a="1525.59" fwhm="0.001512" res="304276.9" algo="FTMS"/>
<pk mz="460.063350" i="2123823.5" sn="14.08" a="2017.70" fwhm="0.001216" res="378262.5" algo="FTMS"/>
<pk mz="460.081634" i="1336627.8" sn="8.00" a="1192.36" fwhm="0.001181" res="389522.3" algo="FTMS"/>
<pk mz="460.088522" i="4047925.3" sn="28.94" a="4749.82" fwhm="0.001305" res="352592.5" algo="FTMS"/>
<pk mz="460.099665" i="2038839.9" sn="13.42" a="2584.81" fwhm="0.001508" res="305201.3" algo="FTMS"/>
<pk mz="460.109881" i="1447226.3" sn="8.85" a="1542.10" fwhm="0.001330" res="345919.5" algo="FTMS"/>
<pk mz="460.125006" i="2413885.8" sn="16.32" a="3224.30" fwhm="0.001570" res="293110.2" algo="FTMS"/>
<pk mz="460.145805" i="1407810.5" sn="8.55" a="1299.53" fwhm="0.001287" res="357522.4" algo="FTMS"/>
<pk mz="460.153920" i="1229380.4" sn="7.17" a="1267.71" fwhm="0.001259" res="365564.4" algo="FTMS"/>
<pk mz="460.182675" i="1677899.0" sn="10.63" a="1846.02" fwhm="0.001324" res="347615.3" algo="FTMS"/>
<pk mz="460.209165" i="2400849.0" sn="16.22" a="2983.30" fwhm="0.001413" res="325695.5" algo="FTMS"/>
<pk mz="461.036154" i="7858447.0" sn="58.36" a="11031.53" fwhm="0.001445" res="319078.5" algo="FTMS"/>
<pk mz="461.047533" i="3159313.8" sn="22.07" a="4251.53" fwhm="0.001481" res="311289.0" algo="FTMS"/>
<pk mz="461.057342" i="3709204.0" sn="26.32" a="4926.73" fwhm="0.001432" res="321899.6" algo="FTMS"/>
<pk mz="461.066888" i="3722518.3" sn="26.42" a="4384.58" fwhm="0.001288" res="358017.4" algo="FTMS"/>
<pk mz="461.072604" i="7885079.5" sn="58.57" a="11149.85" fwhm="0.001408" res="327368.7" algo="FTMS"/>
<pk mz="461.083799" i="3732250.0" sn="26.50" a="4728.20" fwhm="0.001371" res="336269.8" algo="FTMS"/>
<pk mz="461.093773" i="3750172.5" sn="26.64" a="5486.86" fwhm="0.001598" res="288565.7" algo="FTMS"/>
<pk mz="461.108966" i="6649120.0" sn="49.02" a="8839.29" fwhm="0.001397" res="330028.8" algo="FTMS"/>
<pk mz="461.120090" i="2327586.5" sn="15.65" a="3321.12" fwhm="0.001570" res="293661.2" algo="FTMS"/>
<pk mz="461.130110" i="2917668.8" sn="20.21" a="3493.75" fwhm="0.001371" res="336361.9" algo="FTMS"/>
<pk mz="461.145330" i="5409064.5" sn="39.45" a="7402.11" fwhm="0.001443" res="319579.5" algo="FTMS"/>
<pk mz="461.166484" i="1970221.1" sn="12.89" a="2468.57" fwhm="0.001531" res="301178.3" algo="FTMS"/>
<pk mz="461.181723" i="2924848.5" sn="20.26" a="3664.11" fwhm="0.001422" res="324390.5" algo="FTMS"/>
<pk mz="461.194702" i="1794867.6" sn="11.53" a="1711.25" fwhm="0.001191" res="387242.8" algo="FTMS"/>
<pk mz="461.202864" i="2286389.5" sn="15.33" a="3010.01" fwhm="0.001508" res="305928.5" algo="FTMS"/>
<pk mz="461.239266" i="1221181.9" sn="7.10" a="984.05" fwhm="0.001261" res="365745.6" algo="FTMS"/>
<pk mz="462.031472" i="3501556.8" sn="24.71" a="4318.38" fwhm="0.001329" res="347705.7" algo="FTMS"/>
<pk mz="462.039630" i="1860598.5" sn="12.04" a="2060.47" fwhm="0.001395" res="331112.7" algo="FTMS"/>
<pk mz="462.067891" i="5315069.0" sn="38.72" a="7511.57" fwhm="0.001476" res="313155.7" algo="FTMS"/>
<pk mz="462.075802" i="1702398.9" sn="10.82" a="1762.58" fwhm="0.001252" res="368947.5" algo="FTMS"/>
<pk mz="462.079199" i="1966591.6" sn="12.86" a="2242.03" fwhm="0.001298" res="355966.9" algo="FTMS"/>
<pk mz="462.104206" i="4113925.5" sn="29.44" a="5404.05" fwhm="0.001435" res="322134.6" algo="FTMS"/>
<pk mz="462.112247" i="1528327.3" sn="9.47" a="1436.95" fwhm="0.001241" res="372282.6" algo="FTMS"/>
<pk mz="462.115438" i="1958664.0" sn="12.80" a="2025.44" fwhm="0.001318" res="350686.8" algo="FTMS"/>
<pk mz="462.140595" i="2814477.8" sn="19.41" a="3725.99" fwhm="0.001492" res="309776.3" algo="FTMS"/>
<pk mz="462.161742" i="1389074.8" sn="8.40" a="1207.66" fwhm="0.001145" res="403787.5" algo="FTMS"/>
<pk mz="462.176949" i="1468310.3" sn="9.01" a="2154.57" fwhm="0.001804" res="256256.6" algo="FTMS"/>
<pk mz="462.198163" i="2229275.3" sn="14.89" a="2457.02" fwhm="0.001404" res="329093.3" algo="FTMS"/>
<pk mz="463.015430" i="4000472.3" sn="28.56" a="5543.91" fwhm="0.001488" res="311205.5" algo="FTMS"/>
<pk mz="463.036561" i="1296605.3" sn="7.68" a="1339.16" fwhm="0.001577" res="293689.2" algo="FTMS"/>
<pk mz="463.051812" i="10257121.0" sn="76.88" a="14672.42" fwhm="0.001434" res="322923.1" algo="FTMS"/>
<pk mz="463.063101" i="4116195.5" sn="29.46" a="5415.03" fwhm="0.001394" res="332187.7" algo="FTMS"/>
<pk mz="463.072874" i="1730021.6" sn="11.03" a="2081.35" fwhm="0.001616" res="286631.1" algo="FTMS"/>
<pk mz="463.088289" i="10029801.0" sn="75.13" a="14794.59" fwhm="0.001514" res="305802.1" algo="FTMS"/>
<pk mz="463.091464" i="1326314.0" sn="7.91" a="971.68" fwhm="0.001056" res="438494.6" algo="FTMS"/>
<pk mz="463.099462" i="4411116.0" sn="31.74" a="6114.91" fwhm="0.001492" res="310315.4" algo="FTMS"/>
<pk mz="463.124615" i="9870066.0" sn="73.90" a="14704.25" fwhm="0.001506" res="307572.2" algo="FTMS"/>
<pk mz="463.127836" i="3127538.5" sn="21.82" a="4052.45" fwhm="0.001425" res="324896.2" algo="FTMS"/>
<pk mz="463.135884" i="1857524.3" sn="12.01" a="2275.32" fwhm="0.001581" res="292945.6" algo="FTMS"/>
<pk mz="463.145931" i="1260278.6" sn="7.40" a="1597.12" fwhm="0.001770" res="261720.5" algo="FTMS"/>
<pk mz="463.160897" i="5351162.0" sn="39.00" a="7071.56" fwhm="0.001426" res="324865.2" algo="FTMS"/>
<pk mz="463.174096" i="2132221.3" sn="14.14" a="2389.61" fwhm="0.001300" res="356241.2" algo="FTMS"/>
<pk mz="463.197334" i="2404610.5" sn="16.24" a="2884.51" fwhm="0.001347" res="343870.7" algo="FTMS"/>
<pk mz="463.210556" i="1986821.6" sn="13.01" a="2486.94" fwhm="0.001565" res="295928.4" algo="FTMS"/>
<pk mz="463.246793" i="1228558.0" sn="7.16" a="1329.31" fwhm="0.001481" res="312804.7" algo="FTMS"/>
<pk mz="464.047032" i="4890568.0" sn="34.94" a="7002.49" fwhm="0.001484" res="312678.9" algo="FTMS"/>
<pk mz="464.055228" i="2801097.8" sn="19.03" a="3293.07" fwhm="0.001359" res="341473.5" algo="FTMS"/>
<pk mz="464.058356" i="1225418.5" sn="7.03" a="1075.20" fwhm="0.001284" res="361317.1" algo="FTMS"/>
<pk mz="464.083507" i="5926864.5" sn="42.84" a="7807.46" fwhm="0.001399" res="331709.3" algo="FTMS"/>
<pk mz="464.091578" i="3334098.3" sn="23.09" a="4401.61" fwhm="0.001455" res="318872.2" algo="FTMS"/>
<pk mz="464.094849" i="6366163.0" sn="46.18" a="9209.36" fwhm="0.001467" res="316431.8" algo="FTMS"/>
<pk mz="464.119872" i="4591577.0" sn="32.67" a="5783.85" fwhm="0.001351" res="343629.5" algo="FTMS"/>
<pk mz="464.128112" i="2305498.8" sn="15.26" a="2673.69" fwhm="0.001338" res="346847.9" algo="FTMS"/>
<pk mz="464.131038" i="2011611.5" sn="13.02" a="2273.95" fwhm="0.001329" res="349171.1" algo="FTMS"/>
<pk mz="464.156329" i="2216417.3" sn="14.58" a="2354.07" fwhm="0.001309" res="354470.1" algo="FTMS"/>
<pk mz="464.164290" i="1593571.3" sn="9.84" a="1648.34" fwhm="0.001397" res="332152.3" algo="FTMS"/>
<pk mz="464.177526" i="1381094.3" sn="8.22" a="1275.84" fwhm="0.001282" res="362032.8" algo="FTMS"/>
<pk mz="464.192495" i="1313257.8" sn="7.70" a="1283.28" fwhm="0.001272" res="365040.0" algo="FTMS"/>
<pk mz="465.031099" i="9673901.0" sn="71.37" a="14621.92" fwhm="0.001520" res="305872.3" algo="FTMS"/>
<pk mz="465.042498" i="1822383.9" sn="11.58" a="1999.42" fwhm="0.001437" res="323648.9" algo="FTMS"/>
<pk mz="465.067411" i="13948086.0" sn="103.92" a="20868.54" fwhm="0.001497" res="310734.6" algo="FTMS"/>
<pk mz="465.078639" i="3764408.3" sn="26.37" a="5181.11" fwhm="0.001460" res="318582.0" algo="FTMS"/>
<pk mz="465.086800" i="1449658.3" sn="8.74" a="1722.39" fwhm="0.001500" res="309983.5" algo="FTMS"/>
<pk mz="465.103801" i="14765246.0" sn="110.14" a="21787.53" fwhm="0.001454" res="319784.5" algo="FTMS"/>
<pk mz="465.107170" i="1284543.0" sn="7.48" a="1157.08" fwhm="0.001197" res="388717.7" algo="FTMS"/>
<pk mz="465.114991" i="3273920.8" sn="22.63" a="5033.28" fwhm="0.001452" res="320272.7" algo="FTMS"/>
<pk mz="465.123107" i="1348546.8" sn="7.97" a="1105.58" fwhm="0.001285" res="361969.4" algo="FTMS"/>
<pk mz="465.140276" i="10294471.0" sn="76.09" a="15414.73" fwhm="0.001454" res="319845.5" algo="FTMS"/>
<pk mz="465.151415" i="1263049.3" sn="7.32" a="1729.57" fwhm="0.002492" res="186632.1" algo="FTMS"/>
<pk mz="465.168581" i="8126669.5" sn="59.59" a="11844.11" fwhm="0.001479" res="314431.3" algo="FTMS"/>
<pk mz="465.176609" i="4691151.0" sn="33.42" a="6255.70" fwhm="0.001432" res="324941.2" algo="FTMS"/>
<pk mz="465.189859" i="2161362.3" sn="14.16" a="2555.36" fwhm="0.001420" res="327615.5" algo="FTMS"/>
<pk mz="465.213160" i="1949399.8" sn="12.54" a="2362.80" fwhm="0.001471" res="316228.8" algo="FTMS"/>
<pk mz="465.226075" i="2300122.8" sn="15.21" a="2698.46" fwhm="0.001315" res="353772.8" algo="FTMS"/>
<pk mz="466.026390" i="1753237.9" sn="11.05" a="1951.64" fwhm="0.001396" res="333869.6" algo="FTMS"/>
<pk mz="466.034561" i="2323863.8" sn="15.39" a="2813.32" fwhm="0.001381" res="337521.5" algo="FTMS"/>
<pk mz="466.041616" i="1712025.5" sn="10.73" a="1632.83" fwhm="0.001292" res="360765.1" algo="FTMS"/>
<pk mz="466.062697" i="4940190.5" sn="35.32" a="6815.02" fwhm="0.001438" res="324036.7" algo="FTMS"/>
<pk mz="466.070819" i="4058016.3" sn="28.60" a="5505.72" fwhm="0.001474" res="316158.3" algo="FTMS"/>
<pk mz="466.074028" i="2510241.0" sn="16.81" a="3148.58" fwhm="0.001438" res="324170.1" algo="FTMS"/>
<pk mz="466.099111" i="6384039.0" sn="46.31" a="9466.26" fwhm="0.001504" res="309863.9" algo="FTMS"/>
<pk mz="466.107152" i="3575208.8" sn="24.92" a="4486.21" fwhm="0.001446" res="322260.5" algo="FTMS"/>
<pk mz="466.110312" i="2370985.5" sn="15.75" a="2815.95" fwhm="0.001356" res="343756.0" algo="FTMS"/>
<pk mz="466.135499" i="5015983.5" sn="35.89" a="6469.98" fwhm="0.001369" res="340602.9" algo="FTMS"/>
<pk mz="466.143592" i="2877361.3" sn="19.61" a="3515.61" fwhm="0.001326" res="351580.2" algo="FTMS"/>
<pk mz="466.171933" i="4153784.0" sn="29.33" a="5675.09" fwhm="0.001439" res="323888.5" algo="FTMS"/>
<pk mz="467.010357" i="1710204.6" sn="10.72" a="1881.23" fwhm="0.001441" res="324020.5" algo="FTMS"/>
<pk mz="467.025594" i="2539136.3" sn="17.03" a="3229.75" fwhm="0.001395" res="334682.8" algo="FTMS"/>
<pk mz="467.036927" i="1702018.9" sn="10.66" a="1855.71" fwhm="0.001405" res="332421.1" algo="FTMS"/>
<pk mz="467.046760" i="13166213.0" sn="97.96" a="19752.65" fwhm="0.001500" res="311356.1" algo="FTMS"/>
<pk mz="467.057674" i="1890183.8" sn="12.09" a="2647.69" fwhm="0.001677" res="278568.0" algo="FTMS"/>
<pk mz="467.061948" i="1311880.8" sn="7.69" a="1437.30" fwhm="0.001658" res="281620.2" algo="FTMS"/>
<pk mz="467.083121" i="16445070.0" sn="122.93" a="25180.95" fwhm="0.001509" res="309624.5" algo="FTMS"/>
<pk mz="467.086181" i="1627534.4" sn="10.09" a="1603.15" fwhm="0.001256" res="371847.6" algo="FTMS"/>
<pk mz="467.094361" i="3506320.3" sn="24.40" a="4363.50" fwhm="0.001379" res="338697.5" algo="FTMS"/>
<pk mz="467.102568" i="1831058.3" sn="11.64" a="1997.71" fwhm="0.001255" res="372241.2" algo="FTMS"/>
<pk mz="467.119493" i="14804630.0" sn="110.44" a="22572.09" fwhm="0.001513" res="308643.3" algo="FTMS"/>
<pk mz="467.122762" i="1704087.0" sn="10.67" a="1825.53" fwhm="0.001364" res="342544.9" algo="FTMS"/>
<pk mz="467.130725" i="2058136.9" sn="13.37" a="2855.53" fwhm="0.001571" res="297423.2" algo="FTMS"/>
<pk mz="467.155838" i="8812191.0" sn="64.80" a="12664.04" fwhm="0.001445" res="323276.4" algo="FTMS"/>
<pk mz="467.165546" i="3033761.0" sn="20.80" a="4363.57" fwhm="0.001561" res="299316.3" algo="FTMS"/>
<pk mz="467.192290" i="4431527.5" sn="31.44" a="6093.52" fwhm="0.001462" res="319470.9" algo="FTMS"/>
<pk mz="467.205474" i="1981610.4" sn="12.79" a="2099.02" fwhm="0.001368" res="341418.6" algo="FTMS"/>
<pk mz="467.228840" i="1837232.0" sn="11.69" a="2159.01" fwhm="0.001375" res="339866.2" algo="FTMS"/>
<pk mz="468.020985" i="2370922.3" sn="15.75" a="3170.47" fwhm="0.001554" res="301211.4" algo="FTMS"/>
<pk mz="468.041919" i="2704751.3" sn="18.29" a="3971.42" fwhm="0.001704" res="274687.0" algo="FTMS"/>
<pk mz="468.050124" i="2256241.3" sn="14.88" a="3237.62" fwhm="0.001546" res="302768.7" algo="FTMS"/>
<pk mz="468.057139" i="2248050.8" sn="14.81" a="2409.87" fwhm="0.001289" res="363194.1" algo="FTMS"/>
<pk mz="468.068415" i="1566069.5" sn="9.62" a="1306.19" fwhm="0.001127" res="415268.0" algo="FTMS"/>
<pk mz="468.078309" i="5173112.0" sn="37.09" a="7288.30" fwhm="0.001496" res="312802.5" algo="FTMS"/>
<pk mz="468.086633" i="4183929.8" sn="29.56" a="5586.73" fwhm="0.001417" res="330358.6" algo="FTMS"/>
<pk mz="468.089710" i="14870394.0" sn="110.94" a="22850.91" fwhm="0.001514" res="309119.7" algo="FTMS"/>
<pk mz="468.093703" i="1489787.4" sn="9.04" a="1343.03" fwhm="0.001311" res="356942.2" algo="FTMS"/>
<pk mz="468.114793" i="5581696.5" sn="40.20" a="7715.01" fwhm="0.001485" res="315225.7" algo="FTMS"/>
<pk mz="468.122901" i="4042626.3" sn="28.48" a="5372.19" fwhm="0.001467" res="319204.5" algo="FTMS"/>
<pk mz="468.126078" i="2711939.0" sn="18.35" a="4531.17" fwhm="0.001703" res="274850.4" algo="FTMS"/>
<pk mz="468.151166" i="3677577.0" sn="25.70" a="4841.22" fwhm="0.001454" res="322004.7" algo="FTMS"/>
<pk mz="468.159308" i="3000714.8" sn="20.54" a="3575.87" fwhm="0.001327" res="352701.8" algo="FTMS"/>
<pk mz="468.162961" i="1292427.8" sn="7.53" a="1720.91" fwhm="0.002271" res="206108.0" algo="FTMS"/>
<pk mz="468.187453" i="1257361.5" sn="7.27" a="1141.43" fwhm="0.001400" res="334320.1" algo="FTMS"/>
<pk mz="468.976621" i="2295883.8" sn="15.18" a="2546.55" fwhm="0.001268" res="369719.5" algo="FTMS"/>
<pk mz="469.004957" i="2125394.3" sn="13.88" a="2424.43" fwhm="0.001342" res="349484.8" algo="FTMS"/>
<pk mz="469.026031" i="4779095.5" sn="34.09" a="7313.52" fwhm="0.001578" res="297223.7" algo="FTMS"/>
<pk mz="469.041391" i="3566683.0" sn="24.85" a="4723.89" fwhm="0.001454" res="322604.7" algo="FTMS"/>
<pk mz="469.052598" i="2704477.5" sn="18.29" a="3753.05" fwhm="0.001485" res="315881.8" algo="FTMS"/>
<pk mz="469.062409" i="14291040.0" sn="106.52" a="21786.04" fwhm="0.001509" res="310829.3" algo="FTMS"/>
<pk mz="469.073584" i="1543778.5" sn="9.45" a="1739.83" fwhm="0.001434" res="327108.0" algo="FTMS"/>
<pk mz="469.077725" i="2347363.5" sn="15.57" a="3039.30" fwhm="0.001547" res="303174.8" algo="FTMS"/>
<pk mz="469.092943" i="1590631.1" sn="9.80" a="1535.15" fwhm="0.001216" res="385816.7" algo="FTMS"/>
<pk mz="469.098773" i="16339049.0" sn="122.12" a="24595.13" fwhm="0.001501" res="312569.5" algo="FTMS"/>
<pk mz="469.109923" i="1902955.1" sn="12.18" a="2263.69" fwhm="0.001473" res="318383.6" algo="FTMS"/>
<pk mz="469.114138" i="1525868.1" sn="9.31" a="1428.28" fwhm="0.001269" res="369606.9" algo="FTMS"/>
<pk mz="469.135167" i="12726385.0" sn="94.61" a="19272.26" fwhm="0.001535" res="305668.5" algo="FTMS"/>
<pk mz="469.146342" i="1287283.8" sn="7.49" a="1229.79" fwhm="0.001384" res="338875.3" algo="FTMS"/>
<pk mz="469.171628" i="6253689.5" sn="45.32" a="8643.79" fwhm="0.001423" res="329606.3" algo="FTMS"/>
<pk mz="469.208008" i="3008130.3" sn="20.60" a="4183.16" fwhm="0.001504" res="312005.7" algo="FTMS"/>
<pk mz="469.244255" i="3329162.8" sn="23.04" a="4235.65" fwhm="0.001434" res="327304.7" algo="FTMS"/>
<pk mz="470.036463" i="3121478.3" sn="21.46" a="4323.31" fwhm="0.001507" res="311844.1" algo="FTMS"/>
<pk mz="470.047737" i="1427017.0" sn="8.56" a="1625.14" fwhm="0.001524" res="308486.9" algo="FTMS"/>
<pk mz="470.057620" i="2927435.3" sn="19.98" a="4090.22" fwhm="0.001466" res="320671.7" algo="FTMS"/>
<pk mz="470.065816" i="2483021.3" sn="16.60" a="2984.75" fwhm="0.001399" res="336108.2" algo="FTMS"/>
<pk mz="470.072911" i="3500879.0" sn="24.35" a="4968.82" fwhm="0.001469" res="320042.9" algo="FTMS"/>
<pk mz="470.094085" i="4331860.0" sn="30.68" a="5687.05" fwhm="0.001435" res="327591.3" algo="FTMS"/>
<pk mz="470.102149" i="3412309.8" sn="23.68" a="4513.27" fwhm="0.001451" res="323895.0" algo="FTMS"/>
<pk mz="470.109421" i="2122839.5" sn="13.86" a="2704.11" fwhm="0.001488" res="315955.6" algo="FTMS"/>
<pk mz="470.130481" i="3796828.5" sn="26.60" a="4982.20" fwhm="0.001462" res="321573.5" algo="FTMS"/>
<pk mz="470.138454" i="3197790.5" sn="22.04" a="4266.34" fwhm="0.001523" res="308695.4" algo="FTMS"/>
<pk mz="470.145593" i="1323872.1" sn="7.77" a="1184.93" fwhm="0.001294" res="363263.2" algo="FTMS"/>
<pk mz="470.166876" i="1572197.3" sn="9.66" a="1629.67" fwhm="0.001254" res="375041.1" algo="FTMS"/>
<pk mz="470.174695" i="1947495.0" sn="12.52" a="3227.55" fwhm="0.001976" res="237916.9" algo="FTMS"/>
<pk mz="471.020580" i="4561455.5" sn="32.42" a="6240.01" fwhm="0.001458" res="323091.1" algo="FTMS"/>
<pk mz="471.031797" i="2306610.3" sn="15.25" a="2946.58" fwhm="0.001486" res="317036.6" algo="FTMS"/>
<pk mz="471.041652" i="6083124.5" sn="44.01" a="9274.28" fwhm="0.001567" res="300552.1" algo="FTMS"/>
<pk mz="471.056866" i="4390456.5" sn="31.12" a="6558.08" fwhm="0.001618" res="291121.4" algo="FTMS"/>
<pk mz="471.068178" i="2797115.0" sn="18.99" a="3853.60" fwhm="0.001486" res="317072.9" algo="FTMS"/>
<pk mz="471.078002" i="13793853.0" sn="102.73" a="20778.19" fwhm="0.001525" res="308919.7" algo="FTMS"/>
<pk mz="471.093419" i="2936385.0" sn="20.05" a="3757.82" fwhm="0.001433" res="328841.3" algo="FTMS"/>
<pk mz="471.104446" i="1525315.6" sn="9.30" a="1466.11" fwhm="0.001210" res="389380.1" algo="FTMS"/>
<pk mz="471.114429" i="11979334.0" sn="88.91" a="18174.90" fwhm="0.001482" res="317898.9" algo="FTMS"/>
<pk mz="471.125574" i="1274568.6" sn="7.39" a="1390.35" fwhm="0.001565" res="300981.4" algo="FTMS"/>
<pk mz="471.129648" i="2096201.5" sn="13.65" a="2141.32" fwhm="0.001286" res="366393.8" algo="FTMS"/>
<pk mz="471.150824" i="6793806.5" sn="49.42" a="10267.91" fwhm="0.001535" res="306998.6" algo="FTMS"/>
<pk mz="471.154534" i="1231951.5" sn="7.07" a="1055.61" fwhm="0.001263" res="373040.6" algo="FTMS"/>
<pk mz="471.187235" i="3567703.3" sn="24.86" a="4878.90" fwhm="0.001499" res="314432.6" algo="FTMS"/>
<pk mz="471.223648" i="3388000.0" sn="23.49" a="4682.18" fwhm="0.001493" res="315595.6" algo="FTMS"/>
<pk mz="471.259933" i="3267176.5" sn="22.57" a="4027.16" fwhm="0.001408" res="334753.2" algo="FTMS"/>
<pk mz="471.296355" i="1643889.1" sn="10.21" a="1548.69" fwhm="0.001255" res="375651.8" algo="FTMS"/>
<pk mz="472.015821" i="1642780.3" sn="10.20" a="1922.17" fwhm="0.001583" res="298177.8" algo="FTMS"/>
<pk mz="472.044899" i="1487139.1" sn="9.01" a="1541.97" fwhm="0.001371" res="344357.9" algo="FTMS"/>
<pk mz="472.052218" i="4024101.0" sn="28.33" a="5324.52" fwhm="0.001462" res="322935.7" algo="FTMS"/>
<pk mz="472.063457" i="1981991.6" sn="12.78" a="2999.94" fwhm="0.001706" res="276727.3" algo="FTMS"/>
<pk mz="472.073241" i="2162986.0" sn="14.16" a="3374.84" fwhm="0.001677" res="281418.2" algo="FTMS"/>
<pk mz="472.081446" i="3010859.8" sn="20.61" a="3925.27" fwhm="0.001476" res="319745.7" algo="FTMS"/>
<pk mz="472.088607" i="3458861.5" sn="24.03" a="4795.18" fwhm="0.001454" res="324751.7" algo="FTMS"/>
<pk mz="472.099920" i="1893168.3" sn="12.10" a="1922.31" fwhm="0.001323" res="356854.5" algo="FTMS"/>
<pk mz="472.109872" i="1944882.6" sn="12.50" a="2211.77" fwhm="0.001386" res="340701.4" algo="FTMS"/>
<pk mz="472.117853" i="3328820.5" sn="23.04" a="4401.10" fwhm="0.001420" res="332501.1" algo="FTMS"/>
<pk mz="472.125081" i="1807414.3" sn="11.45" a="1797.47" fwhm="0.001293" res="365188.0" algo="FTMS"/>
<pk mz="472.146129" i="1558075.3" sn="9.55" a="1453.76" fwhm="0.001237" res="381707.7" algo="FTMS"/>
<pk mz="472.154238" i="1846077.1" sn="11.74" a="2397.27" fwhm="0.001429" res="330333.5" algo="FTMS"/>
<pk mz="472.190509" i="1418053.8" sn="8.48" a="1314.79" fwhm="0.001307" res="361178.4" algo="FTMS"/>
<pk mz="472.218606" i="1625420.5" sn="10.06" a="2030.66" fwhm="0.001478" res="319439.0" algo="FTMS"/>
<pk mz="472.999949" i="1781766.8" sn="11.25" a="2173.57" fwhm="0.001391" res="340003.5" algo="FTMS"/>
<pk mz="473.036191" i="6292495.5" sn="45.60" a="9032.85" fwhm="0.001521" res="310975.7" algo="FTMS"/>
<pk mz="473.047411" i="3441170.0" sn="23.89" a="4816.50" fwhm="0.001517" res="311842.2" algo="FTMS"/>
<pk mz="473.057332" i="7532564.5" sn="55.05" a="11398.19" fwhm="0.001538" res="307673.5" algo="FTMS"/>
<pk mz="473.072557" i="6447128.0" sn="46.78" a="9601.00" fwhm="0.001558" res="303699.2" algo="FTMS"/>
<pk mz="473.083688" i="3307546.8" sn="22.87" a="4425.96" fwhm="0.001519" res="311480.1" algo="FTMS"/>
<pk mz="473.093652" i="7619613.0" sn="55.71" a="11939.86" fwhm="0.001568" res="301770.6" algo="FTMS"/>
<pk mz="473.108986" i="5152801.0" sn="36.92" a="7456.49" fwhm="0.001514" res="312573.6" algo="FTMS"/>
<pk mz="473.120050" i="2052131.4" sn="13.31" a="2358.98" fwhm="0.001361" res="347545.5" algo="FTMS"/>
<pk mz="473.122485" i="1231396.0" sn="7.06" a="1025.73" fwhm="0.001232" res="384081.4" algo="FTMS"/>
<pk mz="473.130066" i="5921830.0" sn="42.78" a="8621.35" fwhm="0.001513" res="312635.7" algo="FTMS"/>
<pk mz="473.145288" i="3466281.5" sn="24.08" a="4654.92" fwhm="0.001422" res="332730.9" algo="FTMS"/>
<pk mz="473.166425" i="3636782.5" sn="25.38" a="4978.53" fwhm="0.001520" res="311340.7" algo="FTMS"/>
<pk mz="473.181751" i="1381682.1" sn="8.21" a="1312.24" fwhm="0.001321" res="358216.3" algo="FTMS"/>
<pk mz="473.202892" i="2907703.3" sn="19.83" a="4288.11" fwhm="0.001607" res="294474.1" algo="FTMS"/>
<pk mz="473.239133" i="3322943.8" sn="22.99" a="4947.55" fwhm="0.001675" res="282525.0" algo="FTMS"/>
<pk mz="473.275530" i="2056776.5" sn="13.35" a="2398.19" fwhm="0.001482" res="319417.6" algo="FTMS"/>
<pk mz="473.282632" i="10804298.0" sn="79.96" a="16893.93" fwhm="0.001544" res="306628.1" algo="FTMS"/>
<pk mz="473.312097" i="2296913.3" sn="15.18" a="2625.20" fwhm="0.001357" res="348817.9" algo="FTMS"/>
<pk mz="474.031313" i="3713277.0" sn="25.96" a="4793.64" fwhm="0.001372" res="345415.5" algo="FTMS"/>
<pk mz="474.039430" i="1293567.0" sn="7.53" a="1232.36" fwhm="0.001573" res="301409.7" algo="FTMS"/>
<pk mz="474.042785" i="1416447.8" sn="8.47" a="1468.43" fwhm="0.001344" res="352647.4" algo="FTMS"/>
<pk mz="474.060843" i="1544964.1" sn="9.45" a="1925.97" fwhm="0.001458" res="325091.5" algo="FTMS"/>
<pk mz="474.067807" i="4565254.0" sn="32.45" a="6701.55" fwhm="0.001574" res="301136.1" algo="FTMS"/>
<pk mz="474.076001" i="1841159.8" sn="11.70" a="1947.58" fwhm="0.001348" res="351690.5" algo="FTMS"/>
<pk mz="474.079038" i="2211080.5" sn="14.52" a="2562.06" fwhm="0.001429" res="331842.8" algo="FTMS"/>
<pk mz="474.096912" i="1689100.8" sn="10.55" a="1683.77" fwhm="0.001315" res="360425.8" algo="FTMS"/>
<pk mz="474.104224" i="3270926.5" sn="22.59" a="3851.77" fwhm="0.001360" res="348635.5" algo="FTMS"/>
<pk mz="474.115510" i="2153233.3" sn="14.08" a="2445.74" fwhm="0.001398" res="339076.1" algo="FTMS"/>
<pk mz="474.125150" i="1321747.5" sn="7.75" a="1011.47" fwhm="0.001177" res="402733.9" algo="FTMS"/>
<pk mz="474.133398" i="1408789.5" sn="8.41" a="1332.31" fwhm="0.001347" res="352121.2" algo="FTMS"/>
<pk mz="474.140712" i="1762071.3" sn="11.10" a="2409.18" fwhm="0.001688" res="280935.2" algo="FTMS"/>
<pk mz="474.161753" i="1362460.3" sn="8.06" a="1580.64" fwhm="0.001502" res="315608.7" algo="FTMS"/>
<pk mz="474.177014" i="1308703.9" sn="7.65" a="1190.28" fwhm="0.001250" res="379224.5" algo="FTMS"/>
<pk mz="474.198088" i="1966885.0" sn="12.66" a="2621.34" fwhm="0.001550" res="305962.0" algo="FTMS"/>
<pk mz="474.224773" i="3146027.3" sn="21.64" a="4323.37" fwhm="0.001436" res="330320.9" algo="FTMS"/>
<pk mz="474.234144" i="1547053.5" sn="9.46" a="1468.28" fwhm="0.001222" res="387974.3" algo="FTMS"/>
<pk mz="474.286017" i="3430714.0" sn="23.81" a="4347.05" fwhm="0.001443" res="328590.6" algo="FTMS"/>
<pk mz="475.015411" i="4115432.5" sn="29.02" a="5952.54" fwhm="0.001540" res="308418.7" algo="FTMS"/>
<pk mz="475.036510" i="1855725.6" sn="11.81" a="2730.73" fwhm="0.001656" res="286913.2" algo="FTMS"/>
<pk mz="475.051912" i="8556017.0" sn="62.84" a="12874.08" fwhm="0.001493" res="318095.5" algo="FTMS"/>
<pk mz="475.063041" i="3751412.0" sn="26.25" a="5607.94" fwhm="0.001584" res="299982.9" algo="FTMS"/>
<pk mz="475.072899" i="4550134.5" sn="32.33" a="7121.24" fwhm="0.001540" res="308393.5" algo="FTMS"/>
<pk mz="475.082608" i="1276664.8" sn="7.40" a="883.08" fwhm="0.001114" res="426488.6" algo="FTMS"/>
<pk mz="475.088245" i="7714298.0" sn="56.43" a="11187.35" fwhm="0.001474" res="322355.2" algo="FTMS"/>
<pk mz="475.099447" i="3427324.8" sn="23.78" a="4866.81" fwhm="0.001505" res="315614.0" algo="FTMS"/>
<pk mz="475.109457" i="3370495.0" sn="23.35" a="5307.86" fwhm="0.001667" res="284981.1" algo="FTMS"/>
<pk mz="475.124593" i="6367747.0" sn="46.17" a="8961.93" fwhm="0.001480" res="320968.3" algo="FTMS"/>
<pk mz="475.145542" i="2209799.8" sn="14.51" a="2771.51" fwhm="0.001515" res="313617.1" algo="FTMS"/>
<pk mz="475.160983" i="6041099.5" sn="43.69" a="9487.28" fwhm="0.001620" res="293354.3" algo="FTMS"/>
<pk mz="475.182061" i="2473488.5" sn="16.52" a="3287.82" fwhm="0.001554" res="305782.1" algo="FTMS"/>
<pk mz="475.197353" i="1568788.3" sn="9.63" a="1921.51" fwhm="0.001608" res="295508.4" algo="FTMS"/>
<pk mz="475.218470" i="1996825.3" sn="12.89" a="2365.61" fwhm="0.001499" res="317127.7" algo="FTMS"/>
<pk mz="475.254681" i="1598754.0" sn="9.85" a="2147.04" fwhm="0.001777" res="267409.8" algo="FTMS"/>
<pk mz="476.047114" i="4238048.0" sn="29.95" a="5659.88" fwhm="0.001471" res="323575.9" algo="FTMS"/>
<pk mz="476.055322" i="1698274.0" sn="10.61" a="1953.94" fwhm="0.001484" res="320688.6" algo="FTMS"/>
<pk mz="476.083460" i="4819689.0" sn="34.38" a="6651.91" fwhm="0.001464" res="325233.6" algo="FTMS"/>
<pk mz="476.091435" i="1808874.8" sn="11.45" a="1878.35" fwhm="0.001355" res="351380.3" algo="FTMS"/>
<pk mz="476.094617" i="1777131.5" sn="11.21" a="2143.94" fwhm="0.001565" res="304230.3" algo="FTMS"/>
<pk mz="476.119845" i="3442929.5" sn="23.90" a="4682.25" fwhm="0.001462" res="325719.5" algo="FTMS"/>
<pk mz="476.156529" i="1268346.4" sn="7.34" a="1771.45" fwhm="0.001878" res="253574.8" algo="FTMS"/>
<pk mz="476.164399" i="1727484.3" sn="10.83" a="2258.23" fwhm="0.001537" res="309876.0" algo="FTMS"/>
<pk mz="476.213634" i="1521416.0" sn="9.26" a="1459.84" fwhm="0.001225" res="388737.9" algo="FTMS"/>
<pk mz="477.031073" i="7753676.5" sn="55.90" a="11533.17" fwhm="0.001529" res="311953.4" algo="FTMS"/>
<pk mz="477.042335" i="1609423.3" sn="9.79" a="1763.42" fwhm="0.001451" res="328849.6" algo="FTMS"/>
<pk mz="477.052034" i="2068177.5" sn="13.23" a="2989.39" fwhm="0.001947" res="245005.5" algo="FTMS"/>
<pk mz="477.061728" i="1436627.9" sn="8.49" a="1581.85" fwhm="0.001511" res="315724.9" algo="FTMS"/>
<pk mz="477.067433" i="9971669.0" sn="72.55" a="15585.23" fwhm="0.001561" res="305670.3" algo="FTMS"/>
<pk mz="477.078705" i="3404248.0" sn="23.26" a="5416.43" fwhm="0.001670" res="285720.8" algo="FTMS"/>
<pk mz="477.088486" i="1734362.4" sn="10.73" a="2257.67" fwhm="0.001847" res="258352.5" algo="FTMS"/>
<pk mz="477.103870" i="9543646.0" sn="69.33" a="14063.83" fwhm="0.001502" res="317679.2" algo="FTMS"/>
<pk mz="477.115102" i="3491296.8" sn="23.91" a="5177.69" fwhm="0.001547" res="308367.8" algo="FTMS"/>
<pk mz="477.140317" i="7156711.0" sn="51.42" a="10239.50" fwhm="0.001466" res="325545.9" algo="FTMS"/>
<pk mz="477.153286" i="1295593.9" sn="7.43" a="1843.37" fwhm="0.002152" res="221717.6" algo="FTMS"/>
<pk mz="477.172836" i="1606894.6" sn="9.77" a="1811.43" fwhm="0.001459" res="327107.5" algo="FTMS"/>
<pk mz="477.176601" i="3722223.5" sn="25.64" a="4843.25" fwhm="0.001465" res="325666.9" algo="FTMS"/>
<pk mz="477.189594" i="1243378.6" sn="7.04" a="1355.35" fwhm="0.001567" res="304549.2" algo="FTMS"/>
<pk mz="477.213037" i="1424120.3" sn="8.40" a="1261.17" fwhm="0.001246" res="383112.7" algo="FTMS"/>
<pk mz="478.026406" i="2023612.1" sn="12.90" a="2944.76" fwhm="0.001658" res="288238.0" algo="FTMS"/>
<pk mz="478.034312" i="1455806.0" sn="8.63" a="1327.21" fwhm="0.001221" res="391663.6" algo="FTMS"/>
<pk mz="478.062792" i="5029061.0" sn="35.45" a="7789.65" fwhm="0.001585" res="301600.2" algo="FTMS"/>
<pk mz="478.070851" i="2756294.8" sn="18.39" a="3389.59" fwhm="0.001457" res="328010.9" algo="FTMS"/>
<pk mz="478.074110" i="1834439.6" sn="11.48" a="2152.63" fwhm="0.001522" res="314104.9" algo="FTMS"/>
<pk mz="478.099177" i="4854989.5" sn="34.14" a="6565.87" fwhm="0.001444" res="331190.7" algo="FTMS"/>
<pk mz="478.107343" i="3037903.8" sn="20.51" a="3794.01" fwhm="0.001447" res="330384.5" algo="FTMS"/>
<pk mz="478.110446" i="4957392.5" sn="34.91" a="7493.80" fwhm="0.001548" res="308825.7" algo="FTMS"/>
<pk mz="478.135512" i="3250902.5" sn="22.11" a="4712.21" fwhm="0.001576" res="303317.0" algo="FTMS"/>
<pk mz="478.146600" i="1257433.1" sn="7.15" a="1179.35" fwhm="0.001352" res="353631.6" algo="FTMS"/>
<pk mz="478.171797" i="1597919.1" sn="9.70" a="1950.17" fwhm="0.001485" res="322046.6" algo="FTMS"/>
<pk mz="478.193053" i="1274084.3" sn="7.27" a="1147.52" fwhm="0.001356" res="352554.3" algo="FTMS"/>
<pk mz="479.010404" i="2371753.5" sn="15.51" a="4148.49" fwhm="0.001830" res="261713.8" algo="FTMS"/>
<pk mz="479.025645" i="1557677.1" sn="9.40" a="1665.62" fwhm="0.001360" res="352252.6" algo="FTMS"/>
<pk mz="479.046800" i="11026866.0" sn="80.46" a="17126.08" fwhm="0.001555" res="308142.6" algo="FTMS"/>
<pk mz="479.057989" i="2805685.0" sn="18.76" a="3985.97" fwhm="0.001568" res="305505.3" algo="FTMS"/>
<pk mz="479.077512" i="12661178.0" sn="92.73" a="19370.29" fwhm="0.001531" res="312914.1" algo="FTMS"/>
<pk mz="479.083177" i="13097403.0" sn="96.00" a="19696.85" fwhm="0.001517" res="315803.9" algo="FTMS"/>
<pk mz="479.094431" i="3887037.8" sn="26.88" a="5679.88" fwhm="0.001553" res="308592.0" algo="FTMS"/>
<pk mz="479.119514" i="13539780.0" sn="99.32" a="21581.52" fwhm="0.001578" res="303607.2" algo="FTMS"/>
<pk mz="479.130698" i="1928902.5" sn="12.18" a="2389.97" fwhm="0.001599" res="299638.9" algo="FTMS"/>
<pk mz="479.148000" i="1343946.6" sn="7.79" a="1219.34" fwhm="0.001203" res="398425.7" algo="FTMS"/>
<pk mz="479.155908" i="6665676.5" sn="47.73" a="10192.47" fwhm="0.001558" res="307488.1" algo="FTMS"/>
<pk mz="479.192235" i="3334101.3" sn="22.73" a="4561.40" fwhm="0.001522" res="314760.3" algo="FTMS"/>
<pk mz="479.205511" i="1336792.5" sn="7.74" a="1115.22" fwhm="0.001160" res="413280.5" algo="FTMS"/>
<pk mz="479.228553" i="1567198.1" sn="9.47" a="1620.56" fwhm="0.001372" res="349315.3" algo="FTMS"/>
<pk mz="479.241712" i="1582561.3" sn="9.58" a="1481.58" fwhm="0.001271" res="376930.5" algo="FTMS"/>
<pk mz="480.041983" i="3105954.5" sn="21.01" a="4719.91" fwhm="0.001684" res="285000.3" algo="FTMS"/>
<pk mz="480.050175" i="2674340.5" sn="17.78" a="3376.16" fwhm="0.001418" res="338442.9" algo="FTMS"/>
<pk mz="480.057235" i="1395878.3" sn="8.18" a="1594.91" fwhm="0.001485" res="323255.8" algo="FTMS"/>
<pk mz="480.078497" i="6337195.5" sn="45.26" a="9476.60" fwhm="0.001570" res="305848.3" algo="FTMS"/>
<pk mz="480.080869" i="2102956.0" sn="13.49" a="2295.81" fwhm="0.001366" res="351387.1" algo="FTMS"/>
<pk mz="480.086406" i="3090605.3" sn="20.90" a="4607.40" fwhm="0.001632" res="294133.1" algo="FTMS"/>
<pk mz="480.089629" i="2312366.3" sn="15.06" a="2761.51" fwhm="0.001397" res="343541.2" algo="FTMS"/>
<pk mz="480.114772" i="5968564.0" sn="42.50" a="8688.46" fwhm="0.001519" res="316093.7" algo="FTMS"/>
<pk mz="480.122783" i="3681974.3" sn="25.34" a="5107.90" fwhm="0.001530" res="313753.9" algo="FTMS"/>
<pk mz="480.125939" i="3379895.0" sn="23.07" a="5022.81" fwhm="0.001681" res="285704.1" algo="FTMS"/>
<pk mz="480.151111" i="3363517.0" sn="22.95" a="4403.95" fwhm="0.001406" res="341522.2" algo="FTMS"/>
<pk mz="480.159175" i="1930175.0" sn="12.19" a="2181.79" fwhm="0.001421" res="337993.5" algo="FTMS"/>
<pk mz="480.187766" i="1401029.9" sn="8.22" a="1338.69" fwhm="0.001365" res="351778.8" algo="FTMS"/>
<pk mz="481.005268" i="1582347.6" sn="9.58" a="2169.11" fwhm="0.001781" res="270098.2" algo="FTMS"/>
<pk mz="481.025952" i="5248912.5" sn="37.10" a="7930.61" fwhm="0.001533" res="313726.9" algo="FTMS"/>
<pk mz="481.041347" i="2926484.5" sn="19.67" a="4035.94" fwhm="0.001515" res="317451.7" algo="FTMS"/>
<pk mz="481.052641" i="1556375.1" sn="9.38" a="1492.07" fwhm="0.001238" res="388503.3" algo="FTMS"/>
<pk mz="481.062409" i="14330778.0" sn="105.25" a="22699.87" fwhm="0.001576" res="305176.3" algo="FTMS"/>
<pk mz="481.073563" i="2773916.3" sn="18.52" a="3632.91" fwhm="0.001550" res="310439.8" algo="FTMS"/>
<pk mz="481.077600" i="1580445.1" sn="9.56" a="1674.29" fwhm="0.001445" res="332943.8" algo="FTMS"/>
<pk mz="481.081733" i="1581726.1" sn="9.57" a="1779.96" fwhm="0.001470" res="327375.9" algo="FTMS"/>
<pk mz="481.098720" i="13546402.0" sn="99.37" a="21926.18" fwhm="0.001605" res="299734.7" algo="FTMS"/>
<pk mz="481.109948" i="3428261.0" sn="23.43" a="4411.23" fwhm="0.001421" res="338622.9" algo="FTMS"/>
<pk mz="481.118453" i="1437351.0" sn="8.49" a="1597.93" fwhm="0.001771" res="271652.6" algo="FTMS"/>
<pk mz="481.135103" i="12635051.0" sn="92.53" a="19928.29" fwhm="0.001578" res="304830.0" algo="FTMS"/>
<pk mz="481.146640" i="1697453.9" sn="10.44" a="2335.95" fwhm="0.001676" res="287095.7" algo="FTMS"/>
<pk mz="481.163458" i="34778032.0" z="-1" sn="258.71" a="55361.89" fwhm="0.001567" res="307063.9" algo="FTMS" component_name="V" deconvoluted_molecular_mass="481.164584" deconvoluted_isotopic_mass="481.164306"/>
<pk mz="481.171555" i="6130612.0" sn="43.71" a="8800.86" fwhm="0.001510" res="318553.2" algo="FTMS"/>
<pk mz="481.184575" i="1539511.0" sn="9.26" a="1796.78" fwhm="0.001459" res="329896.8" algo="FTMS"/>
<pk mz="481.208035" i="3002812.8" sn="20.24" a="4384.66" fwhm="0.001617" res="297631.9" algo="FTMS"/>
<pk mz="481.221259" i="1371072.0" sn="7.99" a="1354.79" fwhm="0.001230" res="391125.5" algo="FTMS"/>
<pk mz="481.244465" i="1845189.6" sn="11.55" a="2314.60" fwhm="0.001575" res="305613.6" algo="FTMS"/>
<pk mz="482.036497" i="2435205.5" sn="15.98" a="3907.28" fwhm="0.001842" res="261682.6" algo="FTMS"/>
<pk mz="482.057686" i="3662986.5" sn="25.19" a="5794.47" fwhm="0.001704" res="282879.2" algo="FTMS"/>
<pk mz="482.065729" i="3291276.5" sn="22.40" a="4815.51" fwhm="0.001564" res="308257.1" algo="FTMS"/>
<pk mz="482.072903" i="1971854.3" sn="12.50" a="2238.17" fwhm="0.001410" res="341804.0" algo="FTMS"/>
<pk mz="482.094035" i="4871315.5" sn="34.26" a="7183.55" fwhm="0.001572" res="306580.2" algo="FTMS"/>
<pk mz="482.102176" i="3325077.5" sn="22.66" a="4924.58" fwhm="0.001621" res="297417.8" algo="FTMS"/>
<pk mz="482.105381" i="14226582.0" sn="104.47" a="22745.70" fwhm="0.001606" res="300262.8" algo="FTMS"/>
<pk mz="482.130405" i="4697244.0" sn="32.95" a="7199.46" fwhm="0.001645" res="293065.7" algo="FTMS"/>
<pk mz="482.138477" i="3120798.3" sn="21.12" a="4801.69" fwhm="0.001702" res="283219.5" algo="FTMS"/>
<pk mz="482.166877" i="10503333.0" z="-1" sn="76.53" a="16210.65" fwhm="0.001536" res="313831.7" algo="FTMS" component_name="V" deconvoluted_molecular_mass="481.164584" deconvoluted_isotopic_mass="482.167729"/>
<pk mz="482.174714" i="1305255.0" sn="7.50" a="1245.83" fwhm="0.001298" res="371502.9" algo="FTMS"/>
<pk mz="483.020479" i="2900852.3" sn="19.47" a="3854.94" fwhm="0.001540" res="313632.4" algo="FTMS"/>
<pk mz="483.031773" i="1731446.9" sn="10.69" a="2370.76" fwhm="0.001587" res="304390.1" algo="FTMS"/>
<pk mz="483.041684" i="8068473.5" sn="58.25" a="12962.31" fwhm="0.001617" res="298644.5" algo="FTMS"/>
<pk mz="483.056884" i="3474813.0" sn="23.78" a="5006.15" fwhm="0.001553" res="311049.3" algo="FTMS"/>
<pk mz="483.068041" i="1758335.6" sn="10.90" a="2243.06" fwhm="0.001782" res="271106.5" algo="FTMS"/>
<pk mz="483.078064" i="13708674.0" sn="100.58" a="22102.26" fwhm="0.001591" res="303553.6" algo="FTMS"/>
<pk mz="483.089389" i="2076548.9" sn="13.28" a="2395.10" fwhm="0.001679" res="287726.6" algo="FTMS"/>
<pk mz="483.093313" i="2122885.8" sn="13.63" a="2950.14" fwhm="0.001621" res="298071.5" algo="FTMS"/>
<pk mz="483.097529" i="1447558.9" sn="8.56" a="1340.41" fwhm="0.001264" res="382183.8" algo="FTMS"/>
<pk mz="483.108811" i="2158473.5" sn="13.90" a="2611.63" fwhm="0.001484" res="325572.2" algo="FTMS"/>
<pk mz="483.114399" i="13700491.0" sn="100.52" a="21706.79" fwhm="0.001587" res="304395.2" algo="FTMS"/>
<pk mz="483.125605" i="2093197.6" sn="13.41" a="2649.05" fwhm="0.001522" res="317456.3" algo="FTMS"/>
<pk mz="483.129866" i="1396366.8" sn="8.18" a="1580.22" fwhm="0.001601" res="301827.3" algo="FTMS"/>
<pk mz="483.150823" i="8840596.0" sn="64.05" a="13357.25" fwhm="0.001553" res="311106.8" algo="FTMS"/>
<pk mz="483.160533" i="10290582.0" sn="74.93" a="16770.07" fwhm="0.001633" res="295795.7" algo="FTMS"/>
<pk mz="483.170530" i="1309592.5" z="-1" sn="7.53" a="1808.19" fwhm="0.001865" res="259020.9" algo="FTMS" component_name="V" deconvoluted_molecular_mass="481.164584" deconvoluted_isotopic_mass="483.171386"/>
<pk mz="483.187238" i="4173212.8" sn="29.02" a="6032.52" fwhm="0.001514" res="319079.4" algo="FTMS"/>
<pk mz="483.223468" i="3073957.5" sn="20.77" a="4097.88" fwhm="0.001555" res="310835.4" algo="FTMS"/>
<pk mz="483.259976" i="2626990.3" sn="17.41" a="3480.00" fwhm="0.001514" res="319138.9" algo="FTMS"/>
<pk mz="483.296051" i="1346487.0" sn="7.80" a="1032.63" fwhm="0.001169" res="413384.5" algo="FTMS"/>
<pk mz="484.015867" i="2466405.8" sn="16.21" a="3163.63" fwhm="0.001454" res="332989.9" algo="FTMS"/>
<pk mz="484.037180" i="1348203.1" sn="7.82" a="1140.52" fwhm="0.001228" res="394200.5" algo="FTMS"/>
<pk mz="484.045235" i="1473901.0" sn="8.76" a="1758.06" fwhm="0.001443" res="335408.1" algo="FTMS"/>
<pk mz="484.052110" i="3194990.8" sn="21.68" a="4124.04" fwhm="0.001440" res="336042.8" algo="FTMS"/>
<pk mz="484.063440" i="1484273.5" sn="8.84" a="2210.70" fwhm="0.001757" res="275469.2" algo="FTMS"/>
<pk mz="484.073379" i="2600563.8" sn="17.21" a="2773.70" fwhm="0.001285" res="376616.3" algo="FTMS"/>
<pk mz="484.081322" i="3831925.8" sn="26.46" a="5516.41" fwhm="0.001558" res="310765.6" algo="FTMS"/>
<pk mz="484.088536" i="2169463.5" sn="13.98" a="2722.49" fwhm="0.001565" res="309413.2" algo="FTMS"/>
<pk mz="484.099777" i="1465466.3" sn="8.70" a="1419.89" fwhm="0.001308" res="370236.2" algo="FTMS"/>
<pk mz="484.109629" i="3855996.8" sn="26.64" a="5487.06" fwhm="0.001552" res="311974.5" algo="FTMS"/>
<pk mz="484.117799" i="2724990.8" sn="18.15" a="3328.44" fwhm="0.001406" res="344340.4" algo="FTMS"/>
<pk mz="484.121021" i="1662591.4" sn="10.17" a="2257.42" fwhm="0.001566" res="309198.0" algo="FTMS"/>
<pk mz="484.146330" i="2248325.5" sn="14.57" a="3252.82" fwhm="0.001632" res="296574.5" algo="FTMS"/>
<pk mz="484.154088" i="2144135.5" sn="13.79" a="3692.42" fwhm="0.001790" res="270448.3" algo="FTMS"/>
<pk mz="484.163872" i="2550921.8" sn="16.84" a="3004.67" fwhm="0.001388" res="348764.3" algo="FTMS"/>
<pk mz="484.182324" i="1352334.4" z="-1" sn="7.85" a="1056.33" fwhm="0.001278" res="378825.9" algo="FTMS" component_name="V" deconvoluted_molecular_mass="481.164584" deconvoluted_isotopic_mass="484.183184"/>
<pk mz="484.190523" i="1334416.4" sn="7.71" a="1138.01" fwhm="0.001245" res="388779.5" algo="FTMS"/>
<pk mz="484.999702" i="1504085.1" sn="8.98" a="1872.60" fwhm="0.001442" res="336313.8" algo="FTMS"/>
<pk mz="485.020883" i="1848666.3" sn="11.57" a="2314.61" fwhm="0.001448" res="335033.5" algo="FTMS"/>
<pk mz="485.036148" i="4781918.0" sn="33.58" a="6754.91" fwhm="0.001525" res="318138.9" algo="FTMS"/>
<pk mz="485.047458" i="2801504.8" sn="18.72" a="3916.09" fwhm="0.001515" res="320165.5" algo="FTMS"/>
<pk mz="485.057328" i="9633635.0" sn="69.99" a="15602.12" fwhm="0.001653" res="293389.0" algo="FTMS"/>
<pk mz="485.072610" i="3415910.8" sn="23.33" a="4841.03" fwhm="0.001574" res="308269.4" algo="FTMS"/>
<pk mz="485.083545" i="2211945.5" sn="14.30" a="4039.14" fwhm="0.001905" res="254613.6" algo="FTMS"/>
<pk mz="485.093659" i="11935596.0" sn="87.27" a="20473.70" fwhm="0.001713" res="283156.9" algo="FTMS"/>
<pk mz="485.104859" i="1400430.6" sn="8.21" a="1538.92" fwhm="0.001719" res="282210.7" algo="FTMS"/>
<pk mz="485.108899" i="2639215.8" sn="17.50" a="3584.60" fwhm="0.001539" res="315306.2" algo="FTMS"/>
<pk mz="485.120038" i="1252210.4" sn="7.09" a="1287.70" fwhm="0.001420" res="341615.8" algo="FTMS"/>
<pk mz="485.130036" i="9375605.0" sn="68.06" a="15178.68" fwhm="0.001624" res="298700.2" algo="FTMS"/>
<pk mz="485.145346" i="1638264.5" sn="9.99" a="1773.88" fwhm="0.001505" res="322320.7" algo="FTMS"/>
<pk mz="485.166450" i="5423997.5" sn="38.40" a="8081.53" fwhm="0.001554" res="312147.7" algo="FTMS"/>
<pk mz="485.202866" i="2939782.5" sn="19.76" a="4824.74" fwhm="0.001759" res="275899.9" algo="FTMS"/>
<pk mz="485.239217" i="3361167.3" sn="22.92" a="4747.49" fwhm="0.001594" res="304390.3" algo="FTMS"/>
<pk mz="485.275576" i="2930584.3" sn="19.69" a="3784.30" fwhm="0.001455" res="333422.6" algo="FTMS"/>
<pk mz="486.031471" i="3963984.3" sn="27.44" a="5688.14" fwhm="0.001607" res="302534.8" algo="FTMS"/>
<pk mz="486.042685" i="1470546.9" sn="8.73" a="1967.41" fwhm="0.001591" res="305494.2" algo="FTMS"/>
<pk mz="486.060728" i="1637975.3" sn="9.99" a="1569.39" fwhm="0.001305" res="372395.8" algo="FTMS"/>
<pk mz="486.067956" i="3284569.0" sn="22.34" a="4752.70" fwhm="0.001625" res="299167.0" algo="FTMS"/>
<pk mz="486.075972" i="1593179.0" sn="9.65" a="1529.50" fwhm="0.001320" res="368262.8" algo="FTMS"/>
<pk mz="486.079073" i="2068059.8" sn="13.21" a="2421.81" fwhm="0.001407" res="345415.4" algo="FTMS"/>
<pk mz="486.089162" i="2165086.3" sn="13.94" a="3217.33" fwhm="0.001623" res="299571.4" algo="FTMS"/>
<pk mz="486.097135" i="2985056.0" sn="20.10" a="4155.42" fwhm="0.001611" res="301818.0" algo="FTMS"/>
<pk mz="486.104156" i="2627169.8" sn="17.41" a="3760.70" fwhm="0.001615" res="300941.4" algo="FTMS"/>
<pk mz="486.115459" i="2180708.5" sn="14.06" a="2902.99" fwhm="0.001622" res="299698.3" algo="FTMS"/>
<pk mz="486.125444" i="2283367.0" sn="14.83" a="3147.25" fwhm="0.001620" res="300024.2" algo="FTMS"/>
<pk mz="486.133393" i="2857065.0" sn="19.14" a="3809.18" fwhm="0.001557" res="312195.1" algo="FTMS"/>
<pk mz="486.140607" i="1580906.8" sn="9.56" a="1905.58" fwhm="0.001537" res="316323.1" algo="FTMS"/>
<pk mz="486.161769" i="1901423.9" sn="11.96" a="2280.46" fwhm="0.001446" res="336096.0" algo="FTMS"/>
<pk mz="486.257350" i="1252999.1" sn="7.10" a="1073.08" fwhm="0.001328" res="366252.5" algo="FTMS"/>
<pk mz="487.015460" i="3662143.8" sn="25.18" a="5815.70" fwhm="0.001638" res="297339.2" algo="FTMS"/>
<pk mz="487.026449" i="1510722.5" sn="9.03" a="2476.27" fwhm="0.002011" res="242217.5" algo="FTMS"/>
<pk mz="487.036664" i="3078469.0" sn="20.80" a="4527.35" fwhm="0.001653" res="294648.3" algo="FTMS"/>
<pk mz="487.051869" i="5822792.5" sn="41.39" a="8799.51" fwhm="0.001618" res="301081.7" algo="FTMS"/>
<pk mz="487.063166" i="3492171.5" sn="23.90" a="4678.34" fwhm="0.001501" res="324444.9" algo="FTMS"/>
<pk mz="487.072997" i="8580430.0" sn="62.09" a="15280.33" fwhm="0.001752" res="277983.5" algo="FTMS"/>
<pk mz="487.088297" i="5719377.5" sn="40.62" a="8958.30" fwhm="0.001666" res="292371.0" algo="FTMS"/>
<pk mz="487.099382" i="2364244.3" sn="15.44" a="3897.02" fwhm="0.001732" res="281208.7" algo="FTMS"/>
<pk mz="487.109376" i="7778646.5" sn="56.07" a="12394.90" fwhm="0.001637" res="297583.1" algo="FTMS"/>
<pk mz="487.124636" i="3959130.5" sn="27.40" a="5486.26" fwhm="0.001540" res="316343.4" algo="FTMS"/>
<pk mz="487.135544" i="1612893.0" sn="9.80" a="2002.38" fwhm="0.001590" res="306309.9" algo="FTMS"/>
<pk mz="487.145725" i="5297503.5" sn="37.45" a="8274.57" fwhm="0.001629" res="299003.8" algo="FTMS"/>
<pk mz="487.161077" i="2399075.3" sn="15.70" a="2637.52" fwhm="0.001369" res="355910.2" algo="FTMS"/>
<pk mz="487.182046" i="2810728.5" sn="18.79" a="3875.20" fwhm="0.001537" res="316918.7" algo="FTMS"/>
<pk mz="487.197511" i="1463660.1" sn="8.68" a="1590.45" fwhm="0.001487" res="327623.7" algo="FTMS"/>
<pk mz="487.218556" i="3689841.3" sn="25.38" a="5295.29" fwhm="0.001534" res="317611.2" algo="FTMS"/>
<pk mz="487.254959" i="2333562.3" sn="15.20" a="2959.77" fwhm="0.001471" res="331235.0" algo="FTMS"/>
<pk mz="487.291259" i="1589635.0" sn="9.62" a="1704.29" fwhm="0.001434" res="339731.7" algo="FTMS"/>
<pk mz="488.010544" i="1478962.4" sn="8.79" a="1356.93" fwhm="0.001324" res="368464.4" algo="FTMS"/>
<pk mz="488.047125" i="4829755.5" sn="33.94" a="6815.69" fwhm="0.001545" res="315872.4" algo="FTMS"/>
<pk mz="488.055117" i="1681469.1" sn="10.31" a="1824.54" fwhm="0.001420" res="343605.0" algo="FTMS"/>
<pk mz="488.058314" i="1594686.0" sn="9.66" a="2275.03" fwhm="0.001778" res="274436.0" algo="FTMS"/>
<pk mz="488.076404" i="1811010.4" sn="11.28" a="1920.99" fwhm="0.001392" res="350545.9" algo="FTMS"/>
<pk mz="488.083499" i="4217412.0" sn="29.34" a="6781.36" fwhm="0.001761" res="277135.6" algo="FTMS"/>
<pk mz="488.091785" i="1380678.1" sn="8.05" a="1895.42" fwhm="0.001747" res="279329.2" algo="FTMS"/>
<pk mz="488.094954" i="1570886.9" sn="9.48" a="2037.03" fwhm="0.001734" res="281504.9" algo="FTMS"/>
<pk mz="488.104818" i="1445449.3" sn="8.54" a="1641.13" fwhm="0.001453" res="336038.0" algo="FTMS"/>
<pk mz="488.112548" i="1480523.1" sn="8.80" a="1656.46" fwhm="0.001404" res="347729.0" algo="FTMS"/>
<pk mz="488.119905" i="2201421.0" sn="14.21" a="2975.43" fwhm="0.001622" res="300954.6" algo="FTMS"/>
<pk mz="488.131081" i="1724495.8" sn="10.63" a="2209.00" fwhm="0.001497" res="326085.2" algo="FTMS"/>
<pk mz="488.156248" i="2054229.9" sn="13.11" a="2905.84" fwhm="0.001753" res="278476.5" algo="FTMS"/>
<pk mz="488.213670" i="1360227.9" sn="7.90" a="1265.81" fwhm="0.001281" res="381226.2" algo="FTMS"/>
<pk mz="488.240340" i="1940074.4" sn="12.25" a="2061.26" fwhm="0.001391" res="350881.7" algo="FTMS"/>
<pk mz="489.031069" i="7197483.0" sn="51.70" a="11394.24" fwhm="0.001649" res="296597.8" algo="FTMS"/>
<pk mz="489.042420" i="2158382.0" sn="13.89" a="2703.91" fwhm="0.001650" res="296332.1" algo="FTMS"/>
<pk mz="489.052176" i="3624240.5" sn="24.89" a="5413.39" fwhm="0.001604" res="304918.2" algo="FTMS"/>
<pk mz="489.067412" i="8586036.0" sn="62.13" a="13749.08" fwhm="0.001611" res="303533.4" algo="FTMS"/>
<pk mz="489.078589" i="3481398.8" sn="23.82" a="5662.51" fwhm="0.001735" res="281909.1" algo="FTMS"/>
<pk mz="489.088463" i="5209913.0" sn="36.79" a="9436.37" fwhm="0.001857" res="263403.0" algo="FTMS"/>
<pk mz="489.103886" i="7118653.0" sn="51.11" a="11910.94" fwhm="0.001713" res="285543.9" algo="FTMS"/>
<pk mz="489.115063" i="2708287.8" sn="18.01" a="3700.78" fwhm="0.001504" res="325216.8" algo="FTMS"/>
<pk mz="489.124798" i="3364674.0" sn="22.94" a="5782.54" fwhm="0.001929" res="253543.3" algo="FTMS"/>
<pk mz="489.140245" i="5905222.0" sn="42.01" a="9450.96" fwhm="0.001699" res="287960.4" algo="FTMS"/>
<pk mz="489.153611" i="1336393.1" sn="7.72" a="1299.02" fwhm="0.001258" res="388692.4" algo="FTMS"/>
<pk mz="489.161470" i="2086219.0" sn="13.34" a="3042.24" fwhm="0.001803" res="271287.9" algo="FTMS"/>
<pk mz="489.176719" i="2786126.8" sn="18.60" a="4168.53" fwhm="0.001650" res="296465.3" algo="FTMS"/>
<pk mz="489.189671" i="1259601.9" sn="7.14" a="1238.09" fwhm="0.001375" res="355677.3" algo="FTMS"/>
<pk mz="489.197797" i="2220884.0" sn="14.36" a="3338.34" fwhm="0.001680" res="291134.3" algo="FTMS"/>
<pk mz="489.213150" i="1549911.6" sn="9.32" a="1613.32" fwhm="0.001457" res="335777.9" algo="FTMS"/>
<pk mz="489.234206" i="2376028.8" sn="15.52" a="3009.46" fwhm="0.001487" res="328900.3" algo="FTMS"/>
<pk mz="489.270517" i="1298085.6" sn="7.43" a="2120.71" fwhm="0.002351" res="208146.9" algo="FTMS"/>
<pk mz="490.026395" i="2930206.0" sn="19.38" a="4117.28" fwhm="0.001583" res="309595.1" algo="FTMS"/>
<pk mz="490.034324" i="1935648.0" sn="12.03" a="2728.36" fwhm="0.001557" res="314696.8" algo="FTMS"/>
<pk mz="490.062804" i="4999207.0" sn="34.67" a="7938.96" fwhm="0.001724" res="284299.1" algo="FTMS"/>
<pk mz="490.070849" i="1882665.0" sn="11.64" a="2143.98" fwhm="0.001413" res="346933.4" algo="FTMS"/>
<pk mz="490.073913" i="2633257.8" sn="17.18" a="3350.11" fwhm="0.001489" res="329230.8" algo="FTMS"/>
<pk mz="490.092005" i="1456174.1" sn="8.48" a="1393.16" fwhm="0.001282" res="382260.4" algo="FTMS"/>
<pk mz="490.099098" i="4833328.0" sn="33.45" a="7279.19" fwhm="0.001643" res="298382.2" algo="FTMS"/>
<pk mz="490.107137" i="1585969.9" sn="9.44" a="1618.45" fwhm="0.001381" res="354991.0" algo="FTMS"/>
<pk mz="490.110309" i="1964850.6" sn="12.24" a="2716.26" fwhm="0.001590" res="308170.0" algo="FTMS"/>
<pk mz="490.135556" i="2769464.8" sn="18.19" a="3926.16" fwhm="0.001583" res="309554.8" algo="FTMS"/>
<pk mz="490.143355" i="1585978.6" sn="9.44" a="1832.87" fwhm="0.001384" res="354105.0" algo="FTMS"/>
<pk mz="490.146644" i="1327163.5" sn="7.53" a="1761.69" fwhm="0.001631" res="300468.7" algo="FTMS"/>
<pk mz="490.171810" i="1724993.6" sn="10.47" a="2205.93" fwhm="0.001774" res="276360.9" algo="FTMS"/>
<pk mz="490.193299" i="1638982.9" sn="9.84" a="2121.47" fwhm="0.001938" res="252893.9" algo="FTMS"/>
<pk mz="490.229504" i="2011983.8" sn="12.59" a="2671.32" fwhm="0.001547" res="316856.2" algo="FTMS"/>
<pk mz="491.010437" i="2673422.3" sn="17.48" a="3307.13" fwhm="0.001521" res="322908.7" algo="FTMS"/>
<pk mz="491.046786" i="9616663.0" sn="68.80" a="15246.19" fwhm="0.001618" res="303438.0" algo="FTMS"/>
<pk mz="491.058087" i="3324186.0" sn="22.29" a="5249.63" fwhm="0.001689" res="290666.9" algo="FTMS"/>
<pk mz="491.067970" i="2338588.5" sn="15.00" a="3746.19" fwhm="0.001702" res="288581.0" algo="FTMS"/>
<pk mz="491.083223" i="9557280.0" sn="68.36" a="16113.11" fwhm="0.001684" res="291548.1" algo="FTMS"/>
<pk mz="491.094418" i="4256035.0" sn="29.18" a="5970.21" fwhm="0.001517" res="323672.4" algo="FTMS"/>
<pk mz="491.104412" i="1690917.3" sn="10.22" a="2133.35" fwhm="0.001923" res="255375.2" algo="FTMS"/>
<pk mz="491.119500" i="9030953.0" sn="64.47" a="14316.83" fwhm="0.001624" res="302426.3" algo="FTMS"/>
<pk mz="491.122760" i="1808425.8" sn="11.09" a="2097.57" fwhm="0.001408" res="348900.5" algo="FTMS"/>
<pk mz="491.130668" i="2596139.8" sn="16.91" a="3766.92" fwhm="0.001703" res="288345.8" algo="FTMS"/>
<pk mz="491.155906" i="5528882.0" sn="38.58" a="8968.97" fwhm="0.001698" res="289291.3" algo="FTMS"/>
<pk mz="491.176964" i="1581111.0" sn="9.41" a="2012.63" fwhm="0.001553" res="316222.7" algo="FTMS"/>
<pk mz="491.192294" i="3019066.8" sn="20.03" a="4413.75" fwhm="0.001673" res="293657.0" algo="FTMS"/>
<pk mz="491.205109" i="1443389.9" sn="8.39" a="2168.29" fwhm="0.001885" res="260545.5" algo="FTMS"/>
<pk mz="491.241876" i="1594310.9" sn="9.50" a="2294.05" fwhm="0.001906" res="257676.6" algo="FTMS"/>
<pk mz="492.041903" i="3367946.3" sn="22.61" a="5320.12" fwhm="0.001711" res="287655.8" algo="FTMS"/>
<pk mz="492.050061" i="2127372.3" sn="13.44" a="2974.34" fwhm="0.001705" res="288576.5" algo="FTMS"/>
<pk mz="492.078413" i="5125651.0" sn="35.60" a="7799.54" fwhm="0.001602" res="307130.3" algo="FTMS"/>
<pk mz="492.086454" i="2456085.3" sn="15.87" a="3353.23" fwhm="0.001572" res="313052.3" algo="FTMS"/>
<pk mz="492.089577" i="2932246.0" sn="19.39" a="4576.91" fwhm="0.001683" res="292441.7" algo="FTMS"/>
<pk mz="492.114768" i="4840988.0" sn="33.50" a="7534.63" fwhm="0.001677" res="293444.6" algo="FTMS"/>
<pk mz="492.122952" i="2392606.0" sn="15.40" a="3563.41" fwhm="0.001826" res="269578.3" algo="FTMS"/>
<pk mz="492.126234" i="1699614.9" sn="10.28" a="2277.40" fwhm="0.001591" res="309392.1" algo="FTMS"/>
<pk mz="492.151174" i="2532389.0" sn="16.44" a="3014.80" fwhm="0.001426" res="345129.2" algo="FTMS"/>
<pk mz="492.159346" i="1808678.9" sn="11.09" a="2019.51" fwhm="0.001454" res="338385.2" algo="FTMS"/>
<pk mz="492.208693" i="1621555.0" sn="9.70" a="1547.64" fwhm="0.001295" res="380067.1" algo="FTMS"/>
<pk mz="493.026083" i="5917434.5" sn="41.45" a="8673.63" fwhm="0.001555" res="317151.3" algo="FTMS"/>
<pk mz="493.037192" i="1355261.4" sn="7.73" a="1479.99" fwhm="0.001465" res="336633.8" algo="FTMS"/>
<pk mz="493.041246" i="1702142.4" sn="10.30" a="2071.49" fwhm="0.001457" res="338333.5" algo="FTMS"/>
<pk mz="493.062394" i="11677444.0" sn="84.03" a="19090.34" fwhm="0.001660" res="297030.4" algo="FTMS"/>
<pk mz="493.073599" i="3318534.3" sn="22.24" a="5143.86" fwhm="0.001613" res="305647.6" algo="FTMS"/>
<pk mz="493.083509" i="1362696.6" sn="7.79" a="1824.50" fwhm="0.001816" res="271466.7" algo="FTMS"/>
<pk mz="493.093076" i="25995018.0" z="-1" sn="189.85" a="43942.20" fwhm="0.001660" res="297130.5" algo="FTMS" component_name="d" deconvoluted_molecular_mass="493.093842" deconvoluted_isotopic_mass="493.093968"/>
<pk mz="493.098753" i="11032332.0" sn="79.26" a="18705.87" fwhm="0.001706" res="288990.9" algo="FTMS"/>
<pk mz="493.109940" i="3237135.3" sn="21.64" a="4682.70" fwhm="0.001646" res="299547.6" algo="FTMS"/>
<pk mz="493.135126" i="9674517.0" sn="69.22" a="15823.35" fwhm="0.001685" res="292669.1" algo="FTMS"/>
<pk mz="493.146147" i="1465624.0" sn="8.55" a="1932.83" fwhm="0.001597" res="308757.4" algo="FTMS"/>
<pk mz="493.171591" i="5673758.0" sn="39.65" a="9420.80" fwhm="0.001718" res="287104.6" algo="FTMS"/>
<pk mz="493.207964" i="2272807.0" sn="14.51" a="3384.61" fwhm="0.001822" res="270681.4" algo="FTMS"/>
<pk mz="493.221129" i="2269994.3" sn="14.49" a="3086.81" fwhm="0.001563" res="315576.0" algo="FTMS"/>
<pk mz="493.257541" i="1573939.1" sn="9.35" a="2060.19" fwhm="0.001657" res="297615.5" algo="FTMS"/>
<pk mz="494.029231" i="1634031.6" sn="9.79" a="1711.45" fwhm="0.001457" res="339112.8" algo="FTMS"/>
<pk mz="494.036672" i="1354993.5" sn="7.73" a="1454.72" fwhm="0.001465" res="337184.0" algo="FTMS"/>
<pk mz="494.057699" i="4103158.5" sn="28.04" a="6528.45" fwhm="0.001689" res="292465.2" algo="FTMS"/>
<pk mz="494.065770" i="3135992.5" sn="20.89" a="4586.52" fwhm="0.001633" res="302494.7" algo="FTMS"/>
<pk mz="494.094049" i="5488639.5" sn="38.28" a="9520.55" fwhm="0.001778" res="277870.7" algo="FTMS"/>
<pk mz="494.096484" i="3351552.0" z="-1" sn="22.49" a="4667.02" fwhm="0.001687" res="292863.9" algo="FTMS" component_name="d" deconvoluted_molecular_mass="493.093842" deconvoluted_isotopic_mass="494.097380"/>
<pk mz="494.102090" i="3145217.5" sn="20.96" a="4700.71" fwhm="0.001714" res="288343.8" algo="FTMS"/>
<pk mz="494.105353" i="2553346.3" sn="16.59" a="3635.51" fwhm="0.001651" res="299263.5" algo="FTMS"/>
<pk mz="494.130457" i="4556808.5" sn="31.39" a="6763.02" fwhm="0.001601" res="308704.3" algo="FTMS"/>
<pk mz="494.138604" i="2340874.5" sn="15.02" a="3598.02" fwhm="0.001776" res="278186.2" algo="FTMS"/>
<pk mz="494.166832" i="2221841.3" sn="14.14" a="3605.14" fwhm="0.001904" res="259607.6" algo="FTMS"/>
<pk mz="494.174727" i="2000659.3" sn="12.50" a="3248.78" fwhm="0.001945" res="254010.6" algo="FTMS"/>
<pk mz="495.020707" i="1483745.9" sn="8.68" a="1515.61" fwhm="0.001609" res="307628.7" algo="FTMS"/>
<pk mz="495.041645" i="8218855.0" sn="58.46" a="13643.07" fwhm="0.001718" res="288197.7" algo="FTMS"/>
<pk mz="495.052826" i="1838569.8" sn="11.30" a="2390.18" fwhm="0.001732" res="285789.8" algo="FTMS"/>
<pk mz="495.056915" i="1802474.8" sn="11.04" a="1972.43" fwhm="0.001458" res="339544.9" algo="FTMS"/>
<pk mz="495.072372" i="1493230.5" sn="8.75" a="1412.23" fwhm="0.001280" res="386663.2" algo="FTMS"/>
<pk mz="495.078053" i="11622640.0" sn="83.62" a="19036.64" fwhm="0.001653" res="299515.0" algo="FTMS"/>
<pk mz="495.089342" i="3120882.8" sn="20.78" a="5103.11" fwhm="0.001719" res="287938.8" algo="FTMS"/>
<pk mz="495.097522" i="1860340.6" z="-1" sn="11.46" a="2128.27" fwhm="0.001448" res="341808.1" algo="FTMS" component_name="d" deconvoluted_molecular_mass="493.093842" deconvoluted_isotopic_mass="495.098422"/>
<pk mz="495.114456" i="12822777.0" sn="92.49" a="20480.92" fwhm="0.001611" res="307345.2" algo="FTMS"/>
<pk mz="495.125682" i="2863867.5" sn="18.88" a="4704.82" fwhm="0.001774" res="279047.0" algo="FTMS"/>
<pk mz="495.130086" i="1273340.6" sn="7.12" a="1504.73" fwhm="0.001551" res="319146.2" algo="FTMS"/>
<pk mz="495.142906" i="1743359.8" sn="10.60" a="3171.54" fwhm="0.002165" res="228670.7" algo="FTMS"/>
<pk mz="495.150867" i="9187586.0" sn="65.62" a="15534.18" fwhm="0.001708" res="289930.8" algo="FTMS"/>
<pk mz="495.153900" i="2072322.5" sn="13.03" a="2900.84" fwhm="0.001733" res="285789.2" algo="FTMS"/>
<pk mz="495.162203" i="1357828.4" sn="7.75" a="1778.10" fwhm="0.001789" res="276817.6" algo="FTMS"/>
<pk mz="495.183254" i="3183369.5" sn="21.24" a="4764.75" fwhm="0.001631" res="303680.0" algo="FTMS"/>
<pk mz="495.187310" i="3896586.5" sn="26.51" a="5549.83" fwhm="0.001578" res="313772.6" algo="FTMS"/>
<pk mz="495.200464" i="1307661.8" sn="7.38" a="1303.92" fwhm="0.001379" res="359193.8" algo="FTMS"/>
<pk mz="495.223647" i="2126099.5" sn="13.43" a="2272.23" fwhm="0.001368" res="361989.0" algo="FTMS"/>
<pk mz="495.236734" i="1574166.6" sn="9.35" a="1932.64" fwhm="0.001670" res="296505.9" algo="FTMS"/>
<pk mz="495.259901" i="1493020.3" sn="8.75" a="1553.92" fwhm="0.001401" res="353517.8" algo="FTMS"/>
<pk mz="496.036788" i="1859802.1" sn="11.46" a="2642.97" fwhm="0.001765" res="281057.6" algo="FTMS"/>
<pk mz="496.045045" i="2209756.0" sn="14.04" a="2578.91" fwhm="0.001524" res="325523.7" algo="FTMS"/>
<pk mz="496.052336" i="1614301.9" sn="9.64" a="1844.89" fwhm="0.001454" res="341060.8" algo="FTMS"/>
<pk mz="496.063579" i="1833440.6" sn="11.26" a="2046.76" fwhm="0.001351" res="367283.8" algo="FTMS"/>
<pk mz="496.073411" i="5073379.0" sn="35.21" a="8477.05" fwhm="0.001749" res="283597.8" algo="FTMS"/>
<pk mz="496.081345" i="3400677.0" sn="22.85" a="5015.74" fwhm="0.001627" res="304827.1" algo="FTMS"/>
<pk mz="496.084438" i="1633125.8" sn="9.78" a="2744.32" fwhm="0.002197" res="225849.1" algo="FTMS"/>
<pk mz="496.088626" i="1751270.8" sn="10.65" a="2135.38" fwhm="0.001656" res="299485.7" algo="FTMS"/>
<pk mz="496.099477" i="1508585.4" sn="8.86" a="1700.76" fwhm="0.001457" res="340540.3" algo="FTMS"/>
<pk mz="496.109705" i="5107180.0" sn="35.46" a="7771.36" fwhm="0.001585" res="313068.8" algo="FTMS"/>
<pk mz="496.117918" i="4020717.8" sn="27.43" a="5816.34" fwhm="0.001596" res="310760.0" algo="FTMS"/>
<pk mz="496.121083" i="9142767.0" sn="65.29" a="15633.09" fwhm="0.001732" res="286445.8" algo="FTMS"/>
<pk mz="496.146185" i="4303349.0" sn="29.52" a="6354.14" fwhm="0.001565" res="316976.8" algo="FTMS"/>
<pk mz="496.154082" i="2573814.8" sn="16.73" a="3826.12" fwhm="0.001702" res="291555.8" algo="FTMS"/>
<pk mz="496.190954" i="1463039.8" sn="8.52" a="1763.14" fwhm="0.001499" res="330913.7" algo="FTMS"/>
<pk mz="497.020889" i="2587850.5" sn="16.84" a="4208.17" fwhm="0.001922" res="258545.5" algo="FTMS"/>
<pk mz="497.036260" i="3187918.3" sn="21.27" a="5537.16" fwhm="0.001781" res="279129.2" algo="FTMS"/>
<pk mz="497.047337" i="2098896.8" sn="13.22" a="2884.08" fwhm="0.001596" res="311417.4" algo="FTMS"/>
<pk mz="497.057308" i="11047635.0" sn="79.36" a="18446.26" fwhm="0.001693" res="293518.0" algo="FTMS"/>
<pk mz="497.068485" i="1596886.0" sn="9.51" a="2385.00" fwhm="0.001877" res="264768.2" algo="FTMS"/>
<pk mz="497.072555" i="2507479.0" sn="16.24" a="3823.41" fwhm="0.001725" res="288104.8" algo="FTMS"/>
<pk mz="497.087981" i="13996763.0" sn="101.16" a="23627.25" fwhm="0.001670" res="297669.3" algo="FTMS"/>
<pk mz="497.093704" i="12860124.0" sn="92.76" a="20711.12" fwhm="0.001623" res="306345.6" algo="FTMS"/>
<pk mz="497.104835" i="2596575.0" sn="16.90" a="4422.20" fwhm="0.001987" res="250162.6" algo="FTMS"/>
<pk mz="497.108834" i="1744863.9" sn="10.61" a="2387.58" fwhm="0.001776" res="279962.3" algo="FTMS"/>
<pk mz="497.124229" i="1782499.6" sn="10.88" a="2143.69" fwhm="0.001439" res="345448.6" algo="FTMS"/>
<pk mz="497.130057" i="10900197.0" sn="78.27" a="18385.58" fwhm="0.001698" res="292750.1" algo="FTMS"/>
<pk mz="497.141421" i="1474151.9" sn="8.60" a="1970.44" fwhm="0.001909" res="260449.8" algo="FTMS"/>
<pk mz="497.158496" i="2915052.0" sn="19.25" a="4412.43" fwhm="0.001681" res="295776.3" algo="FTMS"/>
<pk mz="497.166317" i="5320430.0" sn="37.03" a="8439.13" fwhm="0.001649" res="301426.4" algo="FTMS"/>
<pk mz="497.202926" i="3561718.8" sn="24.03" a="5283.59" fwhm="0.001665" res="298575.4" algo="FTMS"/>
<pk mz="497.239247" i="2605311.8" sn="16.97" a="3779.44" fwhm="0.001678" res="296326.1" algo="FTMS"/>
<pk mz="497.275458" i="2130184.5" sn="13.45" a="2636.62" fwhm="0.001544" res="322144.6" algo="FTMS"/>
<pk mz="497.312157" i="1436177.5" sn="8.32" a="1605.28" fwhm="0.001524" res="326400.5" algo="FTMS"/>
<pk mz="498.031389" i="2983361.0" sn="19.76" a="4374.76" fwhm="0.001669" res="298331.6" algo="FTMS"/>
<pk mz="498.042469" i="1410499.8" sn="8.13" a="1254.52" fwhm="0.001368" res="364068.5" algo="FTMS"/>
<pk mz="498.052619" i="1940166.3" sn="12.05" a="2875.92" fwhm="0.001754" res="283882.2" algo="FTMS"/>
<pk mz="498.060585" i="2916296.3" sn="19.26" a="4552.35" fwhm="0.001715" res="290345.9" algo="FTMS"/>
<pk mz="498.067815" i="2706890.0" sn="17.71" a="4082.59" fwhm="0.001719" res="289714.8" algo="FTMS"/>
<pk mz="498.079063" i="1465804.8" sn="8.54" a="2063.58" fwhm="0.001687" res="295325.9" algo="FTMS"/>
<pk mz="498.088903" i="3490767.3" sn="23.51" a="5037.03" fwhm="0.001514" res="328964.7" algo="FTMS"/>
<pk mz="498.091149" i="2248911.8" sn="14.33" a="3156.10" fwhm="0.001653" res="301308.8" algo="FTMS"/>
<pk mz="498.097029" i="3032017.0" sn="20.12" a="4200.04" fwhm="0.001504" res="331236.2" algo="FTMS"/>
<pk mz="498.100190" i="2086865.9" sn="13.13" a="2703.00" fwhm="0.001517" res="328268.0" algo="FTMS"/>
<pk mz="498.103797" i="1647570.8" sn="9.88" a="2341.74" fwhm="0.001977" res="251896.4" algo="FTMS"/>
<pk mz="498.125258" i="4211672.0" sn="28.84" a="6167.70" fwhm="0.001656" res="300729.8" algo="FTMS"/>
<pk mz="498.133487" i="2930650.0" sn="19.37" a="4160.01" fwhm="0.001653" res="301423.0" algo="FTMS"/>
<pk mz="498.136647" i="1692890.8" sn="10.22" a="2375.34" fwhm="0.001753" res="284228.2" algo="FTMS"/>
<pk mz="498.140704" i="1260507.8" sn="7.02" a="1625.21" fwhm="0.001720" res="289623.0" algo="FTMS"/>
<pk mz="498.161711" i="2667489.0" sn="17.42" a="4171.31" fwhm="0.001768" res="281688.6" algo="FTMS"/>
<pk mz="498.169669" i="1859554.9" sn="11.45" a="2451.38" fwhm="0.001515" res="328837.8" algo="FTMS"/>
<pk mz="498.930131" i="1469084.5" sn="8.56" a="1648.73" fwhm="0.001467" res="340024.9" algo="FTMS"/>
<pk mz="499.015412" i="4346033.0" sn="29.83" a="7107.58" fwhm="0.001760" res="283585.9" algo="FTMS"/>
<pk mz="499.026687" i="1397684.0" sn="8.04" a="1388.28" fwhm="0.001459" res="341981.9" algo="FTMS"/>
<pk mz="499.036539" i="4946102.5" sn="34.26" a="8528.69" fwhm="0.001800" res="277293.7" algo="FTMS"/>
<pk mz="499.051882" i="4478138.0" sn="30.80" a="6779.87" fwhm="0.001609" res="310247.9" algo="FTMS"/>
<pk mz="499.063056" i="3175612.8" sn="21.18" a="4914.34" fwhm="0.001655" res="301509.9" algo="FTMS"/>
<pk mz="499.072957" i="11574463.0" sn="83.25" a="20022.25" fwhm="0.001723" res="289637.0" algo="FTMS"/>
<pk mz="499.088211" i="3196611.0" sn="21.33" a="5051.63" fwhm="0.001760" res="283617.7" algo="FTMS"/>
<pk mz="499.099232" i="1982149.8" sn="12.36" a="2131.88" fwhm="0.001372" res="363644.0" algo="FTMS"/>
<pk mz="499.109330" i="11171016.0" sn="80.27" a="19998.41" fwhm="0.001742" res="286452.7" algo="FTMS"/>
<pk mz="499.120530" i="1423050.9" sn="8.22" a="1666.97" fwhm="0.001591" res="313624.7" algo="FTMS"/>
<pk mz="499.124602" i="2488523.8" sn="16.10" a="4126.64" fwhm="0.001930" res="258647.7" algo="FTMS"/>
<pk mz="499.145676" i="8821969.0" sn="62.91" a="15372.15" fwhm="0.001770" res="282035.8" algo="FTMS"/>
<pk mz="499.155361" i="1627091.4" sn="9.73" a="2123.43" fwhm="0.001708" res="292230.5" algo="FTMS"/>
<pk mz="499.161121" i="1654740.8" sn="9.94" a="1915.70" fwhm="0.001833" res="272258.0" algo="FTMS"/>
<pk mz="499.182217" i="4035290.0" sn="27.53" a="6654.71" fwhm="0.001729" res="288720.8" algo="FTMS"/>
<pk mz="499.218622" i="3209442.8" sn="21.43" a="4684.23" fwhm="0.001580" res="315975.5" algo="FTMS"/>
<pk mz="499.254913" i="3868907.8" sn="26.30" a="5206.82" fwhm="0.001525" res="327398.1" algo="FTMS"/>
<pk mz="499.291243" i="2379508.5" sn="15.29" a="3182.89" fwhm="0.001575" res="317053.5" algo="FTMS"/>
<pk mz="500.010750" i="1603620.0" sn="9.56" a="2743.17" fwhm="0.002158" res="231679.2" algo="FTMS"/>
<pk mz="500.047022" i="4388269.0" sn="30.14" a="6990.00" fwhm="0.001742" res="286993.0" algo="FTMS"/>
<pk mz="500.055090" i="1500846.9" sn="8.80" a="1911.08" fwhm="0.001572" res="318113.9" algo="FTMS"/>
<pk mz="500.058354" i="2412975.5" sn="15.54" a="4062.00" fwhm="0.001998" res="250249.8" algo="FTMS"/>
<pk mz="500.076312" i="2660788.0" sn="17.37" a="3402.76" fwhm="0.001535" res="325873.1" algo="FTMS"/>
<pk mz="500.083649" i="2929589.8" sn="19.36" a="4946.31" fwhm="0.001934" res="258624.4" algo="FTMS"/>
<pk mz="500.091283" i="1328311.6" sn="7.52" a="1545.03" fwhm="0.001572" res="318167.9" algo="FTMS"/>
<pk mz="500.094618" i="2386872.5" sn="15.35" a="3639.05" fwhm="0.001707" res="292899.3" algo="FTMS"/>
<pk mz="500.104682" i="2942395.0" sn="19.45" a="4310.19" fwhm="0.001620" res="308622.7" algo="FTMS"/>
<pk mz="500.112851" i="2830781.0" sn="18.63" a="5413.95" fwhm="0.001982" res="252340.7" algo="FTMS"/>
<pk mz="500.115949" i="3686333.8" sn="24.95" a="5790.96" fwhm="0.001713" res="291869.2" algo="FTMS"/>
<pk mz="500.120205" i="2110910.8" sn="13.31" a="2578.73" fwhm="0.001472" res="339796.7" algo="FTMS"/>
<pk mz="500.131051" i="1757633.4" sn="10.69" a="1853.32" fwhm="0.001403" res="356536.0" algo="FTMS"/>
<pk mz="500.141028" i="2804163.8" sn="18.43" a="3844.48" fwhm="0.001581" res="316374.8" algo="FTMS"/>
<pk mz="500.149024" i="2479045.8" sn="16.03" a="3617.54" fwhm="0.001631" res="306560.0" algo="FTMS"/>
<pk mz="500.185488" i="1380558.6" sn="7.91" a="1669.34" fwhm="0.001551" res="322450.6" algo="FTMS"/>
<pk mz="500.213940" i="1659861.5" sn="9.97" a="2080.35" fwhm="0.001629" res="307145.0" algo="FTMS"/>
<pk mz="500.222017" i="1268695.5" sn="7.08" a="1507.44" fwhm="0.001640" res="304989.9" algo="FTMS"/>
<pk mz="501.031122" i="6339228.5" sn="44.56" a="10224.91" fwhm="0.001663" res="301290.0" algo="FTMS"/>
<pk mz="501.042121" i="2849951.5" sn="18.77" a="4281.72" fwhm="0.001700" res="294676.9" algo="FTMS"/>
<pk mz="501.052292" i="5913250.0" sn="41.41" a="10615.78" fwhm="0.001831" res="273621.2" algo="FTMS"/>
<pk mz="501.067518" i="6360741.5" sn="44.72" a="10878.97" fwhm="0.001757" res="285147.9" algo="FTMS"/>
<pk mz="501.078856" i="3911336.3" sn="26.61" a="6073.93" fwhm="0.001637" res="306053.7" algo="FTMS"/>
<pk mz="501.088677" i="9125547.0" sn="65.15" a="16477.47" fwhm="0.001759" res="284934.3" algo="FTMS"/>
<pk mz="501.103943" i="4945582.5" sn="34.26" a="8224.93" fwhm="0.001730" res="289704.0" algo="FTMS"/>
<pk mz="501.115108" i="2011313.3" sn="12.57" a="2865.36" fwhm="0.001652" res="303382.5" algo="FTMS"/>
<pk mz="501.125041" i="6934195.5" sn="48.95" a="11873.01" fwhm="0.001740" res="288011.1" algo="FTMS"/>
<pk mz="501.140269" i="3467959.3" sn="23.33" a="5068.77" fwhm="0.001701" res="294643.5" algo="FTMS"/>
<pk mz="501.161389" i="3891388.5" sn="26.46" a="6098.25" fwhm="0.001753" res="285837.7" algo="FTMS"/>
<pk mz="501.176568" i="1966272.1" sn="12.23" a="2532.26" fwhm="0.001651" res="303544.7" algo="FTMS"/>
<pk mz="501.197665" i="2914501.3" sn="19.24" a="4066.93" fwhm="0.001592" res="314853.3" algo="FTMS"/>
<pk mz="501.234060" i="3220174.3" sn="21.50" a="5207.85" fwhm="0.001774" res="282529.7" algo="FTMS"/>
<pk mz="501.270507" i="3453655.0" sn="23.23" a="5141.18" fwhm="0.001603" res="312632.7" algo="FTMS"/>
<pk mz="502.026378" i="2815887.3" sn="18.51" a="3953.08" fwhm="0.001582" res="317396.3" algo="FTMS"/>
<pk mz="502.034501" i="2089361.1" sn="13.14" a="2973.91" fwhm="0.001650" res="304259.2" algo="FTMS"/>
<pk mz="502.055417" i="1535638.3" sn="9.05" a="1954.83" fwhm="0.001653" res="303749.3" algo="FTMS"/>
<pk mz="502.062750" i="4808600.0" sn="33.24" a="8272.41" fwhm="0.001766" res="284224.3" algo="FTMS"/>
<pk mz="502.073945" i="2025370.8" sn="12.67" a="2897.07" fwhm="0.001723" res="291382.1" algo="FTMS"/>
<pk mz="502.084078" i="1681309.1" sn="10.13" a="2316.01" fwhm="0.001920" res="261458.6" algo="FTMS"/>
<pk mz="502.091867" i="1838495.1" sn="11.29" a="2547.42" fwhm="0.001732" res="289963.9" algo="FTMS"/>
<pk mz="502.099179" i="3640736.8" sn="24.61" a="5247.76" fwhm="0.001622" res="309628.1" algo="FTMS"/>
<pk mz="502.110298" i="2746787.5" sn="18.00" a="4274.37" fwhm="0.001703" res="294860.6" algo="FTMS"/>
<pk mz="502.120517" i="1503398.0" sn="8.81" a="1782.06" fwhm="0.001512" res="332093.3" algo="FTMS"/>
<pk mz="502.128445" i="1371304.0" sn="7.84" a="1896.50" fwhm="0.001717" res="292507.6" algo="FTMS"/>
<pk mz="502.135532" i="1901481.8" sn="11.75" a="3206.14" fwhm="0.002117" res="237235.8" algo="FTMS"/>
<pk mz="502.146622" i="1354668.4" sn="7.71" a="1624.76" fwhm="0.001494" res="336202.1" algo="FTMS"/>
<pk mz="502.164539" i="1544624.8" sn="9.12" a="1737.28" fwhm="0.001454" res="345364.6" algo="FTMS"/>
<pk mz="502.201072" i="1280697.6" sn="7.17" a="1292.60" fwhm="0.001334" res="376506.1" algo="FTMS"/>
<pk mz="502.229560" i="1977280.6" sn="12.31" a="3165.83" fwhm="0.001765" res="284615.1" algo="FTMS"/>
<pk mz="503.010368" i="3079806.5" sn="20.46" a="5241.29" fwhm="0.001732" res="290348.9" algo="FTMS"/>
<pk mz="503.021592" i="1474945.4" sn="8.60" a="2141.19" fwhm="0.001906" res="263929.0" algo="FTMS"/>
<pk mz="503.031320" i="1545603.8" sn="9.12" a="2308.91" fwhm="0.002127" res="236458.5" algo="FTMS"/>
<pk mz="503.046726" i="8288391.5" sn="58.96" a="14402.35" fwhm="0.001769" res="284289.7" algo="FTMS"/>
<pk mz="503.057981" i="2842762.3" sn="18.71" a="4052.81" fwhm="0.001694" res="296996.8" algo="FTMS"/>
<pk mz="503.067928" i="5117068.5" sn="35.52" a="9072.23" fwhm="0.001809" res="278045.9" algo="FTMS"/>
<pk mz="503.083117" i="7915664.5" sn="56.20" a="13344.35" fwhm="0.001714" res="293436.1" algo="FTMS"/>
<pk mz="503.094193" i="3451539.0" sn="23.21" a="5591.24" fwhm="0.001732" res="290475.7" algo="FTMS"/>
<pk mz="503.104137" i="4505749.5" sn="31.00" a="7485.81" fwhm="0.001711" res="294038.9" algo="FTMS"/>
<pk mz="503.119495" i="6455449.0" sn="45.41" a="10975.25" fwhm="0.001756" res="286546.9" algo="FTMS"/>
<pk mz="503.130946" i="2497180.0" sn="16.16" a="4227.62" fwhm="0.001782" res="282382.2" algo="FTMS"/>
<pk mz="503.140594" i="3637406.3" sn="24.58" a="5865.96" fwhm="0.001708" res="294598.4" algo="FTMS"/>
<pk mz="503.155942" i="3784354.0" sn="25.67" a="6170.35" fwhm="0.001782" res="282379.9" algo="FTMS"/>
<pk mz="503.176979" i="2387623.3" sn="15.35" a="4054.92" fwhm="0.001861" res="270317.4" algo="FTMS"/>
<pk mz="503.192472" i="2487979.0" sn="16.09" a="3321.91" fwhm="0.001465" res="343403.4" algo="FTMS"/>
<pk mz="503.199336" i="1308844.6" sn="7.37" a="1442.95" fwhm="0.001639" res="307087.9" algo="FTMS"/>
<pk mz="503.213425" i="2007728.0" sn="12.54" a="2787.10" fwhm="0.001730" res="290907.4" algo="FTMS"/>
<pk mz="503.228877" i="1381555.8" sn="7.91" a="1746.88" fwhm="0.001526" res="329781.8" algo="FTMS"/>
<pk mz="503.241959" i="1291958.9" sn="7.25" a="1540.52" fwhm="0.001648" res="305278.8" algo="FTMS"/>
<pk mz="503.249834" i="1898936.9" sn="11.73" a="2339.45" fwhm="0.001579" res="318786.8" algo="FTMS"/>
<pk mz="503.286227" i="1640129.8" sn="9.82" a="1764.77" fwhm="0.001397" res="360232.2" algo="FTMS"/>
<pk mz="504.042033" i="4827513.5" sn="33.38" a="8504.67" fwhm="0.001714" res="294001.2" algo="FTMS"/>
<pk mz="504.050048" i="2050427.4" sn="12.85" a="2615.65" fwhm="0.001572" res="320732.0" algo="FTMS"/>
<pk mz="504.053220" i="1548924.1" sn="9.14" a="1946.84" fwhm="0.001602" res="314593.8" algo="FTMS"/>
<pk mz="504.078389" i="4918658.5" sn="34.05" a="7932.90" fwhm="0.001683" res="299488.2" algo="FTMS"/>
<pk mz="504.086323" i="2402180.3" sn="15.45" a="2973.60" fwhm="0.001492" res="337951.3" algo="FTMS"/>
<pk mz="504.089683" i="3108229.0" sn="20.67" a="4912.74" fwhm="0.001718" res="293471.1" algo="FTMS"/>
<pk mz="504.109905" i="2275210.0" sn="14.51" a="2905.58" fwhm="0.001537" res="327915.3" algo="FTMS"/>
<pk mz="504.114849" i="3931531.3" sn="26.76" a="5650.52" fwhm="0.001607" res="313732.4" algo="FTMS"/>
<pk mz="504.123052" i="1516685.1" sn="8.91" a="1682.12" fwhm="0.001441" res="349806.1" algo="FTMS"/>
<pk mz="504.125866" i="1568909.9" sn="9.29" a="2195.94" fwhm="0.002146" res="234918.2" algo="FTMS"/>
<pk mz="504.146129" i="3429266.8" sn="23.04" a="6016.52" fwhm="0.001744" res="289012.9" algo="FTMS"/>
<pk mz="504.151145" i="1871508.0" sn="11.53" a="2386.93" fwhm="0.001643" res="306858.9" algo="FTMS"/>
<pk mz="504.187410" i="1300892.8" sn="7.31" a="1293.59" fwhm="0.001333" res="378273.7" algo="FTMS"/>
<pk mz="504.208846" i="1384610.0" sn="7.86" a="1282.64" fwhm="0.001313" res="384101.3" algo="FTMS"/>
<pk mz="504.244833" i="1330346.8" sn="7.46" a="1646.98" fwhm="0.001886" res="267403.8" algo="FTMS"/>
<pk mz="505.025914" i="5992040.5" sn="41.62" a="9897.44" fwhm="0.001744" res="289513.8" algo="FTMS"/>
<pk mz="505.037154" i="1279851.1" sn="7.09" a="1444.42" fwhm="0.001705" res="296254.1" algo="FTMS"/>
<pk mz="505.062369" i="10238577.0" sn="72.73" a="17601.67" fwhm="0.001750" res="288539.5" algo="FTMS"/>
<pk mz="505.073581" i="3883636.0" sn="26.17" a="6528.94" fwhm="0.001819" res="277689.4" algo="FTMS"/>
<pk mz="505.083544" i="2570870.5" sn="16.55" a="4570.44" fwhm="0.002026" res="249334.7" algo="FTMS"/>
<pk mz="505.098800" i="9222778.0" sn="65.29" a="16135.85" fwhm="0.001738" res="290551.2" algo="FTMS"/>
<pk mz="505.110049" i="3174524.8" sn="20.97" a="4658.71" fwhm="0.001674" res="301726.9" algo="FTMS"/>
<pk mz="505.119841" i="1748863.3" sn="10.53" a="2345.61" fwhm="0.002020" res="250091.3" algo="FTMS"/>
<pk mz="505.135229" i="9878147.0" sn="70.09" a="17451.51" fwhm="0.001769" res="285509.8" algo="FTMS"/>
<pk mz="505.145998" i="1685125.5" sn="10.06" a="2458.32" fwhm="0.001685" res="299878.6" algo="FTMS"/>
<pk mz="505.171526" i="4693643.5" sn="32.10" a="7468.09" fwhm="0.001657" res="304913.9" algo="FTMS"/>
<pk mz="505.207717" i="2223252.5" sn="14.00" a="3160.62" fwhm="0.001670" res="302467.3" algo="FTMS"/>
<pk mz="505.221222" i="1293975.8" sn="7.19" a="952.34" fwhm="0.001195" res="422767.9" algo="FTMS"/>
<pk mz="506.021254" i="1774425.9" sn="10.71" a="1947.60" fwhm="0.001449" res="349228.6" algo="FTMS"/>
<pk mz="506.029212" i="1983323.8" sn="12.24" a="2326.22" fwhm="0.001456" res="347499.5" algo="FTMS"/>
<pk mz="506.057764" i="4664162.5" sn="31.89" a="7520.03" fwhm="0.001753" res="288711.9" algo="FTMS"/>
<pk mz="506.065828" i="2974564.8" sn="19.51" a="4382.31" fwhm="0.001677" res="301710.3" algo="FTMS"/>
<pk mz="506.069207" i="1883493.5" sn="11.51" a="3170.75" fwhm="0.002069" res="244566.6" algo="FTMS"/>
<pk mz="506.094114" i="4374379.5" sn="29.76" a="6689.03" fwhm="0.001645" res="307576.9" algo="FTMS"/>
<pk mz="506.102222" i="2341741.5" sn="14.87" a="3460.39" fwhm="0.001684" res="300572.7" algo="FTMS"/>
<pk mz="506.105408" i="2171758.3" sn="13.62" a="3131.98" fwhm="0.001786" res="283378.9" algo="FTMS"/>
<pk mz="506.130484" i="3575156.3" sn="23.91" a="5657.23" fwhm="0.001789" res="282967.3" algo="FTMS"/>
<pk mz="506.138529" i="2286454.3" sn="14.46" a="3579.28" fwhm="0.001705" res="296768.9" algo="FTMS"/>
<pk mz="506.141595" i="1314679.0" sn="7.34" a="1427.24" fwhm="0.001436" res="352427.6" algo="FTMS"/>
<pk mz="506.166719" i="2625917.3" sn="16.95" a="3517.51" fwhm="0.001603" res="315824.3" algo="FTMS"/>
<pk mz="506.174917" i="1464959.1" sn="8.45" a="1817.83" fwhm="0.001618" res="312821.7" algo="FTMS"/>
<pk mz="506.224552" i="1471627.1" sn="8.49" a="1437.16" fwhm="0.001406" res="360119.4" algo="FTMS"/>
<pk mz="507.020622" i="1619020.0" sn="9.57" a="1712.07" fwhm="0.001459" res="347450.0" algo="FTMS"/>
<pk mz="507.031929" i="1303118.8" sn="7.26" a="1288.24" fwhm="0.001348" res="376077.9" algo="FTMS"/>
<pk mz="507.041762" i="8412241.0" sn="59.34" a="13171.38" fwhm="0.001623" res="312425.5" algo="FTMS"/>
<pk mz="507.052970" i="1775699.9" sn="10.72" a="2251.17" fwhm="0.001653" res="306720.5" algo="FTMS"/>
<pk mz="507.061523" i="1279701.9" sn="7.09" a="1935.52" fwhm="0.001901" res="266677.4" algo="FTMS"/>
<pk mz="507.078062" i="10071130.0" sn="71.50" a="17704.38" fwhm="0.001749" res="289943.5" algo="FTMS"/>
<pk mz="507.089365" i="4094044.8" sn="27.71" a="8085.87" fwhm="0.002071" res="244876.2" algo="FTMS"/>
<pk mz="507.108818" i="4501601.5" sn="30.69" a="6878.01" fwhm="0.001626" res="311941.6" algo="FTMS"/>
<pk mz="507.114431" i="9819235.0" sn="69.65" a="16436.88" fwhm="0.001728" res="293490.1" algo="FTMS"/>
<pk mz="507.125733" i="2970725.5" sn="19.48" a="4977.13" fwhm="0.001825" res="277805.4" algo="FTMS"/>
<pk mz="507.150796" i="7146603.5" sn="50.07" a="12139.64" fwhm="0.001769" res="286692.0" algo="FTMS"/>
<pk mz="507.187130" i="3865716.3" sn="26.03" a="5811.22" fwhm="0.001695" res="299147.5" algo="FTMS"/>
<pk mz="507.200391" i="1390455.5" sn="7.90" a="1767.49" fwhm="0.001630" res="311254.5" algo="FTMS"/>
<pk mz="507.223753" i="1850237.1" sn="11.27" a="2617.91" fwhm="0.001782" res="284652.4" algo="FTMS"/>
<pk mz="507.236672" i="1565568.3" sn="9.18" a="1706.21" fwhm="0.001511" res="335674.1" algo="FTMS"/>
<pk mz="508.015897" i="1484604.8" sn="8.59" a="1492.99" fwhm="0.001337" res="380076.3" algo="FTMS"/>
<pk mz="508.036888" i="1805633.9" sn="10.94" a="2067.78" fwhm="0.001501" res="338375.6" algo="FTMS"/>
<pk mz="508.045072" i="2321731.8" sn="14.72" a="3615.47" fwhm="0.001766" res="287730.3" algo="FTMS"/>
<pk mz="508.073368" i="3638090.8" sn="24.36" a="6022.90" fwhm="0.001755" res="289443.8" algo="FTMS"/>
<pk mz="508.081147" i="2523468.5" sn="16.20" a="4501.80" fwhm="0.002132" res="238309.9" algo="FTMS"/>
<pk mz="508.109628" i="3659091.5" sn="24.52" a="6603.77" fwhm="0.001913" res="265652.5" algo="FTMS"/>
<pk mz="508.117817" i="2952021.5" sn="19.34" a="4415.95" fwhm="0.001741" res="291858.9" algo="FTMS"/>
<pk mz="508.120770" i="1573206.1" sn="9.24" a="1839.81" fwhm="0.001502" res="338402.3" algo="FTMS"/>
<pk mz="508.146031" i="3065180.3" sn="20.17" a="4735.28" fwhm="0.001760" res="288718.7" algo="FTMS"/>
<pk mz="508.154169" i="2521438.3" sn="16.18" a="3566.93" fwhm="0.001705" res="298110.2" algo="FTMS"/>
<pk mz="508.182307" i="1610085.0" sn="9.51" a="2284.98" fwhm="0.001965" res="258646.7" algo="FTMS"/>
<pk mz="509.020825" i="3182127.5" sn="21.02" a="5279.39" fwhm="0.001844" res="276105.7" algo="FTMS"/>
<pk mz="509.036299" i="2159411.3" sn="13.53" a="3383.91" fwhm="0.001856" res="274262.8" algo="FTMS"/>
<pk mz="509.047607" i="1324598.0" sn="7.41" a="1258.47" fwhm="0.001316" res="386733.6" algo="FTMS"/>
<pk mz="509.057303" i="10022456.0" sn="71.14" a="17186.14" fwhm="0.001727" res="294838.6" algo="FTMS"/>
<pk mz="509.072687" i="1391420.1" sn="7.90" a="1443.92" fwhm="0.001480" res="344063.7" algo="FTMS"/>
<pk mz="509.087916" i="2383423.8" sn="15.17" a="3187.76" fwhm="0.001666" res="305658.3" algo="FTMS"/>
<pk mz="509.093634" i="10782273.0" sn="76.70" a="18766.61" fwhm="0.001781" res="285912.1" algo="FTMS"/>
<pk mz="509.104860" i="2764868.0" sn="17.96" a="4736.19" fwhm="0.001885" res="270061.4" algo="FTMS"/>
<pk mz="509.130086" i="10094154.0" sn="71.66" a="17693.53" fwhm="0.001762" res="288905.2" algo="FTMS"/>
<pk mz="509.141097" i="1499468.6" sn="8.69" a="1772.63" fwhm="0.001532" res="332368.1" algo="FTMS"/>
<pk mz="509.166493" i="6194771.0" sn="43.09" a="10374.80" fwhm="0.001704" res="298890.6" algo="FTMS"/>
<pk mz="509.202816" i="3250267.5" sn="21.52" a="4940.88" fwhm="0.001768" res="288032.2" algo="FTMS"/>
<pk mz="509.239224" i="1754980.3" sn="10.57" a="2182.36" fwhm="0.001597" res="318881.5" algo="FTMS"/>
<pk mz="510.031652" i="2188067.5" sn="13.74" a="3206.31" fwhm="0.001733" res="294384.2" algo="FTMS"/>
<pk mz="510.052381" i="1869608.4" sn="11.40" a="2533.46" fwhm="0.001615" res="315913.1" algo="FTMS"/>
<pk mz="510.060571" i="2522410.3" sn="16.19" a="3629.05" fwhm="0.001709" res="298452.4" algo="FTMS"/>
<pk mz="510.067810" i="1317420.1" sn="7.36" a="1453.92" fwhm="0.001565" res="325974.4" algo="FTMS"/>
<pk mz="510.088970" i="4222769.0" sn="28.64" a="6653.40" fwhm="0.001672" res="305042.3" algo="FTMS"/>
<pk mz="510.097034" i="3228467.3" sn="21.36" a="4761.51" fwhm="0.001690" res="301917.9" algo="FTMS"/>
<pk mz="510.100145" i="2617140.0" sn="16.88" a="4444.52" fwhm="0.001984" res="257113.8" algo="FTMS"/>
<pk mz="510.125283" i="3698490.0" sn="24.80" a="5922.43" fwhm="0.001723" res="296021.2" algo="FTMS"/>
<pk mz="510.133272" i="2854203.8" sn="18.62" a="3923.62" fwhm="0.001562" res="326644.9" algo="FTMS"/>
<pk mz="510.136506" i="2420540.8" sn="15.44" a="3502.92" fwhm="0.001692" res="301548.9" algo="FTMS"/>
<pk mz="510.161767" i="2819394.8" sn="18.36" a="4255.64" fwhm="0.001684" res="302914.5" algo="FTMS"/>
<pk mz="510.169965" i="1758020.8" sn="10.59" a="2146.07" fwhm="0.001639" res="311344.8" algo="FTMS"/>
<pk mz="510.198205" i="1360715.5" sn="7.67" a="1379.28" fwhm="0.001549" res="329351.2" algo="FTMS"/>
<pk mz="511.015428" i="1959440.3" sn="12.06" a="2267.17" fwhm="0.001422" res="359312.0" algo="FTMS"/>
<pk mz="511.036532" i="5072917.5" sn="34.87" a="8271.29" fwhm="0.001764" res="289676.2" algo="FTMS"/>
<pk mz="511.051845" i="2913305.0" sn="19.05" a="4555.83" fwhm="0.001753" res="291519.6" algo="FTMS"/>
<pk mz="511.062936" i="1661467.8" sn="9.88" a="1996.01" fwhm="0.001548" res="330203.5" algo="FTMS"/>
<pk mz="511.072883" i="10512414.0" sn="74.72" a="17474.61" fwhm="0.001714" res="298197.6" algo="FTMS"/>
<pk mz="511.084206" i="1661728.9" sn="9.88" a="3024.88" fwhm="0.002148" res="237903.9" algo="FTMS"/>
<pk mz="511.103586" i="30058534.0" z="-1" sn="217.93" a="55185.96" fwhm="0.001790" res="285518.4" algo="FTMS" component_name="Z" deconvoluted_molecular_mass="511.104273" deconvoluted_isotopic_mass="511.104546"/>
<pk mz="511.109343" i="9529383.0" sn="67.52" a="15046.10" fwhm="0.001618" res="315966.7" algo="FTMS"/>
<pk mz="511.120595" i="2165801.5" sn="13.57" a="3159.85" fwhm="0.001685" res="303404.5" algo="FTMS"/>
<pk mz="511.124581" i="1554474.5" sn="9.09" a="2080.51" fwhm="0.001658" res="308336.5" algo="FTMS"/>
<pk mz="511.137851" i="1988653.8" sn="12.27" a="2686.95" fwhm="0.001565" res="326628.8" algo="FTMS"/>
<pk mz="511.145708" i="7907375.5" sn="55.64" a="13890.91" fwhm="0.001813" res="282007.1" algo="FTMS"/>
<pk mz="511.182067" i="4054072.3" sn="27.41" a="6366.48" fwhm="0.001670" res="306145.1" algo="FTMS"/>
<pk mz="511.218502" i="2558017.0" sn="16.45" a="3478.64" fwhm="0.001685" res="303346.8" algo="FTMS"/>
<pk mz="511.254849" i="2235465.8" sn="14.08" a="3334.94" fwhm="0.001732" res="295235.9" algo="FTMS"/>
<pk mz="511.291585" i="1405522.8" sn="8.00" a="1738.81" fwhm="0.001648" res="310174.0" algo="FTMS"/>
<pk mz="512.010812" i="1885439.5" sn="11.52" a="2865.39" fwhm="0.001880" res="272383.4" algo="FTMS"/>
<pk mz="512.040062" i="1378822.5" sn="7.80" a="1559.84" fwhm="0.001483" res="345259.9" algo="FTMS"/>
<pk mz="512.047054" i="3602696.3" sn="24.10" a="5539.21" fwhm="0.001646" res="311125.8" algo="FTMS"/>
<pk mz="512.058297" i="1907466.9" sn="11.68" a="2857.63" fwhm="0.001693" res="302508.2" algo="FTMS"/>
<pk mz="512.068100" i="2367757.3" sn="15.05" a="4092.03" fwhm="0.001842" res="278043.2" algo="FTMS"/>
<pk mz="512.076176" i="2756879.3" sn="17.90" a="4131.01" fwhm="0.001687" res="303504.5" algo="FTMS"/>
<pk mz="512.083463" i="2237201.0" sn="14.09" a="3234.13" fwhm="0.001770" res="289327.3" algo="FTMS"/>
<pk mz="512.094439" i="1675027.6" sn="9.97" a="2184.34" fwhm="0.001653" res="309737.6" algo="FTMS"/>
<pk mz="512.104590" i="3286294.0" sn="21.78" a="5639.00" fwhm="0.001972" res="259743.8" algo="FTMS"/>
<pk mz="512.106877" i="3474710.5" z="-1" sn="23.16" a="5622.95" fwhm="0.001783" res="287224.1" algo="FTMS" component_name="Z" deconvoluted_molecular_mass="511.104273" deconvoluted_isotopic_mass="512.107840"/>
<pk mz="512.112621" i="2606360.0" sn="16.80" a="3445.72" fwhm="0.001600" res="320013.2" algo="FTMS"/>
<pk mz="512.115907" i="2439448.8" sn="15.57" a="3805.63" fwhm="0.001817" res="281850.5" algo="FTMS"/>
<pk mz="512.119996" i="1724953.8" sn="10.34" a="2047.23" fwhm="0.001597" res="320684.8" algo="FTMS"/>
<pk mz="512.140911" i="3063582.8" sn="20.15" a="4986.80" fwhm="0.001807" res="283383.2" algo="FTMS"/>
<pk mz="512.149254" i="2379552.8" sn="15.14" a="3540.56" fwhm="0.001892" res="270739.1" algo="FTMS"/>
<pk mz="512.177239" i="1919271.5" sn="11.76" a="2595.00" fwhm="0.001700" res="301205.7" algo="FTMS"/>
<pk mz="512.995137" i="1271787.6" sn="7.02" a="1537.18" fwhm="0.001536" res="333967.1" algo="FTMS"/>
<pk mz="513.031030" i="4282868.0" sn="29.08" a="7264.12" fwhm="0.001819" res="281985.9" algo="FTMS"/>
<pk mz="513.042406" i="2193911.0" sn="13.77" a="3242.29" fwhm="0.001623" res="316041.1" algo="FTMS"/>
<pk mz="513.052153" i="5924345.5" sn="41.11" a="11089.06" fwhm="0.001948" res="263408.0" algo="FTMS"/>
<pk mz="513.067565" i="3604989.0" sn="24.11" a="5469.13" fwhm="0.001699" res="301915.4" algo="FTMS"/>
<pk mz="513.078340" i="2234879.5" sn="14.07" a="2936.14" fwhm="0.001523" res="336956.1" algo="FTMS"/>
<pk mz="513.088568" i="9361922.0" sn="66.29" a="16558.36" fwhm="0.001800" res="285090.7" algo="FTMS"/>
<pk mz="513.099784" i="1482500.8" sn="8.56" a="1843.24" fwhm="0.001556" res="329745.2" algo="FTMS"/>
<pk mz="513.103815" i="2846213.8" sn="18.55" a="5105.54" fwhm="0.001906" res="269216.2" algo="FTMS"/>
<pk mz="513.107921" i="2017542.8" z="-1" sn="12.48" a="3732.70" fwhm="0.002206" res="232564.1" algo="FTMS" component_name="Z" deconvoluted_molecular_mass="511.104273" deconvoluted_isotopic_mass="513.108888"/>
<pk mz="513.124981" i="8299019.0" sn="58.50" a="14286.35" fwhm="0.001773" res="289364.3" algo="FTMS"/>
<pk mz="513.136251" i="1537549.5" sn="8.97" a="2451.75" fwhm="0.001976" res="259651.2" algo="FTMS"/>
<pk mz="513.140184" i="2202638.5" sn="13.84" a="3246.30" fwhm="0.001764" res="290949.4" algo="FTMS"/>
<pk mz="513.151256" i="1368593.0" sn="7.73" a="2146.46" fwhm="0.002671" res="192107.4" algo="FTMS"/>
<pk mz="513.161441" i="5510675.5" sn="38.07" a="9876.81" fwhm="0.001871" res="274276.8" algo="FTMS"/>
<pk mz="513.197757" i="3389980.3" sn="22.54" a="5636.50" fwhm="0.001813" res="283100.8" algo="FTMS"/>
<pk mz="513.234156" i="3102757.0" sn="20.43" a="4192.00" fwhm="0.001547" res="331800.3" algo="FTMS"/>
<pk mz="513.270698" i="2609197.8" sn="16.82" a="3729.58" fwhm="0.001680" res="305586.8" algo="FTMS"/>
<pk mz="513.307009" i="2299446.3" sn="14.55" a="2963.56" fwhm="0.001689" res="303991.5" algo="FTMS"/>
<pk mz="514.026348" i="2535138.5" sn="16.27" a="3666.77" fwhm="0.001661" res="309558.2" algo="FTMS"/>
<pk mz="514.034125" i="1334244.4" sn="7.47" a="1388.25" fwhm="0.001479" res="347521.9" algo="FTMS"/>
<pk mz="514.055635" i="1628393.5" sn="9.63" a="1876.66" fwhm="0.001720" res="298838.4" algo="FTMS"/>
<pk mz="514.062657" i="3559147.3" sn="23.78" a="5599.64" fwhm="0.001732" res="296829.8" algo="FTMS"/>
<pk mz="514.073808" i="2073581.9" sn="12.89" a="3153.61" fwhm="0.001879" res="273630.8" algo="FTMS"/>
<pk mz="514.083934" i="1930480.3" sn="11.84" a="3212.76" fwhm="0.002028" res="253457.0" algo="FTMS"/>
<pk mz="514.091982" i="2655474.3" sn="17.15" a="4314.27" fwhm="0.001808" res="284288.7" algo="FTMS"/>
<pk mz="514.099189" i="2279668.0" sn="14.40" a="3361.24" fwhm="0.001773" res="289959.0" algo="FTMS"/>
<pk mz="514.110336" i="1606390.6" z="-1" sn="9.47" a="1674.22" fwhm="0.001412" res="363991.4" algo="FTMS" component_name="Z" deconvoluted_molecular_mass="511.104273" deconvoluted_isotopic_mass="514.111307"/>
<pk mz="514.120387" i="1865465.0" sn="11.37" a="2159.99" fwhm="0.001432" res="359049.6" algo="FTMS"/>
<pk mz="514.128380" i="2951419.0" sn="19.32" a="4756.87" fwhm="0.001880" res="273496.5" algo="FTMS"/>
<pk mz="514.131654" i="5191419.5" sn="35.73" a="8938.93" fwhm="0.001858" res="276649.9" algo="FTMS"/>
<pk mz="514.135597" i="1486588.6" sn="8.59" a="1432.99" fwhm="0.001458" res="352711.4" algo="FTMS"/>
<pk mz="514.156834" i="1422721.8" sn="8.12" a="2122.76" fwhm="0.002020" res="254496.9" algo="FTMS"/>
<pk mz="514.164569" i="1955075.5" sn="12.02" a="2538.38" fwhm="0.001619" res="317657.2" algo="FTMS"/>
<pk mz="514.237073" i="1327124.9" sn="7.42" a="1772.78" fwhm="0.001760" res="292253.5" algo="FTMS"/>
<pk mz="515.010462" i="3446221.8" sn="22.95" a="5434.14" fwhm="0.001694" res="303982.2" algo="FTMS"/>
<pk mz="515.021870" i="1544144.4" sn="9.01" a="1923.91" fwhm="0.001577" res="326480.8" algo="FTMS"/>
<pk mz="515.031356" i="2075602.6" sn="12.90" a="3201.45" fwhm="0.001795" res="286935.4" algo="FTMS"/>
<pk mz="515.046822" i="6470614.5" sn="45.10" a="11457.38" fwhm="0.001809" res="284765.4" algo="FTMS"/>
<pk mz="515.058093" i="3741657.0" sn="25.11" a="5685.76" fwhm="0.001666" res="309102.7" algo="FTMS"/>
<pk mz="515.067867" i="7383003.5" sn="51.79" a="13738.49" fwhm="0.001848" res="278748.6" algo="FTMS"/>
<pk mz="515.083161" i="5208031.0" sn="35.85" a="8221.65" fwhm="0.001666" res="309184.8" algo="FTMS"/>
<pk mz="515.094307" i="3881441.8" sn="26.13" a="7185.86" fwhm="0.001876" res="274531.1" algo="FTMS"/>
<pk mz="515.104219" i="8041444.0" sn="56.61" a="15169.79" fwhm="0.001891" res="272354.6" algo="FTMS"/>
<pk mz="515.119536" i="4007911.8" sn="27.06" a="7121.65" fwhm="0.001816" res="283732.7" algo="FTMS"/>
<pk mz="515.125344" i="5444585.0" sn="37.59" a="9659.77" fwhm="0.001781" res="289293.4" algo="FTMS"/>
<pk mz="515.140654" i="6285292.5" sn="43.75" a="10764.07" fwhm="0.001802" res="285904.5" algo="FTMS"/>
<pk mz="515.156015" i="2626544.3" sn="16.94" a="3389.76" fwhm="0.001511" res="340928.5" algo="FTMS"/>
<pk mz="515.176937" i="3068917.3" sn="20.18" a="4308.31" fwhm="0.001653" res="311706.5" algo="FTMS"/>
<pk mz="515.192055" i="1411065.0" sn="8.04" a="1446.04" fwhm="0.001362" res="378144.6" algo="FTMS"/>
<pk mz="515.213390" i="3145214.0" sn="20.74" a="5051.40" fwhm="0.001803" res="285776.9" algo="FTMS"/>
<pk mz="515.231836" i="2891778.5" sn="18.88" a="4711.99" fwhm="0.001787" res="288381.0" algo="FTMS"/>
<pk mz="515.249848" i="2940934.8" sn="19.24" a="5306.79" fwhm="0.001955" res="263506.8" algo="FTMS"/>
<pk mz="515.286238" i="1884687.4" sn="11.50" a="2662.38" fwhm="0.001636" res="314983.9" algo="FTMS"/>
<pk mz="516.041977" i="4037315.5" sn="27.27" a="6689.42" fwhm="0.001872" res="275736.7" algo="FTMS"/>
<pk mz="516.050320" i="1400261.5" sn="7.95" a="2147.33" fwhm="0.001922" res="268472.1" algo="FTMS"/>
<pk mz="516.053376" i="1545926.1" sn="9.02" a="1885.03" fwhm="0.001673" res="308526.2" algo="FTMS"/>
<pk mz="516.071316" i="1710026.5" sn="10.22" a="2381.36" fwhm="0.001709" res="301958.9" algo="FTMS"/>
<pk mz="516.078358" i="3783884.0" sn="25.42" a="6019.67" fwhm="0.001779" res="290024.6" algo="FTMS"/>
<pk mz="516.086455" i="1675726.0" sn="9.97" a="2690.54" fwhm="0.001994" res="258867.5" algo="FTMS"/>
<pk mz="516.089824" i="3327694.8" sn="22.08" a="5844.82" fwhm="0.001918" res="269116.8" algo="FTMS"/>
<pk mz="516.099762" i="1425617.3" sn="8.14" a="2194.00" fwhm="0.002051" res="251608.6" algo="FTMS"/>
<pk mz="516.107361" i="1547219.0" sn="9.03" a="2091.37" fwhm="0.001835" res="281210.4" algo="FTMS"/>
<pk mz="516.114753" i="2912980.8" sn="19.04" a="5170.28" fwhm="0.001857" res="277894.6" algo="FTMS"/>
<pk mz="516.122778" i="1707734.6" sn="10.21" a="2318.81" fwhm="0.001770" res="291674.0" algo="FTMS"/>
<pk mz="516.126008" i="2619095.5" sn="16.88" a="4102.11" fwhm="0.001832" res="281779.4" algo="FTMS"/>
<pk mz="516.128832" i="1834712.1" sn="11.14" a="2391.11" fwhm="0.001604" res="321849.6" algo="FTMS"/>
<pk mz="516.135979" i="1658073.9" sn="9.84" a="1746.50" fwhm="0.001382" res="373561.5" algo="FTMS"/>
<pk mz="516.144359" i="1399259.9" sn="7.95" a="1776.70" fwhm="0.001981" res="260607.5" algo="FTMS"/>
<pk mz="516.151176" i="1528029.5" sn="8.89" a="2821.73" fwhm="0.002400" res="215088.2" algo="FTMS"/>
<pk mz="516.180428" i="1660644.4" sn="9.86" a="1860.43" fwhm="0.001530" res="337346.9" algo="FTMS"/>
<pk mz="516.208879" i="1425643.1" sn="8.14" a="1443.59" fwhm="0.001512" res="341374.5" algo="FTMS"/>
<pk mz="516.216574" i="1390829.0" sn="7.88" a="1596.42" fwhm="0.001402" res="368249.6" algo="FTMS"/>
<pk mz="516.244980" i="1648627.8" sn="9.77" a="2277.54" fwhm="0.001832" res="281787.4" algo="FTMS"/>
<pk mz="516.252898" i="1345013.6" sn="7.55" a="1793.27" fwhm="0.001845" res="279790.6" algo="FTMS"/>
<pk mz="517.025909" i="5605805.5" sn="38.76" a="9930.39" fwhm="0.001851" res="279387.9" algo="FTMS"/>
<pk mz="517.037236" i="2168496.0" sn="13.58" a="3855.85" fwhm="0.002081" res="248476.4" algo="FTMS"/>
<pk mz="517.047161" i="2983346.5" sn="19.55" a="5035.43" fwhm="0.001914" res="270109.7" algo="FTMS"/>
<pk mz="517.062386" i="7841206.0" sn="55.14" a="14618.73" fwhm="0.001882" res="274771.2" algo="FTMS"/>
<pk mz="517.073706" i="4195769.0" sn="28.43" a="7225.65" fwhm="0.001899" res="272324.9" algo="FTMS"/>
<pk mz="517.083406" i="5170619.0" sn="35.58" a="9199.09" fwhm="0.001891" res="273455.7" algo="FTMS"/>
<pk mz="517.098756" i="6516158.5" sn="45.43" a="11718.88" fwhm="0.001842" res="280795.1" algo="FTMS"/>
<pk mz="517.101979" i="1892287.5" sn="11.56" a="2263.43" fwhm="0.001574" res="328485.6" algo="FTMS"/>
<pk mz="517.109964" i="2268609.3" sn="14.31" a="3316.00" fwhm="0.001710" res="302421.9" algo="FTMS"/>
<pk mz="517.119934" i="3688899.8" sn="24.72" a="6026.99" fwhm="0.001792" res="288495.0" algo="FTMS"/>
<pk mz="517.135204" i="5151175.5" sn="35.43" a="8311.45" fwhm="0.001731" res="298801.0" algo="FTMS"/>
<pk mz="517.156098" i="2477516.3" sn="15.85" a="4097.86" fwhm="0.001746" res="296244.8" algo="FTMS"/>
<pk mz="517.171545" i="3413456.0" sn="22.70" a="4984.28" fwhm="0.001659" res="311778.7" algo="FTMS"/>
<pk mz="517.192698" i="1503189.0" sn="8.71" a="1809.59" fwhm="0.001681" res="307599.7" algo="FTMS"/>
<pk mz="517.207981" i="1778904.6" sn="10.73" a="2450.95" fwhm="0.001772" res="291916.7" algo="FTMS"/>
<pk mz="517.215123" i="2222554.3" sn="13.98" a="3188.39" fwhm="0.001746" res="296207.4" algo="FTMS"/>
<pk mz="517.229025" i="2279901.8" sn="14.40" a="2998.33" fwhm="0.001554" res="332884.0" algo="FTMS"/>
<pk mz="517.265370" i="1603814.3" sn="9.44" a="2280.07" fwhm="0.001822" res="283976.5" algo="FTMS"/>
<pk mz="517.301826" i="1276142.9" sn="7.04" a="1613.60" fwhm="0.001758" res="294337.5" algo="FTMS"/>
<pk mz="518.021077" i="2266265.5" sn="14.30" a="3488.49" fwhm="0.001861" res="278350.5" algo="FTMS"/>
<pk mz="518.057636" i="4654754.0" sn="31.80" a="8355.84" fwhm="0.001909" res="271423.7" algo="FTMS"/>
<pk mz="518.065823" i="2161316.0" sn="13.53" a="2657.60" fwhm="0.001490" res="347778.7" algo="FTMS"/>
<pk mz="518.068817" i="2093988.8" sn="13.03" a="3352.81" fwhm="0.002023" res="256037.5" algo="FTMS"/>
<pk mz="518.076962" i="1276838.6" sn="7.05" a="1737.25" fwhm="0.002161" res="239782.8" algo="FTMS"/>
<pk mz="518.093937" i="4072106.8" sn="27.53" a="6718.34" fwhm="0.001820" res="284595.1" algo="FTMS"/>
<pk mz="518.102285" i="1348012.6" sn="7.57" a="1474.65" fwhm="0.001693" res="306086.1" algo="FTMS"/>
<pk mz="518.105003" i="2341805.3" sn="14.85" a="3729.53" fwhm="0.001966" res="263554.9" algo="FTMS"/>
<pk mz="518.125511" i="2692786.3" sn="17.42" a="5092.00" fwhm="0.002205" res="234998.9" algo="FTMS"/>
[truncated: 147,298 more chars]
