# Supplementary material for: Drought re-routes soil microbial carbon metabolism towards emission of volatile metabolites in an artificial tropical rainforest
Source: Nat Microbiol. 2023 Jul 31;8(8):1480–94. doi: 10.1038/s41564-023-01432-9 (PMC10390333; doi:10.1038/s41564-023-01432-9)
Supplement: Supplementary file 3 — Folder containing all raw XML data for FTICR. [file 41564_2023_1432_MOESM3_ESM.zip › FTICR-XML-Honeker/P15-11-b.xml]

<?xml version="1.0" encoding="utf-8"?>
<root>
<fileinfo appname="Bruker Compass DataAnalysis" appversion="5.0.203" app_platform="64-bit" date="2021-02-04T10:14:47" type="DataAnalysis Results" typeversion="1.1" subtype="MS Spectrum" />
<generalinfo organisation="" user="" hostname="WE35157" os="Windows 8" architecture="64-bit"/>
<analysis name="C:\Users\toyo995\OneDrive - PNNL\Desktop\Data Malak Feb\Tfaily_50971_P15-11-b_02Feb21_Alder_Inf_144SA_IATp05_1_01_58827.d\analysis.baf">
<info><DateTime>2021-02-02T12:38:23-08:00</DateTime><method>FY21_Q1_144SA_p05_neg_58827</method><sample></sample><comment></comment><operator></operator><instrument>solariX</instrument><instrument_serial_number>000000.00000</instrument_serial_number><manufacturer>Bruker</manufacturer></info>
<DataAnalysis version="DataAnalysis 5.0.203" DataAnalysisResults="">
<DataAnalysis_processing_parameters><find_compounds_chromatogram detect_version="2" detect_areamode="1" detect_areathresholdabs="0.00000000" detect_areathresholdrel="10.00000000" detect_intensitymode="1" detect_intensitythresholdabs="0.00000000" detect_intensitythresholdrel="10.00000000" detect_sensitivity="0.20000000" add_uv_or_ms_spectra="0" spectrum_load_mode="2" background_subtraction_mode="0" MS_peaksensmode2="1" MS_pc12="0.40000000" MS_pc22="4.00000000" MS_peaksens12="99.00000000" MS_peaksens22="99.00000000" MS_areamode2="2" MS_areathresholdabs2="1000.00000000" MS_areathresholdrel2="10.00000000" MS_intensitymode2="0" MS_intensitythresholdabs2="1000.00000000" MS_intensitythresholdrel2="10.00000000" MS_basesmoothmode2="1" MS_basesmoothpts2="8" MS_basesmoothmin2="12.00000000" MS_basesmoothforce2="0.10000000" MS_startendslope2="10.00000000" MS_valleyfilterused2="1" MS_valleyfilter2="10.00000000" MS_noisecorr2="0" UV_peaksensmode2="1" UV_pc12="0.40000000" UV_pc22="4.00000000" UV_peaksens12="99.90000000" UV_peaksens22="100.00000000" UV_areamode2="0" UV_areathresholdabs2="5.00000000" UV_areathresholdrel2="1.00000000" UV_intensitymode2="1" UV_intensitythresholdabs2="1.00000000" UV_intensitythresholdrel2="0.01000000" UV_basesmoothmode2="1" UV_basesmoothpts2="8" UV_basesmoothmin2="12.00000000" UV_basesmoothforce2="1.00000000" UV_startendslope2="10.00000000" UV_valleyfilterused2="1" UV_valleyfilter2="10.00000000" UV_noisecorr2="0" detect_delcmpdsinrng="1" />
<find_compounds_mobilogram detect_areamode="1" detect_areathresholdabs="1000.00000000" detect_areathresholdrel="5.00000000" detect_intensitymode="0" detect_intensitythresholdabs="100.00000000" detect_intensitythresholdrel="5.00000000" detect_sensitivity="99.00000000" detect_resolution="250.00000000" spectrum_load_mode="2" detect_delcmpdsinrng="1" />
<auto_ms_n use_retention_time_window="1" retention_time_window="0.75000000" rt_unit="min" minimum_intensity_positive="10000.00000000" minimum_intensity_negative="1000.00000000" apply_max_number_compounds="1" max_number_compounds="300" spectrum_load_mode="2" background_type="0" create_auto_ms_n_traces="0" create_detailed_traces="0" merge_positive_negative_compounds="0" detect_delcmpdsinrng="1" detect_keep_cmpds_detectedneutralloss="0" add_uv_spectra="0" advanced_precursor_determination="0" determine_alternate_precursor="0" />
<dissect_params dissect_addsmoothing="0" dissect_allow_wider_peaks="0" dissect_resolving_power="1.00000000" dissect_set_expected_width="0" dissect_expected_width="3" dissect_deletepeaksinrange="1" dissect_fullrange="1" dissect_cutoff="0.05000000" dissect_sensitivity="10.00000000" dissect_maxoverlap="5" dissect_smoothwidth="1" spectrum_load_mode="0" add_uv_spectra="1" />
<find_all_compounds min_time_points="10" min_correlation="0.70000000" background_type="0" load_spec_type="3" additional_smoothing="0" proteomics="0" chrom_sn_threshold="5.00000000" chrom_smoothingwidth="1" detect_delcmpdsinrng="1" add_MSMS_spectra="1" adducts_positive_mode="" adducts_negative_mode="" />
<ms_peak_finder ms_peak_finder_type="FTMS" ms_manually_use_peak_finder="1" ms_peak_finder_filter_exclusion_masses="0" ><ms_peak_finder_apex minimum_intensity="100.00000000" peak_width="0.00200000" peak_width_msms="0.00200000" relative_threshold_base_peak="0.05000000" signal_to_noise="1.00000000" />
<ms_peak_finder_centroid peak_width="0.00200000" peak_width_msms="0.00200000" signal_to_noise="1.00000000" relative_threshold_base_peak="0.05000000" minimum_intensity="100.00000000" centroid_percentage="80.00000000" />
<ms_peak_finder_snap minimum_intensity="0.00000000" relative_threshold_base_peak="0.01000000" signal_to_noise="2.00000000" maximum_charge="20" quality_factor_threshold="0.90000000" number_of_patterns="500000" building_block_1="C 4.9384 N 1.3577 O 1.4773 S 0.0417 H 7.7583" building_block_2="" use_snap_2="1" add_detailed_results="0" />
<ms_peak_finder_snap minimum_intensity="100.00000000" peak_width="1.00000000" use_datapoints="1" sum_width="1" relative_threshold_base_peak="0.05000000" signal_to_noise="1.00000000" baseline_type="1" baseline_flatness="1.00000000" same_sumwidth_as_acquisition="0" use_resolution="0" res="10000" instrument_sum_width="5" use_sum_of_intensities="0" />
<ms_peak_finder_ftms signal_to_noise="7.00000000" relative_threshold_base_peak="0.01000000" minimum_intensity="100.00000000" centroid_percentage="80.00000000" use_centroid="0" />
<ms_peak_finder_line_spectra apply_line_spectra_threshold="0" line_spectra_threshold="10.00000000" />
</ms_peak_finder>
<deconvolution clear_prev_results="1" create_neutral_spectrum="0" incl_shifted_spectra="0" ret_residuals="0" incl_comp_details="0" show_comp_details="0" substance_class="1" extend_evelope="0" extend_before="1.00000000" extend_after="1.00000000" auto_apply="1" ><deconvolution_detailed_full perf_deconv="1" rel_isotop_deconv="0" resolve_isotop="1" exclude_reporter_ions="0" reporter_ions="0" abund_cutoff="2.50000000" envelope_cutoff="75.00000000" high_mass="4000.00000000" low_mass="250.00000000" mw_agreement="0.00000000" maximum_charge="4" max_charge_isotop="0" min_charge="4" min_peaks="3" precursor_deconv="0" max_components="10" adduct_ion_name_neg="-H" adduct_ion_mass_neg="-1.00782504" adduct_ion_name_pos="+H" adduct_ion_mass_pos="1.00727600" apply_min_max_mass_boundaries="0" />
<deconvolution_detailed_max_res perf_deconv="1" rel_isotop_deconv="0" resolve_isotop="1" exclude_reporter_ions="0" reporter_ions="0" abund_cutoff="2.00000000" envelope_cutoff="75.00000000" high_mass="4000.00000000" low_mass="250.00000000" mw_agreement="5.00000000" maximum_charge="3" max_charge_isotop="0" min_charge="3" min_peaks="3" precursor_deconv="0" max_components="10" adduct_ion_name_neg="-H" adduct_ion_mass_neg="-1.00782504" adduct_ion_name_pos="+H" adduct_ion_mass_pos="1.00727600" apply_min_max_mass_boundaries="0" />
<deconvolution_detailed_ms_n perf_deconv="1" rel_isotop_deconv="0" resolve_isotop="1" exclude_reporter_ions="0" reporter_ions="0" abund_cutoff="1.00000000" envelope_cutoff="75.00000000" high_mass="3000.00000000" low_mass="100.00000000" mw_agreement="5.00000000" maximum_charge="3" max_charge_isotop="0" min_charge="3" min_peaks="3" precursor_deconv="0" max_components="10" adduct_ion_name_neg="-H" adduct_ion_mass_neg="-1.00782504" adduct_ion_name_pos="+H" adduct_ion_mass_pos="1.00727600" apply_min_max_mass_boundaries="0" />
<deconvolution_detailed_protein perf_deconv="1" rel_isotop_deconv="1" resolve_isotop="1" exclude_reporter_ions="0" reporter_ions="0" abund_cutoff="2.50000000" envelope_cutoff="75.00000000" high_mass="100000.00000000" low_mass="1000.00000000" mw_agreement="0.00000000" maximum_charge="75" max_charge_isotop="0" min_charge="75" min_peaks="3" precursor_deconv="0" max_components="20" adduct_ion_name_neg="-H" adduct_ion_mass_neg="-1.00782504" adduct_ion_name_pos="+H" adduct_ion_mass_pos="1.00727600" apply_min_max_mass_boundaries="1" />
<max_entropy_deconvolution adduct_ion_name_pos="+H" adduct_ion_mass_pos="1.00727600" adduct_ion_name_neg="-H" adduct_ion_mass_neg="-1.00782504" low_mass="1000.00000000" high_mass="100000.00000000" spacint_out="0.00000000" resolving_power="1000.00000000" peak_width="0.00200000" width="0" maxentx="0" res="0" />
</deconvolution><mascot_export globalchargelimit_apply="1" globalchargelimit="1+, 2+ and 3+" prefer_fullscan_deconvolution_results="1" deconvolution_export_type="1" msmssignals="100" threshold="100.00000000" mssignals_deconv="2" mssignals_non_deconv="0" normalize_msms="0" single_charged="0" />
<process_parameters_chrom baseline_flatness="0.80000000"	baseline_addchild="1"	baseline_disableoriginal="1" baseline_usesamecolor="1" smoothing_algorithm="1" smoothing_width="0.20000000" smoothing_cycles="1" smoothing_addchild="1" smoothing_disableoriginal="1"	smoothing_usesamecolor="1" />
<process_parameters_mobil baseline_flatness="0.80000000"	baseline_addchild="1"	baseline_disableoriginal="1" baseline_usesamecolor="1" smoothing_algorithm="1" smoothing_width="0.10000000" smoothing_cycles="1" smoothing_addchild="1" smoothing_disableoriginal="1"	smoothing_usesamecolor="1" />
<process_parameters_ms baseline_flatness="0.80000000"	baseline_addchild="1"	baseline_disableoriginal="1" baseline_usesamecolor="1" smoothing_algorithm="1" smoothing_width="0.20000000" smoothing_cycles="1" smoothing_addchild="1" smoothing_disableoriginal="1"	smoothing_usesamecolor="1" />
<display_params mass_precision="-1" time_precision="2" structure_size="30" chrom_peak_label="Index" />
<calibration_params calibration_range="0.00500000" calibration_listname="neg_pip_McKeeFA_DSmith_verified" calibration_listgroupname="ESI" calibration_fit_mode="0" calibration_intensitythreshold="1000000.00000000" />
<calibration_lockmass_params calibration_range="0.50000000" calibration_listname="" calibration_listgroupname="" calibration_intensitythreshold="0.00000000" calibration_lockmassmode="0" />
<mobility_calibration_params calibration_range="0.10000000" calibration_listname="&lt;not set&gt;" calibration_listgroupname="ESI" calibration_intensitythreshold="0.00000000" />
<library_search_params del_prev_res="1" ><library_search_basic_params accept_score="50" allowmasses_above="0" allowmasses_below="0" desired_score="900" increasedepth="0" maxnr_spectra="10" cross_match="0" sort_by="1" include_precursor_spectra="1" exclude_precursor_signals="0" skip_low_frgamnet_spectra="1" min_effective_score="500" minmatch_score="250" min_score="400" />
<library_search_advanced_params add_int_range="5.00000000" extended="1" locnorm="0" root="0" hwfstp="50" hwscdp="7" intrangefac="1.89999998" locnormeqfac="1.00000000" locnormfac="2.00000000" locnormwin="25" masdisint="20" minsrcint="100" minspepresrc="15" threshfstp="40" maskadducts="0" maskprecursor="0" />
<library_search_libraries_params add_unid="0" parallel="0" libraries="" librariey_unidentified="" />
<library_search_match_params chrgdeconv="0" collenerg="0" fragampl="1" instrtp="2" ionmeth="3" isolwidth="0" msmsstg="2" ms_vs_msms="4" pkwidth="0" polarity="4" psd="0" lastprecion="0" precions="0" prodion="0" rgtgaspress="0" rgtion="0" refl="0" collgas="0" collgaspress="0" trapdrv="1" />
<library_search_add_params add_confirm_mode="0" />
<library_search_rt_params accepted_deviation="1.00000000" apply_rt_match="0" match_columnname="1" max_deviation="5.00000000" />
</library_search_params><masslist_layout layout_columntypes="2 12 3 6 " layout_columnwidth="66 20 57 57 " />
<cmpdlist_layout layout_columntypes="14 20 31 1 40 26 " layout_columnwidth="20 53 134 65 46 50 " />
<molecular_formula_layout layout_columntypes="24 1 2 40 3 5 6 18 7 9 8 " layout_columnwidth="-1 -1 -1 -1 -1 -1 -1 -1 -1 -1 -1 " />
<general_unknown_layout layout_columntypes="6 0 5 3 4 2 12 14 10 11 " layout_columnwidth="-1 -1 -1 -1 -1 -1 -1 -1 -1 -1 " />
<target_screening_layout layout_columntypes="15 14 6 5 43 11 1 2 17 7 8 9 10 4 3 39 40 41 42 16 18 19 25 20 21 22 23 24 31 26 27 28 29 30 37 32 33 34 35 36 " layout_columnwidth="-1 -1 -1 -1 -1 -1 -1 -1 -1 -1 -1 -1 -1 -1 -1 -1 -1 -1 -1 -1 -1 -1 -1 -1 -1 -1 -1 -1 -1 -1 -1 -1 -1 -1 -1 -1 -1 -1 -1 -1 " />
<exclusion_masses></exclusion_masses>
<xml_export_parameters export_detailed_information="0" export_peptide_database_query_information="1" export_full_peptide_database_query_information="1" protein_analysis_export_mgf="1" protein_analysis_export_xml="1" />
<smf1D_params max_nr_formulae="50" z="1" rdb_min="0.00000000" rdb_max="80.00000000" tolerance_ppm="5.00000000" tolerance_abs="1.00000000" tolerance_ppm_MSn="5.00000000" tolerance_abs_MSn="2.00000000" use_rel_tolerance="0" use_rel_tolerance_MSn="0" lower_bound_formula="" upper_bound_formula="" electron_configuration="2" electron_configuration_MSn="0" sigma_limit="0.02000000" sigma_limit_MSn="0.05000000" HC_Ratio_min="0.00000000" HC_Ratio_max="3.00000000" filtering="1" patternsearch="0" filter_by_elementratio="1" estimate_carbon_count="1" relative_threshold_base_peak="1.00000000" delete_previous_results="1" filter_criteriy="0" adducts_positive_mode="M+H  M+NH4  M+Na  M+K " adducts_negative_mode="M-H  M+Na-H2  M+K-H2  M+Cl " collect_adducts="0" />
<smf3D_params tolerance_neutralloss="5.00000000" intensitythresholdabs2="0.00000000" intensity_threshold_abs_msms="0.00000000" auto_filter="0" nr_explained_peaks="5" highlight_unexplained_peaks="0" />
<uv_parameters rt_offset="0.00000000" />
<target_screening delta_rt="1.50000000" threshold_sigma="0.05000000" detection_tolerance="0.00500000" identification_tolerance="10.00000000" detection_tolerance_ppm="5.00000000" identification_tolerance_ppm="5.00000000" use_tolerance_ppm="0" compound_database="C:\BDALSystemData\BuildingBlocks\TargetScreeningDataBase.csv" use_sampleinfo_xml="0" rt_range_start="0.00000000" rt_range_end="0.00000000" additional_smoothing="0" create_chromatogram_time_slices="1" rt_window_halfwidth="45.00000000" enable_BPC="1" evaluate_qualifier_ions="1" qualifier_ion_intensity_threshold="0.00000000" group_id=": " lc_method_id=":" ms_method_id=":" matrix_id=":" useDB="0" sortanalytes="4" />
<automatic_calibration use_calibration_segment="0" automatic_calibration="0.00000000/0.00000000" automatic_calibration_use_spectrum_type="0" automatic_calibration_retain_data="0" automatic_calibration_perform_lockmass="0" />
<target_screening_scoring threshold1_qualityfactor="0.02000000" threshold2_qualityfactor="0.05000000" threshold1_massaccuracy="3.00000000" threshold2_massaccuracy="10.00000000" threshold1_retentiontime="20.00000000" threshold2_retentiontime="40.00000000" use_tolerance_ppm="0" />
</DataAnalysis_processing_parameters>
<ms_spectrum info="-MS" msmsinfo="All MS" polarity="-" scanmode="fullscan" seq_nr_start="1"  rt="4.73046667" rt_unit="min">
<ms_peaks><pk mz="155.568966" i="902619.1" sn="7.70" a="99.74" fwhm="0.000164" res="947333.5" algo="FTMS"/>
<pk mz="155.584309" i="957055.1" sn="8.31" a="90.17" fwhm="0.000128" res="1212812.6" algo="FTMS"/>
<pk mz="155.585779" i="866509.0" sn="7.29" a="87.26" fwhm="0.000162" res="959935.3" algo="FTMS"/>
<pk mz="160.446046" i="952488.4" sn="8.26" a="109.37" fwhm="0.000160" res="1004849.4" algo="FTMS"/>
<pk mz="160.842013" i="901017.1" sn="7.68" a="90.28" fwhm="0.000144" res="1116925.9" algo="FTMS"/>
<pk mz="161.045534" i="903798.4" sn="7.71" a="83.91" fwhm="0.000147" res="1093948.9" algo="FTMS"/>
<pk mz="161.244452" i="900164.3" sn="7.67" a="138.12" fwhm="0.000200" res="805195.5" algo="FTMS"/>
<pk mz="162.592122" i="904854.5" sn="7.73" a="98.38" fwhm="0.000163" res="997115.1" algo="FTMS"/>
<pk mz="162.767760" i="918679.5" sn="7.88" a="124.42" fwhm="0.000224" res="727372.5" algo="FTMS"/>
<pk mz="163.040025" i="1485561.1" sn="14.29" a="209.11" fwhm="0.000174" res="936945.4" algo="FTMS"/>
<pk mz="163.222420" i="849644.5" sn="7.10" a="108.62" fwhm="0.000189" res="863292.1" algo="FTMS"/>
<pk mz="163.880162" i="873669.3" sn="7.37" a="112.61" fwhm="0.000182" res="901748.0" algo="FTMS"/>
<pk mz="163.992263" i="894334.1" sn="7.61" a="84.61" fwhm="0.000162" res="1010312.7" algo="FTMS"/>
<pk mz="164.071671" i="1594711.9" sn="15.53" a="225.93" fwhm="0.000158" res="1038124.2" algo="FTMS"/>
<pk mz="164.277220" i="841530.5" sn="7.01" a="89.29" fwhm="0.000164" res="1001046.1" algo="FTMS"/>
<pk mz="165.019307" i="1787674.9" sn="17.71" a="298.07" fwhm="0.000162" res="1020808.0" algo="FTMS"/>
<pk mz="165.185947" i="929398.3" sn="8.00" a="157.59" fwhm="0.000229" res="721362.9" algo="FTMS"/>
<pk mz="165.394199" i="912011.4" sn="7.81" a="166.11" fwhm="0.000216" res="765284.5" algo="FTMS"/>
<pk mz="165.546386" i="873027.7" sn="7.37" a="119.86" fwhm="0.000192" res="861081.5" algo="FTMS"/>
<pk mz="166.264238" i="859085.4" sn="7.21" a="213.00" fwhm="0.000363" res="458561.9" algo="FTMS"/>
<pk mz="166.328731" i="950523.4" sn="8.24" a="134.28" fwhm="0.000185" res="900547.6" algo="FTMS"/>
<pk mz="166.376864" i="938231.3" sn="8.10" a="105.04" fwhm="0.000173" res="959638.7" algo="FTMS"/>
<pk mz="166.651302" i="848011.9" sn="7.08" a="124.16" fwhm="0.000243" res="686702.9" algo="FTMS"/>
<pk mz="166.844119" i="968604.9" sn="8.45" a="121.79" fwhm="0.000170" res="981710.3" algo="FTMS"/>
<pk mz="167.034955" i="1444082.5" sn="13.82" a="191.78" fwhm="0.000152" res="1095508.8" algo="FTMS"/>
<pk mz="167.216011" i="842648.4" sn="7.02" a="117.91" fwhm="0.000206" res="811164.0" algo="FTMS"/>
<pk mz="167.616727" i="845790.4" sn="7.06" a="85.58" fwhm="0.000162" res="1036880.7" algo="FTMS"/>
<pk mz="167.729314" i="869532.6" sn="7.33" a="124.99" fwhm="0.000205" res="818787.6" algo="FTMS"/>
<pk mz="168.029911" i="1955003.3" sn="19.60" a="244.71" fwhm="0.000138" res="1214035.5" algo="FTMS"/>
<pk mz="168.030212" i="6873675.5" sn="75.21" a="1104.00" fwhm="0.000166" res="1011409.5" algo="FTMS"/>
<pk mz="168.144137" i="845020.2" sn="7.05" a="167.33" fwhm="0.000268" res="627495.8" algo="FTMS"/>
<pk mz="169.280869" i="900814.8" sn="7.68" a="123.19" fwhm="0.000202" res="836426.8" algo="FTMS"/>
<pk mz="169.449131" i="862416.8" sn="7.25" a="161.39" fwhm="0.000272" res="622820.0" algo="FTMS"/>
<pk mz="170.045830" i="846390.9" sn="7.07" a="111.17" fwhm="0.000198" res="860054.5" algo="FTMS"/>
<pk mz="171.066255" i="1167317.6" sn="10.69" a="146.21" fwhm="0.000160" res="1071495.5" algo="FTMS"/>
<pk mz="171.140453" i="978767.5" sn="8.56" a="182.62" fwhm="0.000248" res="689016.8" algo="FTMS"/>
<pk mz="171.157736" i="852528.9" sn="7.13" a="150.15" fwhm="0.000247" res="692501.2" algo="FTMS"/>
<pk mz="171.436741" i="850316.4" sn="7.11" a="136.01" fwhm="0.000213" res="804691.7" algo="FTMS"/>
<pk mz="171.633891" i="857593.9" sn="7.19" a="141.58" fwhm="0.000226" res="760564.8" algo="FTMS"/>
<pk mz="172.007251" i="910089.4" sn="7.78" a="126.94" fwhm="0.000210" res="818081.0" algo="FTMS"/>
<pk mz="172.097879" i="1648962.5" sn="16.14" a="208.98" fwhm="0.000157" res="1096445.6" algo="FTMS"/>
<pk mz="172.374188" i="946863.2" sn="8.20" a="163.84" fwhm="0.000280" res="614629.7" algo="FTMS"/>
<pk mz="172.496020" i="843668.4" sn="7.03" a="115.19" fwhm="0.000220" res="783000.5" algo="FTMS"/>
<pk mz="172.896197" i="865210.1" sn="7.28" a="145.14" fwhm="0.000231" res="749460.8" algo="FTMS"/>
<pk mz="172.948909" i="891226.3" sn="7.57" a="190.71" fwhm="0.000291" res="593611.0" algo="FTMS"/>
<pk mz="173.045533" i="1090028.0" sn="9.82" a="113.02" fwhm="0.000158" res="1095777.5" algo="FTMS"/>
<pk mz="173.081899" i="894440.5" sn="7.61" a="113.83" fwhm="0.000190" res="910026.8" algo="FTMS"/>
<pk mz="173.632752" i="892607.8" sn="7.58" a="147.85" fwhm="0.000221" res="786518.6" algo="FTMS"/>
<pk mz="173.939015" i="859558.5" sn="7.21" a="121.73" fwhm="0.000209" res="832349.0" algo="FTMS"/>
<pk mz="173.979145" i="875012.3" sn="7.38" a="132.54" fwhm="0.000220" res="790366.9" algo="FTMS"/>
<pk mz="174.977512" i="852436.6" sn="7.11" a="104.65" fwhm="0.000192" res="913588.9" algo="FTMS"/>
<pk mz="175.061171" i="4397011.0" sn="47.12" a="880.69" fwhm="0.000203" res="864082.1" algo="FTMS"/>
<pk mz="175.097572" i="3034073.3" sn="31.73" a="563.40" fwhm="0.000194" res="900822.3" algo="FTMS"/>
<pk mz="175.669347" i="843908.0" sn="7.02" a="135.06" fwhm="0.000243" res="722542.0" algo="FTMS"/>
<pk mz="176.029671" i="851097.3" sn="7.07" a="162.58" fwhm="0.000265" res="664797.7" algo="FTMS"/>
<pk mz="176.519395" i="849625.1" sn="7.06" a="109.96" fwhm="0.000184" res="959843.0" algo="FTMS"/>
<pk mz="176.640310" i="854078.7" sn="7.10" a="153.53" fwhm="0.000235" res="752710.9" algo="FTMS"/>
<pk mz="176.684151" i="946364.1" sn="8.14" a="177.54" fwhm="0.000258" res="684956.5" algo="FTMS"/>
<pk mz="176.899720" i="865870.9" sn="7.24" a="194.02" fwhm="0.000297" res="594648.0" algo="FTMS"/>
<pk mz="176.960821" i="882424.4" sn="7.42" a="133.85" fwhm="0.000213" res="829619.1" algo="FTMS"/>
<pk mz="177.284980" i="878529.7" sn="7.38" a="119.63" fwhm="0.000194" res="915366.5" algo="FTMS"/>
<pk mz="177.449598" i="910147.9" sn="7.73" a="213.89" fwhm="0.000310" res="572271.8" algo="FTMS"/>
<pk mz="178.465572" i="850787.3" sn="7.04" a="114.18" fwhm="0.000213" res="837725.3" algo="FTMS"/>
<pk mz="179.064529" i="898643.5" sn="7.57" a="124.53" fwhm="0.000195" res="916364.3" algo="FTMS"/>
<pk mz="179.098949" i="849877.0" sn="7.03" a="159.95" fwhm="0.000308" res="582049.4" algo="FTMS"/>
<pk mz="179.418558" i="878398.4" sn="7.34" a="100.03" fwhm="0.000183" res="981643.7" algo="FTMS"/>
<pk mz="179.882320" i="855580.4" sn="7.06" a="114.63" fwhm="0.000207" res="870280.6" algo="FTMS"/>
<pk mz="180.041288" i="900131.6" sn="7.56" a="180.58" fwhm="0.000254" res="709653.2" algo="FTMS"/>
<pk mz="181.013909" i="1617144.8" sn="15.56" a="268.20" fwhm="0.000192" res="943526.9" algo="FTMS"/>
<pk mz="181.014237" i="4926809.0" sn="52.52" a="1012.08" fwhm="0.000206" res="879229.5" algo="FTMS"/>
<pk mz="181.050621" i="1580740.6" sn="15.16" a="281.76" fwhm="0.000214" res="847395.5" algo="FTMS"/>
<pk mz="181.187035" i="865464.7" sn="7.17" a="125.26" fwhm="0.000191" res="946766.5" algo="FTMS"/>
<pk mz="181.306592" i="855319.7" sn="7.05" a="116.97" fwhm="0.000177" res="1021494.6" algo="FTMS"/>
<pk mz="181.525580" i="854088.0" sn="7.01" a="139.68" fwhm="0.000227" res="799557.9" algo="FTMS"/>
<pk mz="182.009479" i="1813699.5" sn="17.69" a="329.49" fwhm="0.000212" res="858264.4" algo="FTMS"/>
<pk mz="182.871766" i="896371.6" sn="7.48" a="184.68" fwhm="0.000279" res="655703.6" algo="FTMS"/>
<pk mz="183.011595" i="900774.4" sn="7.53" a="108.75" fwhm="0.000177" res="1031128.9" algo="FTMS"/>
<pk mz="183.066300" i="956426.4" sn="8.15" a="120.32" fwhm="0.000183" res="998353.2" algo="FTMS"/>
<pk mz="183.230652" i="1046398.8" sn="9.15" a="178.76" fwhm="0.000232" res="789036.4" algo="FTMS"/>
<pk mz="183.422937" i="864978.3" sn="7.10" a="206.30" fwhm="0.000331" res="553687.9" algo="FTMS"/>
<pk mz="183.549532" i="873881.8" sn="7.20" a="180.67" fwhm="0.000290" res="632976.2" algo="FTMS"/>
<pk mz="184.431625" i="858833.6" sn="7.03" a="178.53" fwhm="0.000292" res="630848.4" algo="FTMS"/>
<pk mz="184.919241" i="913404.2" sn="7.63" a="152.37" fwhm="0.000230" res="802266.5" algo="FTMS"/>
<pk mz="185.081926" i="2022022.1" sn="19.92" a="390.38" fwhm="0.000218" res="850648.2" algo="FTMS"/>
<pk mz="185.118289" i="867364.9" sn="7.12" a="98.40" fwhm="0.000188" res="985049.2" algo="FTMS"/>
<pk mz="185.502870" i="879987.2" sn="7.23" a="161.23" fwhm="0.000308" res="601980.6" algo="FTMS"/>
<pk mz="185.857725" i="1037767.8" sn="8.97" a="196.76" fwhm="0.000250" res="744696.9" algo="FTMS"/>
<pk mz="186.077153" i="1127044.9" sn="9.96" a="151.35" fwhm="0.000175" res="1064654.4" algo="FTMS"/>
<pk mz="187.061180" i="1698897.0" sn="16.27" a="288.12" fwhm="0.000203" res="922504.3" algo="FTMS"/>
<pk mz="187.097569" i="3691073.3" sn="38.27" a="802.59" fwhm="0.000221" res="847213.5" algo="FTMS"/>
<pk mz="187.680836" i="915527.7" sn="7.59" a="142.03" fwhm="0.000224" res="838026.4" algo="FTMS"/>
<pk mz="188.030564" i="931839.9" sn="7.76" a="186.65" fwhm="0.000289" res="650315.5" algo="FTMS"/>
<pk mz="188.056439" i="1081555.9" sn="9.41" a="166.58" fwhm="0.000191" res="986815.6" algo="FTMS"/>
<pk mz="188.186451" i="883024.0" sn="7.23" a="191.14" fwhm="0.000314" res="599254.0" algo="FTMS"/>
<pk mz="189.040434" i="1281634.3" sn="11.61" a="248.01" fwhm="0.000246" res="769536.2" algo="FTMS"/>
<pk mz="189.076836" i="2206003.8" sn="21.78" a="452.90" fwhm="0.000228" res="828434.5" algo="FTMS"/>
<pk mz="189.598355" i="874575.4" sn="7.10" a="221.79" fwhm="0.000361" res="524808.5" algo="FTMS"/>
<pk mz="189.862390" i="870944.6" sn="7.06" a="106.17" fwhm="0.000234" res="809719.8" algo="FTMS"/>
<pk mz="190.054325" i="1095407.1" sn="9.52" a="198.27" fwhm="0.000233" res="817127.1" algo="FTMS"/>
<pk mz="190.983348" i="1018048.9" sn="8.66" a="251.33" fwhm="0.000328" res="581856.3" algo="FTMS"/>
<pk mz="191.019719" i="933331.4" sn="7.73" a="139.99" fwhm="0.000214" res="890763.8" algo="FTMS"/>
<pk mz="193.050620" i="1934394.0" sn="18.62" a="350.75" fwhm="0.000219" res="882758.6" algo="FTMS"/>
<pk mz="193.380134" i="925891.6" sn="7.61" a="219.43" fwhm="0.000358" res="540068.9" algo="FTMS"/>
<pk mz="194.081989" i="1276330.6" sn="11.38" a="289.19" fwhm="0.000323" res="601541.6" algo="FTMS"/>
<pk mz="195.029883" i="3188729.5" sn="32.17" a="676.04" fwhm="0.000234" res="832645.5" algo="FTMS"/>
<pk mz="195.066260" i="2039885.9" sn="19.68" a="450.52" fwhm="0.000237" res="823695.2" algo="FTMS"/>
<pk mz="195.139011" i="980758.9" sn="8.16" a="166.57" fwhm="0.000221" res="883995.8" algo="FTMS"/>
<pk mz="195.189716" i="927907.4" sn="7.59" a="149.97" fwhm="0.000242" res="807132.2" algo="FTMS"/>
<pk mz="195.587641" i="874356.4" sn="7.00" a="184.53" fwhm="0.000267" res="733139.6" algo="FTMS"/>
<pk mz="195.628610" i="913867.6" sn="7.43" a="181.58" fwhm="0.000262" res="745276.7" algo="FTMS"/>
<pk mz="195.729561" i="961381.1" sn="7.95" a="193.61" fwhm="0.000258" res="758466.7" algo="FTMS"/>
<pk mz="195.810885" i="1318003.4" sn="11.78" a="217.17" fwhm="0.000200" res="981046.0" algo="FTMS"/>
<pk mz="196.025083" i="1609261.8" sn="14.93" a="317.19" fwhm="0.000233" res="843031.2" algo="FTMS"/>
<pk mz="197.009135" i="1226790.0" sn="10.78" a="210.59" fwhm="0.000212" res="930702.9" algo="FTMS"/>
<pk mz="197.045536" i="4646011.5" sn="47.81" a="1105.76" fwhm="0.000241" res="816569.5" algo="FTMS"/>
<pk mz="197.081907" i="2021456.5" sn="19.39" a="415.09" fwhm="0.000227" res="870089.4" algo="FTMS"/>
<pk mz="197.578560" i="984547.3" sn="8.16" a="208.38" fwhm="0.000284" res="694763.3" algo="FTMS"/>
<pk mz="197.807929" i="1904506.5" sn="18.12" a="374.70" fwhm="0.000221" res="894594.9" algo="FTMS"/>
<pk mz="198.004399" i="2088814.6" sn="20.11" a="391.89" fwhm="0.000222" res="890187.2" algo="FTMS"/>
<pk mz="198.040772" i="4558020.0" sn="46.65" a="1026.53" fwhm="0.000233" res="850080.2" algo="FTMS"/>
<pk mz="198.298708" i="897981.2" sn="7.18" a="175.97" fwhm="0.000261" res="758424.8" algo="FTMS"/>
<pk mz="198.466496" i="921377.1" sn="7.44" a="172.11" fwhm="0.000269" res="738730.8" algo="FTMS"/>
<pk mz="198.939978" i="978812.3" sn="8.05" a="227.61" fwhm="0.000312" res="637403.6" algo="FTMS"/>
<pk mz="198.988429" i="1334073.4" sn="11.88" a="219.19" fwhm="0.000224" res="888736.2" algo="FTMS"/>
<pk mz="199.007072" i="1174020.6" sn="10.16" a="227.50" fwhm="0.000255" res="779124.9" algo="FTMS"/>
<pk mz="199.024804" i="1162351.3" sn="10.03" a="176.84" fwhm="0.000201" res="991061.9" algo="FTMS"/>
<pk mz="199.061177" i="2023461.1" sn="19.32" a="467.15" fwhm="0.000251" res="794241.9" algo="FTMS"/>
<pk mz="199.070544" i="1018602.8" sn="8.48" a="191.14" fwhm="0.000253" res="787297.5" algo="FTMS"/>
<pk mz="199.097580" i="2880827.0" sn="28.56" a="654.99" fwhm="0.000242" res="821918.5" algo="FTMS"/>
<pk mz="199.133947" i="1306416.9" sn="11.58" a="211.25" fwhm="0.000212" res="939305.1" algo="FTMS"/>
<pk mz="199.248505" i="1013189.8" sn="8.42" a="282.46" fwhm="0.000341" res="584383.7" algo="FTMS"/>
<pk mz="200.931775" i="913351.1" sn="7.30" a="151.75" fwhm="0.000255" res="789277.6" algo="FTMS"/>
<pk mz="201.040445" i="1721113.9" sn="15.97" a="362.02" fwhm="0.000233" res="862397.7" algo="FTMS"/>
<pk mz="201.076833" i="3614832.3" sn="36.31" a="870.76" fwhm="0.000265" res="759146.7" algo="FTMS"/>
<pk mz="201.113219" i="1958470.8" sn="18.52" a="417.14" fwhm="0.000246" res="817018.9" algo="FTMS"/>
<pk mz="201.651701" i="927267.6" sn="7.45" a="213.64" fwhm="0.000348" res="579890.9" algo="FTMS"/>
<pk mz="202.072078" i="1281432.6" sn="11.25" a="200.58" fwhm="0.000197" res="1026175.7" algo="FTMS"/>
<pk mz="203.056115" i="2478271.5" sn="23.99" a="526.90" fwhm="0.000241" res="841176.5" algo="FTMS"/>
<pk mz="203.092502" i="1921686.4" sn="18.04" a="349.81" fwhm="0.000221" res="917456.5" algo="FTMS"/>
<pk mz="204.284576" i="964822.0" sn="7.80" a="187.50" fwhm="0.000290" res="704191.1" algo="FTMS"/>
<pk mz="205.014266" i="1116597.0" sn="9.42" a="175.17" fwhm="0.000226" res="908564.8" algo="FTMS"/>
<pk mz="205.050622" i="1414956.1" sn="12.60" a="289.37" fwhm="0.000245" res="837318.5" algo="FTMS"/>
<pk mz="205.159786" i="8333553.5" sn="86.19" a="2084.06" fwhm="0.000254" res="806711.3" algo="FTMS"/>
<pk mz="206.045884" i="1139206.5" sn="9.61" a="191.99" fwhm="0.000234" res="881812.4" algo="FTMS"/>
<pk mz="206.082255" i="2532157.8" sn="24.43" a="582.86" fwhm="0.000247" res="834870.8" algo="FTMS"/>
<pk mz="206.163122" i="1183857.4" sn="10.08" a="201.40" fwhm="0.000207" res="993846.0" algo="FTMS"/>
<pk mz="206.198800" i="910680.3" sn="7.17" a="187.43" fwhm="0.000302" res="683504.9" algo="FTMS"/>
<pk mz="207.029899" i="1848284.3" sn="17.15" a="369.89" fwhm="0.000223" res="928462.4" algo="FTMS"/>
<pk mz="207.066281" i="1395315.6" sn="12.33" a="264.24" fwhm="0.000241" res="860826.7" algo="FTMS"/>
<pk mz="207.291497" i="976404.1" sn="7.87" a="198.28" fwhm="0.000342" res="605670.9" algo="FTMS"/>
<pk mz="209.009173" i="2914451.5" sn="28.35" a="693.90" fwhm="0.000261" res="799323.4" algo="FTMS"/>
<pk mz="209.045553" i="2552235.0" sn="24.52" a="540.24" fwhm="0.000248" res="842459.0" algo="FTMS"/>
<pk mz="209.081909" i="1472386.3" sn="13.07" a="291.25" fwhm="0.000242" res="864208.5" algo="FTMS"/>
<pk mz="209.708151" i="906324.9" sn="7.07" a="186.00" fwhm="0.000291" res="720785.5" algo="FTMS"/>
<pk mz="210.422142" i="925903.9" sn="7.24" a="231.86" fwhm="0.000354" res="594228.3" algo="FTMS"/>
<pk mz="211.024443" i="1993954.6" sn="18.50" a="383.29" fwhm="0.000230" res="916465.2" algo="FTMS"/>
<pk mz="211.024804" i="7234211.0" sn="73.77" a="1816.80" fwhm="0.000261" res="808278.0" algo="FTMS"/>
<pk mz="211.060791" i="1157369.9" sn="9.68" a="195.66" fwhm="0.000227" res="928505.6" algo="FTMS"/>
<pk mz="211.061164" i="2567610.3" sn="24.55" a="590.69" fwhm="0.000260" res="812512.6" algo="FTMS"/>
<pk mz="211.097571" i="1073361.5" sn="8.79" a="183.63" fwhm="0.000236" res="894174.8" algo="FTMS"/>
<pk mz="211.133986" i="958184.9" sn="7.58" a="156.93" fwhm="0.000235" res="898374.5" algo="FTMS"/>
<pk mz="211.180594" i="905606.8" sn="7.02" a="170.10" fwhm="0.000292" res="724187.2" algo="FTMS"/>
<pk mz="212.020064" i="8923937.0" z="-1" sn="91.58" a="2495.17" fwhm="0.000271" res="783317.3" algo="FTMS" component_name="HB" deconvoluted_molecular_mass="212.020160" deconvoluted_isotopic_mass="212.020159"/>
<pk mz="212.028099" i="1028389.8" sn="8.31" a="142.82" fwhm="0.000230" res="920158.4" algo="FTMS"/>
<pk mz="212.782535" i="940999.8" sn="7.35" a="294.66" fwhm="0.000416" res="512061.3" algo="FTMS"/>
<pk mz="213.004109" i="1252565.1" sn="10.62" a="282.24" fwhm="0.000266" res="799393.9" algo="FTMS"/>
<pk mz="213.014984" i="4692124.0" sn="46.72" a="947.31" fwhm="0.000239" res="892601.1" algo="FTMS"/>
<pk mz="213.015309" i="18674076.0" z="-1" sn="193.50" a="5139.83" fwhm="0.000270" res="789925.9" algo="FTMS" component_name="a" deconvoluted_molecular_mass="213.015406" deconvoluted_isotopic_mass="213.015406"/>
<pk mz="213.023407" i="1103649.4" z="-1" sn="9.05" a="215.84" fwhm="0.000260" res="818729.3" algo="FTMS" component_name="HB" deconvoluted_molecular_mass="212.020160" deconvoluted_isotopic_mass="213.023504"/>
<pk mz="213.040438" i="1764396.3" sn="15.99" a="342.13" fwhm="0.000224" res="950318.1" algo="FTMS"/>
<pk mz="213.076843" i="2655299.5" sn="25.34" a="611.16" fwhm="0.000262" res="812293.8" algo="FTMS"/>
<pk mz="213.113218" i="1342554.6" sn="11.56" a="264.90" fwhm="0.000233" res="915149.3" algo="FTMS"/>
<pk mz="214.018653" i="1413273.9" z="-1" sn="12.30" a="307.72" fwhm="0.000281" res="762841.3" algo="FTMS" component_name="a" deconvoluted_molecular_mass="213.015406" deconvoluted_isotopic_mass="214.018751"/>
<pk mz="214.108419" i="1227346.8" sn="10.35" a="254.40" fwhm="0.000271" res="788870.9" algo="FTMS"/>
<pk mz="214.118237" i="925049.0" sn="7.17" a="246.85" fwhm="0.000349" res="613115.8" algo="FTMS"/>
<pk mz="215.056096" i="2871593.3" sn="27.60" a="663.91" fwhm="0.000256" res="840673.6" algo="FTMS"/>
<pk mz="215.092474" i="4457920.0" sn="44.25" a="1190.97" fwhm="0.000276" res="780259.4" algo="FTMS"/>
<pk mz="215.128875" i="1969943.0" sn="18.13" a="457.49" fwhm="0.000279" res="769813.6" algo="FTMS"/>
<pk mz="215.971674" i="936871.3" sn="7.25" a="222.77" fwhm="0.000342" res="632091.9" algo="FTMS"/>
<pk mz="216.087425" i="1019759.6" sn="8.11" a="176.19" fwhm="0.000228" res="947551.2" algo="FTMS"/>
<pk mz="216.087756" i="1645999.8" sn="14.66" a="293.62" fwhm="0.000215" res="1006538.6" algo="FTMS"/>
<pk mz="216.753573" i="951726.0" sn="7.40" a="209.78" fwhm="0.000312" res="694944.2" algo="FTMS"/>
<pk mz="217.035356" i="1000156.5" sn="7.90" a="207.10" fwhm="0.000277" res="782256.2" algo="FTMS"/>
<pk mz="217.048465" i="1100484.6" sn="8.95" a="236.78" fwhm="0.000291" res="745830.6" algo="FTMS"/>
<pk mz="217.071740" i="3732243.0" sn="36.45" a="978.75" fwhm="0.000281" res="771755.3" algo="FTMS"/>
<pk mz="217.094096" i="945600.9" sn="7.33" a="246.26" fwhm="0.000377" res="576313.1" algo="FTMS"/>
<pk mz="217.108147" i="2653865.5" sn="25.18" a="653.19" fwhm="0.000282" res="769072.3" algo="FTMS"/>
<pk mz="217.180314" i="944086.1" sn="7.32" a="216.11" fwhm="0.000357" res="607779.7" algo="FTMS"/>
<pk mz="217.188858" i="939099.4" sn="7.27" a="191.71" fwhm="0.000319" res="680376.6" algo="FTMS"/>
<pk mz="217.551955" i="934139.1" sn="7.21" a="182.18" fwhm="0.000283" res="767970.5" algo="FTMS"/>
<pk mz="218.103388" i="2923661.3" sn="27.86" a="705.15" fwhm="0.000272" res="801199.3" algo="FTMS"/>
<pk mz="218.199686" i="919608.1" sn="7.02" a="228.15" fwhm="0.000393" res="554715.8" algo="FTMS"/>
<pk mz="218.387092" i="977530.4" sn="7.62" a="270.59" fwhm="0.000376" res="580991.8" algo="FTMS"/>
<pk mz="220.077165" i="924644.8" sn="7.06" a="209.38" fwhm="0.000369" res="596777.2" algo="FTMS"/>
<pk mz="221.045191" i="1164081.0" sn="9.50" a="195.38" fwhm="0.000219" res="1007755.0" algo="FTMS"/>
<pk mz="221.045542" i="1242545.3" sn="10.31" a="192.63" fwhm="0.000229" res="964040.6" algo="FTMS"/>
<pk mz="223.024823" i="2572006.8" sn="24.05" a="654.06" fwhm="0.000281" res="794779.7" algo="FTMS"/>
<pk mz="223.061150" i="3093883.3" sn="29.45" a="928.08" fwhm="0.000322" res="691772.1" algo="FTMS"/>
<pk mz="223.097623" i="1067215.9" sn="8.48" a="258.95" fwhm="0.000310" res="720388.5" algo="FTMS"/>
<pk mz="223.111933" i="925719.9" sn="7.02" a="143.75" fwhm="0.000267" res="835029.4" algo="FTMS"/>
<pk mz="223.380226" i="927471.2" sn="7.04" a="362.05" fwhm="0.000550" res="406503.0" algo="FTMS"/>
<pk mz="224.056456" i="970920.7" sn="7.44" a="178.51" fwhm="0.000262" res="855310.9" algo="FTMS"/>
<pk mz="225.004080" i="3232176.5" sn="30.71" a="811.08" fwhm="0.000276" res="814875.6" algo="FTMS"/>
<pk mz="225.040084" i="1328964.0" sn="11.12" a="236.12" fwhm="0.000239" res="941189.9" algo="FTMS"/>
<pk mz="225.040461" i="3246532.3" sn="30.86" a="812.82" fwhm="0.000276" res="814809.8" algo="FTMS"/>
<pk mz="225.076814" i="1784151.9" sn="15.81" a="445.43" fwhm="0.000290" res="775573.5" algo="FTMS"/>
<pk mz="225.088072" i="992029.9" sn="7.65" a="140.38" fwhm="0.000230" res="977823.5" algo="FTMS"/>
<pk mz="225.113206" i="1698539.6" sn="14.92" a="382.34" fwhm="0.000274" res="823001.7" algo="FTMS"/>
<pk mz="225.200136" i="964794.6" sn="7.37" a="228.48" fwhm="0.000342" res="659202.7" algo="FTMS"/>
<pk mz="226.035715" i="3114841.3" sn="29.50" a="931.81" fwhm="0.000322" res="703029.3" algo="FTMS"/>
<pk mz="226.276899" i="956856.4" sn="7.29" a="358.36" fwhm="0.000535" res="422584.0" algo="FTMS"/>
<pk mz="226.552103" i="976744.6" sn="7.49" a="216.96" fwhm="0.000340" res="665916.7" algo="FTMS"/>
<pk mz="227.056097" i="2015341.8" sn="18.08" a="453.93" fwhm="0.000263" res="864910.0" algo="FTMS"/>
<pk mz="227.092117" i="1140608.3" sn="9.12" a="177.33" fwhm="0.000221" res="1029043.8" algo="FTMS"/>
<pk mz="227.092503" i="3323392.5" sn="31.47" a="921.79" fwhm="0.000298" res="762251.2" algo="FTMS"/>
<pk mz="227.128928" i="1594899.3" sn="13.78" a="409.57" fwhm="0.000313" res="725736.8" algo="FTMS"/>
<pk mz="227.582367" i="1071578.6" sn="8.42" a="286.64" fwhm="0.000363" res="626400.4" algo="FTMS"/>
<pk mz="228.051354" i="2092518.8" sn="18.86" a="571.86" fwhm="0.000313" res="729014.8" algo="FTMS"/>
<pk mz="228.124115" i="1584139.1" sn="13.66" a="382.89" fwhm="0.000293" res="778372.3" algo="FTMS"/>
<pk mz="228.218855" i="1025658.3" sn="7.94" a="295.12" fwhm="0.000386" res="591862.2" algo="FTMS"/>
<pk mz="228.752550" i="948001.5" sn="7.14" a="253.05" fwhm="0.000386" res="592491.3" algo="FTMS"/>
<pk mz="229.035357" i="1643531.3" sn="14.26" a="416.97" fwhm="0.000307" res="745695.9" algo="FTMS"/>
<pk mz="229.071738" i="4507613.0" sn="43.58" a="1307.45" fwhm="0.000308" res="744100.9" algo="FTMS"/>
<pk mz="229.108128" i="3207918.5" sn="30.28" a="887.60" fwhm="0.000300" res="762986.5" algo="FTMS"/>
<pk mz="229.155753" i="1045765.4" sn="8.14" a="215.70" fwhm="0.000279" res="821244.3" algo="FTMS"/>
<pk mz="230.067017" i="987158.5" sn="7.51" a="278.95" fwhm="0.000455" res="505750.8" algo="FTMS"/>
<pk mz="230.103389" i="2066631.5" sn="18.51" a="555.90" fwhm="0.000295" res="780995.4" algo="FTMS"/>
<pk mz="231.051054" i="1389562.4" sn="11.61" a="382.40" fwhm="0.000336" res="687809.6" algo="FTMS"/>
<pk mz="231.087402" i="4369035.0" sn="41.98" a="1305.07" fwhm="0.000317" res="729191.6" algo="FTMS"/>
<pk mz="231.123766" i="2024347.1" sn="18.08" a="520.13" fwhm="0.000309" res="749159.8" algo="FTMS"/>
<pk mz="233.009162" i="1142922.1" sn="9.05" a="247.69" fwhm="0.000302" res="771411.3" algo="FTMS"/>
<pk mz="233.045545" i="1197209.3" sn="9.60" a="306.77" fwhm="0.000346" res="673968.7" algo="FTMS"/>
<pk mz="233.103080" i="1647729.0" sn="14.18" a="381.26" fwhm="0.000289" res="806533.1" algo="FTMS"/>
<pk mz="233.154330" i="2409478.3" sn="21.92" a="574.83" fwhm="0.000271" res="858920.2" algo="FTMS"/>
<pk mz="233.154728" i="8174854.5" sn="80.51" a="2477.13" fwhm="0.000311" res="749569.5" algo="FTMS"/>
<pk mz="234.158084" i="1277594.4" sn="10.42" a="244.27" fwhm="0.000276" res="846906.9" algo="FTMS"/>
<pk mz="234.842985" i="979875.5" sn="7.39" a="340.11" fwhm="0.000463" res="506855.4" algo="FTMS"/>
<pk mz="235.024817" i="3258600.5" sn="30.55" a="961.45" fwhm="0.000323" res="727039.4" algo="FTMS"/>
<pk mz="235.061183" i="2122230.3" sn="19.00" a="654.81" fwhm="0.000350" res="671250.0" algo="FTMS"/>
<pk mz="235.275262" i="960902.6" sn="7.19" a="291.70" fwhm="0.000426" res="551929.0" algo="FTMS"/>
<pk mz="236.820687" i="949810.6" sn="7.05" a="313.44" fwhm="0.000546" res="433836.3" algo="FTMS"/>
<pk mz="237.004078" i="1003185.8" sn="7.59" a="230.38" fwhm="0.000326" res="726303.6" algo="FTMS"/>
<pk mz="237.040446" i="2292286.3" sn="20.65" a="685.91" fwhm="0.000330" res="718013.4" algo="FTMS"/>
<pk mz="237.043828" i="1517631.4" sn="12.80" a="356.30" fwhm="0.000291" res="815702.2" algo="FTMS"/>
<pk mz="237.076819" i="1322954.8" sn="10.83" a="264.37" fwhm="0.000265" res="894299.3" algo="FTMS"/>
<pk mz="237.453983" i="973418.6" sn="7.29" a="239.73" fwhm="0.000393" res="604011.5" algo="FTMS"/>
<pk mz="238.035715" i="1577099.0" sn="13.40" a="432.41" fwhm="0.000336" res="708087.3" algo="FTMS"/>
<pk mz="239.019352" i="1079619.9" sn="8.36" a="173.14" fwhm="0.000216" res="1108857.6" algo="FTMS"/>
<pk mz="239.019752" i="3792708.0" sn="35.84" a="1117.94" fwhm="0.000325" res="734624.7" algo="FTMS"/>
<pk mz="239.055700" i="1448015.1" sn="12.09" a="284.16" fwhm="0.000251" res="952638.4" algo="FTMS"/>
<pk mz="239.056130" i="4341583.0" sn="41.40" a="1314.02" fwhm="0.000328" res="728793.9" algo="FTMS"/>
<pk mz="239.092501" i="2247130.5" sn="20.19" a="694.15" fwhm="0.000346" res="691657.4" algo="FTMS"/>
<pk mz="239.128423" i="1113829.6" sn="8.71" a="173.81" fwhm="0.000208" res="1146966.5" algo="FTMS"/>
<pk mz="239.128876" i="6298469.5" sn="61.22" a="2108.34" fwhm="0.000352" res="679098.6" algo="FTMS"/>
<pk mz="240.014539" i="1135344.5" sn="8.89" a="193.58" fwhm="0.000235" res="1021578.9" algo="FTMS"/>
<pk mz="240.014963" i="3649392.8" sn="34.27" a="1147.47" fwhm="0.000339" res="708764.0" algo="FTMS"/>
<pk mz="240.051335" i="2149627.5" sn="19.13" a="647.68" fwhm="0.000330" res="727530.5" algo="FTMS"/>
<pk mz="240.100834" i="5276298.0" sn="50.70" a="1808.77" fwhm="0.000349" res="688315.4" algo="FTMS"/>
<pk mz="240.132209" i="1056275.1" sn="8.09" a="281.23" fwhm="0.000352" res="681872.1" algo="FTMS"/>
<pk mz="241.035349" i="2070549.0" sn="18.33" a="618.09" fwhm="0.000358" res="673965.9" algo="FTMS"/>
<pk mz="241.046595" i="2512024.3" sn="22.79" a="721.24" fwhm="0.000336" res="717376.3" algo="FTMS"/>
<pk mz="241.071323" i="1050655.0" sn="8.03" a="191.19" fwhm="0.000229" res="1053153.3" algo="FTMS"/>
<pk mz="241.071754" i="5059231.0" sn="48.50" a="1696.03" fwhm="0.000351" res="687537.8" algo="FTMS"/>
<pk mz="241.108153" i="3012521.3" sn="27.84" a="983.48" fwhm="0.000358" res="672863.6" algo="FTMS"/>
<pk mz="241.136032" i="2617777.0" sn="23.85" a="489.52" fwhm="0.000221" res="1090968.5" algo="FTMS"/>
<pk mz="241.136467" i="15304625.0" z="-1" sn="151.93" a="5361.66" fwhm="0.000352" res="685258.5" algo="FTMS" component_name="y" deconvoluted_molecular_mass="241.136600" deconvoluted_isotopic_mass="241.136598"/>
<pk mz="241.144539" i="2110515.3" sn="18.73" a="525.74" fwhm="0.000298" res="808584.6" algo="FTMS"/>
<pk mz="241.994209" i="1085721.4" sn="8.39" a="185.79" fwhm="0.000280" res="864472.6" algo="FTMS"/>
<pk mz="242.066970" i="1421612.5" sn="11.78" a="308.04" fwhm="0.000276" res="877203.4" algo="FTMS"/>
<pk mz="242.097877" i="1532980.8" sn="12.90" a="398.59" fwhm="0.000337" res="719409.6" algo="FTMS"/>
<pk mz="242.139819" i="3024063.8" z="-1" sn="27.95" a="1005.20" fwhm="0.000368" res="658397.0" algo="FTMS" component_name="y" deconvoluted_molecular_mass="241.136600" deconvoluted_isotopic_mass="242.139951"/>
<pk mz="242.176155" i="1150153.3" sn="9.03" a="264.09" fwhm="0.000298" res="811717.3" algo="FTMS"/>
<pk mz="243.033237" i="967652.3" sn="7.17" a="278.17" fwhm="0.000380" res="639147.0" algo="FTMS"/>
<pk mz="243.051023" i="3898536.8" sn="36.65" a="1200.49" fwhm="0.000336" res="722863.0" algo="FTMS"/>
<pk mz="243.062270" i="1066667.5" sn="8.16" a="271.17" fwhm="0.000335" res="725079.3" algo="FTMS"/>
<pk mz="243.087402" i="5571506.0" sn="53.48" a="1953.56" fwhm="0.000368" res="660050.4" algo="FTMS"/>
<pk mz="243.123802" i="4290235.0" sn="40.59" a="1431.23" fwhm="0.000360" res="674443.1" algo="FTMS"/>
<pk mz="243.132991" i="1023549.1" sn="7.73" a="158.58" fwhm="0.000230" res="1058755.5" algo="FTMS"/>
<pk mz="243.133503" i="4736957.0" sn="45.09" a="1678.13" fwhm="0.000374" res="650032.9" algo="FTMS"/>
<pk mz="243.983053" i="980810.9" sn="7.30" a="264.16" fwhm="0.000370" res="659497.9" algo="FTMS"/>
<pk mz="244.082666" i="3080354.3" sn="28.42" a="919.90" fwhm="0.000336" res="726449.9" algo="FTMS"/>
<pk mz="244.090782" i="1034084.2" sn="7.83" a="217.59" fwhm="0.000303" res="805612.8" algo="FTMS"/>
<pk mz="245.045523" i="1068734.1" sn="8.18" a="271.79" fwhm="0.000378" res="648670.1" algo="FTMS"/>
<pk mz="245.048952" i="1585790.9" sn="13.38" a="389.20" fwhm="0.000315" res="776779.4" algo="FTMS"/>
<pk mz="245.066692" i="3889282.8" sn="36.55" a="1313.28" fwhm="0.000363" res="674249.6" algo="FTMS"/>
<pk mz="245.102593" i="1214986.8" sn="9.65" a="208.83" fwhm="0.000239" res="1027140.9" algo="FTMS"/>
<pk mz="245.103057" i="7016331.0" sn="68.01" a="2480.94" fwhm="0.000362" res="677203.1" algo="FTMS"/>
<pk mz="245.114305" i="2336525.3" sn="20.93" a="760.71" fwhm="0.000369" res="665043.6" algo="FTMS"/>
<pk mz="245.139455" i="2038162.9" sn="17.93" a="691.64" fwhm="0.000398" res="615385.0" algo="FTMS"/>
<pk mz="246.098328" i="1495648.4" sn="12.43" a="400.66" fwhm="0.000331" res="744175.2" algo="FTMS"/>
<pk mz="247.024816" i="2182939.8" sn="19.31" a="671.79" fwhm="0.000372" res="663467.7" algo="FTMS"/>
<pk mz="247.045985" i="1382304.0" sn="11.29" a="381.58" fwhm="0.000359" res="687454.4" algo="FTMS"/>
<pk mz="247.061230" i="1316194.9" sn="10.63" a="373.70" fwhm="0.000371" res="666632.0" algo="FTMS"/>
<pk mz="247.082323" i="2380583.0" sn="21.30" a="729.33" fwhm="0.000352" res="702771.1" algo="FTMS"/>
<pk mz="247.110635" i="2283180.5" sn="20.32" a="756.37" fwhm="0.000379" res="651150.6" algo="FTMS"/>
<pk mz="247.118696" i="3158574.3" sn="29.10" a="1062.59" fwhm="0.000378" res="654506.2" algo="FTMS"/>
<pk mz="247.662036" i="964310.5" sn="7.10" a="237.74" fwhm="0.000379" res="654162.0" algo="FTMS"/>
<pk mz="247.987106" i="1219667.3" sn="9.66" a="388.29" fwhm="0.000398" res="623219.8" algo="FTMS"/>
<pk mz="248.020020" i="1088601.3" sn="8.34" a="193.82" fwhm="0.000294" res="843288.8" algo="FTMS"/>
<pk mz="248.040276" i="980637.0" sn="7.26" a="232.07" fwhm="0.000326" res="760385.0" algo="FTMS"/>
<pk mz="248.056465" i="1018848.0" sn="7.64" a="214.37" fwhm="0.000332" res="747359.1" algo="FTMS"/>
<pk mz="248.080011" i="2763748.3" sn="25.14" a="970.22" fwhm="0.000378" res="656119.2" algo="FTMS"/>
<pk mz="248.507545" i="975729.8" sn="7.21" a="281.05" fwhm="0.000422" res="588852.9" algo="FTMS"/>
<pk mz="249.004077" i="2188425.0" sn="19.37" a="655.44" fwhm="0.000355" res="701666.3" algo="FTMS"/>
<pk mz="249.040460" i="2947727.3" sn="26.98" a="998.17" fwhm="0.000363" res="686406.0" algo="FTMS"/>
<pk mz="249.076828" i="1448725.6" sn="11.95" a="409.20" fwhm="0.000356" res="699283.1" algo="FTMS"/>
<pk mz="249.116600" i="7301788.5" sn="70.63" a="2835.92" fwhm="0.000393" res="633131.6" algo="FTMS"/>
<pk mz="249.149588" i="1020578.1" sn="7.66" a="286.04" fwhm="0.000375" res="665038.5" algo="FTMS"/>
<pk mz="250.035701" i="1294261.5" sn="10.36" a="299.62" fwhm="0.000328" res="762366.7" algo="FTMS"/>
<pk mz="250.072139" i="1132859.4" sn="8.75" a="285.60" fwhm="0.000338" res="740669.2" algo="FTMS"/>
<pk mz="250.119972" i="987587.0" sn="7.30" a="253.88" fwhm="0.000395" res="633855.1" algo="FTMS"/>
<pk mz="250.144864" i="3183431.0" sn="29.23" a="1004.82" fwhm="0.000349" res="716385.7" algo="FTMS"/>
<pk mz="250.508520" i="1019392.6" sn="7.62" a="356.62" fwhm="0.000516" res="485180.6" algo="FTMS"/>
<pk mz="250.768199" i="979240.8" sn="7.21" a="259.75" fwhm="0.000388" res="646559.1" algo="FTMS"/>
<pk mz="251.019702" i="3530191.0" sn="32.70" a="1313.15" fwhm="0.000395" res="635313.0" algo="FTMS"/>
<pk mz="251.056115" i="3979732.5" sn="37.19" a="1382.37" fwhm="0.000373" res="673291.5" algo="FTMS"/>
<pk mz="251.059512" i="987285.0" sn="7.29" a="256.43" fwhm="0.000417" res="602651.8" algo="FTMS"/>
<pk mz="251.092473" i="2068058.0" sn="18.09" a="656.46" fwhm="0.000367" res="685075.1" algo="FTMS"/>
<pk mz="251.128893" i="1380959.4" sn="11.23" a="326.49" fwhm="0.000317" res="792272.4" algo="FTMS"/>
<pk mz="251.132291" i="1165151.9" sn="9.07" a="264.19" fwhm="0.000322" res="779974.6" algo="FTMS"/>
<pk mz="252.014939" i="1158368.0" sn="9.00" a="324.84" fwhm="0.000411" res="613909.4" algo="FTMS"/>
<pk mz="252.051365" i="1564773.1" sn="13.06" a="502.13" fwhm="0.000399" res="632477.4" algo="FTMS"/>
<pk mz="252.998995" i="3081189.5" sn="28.21" a="1036.99" fwhm="0.000379" res="666685.9" algo="FTMS"/>
<pk mz="253.035379" i="3820778.3" sn="35.60" a="1374.39" fwhm="0.000395" res="640530.7" algo="FTMS"/>
<pk mz="253.071744" i="5580527.0" sn="53.17" a="2209.50" fwhm="0.000406" res="623255.8" algo="FTMS"/>
<pk mz="253.108165" i="1970163.8" sn="17.11" a="575.88" fwhm="0.000352" res="719012.9" algo="FTMS"/>
<pk mz="253.144027" i="1263096.4" sn="10.05" a="302.34" fwhm="0.000288" res="878940.5" algo="FTMS"/>
<pk mz="253.144534" i="5662456.5" sn="53.99" a="2092.32" fwhm="0.000393" res="644637.7" algo="FTMS"/>
<pk mz="254.030650" i="2578023.5" sn="23.09" a="1019.80" fwhm="0.000448" res="566851.9" algo="FTMS"/>
<pk mz="254.067037" i="1487851.9" sn="12.25" a="466.30" fwhm="0.000387" res="656298.3" algo="FTMS"/>
<pk mz="254.147857" i="1308533.6" sn="10.46" a="458.58" fwhm="0.000413" res="615484.3" algo="FTMS"/>
<pk mz="254.226178" i="1028479.1" sn="7.67" a="246.16" fwhm="0.000396" res="642173.7" algo="FTMS"/>
<pk mz="255.050528" i="3764702.5" sn="34.90" a="960.19" fwhm="0.000276" res="923568.4" algo="FTMS"/>
<pk mz="255.051024" i="25296350.0" z="-1" sn="249.18" a="10173.13" fwhm="0.000404" res="631721.8" algo="FTMS" component_name="N" deconvoluted_molecular_mass="255.051234" deconvoluted_isotopic_mass="255.051174"/>
<pk mz="255.061768" i="3295199.8" sn="30.23" a="735.15" fwhm="0.000265" res="962833.9" algo="FTMS"/>
<pk mz="255.062262" i="21722592.0" z="-1" sn="213.61" a="8655.11" fwhm="0.000402" res="634021.0" algo="FTMS" component_name="U" deconvoluted_molecular_mass="255.062415" deconvoluted_isotopic_mass="255.062412"/>
<pk mz="255.087400" i="3309794.5" sn="30.38" a="1384.41" fwhm="0.000432" res="590790.2" algo="FTMS"/>
<pk mz="255.123833" i="3092966.8" sn="28.22" a="1109.94" fwhm="0.000389" res="655179.7" algo="FTMS"/>
<pk mz="255.160149" i="1364842.8" sn="11.02" a="390.54" fwhm="0.000367" res="694961.7" algo="FTMS"/>
<pk mz="255.232921" i="2977778.8" sn="27.07" a="990.55" fwhm="0.000372" res="686181.2" algo="FTMS"/>
<pk mz="256.046307" i="5296714.0" sn="50.15" a="1977.06" fwhm="0.000398" res="643106.5" algo="FTMS"/>
<pk mz="256.054392" i="3299146.8" z="-1" sn="30.27" a="1259.28" fwhm="0.000413" res="620499.9" algo="FTMS" component_name="N" deconvoluted_molecular_mass="255.051234" deconvoluted_isotopic_mass="256.054544"/>
<pk mz="256.065639" i="2463180.0" z="-1" sn="21.95" a="945.06" fwhm="0.000417" res="613975.5" algo="FTMS" component_name="U" deconvoluted_molecular_mass="255.062415" deconvoluted_isotopic_mass="256.065791"/>
<pk mz="256.082585" i="1301773.6" sn="10.39" a="428.83" fwhm="0.000427" res="599284.3" algo="FTMS"/>
<pk mz="256.247277" i="1005982.6" sn="7.45" a="259.57" fwhm="0.000378" res="678252.1" algo="FTMS"/>
<pk mz="256.504514" i="985080.6" sn="7.24" a="350.89" fwhm="0.000475" res="540068.3" algo="FTMS"/>
<pk mz="256.993862" i="1485224.6" sn="12.17" a="538.20" fwhm="0.000425" res="604714.3" algo="FTMS"/>
<pk mz="257.030341" i="1544748.1" sn="12.76" a="482.75" fwhm="0.000405" res="635377.0" algo="FTMS"/>
<pk mz="257.041518" i="5478573.0" sn="51.76" a="2103.20" fwhm="0.000411" res="625261.1" algo="FTMS"/>
<pk mz="257.048952" i="1202349.9" sn="9.36" a="289.95" fwhm="0.000326" res="789159.1" algo="FTMS"/>
<pk mz="257.066157" i="1205295.5" sn="9.39" a="318.18" fwhm="0.000322" res="798976.6" algo="FTMS"/>
<pk mz="257.066692" i="4106415.5" sn="38.16" a="1525.90" fwhm="0.000387" res="664634.8" algo="FTMS"/>
<pk mz="257.077932" i="1481904.6" sn="12.14" a="403.45" fwhm="0.000347" res="740879.1" algo="FTMS"/>
<pk mz="257.102578" i="1284275.0" sn="10.18" a="345.75" fwhm="0.000305" res="842005.7" algo="FTMS"/>
<pk mz="257.103065" i="7677619.0" sn="73.56" a="2934.76" fwhm="0.000395" res="651694.6" algo="FTMS"/>
<pk mz="257.114244" i="1112244.1" sn="8.47" a="304.28" fwhm="0.000388" res="663243.3" algo="FTMS"/>
<pk mz="257.139480" i="3577270.5" sn="32.91" a="1364.46" fwhm="0.000409" res="629086.3" algo="FTMS"/>
<pk mz="257.175835" i="1165498.0" sn="9.00" a="272.55" fwhm="0.000372" res="691905.5" algo="FTMS"/>
<pk mz="258.044867" i="1126761.5" sn="8.61" a="505.00" fwhm="0.000577" res="447339.9" algo="FTMS"/>
<pk mz="258.061955" i="1928587.0" z="-1" sn="16.56" a="635.30" fwhm="0.000395" res="654007.1" algo="FTMS" component_name="N" deconvoluted_molecular_mass="255.051234" deconvoluted_isotopic_mass="258.062109"/>
<pk mz="258.098295" i="4691214.0" sn="43.95" a="1719.52" fwhm="0.000396" res="652346.0" algo="FTMS"/>
<pk mz="258.106431" i="1468942.9" sn="12.01" a="478.63" fwhm="0.000436" res="592607.6" algo="FTMS"/>
<pk mz="259.024819" i="1316316.6" sn="10.49" a="291.09" fwhm="0.000337" res="767913.5" algo="FTMS"/>
<pk mz="259.045952" i="2365790.3" sn="20.90" a="807.38" fwhm="0.000401" res="646667.6" algo="FTMS"/>
<pk mz="259.082300" i="6600033.0" sn="62.87" a="2730.40" fwhm="0.000427" res="606551.2" algo="FTMS"/>
<pk mz="259.100970" i="1278946.8" sn="10.12" a="321.01" fwhm="0.000328" res="790788.1" algo="FTMS"/>
<pk mz="259.118183" i="1329764.1" sn="10.63" a="281.21" fwhm="0.000283" res="914973.4" algo="FTMS"/>
<pk mz="259.118717" i="8030564.0" sn="77.06" a="3147.82" fwhm="0.000407" res="636384.7" algo="FTMS"/>
<pk mz="259.129390" i="1053541.0" sn="7.89" a="177.95" fwhm="0.000252" res="1026769.0" algo="FTMS"/>
<pk mz="259.129931" i="8017765.0" sn="76.93" a="3282.24" fwhm="0.000422" res="613630.2" algo="FTMS"/>
<pk mz="259.155109" i="2186343.0" sn="19.12" a="846.67" fwhm="0.000421" res="616070.7" algo="FTMS"/>
<pk mz="260.020081" i="991274.2" sn="7.27" a="294.98" fwhm="0.000404" res="643153.9" algo="FTMS"/>
<pk mz="260.077552" i="1270830.5" sn="10.04" a="401.73" fwhm="0.000399" res="651655.1" algo="FTMS"/>
<pk mz="260.113911" i="1564721.3" sn="12.95" a="479.47" fwhm="0.000400" res="651021.1" algo="FTMS"/>
<pk mz="260.122097" i="1054257.8" sn="7.89" a="210.62" fwhm="0.000287" res="906861.6" algo="FTMS"/>
<pk mz="260.133345" i="1402162.6" sn="11.34" a="361.31" fwhm="0.000353" res="736651.5" algo="FTMS"/>
<pk mz="260.976824" i="1220846.9" sn="9.51" a="351.99" fwhm="0.000407" res="640938.6" algo="FTMS"/>
<pk mz="261.004030" i="1450992.8" sn="11.78" a="544.79" fwhm="0.000442" res="591040.0" algo="FTMS"/>
<pk mz="261.040450" i="1992691.3" sn="17.13" a="641.01" fwhm="0.000379" res="688831.4" algo="FTMS"/>
<pk mz="261.061615" i="2155892.8" sn="18.74" a="764.28" fwhm="0.000415" res="629281.5" algo="FTMS"/>
<pk mz="261.097961" i="4428791.0" sn="41.19" a="1726.92" fwhm="0.000424" res="615158.9" algo="FTMS"/>
<pk mz="261.134379" i="3507961.8" sn="32.09" a="1391.04" fwhm="0.000429" res="609102.8" algo="FTMS"/>
<pk mz="261.838799" i="996488.1" sn="7.29" a="342.95" fwhm="0.000594" res="440458.4" algo="FTMS"/>
<pk mz="262.035712" i="1086644.6" sn="8.18" a="235.61" fwhm="0.000304" res="862183.6" algo="FTMS"/>
<pk mz="262.072105" i="973430.9" sn="7.06" a="237.17" fwhm="0.000358" res="731044.8" algo="FTMS"/>
<pk mz="262.093283" i="1015224.2" sn="7.48" a="351.19" fwhm="0.000456" res="575219.8" algo="FTMS"/>
<pk mz="262.974696" i="1084461.3" sn="8.16" a="286.45" fwhm="0.000388" res="678508.8" algo="FTMS"/>
<pk mz="263.019747" i="3730799.8" sn="34.29" a="1396.06" fwhm="0.000411" res="639588.9" algo="FTMS"/>
<pk mz="263.044029" i="8445553.0" sn="80.85" a="3597.86" fwhm="0.000437" res="601822.4" algo="FTMS"/>
<pk mz="263.056123" i="3217522.0" sn="29.22" a="1353.82" fwhm="0.000437" res="601475.1" algo="FTMS"/>
<pk mz="263.069190" i="1438834.8" sn="11.66" a="474.18" fwhm="0.000409" res="643606.2" algo="FTMS"/>
<pk mz="263.092531" i="1399924.0" sn="11.27" a="379.12" fwhm="0.000345" res="762627.4" algo="FTMS"/>
<pk mz="263.105509" i="1158132.8" sn="8.89" a="366.65" fwhm="0.000487" res="539895.8" algo="FTMS"/>
<pk mz="263.128818" i="987766.1" sn="7.20" a="216.09" fwhm="0.000310" res="848087.8" algo="FTMS"/>
<pk mz="264.014956" i="1405734.9" sn="11.33" a="373.24" fwhm="0.000344" res="766387.5" algo="FTMS"/>
<pk mz="264.051345" i="1460264.8" sn="11.87" a="461.57" fwhm="0.000404" res="653842.4" algo="FTMS"/>
<pk mz="264.087788" i="1590954.8" sn="13.16" a="559.18" fwhm="0.000448" res="589462.9" algo="FTMS"/>
<pk mz="264.160498" i="1655726.5" sn="13.80" a="515.42" fwhm="0.000376" res="701990.3" algo="FTMS"/>
<pk mz="264.999001" i="2315992.8" sn="20.24" a="850.40" fwhm="0.000400" res="661985.3" algo="FTMS"/>
<pk mz="265.035374" i="4227802.5" sn="39.04" a="1743.29" fwhm="0.000439" res="604154.3" algo="FTMS"/>
<pk mz="265.041065" i="2254811.0" sn="19.64" a="823.87" fwhm="0.000404" res="656511.0" algo="FTMS"/>
<pk mz="265.057945" i="1477403.8" sn="11.99" a="625.50" fwhm="0.000510" res="519633.3" algo="FTMS"/>
<pk mz="265.071761" i="3596508.5" sn="32.83" a="1422.58" fwhm="0.000417" res="635412.0" algo="FTMS"/>
<pk mz="265.075148" i="1016412.6" sn="7.46" a="274.99" fwhm="0.000408" res="649180.9" algo="FTMS"/>
<pk mz="265.084850" i="1710173.0" sn="14.28" a="515.90" fwhm="0.000386" res="686385.3" algo="FTMS"/>
<pk mz="265.108127" i="1538142.1" sn="12.59" a="435.42" fwhm="0.000364" res="728646.6" algo="FTMS"/>
<pk mz="265.144512" i="1412447.9" sn="11.35" a="452.92" fwhm="0.000408" res="650235.8" algo="FTMS"/>
<pk mz="265.147357" i="1156064.0" sn="8.83" a="231.59" fwhm="0.000293" res="905390.6" algo="FTMS"/>
<pk mz="265.147899" i="6389472.0" sn="60.30" a="2626.68" fwhm="0.000433" res="611885.1" algo="FTMS"/>
<pk mz="266.030604" i="1285129.0" sn="10.10" a="324.12" fwhm="0.000388" res="685252.7" algo="FTMS"/>
<pk mz="266.067045" i="1715594.6" sn="14.33" a="645.74" fwhm="0.000477" res="557257.9" algo="FTMS"/>
<pk mz="266.089484" i="3742475.5" sn="34.27" a="1454.59" fwhm="0.000416" res="639358.8" algo="FTMS"/>
<pk mz="266.848471" i="1605932.4" sn="13.25" a="609.86" fwhm="0.000456" res="585690.5" algo="FTMS"/>
<pk mz="267.014631" i="4178739.3" sn="38.56" a="1732.88" fwhm="0.000438" res="609421.7" algo="FTMS"/>
<pk mz="267.051019" i="4849973.0" sn="45.16" a="1969.25" fwhm="0.000425" res="628891.9" algo="FTMS"/>
<pk mz="267.073475" i="6495029.5" sn="61.34" a="2819.98" fwhm="0.000446" res="598376.2" algo="FTMS"/>
<pk mz="267.087418" i="3778102.3" sn="34.62" a="1515.00" fwhm="0.000441" res="606072.9" algo="FTMS"/>
<pk mz="267.123782" i="2112311.8" sn="18.23" a="715.03" fwhm="0.000402" res="664080.7" algo="FTMS"/>
<pk mz="267.160250" i="2206777.3" sn="19.16" a="789.88" fwhm="0.000424" res="630234.5" algo="FTMS"/>
<pk mz="268.046250" i="2104412.5" sn="18.16" a="692.92" fwhm="0.000391" res="685963.9" algo="FTMS"/>
<pk mz="268.082668" i="1301341.8" sn="10.26" a="343.78" fwhm="0.000372" res="721476.1" algo="FTMS"/>
<pk mz="268.095726" i="1216478.3" sn="9.42" a="386.37" fwhm="0.000395" res="679010.8" algo="FTMS"/>
<pk mz="268.993856" i="1030143.6" sn="7.56" a="256.82" fwhm="0.000353" res="762094.9" algo="FTMS"/>
<pk mz="269.030294" i="3462785.0" sn="31.39" a="1380.78" fwhm="0.000436" res="616680.1" algo="FTMS"/>
<pk mz="269.066662" i="7691650.0" sn="72.81" a="3412.18" fwhm="0.000450" res="597847.1" algo="FTMS"/>
<pk mz="269.103085" i="5960579.5" sn="55.85" a="2611.47" fwhm="0.000458" res="588083.0" algo="FTMS"/>
<pk mz="269.131202" i="2567812.5" sn="22.62" a="909.20" fwhm="0.000410" res="656555.3" algo="FTMS"/>
<pk mz="269.139443" i="5368197.0" sn="50.05" a="2272.46" fwhm="0.000448" res="600122.6" algo="FTMS"/>
<pk mz="269.212241" i="1547911.4" sn="12.63" a="460.88" fwhm="0.000389" res="691807.9" algo="FTMS"/>
<pk mz="270.025537" i="1141411.6" sn="8.65" a="300.18" fwhm="0.000388" res="696630.2" algo="FTMS"/>
<pk mz="270.061899" i="1951780.9" sn="16.59" a="822.46" fwhm="0.000478" res="564778.7" algo="FTMS"/>
<pk mz="270.098384" i="974374.1" sn="7.01" a="271.25" fwhm="0.000416" res="649096.0" algo="FTMS"/>
<pk mz="270.106497" i="1181670.4" sn="9.04" a="439.12" fwhm="0.000478" res="564780.5" algo="FTMS"/>
<pk mz="270.134746" i="1316007.4" sn="10.36" a="350.02" fwhm="0.000360" res="750485.0" algo="FTMS"/>
<pk mz="270.142805" i="1055079.6" sn="7.80" a="350.63" fwhm="0.000465" res="580545.6" algo="FTMS"/>
<pk mz="270.207452" i="14854570.0" z="-1" sn="142.97" a="7012.26" fwhm="0.000471" res="573998.2" algo="FTMS" component_name="AD" deconvoluted_molecular_mass="270.207631" deconvoluted_isotopic_mass="270.207624"/>
<pk mz="271.009569" i="1171012.3" sn="8.94" a="409.77" fwhm="0.000442" res="612885.1" algo="FTMS"/>
<pk mz="271.045929" i="4129733.5" sn="37.92" a="1820.04" fwhm="0.000460" res="589813.4" algo="FTMS"/>
<pk mz="271.064571" i="2416326.0" sn="21.14" a="858.21" fwhm="0.000409" res="662940.4" algo="FTMS"/>
<pk mz="271.082335" i="6962630.5" sn="65.67" a="3057.18" fwhm="0.000453" res="598139.3" algo="FTMS"/>
<pk mz="271.093564" i="2014918.9" sn="17.20" a="807.51" fwhm="0.000489" res="554633.3" algo="FTMS"/>
<pk mz="271.118727" i="9935304.0" sn="94.78" a="4534.72" fwhm="0.000465" res="583379.0" algo="FTMS"/>
<pk mz="271.155051" i="3745993.0" sn="34.16" a="1668.64" fwhm="0.000484" res="559795.3" algo="FTMS"/>
<pk mz="271.191492" i="1540298.1" sn="12.55" a="592.88" fwhm="0.000469" res="578224.0" algo="FTMS"/>
<pk mz="271.210848" i="2177738.8" z="-1" sn="18.80" a="874.14" fwhm="0.000456" res="594827.8" algo="FTMS" component_name="AD" deconvoluted_molecular_mass="270.207631" deconvoluted_isotopic_mass="271.211022"/>
<pk mz="271.227883" i="1118411.3" sn="8.42" a="287.44" fwhm="0.000377" res="718709.5" algo="FTMS"/>
<pk mz="272.041160" i="1450981.0" sn="11.68" a="473.71" fwhm="0.000427" res="636836.9" algo="FTMS"/>
<pk mz="272.077587" i="2248422.3" sn="19.49" a="854.28" fwhm="0.000447" res="608426.7" algo="FTMS"/>
<pk mz="272.085708" i="984038.4" sn="7.11" a="303.49" fwhm="0.000553" res="492313.0" algo="FTMS"/>
<pk mz="272.113970" i="2935271.3" sn="26.22" a="1281.02" fwhm="0.000474" res="574406.0" algo="FTMS"/>
<pk mz="272.150349" i="3269352.5" sn="29.49" a="1331.62" fwhm="0.000450" res="605301.8" algo="FTMS"/>
<pk mz="272.158383" i="1342440.6" sn="10.62" a="682.96" fwhm="0.000554" res="491329.9" algo="FTMS"/>
<pk mz="273.025189" i="1809795.4" sn="15.19" a="592.35" fwhm="0.000418" res="652850.4" algo="FTMS"/>
<pk mz="273.040452" i="2014467.9" sn="17.20" a="706.58" fwhm="0.000430" res="635528.6" algo="FTMS"/>
<pk mz="273.061595" i="4069380.5" sn="37.33" a="1705.45" fwhm="0.000451" res="605624.5" algo="FTMS"/>
<pk mz="273.076836" i="1332357.0" sn="10.52" a="442.94" fwhm="0.000424" res="643801.2" algo="FTMS"/>
<pk mz="273.097365" i="1428997.6" sn="11.46" a="436.38" fwhm="0.000401" res="681742.8" algo="FTMS"/>
<pk mz="273.097991" i="10543622.0" z="-1" sn="100.74" a="4789.70" fwhm="0.000462" res="590809.6" algo="FTMS" component_name="DV" deconvoluted_molecular_mass="273.098327" deconvoluted_isotopic_mass="273.098167"/>
<pk mz="273.109212" i="1311366.0" sn="10.31" a="400.32" fwhm="0.000422" res="647680.9" algo="FTMS"/>
<pk mz="273.133793" i="1510918.8" sn="12.27" a="289.09" fwhm="0.000238" res="1145687.5" algo="FTMS"/>
<pk mz="273.134343" i="11383303.0" z="-1" sn="108.96" a="5216.91" fwhm="0.000455" res="600382.6" algo="FTMS" component_name="CW" deconvoluted_molecular_mass="273.134525" deconvoluted_isotopic_mass="273.134519"/>
<pk mz="273.170754" i="1733767.9" sn="14.45" a="661.41" fwhm="0.000421" res="649171.9" algo="FTMS"/>
<pk mz="274.021074" i="1026657.8" sn="7.49" a="323.88" fwhm="0.000455" res="601613.0" algo="FTMS"/>
<pk mz="274.035736" i="1778338.3" sn="14.82" a="667.19" fwhm="0.000440" res="623373.0" algo="FTMS"/>
<pk mz="274.093210" i="4332068.0" sn="39.73" a="2042.78" fwhm="0.000471" res="582401.6" algo="FTMS"/>
<pk mz="274.101299" i="1041828.3" z="-1" sn="7.64" a="258.03" fwhm="0.000366" res="748086.8" algo="FTMS" component_name="DV" deconvoluted_molecular_mass="273.098327" deconvoluted_isotopic_mass="274.101477"/>
<pk mz="274.137733" i="1532197.4" z="-1" sn="12.42" a="683.04" fwhm="0.000499" res="549152.5" algo="FTMS" component_name="CW" deconvoluted_molecular_mass="273.134525" deconvoluted_isotopic_mass="274.137911"/>
<pk mz="275.019728" i="2776384.3" sn="24.56" a="1227.30" fwhm="0.000497" res="553282.4" algo="FTMS"/>
<pk mz="275.040774" i="1475265.0" sn="11.87" a="590.24" fwhm="0.000500" res="549933.9" algo="FTMS"/>
<pk mz="275.056128" i="2449217.5" sn="21.37" a="913.69" fwhm="0.000434" res="633492.7" algo="FTMS"/>
<pk mz="275.069162" i="1215873.9" sn="9.34" a="497.42" fwhm="0.000506" res="543899.6" algo="FTMS"/>
<pk mz="275.077248" i="3820098.0" sn="34.74" a="1555.32" fwhm="0.000450" res="611828.9" algo="FTMS"/>
<pk mz="275.092472" i="1592642.5" sn="13.01" a="602.99" fwhm="0.000465" res="591239.2" algo="FTMS"/>
<pk mz="275.095844" i="2147650.8" sn="18.42" a="783.09" fwhm="0.000437" res="629861.2" algo="FTMS"/>
<pk mz="275.105621" i="1244099.0" z="-1" sn="9.61" a="392.00" fwhm="0.000439" res="626308.9" algo="FTMS" component_name="DV" deconvoluted_molecular_mass="273.098327" deconvoluted_isotopic_mass="275.105800"/>
<pk mz="275.113626" i="7010883.0" sn="65.86" a="3187.52" fwhm="0.000474" res="579805.1" algo="FTMS"/>
<pk mz="275.150006" i="3338052.3" sn="30.03" a="1419.97" fwhm="0.000473" res="582265.4" algo="FTMS"/>
<pk mz="275.895684" i="1088251.5" sn="8.09" a="491.44" fwhm="0.000753" res="366216.3" algo="FTMS"/>
<pk mz="276.051325" i="1374560.4" sn="10.88" a="459.73" fwhm="0.000429" res="643043.3" algo="FTMS"/>
<pk mz="276.072526" i="976929.1" sn="7.01" a="252.67" fwhm="0.000426" res="647730.1" algo="FTMS"/>
<pk mz="276.087652" i="1044513.6" sn="7.66" a="354.71" fwhm="0.000485" res="568774.6" algo="FTMS"/>
<pk mz="276.108839" i="1372770.3" z="-1" sn="10.87" a="445.77" fwhm="0.000441" res="626677.0" algo="FTMS" component_name="DV" deconvoluted_molecular_mass="273.098327" deconvoluted_isotopic_mass="276.109020"/>
<pk mz="276.210728" i="994341.4" sn="7.18" a="270.84" fwhm="0.000463" res="596384.5" algo="FTMS"/>
<pk mz="277.035375" i="4167808.0" sn="38.13" a="1833.26" fwhm="0.000470" res="588892.3" algo="FTMS"/>
<pk mz="277.059101" i="9341569.0" sn="88.59" a="2664.12" fwhm="0.000278" res="996236.8" algo="FTMS"/>
<pk mz="277.059670" i="90215040.0" z="-1" sn="877.36" a="43810.07" fwhm="0.000477" res="580315.3" algo="FTMS" component_name="E" deconvoluted_molecular_mass="277.059809" deconvoluted_isotopic_mass="277.059852"/>
<pk mz="277.071719" i="3535489.3" sn="31.96" a="1493.29" fwhm="0.000451" res="614146.4" algo="FTMS"/>
<pk mz="277.084830" i="2253697.5" sn="19.46" a="1015.22" fwhm="0.000514" res="539147.9" algo="FTMS"/>
<pk mz="277.092819" i="1278081.9" sn="9.94" a="431.10" fwhm="0.000452" res="613165.3" algo="FTMS"/>
<pk mz="277.108167" i="2078850.4" sn="17.75" a="888.96" fwhm="0.000475" res="583069.7" algo="FTMS"/>
<pk mz="277.129200" i="1445763.0" sn="11.58" a="484.16" fwhm="0.000420" res="659760.1" algo="FTMS"/>
<pk mz="277.144502" i="1378691.5" sn="10.92" a="517.57" fwhm="0.000469" res="590453.6" algo="FTMS"/>
<pk mz="277.147906" i="3357059.8" sn="30.22" a="1430.90" fwhm="0.000468" res="592345.5" algo="FTMS"/>
<pk mz="277.180896" i="1138564.8" sn="8.58" a="449.24" fwhm="0.000540" res="513125.6" algo="FTMS"/>
<pk mz="278.030658" i="1915041.3" sn="16.08" a="741.17" fwhm="0.000467" res="595790.2" algo="FTMS"/>
<pk mz="278.038689" i="993441.6" sn="7.13" a="277.26" fwhm="0.000440" res="632244.5" algo="FTMS"/>
<pk mz="278.063034" i="8304290.5" z="-1" sn="78.13" a="3999.78" fwhm="0.000493" res="564549.7" algo="FTMS" component_name="E" deconvoluted_molecular_mass="277.059809" deconvoluted_isotopic_mass="278.063218"/>
<pk mz="278.067040" i="1498530.5" sn="12.04" a="618.13" fwhm="0.000493" res="563624.7" algo="FTMS"/>
<pk mz="278.088190" i="1099043.3" sn="8.16" a="362.12" fwhm="0.000443" res="628076.8" algo="FTMS"/>
<pk mz="278.282975" i="1016362.0" sn="7.36" a="302.17" fwhm="0.000439" res="633865.6" algo="FTMS"/>
<pk mz="278.848480" i="1536318.0" sn="12.41" a="595.75" fwhm="0.000453" res="615471.2" algo="FTMS"/>
<pk mz="279.014079" i="1223876.1" sn="9.37" a="217.30" fwhm="0.000236" res="1184512.9" algo="FTMS"/>
<pk mz="279.014654" i="8339140.0" sn="78.47" a="3887.95" fwhm="0.000478" res="583901.5" algo="FTMS"/>
<pk mz="279.038930" i="5251781.0" sn="48.49" a="2315.53" fwhm="0.000471" res="592581.1" algo="FTMS"/>
<pk mz="279.051040" i="8785605.0" sn="82.80" a="4183.90" fwhm="0.000485" res="575110.6" algo="FTMS"/>
<pk mz="279.056139" i="3389125.5" sn="30.40" a="860.03" fwhm="0.000327" res="852771.1" algo="FTMS"/>
<pk mz="279.056719" i="23728838.0" z="-1" sn="227.91" a="11714.54" fwhm="0.000485" res="575171.9" algo="FTMS" component_name="S" deconvoluted_molecular_mass="279.056907" deconvoluted_isotopic_mass="279.056904"/>
<pk mz="279.064064" i="1991877.9" z="-1" sn="16.83" a="752.40" fwhm="0.000439" res="635216.5" algo="FTMS" component_name="E" deconvoluted_molecular_mass="277.059809" deconvoluted_isotopic_mass="279.064250"/>
<pk mz="279.087404" i="3067590.8" sn="27.28" a="1290.65" fwhm="0.000470" res="593581.3" algo="FTMS"/>
<pk mz="279.098609" i="1602119.1" sn="13.04" a="609.19" fwhm="0.000490" res="569593.5" algo="FTMS"/>
<pk mz="279.100441" i="2622407.3" sn="22.95" a="1068.98" fwhm="0.000473" res="589511.4" algo="FTMS"/>
<pk mz="279.123807" i="2068424.1" sn="17.57" a="781.61" fwhm="0.000448" res="623703.2" algo="FTMS"/>
<pk mz="279.160075" i="1211721.4" sn="9.25" a="328.60" fwhm="0.000416" res="671533.4" algo="FTMS"/>
<pk mz="279.163564" i="5400777.5" sn="49.93" a="2546.36" fwhm="0.000493" res="565953.0" algo="FTMS"/>
<pk mz="280.046259" i="2263275.0" sn="19.46" a="918.97" fwhm="0.000490" res="571735.5" algo="FTMS"/>
<pk mz="280.054315" i="1220459.4" sn="9.34" a="435.06" fwhm="0.000497" res="563675.2" algo="FTMS"/>
<pk mz="280.060090" i="2615531.5" z="-1" sn="22.89" a="1149.54" fwhm="0.000494" res="566488.0" algo="FTMS" component_name="S" deconvoluted_molecular_mass="279.056907" deconvoluted_isotopic_mass="280.060277"/>
<pk mz="280.082639" i="1334124.5" sn="10.44" a="449.08" fwhm="0.000431" res="649424.6" algo="FTMS"/>
<pk mz="280.846349" i="1015947.3" sn="7.35" a="392.53" fwhm="0.000539" res="520924.0" algo="FTMS"/>
<pk mz="281.030270" i="6628115.0" sn="61.85" a="3143.90" fwhm="0.000491" res="572743.8" algo="FTMS"/>
<pk mz="281.035932" i="2053139.1" sn="17.42" a="738.61" fwhm="0.000438" res="642001.3" algo="FTMS"/>
<pk mz="281.066631" i="17922836.0" z="-1" sn="171.53" a="9155.78" fwhm="0.000509" res="552382.0" algo="FTMS" component_name="e" deconvoluted_molecular_mass="281.066326" deconvoluted_isotopic_mass="281.066820"/>
<pk mz="281.079783" i="1469717.0" sn="11.76" a="502.57" fwhm="0.000440" res="638442.3" algo="FTMS"/>
<pk mz="281.097571" i="1424021.8" sn="11.31" a="532.98" fwhm="0.000466" res="602822.7" algo="FTMS"/>
<pk mz="281.103043" i="4022550.0" sn="36.55" a="1834.77" fwhm="0.000486" res="577927.3" algo="FTMS"/>
<pk mz="281.106406" i="1035414.1" sn="7.54" a="335.50" fwhm="0.000460" res="610879.6" algo="FTMS"/>
<pk mz="281.116132" i="2142486.5" sn="18.29" a="848.04" fwhm="0.000456" res="617063.3" algo="FTMS"/>
<pk mz="281.139449" i="2941719.5" sn="26.05" a="1297.02" fwhm="0.000470" res="597843.8" algo="FTMS"/>
<pk mz="281.142878" i="1905559.8" sn="15.99" a="984.25" fwhm="0.000555" res="506377.1" algo="FTMS"/>
<pk mz="282.025540" i="1823806.5" sn="15.20" a="584.24" fwhm="0.000410" res="687393.0" algo="FTMS"/>
<pk mz="282.061940" i="3250752.3" sn="29.05" a="1434.95" fwhm="0.000484" res="582483.4" algo="FTMS"/>
<pk mz="282.070029" i="2118976.5" z="-1" sn="18.06" a="788.96" fwhm="0.000442" res="638180.8" algo="FTMS" component_name="e" deconvoluted_molecular_mass="281.066326" deconvoluted_isotopic_mass="282.070220"/>
<pk mz="282.084335" i="1369281.3" sn="10.78" a="440.93" fwhm="0.000426" res="661400.6" algo="FTMS"/>
<pk mz="282.294259" i="1052938.9" sn="7.68" a="451.74" fwhm="0.000576" res="490129.2" algo="FTMS"/>
<pk mz="282.654009" i="1042267.9" sn="7.57" a="533.65" fwhm="0.000650" res="434876.7" algo="FTMS"/>
<pk mz="283.009575" i="2006893.3" sn="16.90" a="900.18" fwhm="0.000524" res="539953.6" algo="FTMS"/>
<pk mz="283.045915" i="5899631.0" sn="54.53" a="2746.78" fwhm="0.000482" res="587477.4" algo="FTMS"/>
<pk mz="283.068433" i="2279536.3" z="-1" sn="19.53" a="895.27" fwhm="0.000461" res="614597.8" algo="FTMS" component_name="e" deconvoluted_molecular_mass="281.066326" deconvoluted_isotopic_mass="283.068624"/>
<pk mz="283.081695" i="1764464.9" sn="14.55" a="384.52" fwhm="0.000303" res="933346.1" algo="FTMS"/>
<pk mz="283.082299" i="14605169.0" z="-1" sn="138.69" a="7353.81" fwhm="0.000507" res="558705.8" algo="FTMS" component_name="AH" deconvoluted_molecular_mass="283.082554" deconvoluted_isotopic_mass="283.082491"/>
<pk mz="283.095416" i="1436657.5" sn="11.39" a="586.73" fwhm="0.000552" res="513174.6" algo="FTMS"/>
<pk mz="283.118695" i="5089138.5" sn="46.69" a="2344.43" fwhm="0.000488" res="580088.2" algo="FTMS"/>
<pk mz="283.137297" i="1123699.6" sn="8.36" a="372.62" fwhm="0.000451" res="627369.3" algo="FTMS"/>
<pk mz="283.155091" i="3278964.5" sn="29.19" a="1423.87" fwhm="0.000483" res="586764.8" algo="FTMS"/>
<pk mz="283.191411" i="1415414.4" sn="11.18" a="422.98" fwhm="0.000403" res="702721.0" algo="FTMS"/>
<pk mz="283.264240" i="2481274.0" sn="21.48" a="910.76" fwhm="0.000444" res="637668.6" algo="FTMS"/>
<pk mz="284.041163" i="2567074.8" sn="22.31" a="1018.79" fwhm="0.000469" res="605416.8" algo="FTMS"/>
<pk mz="284.077527" i="1516452.6" sn="12.16" a="531.97" fwhm="0.000423" res="671621.2" algo="FTMS"/>
<pk mz="284.085658" i="2291109.0" z="-1" sn="19.64" a="920.75" fwhm="0.000467" res="607829.6" algo="FTMS" component_name="AH" deconvoluted_molecular_mass="283.082554" deconvoluted_isotopic_mass="284.085851"/>
<pk mz="285.060999" i="2907100.3" sn="25.60" a="899.56" fwhm="0.000344" res="827702.5" algo="FTMS"/>
<pk mz="285.061600" i="23933916.0" z="-1" sn="228.87" a="12181.95" fwhm="0.000505" res="563953.8" algo="FTMS" component_name="R" deconvoluted_molecular_mass="285.061854" deconvoluted_isotopic_mass="285.061795"/>
<pk mz="285.080197" i="1848541.4" sn="15.37" a="757.45" fwhm="0.000491" res="580853.1" algo="FTMS"/>
<pk mz="285.097957" i="11782110.0" z="-1" sn="111.39" a="5923.86" fwhm="0.000512" res="556836.6" algo="FTMS" component_name="CF" deconvoluted_molecular_mass="285.098161" deconvoluted_isotopic_mass="285.098152"/>
<pk mz="285.126130" i="9024480.0" z="-1" sn="84.74" a="4422.80" fwhm="0.000501" res="568875.9" algo="FTMS" component_name="GY" deconvoluted_molecular_mass="285.126335" deconvoluted_isotopic_mass="285.126325"/>
<pk mz="285.134325" i="8611809.0" sn="80.75" a="4368.18" fwhm="0.000508" res="561334.6" algo="FTMS"/>
<pk mz="285.170746" i="2780386.8" sn="24.37" a="1324.62" fwhm="0.000511" res="557734.9" algo="FTMS"/>
<pk mz="285.207123" i="3758565.0" sn="33.83" a="1753.77" fwhm="0.000509" res="560723.8" algo="FTMS"/>
<pk mz="286.056839" i="2352153.8" sn="20.23" a="1107.61" fwhm="0.000546" res="524176.9" algo="FTMS"/>
<pk mz="286.064931" i="3164442.3" z="-1" sn="28.09" a="1424.47" fwhm="0.000496" res="576575.9" algo="FTMS" component_name="R" deconvoluted_molecular_mass="285.061854" deconvoluted_isotopic_mass="286.065127"/>
<pk mz="286.093243" i="1212316.0" z="-1" sn="9.21" a="505.64" fwhm="0.000483" res="592607.9" algo="FTMS" component_name="AH" deconvoluted_molecular_mass="283.082554" deconvoluted_isotopic_mass="286.093440"/>
<pk mz="286.101364" i="1905948.5" z="-1" sn="15.92" a="832.95" fwhm="0.000492" res="581435.8" algo="FTMS" component_name="CF" deconvoluted_molecular_mass="285.098161" deconvoluted_isotopic_mass="286.101560"/>
<pk mz="286.129528" i="2037022.4" z="-1" sn="17.19" a="838.03" fwhm="0.000503" res="568898.1" algo="FTMS" component_name="GY" deconvoluted_molecular_mass="285.126335" deconvoluted_isotopic_mass="286.129724"/>
<pk mz="286.137709" i="1344286.9" sn="10.49" a="432.75" fwhm="0.000451" res="634411.1" algo="FTMS"/>
<pk mz="286.165951" i="1264032.8" sn="9.71" a="394.56" fwhm="0.000441" res="648217.6" algo="FTMS"/>
<pk mz="286.452705" i="1039411.6" sn="7.54" a="357.99" fwhm="0.000546" res="524283.4" algo="FTMS"/>
<pk mz="287.019762" i="1538906.3" sn="12.30" a="639.12" fwhm="0.000531" res="540337.8" algo="FTMS"/>
<pk mz="287.040825" i="4096603.8" sn="36.88" a="1945.09" fwhm="0.000518" res="553699.3" algo="FTMS"/>
<pk mz="287.056124" i="11194461.0" z="-1" sn="105.08" a="5789.23" fwhm="0.000520" res="551556.7" algo="FTMS" component_name="DB" deconvoluted_molecular_mass="287.056328" deconvoluted_isotopic_mass="287.056322"/>
<pk mz="287.077192" i="5725790.5" sn="52.53" a="2963.20" fwhm="0.000533" res="538435.7" algo="FTMS"/>
<pk mz="287.112998" i="1636448.8" sn="13.24" a="411.58" fwhm="0.000296" res="969284.8" algo="FTMS"/>
<pk mz="287.113602" i="12361825.0" z="-1" sn="116.30" a="6251.26" fwhm="0.000513" res="559573.7" algo="FTMS" component_name="BV" deconvoluted_molecular_mass="287.113803" deconvoluted_isotopic_mass="287.113800"/>
<pk mz="287.124855" i="1749729.6" sn="14.32" a="716.95" fwhm="0.000496" res="578991.9" algo="FTMS"/>
<pk mz="287.149381" i="1308771.4" sn="10.09" a="298.50" fwhm="0.000297" res="968383.3" algo="FTMS"/>
<pk mz="287.150009" i="8677475.0" sn="80.90" a="4227.60" fwhm="0.000502" res="572150.8" algo="FTMS"/>
<pk mz="287.186409" i="1665254.0" sn="13.51" a="603.06" fwhm="0.000468" res="613548.0" algo="FTMS"/>
<pk mz="287.222748" i="1554408.6" sn="12.45" a="556.32" fwhm="0.000459" res="626428.2" algo="FTMS"/>
<pk mz="288.051354" i="2046117.8" sn="17.17" a="878.91" fwhm="0.000518" res="555764.2" algo="FTMS"/>
<pk mz="288.059524" i="1326246.4" z="-1" sn="10.25" a="485.94" fwhm="0.000443" res="650115.7" algo="FTMS" component_name="DB" deconvoluted_molecular_mass="287.056328" deconvoluted_isotopic_mass="288.059724"/>
<pk mz="288.072522" i="1668775.4" z="-1" sn="13.54" a="719.62" fwhm="0.000503" res="572998.8" algo="FTMS" component_name="R" deconvoluted_molecular_mass="285.061854" deconvoluted_isotopic_mass="288.072722"/>
<pk mz="288.080683" i="1042855.9" sn="7.53" a="366.35" fwhm="0.000555" res="518618.7" algo="FTMS"/>
<pk mz="288.108902" i="1653546.1" sn="13.40" a="821.55" fwhm="0.000506" res="569141.9" algo="FTMS"/>
<pk mz="288.116964" i="2080682.8" z="-1" sn="17.50" a="906.55" fwhm="0.000505" res="570366.8" algo="FTMS" component_name="BV" deconvoluted_molecular_mass="287.113803" deconvoluted_isotopic_mass="288.117164"/>
<pk mz="288.145258" i="1547436.9" sn="12.38" a="700.56" fwhm="0.000579" res="497472.8" algo="FTMS"/>
<pk mz="288.153394" i="1885101.5" sn="15.62" a="804.28" fwhm="0.000512" res="562542.2" algo="FTMS"/>
<pk mz="288.987328" i="1239152.1" sn="9.42" a="359.28" fwhm="0.000402" res="719569.1" algo="FTMS"/>
<pk mz="289.035393" i="2512884.0" sn="21.66" a="1129.08" fwhm="0.000534" res="541141.6" algo="FTMS"/>
<pk mz="289.038817" i="1174196.4" sn="8.79" a="452.48" fwhm="0.000549" res="526012.5" algo="FTMS"/>
<pk mz="289.056454" i="2785269.8" sn="24.27" a="1392.12" fwhm="0.000554" res="521655.5" algo="FTMS"/>
<pk mz="289.071777" i="2333943.3" sn="19.94" a="1007.67" fwhm="0.000493" res="586751.1" algo="FTMS"/>
<pk mz="289.075183" i="1672567.4" z="-1" sn="13.58" a="625.27" fwhm="0.000474" res="609909.5" algo="FTMS" component_name="R" deconvoluted_molecular_mass="285.061854" deconvoluted_isotopic_mass="289.075385"/>
<pk mz="289.083016" i="1833720.1" sn="15.13" a="688.24" fwhm="0.000450" res="641739.7" algo="FTMS"/>
<pk mz="289.084781" i="1940472.3" sn="16.16" a="796.10" fwhm="0.000474" res="610303.2" algo="FTMS"/>
<pk mz="289.092870" i="6326009.0" sn="58.30" a="3193.07" fwhm="0.000514" res="562052.7" algo="FTMS"/>
<pk mz="289.111531" i="2420730.5" sn="20.77" a="1124.46" fwhm="0.000533" res="542356.3" algo="FTMS"/>
<pk mz="289.121188" i="10923259.0" z="-1" sn="102.48" a="5861.87" fwhm="0.000548" res="527242.3" algo="FTMS" component_name="DM" deconvoluted_molecular_mass="289.121394" deconvoluted_isotopic_mass="289.121389"/>
<pk mz="289.129258" i="7303420.0" sn="67.69" a="3816.66" fwhm="0.000543" res="532606.4" algo="FTMS"/>
<pk mz="289.147897" i="6436093.5" sn="59.36" a="3387.61" fwhm="0.000548" res="527925.3" algo="FTMS"/>
<pk mz="289.157612" i="1076478.3" sn="7.85" a="453.78" fwhm="0.000543" res="532327.4" algo="FTMS"/>
<pk mz="289.165670" i="2402559.0" sn="20.60" a="1122.06" fwhm="0.000517" res="559372.4" algo="FTMS"/>
<pk mz="290.030561" i="1987018.3" sn="16.60" a="1067.80" fwhm="0.000585" res="496105.8" algo="FTMS"/>
<pk mz="290.067024" i="2062925.5" sn="17.33" a="946.84" fwhm="0.000528" res="549167.4" algo="FTMS"/>
<pk mz="290.088156" i="2740559.5" sn="23.84" a="1226.37" fwhm="0.000497" res="583601.4" algo="FTMS"/>
<pk mz="290.124557" i="2377042.8" z="-1" sn="20.35" a="1152.67" fwhm="0.000532" res="545787.9" algo="FTMS" component_name="DM" deconvoluted_molecular_mass="289.121394" deconvoluted_isotopic_mass="290.124760"/>
<pk mz="290.132603" i="1024339.4" sn="7.35" a="288.32" fwhm="0.000435" res="667072.4" algo="FTMS"/>
<pk mz="291.014581" i="3482022.3" sn="30.97" a="1704.45" fwhm="0.000537" res="542202.7" algo="FTMS"/>
<pk mz="291.038907" i="4244392.5" sn="38.29" a="2020.85" fwhm="0.000512" res="568162.0" algo="FTMS"/>
<pk mz="291.051039" i="3138985.8" sn="27.67" a="1517.51" fwhm="0.000529" res="550309.8" algo="FTMS"/>
<pk mz="291.064034" i="1061931.1" sn="7.71" a="404.44" fwhm="0.000462" res="630144.9" algo="FTMS"/>
<pk mz="291.072099" i="1550251.9" sn="12.40" a="735.95" fwhm="0.000562" res="517846.3" algo="FTMS"/>
<pk mz="291.087437" i="2616749.3" sn="22.65" a="1247.37" fwhm="0.000526" res="553408.0" algo="FTMS"/>
<pk mz="291.100491" i="1904046.6" sn="15.80" a="819.20" fwhm="0.000487" res="597444.7" algo="FTMS"/>
<pk mz="291.108517" i="2012847.4" sn="16.85" a="919.49" fwhm="0.000533" res="545829.6" algo="FTMS"/>
<pk mz="291.118269" i="2719664.3" sn="23.64" a="1277.56" fwhm="0.000513" res="567551.9" algo="FTMS"/>
<pk mz="291.123815" i="1821872.9" sn="15.01" a="802.60" fwhm="0.000530" res="549256.1" algo="FTMS"/>
<pk mz="291.136877" i="1597362.1" sn="12.86" a="634.84" fwhm="0.000499" res="583495.4" algo="FTMS"/>
<pk mz="291.144885" i="1413171.0" sn="11.09" a="739.81" fwhm="0.000617" res="471521.4" algo="FTMS"/>
<pk mz="291.163576" i="13938101.0" z="-1" sn="131.44" a="7548.72" fwhm="0.000531" res="548812.3" algo="FTMS" component_name="AO" deconvoluted_molecular_mass="291.163777" deconvoluted_isotopic_mass="291.163781"/>
<pk mz="291.209636" i="4748217.5" sn="43.13" a="2282.61" fwhm="0.000515" res="565802.8" algo="FTMS"/>
<pk mz="292.046278" i="1945614.0" sn="16.10" a="754.35" fwhm="0.000471" res="619408.0" algo="FTMS"/>
<pk mz="292.082686" i="1935633.9" sn="16.01" a="884.31" fwhm="0.000538" res="543367.4" algo="FTMS"/>
<pk mz="292.103771" i="3231764.0" sn="28.38" a="1485.08" fwhm="0.000500" res="584653.8" algo="FTMS"/>
<pk mz="292.121500" i="1194517.9" sn="8.93" a="531.94" fwhm="0.000578" res="505364.3" algo="FTMS"/>
<pk mz="292.166892" i="2083866.6" z="-1" sn="17.42" a="1053.04" fwhm="0.000527" res="554383.2" algo="FTMS" component_name="AO" deconvoluted_molecular_mass="291.163777" deconvoluted_isotopic_mass="292.167098"/>
<pk mz="292.212945" i="1121311.5" sn="8.23" a="361.53" fwhm="0.000472" res="619637.8" algo="FTMS"/>
<pk mz="292.993867" i="1302387.8" sn="9.96" a="469.56" fwhm="0.000472" res="620346.2" algo="FTMS"/>
<pk mz="293.030297" i="5504119.5" sn="50.08" a="2850.52" fwhm="0.000542" res="540749.3" algo="FTMS"/>
<pk mz="293.035956" i="1403128.4" sn="10.92" a="643.64" fwhm="0.000616" res="475408.9" algo="FTMS"/>
<pk mz="293.066678" i="5192828.0" sn="47.11" a="2629.30" fwhm="0.000530" res="552824.2" algo="FTMS"/>
<pk mz="293.070013" i="1012476.1" sn="7.19" a="346.55" fwhm="0.000486" res="603328.1" algo="FTMS"/>
<pk mz="293.079679" i="3111037.3" sn="27.23" a="1466.52" fwhm="0.000516" res="567949.8" algo="FTMS"/>
<pk mz="293.093271" i="1066110.8" sn="7.70" a="538.32" fwhm="0.000682" res="429622.1" algo="FTMS"/>
<pk mz="293.103041" i="3749503.8" sn="33.33" a="1815.03" fwhm="0.000522" res="561390.3" algo="FTMS"/>
<pk mz="293.106404" i="1093120.1" sn="7.96" a="450.69" fwhm="0.000507" res="578052.3" algo="FTMS"/>
<pk mz="293.114272" i="2975873.0" sn="25.94" a="1380.61" fwhm="0.000509" res="576170.6" algo="FTMS"/>
<pk mz="293.175179" i="3981959.8" sn="35.55" a="1069.74" fwhm="0.000318" res="921116.5" algo="FTMS"/>
<pk mz="293.175808" i="33584776.0" z="-1" sn="318.25" a="18318.07" fwhm="0.000538" res="545227.0" algo="FTMS" component_name="L" deconvoluted_molecular_mass="293.176024" deconvoluted_isotopic_mass="293.176016"/>
<pk mz="293.179175" i="5900936.5" sn="53.87" a="2983.28" fwhm="0.000525" res="558704.1" algo="FTMS"/>
<pk mz="293.206677" i="2047627.4" sn="17.07" a="901.96" fwhm="0.000495" res="592309.9" algo="FTMS"/>
<pk mz="293.721581" i="1068293.9" sn="7.72" a="754.39" fwhm="0.000856" res="343009.5" algo="FTMS"/>
<pk mz="294.025523" i="1959401.3" sn="16.23" a="788.85" fwhm="0.000501" res="587022.0" algo="FTMS"/>
<pk mz="294.061947" i="3009773.5" sn="26.26" a="1458.31" fwhm="0.000541" res="543982.1" algo="FTMS"/>
<pk mz="294.065202" i="1002541.9" sn="7.09" a="385.21" fwhm="0.000610" res="481746.6" algo="FTMS"/>
<pk mz="294.070055" i="1263086.5" sn="9.58" a="548.87" fwhm="0.000520" res="565936.0" algo="FTMS"/>
<pk mz="294.098312" i="1498993.8" sn="11.83" a="581.94" fwhm="0.000493" res="596899.2" algo="FTMS"/>
<pk mz="294.119395" i="1198836.3" sn="8.97" a="518.99" fwhm="0.000558" res="526941.8" algo="FTMS"/>
<pk mz="294.179198" i="6361851.5" z="-1" sn="58.27" a="3184.68" fwhm="0.000524" res="561080.9" algo="FTMS" component_name="L" deconvoluted_molecular_mass="293.176024" deconvoluted_isotopic_mass="294.179408"/>
<pk mz="294.182657" i="1122555.8" sn="8.24" a="420.38" fwhm="0.000505" res="582505.9" algo="FTMS"/>
<pk mz="294.937553" i="1011286.9" sn="7.18" a="392.34" fwhm="0.000513" res="575131.6" algo="FTMS"/>
<pk mz="295.009550" i="4424544.0" sn="39.77" a="2296.30" fwhm="0.000556" res="530127.4" algo="FTMS"/>
<pk mz="295.045945" i="6000484.5" sn="54.82" a="3096.34" fwhm="0.000534" res="552293.8" algo="FTMS"/>
<pk mz="295.059112" i="1367782.0" sn="10.58" a="579.93" fwhm="0.000550" res="536273.4" algo="FTMS"/>
<pk mz="295.076808" i="1116136.1" sn="8.18" a="313.82" fwhm="0.000413" res="713739.0" algo="FTMS"/>
<pk mz="295.082326" i="5473641.0" sn="49.79" a="2960.11" fwhm="0.000539" res="547783.3" algo="FTMS"/>
<pk mz="295.093519" i="1163498.3" sn="8.63" a="427.56" fwhm="0.000548" res="538141.2" algo="FTMS"/>
<pk mz="295.095408" i="3360106.5" sn="29.61" a="1583.63" fwhm="0.000500" res="590152.4" algo="FTMS"/>
<pk mz="295.113208" i="1216108.6" sn="9.13" a="487.56" fwhm="0.000502" res="587913.7" algo="FTMS"/>
<pk mz="295.118710" i="3290733.3" sn="28.94" a="1764.70" fwhm="0.000564" res="523292.6" algo="FTMS"/>
<pk mz="295.122113" i="1304685.8" sn="9.98" a="529.54" fwhm="0.000522" res="565688.7" algo="FTMS"/>
<pk mz="295.131770" i="2215023.0" sn="18.67" a="1014.64" fwhm="0.000504" res="585901.0" algo="FTMS"/>
<pk mz="295.155116" i="2124914.0" sn="17.81" a="968.79" fwhm="0.000544" res="542954.2" algo="FTMS"/>
<pk mz="295.158456" i="1396338.4" sn="10.85" a="516.62" fwhm="0.000473" res="623988.1" algo="FTMS"/>
<pk mz="296.041184" i="1812194.9" sn="14.82" a="729.88" fwhm="0.000485" res="610155.3" algo="FTMS"/>
<pk mz="296.077562" i="2013671.6" sn="16.75" a="838.20" fwhm="0.000468" res="633160.9" algo="FTMS"/>
<pk mz="296.122076" i="1000941.4" sn="7.08" a="297.47" fwhm="0.000447" res="662639.1" algo="FTMS"/>
<pk mz="297.025215" i="4609126.0" sn="41.27" a="2434.37" fwhm="0.000562" res="528168.3" algo="FTMS"/>
<pk mz="297.061601" i="8835179.0" z="-1" sn="81.37" a="4784.19" fwhm="0.000544" res="545757.5" algo="FTMS" component_name="HK" deconvoluted_molecular_mass="297.061810" deconvoluted_isotopic_mass="297.061816"/>
<pk mz="297.072822" i="1191916.5" sn="8.84" a="336.81" fwhm="0.000406" res="732537.8" algo="FTMS"/>
<pk mz="297.092387" i="1235183.1" sn="9.25" a="431.72" fwhm="0.000488" res="608536.9" algo="FTMS"/>
<pk mz="297.097984" i="7231600.0" sn="66.15" a="3824.40" fwhm="0.000545" res="545613.5" algo="FTMS"/>
<pk mz="297.110996" i="2014321.8" sn="16.64" a="829.24" fwhm="0.000497" res="598155.3" algo="FTMS"/>
<pk mz="297.134383" i="6216309.0" sn="56.52" a="3537.26" fwhm="0.000572" res="519796.8" algo="FTMS"/>
<pk mz="297.152950" i="74848376.0" z="-1" sn="707.75" a="42390.67" fwhm="0.000555" res="535774.2" algo="FTMS" component_name="H" deconvoluted_molecular_mass="297.153174" deconvoluted_isotopic_mass="297.153165"/>
<pk mz="297.170709" i="2329209.8" sn="19.63" a="1033.06" fwhm="0.000509" res="584333.4" algo="FTMS"/>
<pk mz="297.725095" i="1051846.9" sn="7.51" a="456.08" fwhm="0.000715" res="416453.9" algo="FTMS"/>
<pk mz="298.035636" i="1062386.9" sn="7.61" a="340.21" fwhm="0.000445" res="670257.9" algo="FTMS"/>
<pk mz="298.056845" i="3013621.8" sn="26.13" a="1455.20" fwhm="0.000530" res="562638.8" algo="FTMS"/>
<pk mz="298.064894" i="1248759.0" z="-1" sn="9.38" a="463.50" fwhm="0.000522" res="571372.9" algo="FTMS" component_name="HK" deconvoluted_molecular_mass="297.061810" deconvoluted_isotopic_mass="298.065110"/>
<pk mz="298.093226" i="1415291.0" sn="10.96" a="666.68" fwhm="0.000614" res="485461.8" algo="FTMS"/>
<pk mz="298.129574" i="1268864.3" sn="9.57" a="453.97" fwhm="0.000477" res="624941.8" algo="FTMS"/>
<pk mz="298.156357" i="11750660.0" z="-1" sn="109.03" a="6458.24" fwhm="0.000557" res="534814.7" algo="FTMS" component_name="H" deconvoluted_molecular_mass="297.153174" deconvoluted_isotopic_mass="298.156573"/>
<pk mz="298.165979" i="1699333.5" sn="13.65" a="784.91" fwhm="0.000570" res="523529.7" algo="FTMS"/>
<pk mz="299.040865" i="5673861.0" sn="51.37" a="3000.59" fwhm="0.000555" res="538561.0" algo="FTMS"/>
<pk mz="299.056107" i="1134215.3" sn="8.29" a="327.60" fwhm="0.000496" res="602682.4" algo="FTMS"/>
<pk mz="299.077262" i="13144458.0" z="-1" sn="122.25" a="7795.21" fwhm="0.000573" res="521986.3" algo="FTMS" component_name="BE" deconvoluted_molecular_mass="299.077535" deconvoluted_isotopic_mass="299.077480"/>
<pk mz="299.088394" i="1049356.1" sn="7.49" a="321.80" fwhm="0.000425" res="704052.1" algo="FTMS"/>
<pk mz="299.113659" i="9345424.0" z="-1" sn="86.20" a="5105.00" fwhm="0.000549" res="545271.3" algo="FTMS" component_name="GB" deconvoluted_molecular_mass="299.113976" deconvoluted_isotopic_mass="299.113877"/>
<pk mz="299.124880" i="1025297.5" sn="7.26" a="317.90" fwhm="0.000492" res="608408.6" algo="FTMS"/>
<pk mz="299.148800" i="2669717.0" sn="22.86" a="1256.98" fwhm="0.000543" res="551350.6" algo="FTMS"/>
<pk mz="299.150036" i="7481749.5" sn="68.52" a="4121.65" fwhm="0.000548" res="546330.2" algo="FTMS"/>
<pk mz="299.186437" i="2557082.8" sn="21.79" a="1161.44" fwhm="0.000489" res="611816.5" algo="FTMS"/>
<pk mz="299.222832" i="1515680.1" sn="11.91" a="742.64" fwhm="0.000602" res="497436.4" algo="FTMS"/>
<pk mz="300.036195" i="1084955.6" sn="7.82" a="365.39" fwhm="0.000517" res="580765.1" algo="FTMS"/>
<pk mz="300.051345" i="1144734.0" sn="8.39" a="309.31" fwhm="0.000454" res="661016.6" algo="FTMS"/>
<pk mz="300.072491" i="1811489.3" sn="14.72" a="746.87" fwhm="0.000520" res="577495.5" algo="FTMS"/>
<pk mz="300.080587" i="2094370.5" z="-1" sn="17.40" a="888.08" fwhm="0.000499" res="601418.6" algo="FTMS" component_name="BE" deconvoluted_molecular_mass="299.077535" deconvoluted_isotopic_mass="300.080807"/>
<pk mz="300.108875" i="1568038.9" sn="12.41" a="781.46" fwhm="0.000555" res="541019.0" algo="FTMS"/>
<pk mz="300.117025" i="1236008.1" z="-1" sn="9.25" a="457.80" fwhm="0.000493" res="608867.7" algo="FTMS" component_name="GB" deconvoluted_molecular_mass="299.113976" deconvoluted_isotopic_mass="300.117245"/>
<pk mz="300.145239" i="1010604.4" sn="7.12" a="313.16" fwhm="0.000441" res="680059.0" algo="FTMS"/>
<pk mz="301.035363" i="1901752.5" sn="15.57" a="889.06" fwhm="0.000537" res="560247.4" algo="FTMS"/>
<pk mz="301.056527" i="4306620.0" sn="38.39" a="2282.77" fwhm="0.000556" res="541236.9" algo="FTMS"/>
<pk mz="301.071726" i="1902526.3" sn="15.58" a="790.47" fwhm="0.000509" res="591159.7" algo="FTMS"/>
<pk mz="301.092261" i="1417921.5" sn="10.98" a="283.44" fwhm="0.000260" res="1156200.9" algo="FTMS"/>
<pk mz="301.092919" i="9555650.0" z="-1" sn="88.20" a="5214.72" fwhm="0.000553" res="544499.5" algo="FTMS" component_name="FN" deconvoluted_molecular_mass="301.093141" deconvoluted_isotopic_mass="301.093140"/>
<pk mz="301.104015" i="1850947.5" sn="15.09" a="945.58" fwhm="0.000592" res="508479.1" algo="FTMS"/>
<pk mz="301.129296" i="12354247.0" z="-1" sn="114.75" a="6980.82" fwhm="0.000560" res="537599.6" algo="FTMS" component_name="BW" deconvoluted_molecular_mass="301.129515" deconvoluted_isotopic_mass="301.129517"/>
<pk mz="301.165679" i="6635213.5" sn="60.49" a="3553.04" fwhm="0.000542" res="555539.2" algo="FTMS"/>
<pk mz="301.202035" i="2750931.3" sn="23.63" a="1432.19" fwhm="0.000592" res="508977.2" algo="FTMS"/>
<pk mz="302.009915" i="1066838.8" sn="7.60" a="433.46" fwhm="0.000615" res="490716.5" algo="FTMS"/>
<pk mz="302.030739" i="1333594.3" sn="10.11" a="545.68" fwhm="0.000519" res="581884.5" algo="FTMS"/>
<pk mz="302.066164" i="6305632.0" sn="56.98" a="3504.81" fwhm="0.000567" res="532298.0" algo="FTMS"/>
<pk mz="302.088047" i="1249891.8" z="-1" sn="9.32" a="495.68" fwhm="0.000557" res="542726.8" algo="FTMS" component_name="BE" deconvoluted_molecular_mass="299.077535" deconvoluted_isotopic_mass="302.088270"/>
<pk mz="302.096273" i="1301477.1" z="-1" sn="9.81" a="531.40" fwhm="0.000546" res="553368.5" algo="FTMS" component_name="FN" deconvoluted_molecular_mass="301.093141" deconvoluted_isotopic_mass="302.096496"/>
<pk mz="302.124517" i="1396073.8" z="-1" sn="10.70" a="591.86" fwhm="0.000505" res="598385.9" algo="FTMS" component_name="GB" deconvoluted_molecular_mass="299.113976" deconvoluted_isotopic_mass="302.124740"/>
<pk mz="302.132613" i="1600875.1" z="-1" sn="12.63" a="577.21" fwhm="0.000475" res="635414.3" algo="FTMS" component_name="BW" deconvoluted_molecular_mass="301.129515" deconvoluted_isotopic_mass="302.132836"/>
<pk mz="302.135688" i="1393259.6" sn="10.67" a="509.40" fwhm="0.000460" res="656948.6" algo="FTMS"/>
<pk mz="302.854964" i="1042212.3" sn="7.36" a="378.13" fwhm="0.000575" res="526372.5" algo="FTMS"/>
<pk mz="303.002955" i="2108157.5" sn="17.41" a="1005.07" fwhm="0.000550" res="551218.1" algo="FTMS"/>
<pk mz="303.014617" i="2173695.5" sn="18.03" a="1015.68" fwhm="0.000526" res="576440.2" algo="FTMS"/>
<pk mz="303.050165" i="4323845.5" sn="38.30" a="2269.18" fwhm="0.000558" res="543225.3" algo="FTMS"/>
<pk mz="303.050976" i="3888133.8" sn="34.19" a="2082.38" fwhm="0.000593" res="511198.3" algo="FTMS"/>
<pk mz="303.062295" i="2626823.5" sn="22.30" a="1156.76" fwhm="0.000528" res="574296.6" algo="FTMS"/>
<pk mz="303.072187" i="3059721.3" sn="26.38" a="1435.55" fwhm="0.000530" res="572253.7" algo="FTMS"/>
<pk mz="303.087408" i="2565644.0" sn="21.72" a="1251.05" fwhm="0.000569" res="532994.8" algo="FTMS"/>
<pk mz="303.090797" i="1983244.5" sn="16.23" a="855.05" fwhm="0.000539" res="562757.6" algo="FTMS"/>
<pk mz="303.098767" i="1044365.8" sn="7.38" a="335.97" fwhm="0.000482" res="628428.4" algo="FTMS"/>
<pk mz="303.100434" i="1601166.1" sn="12.63" a="754.19" fwhm="0.000537" res="564016.9" algo="FTMS"/>
<pk mz="303.107871" i="1320207.4" sn="9.98" a="409.07" fwhm="0.000438" res="691567.2" algo="FTMS"/>
<pk mz="303.108566" i="7970831.5" sn="72.67" a="4316.28" fwhm="0.000561" res="540605.4" algo="FTMS"/>
<pk mz="303.119833" i="1250193.4" sn="9.32" a="555.42" fwhm="0.000565" res="536495.5" algo="FTMS"/>
<pk mz="303.123776" i="1108242.1" sn="7.99" a="481.40" fwhm="0.000592" res="511935.1" algo="FTMS"/>
<pk mz="303.136903" i="3317780.3" sn="28.81" a="1719.36" fwhm="0.000556" res="545070.7" algo="FTMS"/>
<pk mz="303.144961" i="7196693.5" sn="65.38" a="4044.31" fwhm="0.000568" res="533749.8" algo="FTMS"/>
<pk mz="303.173231" i="1219994.6" sn="9.04" a="500.19" fwhm="0.000542" res="559425.3" algo="FTMS"/>
<pk mz="303.181376" i="1739548.0" sn="13.94" a="822.25" fwhm="0.000534" res="568031.3" algo="FTMS"/>
<pk mz="303.217719" i="1727906.3" sn="13.83" a="875.80" fwhm="0.000620" res="489338.4" algo="FTMS"/>
<pk mz="304.046306" i="2538674.3" sn="21.47" a="1192.07" fwhm="0.000530" res="573995.5" algo="FTMS"/>
<pk mz="304.063208" i="2280117.3" sn="19.03" a="1116.65" fwhm="0.000568" res="535767.4" algo="FTMS"/>
<pk mz="304.082698" i="1152568.6" sn="8.40" a="407.78" fwhm="0.000503" res="604809.0" algo="FTMS"/>
<pk mz="304.103829" i="1970620.4" sn="16.11" a="918.67" fwhm="0.000523" res="581546.2" algo="FTMS"/>
<pk mz="304.111970" i="1103933.8" sn="7.94" a="439.37" fwhm="0.000498" res="610933.3" algo="FTMS"/>
<pk mz="304.140170" i="1368258.8" sn="10.43" a="519.29" fwhm="0.000496" res="613411.7" algo="FTMS"/>
<pk mz="304.148281" i="1306820.1" sn="9.86" a="499.06" fwhm="0.000495" res="614507.1" algo="FTMS"/>
<pk mz="304.881792" i="2960967.0" sn="25.45" a="1547.10" fwhm="0.000591" res="515873.8" algo="FTMS"/>
<pk mz="304.993962" i="1162651.3" sn="8.49" a="436.20" fwhm="0.000615" res="495639.5" algo="FTMS"/>
<pk mz="305.030289" i="4652386.0" sn="41.39" a="2401.60" fwhm="0.000559" res="545996.0" algo="FTMS"/>
<pk mz="305.047255" i="1622756.9" sn="12.83" a="912.83" fwhm="0.000601" res="507290.5" algo="FTMS"/>
<pk mz="305.066657" i="3901288.5" sn="34.31" a="2264.67" fwhm="0.000622" res="490226.3" algo="FTMS"/>
<pk mz="305.070019" i="1987433.0" sn="16.27" a="902.20" fwhm="0.000539" res="566227.7" algo="FTMS"/>
<pk mz="305.077935" i="1607146.5" sn="12.68" a="687.70" fwhm="0.000568" res="537202.8" algo="FTMS"/>
<pk mz="305.079730" i="2565482.8" sn="21.72" a="1201.07" fwhm="0.000549" res="555627.3" algo="FTMS"/>
<pk mz="305.087877" i="1921644.3" sn="15.65" a="747.15" fwhm="0.000478" res="638090.7" algo="FTMS"/>
<pk mz="305.103082" i="2120303.0" sn="17.52" a="916.31" fwhm="0.000523" res="583701.2" algo="FTMS"/>
<pk mz="305.106470" i="1037423.6" sn="7.31" a="338.94" fwhm="0.000501" res="608836.2" algo="FTMS"/>
<pk mz="305.116150" i="3199601.3" sn="27.70" a="1707.11" fwhm="0.000589" res="517746.0" algo="FTMS"/>
<pk mz="305.124226" i="2606706.8" sn="22.11" a="1196.79" fwhm="0.000539" res="565800.2" algo="FTMS"/>
<pk mz="305.133890" i="1417332.6" sn="10.90" a="540.86" fwhm="0.000515" res="592662.4" algo="FTMS"/>
<pk mz="305.139509" i="1067381.6" sn="7.60" a="348.61" fwhm="0.000509" res="599090.2" algo="FTMS"/>
<pk mz="305.152443" i="1626744.0" sn="12.87" a="895.18" fwhm="0.000677" res="451018.0" algo="FTMS"/>
<pk mz="305.160577" i="1388921.4" sn="10.63" a="546.52" fwhm="0.000520" res="586583.6" algo="FTMS"/>
<pk mz="305.179158" i="1552252.8" sn="12.17" a="689.17" fwhm="0.000548" res="557082.9" algo="FTMS"/>
<pk mz="305.188865" i="3856766.5" sn="33.89" a="2001.58" fwhm="0.000549" res="555758.5" algo="FTMS"/>
<pk mz="306.025539" i="2291480.3" sn="19.13" a="1154.20" fwhm="0.000568" res="538995.5" algo="FTMS"/>
<pk mz="306.033667" i="1323801.9" sn="10.01" a="478.99" fwhm="0.000470" res="651655.0" algo="FTMS"/>
<pk mz="306.061888" i="2402847.0" sn="20.18" a="1165.67" fwhm="0.000559" res="547315.0" algo="FTMS"/>
<pk mz="306.083105" i="1293859.1" sn="9.73" a="485.71" fwhm="0.000536" res="570981.0" algo="FTMS"/>
<pk mz="306.098261" i="1798309.9" sn="14.48" a="1001.80" fwhm="0.000640" res="478588.8" algo="FTMS"/>
<pk mz="306.119421" i="2185257.8" sn="18.13" a="1054.56" fwhm="0.000566" res="540577.6" algo="FTMS"/>
<pk mz="306.184177" i="4351542.0" sn="38.55" a="2282.67" fwhm="0.000564" res="543350.0" algo="FTMS"/>
<pk mz="306.879790" i="5139641.0" sn="45.98" a="2918.57" fwhm="0.000587" res="522489.4" algo="FTMS"/>
<pk mz="307.009483" i="3669201.5" sn="32.12" a="1832.97" fwhm="0.000557" res="551479.6" algo="FTMS"/>
<pk mz="307.033757" i="1086486.3" sn="7.77" a="544.93" fwhm="0.000671" res="457384.1" algo="FTMS"/>
<pk mz="307.045917" i="8732377.0" sn="79.85" a="5284.65" fwhm="0.000604" res="508295.9" algo="FTMS"/>
<pk mz="307.058985" i="1507803.0" sn="11.74" a="559.05" fwhm="0.000487" res="631143.7" algo="FTMS"/>
<pk mz="307.070277" i="2790621.3" sn="23.84" a="1309.24" fwhm="0.000544" res="564928.8" algo="FTMS"/>
<pk mz="307.082292" i="6587103.5" sn="59.62" a="3698.09" fwhm="0.000587" res="522998.8" algo="FTMS"/>
<pk mz="307.085467" i="1064672.1" sn="7.57" a="511.09" fwhm="0.000630" res="487586.0" algo="FTMS"/>
<pk mz="307.093519" i="1242721.6" sn="9.25" a="494.35" fwhm="0.000532" res="577694.7" algo="FTMS"/>
<pk mz="307.095364" i="6242018.0" sn="56.37" a="3554.68" fwhm="0.000602" res="509838.6" algo="FTMS"/>
<pk mz="307.103538" i="1625187.5" sn="12.85" a="827.08" fwhm="0.000613" res="500822.7" algo="FTMS"/>
<pk mz="307.113121" i="1412709.4" sn="10.85" a="516.95" fwhm="0.000511" res="601084.7" algo="FTMS"/>
<pk mz="307.118684" i="2982886.5" sn="25.65" a="1664.12" fwhm="0.000593" res="517957.9" algo="FTMS"/>
<pk mz="307.131742" i="2845417.0" sn="24.35" a="1469.17" fwhm="0.000575" res="534267.7" algo="FTMS"/>
<pk mz="307.139832" i="1068202.5" sn="7.60" a="543.83" fwhm="0.000665" res="461800.9" algo="FTMS"/>
<pk mz="307.155091" i="1746413.4" sn="13.99" a="761.33" fwhm="0.000534" res="575055.1" algo="FTMS"/>
<pk mz="307.158492" i="1720814.0" sn="13.66" a="739.35" fwhm="0.000536" res="573328.1" algo="FTMS"/>
<pk mz="307.185980" i="1594099.4" sn="12.47" a="797.65" fwhm="0.000588" res="522343.2" algo="FTMS"/>
<pk mz="307.191528" i="1404532.4" sn="10.70" a="605.49" fwhm="0.000556" res="552832.3" algo="FTMS"/>
<pk mz="307.194884" i="1234677.0" sn="9.11" a="445.41" fwhm="0.000552" res="556684.7" algo="FTMS"/>
<pk mz="307.204461" i="1469686.9" sn="11.31" a="596.28" fwhm="0.000519" res="591406.5" algo="FTMS"/>
<pk mz="308.041219" i="2752152.8" sn="23.31" a="1444.24" fwhm="0.000600" res="513029.5" algo="FTMS"/>
<pk mz="308.049317" i="1619098.4" sn="12.71" a="748.73" fwhm="0.000572" res="538191.6" algo="FTMS"/>
<pk mz="308.077554" i="2330783.8" sn="19.37" a="1228.70" fwhm="0.000601" res="512244.7" algo="FTMS"/>
<pk mz="308.085640" i="1167393.5" sn="8.48" a="586.36" fwhm="0.000636" res="484566.2" algo="FTMS"/>
<pk mz="308.098740" i="1914276.0" sn="15.47" a="817.49" fwhm="0.000502" res="613196.8" algo="FTMS"/>
<pk mz="308.181183" i="1179188.1" sn="8.59" a="456.88" fwhm="0.000523" res="588726.3" algo="FTMS"/>
<pk mz="308.877780" i="2245437.8" sn="18.57" a="1174.17" fwhm="0.000592" res="521394.2" algo="FTMS"/>
<pk mz="309.025162" i="5789275.5" sn="51.75" a="3290.28" fwhm="0.000600" res="515290.1" algo="FTMS"/>
<pk mz="309.061566" i="8717411.0" sn="79.16" a="5022.03" fwhm="0.000590" res="523575.9" algo="FTMS"/>
<pk mz="309.067249" i="1457507.8" sn="11.19" a="655.56" fwhm="0.000598" res="516634.3" algo="FTMS"/>
<pk mz="309.072811" i="2012260.8" sn="16.38" a="1036.79" fwhm="0.000589" res="524960.6" algo="FTMS"/>
<pk mz="309.074647" i="2227557.3" sn="18.40" a="1015.48" fwhm="0.000546" res="565947.9" algo="FTMS"/>
<pk mz="309.092399" i="1922920.8" sn="15.55" a="1014.45" fwhm="0.000597" res="517409.0" algo="FTMS"/>
<pk mz="309.097972" i="7180394.0" sn="64.77" a="4011.92" fwhm="0.000573" res="539874.1" algo="FTMS"/>
<pk mz="309.101377" i="1298282.5" sn="9.70" a="462.30" fwhm="0.000499" res="618971.8" algo="FTMS"/>
<pk mz="309.109201" i="1045228.1" sn="7.33" a="417.89" fwhm="0.000624" res="495530.9" algo="FTMS"/>
<pk mz="309.111030" i="5143148.5" sn="45.70" a="2897.06" fwhm="0.000578" res="535069.1" algo="FTMS"/>
<pk mz="309.128816" i="1190640.0" sn="8.69" a="525.83" fwhm="0.000673" res="458994.6" algo="FTMS"/>
<pk mz="309.134394" i="3935345.3" sn="34.39" a="2140.98" fwhm="0.000583" res="530229.9" algo="FTMS"/>
<pk mz="309.137683" i="1621617.8" sn="12.73" a="752.08" fwhm="0.000558" res="553665.2" algo="FTMS"/>
<pk mz="309.147359" i="2118515.8" sn="17.38" a="1045.46" fwhm="0.000586" res="527151.9" algo="FTMS"/>
<pk mz="309.152972" i="1495924.9" sn="11.55" a="499.78" fwhm="0.000482" res="641323.1" algo="FTMS"/>
<pk mz="309.170768" i="3427960.5" sn="29.64" a="1854.56" fwhm="0.000592" res="522582.2" algo="FTMS"/>
<pk mz="309.174144" i="3638905.0" sn="31.61" a="2040.32" fwhm="0.000611" res="505629.0" algo="FTMS"/>
<pk mz="309.207186" i="2371199.8" sn="19.74" a="1152.57" fwhm="0.000550" res="562352.8" algo="FTMS"/>
<pk mz="310.020448" i="1402916.4" sn="10.68" a="663.12" fwhm="0.000617" res="502618.3" algo="FTMS"/>
<pk mz="310.028603" i="1413158.1" sn="10.77" a="573.44" fwhm="0.000559" res="554250.3" algo="FTMS"/>
<pk mz="310.056859" i="3180587.8" sn="27.32" a="1766.93" fwhm="0.000616" res="502941.5" algo="FTMS"/>
<pk mz="310.064937" i="1749549.5" sn="13.92" a="888.52" fwhm="0.000596" res="520656.4" algo="FTMS"/>
<pk mz="310.069929" i="1295918.5" sn="9.68" a="426.71" fwhm="0.000468" res="662509.6" algo="FTMS"/>
<pk mz="310.093238" i="1446195.3" sn="11.08" a="578.50" fwhm="0.000510" res="608105.3" algo="FTMS"/>
<pk mz="310.101412" i="1489973.0" sn="11.49" a="625.48" fwhm="0.000558" res="555902.7" algo="FTMS"/>
<pk mz="311.004568" i="1727215.5" sn="13.71" a="774.11" fwhm="0.000561" res="554704.6" algo="FTMS"/>
<pk mz="311.040822" i="5705207.0" sn="50.96" a="3328.34" fwhm="0.000610" res="510277.8" algo="FTMS"/>
<pk mz="311.077229" i="11329023.0" z="-1" sn="103.61" a="6821.64" fwhm="0.000612" res="508312.9" algo="FTMS" component_name="DA" deconvoluted_molecular_mass="311.077475" deconvoluted_isotopic_mass="311.077467"/>
<pk mz="311.090383" i="1914369.4" sn="15.46" a="873.96" fwhm="0.000555" res="560866.9" algo="FTMS"/>
<pk mz="311.108172" i="1880325.1" sn="15.15" a="1092.57" fwhm="0.000713" res="436152.3" algo="FTMS"/>
<pk mz="311.111408" i="1173445.9" sn="8.53" a="650.81" fwhm="0.000766" res="406249.2" algo="FTMS"/>
<pk mz="311.113644" i="8799750.0" sn="79.93" a="5142.80" fwhm="0.000598" res="520574.2" algo="FTMS"/>
<pk mz="311.126671" i="1813769.0" sn="14.52" a="885.02" fwhm="0.000587" res="530376.1" algo="FTMS"/>
<pk mz="311.132233" i="1020682.2" sn="7.10" a="374.01" fwhm="0.000501" res="621580.3" algo="FTMS"/>
<pk mz="311.150040" i="6213134.0" sn="55.71" a="3520.77" fwhm="0.000597" res="520842.7" algo="FTMS"/>
<pk mz="311.156877" i="2653711.3" sn="22.39" a="1574.13" fwhm="0.000630" res="494085.4" algo="FTMS"/>
<pk mz="311.162668" i="3102992.5" sn="26.59" a="2063.52" fwhm="0.000748" res="416151.4" algo="FTMS"/>
<pk mz="311.168567" i="353305120.0" z="-1" sn="3305.37" a="210576.84" fwhm="0.000600" res="518313.5" algo="FTMS" component_name="A" deconvoluted_molecular_mass="311.168815" deconvoluted_isotopic_mass="311.168805"/>
<pk mz="311.186447" i="2444309.5" sn="20.43" a="1175.56" fwhm="0.000544" res="571997.0" algo="FTMS"/>
<pk mz="311.222042" i="1026077.0" sn="7.15" a="315.68" fwhm="0.000420" res="741554.9" algo="FTMS"/>
<pk mz="311.222793" i="5383709.0" sn="47.95" a="2972.38" fwhm="0.000579" res="537438.2" algo="FTMS"/>
<pk mz="312.036091" i="1653192.8" sn="13.02" a="809.37" fwhm="0.000579" res="539255.2" algo="FTMS"/>
<pk mz="312.072478" i="2969040.5" sn="25.34" a="1688.59" fwhm="0.000631" res="494346.9" algo="FTMS"/>
<pk mz="312.080643" i="1349842.3" z="-1" sn="10.18" a="495.53" fwhm="0.000518" res="602126.8" algo="FTMS" component_name="DA" deconvoluted_molecular_mass="311.077475" deconvoluted_isotopic_mass="312.080884"/>
<pk mz="312.108936" i="2085080.3" sn="17.06" a="1114.50" fwhm="0.000608" res="513669.0" algo="FTMS"/>
<pk mz="312.117006" i="1041114.0" sn="7.29" a="319.04" fwhm="0.000450" res="693563.3" algo="FTMS"/>
<pk mz="312.145242" i="1463008.0" sn="11.24" a="600.26" fwhm="0.000523" res="596958.9" algo="FTMS"/>
<pk mz="312.171250" i="4731621.5" sn="41.84" a="1484.84" fwhm="0.000397" res="787109.0" algo="FTMS"/>
<pk mz="312.171980" i="48341732.0" z="-1" sn="450.14" a="30058.74" fwhm="0.000609" res="512307.7" algo="FTMS" component_name="A" deconvoluted_molecular_mass="311.168815" deconvoluted_isotopic_mass="312.172221"/>
<pk mz="313.020123" i="1349916.0" sn="10.10" a="631.12" fwhm="0.000573" res="546295.1" algo="FTMS"/>
<pk mz="313.056487" i="8345508.0" sn="75.14" a="5087.12" fwhm="0.000617" res="507106.5" algo="FTMS"/>
<pk mz="313.092872" i="13347756.0" z="-1" sn="121.65" a="8131.91" fwhm="0.000616" res="508294.2" algo="FTMS" component_name="BC" deconvoluted_molecular_mass="313.093123" deconvoluted_isotopic_mass="313.093114"/>
<pk mz="313.129283" i="11350964.0" z="-1" sn="103.09" a="6972.32" fwhm="0.000610" res="513205.1" algo="FTMS" component_name="CY" deconvoluted_molecular_mass="313.129395" deconvoluted_isotopic_mass="313.129525"/>
<pk mz="313.157616" i="2394810.0" sn="19.82" a="1407.13" fwhm="0.000647" res="483883.5" algo="FTMS"/>
<pk mz="313.163732" i="1361851.3" sn="10.22" a="398.12" fwhm="0.000385" res="813027.0" algo="FTMS"/>
<pk mz="313.164483" i="10552251.0" z="-1" sn="95.66" a="6419.45" fwhm="0.000611" res="512851.4" algo="FTMS" component_name="DT" deconvoluted_molecular_mass="313.164726" deconvoluted_isotopic_mass="313.164725"/>
<pk mz="313.165691" i="6739899.5" sn="60.22" a="4006.35" fwhm="0.000612" res="511867.0" algo="FTMS"/>
<pk mz="313.172865" i="1486013.3" sn="11.37" a="565.73" fwhm="0.000495" res="632102.2" algo="FTMS"/>
<pk mz="313.175355" i="3783613.8" z="-1" sn="32.73" a="2109.17" fwhm="0.000608" res="515117.7" algo="FTMS" component_name="A" deconvoluted_molecular_mass="311.168815" deconvoluted_isotopic_mass="313.175597"/>
<pk mz="313.202033" i="1805251.5" sn="14.34" a="762.17" fwhm="0.000549" res="570832.9" algo="FTMS"/>
<pk mz="313.238457" i="3958731.5" sn="34.36" a="2193.49" fwhm="0.000580" res="539817.0" algo="FTMS"/>
<pk mz="313.606594" i="1018587.8" sn="7.02" a="436.89" fwhm="0.000630" res="497880.1" algo="FTMS"/>
<pk mz="313.904760" i="1134173.3" sn="8.10" a="551.62" fwhm="0.000699" res="448903.7" algo="FTMS"/>
<pk mz="314.051734" i="1490429.6" sn="11.41" a="682.07" fwhm="0.000638" res="492046.0" algo="FTMS"/>
<pk mz="314.059908" i="1133439.4" sn="8.09" a="346.79" fwhm="0.000414" res="758273.4" algo="FTMS"/>
<pk mz="314.067009" i="1032961.0" sn="7.16" a="415.09" fwhm="0.000628" res="500162.9" algo="FTMS"/>
<pk mz="314.088144" i="2394245.8" sn="19.81" a="1305.50" fwhm="0.000621" res="506063.3" algo="FTMS"/>
<pk mz="314.096272" i="2497671.5" z="-1" sn="20.77" a="1376.74" fwhm="0.000611" res="514386.6" algo="FTMS" component_name="BC" deconvoluted_molecular_mass="313.093123" deconvoluted_isotopic_mass="314.096516"/>
<pk mz="314.132672" i="1804559.5" z="-1" sn="14.33" a="1102.92" fwhm="0.000700" res="448947.6" algo="FTMS" component_name="CY" deconvoluted_molecular_mass="313.129395" deconvoluted_isotopic_mass="314.132916"/>
<pk mz="314.160915" i="2185621.8" sn="17.87" a="1032.98" fwhm="0.000565" res="555761.6" algo="FTMS"/>
<pk mz="314.167830" i="1810071.3" z="-1" sn="14.38" a="796.09" fwhm="0.000545" res="576541.7" algo="FTMS" component_name="DT" deconvoluted_molecular_mass="313.164726" deconvoluted_isotopic_mass="314.168074"/>
<pk mz="314.172392" i="1095256.3" sn="7.73" a="668.21" fwhm="0.000823" res="381637.3" algo="FTMS"/>
<pk mz="314.241780" i="1016871.6" sn="7.01" a="331.45" fwhm="0.000509" res="617882.8" algo="FTMS"/>
<pk mz="315.014586" i="1178835.8" sn="8.51" a="483.61" fwhm="0.000582" res="540954.3" algo="FTMS"/>
<pk mz="315.035813" i="2279512.5" sn="18.74" a="1062.16" fwhm="0.000580" res="543340.8" algo="FTMS"/>
<pk mz="315.051044" i="2144092.0" sn="17.48" a="1220.40" fwhm="0.000638" res="493889.2" algo="FTMS"/>
<pk mz="315.062274" i="1103326.5" sn="7.81" a="471.25" fwhm="0.000627" res="502383.6" algo="FTMS"/>
<pk mz="315.072177" i="6044000.5" sn="53.74" a="3377.48" fwhm="0.000593" res="531313.2" algo="FTMS"/>
<pk mz="315.087418" i="1488996.1" sn="11.39" a="605.05" fwhm="0.000536" res="587931.3" algo="FTMS"/>
<pk mz="315.108530" i="10429801.0" z="-1" sn="94.52" a="6592.43" fwhm="0.000624" res="504687.9" algo="FTMS" component_name="EC" deconvoluted_molecular_mass="315.108780" deconvoluted_isotopic_mass="315.108776"/>
<pk mz="315.119783" i="2065259.4" sn="16.75" a="1018.99" fwhm="0.000592" res="532497.6" algo="FTMS"/>
<pk mz="315.131023" i="1063533.9" sn="7.44" a="298.50" fwhm="0.000436" res="723371.8" algo="FTMS"/>
<pk mz="315.136702" i="1063535.1" z="-1" sn="7.44" a="368.29" fwhm="0.000528" res="597165.3" algo="FTMS" component_name="CY" deconvoluted_molecular_mass="313.129395" deconvoluted_isotopic_mass="315.136948"/>
<pk mz="315.144928" i="10661233.0" z="-1" sn="96.67" a="6574.88" fwhm="0.000613" res="514370.0" algo="FTMS" component_name="DQ" deconvoluted_molecular_mass="315.145181" deconvoluted_isotopic_mass="315.145174"/>
<pk mz="315.156218" i="1292147.5" sn="9.56" a="663.04" fwhm="0.000655" res="481194.0" algo="FTMS"/>
<pk mz="315.181343" i="5654393.0" sn="50.12" a="3305.48" fwhm="0.000615" res="512240.8" algo="FTMS"/>
<pk mz="315.217737" i="2054529.4" sn="16.65" a="901.12" fwhm="0.000539" res="584555.8" algo="FTMS"/>
<pk mz="316.046317" i="3255869.0" sn="27.82" a="1999.51" fwhm="0.000645" res="489860.9" algo="FTMS"/>
<pk mz="316.067379" i="1314625.8" sn="9.77" a="578.15" fwhm="0.000611" res="517702.0" algo="FTMS"/>
<pk mz="316.111910" i="1377355.9" z="-1" sn="10.35" a="590.95" fwhm="0.000534" res="591747.9" algo="FTMS" component_name="EC" deconvoluted_molecular_mass="315.108780" deconvoluted_isotopic_mass="316.112157"/>
<pk mz="316.140099" i="1174098.4" z="-1" sn="8.46" a="555.53" fwhm="0.000654" res="483754.9" algo="FTMS" component_name="CY" deconvoluted_molecular_mass="313.129395" deconvoluted_isotopic_mass="316.140347"/>
<pk mz="316.148309" i="2219348.3" z="-1" sn="18.18" a="1172.58" fwhm="0.000598" res="528886.9" algo="FTMS" component_name="DQ" deconvoluted_molecular_mass="315.145181" deconvoluted_isotopic_mass="316.148556"/>
<pk mz="316.151403" i="2279765.0" sn="18.74" a="1127.68" fwhm="0.000552" res="573105.9" algo="FTMS"/>
<pk mz="316.184708" i="1333980.5" sn="9.95" a="593.10" fwhm="0.000573" res="551960.2" algo="FTMS"/>
<pk mz="316.761849" i="1118624.9" sn="7.95" a="612.24" fwhm="0.000805" res="393422.4" algo="FTMS"/>
<pk mz="317.030275" i="2610718.8" sn="21.82" a="1525.48" fwhm="0.000641" res="494768.4" algo="FTMS"/>
<pk mz="317.041622" i="1087265.5" sn="7.65" a="535.72" fwhm="0.000658" res="481646.4" algo="FTMS"/>
<pk mz="317.049598" i="1033379.3" sn="7.15" a="412.26" fwhm="0.000539" res="588352.5" algo="FTMS"/>
<pk mz="317.051429" i="2315811.8" sn="19.08" a="1203.82" fwhm="0.000602" res="526968.6" algo="FTMS"/>
<pk mz="317.066638" i="3230503.3" sn="27.58" a="1879.30" fwhm="0.000637" res="497593.4" algo="FTMS"/>
<pk mz="317.077887" i="1858601.9" sn="14.83" a="1002.91" fwhm="0.000653" res="485689.6" algo="FTMS"/>
<pk mz="317.079751" i="1420074.3" sn="10.75" a="752.00" fwhm="0.000684" res="463547.6" algo="FTMS"/>
<pk mz="317.087816" i="4851500.0" sn="42.65" a="2862.82" fwhm="0.000631" res="502705.0" algo="FTMS"/>
<pk mz="317.099101" i="1418798.8" sn="10.74" a="954.13" fwhm="0.000754" res="420432.4" algo="FTMS"/>
<pk mz="317.103066" i="1831983.6" sn="14.58" a="964.60" fwhm="0.000612" res="518451.3" algo="FTMS"/>
<pk mz="317.116105" i="2359346.8" sn="19.48" a="1210.42" fwhm="0.000573" res="553345.5" algo="FTMS"/>
<pk mz="317.124178" i="8431413.0" sn="75.93" a="5324.12" fwhm="0.000641" res="494767.3" algo="FTMS"/>
<pk mz="317.139480" i="1246520.1" z="-1" sn="9.13" a="659.70" fwhm="0.000652" res="486695.9" algo="FTMS" component_name="CY" deconvoluted_molecular_mass="313.129395" deconvoluted_isotopic_mass="317.139729"/>
<pk mz="317.152492" i="1787451.1" sn="14.16" a="815.59" fwhm="0.000599" res="529359.7" algo="FTMS"/>
<pk mz="317.160549" i="6485821.0" sn="57.85" a="3875.17" fwhm="0.000628" res="505248.3" algo="FTMS"/>
<pk mz="317.196977" i="1804357.5" sn="14.32" a="909.62" fwhm="0.000553" res="573525.9" algo="FTMS"/>
<pk mz="317.225384" i="1216460.0" sn="8.86" a="470.72" fwhm="0.000546" res="581473.4" algo="FTMS"/>
<pk mz="317.233289" i="1088973.9" sn="7.67" a="412.18" fwhm="0.000540" res="587494.9" algo="FTMS"/>
<pk mz="318.025510" i="2137094.8" sn="17.41" a="1142.17" fwhm="0.000628" res="506563.1" algo="FTMS"/>
<pk mz="318.061950" i="3888143.3" sn="33.69" a="2304.84" fwhm="0.000642" res="495055.5" algo="FTMS"/>
<pk mz="318.082995" i="1418388.1" sn="10.73" a="773.37" fwhm="0.000699" res="455275.1" algo="FTMS"/>
<pk mz="318.098328" i="1172887.8" sn="8.45" a="451.14" fwhm="0.000534" res="595973.4" algo="FTMS"/>
<pk mz="318.119417" i="2315292.8" sn="19.07" a="1215.67" fwhm="0.000607" res="524237.5" algo="FTMS"/>
<pk mz="318.127535" i="1584670.6" sn="12.28" a="731.78" fwhm="0.000600" res="530419.1" algo="FTMS"/>
<pk mz="318.155883" i="1098917.3" sn="7.76" a="389.58" fwhm="0.000536" res="593728.9" algo="FTMS"/>
<pk mz="318.163974" i="1566503.1" sn="12.11" a="694.88" fwhm="0.000555" res="573557.6" algo="FTMS"/>
<pk mz="319.009570" i="2579439.0" sn="21.37" a="1360.93" fwhm="0.000617" res="517058.4" algo="FTMS"/>
<pk mz="319.045969" i="4140791.5" sn="35.78" a="2386.17" fwhm="0.000625" res="510833.9" algo="FTMS"/>
<pk mz="319.057207" i="1575674.3" sn="12.10" a="778.47" fwhm="0.000606" res="526747.2" algo="FTMS"/>
<pk mz="319.059000" i="1045626.7" sn="7.21" a="346.01" fwhm="0.000536" res="594822.9" algo="FTMS"/>
<pk mz="319.067065" i="1323004.6" sn="9.77" a="613.18" fwhm="0.000602" res="529758.2" algo="FTMS"/>
<pk mz="319.082304" i="3782400.3" sn="32.47" a="2310.72" fwhm="0.000631" res="506047.2" algo="FTMS"/>
<pk mz="319.085737" i="1170177.0" sn="8.36" a="366.82" fwhm="0.000478" res="668064.4" algo="FTMS"/>
<pk mz="319.093582" i="1821698.9" sn="14.37" a="867.43" fwhm="0.000575" res="554799.3" algo="FTMS"/>
<pk mz="319.095408" i="2954499.3" sn="24.83" a="1587.95" fwhm="0.000606" res="526729.8" algo="FTMS"/>
<pk mz="319.103477" i="3254533.3" sn="27.60" a="1784.27" fwhm="0.000608" res="525182.4" algo="FTMS"/>
<pk mz="319.118680" i="1899784.9" sn="15.09" a="1147.75" fwhm="0.000699" res="456792.0" algo="FTMS"/>
<pk mz="319.131803" i="3573004.0" sn="30.54" a="2010.11" fwhm="0.000636" res="501594.6" algo="FTMS"/>
<pk mz="319.139863" i="3578126.0" sn="30.59" a="1912.59" fwhm="0.000584" res="546251.8" algo="FTMS"/>
<pk mz="319.155037" i="1256209.5" sn="9.15" a="500.36" fwhm="0.000563" res="566537.8" algo="FTMS"/>
<pk mz="319.168174" i="1775380.6" sn="13.95" a="795.33" fwhm="0.000558" res="571568.9" algo="FTMS"/>
<pk mz="319.176249" i="1477398.6" sn="11.20" a="902.64" fwhm="0.000762" res="419001.0" algo="FTMS"/>
<pk mz="319.204553" i="1236253.4" sn="8.97" a="596.16" fwhm="0.000605" res="527732.0" algo="FTMS"/>
<pk mz="319.240931" i="8576294.0" sn="76.72" a="5372.21" fwhm="0.000640" res="499152.6" algo="FTMS"/>
<pk mz="320.041199" i="2488293.8" sn="20.52" a="1443.37" fwhm="0.000639" res="500624.1" algo="FTMS"/>
<pk mz="320.062285" i="1360106.8" sn="10.11" a="537.45" fwhm="0.000540" res="592925.1" algo="FTMS"/>
<pk mz="320.077629" i="1840750.5" sn="14.55" a="1165.46" fwhm="0.000773" res="414168.6" algo="FTMS"/>
<pk mz="320.098684" i="1843955.5" sn="14.58" a="1028.28" fwhm="0.000636" res="503092.7" algo="FTMS"/>
<pk mz="320.135116" i="3205628.3" sn="27.15" a="1948.48" fwhm="0.000647" res="494758.9" algo="FTMS"/>
<pk mz="320.244276" i="1396246.6" sn="10.44" a="647.88" fwhm="0.000575" res="556989.0" algo="FTMS"/>
<pk mz="321.009148" i="3888848.0" sn="33.45" a="2372.36" fwhm="0.000629" res="510328.2" algo="FTMS"/>
<pk mz="321.025205" i="4764884.0" sn="41.54" a="2866.82" fwhm="0.000638" res="503541.8" algo="FTMS"/>
<pk mz="321.061577" i="6397661.0" sn="56.61" a="3993.97" fwhm="0.000648" res="495757.4" algo="FTMS"/>
<pk mz="321.072807" i="3112159.5" sn="26.28" a="1855.22" fwhm="0.000637" res="503859.5" algo="FTMS"/>
<pk mz="321.074644" i="2012384.0" sn="16.13" a="916.18" fwhm="0.000580" res="553748.4" algo="FTMS"/>
<pk mz="321.097964" i="4452069.5" sn="38.65" a="2398.86" fwhm="0.000589" res="545557.0" algo="FTMS"/>
<pk mz="321.101412" i="1056870.5" sn="7.31" a="412.34" fwhm="0.000614" res="523045.5" algo="FTMS"/>
<pk mz="321.109175" i="1669352.4" sn="12.96" a="757.76" fwhm="0.000576" res="557958.5" algo="FTMS"/>
<pk mz="321.111000" i="5288681.0" sn="46.37" a="3040.39" fwhm="0.000615" res="521784.1" algo="FTMS"/>
<pk mz="321.134377" i="2395374.5" sn="19.66" a="1110.01" fwhm="0.000541" res="593289.0" algo="FTMS"/>
<pk mz="321.147401" i="2535153.8" sn="20.95" a="1382.28" fwhm="0.000614" res="522725.5" algo="FTMS"/>
<pk mz="321.170810" i="1345143.5" sn="9.97" a="616.43" fwhm="0.000652" res="492226.2" algo="FTMS"/>
<pk mz="321.174196" i="1119480.3" sn="7.89" a="546.42" fwhm="0.000725" res="443041.0" algo="FTMS"/>
<pk mz="321.183838" i="4659962.5" sn="40.57" a="2687.85" fwhm="0.000608" res="528460.1" algo="FTMS"/>
<pk mz="321.210507" i="1381377.1" sn="10.30" a="614.09" fwhm="0.000566" res="567748.2" algo="FTMS"/>
<pk mz="321.237987" i="3038983.8" sn="25.61" a="1739.38" fwhm="0.000649" res="495310.8" algo="FTMS"/>
<pk mz="322.020403" i="1524423.8" sn="11.62" a="651.32" fwhm="0.000543" res="592636.3" algo="FTMS"/>
<pk mz="322.056910" i="2388432.8" sn="19.60" a="1222.30" fwhm="0.000581" res="554365.1" algo="FTMS"/>
<pk mz="322.064795" i="1502034.6" sn="11.42" a="680.81" fwhm="0.000632" res="509842.1" algo="FTMS"/>
<pk mz="322.093242" i="2080217.6" sn="16.75" a="1074.36" fwhm="0.000603" res="533933.8" algo="FTMS"/>
<pk mz="322.106298" i="1853660.9" sn="14.66" a="944.92" fwhm="0.000623" res="517400.5" algo="FTMS"/>
<pk mz="322.838338" i="1183122.0" sn="8.47" a="578.78" fwhm="0.000624" res="517661.0" algo="FTMS"/>
<pk mz="323.004475" i="2733755.3" sn="22.78" a="1510.22" fwhm="0.000617" res="523376.9" algo="FTMS"/>
<pk mz="323.007097" i="3774652.0" sn="32.39" a="2387.13" fwhm="0.000663" res="486907.6" algo="FTMS"/>
<pk mz="323.040846" i="7803076.5" sn="69.58" a="4910.70" fwhm="0.000653" res="494820.5" algo="FTMS"/>
<pk mz="323.077252" i="9396429.0" z="-1" sn="84.28" a="6029.85" fwhm="0.000658" res="491113.4" algo="FTMS" component_name="FV" deconvoluted_molecular_mass="323.077511" deconvoluted_isotopic_mass="323.077512"/>
<pk mz="323.088470" i="1980624.3" sn="15.83" a="1069.34" fwhm="0.000645" res="501089.5" algo="FTMS"/>
<pk mz="323.090308" i="3934928.8" sn="33.87" a="2410.40" fwhm="0.000653" res="494935.2" algo="FTMS"/>
<pk mz="323.108084" i="2022613.1" sn="16.22" a="946.08" fwhm="0.000568" res="569016.7" algo="FTMS"/>
<pk mz="323.113654" i="5718230.5" sn="50.33" a="3590.32" fwhm="0.000639" res="505836.5" algo="FTMS"/>
<pk mz="323.126716" i="4207322.0" sn="36.39" a="2477.27" fwhm="0.000631" res="512118.0" algo="FTMS"/>
<pk mz="323.144377" i="1190238.1" sn="8.54" a="510.49" fwhm="0.000594" res="543778.4" algo="FTMS"/>
<pk mz="323.150054" i="3093215.5" sn="26.10" a="1751.36" fwhm="0.000632" res="511017.1" algo="FTMS"/>
<pk mz="323.153361" i="1181024.4" sn="8.45" a="510.42" fwhm="0.000560" res="577295.0" algo="FTMS"/>
<pk mz="323.163091" i="1866978.9" sn="14.78" a="1005.17" fwhm="0.000622" res="519840.7" algo="FTMS"/>
<pk mz="323.168665" i="2756580.3" sn="22.99" a="1530.50" fwhm="0.000635" res="508976.1" algo="FTMS"/>
<pk mz="323.180841" i="1316327.3" sn="9.70" a="510.92" fwhm="0.000524" res="616507.1" algo="FTMS"/>
<pk mz="323.186373" i="1746920.6" sn="13.67" a="924.48" fwhm="0.000608" res="531317.7" algo="FTMS"/>
<pk mz="323.199462" i="1704171.9" sn="13.28" a="695.75" fwhm="0.000557" res="579997.9" algo="FTMS"/>
<pk mz="324.036074" i="2518973.3" sn="20.80" a="1268.65" fwhm="0.000619" res="523374.9" algo="FTMS"/>
<pk mz="324.044272" i="1302975.4" sn="9.57" a="499.10" fwhm="0.000498" res="650971.9" algo="FTMS"/>
<pk mz="324.072473" i="3569094.5" sn="30.49" a="2190.36" fwhm="0.000663" res="489010.8" algo="FTMS"/>
<pk mz="324.080586" i="1855688.5" z="-1" sn="14.68" a="1022.78" fwhm="0.000658" res="492860.0" algo="FTMS" component_name="FV" deconvoluted_molecular_mass="323.077511" deconvoluted_isotopic_mass="324.080849"/>
<pk mz="324.085564" i="1084105.8" sn="7.55" a="495.16" fwhm="0.000703" res="461325.2" algo="FTMS"/>
<pk mz="324.108844" i="1138383.6" sn="8.06" a="372.04" fwhm="0.000462" res="701228.9" algo="FTMS"/>
<pk mz="324.116946" i="1315025.8" sn="9.69" a="581.66" fwhm="0.000624" res="519427.2" algo="FTMS"/>
<pk mz="324.130088" i="1103701.0" sn="7.74" a="479.20" fwhm="0.000607" res="533659.4" algo="FTMS"/>
<pk mz="324.145283" i="1138008.9" sn="8.05" a="883.10" fwhm="0.001099" res="294846.2" algo="FTMS"/>
<pk mz="325.020116" i="3632821.8" sn="30.85" a="2291.73" fwhm="0.000674" res="482319.9" algo="FTMS"/>
<pk mz="325.056483" i="7445183.0" sn="65.78" a="4968.13" fwhm="0.000674" res="482569.6" algo="FTMS"/>
<pk mz="325.087445" i="1133255.0" sn="7.95" a="348.28" fwhm="0.000467" res="696404.5" algo="FTMS"/>
<pk mz="325.092915" i="9424584.0" z="-1" sn="83.91" a="6098.57" fwhm="0.000666" res="487777.7" algo="FTMS" component_name="FT" deconvoluted_molecular_mass="325.093304" deconvoluted_isotopic_mass="325.093179"/>
<pk mz="325.105964" i="2215883.8" sn="17.87" a="1253.92" fwhm="0.000659" res="493218.2" algo="FTMS"/>
<pk mz="325.123754" i="1463760.1" sn="10.97" a="786.09" fwhm="0.000668" res="487062.3" algo="FTMS"/>
<pk mz="325.129304" i="6749905.5" sn="59.41" a="4247.08" fwhm="0.000656" res="495441.6" algo="FTMS"/>
<pk mz="325.142325" i="1671636.9" sn="12.88" a="762.61" fwhm="0.000600" res="541990.9" algo="FTMS"/>
<pk mz="325.147809" i="1690326.3" sn="13.05" a="1055.78" fwhm="0.000755" res="430892.9" algo="FTMS"/>
<pk mz="325.165612" i="3732186.8" sn="31.76" a="2054.68" fwhm="0.000602" res="539730.5" algo="FTMS"/>
<pk mz="325.169045" i="1075419.6" sn="7.42" a="421.41" fwhm="0.000579" res="561173.4" algo="FTMS"/>
<pk mz="325.171471" i="2856156.3" sn="23.73" a="1605.48" fwhm="0.000647" res="502204.5" algo="FTMS"/>
<pk mz="325.177782" i="2445790.0" sn="19.97" a="1634.57" fwhm="0.000767" res="424195.9" algo="FTMS"/>
<pk mz="325.184265" i="339414752.0" z="-1" sn="3107.29" a="226056.13" fwhm="0.000661" res="491992.5" algo="FTMS" component_name="B" deconvoluted_molecular_mass="325.184536" deconvoluted_isotopic_mass="325.184529"/>
<pk mz="325.202047" i="2790116.0" sn="23.13" a="1619.17" fwhm="0.000642" res="506401.9" algo="FTMS"/>
<pk mz="325.653443" i="1057495.0" sn="7.25" a="572.07" fwhm="0.000753" res="432426.6" algo="FTMS"/>
<pk mz="325.667946" i="1051866.6" sn="7.20" a="424.03" fwhm="0.000592" res="550093.3" algo="FTMS"/>
<pk mz="326.051759" i="2009276.8" sn="15.97" a="1123.91" fwhm="0.000639" res="510260.3" algo="FTMS"/>
<pk mz="326.059811" i="1055678.8" sn="7.23" a="415.52" fwhm="0.000602" res="541420.7" algo="FTMS"/>
<pk mz="326.088164" i="1763782.0" sn="13.72" a="904.51" fwhm="0.000608" res="536532.3" algo="FTMS"/>
<pk mz="326.096294" i="1603144.1" z="-1" sn="12.25" a="760.57" fwhm="0.000662" res="492889.0" algo="FTMS" component_name="FT" deconvoluted_molecular_mass="325.093304" deconvoluted_isotopic_mass="326.096560"/>
<pk mz="326.124570" i="1350479.4" sn="9.93" a="612.17" fwhm="0.000601" res="542551.3" algo="FTMS"/>
<pk mz="326.132605" i="1258705.4" sn="9.09" a="512.15" fwhm="0.000535" res="609662.6" algo="FTMS"/>
<pk mz="326.174840" i="1087196.3" sn="7.52" a="500.22" fwhm="0.000648" res="503227.6" algo="FTMS"/>
<pk mz="326.187655" i="52498400.0" z="-1" sn="478.55" a="35334.43" fwhm="0.000663" res="492115.4" algo="FTMS" component_name="B" deconvoluted_molecular_mass="325.184536" deconvoluted_isotopic_mass="326.187921"/>
<pk mz="327.014777" i="1230516.1" sn="8.83" a="572.66" fwhm="0.000659" res="496275.6" algo="FTMS"/>
<pk mz="327.035764" i="3644089.5" sn="30.95" a="2249.75" fwhm="0.000663" res="493174.2" algo="FTMS"/>
<pk mz="327.051063" i="1562301.5" sn="11.87" a="721.48" fwhm="0.000611" res="535242.9" algo="FTMS"/>
<pk mz="327.072164" i="9883843.0" z="-1" sn="88.11" a="6620.05" fwhm="0.000676" res="483962.3" algo="FTMS" component_name="FB" deconvoluted_molecular_mass="327.072433" deconvoluted_isotopic_mass="327.072431"/>
<pk mz="327.108570" i="9518284.0" z="-1" sn="84.77" a="6231.55" fwhm="0.000665" res="491690.6" algo="FTMS" component_name="FP" deconvoluted_molecular_mass="327.108525" deconvoluted_isotopic_mass="327.108838"/>
<pk mz="327.111627" i="1112781.1" sn="7.75" a="611.89" fwhm="0.000720" res="454397.3" algo="FTMS"/>
<pk mz="327.144946" i="9066710.0" z="-1" sn="80.63" a="5806.52" fwhm="0.000662" res="493928.6" algo="FTMS" component_name="GU" deconvoluted_molecular_mass="327.145207" deconvoluted_isotopic_mass="327.145213"/>
<pk mz="327.163557" i="3349722.5" sn="28.25" a="2057.22" fwhm="0.000678" res="482737.4" algo="FTMS"/>
<pk mz="327.180071" i="11002079.0" z="-1" sn="98.36" a="7354.05" fwhm="0.000675" res="484760.7" algo="FTMS" component_name="DI" deconvoluted_molecular_mass="327.180548" deconvoluted_isotopic_mass="327.180339"/>
<pk mz="327.181293" i="5216991.0" sn="45.36" a="3257.74" fwhm="0.000662" res="494074.1" algo="FTMS"/>
<pk mz="327.188491" i="1425633.0" sn="10.62" a="629.95" fwhm="0.000548" res="597370.5" algo="FTMS"/>
<pk mz="327.190993" i="4332257.5" z="-1" sn="37.25" a="2633.12" fwhm="0.000641" res="510801.5" algo="FTMS" component_name="B" deconvoluted_molecular_mass="325.184536" deconvoluted_isotopic_mass="327.191261"/>
<pk mz="327.217683" i="5437672.5" sn="47.38" a="3473.84" fwhm="0.000668" res="490193.4" algo="FTMS"/>
<pk mz="328.067495" i="1574596.8" sn="11.98" a="782.78" fwhm="0.000635" res="516985.8" algo="FTMS"/>
<pk mz="328.075515" i="1424326.8" z="-1" sn="10.61" a="647.77" fwhm="0.000611" res="536919.0" algo="FTMS" component_name="FB" deconvoluted_molecular_mass="327.072433" deconvoluted_isotopic_mass="328.075785"/>
<pk mz="328.103810" i="1842126.1" z="-1" sn="14.43" a="935.92" fwhm="0.000604" res="543512.5" algo="FTMS" component_name="FT" deconvoluted_molecular_mass="325.093304" deconvoluted_isotopic_mass="328.104080"/>
<pk mz="328.111909" i="1824720.3" z="-1" sn="14.27" a="835.89" fwhm="0.000573" res="573120.8" algo="FTMS" component_name="FP" deconvoluted_molecular_mass="327.108525" deconvoluted_isotopic_mass="328.112179"/>
<pk mz="328.140202" i="2363863.5" sn="19.21" a="1229.96" fwhm="0.000619" res="530123.9" algo="FTMS"/>
<pk mz="328.148246" i="1566681.6" z="-1" sn="11.91" a="742.16" fwhm="0.000576" res="569481.3" algo="FTMS" component_name="GU" deconvoluted_molecular_mass="327.145207" deconvoluted_isotopic_mass="328.148515"/>
<pk mz="328.183462" i="2296546.8" z="-1" sn="18.60" a="1317.22" fwhm="0.000644" res="509616.4" algo="FTMS" component_name="DI" deconvoluted_molecular_mass="327.180548" deconvoluted_isotopic_mass="328.183732"/>
<pk mz="328.221159" i="1237356.6" sn="8.89" a="592.93" fwhm="0.000612" res="536278.8" algo="FTMS"/>
<pk mz="329.030270" i="1716927.8" sn="13.28" a="988.25" fwhm="0.000686" res="479933.3" algo="FTMS"/>
<pk mz="329.041541" i="1257794.6" sn="9.08" a="468.25" fwhm="0.000609" res="540275.5" algo="FTMS"/>
<pk mz="329.051436" i="4367557.5" sn="37.57" a="2767.84" fwhm="0.000669" res="492008.8" algo="FTMS"/>
<pk mz="329.066668" i="1088777.3" sn="7.53" a="496.47" fwhm="0.000814" res="404217.5" algo="FTMS"/>
<pk mz="329.079677" i="1081420.6" sn="7.46" a="438.81" fwhm="0.000582" res="565807.0" algo="FTMS"/>
<pk mz="329.087802" i="10183375.0" z="-1" sn="90.85" a="6906.35" fwhm="0.000691" res="476020.5" algo="FTMS" component_name="EN" deconvoluted_molecular_mass="329.087957" deconvoluted_isotopic_mass="329.088074"/>
<pk mz="329.103114" i="1063634.8" sn="7.30" a="383.24" fwhm="0.000522" res="630407.0" algo="FTMS"/>
<pk mz="329.106363" i="1039955.6" z="-1" sn="7.08" a="496.77" fwhm="0.000628" res="523904.4" algo="FTMS" component_name="FT" deconvoluted_molecular_mass="325.093304" deconvoluted_isotopic_mass="329.106634"/>
<pk mz="329.124142" i="11881176.0" z="-1" sn="106.41" a="8011.62" fwhm="0.000681" res="483524.3" algo="FTMS" component_name="CE" deconvoluted_molecular_mass="329.124431" deconvoluted_isotopic_mass="329.124414"/>
<pk mz="329.135414" i="1646299.3" sn="12.64" a="881.74" fwhm="0.000629" res="522963.0" algo="FTMS"/>
<pk mz="329.152546" i="42668768.0" z="-1" sn="388.49" a="29385.26" fwhm="0.000680" res="483884.7" algo="FTMS" component_name="K" deconvoluted_molecular_mass="329.152805" deconvoluted_isotopic_mass="329.152817"/>
<pk mz="329.160578" i="12075746.0" z="-1" sn="108.19" a="8126.72" fwhm="0.000688" res="478563.5" algo="FTMS" component_name="CB" deconvoluted_molecular_mass="329.160843" deconvoluted_isotopic_mass="329.160849"/>
<pk mz="329.175886" i="1202021.9" sn="8.57" a="546.80" fwhm="0.000632" res="520659.1" algo="FTMS"/>
<pk mz="329.188945" i="1341929.3" z="-1" sn="9.85" a="636.82" fwhm="0.000630" res="522204.9" algo="FTMS" component_name="DI" deconvoluted_molecular_mass="327.180548" deconvoluted_isotopic_mass="329.189217"/>
<pk mz="329.197014" i="3955947.5" sn="33.80" a="2487.81" fwhm="0.000674" res="488459.6" algo="FTMS"/>
<pk mz="329.233373" i="11535093.0" z="-1" sn="103.24" a="7692.04" fwhm="0.000680" res="484075.3" algo="FTMS" component_name="CP" deconvoluted_molecular_mass="329.233654" deconvoluted_isotopic_mass="329.233645"/>
<pk mz="330.061948" i="1300302.5" sn="9.47" a="673.44" fwhm="0.000689" res="479338.4" algo="FTMS"/>
<pk mz="330.083098" i="1624276.1" sn="12.43" a="858.71" fwhm="0.000665" res="495994.0" algo="FTMS"/>
<pk mz="330.091133" i="1545942.1" z="-1" sn="11.72" a="785.75" fwhm="0.000602" res="548109.1" algo="FTMS" component_name="EN" deconvoluted_molecular_mass="329.087957" deconvoluted_isotopic_mass="330.091407"/>
<pk mz="330.119366" i="1840605.6" z="-1" sn="14.42" a="1020.10" fwhm="0.000698" res="472637.1" algo="FTMS" component_name="FP" deconvoluted_molecular_mass="327.108525" deconvoluted_isotopic_mass="330.119639"/>
<pk mz="330.127599" i="2167263.8" z="-1" sn="17.41" a="1161.65" fwhm="0.000645" res="511962.1" algo="FTMS" component_name="CE" deconvoluted_molecular_mass="329.124431" deconvoluted_isotopic_mass="330.127872"/>
<pk mz="330.130729" i="1588704.6" sn="12.11" a="696.93" fwhm="0.000565" res="584717.6" algo="FTMS"/>
<pk mz="330.155814" i="8679399.0" z="-1" sn="77.07" a="5895.88" fwhm="0.000677" res="487661.1" algo="FTMS" component_name="K" deconvoluted_molecular_mass="329.152805" deconvoluted_isotopic_mass="330.156088"/>
<pk mz="330.163877" i="2159593.3" z="-1" sn="17.34" a="1352.46" fwhm="0.000724" res="455932.0" algo="FTMS" component_name="CB" deconvoluted_molecular_mass="329.160843" deconvoluted_isotopic_mass="330.164151"/>
<pk mz="330.167069" i="2391530.3" sn="19.46" a="1253.22" fwhm="0.000594" res="555455.4" algo="FTMS"/>
<pk mz="330.236770" i="2192380.5" z="-1" sn="17.64" a="1189.08" fwhm="0.000612" res="539971.1" algo="FTMS" component_name="CP" deconvoluted_molecular_mass="329.233654" deconvoluted_isotopic_mass="330.237044"/>
<pk mz="330.306391" i="1031822.9" sn="7.00" a="509.16" fwhm="0.000735" res="449435.1" algo="FTMS"/>
<pk mz="331.009544" i="1567688.6" sn="11.82" a="732.49" fwhm="0.000618" res="535391.3" algo="FTMS"/>
<pk mz="331.045953" i="3284178.3" sn="27.43" a="1959.61" fwhm="0.000674" res="491482.5" algo="FTMS"/>
<pk mz="331.057161" i="1822421.3" sn="14.14" a="1029.93" fwhm="0.000638" res="518746.4" algo="FTMS"/>
<pk mz="331.067031" i="3878103.8" sn="32.83" a="2522.80" fwhm="0.000708" res="467615.9" algo="FTMS"/>
<pk mz="331.082374" i="3282140.0" sn="27.41" a="1881.50" fwhm="0.000638" res="519090.7" algo="FTMS"/>
<pk mz="331.093623" i="1814238.9" z="-1" sn="14.06" a="987.59" fwhm="0.000661" res="501216.8" algo="FTMS" component_name="EN" deconvoluted_molecular_mass="329.087957" deconvoluted_isotopic_mass="331.093898"/>
<pk mz="331.095422" i="1971423.4" sn="15.49" a="1007.60" fwhm="0.000634" res="522215.7" algo="FTMS"/>
<pk mz="331.103458" i="6964449.5" sn="60.89" a="4540.54" fwhm="0.000681" res="486547.8" algo="FTMS"/>
<pk mz="331.114694" i="2418660.5" sn="19.56" a="1358.89" fwhm="0.000656" res="504984.2" algo="FTMS"/>
<pk mz="331.118712" i="1900773.5" z="-1" sn="14.85" a="893.89" fwhm="0.000593" res="558732.7" algo="FTMS" component_name="FP" deconvoluted_molecular_mass="327.108525" deconvoluted_isotopic_mass="331.118987"/>
<pk mz="331.131839" i="1951465.0" sn="15.31" a="995.81" fwhm="0.000600" res="551725.3" algo="FTMS"/>
<pk mz="331.139868" i="10521835.0" z="-1" sn="93.23" a="7390.52" fwhm="0.000701" res="472200.7" algo="FTMS" component_name="EA" deconvoluted_molecular_mass="331.140145" deconvoluted_isotopic_mass="331.140143"/>
<pk mz="331.149538" i="13419758.0" z="-1" sn="119.58" a="9361.66" fwhm="0.000694" res="477035.0" algo="FTMS" component_name="AX" deconvoluted_molecular_mass="331.149815" deconvoluted_isotopic_mass="331.149813"/>
<pk mz="331.176247" i="7137525.0" sn="62.46" a="4601.77" fwhm="0.000670" res="493941.2" algo="FTMS"/>
<pk mz="331.204529" i="2256636.3" sn="18.09" a="1157.10" fwhm="0.000610" res="542893.3" algo="FTMS"/>
<pk mz="331.212574" i="1666302.4" sn="12.72" a="893.65" fwhm="0.000663" res="499709.4" algo="FTMS"/>
<pk mz="331.248870" i="1187080.0" sn="8.36" a="556.76" fwhm="0.000677" res="489513.3" algo="FTMS"/>
<pk mz="332.041212" i="2981850.5" sn="24.68" a="1721.48" fwhm="0.000637" res="520909.2" algo="FTMS"/>
<pk mz="332.077603" i="2207204.3" sn="17.63" a="1267.38" fwhm="0.000635" res="522680.9" algo="FTMS"/>
<pk mz="332.098719" i="1595881.8" sn="12.08" a="606.78" fwhm="0.000538" res="617670.7" algo="FTMS"/>
<pk mz="332.106853" i="1330411.9" sn="9.66" a="826.70" fwhm="0.000819" res="405379.8" algo="FTMS"/>
<pk mz="332.135096" i="1950963.5" sn="15.30" a="1145.96" fwhm="0.000693" res="479178.7" algo="FTMS"/>
<pk mz="332.143220" i="2005237.6" z="-1" sn="15.80" a="1011.95" fwhm="0.000634" res="523992.8" algo="FTMS" component_name="EA" deconvoluted_molecular_mass="331.140145" deconvoluted_isotopic_mass="332.143498"/>
<pk mz="332.146356" i="1347958.4" sn="9.82" a="668.66" fwhm="0.000628" res="529302.8" algo="FTMS"/>
<pk mz="332.152891" i="2331896.3" z="-1" sn="18.77" a="1358.94" fwhm="0.000673" res="493355.2" algo="FTMS" component_name="AX" deconvoluted_molecular_mass="331.149815" deconvoluted_isotopic_mass="332.153169"/>
<pk mz="332.173918" i="3343357.8" sn="27.96" a="2114.61" fwhm="0.000691" res="480863.8" algo="FTMS"/>
<pk mz="332.179752" i="1439103.4" sn="10.65" a="876.67" fwhm="0.000799" res="415912.3" algo="FTMS"/>
<pk mz="332.675508" i="1113603.5" sn="7.69" a="627.93" fwhm="0.000723" res="459835.2" algo="FTMS"/>
<pk mz="333.025191" i="3645152.8" sn="30.71" a="2300.69" fwhm="0.000687" res="484715.0" algo="FTMS"/>
<pk mz="333.061602" i="5649642.5" sn="48.93" a="3990.02" fwhm="0.000721" res="461671.4" algo="FTMS"/>
<pk mz="333.072776" i="2421741.5" sn="19.58" a="1404.14" fwhm="0.000674" res="494102.1" algo="FTMS"/>
<pk mz="333.074660" i="1284206.1" sn="9.24" a="601.76" fwhm="0.000692" res="480974.5" algo="FTMS"/>
<pk mz="333.082663" i="2119152.3" sn="16.83" a="1235.66" fwhm="0.000636" res="524065.8" algo="FTMS"/>
<pk mz="333.097957" i="3748084.3" sn="31.64" a="2634.43" fwhm="0.000747" res="445864.7" algo="FTMS"/>
<pk mz="333.101324" i="1372661.3" sn="10.04" a="677.21" fwhm="0.000642" res="518647.2" algo="FTMS"/>
<pk mz="333.109218" i="1588727.4" sn="12.01" a="702.63" fwhm="0.000572" res="582590.0" algo="FTMS"/>
<pk mz="333.111035" i="8772344.0" sn="77.32" a="5962.29" fwhm="0.000691" res="481877.0" algo="FTMS"/>
<pk mz="333.119083" i="3840762.0" sn="32.48" a="2442.61" fwhm="0.000714" res="466718.8" algo="FTMS"/>
<pk mz="333.134398" i="1884670.0" sn="14.70" a="1164.52" fwhm="0.000733" res="454548.0" algo="FTMS"/>
<pk mz="333.145425" i="1046657.0" sn="7.08" a="442.56" fwhm="0.000630" res="528754.0" algo="FTMS"/>
<pk mz="333.147459" i="2602753.5" sn="21.23" a="1544.18" fwhm="0.000651" res="511734.4" algo="FTMS"/>
<pk mz="333.155514" i="4296451.5" sn="36.63" a="2964.47" fwhm="0.000744" res="447882.8" algo="FTMS"/>
<pk mz="333.183876" i="1048203.3" sn="7.09" a="477.49" fwhm="0.000656" res="507921.5" algo="FTMS"/>
<pk mz="333.191839" i="1494285.4" sn="11.15" a="718.94" fwhm="0.000595" res="559607.7" algo="FTMS"/>
<pk mz="333.220166" i="3524373.0" sn="29.61" a="2359.75" fwhm="0.000730" res="456169.0" algo="FTMS"/>
<pk mz="334.020467" i="1698539.5" sn="13.00" a="994.09" fwhm="0.000685" res="487843.5" algo="FTMS"/>
<pk mz="334.028593" i="1111405.6" sn="7.67" a="680.60" fwhm="0.000756" res="441808.8" algo="FTMS"/>
<pk mz="334.056832" i="7602165.0" sn="66.68" a="5364.62" fwhm="0.000713" res="468396.8" algo="FTMS"/>
<pk mz="334.064904" i="1197559.4" sn="8.45" a="493.96" fwhm="0.000591" res="565586.5" algo="FTMS"/>
<pk mz="334.077979" i="2785274.8" sn="22.88" a="1667.84" fwhm="0.000681" res="490715.3" algo="FTMS"/>
<pk mz="334.093245" i="2282239.0" sn="18.31" a="1357.07" fwhm="0.000672" res="496956.8" algo="FTMS"/>
<pk mz="334.114418" i="3261444.8" sn="27.21" a="2176.81" fwhm="0.000743" res="449682.8" algo="FTMS"/>
<pk mz="334.150723" i="1428750.4" sn="10.55" a="631.38" fwhm="0.000576" res="580037.1" algo="FTMS"/>
<pk mz="334.478485" i="1065638.5" sn="7.25" a="676.85" fwhm="0.000899" res="372008.4" algo="FTMS"/>
<pk mz="334.988356" i="1103983.6" sn="7.60" a="426.99" fwhm="0.000574" res="583382.7" algo="FTMS"/>
<pk mz="335.004494" i="2801396.0" sn="23.03" a="1765.55" fwhm="0.000687" res="487987.8" algo="FTMS"/>
<pk mz="335.029197" i="1281146.6" sn="9.21" a="607.00" fwhm="0.000737" res="454675.0" algo="FTMS"/>
<pk mz="335.040851" i="5725438.0" sn="49.61" a="3998.18" fwhm="0.000719" res="465927.4" algo="FTMS"/>
<pk mz="335.052118" i="2991360.8" sn="24.76" a="1916.34" fwhm="0.000698" res="479832.1" algo="FTMS"/>
<pk mz="335.053930" i="1527809.3" sn="11.45" a="790.63" fwhm="0.000638" res="525290.7" algo="FTMS"/>
<pk mz="335.060176" i="1119107.0" sn="7.73" a="580.03" fwhm="0.000696" res="481739.4" algo="FTMS"/>
<pk mz="335.077247" i="6098183.5" sn="53.00" a="4249.56" fwhm="0.000721" res="465061.3" algo="FTMS"/>
<pk mz="335.088480" i="2486538.5" sn="20.17" a="1398.50" fwhm="0.000627" res="534258.6" algo="FTMS"/>
<pk mz="335.090308" i="3989259.0" sn="33.83" a="2707.63" fwhm="0.000734" res="456783.0" algo="FTMS"/>
<pk mz="335.108088" i="2693391.8" sn="22.05" a="1665.23" fwhm="0.000686" res="488768.1" algo="FTMS"/>
<pk mz="335.113624" i="4199185.5" sn="35.74" a="2577.23" fwhm="0.000649" res="516570.8" algo="FTMS"/>
<pk mz="335.126700" i="6570261.0" sn="57.30" a="4529.87" fwhm="0.000707" res="474267.1" algo="FTMS"/>
<pk mz="335.150035" i="2755355.3" sn="22.61" a="1629.42" fwhm="0.000673" res="498060.7" algo="FTMS"/>
<pk mz="335.163112" i="2745630.8" sn="22.52" a="1533.50" fwhm="0.000633" res="529838.0" algo="FTMS"/>
<pk mz="335.171160" i="1039136.9" sn="7.01" a="378.78" fwhm="0.000508" res="660105.3" algo="FTMS"/>
<pk mz="335.199382" i="1493416.5" sn="11.14" a="954.55" fwhm="0.000775" res="432289.3" algo="FTMS"/>
<pk mz="336.036110" i="1990154.3" sn="15.65" a="1177.33" fwhm="0.000691" res="486138.5" algo="FTMS"/>
<pk mz="336.044208" i="1081868.4" sn="7.39" a="486.18" fwhm="0.000614" res="547320.5" algo="FTMS"/>
<pk mz="336.072515" i="2660372.0" sn="21.74" a="1615.64" fwhm="0.000669" res="502036.9" algo="FTMS"/>
<pk mz="336.080497" i="1157014.1" sn="8.08" a="501.46" fwhm="0.000658" res="510494.6" algo="FTMS"/>
<pk mz="336.093720" i="1526553.8" sn="11.44" a="828.80" fwhm="0.000683" res="492079.7" algo="FTMS"/>
<pk mz="336.108931" i="2004253.9" sn="15.78" a="1056.39" fwhm="0.000667" res="503726.6" algo="FTMS"/>
<pk mz="336.130032" i="2264355.5" sn="18.14" a="1252.93" fwhm="0.000650" res="516740.3" algo="FTMS"/>
<pk mz="336.153383" i="1040297.9" sn="7.01" a="514.58" fwhm="0.000685" res="490499.0" algo="FTMS"/>
<pk mz="336.158305" i="1151659.3" sn="8.03" a="473.22" fwhm="0.000629" res="534309.8" algo="FTMS"/>
<pk mz="336.986343" i="1157643.1" sn="8.08" a="584.40" fwhm="0.000670" res="502988.8" algo="FTMS"/>
<pk mz="337.020118" i="4635412.5" sn="39.70" a="3150.64" fwhm="0.000728" res="463204.2" algo="FTMS"/>
<pk mz="337.056510" i="9732894.0" sn="86.05" a="7098.08" fwhm="0.000736" res="458259.2" algo="FTMS"/>
<pk mz="337.067815" i="2313761.3" sn="18.59" a="1255.56" fwhm="0.000642" res="525111.5" algo="FTMS"/>
<pk mz="337.069634" i="1298209.8" sn="9.36" a="519.48" fwhm="0.000589" res="571901.7" algo="FTMS"/>
<pk mz="337.087359" i="1085734.5" sn="7.42" a="501.70" fwhm="0.000697" res="483645.9" algo="FTMS"/>
<pk mz="337.092906" i="8196904.0" sn="71.48" a="5862.81" fwhm="0.000710" res="474875.8" algo="FTMS"/>
<pk mz="337.104122" i="1665067.0" sn="12.59" a="873.70" fwhm="0.000636" res="530453.6" algo="FTMS"/>
<pk mz="337.105980" i="5361451.5" sn="45.91" a="3673.52" fwhm="0.000715" res="471267.6" algo="FTMS"/>
<pk mz="337.123780" i="1728048.4" sn="13.15" a="755.35" fwhm="0.000554" res="608877.6" algo="FTMS"/>
<pk mz="337.129292" i="5829426.0" sn="50.13" a="3852.18" fwhm="0.000705" res="478214.3" algo="FTMS"/>
<pk mz="337.142327" i="5183285.5" sn="44.31" a="3515.92" fwhm="0.000715" res="471377.2" algo="FTMS"/>
<pk mz="337.165644" i="2655803.8" sn="21.52" a="1771.79" fwhm="0.000739" res="455961.9" algo="FTMS"/>
<pk mz="337.169062" i="1265468.6" sn="8.98" a="567.54" fwhm="0.000627" res="538108.1" algo="FTMS"/>
<pk mz="337.178643" i="1834559.3" sn="14.11" a="1119.38" fwhm="0.000741" res="454851.7" algo="FTMS"/>
<pk mz="337.184263" i="2345280.8" sn="18.72" a="1384.85" fwhm="0.000676" res="498575.2" algo="FTMS"/>
<pk mz="337.205427" i="2991430.5" sn="24.54" a="1780.30" fwhm="0.000678" res="497548.2" algo="FTMS"/>
<pk mz="338.015473" i="1444002.1" sn="10.59" a="964.52" fwhm="0.000872" res="387781.8" algo="FTMS"/>
<pk mz="338.051739" i="3059756.0" sn="25.16" a="1794.95" fwhm="0.000641" res="527061.0" algo="FTMS"/>
<pk mz="338.088106" i="2904629.8" sn="23.76" a="1878.73" fwhm="0.000692" res="488350.3" algo="FTMS"/>
<pk mz="338.096169" i="1336632.0" sn="9.62" a="618.00" fwhm="0.000620" res="545212.7" algo="FTMS"/>
<pk mz="338.109260" i="1134523.5" sn="7.80" a="479.71" fwhm="0.000595" res="567782.7" algo="FTMS"/>
<pk mz="338.124615" i="1193663.8" sn="8.33" a="708.82" fwhm="0.000818" res="413549.1" algo="FTMS"/>
<pk mz="338.145626" i="1138757.4" sn="7.84" a="614.47" fwhm="0.000733" res="461384.3" algo="FTMS"/>
<pk mz="338.887322" i="1436942.8" sn="10.52" a="698.08" fwhm="0.000608" res="557420.5" algo="FTMS"/>
<pk mz="339.035788" i="5598519.0" sn="48.04" a="3792.56" fwhm="0.000704" res="481375.7" algo="FTMS"/>
<pk mz="339.064102" i="1844286.8" sn="14.20" a="996.54" fwhm="0.000646" res="524684.8" algo="FTMS"/>
<pk mz="339.072175" i="9640257.0" z="-1" sn="84.48" a="6845.29" fwhm="0.000728" res="465552.7" algo="FTMS" component_name="FM" deconvoluted_molecular_mass="339.072474" deconvoluted_isotopic_mass="339.072465"/>
<pk mz="339.083447" i="1758788.0" sn="13.43" a="963.67" fwhm="0.000666" res="509406.6" algo="FTMS"/>
<pk mz="339.085215" i="1610308.5" sn="12.09" a="821.36" fwhm="0.000667" res="508207.7" algo="FTMS"/>
<pk mz="339.103014" i="1807177.4" sn="13.86" a="950.05" fwhm="0.000636" res="533186.0" algo="FTMS"/>
<pk mz="339.108548" i="9352523.0" z="-1" sn="81.89" a="6711.63" fwhm="0.000724" res="468644.1" algo="FTMS" component_name="FZ" deconvoluted_molecular_mass="339.108843" deconvoluted_isotopic_mass="339.108838"/>
<pk mz="339.121605" i="3472718.5" sn="28.88" a="2446.46" fwhm="0.000736" res="460940.0" algo="FTMS"/>
<pk mz="339.139370" i="1606483.3" sn="12.05" a="870.38" fwhm="0.000650" res="521395.2" algo="FTMS"/>
<pk mz="339.144936" i="6377813.0" sn="55.07" a="4427.35" fwhm="0.000728" res="465843.5" algo="FTMS"/>
<pk mz="339.157979" i="2450008.3" sn="19.66" a="1438.20" fwhm="0.000678" res="500590.8" algo="FTMS"/>
<pk mz="339.163517" i="1379673.8" sn="10.01" a="738.70" fwhm="0.000690" res="491713.0" algo="FTMS"/>
<pk mz="339.181293" i="3355486.8" sn="27.82" a="2080.50" fwhm="0.000689" res="492204.6" algo="FTMS"/>
<pk mz="339.186016" i="1974367.9" sn="15.37" a="1460.56" fwhm="0.000840" res="403977.1" algo="FTMS"/>
<pk mz="339.199904" i="188718432.0" z="-1" sn="1699.02" a="138139.75" fwhm="0.000720" res="470919.4" algo="FTMS" component_name="D" deconvoluted_molecular_mass="339.200204" deconvoluted_isotopic_mass="339.200195"/>
<pk mz="340.031068" i="1141189.6" sn="7.86" a="601.65" fwhm="0.000674" res="504868.3" algo="FTMS"/>
<pk mz="340.067411" i="2613071.5" sn="21.13" a="1806.30" fwhm="0.000741" res="459204.1" algo="FTMS"/>
<pk mz="340.075576" i="1744721.8" z="-1" sn="13.30" a="1054.01" fwhm="0.000670" res="507332.8" algo="FTMS" component_name="FM" deconvoluted_molecular_mass="339.072474" deconvoluted_isotopic_mass="340.075868"/>
<pk mz="340.103787" i="1807961.4" sn="13.87" a="868.18" fwhm="0.000601" res="566205.0" algo="FTMS"/>
<pk mz="340.111923" i="1673819.6" z="-1" sn="12.66" a="942.33" fwhm="0.000720" res="472263.1" algo="FTMS" component_name="FZ" deconvoluted_molecular_mass="339.108843" deconvoluted_isotopic_mass="340.112215"/>
<pk mz="340.148374" i="1786981.5" sn="13.68" a="1009.51" fwhm="0.000653" res="520841.4" algo="FTMS"/>
<pk mz="340.199360" i="1574003.4" sn="11.76" a="1037.73" fwhm="0.000750" res="453469.6" algo="FTMS"/>
<pk mz="340.203304" i="33676916.0" z="-1" sn="301.19" a="25065.99" fwhm="0.000743" res="457775.5" algo="FTMS" component_name="D" deconvoluted_molecular_mass="339.200204" deconvoluted_isotopic_mass="340.203596"/>
<pk mz="340.885251" i="4012846.0" sn="33.74" a="2738.91" fwhm="0.000745" res="457812.5" algo="FTMS"/>
<pk mz="341.015006" i="1121105.3" sn="7.67" a="624.80" fwhm="0.000723" res="471576.8" algo="FTMS"/>
<pk mz="341.030260" i="1541461.4" sn="11.46" a="698.25" fwhm="0.000637" res="535341.2" algo="FTMS"/>
<pk mz="341.051433" i="6192987.0" sn="53.40" a="4367.41" fwhm="0.000744" res="458323.5" algo="FTMS"/>
<pk mz="341.062681" i="1293662.3" sn="9.23" a="640.08" fwhm="0.000702" res="486010.1" algo="FTMS"/>
<pk mz="341.087807" i="10262373.0" z="-1" sn="90.09" a="7287.01" fwhm="0.000723" res="471783.9" algo="FTMS" component_name="EJ" deconvoluted_molecular_mass="341.088099" deconvoluted_isotopic_mass="341.088101"/>
<pk mz="341.118697" i="1474669.5" sn="10.86" a="747.43" fwhm="0.000655" res="520669.4" algo="FTMS"/>
<pk mz="341.124193" i="9702255.0" z="-1" sn="85.04" a="7014.36" fwhm="0.000736" res="463490.9" algo="FTMS" component_name="FI" deconvoluted_molecular_mass="341.124495" deconvoluted_isotopic_mass="341.124488"/>
<pk mz="341.135334" i="1251570.0" sn="8.85" a="668.12" fwhm="0.000702" res="486285.6" algo="FTMS"/>
<pk mz="341.137253" i="1598834.5" sn="11.98" a="914.54" fwhm="0.000698" res="489079.7" algo="FTMS"/>
<pk mz="341.142852" i="1280500.0" sn="9.11" a="755.74" fwhm="0.000977" res="349330.6" algo="FTMS"/>
<pk mz="341.160593" i="8433529.0" sn="73.60" a="5993.82" fwhm="0.000735" res="464141.1" algo="FTMS"/>
<pk mz="341.179213" i="4149118.0" sn="34.97" a="2791.49" fwhm="0.000740" res="460877.2" algo="FTMS"/>
<pk mz="341.195760" i="6955906.5" sn="60.28" a="5311.79" fwhm="0.000758" res="450114.6" algo="FTMS"/>
<pk mz="341.196944" i="4693378.5" sn="39.88" a="3091.26" fwhm="0.000719" res="474671.7" algo="FTMS"/>
<pk mz="341.206624" i="3165061.3" z="-1" sn="26.10" a="2000.73" fwhm="0.000702" res="485960.6" algo="FTMS" component_name="D" deconvoluted_molecular_mass="339.200204" deconvoluted_isotopic_mass="341.206919"/>
<pk mz="342.025528" i="1372772.1" sn="9.94" a="797.84" fwhm="0.000758" res="451507.3" algo="FTMS"/>
<pk mz="342.046726" i="1175785.9" sn="8.16" a="588.95" fwhm="0.000672" res="508865.2" algo="FTMS"/>
<pk mz="342.061967" i="1198446.0" sn="8.37" a="523.46" fwhm="0.000611" res="559433.2" algo="FTMS"/>
<pk mz="342.083125" i="2539123.8" sn="20.45" a="1560.06" fwhm="0.000712" res="480198.9" algo="FTMS"/>
<pk mz="342.091132" i="1553654.0" z="-1" sn="11.57" a="988.41" fwhm="0.000848" res="403646.7" algo="FTMS" component_name="EJ" deconvoluted_molecular_mass="341.088099" deconvoluted_isotopic_mass="342.091429"/>
<pk mz="342.096139" i="1567607.4" sn="11.69" a="772.03" fwhm="0.000665" res="514317.6" algo="FTMS"/>
<pk mz="342.119437" i="1807485.6" sn="13.86" a="1218.76" fwhm="0.000827" res="413775.5" algo="FTMS"/>
<pk mz="342.127585" i="1639295.9" z="-1" sn="12.34" a="980.06" fwhm="0.000713" res="479647.5" algo="FTMS" component_name="FI" deconvoluted_molecular_mass="341.124495" deconvoluted_isotopic_mass="342.127882"/>
<pk mz="342.155803" i="1553543.5" sn="11.57" a="699.38" fwhm="0.000570" res="600700.8" algo="FTMS"/>
<pk mz="342.163903" i="1637769.8" sn="12.33" a="764.94" fwhm="0.000656" res="521776.9" algo="FTMS"/>
<pk mz="342.167091" i="2930314.5" sn="23.98" a="1796.19" fwhm="0.000694" res="492786.6" algo="FTMS"/>
<pk mz="342.199130" i="1857427.4" sn="14.31" a="1203.68" fwhm="0.000745" res="459469.4" algo="FTMS"/>
<pk mz="342.883194" i="1906765.4" sn="14.75" a="1166.61" fwhm="0.000715" res="479288.4" algo="FTMS"/>
<pk mz="343.009590" i="2060143.8" sn="16.13" a="1306.83" fwhm="0.000723" res="474100.9" algo="FTMS"/>
<pk mz="343.030690" i="2120565.5" sn="16.68" a="1293.08" fwhm="0.000735" res="466983.9" algo="FTMS"/>
<pk mz="343.045992" i="1825145.6" sn="14.01" a="1045.34" fwhm="0.000676" res="507790.3" algo="FTMS"/>
<pk mz="343.067105" i="6570367.5" sn="56.80" a="4537.90" fwhm="0.000724" res="473795.0" algo="FTMS"/>
<pk mz="343.082312" i="1624195.5" sn="12.20" a="954.73" fwhm="0.000748" res="458583.4" algo="FTMS"/>
<pk mz="343.095474" i="1212295.0" sn="8.49" a="560.23" fwhm="0.000638" res="537973.0" algo="FTMS"/>
<pk mz="343.103465" i="10549641.0" z="-1" sn="92.67" a="7617.02" fwhm="0.000739" res="464455.9" algo="FTMS" component_name="DU" deconvoluted_molecular_mass="343.103894" deconvoluted_isotopic_mass="343.103763"/>
<pk mz="343.139846" i="11780499.0" z="-1" sn="103.77" a="8608.38" fwhm="0.000745" res="460757.5" algo="FTMS" component_name="CG" deconvoluted_molecular_mass="343.140152" deconvoluted_isotopic_mass="343.140145"/>
<pk mz="343.151084" i="2534806.3" sn="20.41" a="1446.94" fwhm="0.000676" res="507630.2" algo="FTMS"/>
<pk mz="343.158711" i="1083032.3" sn="7.32" a="668.02" fwhm="0.001012" res="338981.1" algo="FTMS"/>
<pk mz="343.168162" i="14057883.0" z="-1" sn="124.30" a="10593.38" fwhm="0.000749" res="458021.5" algo="FTMS" component_name="AL" deconvoluted_molecular_mass="343.168128" deconvoluted_isotopic_mass="343.168460"/>
<pk mz="343.176247" i="9074077.0" z="-1" sn="79.37" a="6659.26" fwhm="0.000754" res="454998.1" algo="FTMS" component_name="GT" deconvoluted_molecular_mass="343.176547" deconvoluted_isotopic_mass="343.176545"/>
<pk mz="343.212611" i="5279143.0" sn="45.15" a="3499.80" fwhm="0.000711" res="482510.9" algo="FTMS"/>
<pk mz="343.248996" i="2277040.8" sn="18.09" a="1407.87" fwhm="0.000707" res="485251.4" algo="FTMS"/>
<pk mz="343.260184" i="1604787.9" sn="12.03" a="783.01" fwhm="0.000648" res="529360.0" algo="FTMS"/>
<pk mz="344.041223" i="1062280.0" sn="7.05" a="503.72" fwhm="0.000612" res="561748.9" algo="FTMS"/>
<pk mz="344.062267" i="1078413.8" sn="7.19" a="541.75" fwhm="0.000666" res="516475.6" algo="FTMS"/>
<pk mz="344.077582" i="1644433.9" sn="12.23" a="723.05" fwhm="0.000641" res="537081.6" algo="FTMS"/>
<pk mz="344.098702" i="1610903.6" sn="11.94" a="770.85" fwhm="0.000660" res="521211.9" algo="FTMS"/>
<pk mz="344.106867" i="1680537.9" z="-1" sn="12.56" a="995.03" fwhm="0.000717" res="480082.0" algo="FTMS" component_name="DU" deconvoluted_molecular_mass="343.103894" deconvoluted_isotopic_mass="344.107167"/>
<pk mz="344.135102" i="2281121.5" sn="17.91" a="1368.82" fwhm="0.000687" res="501254.7" algo="FTMS"/>
<pk mz="344.143235" i="2214307.8" z="-1" sn="17.31" a="1511.79" fwhm="0.000777" res="442937.6" algo="FTMS" component_name="CG" deconvoluted_molecular_mass="343.140152" deconvoluted_isotopic_mass="344.143535"/>
<pk mz="344.146328" i="1354916.5" sn="9.66" a="746.36" fwhm="0.000693" res="496825.7" algo="FTMS"/>
<pk mz="344.171506" i="3524267.3" z="-1" sn="28.98" a="2424.45" fwhm="0.000737" res="467285.0" algo="FTMS" component_name="AL" deconvoluted_molecular_mass="343.168128" deconvoluted_isotopic_mass="344.171807"/>
<pk mz="344.179598" i="1620397.5" z="-1" sn="12.02" a="971.80" fwhm="0.000728" res="472885.8" algo="FTMS" component_name="GT" deconvoluted_molecular_mass="343.176547" deconvoluted_isotopic_mass="344.179899"/>
<pk mz="344.182689" i="3337390.5" sn="27.32" a="2180.15" fwhm="0.000717" res="479792.0" algo="FTMS"/>
<pk mz="344.759050" i="1459274.8" sn="10.58" a="867.75" fwhm="0.000764" res="451057.2" algo="FTMS"/>
<pk mz="345.025239" i="3526547.0" sn="29.00" a="2280.92" fwhm="0.000711" res="485480.9" algo="FTMS"/>
<pk mz="345.036482" i="1255830.0" sn="8.77" a="592.37" fwhm="0.000611" res="564564.4" algo="FTMS"/>
<pk mz="345.046372" i="2156440.8" sn="16.79" a="1237.04" fwhm="0.000652" res="529339.9" algo="FTMS"/>
<pk mz="345.061648" i="3858844.8" sn="31.96" a="2527.79" fwhm="0.000710" res="486171.1" algo="FTMS"/>
<pk mz="345.072822" i="1677215.9" sn="12.52" a="867.79" fwhm="0.000652" res="529258.1" algo="FTMS"/>
<pk mz="345.082733" i="5419938.5" sn="45.86" a="3867.68" fwhm="0.000755" res="457004.3" algo="FTMS"/>
<pk mz="345.093802" i="1167909.6" sn="7.99" a="601.01" fwhm="0.000724" res="476738.3" algo="FTMS"/>
<pk mz="345.097975" i="2726310.8" sn="21.87" a="1793.58" fwhm="0.000744" res="463698.7" algo="FTMS"/>
<pk mz="345.111055" i="1930410.3" z="-1" sn="14.78" a="1314.12" fwhm="0.000722" res="477797.0" algo="FTMS" component_name="DU" deconvoluted_molecular_mass="343.103894" deconvoluted_isotopic_mass="345.111358"/>
<pk mz="345.119103" i="9044908.0" z="-1" sn="78.16" a="6530.71" fwhm="0.000745" res="463324.4" algo="FTMS" component_name="GW" deconvoluted_molecular_mass="345.119416" deconvoluted_isotopic_mass="345.119405"/>
<pk mz="345.130399" i="2444719.5" sn="19.36" a="1924.86" fwhm="0.000833" res="414489.6" algo="FTMS"/>
<pk mz="345.134357" i="1628336.5" sn="12.09" a="953.34" fwhm="0.000696" res="496214.9" algo="FTMS"/>
<pk mz="345.147392" i="3232180.0" sn="26.38" a="2132.86" fwhm="0.000730" res="472664.1" algo="FTMS"/>
<pk mz="345.155505" i="10847158.0" z="-1" sn="94.21" a="8259.55" fwhm="0.000765" res="450972.8" algo="FTMS" component_name="DO" deconvoluted_molecular_mass="345.155811" deconvoluted_isotopic_mass="345.155807"/>
<pk mz="345.165208" i="4274105.0" sn="35.66" a="3035.54" fwhm="0.000759" res="454788.7" algo="FTMS"/>
<pk mz="345.170710" i="1540794.4" z="-1" sn="11.31" a="791.76" fwhm="0.000673" res="512993.4" algo="FTMS" component_name="AL" deconvoluted_molecular_mass="343.168128" deconvoluted_isotopic_mass="345.171013"/>
<pk mz="345.183781" i="2593982.0" sn="20.69" a="1666.91" fwhm="0.000745" res="463606.7" algo="FTMS"/>
<pk mz="345.191888" i="5068736.0" sn="42.74" a="3476.21" fwhm="0.000739" res="467158.4" algo="FTMS"/>
<pk mz="345.228261" i="3273162.0" sn="26.74" a="2018.91" fwhm="0.000690" res="500588.6" algo="FTMS"/>
<pk mz="346.020423" i="1867936.5" sn="14.22" a="1106.17" fwhm="0.000691" res="500967.4" algo="FTMS"/>
<pk mz="346.056849" i="2526378.3" sn="20.09" a="1509.78" fwhm="0.000691" res="501071.3" algo="FTMS"/>
<pk mz="346.078058" i="1469232.0" sn="10.67" a="957.15" fwhm="0.000818" res="423222.0" algo="FTMS"/>
<pk mz="346.093254" i="1357236.1" sn="9.67" a="627.51" fwhm="0.000616" res="561865.6" algo="FTMS"/>
<pk mz="346.114374" i="2550714.0" sn="20.30" a="1623.57" fwhm="0.000744" res="465094.5" algo="FTMS"/>
<pk mz="346.122512" i="1792956.1" z="-1" sn="13.55" a="1069.80" fwhm="0.000712" res="486350.7" algo="FTMS" component_name="GW" deconvoluted_molecular_mass="345.119416" deconvoluted_isotopic_mass="346.122817"/>
<pk mz="346.133964" i="1073983.1" sn="7.15" a="724.73" fwhm="0.000924" res="374759.0" algo="FTMS"/>
<pk mz="346.150788" i="2467267.8" sn="19.56" a="1821.01" fwhm="0.000861" res="402112.2" algo="FTMS"/>
<pk mz="346.158868" i="1889733.9" z="-1" sn="14.41" a="1045.71" fwhm="0.000657" res="526892.6" algo="FTMS" component_name="DO" deconvoluted_molecular_mass="345.155811" deconvoluted_isotopic_mass="346.159172"/>
<pk mz="346.161941" i="2885830.8" sn="23.29" a="1705.44" fwhm="0.000671" res="515772.7" algo="FTMS"/>
<pk mz="346.757000" i="1332839.5" sn="9.45" a="690.77" fwhm="0.000666" res="520438.6" algo="FTMS"/>
<pk mz="347.004512" i="1251498.4" sn="8.73" a="722.54" fwhm="0.000815" res="425817.2" algo="FTMS"/>
<pk mz="347.040865" i="5254580.0" sn="44.39" a="3823.11" fwhm="0.000758" res="457743.9" algo="FTMS"/>
<pk mz="347.052143" i="3630007.3" sn="29.92" a="2575.46" fwhm="0.000778" res="446356.2" algo="FTMS"/>
<pk mz="347.061992" i="2346681.8" sn="18.48" a="1472.56" fwhm="0.000731" res="474875.8" algo="FTMS"/>
<pk mz="347.063314" i="2452154.3" sn="19.42" a="1711.76" fwhm="0.000805" res="431061.2" algo="FTMS"/>
<pk mz="347.077244" i="5510590.0" sn="46.67" a="3937.95" fwhm="0.000740" res="469245.9" algo="FTMS"/>
<pk mz="347.088493" i="3066817.0" sn="24.90" a="2099.03" fwhm="0.000764" res="454077.3" algo="FTMS"/>
<pk mz="347.090335" i="3878337.5" sn="32.13" a="2708.49" fwhm="0.000771" res="449934.1" algo="FTMS"/>
<pk mz="347.098438" i="3467715.8" sn="28.47" a="2361.42" fwhm="0.000737" res="471138.4" algo="FTMS"/>
<pk mz="347.113632" i="4212168.0" sn="35.10" a="2825.95" fwhm="0.000724" res="479705.2" algo="FTMS"/>
<pk mz="347.117032" i="2114760.8" sn="16.42" a="1434.51" fwhm="0.000788" res="440486.7" algo="FTMS"/>
<pk mz="347.126722" i="3795915.3" sn="31.39" a="2757.74" fwhm="0.000781" res="444325.6" algo="FTMS"/>
<pk mz="347.134753" i="5524941.5" sn="46.80" a="4006.03" fwhm="0.000729" res="476399.8" algo="FTMS"/>
<pk mz="347.144405" i="1231056.1" sn="8.54" a="662.54" fwhm="0.000780" res="444889.5" algo="FTMS"/>
<pk mz="347.149999" i="1895889.6" sn="14.47" a="1066.82" fwhm="0.000654" res="530516.6" algo="FTMS"/>
<pk mz="347.163097" i="2389205.0" sn="18.86" a="1633.64" fwhm="0.000769" res="451457.0" algo="FTMS"/>
<pk mz="347.171146" i="4159959.3" sn="34.64" a="3048.77" fwhm="0.000780" res="445128.8" algo="FTMS"/>
<pk mz="347.186456" i="1539419.4" sn="11.29" a="1069.83" fwhm="0.000818" res="424612.0" algo="FTMS"/>
<pk mz="347.199467" i="8449503.0" sn="72.85" a="6320.65" fwhm="0.000763" res="454754.8" algo="FTMS"/>
<pk mz="347.207489" i="1374689.1" sn="9.82" a="626.12" fwhm="0.000641" res="542040.8" algo="FTMS"/>
<pk mz="348.036121" i="2718400.3" sn="21.79" a="1780.81" fwhm="0.000751" res="463422.3" algo="FTMS"/>
<pk mz="348.044214" i="1387970.5" sn="9.94" a="834.81" fwhm="0.000770" res="452214.8" algo="FTMS"/>
<pk mz="348.048868" i="1072963.8" sn="7.13" a="595.14" fwhm="0.000785" res="443537.1" algo="FTMS"/>
<pk mz="348.072491" i="8913610.0" z="-1" sn="76.98" a="7010.13" fwhm="0.000785" res="443540.9" algo="FTMS" component_name="HD" deconvoluted_molecular_mass="348.072798" deconvoluted_isotopic_mass="348.072799"/>
<pk mz="348.080602" i="1228236.3" sn="8.52" a="692.63" fwhm="0.000682" res="510491.5" algo="FTMS"/>
<pk mz="348.093633" i="2719439.8" sn="21.80" a="1753.01" fwhm="0.000729" res="477328.4" algo="FTMS"/>
<pk mz="348.108863" i="1747667.9" sn="13.14" a="918.40" fwhm="0.000650" res="535321.0" algo="FTMS"/>
<pk mz="348.129994" i="4165849.5" sn="34.69" a="2895.14" fwhm="0.000762" res="456587.8" algo="FTMS"/>
<pk mz="348.166401" i="1470819.4" sn="10.68" a="908.79" fwhm="0.000819" res="425271.3" algo="FTMS"/>
<pk mz="348.202841" i="1868269.3" sn="14.22" a="924.67" fwhm="0.000703" res="495656.9" algo="FTMS"/>
<pk mz="349.020130" i="5648329.0" sn="47.89" a="4306.20" fwhm="0.000764" res="456952.1" algo="FTMS"/>
<pk mz="349.031349" i="1156555.9" sn="7.88" a="491.17" fwhm="0.000572" res="609710.4" algo="FTMS"/>
<pk mz="349.055160" i="5120466.5" sn="43.19" a="4052.81" fwhm="0.000855" res="408060.5" algo="FTMS"/>
<pk mz="349.056518" i="8172498.5" sn="70.38" a="5993.52" fwhm="0.000761" res="458575.5" algo="FTMS"/>
<pk mz="349.067783" i="2738645.8" sn="21.97" a="1602.00" fwhm="0.000669" res="521788.6" algo="FTMS"/>
<pk mz="349.069566" i="5683158.0" sn="48.20" a="4118.63" fwhm="0.000766" res="455513.8" algo="FTMS"/>
<pk mz="349.075824" i="1570007.9" z="-1" sn="11.56" a="839.03" fwhm="0.000677" res="515505.6" algo="FTMS" component_name="HD" deconvoluted_molecular_mass="348.072798" deconvoluted_isotopic_mass="349.076135"/>
<pk mz="349.092911" i="7610332.5" sn="65.37" a="6058.35" fwhm="0.000812" res="429668.4" algo="FTMS"/>
<pk mz="349.105956" i="54470624.0" z="-1" sn="482.80" a="42698.09" fwhm="0.000776" res="449827.9" algo="FTMS" component_name="J" deconvoluted_molecular_mass="349.106267" deconvoluted_isotopic_mass="349.106267"/>
<pk mz="349.113928" i="1390818.0" sn="9.96" a="1049.85" fwhm="0.001003" res="348004.0" algo="FTMS"/>
<pk mz="349.123765" i="1307364.6" sn="9.22" a="702.31" fwhm="0.000734" res="475763.5" algo="FTMS"/>
<pk mz="349.129299" i="5582822.0" sn="47.31" a="4156.89" fwhm="0.000775" res="450503.5" algo="FTMS"/>
<pk mz="349.142366" i="7418857.5" sn="63.66" a="5446.81" fwhm="0.000767" res="455035.3" algo="FTMS"/>
<pk mz="349.150373" i="1302251.9" sn="9.17" a="484.64" fwhm="0.000613" res="569345.0" algo="FTMS"/>
<pk mz="349.165748" i="2534896.0" sn="20.15" a="1652.12" fwhm="0.000719" res="485520.1" algo="FTMS"/>
<pk mz="349.178694" i="2229491.5" sn="17.43" a="1595.30" fwhm="0.000789" res="442757.1" algo="FTMS"/>
<pk mz="349.196498" i="2985976.3" sn="24.17" a="1931.64" fwhm="0.000729" res="479321.9" algo="FTMS"/>
<pk mz="349.202122" i="1249913.8" sn="8.71" a="732.12" fwhm="0.000763" res="457641.8" algo="FTMS"/>
<pk mz="349.215098" i="6722557.0" sn="57.46" a="5043.98" fwhm="0.000767" res="455570.6" algo="FTMS"/>
<pk mz="350.015376" i="1306579.8" sn="9.21" a="662.81" fwhm="0.000668" res="524345.4" algo="FTMS"/>
<pk mz="350.051764" i="4205277.5" sn="35.03" a="3144.74" fwhm="0.000762" res="459250.6" algo="FTMS"/>
<pk mz="350.054573" i="1104222.3" sn="7.41" a="500.42" fwhm="0.000637" res="549413.1" algo="FTMS"/>
<pk mz="350.059797" i="1234655.6" sn="8.57" a="606.42" fwhm="0.000702" res="498491.8" algo="FTMS"/>
<pk mz="350.088130" i="3097831.3" sn="25.17" a="1947.09" fwhm="0.000698" res="501458.2" algo="FTMS"/>
<pk mz="350.096280" i="1711337.5" sn="12.82" a="891.85" fwhm="0.000680" res="514945.5" algo="FTMS"/>
<pk mz="350.109300" i="9667821.0" z="-1" sn="83.69" a="7924.86" fwhm="0.000814" res="429903.0" algo="FTMS" component_name="J" deconvoluted_molecular_mass="349.106267" deconvoluted_isotopic_mass="350.109612"/>
<pk mz="350.124515" i="1418225.0" sn="10.21" a="750.71" fwhm="0.000715" res="489521.6" algo="FTMS"/>
<pk mz="350.145674" i="2474998.8" sn="19.62" a="1677.37" fwhm="0.000790" res="443010.6" algo="FTMS"/>
<pk mz="350.218403" i="1415434.1" sn="10.18" a="815.86" fwhm="0.000766" res="457431.6" algo="FTMS"/>
<pk mz="350.999338" i="1257691.1" sn="8.67" a="650.07" fwhm="0.000694" res="505607.8" algo="FTMS"/>
<pk mz="351.035755" i="7587301.0" sn="64.36" a="5578.29" fwhm="0.000771" res="455356.3" algo="FTMS"/>
<pk mz="351.047052" i="1308647.9" sn="9.11" a="641.29" fwhm="0.000663" res="529679.5" algo="FTMS"/>
<pk mz="351.066667" i="1504493.1" sn="10.84" a="850.24" fwhm="0.000741" res="474034.1" algo="FTMS"/>
<pk mz="351.072140" i="10286575.0" z="-1" sn="88.11" a="8270.77" fwhm="0.000807" res="434960.4" algo="FTMS" component_name="EI" deconvoluted_molecular_mass="351.072462" deconvoluted_isotopic_mass="351.072454"/>
<pk mz="351.083374" i="2626545.5" sn="20.71" a="1708.97" fwhm="0.000745" res="471032.2" algo="FTMS"/>
<pk mz="351.085237" i="2796530.0" sn="22.20" a="1752.94" fwhm="0.000708" res="496231.4" algo="FTMS"/>
<pk mz="351.103001" i="15555063.0" z="-1" sn="134.46" a="12587.22" fwhm="0.000787" res="446189.4" algo="FTMS" component_name="v" deconvoluted_molecular_mass="351.103323" deconvoluted_isotopic_mass="351.103315"/>
<pk mz="351.108551" i="9274872.0" z="-1" sn="79.20" a="7018.88" fwhm="0.000781" res="449473.9" algo="FTMS" component_name="GD" deconvoluted_molecular_mass="351.109411" deconvoluted_isotopic_mass="351.108865"/>
<pk mz="351.119826" i="1617787.3" sn="11.83" a="1188.08" fwhm="0.000926" res="379278.9" algo="FTMS"/>
<pk mz="351.121614" i="7583228.0" sn="64.32" a="5779.63" fwhm="0.000791" res="443981.7" algo="FTMS"/>
<pk mz="351.139427" i="2670592.5" sn="21.10" a="1592.52" fwhm="0.000731" res="480535.5" algo="FTMS"/>
<pk mz="351.144940" i="5895682.0" sn="49.47" a="4536.69" fwhm="0.000791" res="444056.1" algo="FTMS"/>
<pk mz="351.158015" i="6532613.5" sn="55.08" a="4982.95" fwhm="0.000785" res="447124.3" algo="FTMS"/>
<pk mz="351.181295" i="2298379.8" sn="17.82" a="1521.19" fwhm="0.000745" res="471603.9" algo="FTMS"/>
<pk mz="351.184679" i="1148300.6" sn="7.70" a="486.58" fwhm="0.000645" res="544289.5" algo="FTMS"/>
<pk mz="351.194413" i="2875407.3" sn="22.90" a="1890.80" fwhm="0.000757" res="463628.6" algo="FTMS"/>
<pk mz="351.212135" i="2719764.0" sn="21.53" a="1708.92" fwhm="0.000715" res="491067.2" algo="FTMS"/>
<pk mz="351.217729" i="1180821.5" sn="7.99" a="746.30" fwhm="0.000833" res="421850.6" algo="FTMS"/>
<pk mz="351.221124" i="4241942.5" sn="34.92" a="3117.33" fwhm="0.000766" res="458239.9" algo="FTMS"/>
<pk mz="351.230720" i="1580056.9" sn="11.50" a="1048.39" fwhm="0.000780" res="450011.6" algo="FTMS"/>
<pk mz="352.031094" i="1931758.6" sn="14.59" a="1182.86" fwhm="0.000721" res="488187.0" algo="FTMS"/>
<pk mz="352.039178" i="1196016.8" sn="8.12" a="479.57" fwhm="0.000580" res="606756.5" algo="FTMS"/>
<pk mz="352.067445" i="4185336.3" sn="34.42" a="2933.76" fwhm="0.000770" res="457264.9" algo="FTMS"/>
<pk mz="352.075555" i="1228794.5" z="-1" sn="8.41" a="575.11" fwhm="0.000665" res="529813.3" algo="FTMS" component_name="EI" deconvoluted_molecular_mass="351.072462" deconvoluted_isotopic_mass="352.075872"/>
<pk mz="352.103812" i="2283266.0" sn="17.69" a="1477.70" fwhm="0.000734" res="480003.9" algo="FTMS"/>
<pk mz="352.106409" i="2291458.8" z="-1" sn="17.76" a="1750.61" fwhm="0.000843" res="417647.0" algo="FTMS" component_name="v" deconvoluted_molecular_mass="351.103323" deconvoluted_isotopic_mass="352.106725"/>
<pk mz="352.111903" i="1737732.1" z="-1" sn="12.89" a="1136.69" fwhm="0.000771" res="456567.0" algo="FTMS" component_name="GD" deconvoluted_molecular_mass="351.109411" deconvoluted_isotopic_mass="352.112219"/>
<pk mz="352.124896" i="1569543.6" sn="11.41" a="1055.76" fwhm="0.000764" res="461159.6" algo="FTMS"/>
<pk mz="352.161232" i="1306641.3" sn="9.09" a="740.12" fwhm="0.000751" res="469041.7" algo="FTMS"/>
<pk mz="353.015067" i="2573812.8" sn="20.24" a="1702.49" fwhm="0.000759" res="465175.3" algo="FTMS"/>
<pk mz="353.030212" i="1152760.9" sn="7.74" a="520.70" fwhm="0.000646" res="546459.0" algo="FTMS"/>
<pk mz="353.051416" i="10529790.0" z="-1" sn="90.24" a="8392.73" fwhm="0.000809" res="436523.9" algo="FTMS" component_name="DY" deconvoluted_molecular_mass="353.051738" deconvoluted_isotopic_mass="353.051734"/>
<pk mz="353.082298" i="1216390.6" sn="8.30" a="685.90" fwhm="0.000783" res="450988.6" algo="FTMS"/>
<pk mz="353.087778" i="12260360.0" z="-1" sn="105.47" a="9775.62" fwhm="0.000796" res="443681.4" algo="FTMS" component_name="BZ" deconvoluted_molecular_mass="353.088101" deconvoluted_isotopic_mass="353.088096"/>
<pk mz="353.098987" i="1666059.1" sn="12.25" a="1081.65" fwhm="0.000786" res="448961.8" algo="FTMS"/>
<pk mz="353.100823" i="2501131.5" sn="19.60" a="1492.61" fwhm="0.000688" res="513118.0" algo="FTMS"/>
<pk mz="353.118695" i="2054672.4" z="-1" sn="15.67" a="1369.68" fwhm="0.000770" res="458654.3" algo="FTMS" component_name="GD" deconvoluted_molecular_mass="351.109411" deconvoluted_isotopic_mass="353.119013"/>
<pk mz="353.124196" i="9192466.0" z="-1" sn="78.47" a="6980.91" fwhm="0.000782" res="451589.9" algo="FTMS" component_name="GI" deconvoluted_molecular_mass="353.124521" deconvoluted_isotopic_mass="353.124514"/>
<pk mz="353.137242" i="5749781.5" sn="48.18" a="4261.67" fwhm="0.000774" res="456333.4" algo="FTMS"/>
<pk mz="353.155047" i="2026266.0" sn="15.42" a="1245.17" fwhm="0.000720" res="490427.6" algo="FTMS"/>
<pk mz="353.160562" i="5665819.5" sn="47.45" a="4083.86" fwhm="0.000743" res="475562.1" algo="FTMS"/>
<pk mz="353.173635" i="1700383.0" sn="12.56" a="1009.61" fwhm="0.000741" res="476310.9" algo="FTMS"/>
<pk mz="353.197004" i="2365221.3" sn="18.40" a="1634.31" fwhm="0.000804" res="439218.0" algo="FTMS"/>
<pk mz="353.200347" i="2076966.1" sn="15.87" a="1399.59" fwhm="0.000765" res="461730.6" algo="FTMS"/>
<pk mz="353.210103" i="2150184.8" sn="16.51" a="1555.68" fwhm="0.000794" res="445042.4" algo="FTMS"/>
<pk mz="353.215577" i="1472042.1" sn="10.55" a="846.59" fwhm="0.000738" res="478490.9" algo="FTMS"/>
<pk mz="353.233400" i="2021422.9" sn="15.38" a="1495.26" fwhm="0.000833" res="423827.0" algo="FTMS"/>
<pk mz="354.046670" i="2505991.0" sn="19.64" a="1597.57" fwhm="0.000748" res="473097.8" algo="FTMS"/>
<pk mz="354.054787" i="1382153.3" z="-1" sn="9.75" a="705.55" fwhm="0.000721" res="490802.1" algo="FTMS" component_name="DY" deconvoluted_molecular_mass="353.051738" deconvoluted_isotopic_mass="354.055107"/>
<pk mz="354.083078" i="3287312.8" sn="26.52" a="2441.31" fwhm="0.000810" res="437060.2" algo="FTMS"/>
<pk mz="354.091168" i="1502739.0" z="-1" sn="10.81" a="796.02" fwhm="0.000711" res="498184.9" algo="FTMS" component_name="BZ" deconvoluted_molecular_mass="353.088101" deconvoluted_isotopic_mass="354.091488"/>
<pk mz="354.096079" i="1299092.3" sn="9.02" a="818.95" fwhm="0.000840" res="421645.5" algo="FTMS"/>
<pk mz="354.119451" i="1618970.5" sn="11.84" a="863.51" fwhm="0.000678" res="522281.2" algo="FTMS"/>
<pk mz="354.127582" i="1636380.6" z="-1" sn="11.99" a="1039.50" fwhm="0.000744" res="476179.9" algo="FTMS" component_name="GI" deconvoluted_molecular_mass="353.124521" deconvoluted_isotopic_mass="354.127903"/>
<pk mz="354.155775" i="1218596.1" sn="8.31" a="658.92" fwhm="0.000724" res="489379.2" algo="FTMS"/>
<pk mz="355.009626" i="1272838.8" sn="8.79" a="579.94" fwhm="0.000681" res="521195.1" algo="FTMS"/>
<pk mz="355.030686" i="3654668.3" sn="29.75" a="2421.32" fwhm="0.000738" res="480797.8" algo="FTMS"/>
<pk mz="355.045926" i="1432208.4" sn="10.19" a="863.82" fwhm="0.000799" res="444408.6" algo="FTMS"/>
<pk mz="355.067090" i="11752982.0" z="-1" sn="101.00" a="9138.40" fwhm="0.000799" res="444293.3" algo="FTMS" component_name="CH" deconvoluted_molecular_mass="355.067424" deconvoluted_isotopic_mass="355.067412"/>
<pk mz="355.103451" i="11644448.0" z="-1" sn="100.04" a="9049.85" fwhm="0.000796" res="446323.8" algo="FTMS" component_name="CK" deconvoluted_molecular_mass="355.103895" deconvoluted_isotopic_mass="355.103773"/>
<pk mz="355.114593" i="1091362.6" sn="7.19" a="509.81" fwhm="0.000689" res="515190.7" algo="FTMS"/>
<pk mz="355.116489" i="1846051.1" sn="13.83" a="1166.28" fwhm="0.000792" res="448245.0" algo="FTMS"/>
<pk mz="355.134272" i="1477671.8" sn="10.59" a="921.09" fwhm="0.000715" res="496914.0" algo="FTMS"/>
<pk mz="355.139850" i="9132585.0" z="-1" sn="77.94" a="7261.46" fwhm="0.000795" res="446584.8" algo="FTMS" component_name="GO" deconvoluted_molecular_mass="355.140176" deconvoluted_isotopic_mass="355.140173"/>
<pk mz="355.152928" i="2133292.8" sn="16.36" a="1414.74" fwhm="0.000754" res="471252.0" algo="FTMS"/>
<pk mz="355.158393" i="1730478.1" sn="12.82" a="1568.62" fwhm="0.000981" res="361853.2" algo="FTMS"/>
<pk mz="355.176198" i="7873075.0" sn="66.86" a="6217.10" fwhm="0.000804" res="441566.7" algo="FTMS"/>
<pk mz="355.194818" i="1806647.9" sn="13.49" a="997.58" fwhm="0.000677" res="524330.6" algo="FTMS"/>
<pk mz="355.212614" i="2612284.5" sn="20.57" a="1766.12" fwhm="0.000731" res="485869.7" algo="FTMS"/>
<pk mz="356.062244" i="1740317.6" sn="12.90" a="921.68" fwhm="0.000685" res="519636.5" algo="FTMS"/>
<pk mz="356.070525" i="1820959.9" z="-1" sn="13.61" a="1356.41" fwhm="0.000897" res="396946.4" algo="FTMS" component_name="CH" deconvoluted_molecular_mass="355.067424" deconvoluted_isotopic_mass="356.070849"/>
<pk mz="356.098729" i="2678823.3" sn="21.16" a="1946.83" fwhm="0.000826" res="431261.4" algo="FTMS"/>
<pk mz="356.106805" i="1710889.4" z="-1" sn="12.64" a="974.96" fwhm="0.000702" res="507581.7" algo="FTMS" component_name="CK" deconvoluted_molecular_mass="355.103895" deconvoluted_isotopic_mass="356.107129"/>
<pk mz="356.111717" i="1345962.8" sn="9.43" a="766.33" fwhm="0.000783" res="454673.3" algo="FTMS"/>
<pk mz="356.135119" i="1217456.9" sn="8.30" a="761.57" fwhm="0.000883" res="403361.1" algo="FTMS"/>
<pk mz="356.143210" i="1876275.1" z="-1" sn="14.10" a="1114.77" fwhm="0.000758" res="469632.6" algo="FTMS" component_name="GO" deconvoluted_molecular_mass="355.140176" deconvoluted_isotopic_mass="356.143534"/>
<pk mz="356.171438" i="1791034.5" sn="13.35" a="1157.26" fwhm="0.000796" res="447660.1" algo="FTMS"/>
<pk mz="356.179723" i="1773372.8" sn="13.19" a="1241.16" fwhm="0.000859" res="414742.2" algo="FTMS"/>
<pk mz="356.182721" i="2139709.5" sn="16.41" a="1624.56" fwhm="0.000842" res="422869.5" algo="FTMS"/>
<pk mz="356.612443" i="1155823.3" sn="7.76" a="860.42" fwhm="0.001037" res="343825.8" algo="FTMS"/>
<pk mz="356.990153" i="2642963.0" sn="20.84" a="1908.67" fwhm="0.000792" res="450708.4" algo="FTMS"/>
<pk mz="357.025230" i="2001948.4" sn="15.20" a="1117.31" fwhm="0.000696" res="512737.2" algo="FTMS"/>
<pk mz="357.046355" i="4010018.0" sn="32.87" a="2839.85" fwhm="0.000767" res="465668.1" algo="FTMS"/>
<pk mz="357.061668" i="1648422.0" sn="12.09" a="1007.66" fwhm="0.000763" res="467750.7" algo="FTMS"/>
<pk mz="357.072862" i="1170089.0" sn="7.88" a="797.61" fwhm="0.000855" res="417588.6" algo="FTMS"/>
<pk mz="357.082748" i="8402988.0" sn="71.52" a="6888.50" fwhm="0.000833" res="428549.1" algo="FTMS"/>
<pk mz="357.093959" i="1133870.5" sn="7.56" a="458.06" fwhm="0.000631" res="565892.4" algo="FTMS"/>
<pk mz="357.097986" i="1656367.5" sn="12.16" a="1061.09" fwhm="0.000837" res="426545.0" algo="FTMS"/>
<pk mz="357.119122" i="9855029.0" z="-1" sn="84.30" a="7829.03" fwhm="0.000812" res="440027.0" algo="FTMS" component_name="FD" deconvoluted_molecular_mass="357.119455" deconvoluted_isotopic_mass="357.119448"/>
<pk mz="357.130383" i="1664824.1" sn="12.23" a="1070.34" fwhm="0.000785" res="454977.9" algo="FTMS"/>
<pk mz="357.147296" i="1216572.6" sn="8.29" a="785.45" fwhm="0.000798" res="447355.0" algo="FTMS"/>
<pk mz="357.155507" i="10364991.0" z="-1" sn="88.78" a="8123.59" fwhm="0.000801" res="445949.6" algo="FTMS" component_name="EF" deconvoluted_molecular_mass="357.155823" deconvoluted_isotopic_mass="357.155834"/>
<pk mz="357.166692" i="1912897.8" sn="14.42" a="1290.95" fwhm="0.000807" res="442367.8" algo="FTMS"/>
<pk mz="357.174165" i="1173571.8" sn="7.91" a="651.04" fwhm="0.000918" res="389066.2" algo="FTMS"/>
<pk mz="357.191879" i="8370248.5" sn="71.23" a="6531.95" fwhm="0.000795" res="449292.7" algo="FTMS"/>
<pk mz="357.228242" i="2402386.0" sn="18.72" a="1750.53" fwhm="0.000780" res="458004.3" algo="FTMS"/>
<pk mz="358.020526" i="1167395.3" sn="7.75" a="739.80" fwhm="0.000846" res="422987.8" algo="FTMS"/>
<pk mz="358.056898" i="1747756.8" sn="12.80" a="965.72" fwhm="0.000679" res="527689.4" algo="FTMS"/>
<pk mz="358.078021" i="1347634.4" sn="9.32" a="663.26" fwhm="0.000685" res="522934.1" algo="FTMS"/>
<pk mz="358.086073" i="1538612.5" sn="10.98" a="896.97" fwhm="0.000760" res="470892.4" algo="FTMS"/>
<pk mz="358.114407" i="1983036.0" z="-1" sn="14.84" a="1218.27" fwhm="0.000751" res="476994.7" algo="FTMS" component_name="CK" deconvoluted_molecular_mass="355.103895" deconvoluted_isotopic_mass="358.114736"/>
<pk mz="358.122526" i="1246270.1" z="-1" sn="8.44" a="763.00" fwhm="0.000722" res="495995.1" algo="FTMS" component_name="FD" deconvoluted_molecular_mass="357.119455" deconvoluted_isotopic_mass="358.122854"/>
<pk mz="358.150724" i="1220165.5" sn="8.21" a="513.76" fwhm="0.000615" res="581904.1" algo="FTMS"/>
<pk mz="358.158789" i="2292551.8" z="-1" sn="17.53" a="1604.24" fwhm="0.000810" res="442440.9" algo="FTMS" component_name="EF" deconvoluted_molecular_mass="357.155823" deconvoluted_isotopic_mass="358.159118"/>
<pk mz="358.161741" i="1127240.5" sn="7.41" a="780.39" fwhm="0.000853" res="419650.1" algo="FTMS"/>
<pk mz="358.187069" i="1767247.1" sn="12.97" a="1214.41" fwhm="0.000851" res="420662.7" algo="FTMS"/>
<pk mz="358.195231" i="1821009.3" sn="13.43" a="998.41" fwhm="0.000718" res="498667.4" algo="FTMS"/>
<pk mz="358.198347" i="4108626.0" sn="33.31" a="3132.25" fwhm="0.000818" res="437818.2" algo="FTMS"/>
<pk mz="358.793312" i="1270767.0" sn="8.65" a="848.59" fwhm="0.000861" res="416889.0" algo="FTMS"/>
<pk mz="359.004437" i="1667622.6" sn="12.10" a="1017.42" fwhm="0.000770" res="466170.8" algo="FTMS"/>
<pk mz="359.040900" i="3080752.3" sn="24.37" a="1983.77" fwhm="0.000729" res="492494.5" algo="FTMS"/>
<pk mz="359.052122" i="1853747.3" sn="13.71" a="1084.14" fwhm="0.000743" res="482940.4" algo="FTMS"/>
<pk mz="359.061988" i="5578294.0" sn="46.07" a="4289.17" fwhm="0.000803" res="447116.3" algo="FTMS"/>
<pk mz="359.077256" i="3531321.8" sn="28.29" a="2749.74" fwhm="0.000844" res="425268.9" algo="FTMS"/>
<pk mz="359.088464" i="1615676.8" sn="11.65" a="1062.55" fwhm="0.000804" res="446589.7" algo="FTMS"/>
<pk mz="359.098398" i="6052415.5" sn="50.19" a="4627.72" fwhm="0.000787" res="456123.9" algo="FTMS"/>
<pk mz="359.113592" i="1982787.4" sn="14.84" a="1250.89" fwhm="0.000792" res="453606.4" algo="FTMS"/>
<pk mz="359.126694" i="1936710.9" sn="14.44" a="1433.88" fwhm="0.000857" res="419193.9" algo="FTMS"/>
<pk mz="359.134744" i="8832585.0" sn="74.34" a="7470.67" fwhm="0.000838" res="428733.4" algo="FTMS"/>
<pk mz="359.146049" i="1743180.0" sn="12.75" a="1272.40" fwhm="0.000838" res="428547.0" algo="FTMS"/>
<pk mz="359.149993" i="1589325.0" sn="11.42" a="925.18" fwhm="0.000729" res="492718.8" algo="FTMS"/>
<pk mz="359.163120" i="2244944.5" sn="17.11" a="1532.48" fwhm="0.000818" res="439070.6" algo="FTMS"/>
<pk mz="359.171136" i="9350739.0" z="-1" sn="78.84" a="7367.81" fwhm="0.000806" res="445373.7" algo="FTMS" component_name="GA" deconvoluted_molecular_mass="359.171474" deconvoluted_isotopic_mass="359.171466"/>
<pk mz="359.199467" i="1234394.0" sn="8.33" a="730.34" fwhm="0.000783" res="458884.5" algo="FTMS"/>
<pk mz="359.207540" i="5061212.0" sn="41.58" a="4044.73" fwhm="0.000832" res="431616.5" algo="FTMS"/>
<pk mz="359.243904" i="1983077.8" sn="14.84" a="1211.43" fwhm="0.000755" res="475721.1" algo="FTMS"/>
<pk mz="360.036106" i="2481974.3" sn="19.17" a="1559.81" fwhm="0.000751" res="479152.8" algo="FTMS"/>
<pk mz="360.072525" i="2538816.0" sn="19.66" a="1954.30" fwhm="0.000820" res="439330.3" algo="FTMS"/>
<pk mz="360.093675" i="1105029.5" sn="7.21" a="760.37" fwhm="0.001058" res="340397.4" algo="FTMS"/>
<pk mz="360.101556" i="1228103.5" sn="8.28" a="717.21" fwhm="0.000827" res="435500.2" algo="FTMS"/>
<pk mz="360.108796" i="1472329.5" sn="10.40" a="756.99" fwhm="0.000726" res="495679.6" algo="FTMS"/>
<pk mz="360.130125" i="2348111.0" sn="18.01" a="1609.15" fwhm="0.000792" res="454779.6" algo="FTMS"/>
<pk mz="360.138133" i="1879121.1" sn="13.93" a="1069.18" fwhm="0.000725" res="496629.2" algo="FTMS"/>
<pk mz="360.141168" i="2401106.0" sn="18.47" a="1434.84" fwhm="0.000708" res="508911.4" algo="FTMS"/>
<pk mz="360.166435" i="2337880.5" sn="17.92" a="1684.65" fwhm="0.000841" res="428092.0" algo="FTMS"/>
<pk mz="360.174524" i="1925210.8" z="-1" sn="14.33" a="1204.64" fwhm="0.000741" res="486288.9" algo="FTMS" component_name="GA" deconvoluted_molecular_mass="359.171474" deconvoluted_isotopic_mass="360.174857"/>
<pk mz="361.020125" i="3613753.0" sn="29.00" a="2577.16" fwhm="0.000775" res="466062.1" algo="FTMS"/>
<pk mz="361.031405" i="2119996.0" sn="16.02" a="1442.72" fwhm="0.000803" res="449430.8" algo="FTMS"/>
<pk mz="361.056530" i="5808194.5" sn="48.06" a="4450.88" fwhm="0.000820" res="440189.1" algo="FTMS"/>
<pk mz="361.067750" i="2857029.5" sn="22.43" a="1895.48" fwhm="0.000761" res="474398.7" algo="FTMS"/>
<pk mz="361.069551" i="1196230.1" sn="8.00" a="842.43" fwhm="0.000922" res="391775.5" algo="FTMS"/>
<pk mz="361.077638" i="2609224.3" sn="20.27" a="1659.88" fwhm="0.000753" res="479549.0" algo="FTMS"/>
<pk mz="361.092924" i="6664268.0" sn="55.50" a="5591.41" fwhm="0.000829" res="435653.9" algo="FTMS"/>
<pk mz="361.104126" i="2352719.3" sn="18.04" a="1584.52" fwhm="0.000776" res="465396.7" algo="FTMS"/>
<pk mz="361.105961" i="2464847.8" sn="19.02" a="1553.59" fwhm="0.000741" res="487558.9" algo="FTMS"/>
<pk mz="361.114027" i="4394578.0" sn="35.78" a="3222.82" fwhm="0.000784" res="460333.3" algo="FTMS"/>
<pk mz="361.129311" i="3628117.8" sn="29.12" a="2545.73" fwhm="0.000777" res="465036.3" algo="FTMS"/>
<pk mz="361.142331" i="3545689.3" sn="28.41" a="2574.47" fwhm="0.000798" res="452445.5" algo="FTMS"/>
<pk mz="361.147897" i="1450586.6" sn="10.21" a="811.98" fwhm="0.000702" res="514237.3" algo="FTMS"/>
<pk mz="361.150408" i="6507611.5" sn="54.14" a="5472.93" fwhm="0.000854" res="422846.6" algo="FTMS"/>
<pk mz="361.160104" i="1112669.9" sn="7.27" a="606.25" fwhm="0.000769" res="469660.6" algo="FTMS"/>
<pk mz="361.165737" i="2046303.4" sn="15.38" a="1277.29" fwhm="0.000771" res="468724.3" algo="FTMS"/>
<pk mz="361.178747" i="2436962.8" sn="18.78" a="1696.51" fwhm="0.000801" res="451072.6" algo="FTMS"/>
<pk mz="361.186766" i="3965028.8" sn="32.05" a="3214.06" fwhm="0.000840" res="429886.9" algo="FTMS"/>
<pk mz="361.215129" i="1394796.3" sn="9.72" a="776.12" fwhm="0.000742" res="486934.0" algo="FTMS"/>
<pk mz="361.223114" i="1226094.4" sn="8.26" a="527.63" fwhm="0.000699" res="516432.0" algo="FTMS"/>
<pk mz="362.051748" i="5199176.0" sn="42.77" a="3962.68" fwhm="0.000816" res="443649.7" algo="FTMS"/>
<pk mz="362.088129" i="5968209.5" sn="49.45" a="4976.70" fwhm="0.000863" res="419386.9" algo="FTMS"/>
<pk mz="362.096313" i="1310547.8" sn="8.99" a="690.76" fwhm="0.000732" res="494665.0" algo="FTMS"/>
<pk mz="362.109250" i="2179671.0" sn="16.54" a="1743.56" fwhm="0.000864" res="419221.2" algo="FTMS"/>
<pk mz="362.124524" i="1533019.1" sn="10.92" a="793.84" fwhm="0.000699" res="518238.9" algo="FTMS"/>
<pk mz="362.145672" i="4011872.8" sn="32.46" a="3032.03" fwhm="0.000811" res="446310.1" algo="FTMS"/>
<pk mz="362.181957" i="1833066.3" sn="13.53" a="1371.20" fwhm="0.000868" res="417369.8" algo="FTMS"/>
<pk mz="362.969644" i="1411896.9" sn="9.87" a="999.02" fwhm="0.000916" res="396359.9" algo="FTMS"/>
<pk mz="362.999279" i="1551936.6" sn="11.08" a="865.11" fwhm="0.000675" res="538118.4" algo="FTMS"/>
<pk mz="363.035738" i="6482506.0" sn="53.92" a="5315.99" fwhm="0.000829" res="437785.1" algo="FTMS"/>
<pk mz="363.047060" i="2219085.3" sn="16.88" a="1514.91" fwhm="0.000803" res="451861.9" algo="FTMS"/>
<pk mz="363.072133" i="8598100.0" sn="72.30" a="7303.86" fwhm="0.000859" res="422489.9" algo="FTMS"/>
<pk mz="363.083347" i="4163158.8" sn="33.77" a="3319.30" fwhm="0.000859" res="422458.5" algo="FTMS"/>
<pk mz="363.085204" i="3649111.3" sn="29.30" a="2660.63" fwhm="0.000811" res="447616.2" algo="FTMS"/>
<pk mz="363.093354" i="1234905.3" sn="8.33" a="839.21" fwhm="0.000925" res="392503.7" algo="FTMS"/>
<pk mz="363.108528" i="7227997.5" sn="60.39" a="5762.92" fwhm="0.000831" res="436830.9" algo="FTMS"/>
<pk mz="363.111937" i="1083230.1" sn="7.01" a="565.79" fwhm="0.000725" res="500973.7" algo="FTMS"/>
<pk mz="363.119697" i="2144096.3" sn="16.23" a="1347.83" fwhm="0.000762" res="476570.6" algo="FTMS"/>
<pk mz="363.121579" i="5418592.5" sn="44.67" a="4270.41" fwhm="0.000834" res="435342.5" algo="FTMS"/>
<pk mz="363.129629" i="2432866.8" sn="18.74" a="1731.66" fwhm="0.000849" res="427531.9" algo="FTMS"/>
<pk mz="363.144923" i="5037671.0" sn="41.37" a="3779.07" fwhm="0.000798" res="455215.2" algo="FTMS"/>
<pk mz="363.157960" i="4385898.0" sn="35.70" a="3240.12" fwhm="0.000791" res="459355.7" algo="FTMS"/>
<pk mz="363.166104" i="1546348.4" sn="11.04" a="1061.40" fwhm="0.000886" res="409662.9" algo="FTMS"/>
<pk mz="363.175695" i="1158510.9" sn="7.67" a="683.65" fwhm="0.000895" res="405600.7" algo="FTMS"/>
<pk mz="363.181300" i="2457712.3" sn="18.95" a="1747.66" fwhm="0.000815" res="445557.7" algo="FTMS"/>
<pk mz="363.194358" i="4873332.0" sn="39.94" a="3822.43" fwhm="0.000843" res="430776.0" algo="FTMS"/>
<pk mz="363.230798" i="1164413.4" sn="7.72" a="594.25" fwhm="0.000666" res="545188.0" algo="FTMS"/>
<pk mz="364.031005" i="1797711.0" sn="13.22" a="1023.44" fwhm="0.000709" res="513090.8" algo="FTMS"/>
<pk mz="364.039048" i="1347153.1" sn="9.30" a="878.98" fwhm="0.000770" res="472907.9" algo="FTMS"/>
<pk mz="364.067387" i="8301400.5" sn="69.72" a="6747.23" fwhm="0.000833" res="437270.8" algo="FTMS"/>
<pk mz="364.075460" i="1608026.6" sn="11.57" a="1040.54" fwhm="0.000848" res="429223.7" algo="FTMS"/>
<pk mz="364.103772" i="2780002.0" sn="21.75" a="1866.44" fwhm="0.000731" res="497782.2" algo="FTMS"/>
<pk mz="364.111949" i="1474660.3" sn="10.41" a="799.46" fwhm="0.000704" res="516838.5" algo="FTMS"/>
<pk mz="364.124903" i="2825575.8" sn="22.15" a="2200.52" fwhm="0.000855" res="425994.6" algo="FTMS"/>
<pk mz="364.140399" i="1247467.6" sn="8.44" a="776.00" fwhm="0.000882" res="412765.6" algo="FTMS"/>
<pk mz="364.161283" i="1948785.1" sn="14.53" a="1252.56" fwhm="0.000780" res="466741.7" algo="FTMS"/>
<pk mz="365.015033" i="3706960.8" sn="29.80" a="2659.60" fwhm="0.000794" res="460001.2" algo="FTMS"/>
<pk mz="365.051435" i="9354330.0" z="-1" sn="78.86" a="7666.55" fwhm="0.000843" res="432878.7" algo="FTMS" component_name="FY" deconvoluted_molecular_mass="365.051782" deconvoluted_isotopic_mass="365.051778"/>
<pk mz="365.062753" i="2169181.3" sn="16.44" a="1470.09" fwhm="0.000787" res="463927.3" algo="FTMS"/>
<pk mz="365.064506" i="2995293.8" sn="23.62" a="2194.28" fwhm="0.000805" res="453695.3" algo="FTMS"/>
<pk mz="365.087823" i="11698276.0" z="-1" sn="99.22" a="9702.98" fwhm="0.000842" res="433624.9" algo="FTMS" component_name="CJ" deconvoluted_molecular_mass="365.088620" deconvoluted_isotopic_mass="365.088166"/>
<pk mz="365.099072" i="2866790.8" sn="22.50" a="2022.18" fwhm="0.000806" res="453240.5" algo="FTMS"/>
<pk mz="365.100903" i="5955687.0" sn="49.34" a="5062.96" fwhm="0.000881" res="414234.5" algo="FTMS"/>
<pk mz="365.118701" i="1858923.8" sn="13.75" a="1171.75" fwhm="0.000743" res="491587.9" algo="FTMS"/>
<pk mz="365.124208" i="8905837.0" z="-1" sn="74.96" a="7697.60" fwhm="0.000856" res="426353.5" algo="FTMS" component_name="HE" deconvoluted_molecular_mass="365.124542" deconvoluted_isotopic_mass="365.124551"/>
<pk mz="365.135630" i="1130352.3" sn="7.42" a="663.42" fwhm="0.000846" res="431439.0" algo="FTMS"/>
<pk mz="365.137281" i="7882864.5" sn="66.08" a="6550.02" fwhm="0.000848" res="430389.3" algo="FTMS"/>
<pk mz="365.155151" i="1711989.4" sn="12.47" a="1076.45" fwhm="0.000797" res="457895.2" algo="FTMS"/>
<pk mz="365.160607" i="4563063.0" sn="37.24" a="3560.80" fwhm="0.000818" res="446413.2" algo="FTMS"/>
<pk mz="365.173669" i="3300986.3" sn="26.27" a="2594.37" fwhm="0.000835" res="437576.5" algo="FTMS"/>
<pk mz="365.191423" i="1333758.9" sn="9.18" a="901.12" fwhm="0.000926" res="394400.8" algo="FTMS"/>
<pk mz="365.196986" i="2225024.3" sn="16.93" a="1670.64" fwhm="0.000857" res="425889.2" algo="FTMS"/>
<pk mz="365.200328" i="1742721.1" sn="12.74" a="1097.33" fwhm="0.000753" res="484991.5" algo="FTMS"/>
<pk mz="365.210024" i="7763075.5" sn="65.04" a="6547.53" fwhm="0.000857" res="426361.9" algo="FTMS"/>
<pk mz="365.236734" i="1511562.8" sn="10.73" a="951.93" fwhm="0.000736" res="496011.3" algo="FTMS"/>
<pk mz="365.246410" i="1996941.3" sn="14.75" a="1251.08" fwhm="0.000766" res="476519.2" algo="FTMS"/>
<pk mz="366.046715" i="2803038.5" sn="21.66" a="1976.88" fwhm="0.000795" res="460209.1" algo="FTMS"/>
<pk mz="366.054805" i="1679456.8" z="-1" sn="12.03" a="1241.34" fwhm="0.000867" res="422268.3" algo="FTMS" component_name="FY" deconvoluted_molecular_mass="365.051782" deconvoluted_isotopic_mass="366.055150"/>
<pk mz="366.083037" i="3412840.0" sn="26.89" a="2437.18" fwhm="0.000781" res="468796.4" algo="FTMS"/>
<pk mz="366.091235" i="2005098.3" z="-1" sn="14.82" a="1297.19" fwhm="0.000765" res="478615.5" algo="FTMS" component_name="CJ" deconvoluted_molecular_mass="365.088620" deconvoluted_isotopic_mass="366.091580"/>
<pk mz="366.104232" i="1445869.6" sn="10.02" a="1213.41" fwhm="0.000984" res="372155.4" algo="FTMS"/>
<pk mz="366.119506" i="1952625.6" sn="14.37" a="1192.15" fwhm="0.000751" res="487380.4" algo="FTMS"/>
<pk mz="366.127507" i="2237043.8" z="-1" sn="16.81" a="1519.19" fwhm="0.000792" res="462123.0" algo="FTMS" component_name="HE" deconvoluted_molecular_mass="365.124542" deconvoluted_isotopic_mass="366.127853"/>
<pk mz="366.140566" i="1898103.1" sn="13.90" a="1303.66" fwhm="0.000825" res="443578.7" algo="FTMS"/>
<pk mz="366.164038" i="1268349.3" sn="8.50" a="732.60" fwhm="0.000825" res="443862.1" algo="FTMS"/>
<pk mz="366.213370" i="1689482.1" sn="12.11" a="1145.97" fwhm="0.000787" res="465088.8" algo="FTMS"/>
<pk mz="367.030651" i="5491296.0" sn="44.71" a="4582.86" fwhm="0.000881" res="416633.1" algo="FTMS"/>
<pk mz="367.067076" i="12438121.0" z="-1" sn="104.27" a="10668.97" fwhm="0.000853" res="430173.4" algo="FTMS" component_name="BQ" deconvoluted_molecular_mass="367.067428" deconvoluted_isotopic_mass="367.067424"/>
<pk mz="367.078386" i="1662060.3" sn="11.87" a="946.75" fwhm="0.000727" res="505179.1" algo="FTMS"/>
<pk mz="367.080212" i="1142892.8" sn="7.42" a="455.97" fwhm="0.000680" res="540083.7" algo="FTMS"/>
<pk mz="367.097921" i="2052977.4" z="-1" sn="15.23" a="1426.71" fwhm="0.000790" res="464431.0" algo="FTMS" component_name="CJ" deconvoluted_molecular_mass="365.088620" deconvoluted_isotopic_mass="367.098268"/>
<pk mz="367.103445" i="15491699.0" z="-1" sn="130.45" a="13673.24" fwhm="0.000861" res="426475.0" algo="FTMS" component_name="w" deconvoluted_molecular_mass="367.104046" deconvoluted_isotopic_mass="367.103792"/>
<pk mz="367.114753" i="1623669.8" sn="11.55" a="1040.75" fwhm="0.000813" res="451376.5" algo="FTMS"/>
<pk mz="367.116490" i="4436598.0" sn="35.66" a="3670.66" fwhm="0.000866" res="423879.9" algo="FTMS"/>
<pk mz="367.134310" i="3061883.0" sn="23.88" a="2316.90" fwhm="0.000854" res="430027.1" algo="FTMS"/>
<pk mz="367.139848" i="8642172.0" sn="71.72" a="7268.02" fwhm="0.000863" res="425419.9" algo="FTMS"/>
<pk mz="367.152901" i="6531712.0" sn="53.63" a="5171.79" fwhm="0.000835" res="439664.2" algo="FTMS"/>
<pk mz="367.170811" i="1235844.5" sn="8.22" a="836.37" fwhm="0.000832" res="441356.2" algo="FTMS"/>
<pk mz="367.176214" i="4530310.0" sn="36.47" a="3642.58" fwhm="0.000840" res="437040.4" algo="FTMS"/>
<pk mz="367.189297" i="1968009.3" sn="14.50" a="1218.62" fwhm="0.000756" res="485684.2" algo="FTMS"/>
<pk mz="367.207116" i="3055758.0" sn="23.82" a="2414.03" fwhm="0.000864" res="424990.4" algo="FTMS"/>
<pk mz="367.212619" i="2053775.4" sn="15.23" a="1149.21" fwhm="0.000717" res="512250.6" algo="FTMS"/>
<pk mz="367.216033" i="1416336.3" sn="9.77" a="940.65" fwhm="0.000835" res="439647.6" algo="FTMS"/>
<pk mz="367.225573" i="1405330.8" sn="9.67" a="707.36" fwhm="0.000704" res="521950.2" algo="FTMS"/>
<pk mz="368.034000" i="1187686.0" sn="7.81" a="464.77" fwhm="0.000672" res="547819.9" algo="FTMS"/>
<pk mz="368.041237" i="1333095.9" sn="9.05" a="822.31" fwhm="0.000865" res="425559.6" algo="FTMS"/>
<pk mz="368.062332" i="3165037.3" sn="24.76" a="2644.93" fwhm="0.000881" res="417650.6" algo="FTMS"/>
<pk mz="368.070447" i="1987183.5" z="-1" sn="14.66" a="1236.91" fwhm="0.000776" res="474321.1" algo="FTMS" component_name="BQ" deconvoluted_molecular_mass="367.067428" deconvoluted_isotopic_mass="368.070796"/>
<pk mz="368.075396" i="1210736.8" sn="8.00" a="646.49" fwhm="0.000726" res="507261.3" algo="FTMS"/>
<pk mz="368.098741" i="3349878.8" sn="26.34" a="2464.68" fwhm="0.000816" res="451066.2" algo="FTMS"/>
<pk mz="368.106866" i="2714489.0" z="-1" sn="20.90" a="2097.16" fwhm="0.000834" res="441547.0" algo="FTMS" component_name="w" deconvoluted_molecular_mass="367.104046" deconvoluted_isotopic_mass="368.107216"/>
<pk mz="368.111735" i="1215866.3" sn="8.05" a="663.22" fwhm="0.000736" res="500211.1" algo="FTMS"/>
<pk mz="368.135025" i="2099072.3" sn="15.62" a="1424.75" fwhm="0.000782" res="470511.0" algo="FTMS"/>
<pk mz="368.143186" i="1909890.5" sn="14.00" a="1202.19" fwhm="0.000760" res="484136.0" algo="FTMS"/>
<pk mz="368.156276" i="1250181.9" sn="8.34" a="596.04" fwhm="0.000677" res="543723.8" algo="FTMS"/>
<pk mz="369.025222" i="2273384.8" sn="17.11" a="1680.25" fwhm="0.000848" res="435378.0" algo="FTMS"/>
<pk mz="369.046332" i="6993006.5" sn="57.58" a="5698.76" fwhm="0.000835" res="442143.9" algo="FTMS"/>
<pk mz="369.061610" i="1412722.3" sn="9.73" a="684.80" fwhm="0.000687" res="537313.3" algo="FTMS"/>
<pk mz="369.082719" i="12373112.0" z="-1" sn="103.71" a="10994.23" fwhm="0.000877" res="420640.7" algo="FTMS" component_name="BU" deconvoluted_molecular_mass="369.083075" deconvoluted_isotopic_mass="369.083071"/>
<pk mz="369.093920" i="1665914.8" sn="11.90" a="1106.48" fwhm="0.000872" res="423060.4" algo="FTMS"/>
<pk mz="369.113609" i="1366655.9" z="-1" sn="9.34" a="787.59" fwhm="0.000738" res="500358.1" algo="FTMS" component_name="w" deconvoluted_molecular_mass="367.104046" deconvoluted_isotopic_mass="369.113961"/>
<pk mz="369.119110" i="11742337.0" z="-1" sn="98.30" a="10136.64" fwhm="0.000870" res="424461.7" algo="FTMS" component_name="CI" deconvoluted_molecular_mass="369.119475" deconvoluted_isotopic_mass="369.119462"/>
<pk mz="369.132109" i="2348164.8" sn="17.75" a="1858.12" fwhm="0.000917" res="402343.9" algo="FTMS"/>
<pk mz="369.149915" i="2177673.3" sn="16.29" a="1634.08" fwhm="0.000846" res="436244.7" algo="FTMS"/>
<pk mz="369.155503" i="9191563.0" z="-1" sn="76.43" a="8003.71" fwhm="0.000874" res="422339.0" algo="FTMS" component_name="GJ" deconvoluted_molecular_mass="369.156014" deconvoluted_isotopic_mass="369.155855"/>
<pk mz="369.168593" i="2217870.3" sn="16.64" a="1576.99" fwhm="0.000855" res="431704.2" algo="FTMS"/>
<pk mz="369.191889" i="6756500.5" sn="55.55" a="5564.13" fwhm="0.000851" res="433696.1" algo="FTMS"/>
<pk mz="369.228282" i="2735773.8" sn="21.08" a="2112.96" fwhm="0.000868" res="425383.0" algo="FTMS"/>
<pk mz="370.020424" i="1605740.5" sn="11.39" a="927.50" fwhm="0.000762" res="485412.2" algo="FTMS"/>
<pk mz="370.041613" i="1510002.0" sn="10.56" a="814.22" fwhm="0.000738" res="501173.0" algo="FTMS"/>
<pk mz="370.049852" i="1329780.3" sn="9.02" a="813.50" fwhm="0.000894" res="414015.3" algo="FTMS"/>
<pk mz="370.056898" i="1314550.0" sn="8.89" a="1086.93" fwhm="0.001009" res="366699.2" algo="FTMS"/>
<pk mz="370.078001" i="2771835.5" sn="21.38" a="2161.95" fwhm="0.000853" res="433996.7" algo="FTMS"/>
<pk mz="370.086090" i="2406781.8" z="-1" sn="18.25" a="1536.37" fwhm="0.000767" res="482738.0" algo="FTMS" component_name="BU" deconvoluted_molecular_mass="369.083075" deconvoluted_isotopic_mass="370.086444"/>
<pk mz="370.091118" i="1119615.0" sn="7.22" a="540.93" fwhm="0.000747" res="495468.6" algo="FTMS"/>
<pk mz="370.114377" i="2613637.0" sn="20.03" a="2023.42" fwhm="0.000875" res="422797.9" algo="FTMS"/>
<pk mz="370.122528" i="2530183.3" z="-1" sn="19.31" a="1896.86" fwhm="0.000804" res="460290.9" algo="FTMS" component_name="CI" deconvoluted_molecular_mass="369.119475" deconvoluted_isotopic_mass="370.122881"/>
<pk mz="370.125631" i="2018440.0" sn="14.92" a="1604.64" fwhm="0.000889" res="416436.3" algo="FTMS"/>
<pk mz="370.127416" i="2775432.5" sn="21.41" a="2054.13" fwhm="0.000856" res="432269.4" algo="FTMS"/>
<pk mz="370.158903" i="2049680.6" z="-1" sn="15.19" a="1383.37" fwhm="0.000836" res="442900.5" algo="FTMS" component_name="GJ" deconvoluted_molecular_mass="369.156014" deconvoluted_isotopic_mass="370.159257"/>
<pk mz="370.187210" i="1176984.1" sn="7.71" a="772.64" fwhm="0.000898" res="412288.3" algo="FTMS"/>
<pk mz="370.195314" i="1217306.1" sn="8.05" a="748.59" fwhm="0.000917" res="403571.0" algo="FTMS"/>
<pk mz="371.005837" i="5358189.5" sn="43.56" a="4646.30" fwhm="0.000885" res="419379.5" algo="FTMS"/>
<pk mz="371.025601" i="1850482.8" sn="13.48" a="1277.99" fwhm="0.000858" res="432211.6" algo="FTMS"/>
<pk mz="371.040910" i="2816630.8" sn="21.76" a="2308.69" fwhm="0.000931" res="398505.4" algo="FTMS"/>
<pk mz="371.052303" i="1314681.8" sn="8.89" a="792.56" fwhm="0.000797" res="465529.2" algo="FTMS"/>
<pk mz="371.062008" i="7342716.5" sn="60.57" a="6425.67" fwhm="0.000902" res="411590.3" algo="FTMS"/>
<pk mz="371.077219" i="2062976.3" sn="15.30" a="1243.58" fwhm="0.000789" res="470549.7" algo="FTMS"/>
<pk mz="371.098400" i="11161222.0" z="-1" sn="93.31" a="9687.87" fwhm="0.000885" res="419247.8" algo="FTMS" component_name="DC" deconvoluted_molecular_mass="371.098759" deconvoluted_isotopic_mass="371.098756"/>
<pk mz="371.109672" i="1325320.8" sn="8.98" a="868.85" fwhm="0.000868" res="427398.7" algo="FTMS"/>
<pk mz="371.113585" i="1747337.8" sn="12.60" a="1390.62" fwhm="0.000897" res="413928.8" algo="FTMS"/>
<pk mz="371.126659" i="1596813.1" sn="11.31" a="1139.86" fwhm="0.000877" res="422989.9" algo="FTMS"/>
<pk mz="371.134769" i="10768015.0" z="-1" sn="89.94" a="9269.98" fwhm="0.000851" res="435923.2" algo="FTMS" component_name="DP" deconvoluted_molecular_mass="371.135127" deconvoluted_isotopic_mass="371.135125"/>
<pk mz="371.146026" i="3691666.3" sn="29.27" a="2648.64" fwhm="0.000795" res="466877.7" algo="FTMS"/>
<pk mz="371.147870" i="1197970.8" sn="7.89" a="823.78" fwhm="0.000840" res="441759.3" algo="FTMS"/>
<pk mz="371.162929" i="1222550.6" z="-1" sn="8.10" a="905.74" fwhm="0.001039" res="357287.5" algo="FTMS" component_name="GJ" deconvoluted_molecular_mass="369.156014" deconvoluted_isotopic_mass="371.163285"/>
<pk mz="371.171156" i="11429529.0" z="-1" sn="95.61" a="9882.87" fwhm="0.000887" res="418601.0" algo="FTMS" component_name="CT" deconvoluted_molecular_mass="371.171519" deconvoluted_isotopic_mass="371.171512"/>
<pk mz="371.182405" i="1131931.8" sn="7.32" a="579.13" fwhm="0.000741" res="500857.6" algo="FTMS"/>
<pk mz="371.199482" i="1519776.1" sn="10.65" a="913.14" fwhm="0.000776" res="478466.1" algo="FTMS"/>
<pk mz="371.207521" i="7252642.5" sn="59.80" a="6122.14" fwhm="0.000874" res="424740.5" algo="FTMS"/>
<pk mz="371.244004" i="1307051.8" sn="8.82" a="926.70" fwhm="0.000907" res="409326.7" algo="FTMS"/>
<pk mz="372.036017" i="1907322.4" sn="13.97" a="1198.25" fwhm="0.000791" res="470373.7" algo="FTMS"/>
<pk mz="372.057268" i="1592063.9" sn="11.26" a="1499.03" fwhm="0.001125" res="330685.7" algo="FTMS"/>
<pk mz="372.065435" i="1619842.0" sn="11.50" a="946.80" fwhm="0.000741" res="502182.8" algo="FTMS"/>
<pk mz="372.072474" i="1977987.9" sn="14.57" a="1376.74" fwhm="0.000836" res="444963.9" algo="FTMS"/>
<pk mz="372.093623" i="2025353.4" sn="14.98" a="1666.46" fwhm="0.000974" res="381926.2" algo="FTMS"/>
<pk mz="372.101763" i="2124683.5" z="-1" sn="15.83" a="1630.88" fwhm="0.000886" res="419876.9" algo="FTMS" component_name="DC" deconvoluted_molecular_mass="371.098759" deconvoluted_isotopic_mass="372.102121"/>
<pk mz="372.124557" i="1129105.5" sn="7.29" a="499.00" fwhm="0.000704" res="528947.1" algo="FTMS"/>
<pk mz="372.129976" i="1410706.9" sn="9.71" a="862.52" fwhm="0.000775" res="480154.5" algo="FTMS"/>
<pk mz="372.138124" i="2027925.0" z="-1" sn="15.00" a="1409.18" fwhm="0.000852" res="436679.7" algo="FTMS" component_name="DP" deconvoluted_molecular_mass="371.135127" deconvoluted_isotopic_mass="372.138482"/>
<pk mz="372.141263" i="2112149.8" sn="15.72" a="1665.13" fwhm="0.000921" res="403954.8" algo="FTMS"/>
<pk mz="372.166398" i="1348764.4" z="-1" sn="9.18" a="725.32" fwhm="0.000728" res="511007.8" algo="FTMS" component_name="GJ" deconvoluted_molecular_mass="369.156014" deconvoluted_isotopic_mass="372.166756"/>
<pk mz="372.174537" i="2235038.5" z="-1" sn="16.78" a="1604.57" fwhm="0.000822" res="452503.7" algo="FTMS" component_name="CT" deconvoluted_molecular_mass="371.171519" deconvoluted_isotopic_mass="372.174895"/>
<pk mz="372.177720" i="1267871.4" sn="8.48" a="757.88" fwhm="0.000804" res="462924.5" algo="FTMS"/>
<pk mz="372.202780" i="1274789.9" sn="8.54" a="681.13" fwhm="0.000715" res="520545.4" algo="FTMS"/>
<pk mz="372.210906" i="1388200.0" sn="9.52" a="963.01" fwhm="0.000887" res="419442.2" algo="FTMS"/>
<pk mz="372.214005" i="2599848.8" sn="19.90" a="2265.68" fwhm="0.000959" res="388286.5" algo="FTMS"/>
<pk mz="372.303880" i="13377472.0" z="-1" sn="112.31" a="11886.76" fwhm="0.000903" res="412188.6" algo="FTMS" component_name="AZ" deconvoluted_molecular_mass="372.304236" deconvoluted_isotopic_mass="372.304239"/>
<pk mz="373.002806" i="1441398.5" sn="9.97" a="1059.24" fwhm="0.000970" res="384563.0" algo="FTMS"/>
<pk mz="373.020099" i="3487867.0" sn="27.52" a="2716.89" fwhm="0.000869" res="429230.8" algo="FTMS"/>
<pk mz="373.041210" i="2455936.5" sn="18.67" a="1754.77" fwhm="0.000870" res="428725.3" algo="FTMS"/>
<pk mz="373.056506" i="3285124.5" sn="25.78" a="2825.83" fwhm="0.000890" res="419127.2" algo="FTMS"/>
<pk mz="373.067686" i="1490311.4" sn="10.39" a="1126.16" fwhm="0.000866" res="430613.7" algo="FTMS"/>
<pk mz="373.077625" i="6704266.0" sn="55.09" a="5960.15" fwhm="0.000913" res="408647.7" algo="FTMS"/>
<pk mz="373.092877" i="3145358.0" sn="24.58" a="2332.76" fwhm="0.000832" res="448448.4" algo="FTMS"/>
<pk mz="373.101961" i="3059344.5" sn="23.84" a="2363.10" fwhm="0.000862" res="432823.5" algo="FTMS"/>
<pk mz="373.105962" i="1553553.4" sn="10.93" a="1108.08" fwhm="0.000853" res="437436.9" algo="FTMS"/>
<pk mz="373.114014" i="7111827.5" sn="58.59" a="6087.48" fwhm="0.000876" res="425808.5" algo="FTMS"/>
<pk mz="373.125347" i="1750678.5" sn="12.62" a="1185.09" fwhm="0.000811" res="460192.3" algo="FTMS"/>
<pk mz="373.129281" i="2122647.5" sn="15.81" a="1557.57" fwhm="0.000816" res="457013.8" algo="FTMS"/>
<pk mz="373.142365" i="2582171.0" sn="19.75" a="1973.23" fwhm="0.000885" res="421537.1" algo="FTMS"/>
<pk mz="373.150395" i="10428573.0" z="-1" sn="87.02" a="8923.93" fwhm="0.000870" res="428896.0" algo="FTMS" component_name="ED" deconvoluted_molecular_mass="373.150742" deconvoluted_isotopic_mass="373.150755"/>
<pk mz="373.172851" i="1905314.9" sn="13.95" a="1230.00" fwhm="0.000753" res="495445.8" algo="FTMS"/>
<pk mz="373.178625" i="1562788.4" sn="11.01" a="1130.77" fwhm="0.000912" res="409137.8" algo="FTMS"/>
<pk mz="373.186789" i="9105574.0" z="-1" sn="75.68" a="7860.83" fwhm="0.000876" res="426096.2" algo="FTMS" component_name="GP" deconvoluted_molecular_mass="373.187362" deconvoluted_isotopic_mass="373.187149"/>
<pk mz="373.223155" i="4760240.0" sn="38.42" a="4002.90" fwhm="0.000897" res="415997.9" algo="FTMS"/>
<pk mz="373.307209" i="3258566.0" z="-1" sn="25.55" a="2604.26" fwhm="0.000897" res="416106.9" algo="FTMS" component_name="AZ" deconvoluted_molecular_mass="372.304236" deconvoluted_isotopic_mass="373.307570"/>
<pk mz="374.015358" i="1443198.6" sn="9.85" a="1054.60" fwhm="0.000983" res="380365.4" algo="FTMS"/>
<pk mz="374.051729" i="2810248.0" sn="21.41" a="2148.02" fwhm="0.000885" res="422796.8" algo="FTMS"/>
<pk mz="374.088159" i="2229393.5" sn="16.50" a="1738.05" fwhm="0.000909" res="411359.6" algo="FTMS"/>
<pk mz="374.109235" i="2338711.0" sn="17.42" a="1891.55" fwhm="0.000869" res="430478.4" algo="FTMS"/>
<pk mz="374.117392" i="1333657.3" sn="8.92" a="785.57" fwhm="0.000798" res="468841.5" algo="FTMS"/>
<pk mz="374.145623" i="2527136.5" sn="19.02" a="1949.92" fwhm="0.000896" res="417798.6" algo="FTMS"/>
<pk mz="374.153642" i="1758114.6" z="-1" sn="12.51" a="1216.10" fwhm="0.000853" res="438801.7" algo="FTMS" component_name="ED" deconvoluted_molecular_mass="373.150742" deconvoluted_isotopic_mass="374.154005"/>
<pk mz="374.156854" i="2526627.5" sn="19.01" a="1809.63" fwhm="0.000783" res="477992.8" algo="FTMS"/>
<pk mz="374.182037" i="1481130.0" sn="10.17" a="1061.52" fwhm="0.000814" res="459762.3" algo="FTMS"/>
<pk mz="374.190089" i="2307756.3" z="-1" sn="17.16" a="1786.19" fwhm="0.000909" res="411678.2" algo="FTMS" component_name="GP" deconvoluted_molecular_mass="373.187362" deconvoluted_isotopic_mass="374.190451"/>
<pk mz="374.244893" i="1142970.5" sn="7.31" a="568.67" fwhm="0.000771" res="485352.7" algo="FTMS"/>
<pk mz="374.300902" i="4332489.0" sn="34.29" a="3440.34" fwhm="0.000873" res="428782.2" algo="FTMS"/>
<pk mz="374.319631" i="2028749.9" sn="14.80" a="1430.19" fwhm="0.000869" res="430835.6" algo="FTMS"/>
<pk mz="375.035804" i="4840072.5" sn="38.58" a="4263.64" fwhm="0.000930" res="403227.4" algo="FTMS"/>
<pk mz="375.047042" i="1804171.6" sn="12.90" a="1130.27" fwhm="0.000764" res="491212.3" algo="FTMS"/>
<pk mz="375.056869" i="2138254.3" sn="15.73" a="1498.64" fwhm="0.000805" res="465759.6" algo="FTMS"/>
<pk mz="375.072157" i="5734034.0" sn="46.14" a="5042.88" fwhm="0.000915" res="409993.5" algo="FTMS"/>
<pk mz="375.083400" i="3248277.0" sn="25.11" a="2522.73" fwhm="0.000878" res="427038.4" algo="FTMS"/>
<pk mz="375.085286" i="2202261.5" sn="16.27" a="2008.17" fwhm="0.001032" res="363433.8" algo="FTMS"/>
<pk mz="375.093242" i="3090583.8" sn="23.78" a="2638.58" fwhm="0.000902" res="415650.8" algo="FTMS"/>
<pk mz="375.099922" i="3147929.5" sn="24.27" a="2356.79" fwhm="0.000858" res="437425.9" algo="FTMS"/>
<pk mz="375.103054" i="1123610.3" sn="7.14" a="790.35" fwhm="0.001013" res="370286.0" algo="FTMS"/>
<pk mz="375.108503" i="4818587.5" sn="38.40" a="3788.21" fwhm="0.000844" res="444392.7" algo="FTMS"/>
<pk mz="375.119864" i="1453982.6" sn="9.94" a="847.87" fwhm="0.000745" res="503563.5" algo="FTMS"/>
<pk mz="375.121576" i="3035295.0" sn="23.31" a="2438.02" fwhm="0.000904" res="415091.9" algo="FTMS"/>
<pk mz="375.129664" i="5696161.0" sn="45.82" a="5299.52" fwhm="0.000932" res="402527.4" algo="FTMS"/>
<pk mz="375.144922" i="3195557.3" sn="24.67" a="2470.82" fwhm="0.000856" res="438284.0" algo="FTMS"/>
<pk mz="375.158005" i="6417064.5" sn="51.92" a="5219.62" fwhm="0.000866" res="433293.6" algo="FTMS"/>
<pk mz="375.163554" i="2647210.0" sn="20.03" a="1953.51" fwhm="0.000858" res="437480.7" algo="FTMS"/>
<pk mz="375.166035" i="5940906.5" sn="47.89" a="5492.87" fwhm="0.000948" res="395802.2" algo="FTMS"/>
<pk mz="375.181240" i="1702574.6" sn="12.04" a="1135.97" fwhm="0.000809" res="463906.5" algo="FTMS"/>
<pk mz="375.194397" i="2335922.0" z="-1" sn="17.40" a="1638.41" fwhm="0.000818" res="458735.6" algo="FTMS" component_name="GP" deconvoluted_molecular_mass="373.187362" deconvoluted_isotopic_mass="375.194762"/>
<pk mz="375.202450" i="4675252.0" sn="37.18" a="3665.32" fwhm="0.000855" res="438740.7" algo="FTMS"/>
<pk mz="375.238796" i="1765309.6" sn="12.57" a="1276.50" fwhm="0.000869" res="431741.8" algo="FTMS"/>
<pk mz="375.304325" i="1165262.8" sn="7.49" a="731.79" fwhm="0.001005" res="373326.0" algo="FTMS"/>
<pk mz="376.031027" i="2923916.3" sn="22.37" a="2307.86" fwhm="0.000893" res="421214.9" algo="FTMS"/>
<pk mz="376.067448" i="3894165.8" sn="30.58" a="3410.29" fwhm="0.000913" res="411861.8" algo="FTMS"/>
<pk mz="376.075581" i="1536151.9" sn="10.63" a="1053.71" fwhm="0.000912" res="412505.6" algo="FTMS"/>
<pk mz="376.078573" i="1397400.8" sn="9.46" a="887.29" fwhm="0.000800" res="470306.7" algo="FTMS"/>
<pk mz="376.088610" i="1154459.4" sn="7.40" a="599.43" fwhm="0.000730" res="515037.8" algo="FTMS"/>
<pk mz="376.103823" i="2473375.3" sn="18.56" a="1796.99" fwhm="0.000824" res="456706.9" algo="FTMS"/>
<pk mz="376.124943" i="2663844.8" sn="20.17" a="2201.18" fwhm="0.000893" res="421163.9" algo="FTMS"/>
<pk mz="376.140227" i="1140648.8" sn="7.28" a="719.12" fwhm="0.000948" res="396776.8" algo="FTMS"/>
<pk mz="376.161288" i="3529134.3" sn="27.49" a="2838.08" fwhm="0.000879" res="428103.7" algo="FTMS"/>
<pk mz="376.197692" i="1290295.8" z="-1" sn="8.55" a="820.90" fwhm="0.000859" res="438174.2" algo="FTMS" component_name="GP" deconvoluted_molecular_mass="373.187362" deconvoluted_isotopic_mass="376.198059"/>
<pk mz="377.015050" i="3916429.0" sn="30.76" a="3098.32" fwhm="0.000882" res="427604.8" algo="FTMS"/>
<pk mz="377.051394" i="9424023.0" z="-1" sn="77.35" a="8738.03" fwhm="0.000940" res="401061.8" algo="FTMS" component_name="FU" deconvoluted_molecular_mass="377.051768" deconvoluted_isotopic_mass="377.051763"/>
<pk mz="377.062657" i="3904153.5" sn="30.66" a="2972.81" fwhm="0.000832" res="453438.0" algo="FTMS"/>
<pk mz="377.064552" i="1883802.0" sn="13.57" a="1489.25" fwhm="0.000948" res="397941.7" algo="FTMS"/>
<pk mz="377.072648" i="1281308.1" sn="8.47" a="935.56" fwhm="0.000930" res="405511.1" algo="FTMS"/>
<pk mz="377.085655" i="5256351.5" sn="42.10" a="4567.69" fwhm="0.000909" res="414744.8" algo="FTMS"/>
<pk mz="377.087806" i="10572960.0" z="-1" sn="87.07" a="10042.58" fwhm="0.000926" res="407134.6" algo="FTMS" component_name="DS" deconvoluted_molecular_mass="377.088178" deconvoluted_isotopic_mass="377.088175"/>
<pk mz="377.091195" i="1176224.9" sn="7.58" a="597.25" fwhm="0.000737" res="511560.6" algo="FTMS"/>
<pk mz="377.099098" i="3381411.0" sn="26.24" a="2780.54" fwhm="0.000886" res="425468.4" algo="FTMS"/>
<pk mz="377.100879" i="3317923.5" sn="25.70" a="2568.44" fwhm="0.000858" res="439699.0" algo="FTMS"/>
<pk mz="377.108968" i="2014373.5" sn="14.67" a="1518.86" fwhm="0.000918" res="410799.7" algo="FTMS"/>
<pk mz="377.118604" i="1518760.1" sn="10.48" a="979.95" fwhm="0.000807" res="467561.6" algo="FTMS"/>
<pk mz="377.124185" i="7857321.5" sn="64.10" a="7090.09" fwhm="0.000914" res="412397.1" algo="FTMS"/>
<pk mz="377.135393" i="2430636.5" sn="18.19" a="1888.68" fwhm="0.000869" res="434064.3" algo="FTMS"/>
<pk mz="377.137262" i="6495405.0" sn="52.58" a="5872.64" fwhm="0.000913" res="413135.3" algo="FTMS"/>
<pk mz="377.145329" i="2449583.0" sn="18.35" a="1960.62" fwhm="0.000896" res="420958.0" algo="FTMS"/>
<pk mz="377.155034" i="2041265.6" sn="14.90" a="1695.47" fwhm="0.001030" res="366287.1" algo="FTMS"/>
<pk mz="377.160612" i="4188339.0" sn="33.06" a="3489.52" fwhm="0.000900" res="419114.3" algo="FTMS"/>
<pk mz="377.173635" i="5720246.5" sn="46.02" a="5087.74" fwhm="0.000935" res="403594.0" algo="FTMS"/>
<pk mz="377.181720" i="1980856.5" sn="14.39" a="1386.42" fwhm="0.000835" res="451641.7" algo="FTMS"/>
<pk mz="377.196910" i="1727676.5" sn="12.25" a="1239.87" fwhm="0.000855" res="441008.7" algo="FTMS"/>
<pk mz="377.210018" i="5577920.0" sn="44.82" a="4974.19" fwhm="0.000927" res="407038.2" algo="FTMS"/>
<pk mz="377.218054" i="1395906.0" sn="9.44" a="776.85" fwhm="0.000801" res="471125.5" algo="FTMS"/>
<pk mz="378.010250" i="1470608.8" sn="10.07" a="1106.31" fwhm="0.000911" res="415071.2" algo="FTMS"/>
<pk mz="378.046697" i="4436378.5" sn="35.16" a="3531.22" fwhm="0.000862" res="438537.0" algo="FTMS"/>
<pk mz="378.054772" i="1578908.4" z="-1" sn="10.99" a="1105.07" fwhm="0.000869" res="434962.2" algo="FTMS" component_name="FU" deconvoluted_molecular_mass="377.051768" deconvoluted_isotopic_mass="378.055144"/>
<pk mz="378.057904" i="1225373.3" sn="8.00" a="717.93" fwhm="0.000792" res="477096.4" algo="FTMS"/>
<pk mz="378.083037" i="4784548.0" sn="38.10" a="4331.86" fwhm="0.000924" res="408984.0" algo="FTMS"/>
<pk mz="378.091166" i="1916581.9" z="-1" sn="13.84" a="1459.88" fwhm="0.000948" res="398908.9" algo="FTMS" component_name="DS" deconvoluted_molecular_mass="377.088178" deconvoluted_isotopic_mass="378.091537"/>
<pk mz="378.104187" i="1661609.3" sn="11.69" a="1163.68" fwhm="0.000853" res="443226.5" algo="FTMS"/>
<pk mz="378.119418" i="2704301.3" sn="20.51" a="2168.68" fwhm="0.000910" res="415741.0" algo="FTMS"/>
<pk mz="378.127600" i="1283375.4" sn="8.49" a="941.94" fwhm="0.000948" res="398754.9" algo="FTMS"/>
<pk mz="378.140572" i="4444595.0" sn="35.23" a="3638.75" fwhm="0.000876" res="431444.1" algo="FTMS"/>
<pk mz="378.176958" i="2577340.3" sn="19.43" a="1778.19" fwhm="0.000823" res="459718.5" algo="FTMS"/>
<pk mz="378.213461" i="1367493.9" sn="9.20" a="785.90" fwhm="0.000792" res="477290.7" algo="FTMS"/>
<pk mz="379.030686" i="6702747.0" sn="54.33" a="6014.72" fwhm="0.000934" res="405957.3" algo="FTMS"/>
<pk mz="379.034119" i="2019740.1" sn="14.71" a="1345.11" fwhm="0.000839" res="451551.6" algo="FTMS"/>
<pk mz="379.041881" i="1777822.1" z="-11" sn="12.67" a="1163.62" fwhm="0.000797" res="475573.2" algo="FTMS" component_name="EH" deconvoluted_molecular_mass="4178.562794" deconvoluted_isotopic_mass="4179.543052"/>
<pk mz="379.067060" i="12312229.0" z="-1" sn="101.78" a="11465.21" fwhm="0.000915" res="414432.6" algo="FTMS" component_name="BX" deconvoluted_molecular_mass="379.067431" deconvoluted_isotopic_mass="379.067433"/>
<pk mz="379.078331" i="3472551.8" sn="27.00" a="2826.96" fwhm="0.000893" res="424345.3" algo="FTMS"/>
<pk mz="379.080136" i="3591848.3" sn="28.01" a="2982.18" fwhm="0.000899" res="421661.1" algo="FTMS"/>
<pk mz="379.082664" i="1675688.8" sn="11.80" a="1300.07" fwhm="0.000897" res="422419.9" algo="FTMS"/>
<pk mz="379.097990" i="1340588.8" sn="8.97" a="837.06" fwhm="0.000819" res="462830.2" algo="FTMS"/>
<pk mz="379.103459" i="13852334.0" z="-1" sn="114.80" a="13206.30" fwhm="0.000926" res="409365.1" algo="FTMS" component_name="AR" deconvoluted_molecular_mass="379.104267" deconvoluted_isotopic_mass="379.103832"/>
<pk mz="379.114668" i="2327217.3" sn="17.31" a="1948.43" fwhm="0.000962" res="394280.5" algo="FTMS"/>
<pk mz="379.116498" i="5928625.5" sn="47.78" a="5189.93" fwhm="0.000936" res="405083.2" algo="FTMS"/>
<pk mz="379.134328" i="2718646.3" z="-11" sn="20.63" a="2602.84" fwhm="0.001050" res="360975.7" algo="FTMS" component_name="EH" deconvoluted_molecular_mass="4178.562794" deconvoluted_isotopic_mass="4180.559968"/>
<pk mz="379.139833" i="9881272.0" z="-1" sn="81.21" a="9312.72" fwhm="0.000937" res="404632.0" algo="FTMS" component_name="FC" deconvoluted_molecular_mass="379.140222" deconvoluted_isotopic_mass="379.140206"/>
<pk mz="379.152924" i="7570107.0" sn="61.66" a="6744.11" fwhm="0.000911" res="415988.0" algo="FTMS"/>
<pk mz="379.170715" i="1782975.9" sn="12.71" a="1228.16" fwhm="0.000881" res="430411.4" algo="FTMS"/>
<pk mz="379.176251" i="4294849.0" sn="33.96" a="3468.19" fwhm="0.000886" res="427943.5" algo="FTMS"/>
<pk mz="379.189316" i="5670596.5" sn="45.60" a="4766.25" fwhm="0.000895" res="423606.7" algo="FTMS"/>
<pk mz="379.207081" i="1777609.4" sn="12.67" a="1376.92" fwhm="0.000939" res="403753.6" algo="FTMS"/>
<pk mz="379.212602" i="1202890.8" sn="7.80" a="616.44" fwhm="0.000693" res="547585.5" algo="FTMS"/>
<pk mz="379.225672" i="10294990.0" z="-11" sn="84.71" a="9526.65" fwhm="0.000942" res="402521.9" algo="FTMS" component_name="EH" deconvoluted_molecular_mass="4178.562794" deconvoluted_isotopic_mass="4181.564754"/>
<pk mz="380.062300" i="4915113.0" sn="39.20" a="4261.63" fwhm="0.000908" res="418383.9" algo="FTMS"/>
<pk mz="380.070387" i="2163882.8" z="-1" sn="15.93" a="1473.19" fwhm="0.000856" res="443932.0" algo="FTMS" component_name="BX" deconvoluted_molecular_mass="379.067431" deconvoluted_isotopic_mass="380.070763"/>
<pk mz="380.098702" i="9074610.0" z="-1" sn="74.39" a="8328.21" fwhm="0.000925" res="410791.3" algo="FTMS" component_name="GS" deconvoluted_molecular_mass="380.098280" deconvoluted_isotopic_mass="380.099077"/>
<pk mz="380.106816" i="2203828.5" z="-1" sn="16.27" a="1530.33" fwhm="0.000852" res="446316.4" algo="FTMS" component_name="AR" deconvoluted_molecular_mass="379.104267" deconvoluted_isotopic_mass="380.107192"/>
<pk mz="380.111874" i="1363381.8" sn="9.16" a="767.87" fwhm="0.000818" res="464593.1" algo="FTMS"/>
<pk mz="380.119889" i="2008247.8" sn="14.61" a="1490.48" fwhm="0.000907" res="418998.0" algo="FTMS"/>
<pk mz="380.135141" i="1877435.8" sn="13.51" a="1269.08" fwhm="0.000841" res="451846.0" algo="FTMS"/>
<pk mz="380.143263" i="2065085.9" z="-1" sn="15.10" a="1721.77" fwhm="0.000930" res="408960.0" algo="FTMS" component_name="FC" deconvoluted_molecular_mass="379.140222" deconvoluted_isotopic_mass="380.143639"/>
<pk mz="380.156207" i="1367617.3" sn="9.20" a="1052.51" fwhm="0.000945" res="402178.1" algo="FTMS"/>
<pk mz="380.229055" i="2150356.3" sn="15.82" a="1648.81" fwhm="0.000882" res="431317.8" algo="FTMS"/>
<pk mz="381.009967" i="1535392.5" sn="10.61" a="1031.82" fwhm="0.000873" res="436546.9" algo="FTMS"/>
<pk mz="381.046336" i="10524842.0" z="-1" sn="86.65" a="9761.64" fwhm="0.000946" res="402981.5" algo="FTMS" component_name="DZ" deconvoluted_molecular_mass="381.046728" deconvoluted_isotopic_mass="381.046714"/>
<pk mz="381.057545" i="1467564.9" sn="10.04" a="1016.59" fwhm="0.000843" res="451904.2" algo="FTMS"/>
<pk mz="381.077144" i="1807538.0" sn="12.91" a="1453.75" fwhm="0.000949" res="401684.6" algo="FTMS"/>
<pk mz="381.082715" i="17772724.0" z="-1" sn="147.96" a="17336.96" fwhm="0.000951" res="400702.3" algo="FTMS" component_name="f" deconvoluted_molecular_mass="381.083273" deconvoluted_isotopic_mass="381.083093"/>
<pk mz="381.094021" i="2354102.5" sn="17.54" a="1907.75" fwhm="0.000938" res="406149.1" algo="FTMS"/>
<pk mz="381.095796" i="2770615.0" sn="21.06" a="2270.21" fwhm="0.000940" res="405268.0" algo="FTMS"/>
<pk mz="381.102155" i="1838264.6" z="-1" sn="13.17" a="1397.92" fwhm="0.000884" res="430938.7" algo="FTMS" component_name="GS" deconvoluted_molecular_mass="380.098280" deconvoluted_isotopic_mass="381.102533"/>
<pk mz="381.113647" i="2266811.5" z="-1" sn="16.80" a="2143.22" fwhm="0.001124" res="339189.9" algo="FTMS" component_name="AR" deconvoluted_molecular_mass="379.104267" deconvoluted_isotopic_mass="381.114025"/>
<pk mz="381.119123" i="15825085.0" z="-1" sn="131.48" a="15204.40" fwhm="0.000946" res="402736.1" algo="FTMS" component_name="s" deconvoluted_molecular_mass="381.119569" deconvoluted_isotopic_mass="381.119500"/>
<pk mz="381.130424" i="1754560.0" sn="12.47" a="1270.61" fwhm="0.000878" res="433993.4" algo="FTMS"/>
<pk mz="381.132161" i="6312128.5" sn="51.02" a="5604.64" fwhm="0.000909" res="419294.3" algo="FTMS"/>
<pk mz="381.149982" i="2800325.0" sn="21.31" a="2176.25" fwhm="0.000888" res="429382.6" algo="FTMS"/>
<pk mz="381.155472" i="9748679.0" z="-1" sn="80.09" a="9220.59" fwhm="0.000960" res="397102.4" algo="FTMS" component_name="FH" deconvoluted_molecular_mass="381.155863" deconvoluted_isotopic_mass="381.155850"/>
<pk mz="381.168567" i="5739722.0" sn="46.18" a="5313.19" fwhm="0.000953" res="399900.0" algo="FTMS"/>
<pk mz="381.186442" i="1580238.6" sn="10.99" a="777.48" fwhm="0.000750" res="508298.3" algo="FTMS"/>
<pk mz="381.191910" i="8060112.0" sn="65.80" a="7195.72" fwhm="0.000922" res="413369.4" algo="FTMS"/>
<pk mz="381.204997" i="3611347.5" sn="28.17" a="3151.21" fwhm="0.000972" res="392256.9" algo="FTMS"/>
<pk mz="381.222750" i="4073176.3" sn="32.08" a="3736.37" fwhm="0.000971" res="392676.7" algo="FTMS"/>
<pk mz="381.228231" i="1685977.6" sn="11.89" a="1222.27" fwhm="0.000920" res="414295.7" algo="FTMS"/>
<pk mz="381.231745" i="1411546.5" sn="9.56" a="991.33" fwhm="0.000896" res="425416.5" algo="FTMS"/>
<pk mz="381.241371" i="1712349.0" sn="12.11" a="1230.16" fwhm="0.000907" res="420350.9" algo="FTMS"/>
<pk mz="382.041497" i="2191278.3" sn="15.93" a="1736.86" fwhm="0.000927" res="411925.4" algo="FTMS"/>
<pk mz="382.049781" i="1585328.5" z="-1" sn="10.88" a="983.81" fwhm="0.000779" res="490624.2" algo="FTMS" component_name="DZ" deconvoluted_molecular_mass="381.046728" deconvoluted_isotopic_mass="382.050161"/>
<pk mz="382.077998" i="4781496.0" sn="37.54" a="4075.58" fwhm="0.000913" res="418624.4" algo="FTMS"/>
<pk mz="382.086098" i="3268026.0" z="-1" sn="24.92" a="2770.98" fwhm="0.000960" res="398211.1" algo="FTMS" component_name="f" deconvoluted_molecular_mass="381.083273" deconvoluted_isotopic_mass="382.086478"/>
<pk mz="382.091063" i="1317819.4" sn="8.65" a="708.09" fwhm="0.000738" res="517583.8" algo="FTMS"/>
<pk mz="382.100455" i="2154941.8" z="-1" sn="15.63" a="1603.34" fwhm="0.000813" res="469873.4" algo="FTMS" component_name="GS" deconvoluted_molecular_mass="380.098280" deconvoluted_isotopic_mass="382.100835"/>
<pk mz="382.114379" i="3115969.5" sn="23.65" a="2369.63" fwhm="0.000857" res="445763.8" algo="FTMS"/>
<pk mz="382.122497" i="2977219.5" z="-1" sn="22.49" a="2390.04" fwhm="0.000905" res="422360.2" algo="FTMS" component_name="s" deconvoluted_molecular_mass="381.119569" deconvoluted_isotopic_mass="382.122878"/>
<pk mz="382.125574" i="1235652.4" sn="7.96" a="832.05" fwhm="0.000886" res="431522.6" algo="FTMS"/>
<pk mz="382.127461" i="1856452.9" sn="13.14" a="1366.38" fwhm="0.000888" res="430151.7" algo="FTMS"/>
<pk mz="382.135457" i="1734854.9" sn="12.13" a="1602.42" fwhm="0.001032" res="370158.0" algo="FTMS"/>
<pk mz="382.150689" i="1693130.9" sn="11.78" a="1259.97" fwhm="0.000859" res="445135.0" algo="FTMS"/>
<pk mz="382.158879" i="2299853.0" z="-1" sn="16.84" a="1757.15" fwhm="0.000878" res="435143.4" algo="FTMS" component_name="FH" deconvoluted_molecular_mass="381.155863" deconvoluted_isotopic_mass="382.159259"/>
<pk mz="382.171971" i="1197264.5" sn="7.64" a="1138.04" fwhm="0.001354" res="282245.9" algo="FTMS"/>
<pk mz="382.195264" i="1834198.6" sn="12.96" a="1211.88" fwhm="0.000845" res="452334.5" algo="FTMS"/>
<pk mz="382.208559" i="1127002.1" sn="7.06" a="985.70" fwhm="0.001204" res="317480.7" algo="FTMS"/>
<pk mz="383.004730" i="1225002.5" sn="7.87" a="1139.27" fwhm="0.001234" res="310378.0" algo="FTMS"/>
<pk mz="383.025614" i="3554992.0" sn="27.31" a="3015.01" fwhm="0.000905" res="423087.2" algo="FTMS"/>
<pk mz="383.040769" i="1440436.0" sn="9.67" a="943.41" fwhm="0.000888" res="431427.5" algo="FTMS"/>
<pk mz="383.052210" i="1167671.0" sn="7.39" a="844.51" fwhm="0.001016" res="377069.1" algo="FTMS"/>
<pk mz="383.061981" i="14052026.0" z="-1" sn="114.87" a="13377.32" fwhm="0.000952" res="402375.6" algo="FTMS" component_name="AM" deconvoluted_molecular_mass="383.062368" deconvoluted_isotopic_mass="383.062364"/>
<pk mz="383.073258" i="1430204.5" sn="9.58" a="801.99" fwhm="0.000864" res="443550.8" algo="FTMS"/>
<pk mz="383.077207" i="1523389.5" sn="10.36" a="1234.99" fwhm="0.000972" res="394003.2" algo="FTMS"/>
<pk mz="383.092707" i="1167937.6" z="-1" sn="7.40" a="887.53" fwhm="0.001049" res="365264.4" algo="FTMS" component_name="f" deconvoluted_molecular_mass="381.083273" deconvoluted_isotopic_mass="383.093089"/>
<pk mz="383.098369" i="20146884.0" z="-1" sn="165.71" a="19273.12" fwhm="0.000940" res="407441.2" algo="FTMS" component_name="W" deconvoluted_molecular_mass="383.098814" deconvoluted_isotopic_mass="383.098751"/>
<pk mz="383.109585" i="2048198.0" sn="14.74" a="1540.88" fwhm="0.000838" res="456971.4" algo="FTMS"/>
<pk mz="383.111443" i="2226118.5" sn="16.22" a="1574.65" fwhm="0.000854" res="448522.7" algo="FTMS"/>
<pk mz="383.126703" i="1424842.5" z="-1" sn="9.54" a="744.75" fwhm="0.000773" res="495658.9" algo="FTMS" component_name="s" deconvoluted_molecular_mass="381.119569" deconvoluted_isotopic_mass="383.127086"/>
<pk mz="383.129262" i="2414795.3" sn="17.80" a="1822.81" fwhm="0.000852" res="449599.6" algo="FTMS"/>
<pk mz="383.134779" i="13785805.0" z="-1" sn="112.65" a="12886.91" fwhm="0.000939" res="407849.5" algo="FTMS" component_name="AT" deconvoluted_molecular_mass="383.135239" deconvoluted_isotopic_mass="383.135161"/>
<pk mz="383.147809" i="4045520.0" sn="31.40" a="3797.93" fwhm="0.000977" res="392123.7" algo="FTMS"/>
<pk mz="383.163054" i="1438932.0" sn="9.66" a="878.44" fwhm="0.000947" res="404644.1" algo="FTMS"/>
<pk mz="383.165500" i="2271956.8" sn="16.61" a="1790.64" fwhm="0.000918" res="417565.1" algo="FTMS"/>
<pk mz="383.171136" i="10386134.0" z="-1" sn="84.29" a="10316.13" fwhm="0.000968" res="395819.7" algo="FTMS" component_name="EE" deconvoluted_molecular_mass="383.171522" deconvoluted_isotopic_mass="383.171519"/>
<pk mz="383.207527" i="6513375.5" sn="51.98" a="5716.15" fwhm="0.000925" res="414463.0" algo="FTMS"/>
<pk mz="383.243913" i="1617641.1" sn="11.15" a="943.14" fwhm="0.000802" res="478136.6" algo="FTMS"/>
<pk mz="384.036099" i="1479608.8" sn="9.99" a="959.57" fwhm="0.000870" res="441444.3" algo="FTMS"/>
<pk mz="384.057234" i="2687422.3" sn="20.07" a="2087.54" fwhm="0.000900" res="426922.2" algo="FTMS"/>
<pk mz="384.065353" i="2442688.5" z="-1" sn="18.03" a="1808.84" fwhm="0.000853" res="450427.9" algo="FTMS" component_name="AM" deconvoluted_molecular_mass="383.062368" deconvoluted_isotopic_mass="384.065738"/>
<pk mz="384.072452" i="1149122.4" sn="7.24" a="748.48" fwhm="0.000918" res="418381.6" algo="FTMS"/>
<pk mz="384.093631" i="3918792.0" sn="30.34" a="3406.68" fwhm="0.000948" res="405271.6" algo="FTMS"/>
<pk mz="384.101714" i="4066250.0" z="-1" sn="31.57" a="3427.62" fwhm="0.000924" res="415852.0" algo="FTMS" component_name="W" deconvoluted_molecular_mass="383.098814" deconvoluted_isotopic_mass="384.102099"/>
<pk mz="384.106652" i="2065867.4" sn="14.88" a="1523.01" fwhm="0.000918" res="418265.7" algo="FTMS"/>
<pk mz="384.129987" i="2737105.5" sn="20.48" a="2254.55" fwhm="0.000914" res="420058.1" algo="FTMS"/>
<pk mz="384.138160" i="3132883.5" z="-1" sn="23.78" a="2463.29" fwhm="0.000869" res="442287.9" algo="FTMS" component_name="AT" deconvoluted_molecular_mass="383.135239" deconvoluted_isotopic_mass="384.138545"/>
<pk mz="384.143184" i="1223892.9" sn="7.86" a="702.27" fwhm="0.000784" res="490161.0" algo="FTMS"/>
<pk mz="384.166473" i="1801947.0" sn="12.68" a="1381.17" fwhm="0.000981" res="391772.0" algo="FTMS"/>
<pk mz="384.174508" i="1543133.1" z="-1" sn="10.52" a="947.82" fwhm="0.000780" res="492792.3" algo="FTMS" component_name="EE" deconvoluted_molecular_mass="383.171522" deconvoluted_isotopic_mass="384.174892"/>
<pk mz="384.210974" i="1209062.6" sn="7.74" a="683.90" fwhm="0.000800" res="480174.5" algo="FTMS"/>
<pk mz="385.020109" i="2564283.0" sn="19.04" a="2396.72" fwhm="0.001007" res="382277.8" algo="FTMS"/>
<pk mz="385.041240" i="5028032.5" sn="39.59" a="4448.32" fwhm="0.000942" res="408925.2" algo="FTMS"/>
<pk mz="385.056478" i="2823364.5" sn="21.20" a="2333.02" fwhm="0.000931" res="413761.3" algo="FTMS"/>
<pk mz="385.067783" i="2148551.5" sn="15.57" a="1650.47" fwhm="0.000896" res="429625.5" algo="FTMS"/>
<pk mz="385.077657" i="14716106.0" z="-1" sn="120.40" a="14023.49" fwhm="0.000963" res="400020.9" algo="FTMS" component_name="AG" deconvoluted_molecular_mass="385.077934" deconvoluted_isotopic_mass="385.078044"/>
<pk mz="385.088889" i="1301197.0" sn="8.50" a="773.15" fwhm="0.000811" res="475020.6" algo="FTMS"/>
<pk mz="385.092853" i="2074830.0" sn="14.96" a="1627.26" fwhm="0.000883" res="436067.8" algo="FTMS"/>
<pk mz="385.106102" i="1527249.5" z="-1" sn="10.39" a="1094.42" fwhm="0.000953" res="404213.5" algo="FTMS" component_name="W" deconvoluted_molecular_mass="383.098814" deconvoluted_isotopic_mass="385.106488"/>
<pk mz="385.114027" i="15680724.0" z="-1" sn="128.45" a="14894.94" fwhm="0.000940" res="409509.2" algo="FTMS" component_name="t" deconvoluted_molecular_mass="385.114421" deconvoluted_isotopic_mass="385.114413"/>
<pk mz="385.125239" i="1560022.5" sn="10.66" a="926.52" fwhm="0.000777" res="495708.3" algo="FTMS"/>
<pk mz="385.129308" i="1363927.6" sn="9.03" a="1083.02" fwhm="0.001052" res="366191.8" algo="FTMS"/>
<pk mz="385.142372" i="1428187.0" z="-1" sn="9.56" a="804.18" fwhm="0.000787" res="489254.7" algo="FTMS" component_name="AT" deconvoluted_molecular_mass="383.135239" deconvoluted_isotopic_mass="385.142759"/>
<pk mz="385.145044" i="1242459.8" sn="8.01" a="797.20" fwhm="0.000994" res="387598.5" algo="FTMS"/>
<pk mz="385.150434" i="12604637.0" z="-1" sn="102.79" a="11988.42" fwhm="0.000957" res="402282.9" algo="FTMS" component_name="BM" deconvoluted_molecular_mass="385.150728" deconvoluted_isotopic_mass="385.150821"/>
<pk mz="385.163474" i="1589984.6" sn="10.91" a="1067.50" fwhm="0.001036" res="371892.4" algo="FTMS"/>
<pk mz="385.178755" i="2112484.5" sn="15.27" a="1948.63" fwhm="0.000964" res="399539.8" algo="FTMS"/>
<pk mz="385.186791" i="12573927.0" z="-1" sn="102.53" a="12144.44" fwhm="0.000957" res="402419.1" algo="FTMS" component_name="BN" deconvoluted_molecular_mass="385.187163" deconvoluted_isotopic_mass="385.187178"/>
<pk mz="385.223178" i="5110000.5" sn="40.27" a="4601.52" fwhm="0.000932" res="413312.1" algo="FTMS"/>
<pk mz="385.259491" i="1367161.8" sn="9.05" a="1026.20" fwhm="0.001064" res="362103.3" algo="FTMS"/>
<pk mz="386.015505" i="1446592.4" sn="9.71" a="887.21" fwhm="0.000868" res="444467.1" algo="FTMS"/>
<pk mz="386.051730" i="2710474.0" sn="20.26" a="2355.18" fwhm="0.000923" res="418257.6" algo="FTMS"/>
<pk mz="386.072820" i="1854927.4" sn="13.12" a="1432.19" fwhm="0.000938" res="411463.0" algo="FTMS"/>
<pk mz="386.080982" i="1894865.5" z="-1" sn="13.45" a="1123.38" fwhm="0.000798" res="483997.3" algo="FTMS" component_name="AG" deconvoluted_molecular_mass="385.077934" deconvoluted_isotopic_mass="386.081371"/>
<pk mz="386.088171" i="1663187.5" sn="11.52" a="1027.95" fwhm="0.000806" res="479016.6" algo="FTMS"/>
<pk mz="386.109303" i="2647001.0" sn="19.73" a="2181.13" fwhm="0.000910" res="424467.5" algo="FTMS"/>
<pk mz="386.117427" i="2245595.3" z="-1" sn="16.38" a="1725.86" fwhm="0.000885" res="436404.5" algo="FTMS" component_name="t" deconvoluted_molecular_mass="385.114421" deconvoluted_isotopic_mass="386.117816"/>
<pk mz="386.145691" i="2232802.5" sn="16.27" a="1643.25" fwhm="0.000852" res="453031.0" algo="FTMS"/>
<pk mz="386.153806" i="1728228.8" z="-1" sn="12.06" a="1209.08" fwhm="0.000873" res="442152.1" algo="FTMS" component_name="BM" deconvoluted_molecular_mass="385.150728" deconvoluted_isotopic_mass="386.154195"/>
<pk mz="386.156771" i="1414117.5" sn="9.44" a="993.68" fwhm="0.000914" res="422525.6" algo="FTMS"/>
<pk mz="386.182032" i="2073324.1" sn="14.94" a="1746.11" fwhm="0.000993" res="389056.2" algo="FTMS"/>
<pk mz="386.190041" i="2512110.3" z="-1" sn="18.60" a="2466.03" fwhm="0.001088" res="355117.1" algo="FTMS" component_name="BN" deconvoluted_molecular_mass="385.187163" deconvoluted_isotopic_mass="386.190430"/>
<pk mz="386.193416" i="1219823.1" sn="7.82" a="930.68" fwhm="0.001099" res="351336.6" algo="FTMS"/>
<pk mz="386.999373" i="2009283.0" sn="14.41" a="1720.03" fwhm="0.000981" res="394374.4" algo="FTMS"/>
<pk mz="387.035793" i="4240588.5" sn="33.02" a="3863.47" fwhm="0.000987" res="391955.2" algo="FTMS"/>
<pk mz="387.047101" i="2274255.5" sn="16.62" a="1814.58" fwhm="0.000972" res="398062.0" algo="FTMS"/>
<pk mz="387.056922" i="5374674.0" sn="42.48" a="4855.71" fwhm="0.000930" res="416056.3" algo="FTMS"/>
<pk mz="387.072180" i="4015830.3" sn="31.14" a="3795.46" fwhm="0.000992" res="390126.2" algo="FTMS"/>
<pk mz="387.083396" i="2141657.3" z="-1" sn="15.51" a="1568.03" fwhm="0.000883" res="438300.2" algo="FTMS" component_name="AG" deconvoluted_molecular_mass="385.077934" deconvoluted_isotopic_mass="387.083787"/>
<pk mz="387.085239" i="1777113.6" sn="12.47" a="1471.25" fwhm="0.000985" res="392924.1" algo="FTMS"/>
<pk mz="387.093277" i="8756956.0" sn="70.69" a="8410.75" fwhm="0.000968" res="399699.7" algo="FTMS"/>
<pk mz="387.108530" i="3733727.8" sn="28.79" a="3595.90" fwhm="0.000951" res="407007.1" algo="FTMS"/>
<pk mz="387.121668" i="2186211.3" sn="15.88" a="1635.12" fwhm="0.000886" res="436886.5" algo="FTMS"/>
<pk mz="387.129700" i="9432805.0" z="-1" sn="76.33" a="8832.40" fwhm="0.000964" res="401568.0" algo="FTMS" component_name="FS" deconvoluted_molecular_mass="387.130077" deconvoluted_isotopic_mass="387.130091"/>
<pk mz="387.140841" i="1940968.3" sn="13.84" a="1570.75" fwhm="0.000920" res="420861.3" algo="FTMS"/>
<pk mz="387.144976" i="2647785.3" sn="19.73" a="2319.82" fwhm="0.001004" res="385625.6" algo="FTMS"/>
<pk mz="387.156280" i="1868012.4" z="-1" sn="13.23" a="1507.89" fwhm="0.000996" res="388861.6" algo="FTMS" component_name="BM" deconvoluted_molecular_mass="385.150728" deconvoluted_isotopic_mass="387.156671"/>
<pk mz="387.158013" i="1742828.8" sn="12.18" a="1283.66" fwhm="0.000930" res="416493.6" algo="FTMS"/>
<pk mz="387.166083" i="11452143.0" z="-1" sn="93.17" a="10766.68" fwhm="0.000964" res="401599.0" algo="FTMS" component_name="CQ" deconvoluted_molecular_mass="387.166472" deconvoluted_isotopic_mass="387.166475"/>
<pk mz="387.188598" i="1720564.9" sn="12.00" a="1145.21" fwhm="0.000881" res="439595.9" algo="FTMS"/>
<pk mz="387.194467" i="1995510.4" sn="14.29" a="1582.93" fwhm="0.000945" res="409571.7" algo="FTMS"/>
<pk mz="387.202447" i="10022648.0" z="-1" sn="81.25" a="9960.12" fwhm="0.000985" res="393082.0" algo="FTMS" component_name="EX" deconvoluted_molecular_mass="387.202959" deconvoluted_isotopic_mass="387.202839"/>
<pk mz="387.238888" i="3235074.0" sn="24.63" a="2890.75" fwhm="0.000957" res="404685.0" algo="FTMS"/>
<pk mz="388.031069" i="2664402.8" sn="19.87" a="2162.75" fwhm="0.000952" res="407769.4" algo="FTMS"/>
<pk mz="388.067387" i="3041244.3" sn="23.01" a="2792.36" fwhm="0.000975" res="397832.8" algo="FTMS"/>
<pk mz="388.088442" i="1707745.8" sn="11.89" a="1340.49" fwhm="0.000950" res="408493.3" algo="FTMS"/>
<pk mz="388.096683" i="1455076.0" sn="9.78" a="942.55" fwhm="0.000949" res="408907.7" algo="FTMS"/>
<pk mz="388.103809" i="1932261.9" sn="13.76" a="1279.11" fwhm="0.000841" res="461289.3" algo="FTMS"/>
<pk mz="388.124923" i="2935275.5" sn="22.13" a="2557.14" fwhm="0.000988" res="392687.6" algo="FTMS"/>
<pk mz="388.132944" i="1605869.5" z="-1" sn="11.04" a="1222.46" fwhm="0.001051" res="369170.6" algo="FTMS" component_name="FS" deconvoluted_molecular_mass="387.130077" deconvoluted_isotopic_mass="388.133337"/>
<pk mz="388.136239" i="1158382.4" sn="7.31" a="639.68" fwhm="0.000751" res="516864.1" algo="FTMS"/>
<pk mz="388.161341" i="1856245.0" sn="13.13" a="1446.86" fwhm="0.000867" res="447879.7" algo="FTMS"/>
<pk mz="388.169406" i="1994487.1" z="-1" sn="14.28" a="1590.08" fwhm="0.000878" res="442186.7" algo="FTMS" component_name="CQ" deconvoluted_molecular_mass="387.166472" deconvoluted_isotopic_mass="388.169800"/>
<pk mz="388.172584" i="2507256.0" sn="18.56" a="2024.09" fwhm="0.000906" res="428443.7" algo="FTMS"/>
<pk mz="388.197748" i="1678590.6" sn="11.64" a="1213.25" fwhm="0.000947" res="409797.9" algo="FTMS"/>
<pk mz="388.205779" i="1894912.8" z="-1" sn="13.45" a="1420.29" fwhm="0.000950" res="408748.0" algo="FTMS" component_name="EX" deconvoluted_molecular_mass="387.202959" deconvoluted_isotopic_mass="388.206173"/>
<pk mz="389.015038" i="3367126.0" sn="25.73" a="2963.47" fwhm="0.000958" res="406275.9" algo="FTMS"/>
<pk mz="389.026259" i="1246169.1" sn="8.04" a="839.72" fwhm="0.000871" res="446787.8" algo="FTMS"/>
<pk mz="389.036156" i="1163227.8" sn="7.34" a="607.22" fwhm="0.000752" res="517258.1" algo="FTMS"/>
<pk mz="389.051435" i="6993119.5" sn="55.97" a="6966.47" fwhm="0.001000" res="389158.2" algo="FTMS"/>
<pk mz="389.062724" i="3340002.8" sn="25.50" a="2915.43" fwhm="0.000951" res="408938.3" algo="FTMS"/>
<pk mz="389.064358" i="1393635.1" sn="9.27" a="1008.55" fwhm="0.000921" res="422404.6" algo="FTMS"/>
<pk mz="389.070659" i="1345764.8" sn="8.87" a="904.30" fwhm="0.000878" res="442935.4" algo="FTMS"/>
<pk mz="389.072510" i="4127973.3" sn="32.07" a="3631.63" fwhm="0.000927" res="419907.9" algo="FTMS"/>
<pk mz="389.087808" i="7874793.5" sn="63.33" a="7695.49" fwhm="0.000980" res="397040.6" algo="FTMS"/>
<pk mz="389.099019" i="2838764.3" sn="21.32" a="2357.32" fwhm="0.000958" res="406177.1" algo="FTMS"/>
<pk mz="389.100826" i="2460908.8" sn="18.17" a="1973.94" fwhm="0.000924" res="420882.1" algo="FTMS"/>
<pk mz="389.108908" i="3651823.0" sn="28.10" a="3085.10" fwhm="0.000919" res="423211.9" algo="FTMS"/>
<pk mz="389.118787" i="1552113.5" sn="10.59" a="1219.88" fwhm="0.000944" res="412098.6" algo="FTMS"/>
<pk mz="389.124200" i="5416179.0" sn="42.82" a="5074.52" fwhm="0.000962" res="404471.2" algo="FTMS"/>
<pk mz="389.135457" i="1181173.9" sn="7.49" a="796.57" fwhm="0.000922" res="422242.8" algo="FTMS"/>
<pk mz="389.137235" i="4019446.3" sn="31.17" a="3543.79" fwhm="0.000963" res="404165.9" algo="FTMS"/>
<pk mz="389.145330" i="6311160.5" sn="50.28" a="5952.71" fwhm="0.000975" res="398945.8" algo="FTMS"/>
<pk mz="389.160623" i="2162940.5" sn="15.68" a="1614.85" fwhm="0.000888" res="438246.7" algo="FTMS"/>
<pk mz="389.167845" i="1222142.4" sn="7.83" a="725.58" fwhm="0.000878" res="443309.7" algo="FTMS"/>
<pk mz="389.173677" i="3229952.0" sn="24.58" a="2470.18" fwhm="0.000857" res="453908.2" algo="FTMS"/>
<pk mz="389.179221" i="12073217.0" z="-1" sn="98.35" a="12005.19" fwhm="0.000998" res="389903.7" algo="FTMS" component_name="CC" deconvoluted_molecular_mass="389.179630" deconvoluted_isotopic_mass="389.179617"/>
<pk mz="389.181679" i="6903042.0" sn="55.22" a="6375.78" fwhm="0.000955" res="407373.0" algo="FTMS"/>
<pk mz="389.209985" i="1970441.5" z="-1" sn="14.08" a="1409.61" fwhm="0.000863" res="451193.7" algo="FTMS" component_name="EX" deconvoluted_molecular_mass="387.202959" deconvoluted_isotopic_mass="389.210381"/>
<pk mz="389.218114" i="3907851.8" sn="30.24" a="3378.24" fwhm="0.000942" res="412990.5" algo="FTMS"/>
<pk mz="389.254476" i="1261845.3" sn="8.17" a="804.61" fwhm="0.000857" res="454389.3" algo="FTMS"/>
<pk mz="390.046681" i="3976166.5" sn="30.81" a="3549.20" fwhm="0.000967" res="403284.5" algo="FTMS"/>
<pk mz="390.054848" i="1547496.6" sn="10.55" a="1129.53" fwhm="0.000942" res="414130.9" algo="FTMS"/>
<pk mz="390.083059" i="4057072.0" sn="31.48" a="3740.34" fwhm="0.001004" res="388684.4" algo="FTMS"/>
<pk mz="390.091105" i="1496562.3" sn="10.12" a="936.23" fwhm="0.000805" res="484784.3" algo="FTMS"/>
<pk mz="390.094296" i="2006771.1" sn="14.38" a="1419.44" fwhm="0.000894" res="436511.9" algo="FTMS"/>
<pk mz="390.104121" i="1634805.8" sn="11.28" a="1202.37" fwhm="0.000901" res="433172.8" algo="FTMS"/>
<pk mz="390.119467" i="2423801.8" sn="17.86" a="2006.62" fwhm="0.000958" res="407197.5" algo="FTMS"/>
<pk mz="390.127618" i="1216251.9" sn="7.78" a="857.14" fwhm="0.000945" res="412941.9" algo="FTMS"/>
<pk mz="390.140578" i="4139519.3" sn="32.17" a="3753.25" fwhm="0.000963" res="404965.6" algo="FTMS"/>
<pk mz="390.148615" i="1343617.5" sn="8.85" a="1176.28" fwhm="0.001178" res="331209.5" algo="FTMS"/>
<pk mz="390.176984" i="2158601.0" sn="15.64" a="1545.65" fwhm="0.000837" res="466388.5" algo="FTMS"/>
<pk mz="390.182626" i="3175434.5" z="-1" sn="24.13" a="2740.26" fwhm="0.000977" res="399394.6" algo="FTMS" component_name="CC" deconvoluted_molecular_mass="389.179630" deconvoluted_isotopic_mass="390.183024"/>
<pk mz="390.185149" i="1550347.1" sn="10.57" a="1455.09" fwhm="0.001113" res="350461.8" algo="FTMS"/>
<pk mz="390.213419" i="1489426.6" sn="10.06" a="1058.24" fwhm="0.001100" res="354894.0" algo="FTMS"/>
<pk mz="391.030668" i="6153963.0" sn="48.29" a="5865.85" fwhm="0.000975" res="401035.9" algo="FTMS"/>
<pk mz="391.041919" i="1788141.8" sn="12.38" a="1092.13" fwhm="0.000793" res="493159.6" algo="FTMS"/>
<pk mz="391.067023" i="11045620.0" z="-1" sn="88.52" a="10820.43" fwhm="0.000984" res="397404.8" algo="FTMS" component_name="DH" deconvoluted_molecular_mass="391.067432" deconvoluted_isotopic_mass="391.067423"/>
<pk mz="391.070451" i="1185013.3" sn="7.42" a="656.00" fwhm="0.000816" res="479237.5" algo="FTMS"/>
<pk mz="391.078289" i="4882167.5" sn="37.82" a="4319.88" fwhm="0.000944" res="414121.3" algo="FTMS"/>
<pk mz="391.080088" i="1776119.9" sn="12.28" a="1223.64" fwhm="0.000857" res="456112.5" algo="FTMS"/>
<pk mz="391.088205" i="1652986.0" sn="11.26" a="1141.10" fwhm="0.000861" res="454184.9" algo="FTMS"/>
<pk mz="391.103459" i="12282622.0" z="-1" sn="98.69" a="12393.60" fwhm="0.000999" res="391395.6" algo="FTMS" component_name="BY" deconvoluted_molecular_mass="391.103858" deconvoluted_isotopic_mass="391.103859"/>
<pk mz="391.106855" i="1368318.9" sn="8.92" a="1179.76" fwhm="0.001016" res="384946.1" algo="FTMS"/>
<pk mz="391.114736" i="2696449.0" sn="19.85" a="2364.00" fwhm="0.000979" res="399499.1" algo="FTMS"/>
<pk mz="391.116534" i="4119297.5" sn="31.55" a="3620.46" fwhm="0.000955" res="409686.5" algo="FTMS"/>
<pk mz="391.124636" i="1899011.6" sn="13.29" a="1474.67" fwhm="0.000929" res="421195.8" algo="FTMS"/>
<pk mz="391.134349" i="1618950.3" sn="10.98" a="1192.52" fwhm="0.000926" res="422285.1" algo="FTMS"/>
<pk mz="391.139809" i="7176967.5" sn="56.70" a="6838.64" fwhm="0.000981" res="398671.7" algo="FTMS"/>
<pk mz="391.151198" i="1350410.6" sn="8.78" a="1060.03" fwhm="0.001107" res="353406.0" algo="FTMS"/>
<pk mz="391.152911" i="7404299.0" sn="58.57" a="6896.61" fwhm="0.000966" res="404802.1" algo="FTMS"/>
<pk mz="391.160975" i="2834701.3" sn="20.98" a="2352.82" fwhm="0.000941" res="415788.5" algo="FTMS"/>
<pk mz="391.170670" i="1475599.9" sn="9.81" a="1084.51" fwhm="0.001183" res="330793.6" algo="FTMS"/>
<pk mz="391.176206" i="3036945.3" sn="22.65" a="2694.09" fwhm="0.000967" res="404364.0" algo="FTMS"/>
<pk mz="391.189295" i="4603669.0" sn="35.53" a="4098.58" fwhm="0.000964" res="405893.9" algo="FTMS"/>
<pk mz="391.197327" i="2732311.0" sn="20.14" a="2240.25" fwhm="0.000939" res="416584.2" algo="FTMS"/>
<pk mz="391.225695" i="1593374.4" sn="10.77" a="1071.39" fwhm="0.000925" res="422866.9" algo="FTMS"/>
<pk mz="391.233640" i="1974048.5" sn="13.91" a="1500.56" fwhm="0.000953" res="410675.0" algo="FTMS"/>
<pk mz="392.025890" i="2340338.5" sn="16.92" a="1791.62" fwhm="0.000884" res="443306.1" algo="FTMS"/>
<pk mz="392.034166" i="1216500.6" sn="7.67" a="569.41" fwhm="0.000758" res="517519.5" algo="FTMS"/>
<pk mz="392.062318" i="7832572.0" sn="62.09" a="7301.01" fwhm="0.000983" res="398873.5" algo="FTMS"/>
<pk mz="392.070423" i="1905406.3" z="-1" sn="13.34" a="1631.93" fwhm="0.001014" res="386518.7" algo="FTMS" component_name="DH" deconvoluted_molecular_mass="391.067432" deconvoluted_isotopic_mass="392.070825"/>
<pk mz="392.098708" i="4883461.5" sn="37.83" a="4413.93" fwhm="0.000967" res="405344.7" algo="FTMS"/>
<pk mz="392.106788" i="2199815.8" z="-1" sn="15.76" a="1821.96" fwhm="0.000986" res="397649.9" algo="FTMS" component_name="BY" deconvoluted_molecular_mass="391.103858" deconvoluted_isotopic_mass="392.107191"/>
<pk mz="392.109962" i="1559048.8" sn="10.49" a="1212.67" fwhm="0.000994" res="394672.8" algo="FTMS"/>
<pk mz="392.119888" i="2638859.3" sn="19.37" a="1961.43" fwhm="0.000874" res="448763.7" algo="FTMS"/>
<pk mz="392.135071" i="1722127.4" sn="11.83" a="1281.85" fwhm="0.000993" res="394711.8" algo="FTMS"/>
<pk mz="392.143093" i="1564177.5" sn="10.53" a="1128.65" fwhm="0.000939" res="417477.7" algo="FTMS"/>
<pk mz="392.156220" i="4557845.0" sn="35.15" a="4146.13" fwhm="0.000983" res="398921.9" algo="FTMS"/>
<pk mz="392.179477" i="1139739.1" sn="7.04" a="808.63" fwhm="0.000972" res="403568.7" algo="FTMS"/>
<pk mz="392.182757" i="1746972.0" sn="12.04" a="1313.69" fwhm="0.000942" res="416409.5" algo="FTMS"/>
<pk mz="392.192711" i="1775390.6" sn="12.27" a="1366.14" fwhm="0.000988" res="396899.5" algo="FTMS"/>
<pk mz="393.009891" i="2002679.5" sn="14.14" a="1436.78" fwhm="0.000855" res="459799.8" algo="FTMS"/>
<pk mz="393.046342" i="9776385.0" z="-1" sn="78.07" a="9671.74" fwhm="0.000968" res="406113.4" algo="FTMS" component_name="FF" deconvoluted_molecular_mass="393.046782" deconvoluted_isotopic_mass="393.046747"/>
<pk mz="393.055483" i="1693443.6" sn="11.59" a="1497.87" fwhm="0.001003" res="391882.8" algo="FTMS"/>
<pk mz="393.057549" i="2429444.3" sn="17.65" a="2075.22" fwhm="0.000989" res="397443.1" algo="FTMS"/>
<pk mz="393.065591" i="1457414.4" sn="9.65" a="1081.82" fwhm="0.000918" res="427984.8" algo="FTMS"/>
<pk mz="393.082690" i="13606155.0" z="-1" sn="109.57" a="13555.50" fwhm="0.000995" res="394961.1" algo="FTMS" component_name="AU" deconvoluted_molecular_mass="393.083098" deconvoluted_isotopic_mass="393.083095"/>
<pk mz="393.093948" i="3317006.0" sn="24.95" a="3090.14" fwhm="0.001019" res="385785.5" algo="FTMS"/>
<pk mz="393.095726" i="2345230.3" sn="16.95" a="1885.82" fwhm="0.000941" res="417521.4" algo="FTMS"/>
<pk mz="393.119113" i="13419797.0" z="-1" sn="108.04" a="12896.72" fwhm="0.000980" res="401203.1" algo="FTMS" component_name="AW" deconvoluted_molecular_mass="393.119518" deconvoluted_isotopic_mass="393.119518"/>
<pk mz="393.122480" i="23377174.0" z="-1" sn="189.94" a="24023.55" fwhm="0.000996" res="394836.1" algo="FTMS" component_name="T" deconvoluted_molecular_mass="393.122890" deconvoluted_isotopic_mass="393.122884"/>
<pk mz="393.130370" i="3620119.5" sn="27.44" a="3258.87" fwhm="0.000989" res="397307.0" algo="FTMS"/>
<pk mz="393.132166" i="7323928.0" sn="57.90" a="7097.74" fwhm="0.000992" res="396132.4" algo="FTMS"/>
<pk mz="393.149956" i="2275356.8" sn="16.38" a="1868.13" fwhm="0.000970" res="405405.1" algo="FTMS"/>
<pk mz="393.155475" i="7080222.0" sn="55.90" a="6667.40" fwhm="0.000970" res="405271.4" algo="FTMS"/>
<pk mz="393.168511" i="8181025.5" sn="64.95" a="8072.01" fwhm="0.000996" res="394741.3" algo="FTMS"/>
<pk mz="393.186348" i="1604902.5" sn="10.86" a="1535.46" fwhm="0.001140" res="344958.3" algo="FTMS"/>
<pk mz="393.191835" i="2471720.0" sn="17.99" a="2144.63" fwhm="0.000996" res="394866.4" algo="FTMS"/>
<pk mz="393.204964" i="4360491.5" sn="33.53" a="3948.73" fwhm="0.000974" res="403556.2" algo="FTMS"/>
<pk mz="393.228281" i="1139761.6" sn="7.04" a="894.57" fwhm="0.001108" res="354856.4" algo="FTMS"/>
<pk mz="393.241316" i="1516597.0" sn="10.14" a="960.64" fwhm="0.000868" res="452829.0" algo="FTMS"/>
<pk mz="393.277717" i="13550911.0" z="-1" sn="109.12" a="13817.14" fwhm="0.001010" res="389210.7" algo="FTMS" component_name="AV" deconvoluted_molecular_mass="393.278117" deconvoluted_isotopic_mass="393.278122"/>
<pk mz="394.041589" i="2773514.0" sn="20.47" a="2452.65" fwhm="0.000986" res="399622.3" algo="FTMS"/>
<pk mz="394.049668" i="1463308.0" z="-1" sn="9.70" a="924.05" fwhm="0.000816" res="483082.0" algo="FTMS" component_name="FF" deconvoluted_molecular_mass="393.046782" deconvoluted_isotopic_mass="394.050075"/>
<pk mz="394.077965" i="4748819.5" sn="36.72" a="4365.91" fwhm="0.000970" res="406338.5" algo="FTMS"/>
<pk mz="394.086049" i="2828821.8" z="-1" sn="20.93" a="2223.35" fwhm="0.000919" res="428672.3" algo="FTMS" component_name="AU" deconvoluted_molecular_mass="393.083098" deconvoluted_isotopic_mass="394.086457"/>
<pk mz="394.114368" i="3666973.3" sn="27.82" a="3332.37" fwhm="0.000980" res="402260.8" algo="FTMS"/>
<pk mz="394.122456" i="2730015.5" z="-1" sn="20.12" a="2467.80" fwhm="0.000989" res="398356.8" algo="FTMS" component_name="AW" deconvoluted_molecular_mass="393.119518" deconvoluted_isotopic_mass="394.122863"/>
<pk mz="394.125848" i="3886112.3" z="-1" sn="29.63" a="4132.04" fwhm="0.001076" res="366331.0" algo="FTMS" component_name="T" deconvoluted_molecular_mass="393.122890" deconvoluted_isotopic_mass="394.126255"/>
<pk mz="394.135498" i="2534435.0" sn="18.51" a="2151.44" fwhm="0.000957" res="411910.2" algo="FTMS"/>
<pk mz="394.150740" i="1404199.0" sn="9.21" a="832.48" fwhm="0.000885" res="445125.6" algo="FTMS"/>
<pk mz="394.158938" i="1891881.1" sn="13.22" a="1359.91" fwhm="0.000899" res="438437.8" algo="FTMS"/>
<pk mz="394.162118" i="1170730.0" sn="7.29" a="724.45" fwhm="0.000882" res="447068.7" algo="FTMS"/>
<pk mz="394.171943" i="1971756.6" sn="13.88" a="1286.73" fwhm="0.000840" res="469459.7" algo="FTMS"/>
<pk mz="394.281034" i="3045449.5" z="-1" sn="22.71" a="2818.74" fwhm="0.001007" res="391715.9" algo="FTMS" component_name="AV" deconvoluted_molecular_mass="393.278117" deconvoluted_isotopic_mass="394.281441"/>
<pk mz="394.995876" i="1992456.1" sn="14.05" a="1591.94" fwhm="0.000925" res="426988.6" algo="FTMS"/>
<pk mz="395.025572" i="3651344.0" sn="27.69" a="3512.73" fwhm="0.001026" res="385042.7" algo="FTMS"/>
<pk mz="395.053303" i="1742871.5" z="-1" sn="12.00" a="1283.36" fwhm="0.000936" res="421950.6" algo="FTMS" component_name="FF" deconvoluted_molecular_mass="393.046782" deconvoluted_isotopic_mass="395.053712"/>
<pk mz="395.061975" i="13915930.0" z="-1" sn="112.12" a="14299.07" fwhm="0.001026" res="384900.3" algo="FTMS" component_name="AP" deconvoluted_molecular_mass="395.062385" deconvoluted_isotopic_mass="395.062384"/>
<pk mz="395.073235" i="2771740.8" sn="20.46" a="2408.45" fwhm="0.001005" res="392968.6" algo="FTMS"/>
<pk mz="395.075110" i="1403933.3" sn="9.21" a="999.22" fwhm="0.000933" res="423262.1" algo="FTMS"/>
<pk mz="395.098349" i="16455459.0" z="-1" sn="133.01" a="17000.99" fwhm="0.001016" res="388759.7" algo="FTMS" component_name="m" deconvoluted_molecular_mass="395.098776" deconvoluted_isotopic_mass="395.098759"/>
<pk mz="395.109615" i="2576166.5" sn="18.85" a="2370.07" fwhm="0.001025" res="385362.8" algo="FTMS"/>
<pk mz="395.111424" i="2874151.0" sn="21.30" a="2484.68" fwhm="0.000975" res="405230.5" algo="FTMS"/>
<pk mz="395.129200" i="1858347.6" z="-1" sn="12.95" a="1426.20" fwhm="0.000934" res="422850.8" algo="FTMS" component_name="T" deconvoluted_molecular_mass="393.122890" deconvoluted_isotopic_mass="395.129609"/>
<pk mz="395.134736" i="13842221.0" z="-1" sn="111.51" a="14508.11" fwhm="0.001020" res="387246.2" algo="FTMS" component_name="AS" deconvoluted_molecular_mass="395.135148" deconvoluted_isotopic_mass="395.135145"/>
<pk mz="395.137937" i="1390894.0" sn="9.10" a="951.33" fwhm="0.000870" res="454287.9" algo="FTMS"/>
<pk mz="395.147808" i="5856048.5" sn="45.83" a="5484.50" fwhm="0.000976" res="404862.5" algo="FTMS"/>
<pk mz="395.165594" i="2822453.5" sn="20.87" a="2362.33" fwhm="0.000966" res="409172.1" algo="FTMS"/>
<pk mz="395.171151" i="6637367.0" sn="52.25" a="6279.39" fwhm="0.000973" res="406034.2" algo="FTMS"/>
<pk mz="395.174470" i="1308727.8" sn="8.42" a="846.92" fwhm="0.000843" res="468953.0" algo="FTMS"/>
<pk mz="395.184228" i="5049146.5" sn="39.19" a="5056.09" fwhm="0.001006" res="392682.5" algo="FTMS"/>
<pk mz="395.201972" i="1639487.1" sn="11.14" a="1500.41" fwhm="0.001018" res="388355.9" algo="FTMS"/>
<pk mz="395.207522" i="3089728.5" sn="23.07" a="2820.92" fwhm="0.000953" res="414668.9" algo="FTMS"/>
<pk mz="395.220594" i="3249476.0" sn="24.39" a="2742.44" fwhm="0.000952" res="415129.8" algo="FTMS"/>
<pk mz="395.274778" i="3738450.5" sn="28.41" a="3246.95" fwhm="0.000949" res="416591.6" algo="FTMS"/>
<pk mz="396.057202" i="3175459.5" sn="23.78" a="2749.68" fwhm="0.000940" res="421139.5" algo="FTMS"/>
<pk mz="396.065323" i="2457637.8" z="-1" sn="17.87" a="2114.00" fwhm="0.000958" res="413227.0" algo="FTMS" component_name="AP" deconvoluted_molecular_mass="395.062385" deconvoluted_isotopic_mass="396.065734"/>
<pk mz="396.093639" i="3654189.3" sn="27.71" a="3158.19" fwhm="0.000956" res="414471.3" algo="FTMS"/>
<pk mz="396.101790" i="3488815.3" z="-1" sn="26.35" a="3301.04" fwhm="0.001027" res="385761.9" algo="FTMS" component_name="m" deconvoluted_molecular_mass="395.098776" deconvoluted_isotopic_mass="396.102201"/>
<pk mz="396.106641" i="1398832.6" sn="9.16" a="845.15" fwhm="0.000829" res="477537.9" algo="FTMS"/>
<pk mz="396.130084" i="2483767.0" sn="18.09" a="2229.35" fwhm="0.000993" res="398970.2" algo="FTMS"/>
<pk mz="396.138093" i="2305593.0" z="-1" sn="16.62" a="1833.86" fwhm="0.000962" res="411848.7" algo="FTMS" component_name="AS" deconvoluted_molecular_mass="395.135148" deconvoluted_isotopic_mass="396.138505"/>
<pk mz="396.143001" i="1950778.4" sn="13.70" a="1764.36" fwhm="0.001067" res="371100.2" algo="FTMS"/>
<pk mz="396.151086" i="1360188.5" sn="8.85" a="975.66" fwhm="0.000914" res="433307.4" algo="FTMS"/>
<pk mz="396.174448" i="1651010.8" sn="11.24" a="1248.31" fwhm="0.000973" res="407293.5" algo="FTMS"/>
<pk mz="396.187530" i="1136070.3" sn="7.00" a="883.85" fwhm="0.001082" res="366078.5" algo="FTMS"/>
<pk mz="397.020037" i="1668645.1" sn="11.38" a="1427.73" fwhm="0.001021" res="388783.9" algo="FTMS"/>
<pk mz="397.041234" i="6231338.5" sn="48.91" a="6225.56" fwhm="0.001025" res="387420.6" algo="FTMS"/>
<pk mz="397.056397" i="1658414.8" sn="11.30" a="1328.75" fwhm="0.000962" res="412540.0" algo="FTMS"/>
<pk mz="397.077666" i="15296820.0" z="-1" sn="123.47" a="16007.67" fwhm="0.001022" res="388460.9" algo="FTMS" component_name="z" deconvoluted_molecular_mass="397.078018" deconvoluted_isotopic_mass="397.078080"/>
<pk mz="397.088925" i="1889079.5" sn="13.19" a="1215.73" fwhm="0.000834" res="476343.0" algo="FTMS"/>
<pk mz="397.093080" i="1287224.6" sn="8.24" a="794.69" fwhm="0.000892" res="445149.3" algo="FTMS"/>
<pk mz="397.114031" i="16347454.0" z="-1" sn="132.11" a="16740.00" fwhm="0.001029" res="385735.1" algo="FTMS" component_name="o" deconvoluted_molecular_mass="397.114504" deconvoluted_isotopic_mass="397.114445"/>
<pk mz="397.125364" i="1485377.3" sn="9.87" a="1017.04" fwhm="0.000891" res="445800.2" algo="FTMS"/>
<pk mz="397.127096" i="2204993.8" sn="15.79" a="1836.45" fwhm="0.000999" res="397589.7" algo="FTMS"/>
<pk mz="397.142424" i="1534021.9" sn="10.27" a="1088.16" fwhm="0.000923" res="430432.9" algo="FTMS"/>
<pk mz="397.144793" i="2027078.5" sn="14.33" a="1830.27" fwhm="0.001090" res="364450.0" algo="FTMS"/>
<pk mz="397.150410" i="11426120.0" z="-1" sn="91.63" a="11580.04" fwhm="0.001027" res="386544.2" algo="FTMS" component_name="CU" deconvoluted_molecular_mass="397.150825" deconvoluted_isotopic_mass="397.150824"/>
<pk mz="397.153606" i="1184328.9" sn="7.40" a="738.15" fwhm="0.000928" res="427777.9" algo="FTMS"/>
<pk mz="397.163485" i="3770699.5" sn="28.67" a="3244.93" fwhm="0.000915" res="433913.5" algo="FTMS"/>
<pk mz="397.181162" i="1407824.3" sn="9.24" a="873.79" fwhm="0.000921" res="431388.5" algo="FTMS"/>
<pk mz="397.186786" i="8286545.5" sn="65.81" a="8469.69" fwhm="0.001021" res="388897.4" algo="FTMS"/>
<pk mz="397.199883" i="1990741.3" sn="14.03" a="2147.63" fwhm="0.001242" res="319812.6" algo="FTMS"/>
<pk mz="397.205358" i="1822038.8" sn="12.64" a="1283.50" fwhm="0.000844" res="470381.1" algo="FTMS"/>
<pk mz="397.214909" i="6132057.5" sn="48.09" a="6211.82" fwhm="0.001066" res="372472.4" algo="FTMS"/>
<pk mz="397.223149" i="4189531.5" sn="32.11" a="3822.57" fwhm="0.000999" res="397591.8" algo="FTMS"/>
<pk mz="397.226600" i="1367644.4" sn="8.90" a="975.28" fwhm="0.000893" res="444602.8" algo="FTMS"/>
<pk mz="398.036618" i="1234485.6" sn="7.81" a="810.12" fwhm="0.000908" res="438171.8" algo="FTMS"/>
<pk mz="398.051712" i="1869369.8" sn="13.03" a="1339.70" fwhm="0.000908" res="438368.5" algo="FTMS"/>
<pk mz="398.072927" i="2376767.5" sn="17.20" a="1786.26" fwhm="0.000897" res="443990.6" algo="FTMS"/>
<pk mz="398.081020" i="2879553.5" z="-1" sn="21.34" a="2862.01" fwhm="0.001080" res="368514.3" algo="FTMS" component_name="z" deconvoluted_molecular_mass="397.078018" deconvoluted_isotopic_mass="398.081437"/>
<pk mz="398.088068" i="1147203.5" sn="7.09" a="778.04" fwhm="0.000918" res="433625.3" algo="FTMS"/>
<pk mz="398.109314" i="3446857.3" sn="26.00" a="2779.43" fwhm="0.000909" res="438047.6" algo="FTMS"/>
<pk mz="398.117371" i="2890315.3" z="-1" sn="21.43" a="2382.18" fwhm="0.000951" res="418607.2" algo="FTMS" component_name="o" deconvoluted_molecular_mass="397.114504" deconvoluted_isotopic_mass="398.117787"/>
<pk mz="398.122388" i="2471244.8" sn="17.98" a="2302.41" fwhm="0.001061" res="375079.5" algo="FTMS"/>
<pk mz="398.145724" i="2042706.9" sn="14.45" a="1608.03" fwhm="0.000958" res="415764.9" algo="FTMS"/>
<pk mz="398.153761" i="2252885.0" z="-1" sn="16.18" a="1751.71" fwhm="0.000916" res="434733.8" algo="FTMS" component_name="CU" deconvoluted_molecular_mass="397.150825" deconvoluted_isotopic_mass="398.154178"/>
<pk mz="398.181947" i="1203292.6" sn="7.55" a="761.73" fwhm="0.000899" res="442678.3" algo="FTMS"/>
<pk mz="398.190148" i="1174366.9" sn="7.31" a="661.23" fwhm="0.000817" res="487164.9" algo="FTMS"/>
<pk mz="398.218414" i="1545318.5" sn="10.36" a="1073.06" fwhm="0.000867" res="459474.5" algo="FTMS"/>
<pk mz="399.020565" i="1414718.1" sn="9.29" a="1154.79" fwhm="0.001015" res="393178.0" algo="FTMS"/>
<pk mz="399.035757" i="3124546.3" sn="23.35" a="2988.59" fwhm="0.001073" res="371923.5" algo="FTMS"/>
<pk mz="399.047056" i="1372741.3" sn="8.94" a="856.20" fwhm="0.000855" res="466607.7" algo="FTMS"/>
<pk mz="399.056890" i="8985416.0" z="-1" sn="71.56" a="9041.01" fwhm="0.001026" res="388891.7" algo="FTMS" component_name="HA" deconvoluted_molecular_mass="399.057324" deconvoluted_isotopic_mass="399.057308"/>
<pk mz="399.072238" i="1905996.0" sn="13.33" a="1301.34" fwhm="0.000854" res="467155.5" algo="FTMS"/>
<pk mz="399.083403" i="1315151.0" z="-1" sn="8.47" a="773.18" fwhm="0.000817" res="488655.9" algo="FTMS" component_name="z" deconvoluted_molecular_mass="397.078018" deconvoluted_isotopic_mass="399.083822"/>
<pk mz="399.093289" i="14959442.0" z="-1" sn="120.69" a="15899.90" fwhm="0.001038" res="384558.7" algo="FTMS" component_name="AB" deconvoluted_molecular_mass="399.093715" deconvoluted_isotopic_mass="399.093708"/>
<pk mz="399.108624" i="1523029.8" sn="10.18" a="1104.01" fwhm="0.000951" res="419542.0" algo="FTMS"/>
<pk mz="399.121545" i="1468761.3" z="-1" sn="9.73" a="925.96" fwhm="0.000860" res="464032.7" algo="FTMS" component_name="o" deconvoluted_molecular_mass="397.114504" deconvoluted_isotopic_mass="399.121963"/>
<pk mz="399.124163" i="1191130.0" sn="7.45" a="735.19" fwhm="0.000987" res="404237.9" algo="FTMS"/>
<pk mz="399.129638" i="12718939.0" z="-1" sn="102.26" a="13657.11" fwhm="0.001078" res="370308.2" algo="FTMS" component_name="BK" deconvoluted_molecular_mass="399.130049" deconvoluted_isotopic_mass="399.130057"/>
<pk mz="399.142553" i="1599198.9" sn="10.80" a="1445.24" fwhm="0.001190" res="335546.5" algo="FTMS"/>
<pk mz="399.157919" i="1632355.0" sn="11.08" a="1348.99" fwhm="0.000975" res="409598.2" algo="FTMS"/>
<pk mz="399.160561" i="1625955.8" sn="11.02" a="1421.70" fwhm="0.001057" res="377626.2" algo="FTMS"/>
<pk mz="399.166067" i="10142565.0" z="-1" sn="81.07" a="10273.75" fwhm="0.001026" res="388929.6" algo="FTMS" component_name="EQ" deconvoluted_molecular_mass="399.166623" deconvoluted_isotopic_mass="399.166485"/>
<pk mz="399.188599" i="1771115.3" sn="12.22" a="1631.21" fwhm="0.001127" res="354266.2" algo="FTMS"/>
<pk mz="399.194393" i="1201516.9" sn="7.53" a="844.43" fwhm="0.000965" res="413842.1" algo="FTMS"/>
<pk mz="399.202466" i="9102191.0" z="-1" sn="72.52" a="9617.18" fwhm="0.001054" res="378849.5" algo="FTMS" component_name="GQ" deconvoluted_molecular_mass="399.203032" deconvoluted_isotopic_mass="399.202885"/>
<pk mz="399.238825" i="3474808.8" sn="26.23" a="2980.40" fwhm="0.000972" res="410723.3" algo="FTMS"/>
<pk mz="399.275288" i="1183874.6" sn="7.31" a="632.45" fwhm="0.000864" res="462089.7" algo="FTMS"/>
<pk mz="400.031061" i="1622606.4" sn="10.87" a="1017.54" fwhm="0.000844" res="474067.7" algo="FTMS"/>
<pk mz="400.060331" i="1730646.3" z="-1" sn="11.75" a="1360.24" fwhm="0.000975" res="410467.8" algo="FTMS" component_name="HA" deconvoluted_molecular_mass="399.057324" deconvoluted_isotopic_mass="400.060751"/>
<pk mz="400.067400" i="2312792.3" sn="16.48" a="2010.81" fwhm="0.000980" res="408155.7" algo="FTMS"/>
<pk mz="400.088574" i="2029661.9" sn="14.18" a="1648.82" fwhm="0.000951" res="420615.6" algo="FTMS"/>
<pk mz="400.096682" i="2527328.0" z="-1" sn="18.23" a="2074.50" fwhm="0.000944" res="423929.5" algo="FTMS" component_name="AB" deconvoluted_molecular_mass="399.093715" deconvoluted_isotopic_mass="400.097103"/>
<pk mz="400.119264" i="1273446.1" sn="8.03" a="736.92" fwhm="0.000820" res="488111.3" algo="FTMS"/>
<pk mz="400.124841" i="2297959.8" sn="16.36" a="1850.14" fwhm="0.000970" res="412467.3" algo="FTMS"/>
<pk mz="400.132930" i="2398057.8" z="-1" sn="17.18" a="2153.35" fwhm="0.001051" res="380676.9" algo="FTMS" component_name="BK" deconvoluted_molecular_mass="399.130049" deconvoluted_isotopic_mass="400.133351"/>
<pk mz="400.136000" i="1281642.6" sn="8.10" a="753.35" fwhm="0.000875" res="457331.3" algo="FTMS"/>
<pk mz="400.161318" i="1706353.5" sn="11.55" a="1212.23" fwhm="0.000902" res="443710.9" algo="FTMS"/>
<pk mz="400.169357" i="2183539.8" z="-1" sn="15.43" a="1977.29" fwhm="0.001028" res="389418.6" algo="FTMS" component_name="EQ" deconvoluted_molecular_mass="399.166623" deconvoluted_isotopic_mass="400.169778"/>
<pk mz="400.172441" i="1173236.5" sn="7.22" a="835.65" fwhm="0.001165" res="343583.5" algo="FTMS"/>
<pk mz="400.197649" i="1628283.3" sn="10.92" a="1324.08" fwhm="0.000993" res="402850.4" algo="FTMS"/>
<pk mz="400.205821" i="2047613.5" z="-1" sn="14.33" a="1520.42" fwhm="0.000949" res="421581.5" algo="FTMS" component_name="GQ" deconvoluted_molecular_mass="399.203032" deconvoluted_isotopic_mass="400.206242"/>
<pk mz="400.242286" i="1183623.4" sn="7.30" a="1102.62" fwhm="0.001287" res="311022.4" algo="FTMS"/>
<pk mz="401.015081" i="2193752.3" sn="15.51" a="1793.39" fwhm="0.000926" res="433278.5" algo="FTMS"/>
<pk mz="401.026350" i="1302107.3" sn="8.26" a="716.57" fwhm="0.000854" res="469780.4" algo="FTMS"/>
<pk mz="401.036241" i="2099037.8" sn="14.74" a="1818.92" fwhm="0.000971" res="412814.5" algo="FTMS"/>
<pk mz="401.051445" i="3025250.0" sn="22.28" a="2627.14" fwhm="0.000919" res="436574.6" algo="FTMS"/>
<pk mz="401.062710" i="2147429.0" sn="15.14" a="1950.83" fwhm="0.001056" res="379726.3" algo="FTMS"/>
<pk mz="401.072548" i="6660455.5" sn="51.84" a="6849.50" fwhm="0.001026" res="390755.5" algo="FTMS"/>
<pk mz="401.087762" i="3171179.8" sn="23.46" a="2704.71" fwhm="0.000964" res="415980.9" algo="FTMS"/>
<pk mz="401.100710" i="1887599.3" sn="13.02" a="1463.02" fwhm="0.000961" res="417360.2" algo="FTMS"/>
<pk mz="401.108925" i="7961969.5" sn="62.42" a="8160.52" fwhm="0.001042" res="384915.1" algo="FTMS"/>
<pk mz="401.124263" i="2652533.8" sn="19.25" a="2467.60" fwhm="0.001027" res="390712.0" algo="FTMS"/>
<pk mz="401.137258" i="2340729.3" sn="16.71" a="1981.19" fwhm="0.000966" res="415186.8" algo="FTMS"/>
<pk mz="401.145303" i="8887675.0" z="-1" sn="69.95" a="8721.02" fwhm="0.001002" res="400495.6" algo="FTMS" component_name="HI" deconvoluted_molecular_mass="401.145718" deconvoluted_isotopic_mass="401.145727"/>
<pk mz="401.156574" i="1550718.4" sn="10.28" a="1200.59" fwhm="0.001032" res="388864.8" algo="FTMS"/>
<pk mz="401.173663" i="2334595.0" z="-1" sn="16.66" a="2144.93" fwhm="0.001084" res="370100.9" algo="FTMS" component_name="EQ" deconvoluted_molecular_mass="399.166623" deconvoluted_isotopic_mass="401.174086"/>
<pk mz="401.179228" i="1573252.5" sn="10.47" a="1153.47" fwhm="0.000901" res="445249.6" algo="FTMS"/>
<pk mz="401.181697" i="10532229.0" z="-1" sn="83.33" a="10877.97" fwhm="0.001037" res="386815.1" algo="FTMS" component_name="DW" deconvoluted_molecular_mass="401.182128" deconvoluted_isotopic_mass="401.182121"/>
<pk mz="401.204215" i="1777547.3" sn="12.13" a="1557.89" fwhm="0.000996" res="402871.0" algo="FTMS"/>
<pk mz="401.210060" i="2114957.0" z="-1" sn="14.87" a="1811.24" fwhm="0.000985" res="407167.5" algo="FTMS" component_name="GQ" deconvoluted_molecular_mass="399.203032" deconvoluted_isotopic_mass="401.210484"/>
<pk mz="401.218065" i="6976911.0" sn="54.41" a="6698.23" fwhm="0.000994" res="403756.9" algo="FTMS"/>
<pk mz="401.231157" i="1488786.6" sn="9.78" a="958.33" fwhm="0.000884" res="454041.9" algo="FTMS"/>
<pk mz="401.254556" i="2528665.0" sn="18.24" a="2183.04" fwhm="0.001007" res="398368.0" algo="FTMS"/>
<pk mz="401.265707" i="3583900.0" sn="26.82" a="3606.69" fwhm="0.001093" res="367015.9" algo="FTMS"/>
<pk mz="402.010223" i="1265765.6" sn="7.97" a="918.82" fwhm="0.000968" res="415327.8" algo="FTMS"/>
<pk mz="402.046706" i="3030127.5" sn="22.31" a="2778.19" fwhm="0.001017" res="395207.0" algo="FTMS"/>
<pk mz="402.057911" i="1222130.5" sn="7.61" a="1127.24" fwhm="0.001383" res="290633.8" algo="FTMS"/>
<pk mz="402.075775" i="1408887.4" sn="9.13" a="1075.97" fwhm="0.000940" res="427623.7" algo="FTMS"/>
<pk mz="402.082947" i="2350201.3" sn="16.78" a="1836.66" fwhm="0.000890" res="451918.9" algo="FTMS"/>
<pk mz="402.104102" i="1850239.1" sn="12.72" a="1407.37" fwhm="0.000975" res="412258.2" algo="FTMS"/>
<pk mz="402.112392" i="1968001.3" sn="13.68" a="1480.31" fwhm="0.000951" res="422640.0" algo="FTMS"/>
<pk mz="402.140615" i="1983113.0" sn="13.80" a="1459.90" fwhm="0.000944" res="425806.2" algo="FTMS"/>
<pk mz="402.148585" i="1570955.1" z="-1" sn="10.45" a="1166.99" fwhm="0.000921" res="436863.9" algo="FTMS" component_name="HI" deconvoluted_molecular_mass="401.145718" deconvoluted_isotopic_mass="402.149011"/>
<pk mz="402.151816" i="1306764.0" sn="8.30" a="1004.14" fwhm="0.001005" res="399994.8" algo="FTMS"/>
<pk mz="402.176894" i="2260114.8" sn="16.05" a="1864.86" fwhm="0.000959" res="419414.1" algo="FTMS"/>
<pk mz="402.185080" i="2299541.0" z="-1" sn="16.37" a="2281.37" fwhm="0.001113" res="361432.8" algo="FTMS" component_name="DW" deconvoluted_molecular_mass="401.182128" deconvoluted_isotopic_mass="402.185505"/>
<pk mz="402.221455" i="1326750.9" sn="8.46" a="825.56" fwhm="0.000848" res="474278.9" algo="FTMS"/>
<pk mz="403.030699" i="4594554.5" sn="35.03" a="4748.92" fwhm="0.001095" res="368167.4" algo="FTMS"/>
<pk mz="403.041903" i="1668733.8" sn="11.24" a="1226.21" fwhm="0.000878" res="459275.5" algo="FTMS"/>
<pk mz="403.051887" i="2463616.5" sn="17.70" a="1918.21" fwhm="0.000913" res="441452.6" algo="FTMS"/>
<pk mz="403.067110" i="6006660.5" sn="46.52" a="5888.21" fwhm="0.001034" res="389998.2" algo="FTMS"/>
<pk mz="403.078385" i="2614151.8" sn="18.93" a="2341.53" fwhm="0.001011" res="398706.6" algo="FTMS"/>
<pk mz="403.080214" i="1751432.1" sn="11.91" a="1306.05" fwhm="0.000892" res="451708.1" algo="FTMS"/>
<pk mz="403.088237" i="4690826.5" sn="35.82" a="4365.54" fwhm="0.000996" res="404532.2" algo="FTMS"/>
<pk mz="403.103457" i="6278030.5" sn="48.73" a="6133.37" fwhm="0.001033" res="390403.3" algo="FTMS"/>
<pk mz="403.114715" i="2313617.5" sn="16.48" a="1957.47" fwhm="0.000966" res="417155.5" algo="FTMS"/>
<pk mz="403.116499" i="2746770.0" sn="20.01" a="2365.78" fwhm="0.001002" res="402451.3" algo="FTMS"/>
<pk mz="403.124617" i="4520852.0" sn="34.43" a="4249.57" fwhm="0.001021" res="394953.1" algo="FTMS"/>
<pk mz="403.139876" i="3896216.3" sn="29.35" a="3465.50" fwhm="0.000972" res="414884.4" algo="FTMS"/>
<pk mz="403.152927" i="3378076.0" sn="25.14" a="3064.35" fwhm="0.001011" res="398622.7" algo="FTMS"/>
<pk mz="403.161007" i="6150046.0" sn="47.68" a="6568.88" fwhm="0.001091" res="369434.3" algo="FTMS"/>
<pk mz="403.176089" i="1451682.3" sn="9.47" a="1198.92" fwhm="0.001079" res="373695.3" algo="FTMS"/>
<pk mz="403.183442" i="1837220.3" sn="12.61" a="1818.10" fwhm="0.001210" res="333332.0" algo="FTMS"/>
<pk mz="403.189278" i="6672294.0" sn="51.93" a="6433.67" fwhm="0.001027" res="392718.5" algo="FTMS"/>
<pk mz="403.194837" i="55738280.0" z="-1" sn="450.96" a="60763.45" fwhm="0.001049" res="384300.9" algo="FTMS" component_name="I" deconvoluted_molecular_mass="403.195278" deconvoluted_isotopic_mass="403.195265"/>
<pk mz="403.197301" i="6601640.0" sn="51.36" a="6830.76" fwhm="0.001066" res="378141.4" algo="FTMS"/>
<pk mz="403.233697" i="3449266.0" sn="25.72" a="3156.51" fwhm="0.001016" res="396906.4" algo="FTMS"/>
<pk mz="404.025900" i="1297801.6" sn="8.22" a="869.37" fwhm="0.000949" res="425708.2" algo="FTMS"/>
<pk mz="404.062356" i="3898515.5" sn="29.37" a="3831.70" fwhm="0.001063" res="380114.0" algo="FTMS"/>
<pk mz="404.070450" i="1151125.8" sn="7.03" a="1038.68" fwhm="0.001112" res="363275.2" algo="FTMS"/>
<pk mz="404.073549" i="1194390.6" sn="7.38" a="889.62" fwhm="0.000965" res="418725.0" algo="FTMS"/>
<pk mz="404.098709" i="3552413.5" sn="26.56" a="3480.89" fwhm="0.001090" res="370744.9" algo="FTMS"/>
<pk mz="404.119905" i="2104483.3" sn="14.78" a="2022.42" fwhm="0.001028" res="393127.0" algo="FTMS"/>
<pk mz="404.135138" i="1863591.4" sn="12.82" a="1471.31" fwhm="0.000958" res="421885.2" algo="FTMS"/>
<pk mz="404.143206" i="1206697.6" sn="7.48" a="784.96" fwhm="0.000996" res="405721.7" algo="FTMS"/>
<pk mz="404.156239" i="3616941.3" sn="27.08" a="3191.56" fwhm="0.000980" res="412223.5" algo="FTMS"/>
<pk mz="404.192601" i="3304119.0" sn="24.54" a="3379.66" fwhm="0.001066" res="379021.4" algo="FTMS"/>
<pk mz="404.198222" i="13162681.0" z="-1" sn="104.71" a="13752.48" fwhm="0.001055" res="383228.0" algo="FTMS" component_name="I" deconvoluted_molecular_mass="403.195278" deconvoluted_isotopic_mass="404.198653"/>
<pk mz="405.009980" i="2643862.3" sn="19.17" a="2264.56" fwhm="0.001007" res="402367.6" algo="FTMS"/>
<pk mz="405.046329" i="7254432.5" sn="56.66" a="7591.13" fwhm="0.001084" res="373554.0" algo="FTMS"/>
<pk mz="405.057585" i="3239843.3" sn="24.01" a="3019.72" fwhm="0.001045" res="387640.2" algo="FTMS"/>
<pk mz="405.067476" i="1711014.0" sn="11.58" a="1496.87" fwhm="0.001070" res="378625.1" algo="FTMS"/>
<pk mz="405.082727" i="12530090.0" z="-1" sn="99.57" a="13166.45" fwhm="0.001053" res="384723.0" algo="FTMS" component_name="BO" deconvoluted_molecular_mass="405.083154" deconvoluted_isotopic_mass="405.083159"/>
<pk mz="405.093998" i="4173229.3" sn="31.60" a="4091.17" fwhm="0.001065" res="380373.1" algo="FTMS"/>
<pk mz="405.095779" i="2132909.8" sn="15.01" a="1820.13" fwhm="0.001040" res="389577.4" algo="FTMS"/>
<pk mz="405.103721" i="1483695.9" sn="9.73" a="1370.31" fwhm="0.001116" res="363080.0" algo="FTMS"/>
<pk mz="405.119097" i="9388468.0" z="-1" sn="74.02" a="9542.49" fwhm="0.001048" res="386468.9" algo="FTMS" component_name="FW" deconvoluted_molecular_mass="405.119534" deconvoluted_isotopic_mass="405.119530"/>
<pk mz="405.130402" i="1903799.3" sn="13.15" a="1634.72" fwhm="0.000983" res="412112.5" algo="FTMS"/>
<pk mz="405.132191" i="4105655.8" sn="31.05" a="3777.68" fwhm="0.000988" res="409913.2" algo="FTMS"/>
<pk mz="405.140186" i="2469818.0" sn="17.75" a="2122.95" fwhm="0.001019" res="397695.3" algo="FTMS"/>
<pk mz="405.149921" i="1254588.5" sn="7.87" a="833.22" fwhm="0.000904" res="448155.3" algo="FTMS"/>
<pk mz="405.155517" i="5160382.0" sn="39.63" a="5312.53" fwhm="0.001061" res="381750.9" algo="FTMS"/>
<pk mz="405.168550" i="6319553.5" sn="49.06" a="6870.65" fwhm="0.001110" res="365121.8" algo="FTMS"/>
<pk mz="405.176543" i="2642883.8" sn="19.16" a="2480.44" fwhm="0.001034" res="391754.4" algo="FTMS"/>
<pk mz="405.186361" i="2249158.5" sn="15.96" a="1679.98" fwhm="0.000910" res="445029.2" algo="FTMS"/>
<pk mz="405.191844" i="1963720.0" sn="13.63" a="1618.72" fwhm="0.001181" res="343225.1" algo="FTMS"/>
<pk mz="405.201695" i="2011850.8" z="-1" sn="14.03" a="1686.23" fwhm="0.001015" res="399373.0" algo="FTMS" component_name="I" deconvoluted_molecular_mass="403.195278" deconvoluted_isotopic_mass="405.202128"/>
<pk mz="405.204983" i="3650507.8" sn="27.35" a="3472.00" fwhm="0.001077" res="376302.0" algo="FTMS"/>
<pk mz="405.212979" i="2904013.8" sn="21.28" a="2551.65" fwhm="0.001024" res="395790.3" algo="FTMS"/>
<pk mz="405.249440" i="1207511.8" sn="7.48" a="799.30" fwhm="0.000923" res="439123.3" algo="FTMS"/>
<pk mz="406.041526" i="4431536.5" sn="33.70" a="4527.93" fwhm="0.001053" res="385756.4" algo="FTMS"/>
<pk mz="406.049568" i="1434162.9" sn="9.33" a="1232.11" fwhm="0.001172" res="346431.2" algo="FTMS"/>
<pk mz="406.077973" i="6724282.5" sn="52.35" a="6849.88" fwhm="0.001058" res="383976.8" algo="FTMS"/>
<pk mz="406.086040" i="2597052.8" z="-1" sn="18.78" a="2441.74" fwhm="0.001069" res="380003.9" algo="FTMS" component_name="BO" deconvoluted_molecular_mass="405.083154" deconvoluted_isotopic_mass="406.086475"/>
<pk mz="406.097112" i="1248447.9" sn="7.82" a="1091.61" fwhm="0.001140" res="356373.3" algo="FTMS"/>
<pk mz="406.099168" i="1318336.5" sn="8.38" a="1039.99" fwhm="0.001161" res="349676.1" algo="FTMS"/>
<pk mz="406.114358" i="3069636.8" sn="22.63" a="2854.21" fwhm="0.001019" res="398646.7" algo="FTMS"/>
<pk mz="406.122463" i="2154694.8" z="-1" sn="15.19" a="1791.47" fwhm="0.000973" res="417351.5" algo="FTMS" component_name="FW" deconvoluted_molecular_mass="405.119534" deconvoluted_isotopic_mass="406.122898"/>
<pk mz="406.125681" i="1501895.8" sn="9.88" a="1132.52" fwhm="0.001017" res="399165.2" algo="FTMS"/>
<pk mz="406.135517" i="3210442.5" sn="23.77" a="3698.19" fwhm="0.001088" res="373237.9" algo="FTMS"/>
<pk mz="406.150756" i="2018510.6" sn="14.08" a="1512.62" fwhm="0.000942" res="431003.1" algo="FTMS"/>
<pk mz="406.158814" i="1700560.8" sn="11.49" a="1410.13" fwhm="0.000997" res="407248.9" algo="FTMS"/>
<pk mz="406.161992" i="1717201.6" sn="11.63" a="1677.67" fwhm="0.001131" res="359254.2" algo="FTMS"/>
<pk mz="406.171784" i="3346132.3" sn="24.87" a="3107.06" fwhm="0.001051" res="386323.9" algo="FTMS"/>
<pk mz="406.208259" i="1397214.4" sn="9.03" a="907.02" fwhm="0.000933" res="435537.6" algo="FTMS"/>
<pk mz="407.025584" i="4901822.5" sn="37.52" a="4491.79" fwhm="0.000983" res="414138.7" algo="FTMS"/>
<pk mz="407.036786" i="1572289.8" sn="10.45" a="1138.79" fwhm="0.000969" res="420160.7" algo="FTMS"/>
<pk mz="407.062005" i="12125129.0" z="-1" sn="96.27" a="12680.57" fwhm="0.001054" res="386058.3" algo="FTMS" component_name="CA" deconvoluted_molecular_mass="407.062455" deconvoluted_isotopic_mass="407.062442"/>
<pk mz="407.073206" i="4869068.0" sn="37.26" a="4735.25" fwhm="0.001047" res="388856.5" algo="FTMS"/>
<pk mz="407.081516" i="1203662.0" sn="7.45" a="784.28" fwhm="0.000906" res="449481.7" algo="FTMS"/>
<pk mz="407.098359" i="16409555.0" z="-1" sn="131.11" a="17926.44" fwhm="0.001076" res="378299.4" algo="FTMS" component_name="n" deconvoluted_molecular_mass="407.098811" deconvoluted_isotopic_mass="407.098796"/>
<pk mz="407.109582" i="4641750.0" sn="35.41" a="4848.98" fwhm="0.001110" res="366815.4" algo="FTMS"/>
<pk mz="407.111433" i="3240406.3" sn="24.01" a="2888.31" fwhm="0.001006" res="404642.2" algo="FTMS"/>
<pk mz="407.129251" i="1640667.1" sn="11.00" a="1452.37" fwhm="0.001004" res="405693.0" algo="FTMS"/>
<pk mz="407.134738" i="11553757.0" z="-1" sn="91.62" a="12206.11" fwhm="0.001067" res="381392.2" algo="FTMS" component_name="CO" deconvoluted_molecular_mass="407.135185" deconvoluted_isotopic_mass="407.135175"/>
<pk mz="407.145987" i="1583839.8" sn="10.54" a="1234.67" fwhm="0.001024" res="397548.9" algo="FTMS"/>
<pk mz="407.147823" i="7829472.5" sn="61.33" a="8231.44" fwhm="0.001076" res="378408.5" algo="FTMS"/>
<pk mz="407.165634" i="1983205.1" sn="13.79" a="1687.17" fwhm="0.000985" res="413376.5" algo="FTMS"/>
<pk mz="407.171152" i="5357542.5" sn="41.23" a="5076.80" fwhm="0.001007" res="404181.7" algo="FTMS"/>
<pk mz="407.184202" i="7584746.5" sn="59.34" a="7735.23" fwhm="0.001064" res="382559.2" algo="FTMS"/>
<pk mz="407.202052" i="1548271.1" sn="10.25" a="1224.19" fwhm="0.000985" res="413487.0" algo="FTMS"/>
<pk mz="407.207535" i="2126320.8" sn="14.95" a="1820.51" fwhm="0.001058" res="384736.5" algo="FTMS"/>
<pk mz="407.220597" i="2734580.3" sn="19.90" a="2359.91" fwhm="0.000979" res="416061.1" algo="FTMS"/>
<pk mz="408.020992" i="1237200.5" sn="7.72" a="729.55" fwhm="0.000916" res="445213.2" algo="FTMS"/>
<pk mz="408.057224" i="4848858.5" sn="37.09" a="4946.25" fwhm="0.001091" res="374151.8" algo="FTMS"/>
<pk mz="408.065421" i="2499804.8" z="-1" sn="17.99" a="1976.08" fwhm="0.000976" res="418252.0" algo="FTMS" component_name="CA" deconvoluted_molecular_mass="407.062455" deconvoluted_isotopic_mass="408.065861"/>
<pk mz="408.093649" i="7322852.5" sn="57.21" a="7352.58" fwhm="0.001049" res="388876.4" algo="FTMS"/>
<pk mz="408.101799" i="2914534.8" z="-1" sn="21.36" a="2667.65" fwhm="0.001028" res="396956.3" algo="FTMS" component_name="n" deconvoluted_molecular_mass="407.098811" deconvoluted_isotopic_mass="408.102238"/>
<pk mz="408.104819" i="1649127.5" sn="11.07" a="1452.17" fwhm="0.001022" res="399431.5" algo="FTMS"/>
<pk mz="408.130027" i="2917614.5" sn="21.39" a="2809.19" fwhm="0.001080" res="377739.6" algo="FTMS"/>
<pk mz="408.138131" i="2825968.8" z="-1" sn="20.64" a="2612.69" fwhm="0.001039" res="392729.7" algo="FTMS" component_name="CO" deconvoluted_molecular_mass="407.135185" deconvoluted_isotopic_mass="408.138570"/>
<pk mz="408.141418" i="1294577.6" sn="8.19" a="929.18" fwhm="0.000965" res="422931.3" algo="FTMS"/>
<pk mz="408.151131" i="2871540.3" sn="21.01" a="2634.02" fwhm="0.001032" res="395341.5" algo="FTMS"/>
<pk mz="408.177600" i="1689723.6" sn="11.40" a="1645.15" fwhm="0.001251" res="326293.7" algo="FTMS"/>
<pk mz="408.179397" i="1358588.1" sn="8.71" a="1013.13" fwhm="0.001022" res="399546.2" algo="FTMS"/>
<pk mz="408.187519" i="2118142.3" sn="14.88" a="2139.07" fwhm="0.001123" res="363444.9" algo="FTMS"/>
<pk mz="408.223912" i="1157512.4" sn="7.07" a="958.48" fwhm="0.001056" res="386518.6" algo="FTMS"/>
<pk mz="409.011556" i="1903073.5" sn="12.98" a="1823.59" fwhm="0.001167" res="350546.3" algo="FTMS"/>
<pk mz="409.041247" i="8508906.0" sn="66.08" a="8957.90" fwhm="0.001053" res="388363.6" algo="FTMS"/>
<pk mz="409.044606" i="2680298.5" sn="19.23" a="2224.94" fwhm="0.000977" res="418759.6" algo="FTMS"/>
<pk mz="409.052552" i="2040300.9" sn="14.08" a="1799.39" fwhm="0.001059" res="386187.8" algo="FTMS"/>
<pk mz="409.056431" i="1286125.9" sn="8.02" a="960.17" fwhm="0.001092" res="374755.4" algo="FTMS"/>
<pk mz="409.077648" i="17135092.0" z="-1" sn="135.41" a="18937.07" fwhm="0.001092" res="374553.0" algo="FTMS" component_name="i" deconvoluted_molecular_mass="409.078075" deconvoluted_isotopic_mass="409.078090"/>
<pk mz="409.088909" i="2858486.8" sn="20.66" a="2961.76" fwhm="0.001108" res="369293.3" algo="FTMS"/>
<pk mz="409.097033" i="2014969.1" sn="13.88" a="1836.52" fwhm="0.001068" res="383200.5" algo="FTMS"/>
<pk mz="409.114005" i="18109950.0" z="-1" sn="143.25" a="20138.18" fwhm="0.001090" res="375276.8" algo="FTMS" component_name="d" deconvoluted_molecular_mass="409.114512" deconvoluted_isotopic_mass="409.114447"/>
<pk mz="409.117391" i="4060670.8" sn="30.32" a="3474.71" fwhm="0.000950" res="430686.8" algo="FTMS"/>
<pk mz="409.125191" i="2708992.8" sn="19.46" a="2692.15" fwhm="0.001136" res="360053.9" algo="FTMS"/>
<pk mz="409.127062" i="5875201.5" sn="44.91" a="6295.18" fwhm="0.001129" res="362378.7" algo="FTMS"/>
<pk mz="409.144918" i="2683398.3" sn="19.25" a="2517.38" fwhm="0.001028" res="397916.5" algo="FTMS"/>
<pk mz="409.150406" i="12389896.0" z="-1" sn="97.27" a="13258.89" fwhm="0.001074" res="380917.6" algo="FTMS" component_name="BT" deconvoluted_molecular_mass="409.150836" deconvoluted_isotopic_mass="409.150848"/>
<pk mz="409.163478" i="7895563.5" sn="61.15" a="8401.67" fwhm="0.001055" res="387705.6" algo="FTMS"/>
<pk mz="409.181304" i="2622480.3" sn="18.76" a="2233.49" fwhm="0.001003" res="408084.5" algo="FTMS"/>
<pk mz="409.186830" i="4909586.0" sn="37.14" a="4821.07" fwhm="0.001043" res="392484.6" algo="FTMS"/>
<pk mz="409.199872" i="5328405.5" sn="40.51" a="5627.47" fwhm="0.001091" res="374993.3" algo="FTMS"/>
<pk mz="409.217760" i="1355546.4" sn="8.58" a="842.49" fwhm="0.000977" res="418699.8" algo="FTMS"/>
<pk mz="409.223173" i="2907164.0" sn="21.05" a="2554.01" fwhm="0.001026" res="398958.4" algo="FTMS"/>
<pk mz="409.236251" i="1645727.5" sn="10.91" a="1656.21" fwhm="0.001189" res="344194.2" algo="FTMS"/>
<pk mz="409.311362" i="1256500.3" sn="7.78" a="1062.98" fwhm="0.001042" res="392671.1" algo="FTMS"/>
<pk mz="410.036409" i="1843196.6" sn="12.50" a="1450.51" fwhm="0.000970" res="422865.0" algo="FTMS"/>
<pk mz="410.044582" i="1383422.9" sn="8.80" a="882.24" fwhm="0.000888" res="461701.1" algo="FTMS"/>
<pk mz="410.051848" i="1461504.9" sn="9.43" a="1017.84" fwhm="0.000924" res="443695.7" algo="FTMS"/>
<pk mz="410.072870" i="4542214.5" sn="34.19" a="4421.55" fwhm="0.001051" res="390271.9" algo="FTMS"/>
<pk mz="410.080984" i="2906889.0" z="-1" sn="21.05" a="2890.74" fwhm="0.001130" res="362826.3" algo="FTMS" component_name="i" deconvoluted_molecular_mass="409.078075" deconvoluted_isotopic_mass="410.081429"/>
<pk mz="410.109268" i="4572944.5" sn="34.44" a="4402.86" fwhm="0.001047" res="391786.2" algo="FTMS"/>
<pk mz="410.117371" i="3966227.0" z="-1" sn="29.56" a="3798.78" fwhm="0.001033" res="396943.3" algo="FTMS" component_name="d" deconvoluted_molecular_mass="409.114512" deconvoluted_isotopic_mass="410.117816"/>
<pk mz="410.120885" i="1265044.0" sn="7.85" a="1028.18" fwhm="0.001073" res="382298.2" algo="FTMS"/>
<pk mz="410.122413" i="2135316.5" sn="14.84" a="1842.49" fwhm="0.000970" res="422599.7" algo="FTMS"/>
<pk mz="410.130429" i="1335318.6" sn="8.41" a="1129.00" fwhm="0.001178" res="348189.5" algo="FTMS"/>
<pk mz="410.145639" i="2768154.8" sn="19.93" a="2743.89" fwhm="0.001157" res="354393.3" algo="FTMS"/>
<pk mz="410.153683" i="2749213.0" z="-1" sn="19.78" a="2843.44" fwhm="0.001183" res="346631.8" algo="FTMS" component_name="BT" deconvoluted_molecular_mass="409.150836" deconvoluted_isotopic_mass="410.154128"/>
<pk mz="410.158670" i="1454110.4" sn="9.37" a="1090.74" fwhm="0.000973" res="421516.1" algo="FTMS"/>
<pk mz="410.166928" i="1550624.8" sn="10.14" a="1233.96" fwhm="0.001055" res="388773.9" algo="FTMS"/>
<pk mz="410.190214" i="1362471.1" sn="8.63" a="1102.45" fwhm="0.001103" res="372048.2" algo="FTMS"/>
<pk mz="410.203136" i="1176362.8" sn="7.14" a="558.74" fwhm="0.000900" res="456033.7" algo="FTMS"/>
<pk mz="410.221576" i="84617008.0" z="-1" sn="677.81" a="93873.65" fwhm="0.001079" res="380287.9" algo="FTMS" component_name="G" deconvoluted_molecular_mass="410.222027" deconvoluted_isotopic_mass="410.222021"/>
<pk mz="411.020506" i="2649101.0" sn="18.97" a="2568.05" fwhm="0.001049" res="391747.8" algo="FTMS"/>
<pk mz="411.035620" i="1857809.1" sn="12.61" a="1683.38" fwhm="0.001086" res="378487.4" algo="FTMS"/>
<pk mz="411.056860" i="11347991.0" z="-1" sn="88.89" a="12598.28" fwhm="0.001115" res="368722.2" algo="FTMS" component_name="CZ" deconvoluted_molecular_mass="411.057330" deconvoluted_isotopic_mass="411.057307"/>
<pk mz="411.068095" i="2096922.3" sn="14.53" a="2075.76" fwhm="0.001151" res="357032.0" algo="FTMS"/>
<pk mz="411.072075" i="1171227.3" sn="7.09" a="1295.72" fwhm="0.001531" res="268441.4" algo="FTMS"/>
<pk mz="411.084088" i="1270174.6" z="-1" sn="7.89" a="1485.74" fwhm="0.001640" res="250590.0" algo="FTMS" component_name="i" deconvoluted_molecular_mass="409.078075" deconvoluted_isotopic_mass="411.084535"/>
<pk mz="411.085549" i="1216543.0" sn="7.46" a="813.86" fwhm="0.000895" res="459503.4" algo="FTMS"/>
<pk mz="411.093294" i="19228706.0" z="-1" sn="152.23" a="22079.64" fwhm="0.001108" res="371018.1" algo="FTMS" component_name="Y" deconvoluted_molecular_mass="411.093823" deconvoluted_isotopic_mass="411.093741"/>
<pk mz="411.104464" i="2089252.3" sn="14.47" a="1833.17" fwhm="0.001049" res="391862.4" algo="FTMS"/>
<pk mz="411.114389" i="7159847.0" sn="55.23" a="7791.45" fwhm="0.001100" res="373707.4" algo="FTMS"/>
<pk mz="411.121674" i="1441833.0" z="-1" sn="9.27" a="1297.10" fwhm="0.001018" res="403842.1" algo="FTMS" component_name="d" deconvoluted_molecular_mass="409.114512" deconvoluted_isotopic_mass="411.122121"/>
<pk mz="411.129659" i="16918572.0" z="-1" sn="133.67" a="18759.76" fwhm="0.001104" res="372534.3" algo="FTMS" component_name="k" deconvoluted_molecular_mass="411.130114" deconvoluted_isotopic_mass="411.130106"/>
<pk mz="411.133016" i="7271468.0" sn="56.12" a="7478.37" fwhm="0.001072" res="383383.4" algo="FTMS"/>
<pk mz="411.140862" i="1485358.4" sn="9.62" a="1219.45" fwhm="0.001042" res="394546.5" algo="FTMS"/>
<pk mz="411.142608" i="2293294.8" sn="16.11" a="2132.84" fwhm="0.001002" res="410340.0" algo="FTMS"/>
<pk mz="411.160488" i="2745395.8" sn="19.75" a="2385.61" fwhm="0.001028" res="399933.9" algo="FTMS"/>
<pk mz="411.166038" i="9951285.0" z="-1" sn="77.66" a="10689.96" fwhm="0.001096" res="374988.9" algo="FTMS" component_name="EZ" deconvoluted_molecular_mass="411.166492" deconvoluted_isotopic_mass="411.166485"/>
<pk mz="411.179081" i="4999225.0" sn="37.86" a="5091.23" fwhm="0.001097" res="374659.2" algo="FTMS"/>
<pk mz="411.197001" i="1774909.9" sn="11.94" a="1529.95" fwhm="0.001092" res="376510.7" algo="FTMS"/>
<pk mz="411.202438" i="6798399.5" sn="52.32" a="7260.89" fwhm="0.001111" res="370273.6" algo="FTMS"/>
<pk mz="411.215572" i="1886787.0" sn="12.84" a="1520.85" fwhm="0.000990" res="415278.2" algo="FTMS"/>
<pk mz="411.224945" i="16721990.0" z="-1" sn="132.08" a="18266.09" fwhm="0.001101" res="373608.3" algo="FTMS" component_name="G" deconvoluted_molecular_mass="410.222027" deconvoluted_isotopic_mass="411.225392"/>
<pk mz="411.238887" i="3368009.5" sn="24.75" a="3168.51" fwhm="0.001062" res="387154.7" algo="FTMS"/>
<pk mz="411.326795" i="2140258.0" sn="14.88" a="1928.37" fwhm="0.001030" res="399210.0" algo="FTMS"/>
<pk mz="412.031143" i="1756197.3" sn="11.79" a="1229.08" fwhm="0.000959" res="429833.4" algo="FTMS"/>
<pk mz="412.052236" i="1974059.1" sn="13.54" a="1463.64" fwhm="0.000914" res="451067.8" algo="FTMS"/>
<pk mz="412.060355" i="1976365.4" z="-1" sn="13.56" a="1725.97" fwhm="0.001014" res="406276.8" algo="FTMS" component_name="CZ" deconvoluted_molecular_mass="411.057330" deconvoluted_isotopic_mass="412.060804"/>
<pk mz="412.067301" i="1239215.3" sn="7.64" a="1001.62" fwhm="0.001122" res="367111.2" algo="FTMS"/>
<pk mz="412.088566" i="4022581.3" sn="30.01" a="4295.54" fwhm="0.001109" res="371730.9" algo="FTMS"/>
<pk mz="412.096735" i="3570999.5" z="-1" sn="26.38" a="3377.32" fwhm="0.001059" res="389087.6" algo="FTMS" component_name="Y" deconvoluted_molecular_mass="411.093823" deconvoluted_isotopic_mass="412.097185"/>
<pk mz="412.101523" i="1168696.9" sn="7.07" a="815.66" fwhm="0.000965" res="426947.2" algo="FTMS"/>
<pk mz="412.117668" i="1512509.3" sn="9.83" a="1067.79" fwhm="0.000946" res="435433.8" algo="FTMS"/>
<pk mz="412.124953" i="4692287.5" sn="35.39" a="4988.76" fwhm="0.001109" res="371612.5" algo="FTMS"/>
<pk mz="412.133048" i="3555137.5" z="-1" sn="26.25" a="3395.79" fwhm="0.001039" res="396598.9" algo="FTMS" component_name="k" deconvoluted_molecular_mass="411.130114" deconvoluted_isotopic_mass="412.133498"/>
<pk mz="412.136328" i="1692226.5" sn="11.28" a="1517.40" fwhm="0.001114" res="370047.9" algo="FTMS"/>
<pk mz="412.137966" i="2242371.0" sn="15.70" a="1902.75" fwhm="0.001027" res="401234.2" algo="FTMS"/>
<pk mz="412.161356" i="1447241.4" sn="9.31" a="940.22" fwhm="0.000900" res="458047.6" algo="FTMS"/>
<pk mz="412.169414" i="2533195.8" z="-1" sn="18.04" a="2362.10" fwhm="0.001088" res="378741.8" algo="FTMS" component_name="EZ" deconvoluted_molecular_mass="411.166492" deconvoluted_isotopic_mass="412.169864"/>
<pk mz="412.205747" i="1468501.8" sn="9.48" a="1043.20" fwhm="0.001005" res="410115.1" algo="FTMS"/>
<pk mz="412.218639" i="24357210.0" z="-1" sn="193.45" a="27480.86" fwhm="0.001112" res="370861.0" algo="FTMS" component_name="Q" deconvoluted_molecular_mass="412.218914" deconvoluted_isotopic_mass="412.219089"/>
<pk mz="412.228343" i="1864540.0" z="-1" sn="12.66" a="1371.65" fwhm="0.000942" res="437422.6" algo="FTMS" component_name="G" deconvoluted_molecular_mass="410.222027" deconvoluted_isotopic_mass="412.228792"/>
<pk mz="412.966427" i="1589033.1" sn="10.45" a="1390.80" fwhm="0.001054" res="391991.5" algo="FTMS"/>
<pk mz="413.015040" i="2008118.6" sn="13.82" a="1644.78" fwhm="0.000985" res="419398.0" algo="FTMS"/>
<pk mz="413.036157" i="4403772.5" sn="33.07" a="4510.27" fwhm="0.001092" res="378168.2" algo="FTMS"/>
<pk mz="413.051329" i="2418752.8" sn="17.12" a="2240.78" fwhm="0.001025" res="402842.0" algo="FTMS"/>
<pk mz="413.072549" i="12880455.0" z="-1" sn="101.20" a="14508.30" fwhm="0.001115" res="370505.7" algo="FTMS" component_name="BH" deconvoluted_molecular_mass="413.072992" deconvoluted_isotopic_mass="413.073001"/>
<pk mz="413.087831" i="1997386.9" sn="13.73" a="1822.76" fwhm="0.001135" res="364000.5" algo="FTMS"/>
<pk mz="413.100903" i="1787726.5" z="-1" sn="12.04" a="1425.59" fwhm="0.000981" res="420949.5" algo="FTMS" component_name="Y" deconvoluted_molecular_mass="411.093823" deconvoluted_isotopic_mass="413.101354"/>
<pk mz="413.108931" i="14930513.0" z="-1" sn="117.68" a="16787.75" fwhm="0.001109" res="372503.2" algo="FTMS" component_name="AC" deconvoluted_molecular_mass="413.109395" deconvoluted_isotopic_mass="413.109383"/>
<pk mz="413.120166" i="1513683.9" sn="9.84" a="1661.12" fwhm="0.001400" res="295154.2" algo="FTMS"/>
<pk mz="413.124226" i="1469525.0" sn="9.49" a="1093.33" fwhm="0.001001" res="412861.2" algo="FTMS"/>
<pk mz="413.137244" i="2499672.5" sn="17.77" a="2066.20" fwhm="0.000993" res="416137.8" algo="FTMS"/>
<pk mz="413.145318" i="11432539.0" z="-1" sn="89.57" a="13241.79" fwhm="0.001148" res="359737.7" algo="FTMS" component_name="CS" deconvoluted_molecular_mass="413.145921" deconvoluted_isotopic_mass="413.145770"/>
<pk mz="413.176330" i="1770595.5" sn="11.91" a="1489.73" fwhm="0.001070" res="386185.5" algo="FTMS"/>
<pk mz="413.181741" i="9972325.0" z="-1" sn="77.83" a="11357.81" fwhm="0.001119" res="369219.1" algo="FTMS" component_name="EY" deconvoluted_molecular_mass="413.182419" deconvoluted_isotopic_mass="413.182193"/>
<pk mz="413.194819" i="1242984.6" sn="7.66" a="814.79" fwhm="0.000933" res="442901.9" algo="FTMS"/>
<pk mz="413.204239" i="1213675.3" sn="7.43" a="933.35" fwhm="0.001047" res="394738.1" algo="FTMS"/>
<pk mz="413.218096" i="8499823.0" sn="65.99" a="9234.86" fwhm="0.001107" res="373334.6" algo="FTMS"/>
<pk mz="413.222004" i="5356144.0" z="-1" sn="40.73" a="5360.35" fwhm="0.001048" res="394277.4" algo="FTMS" component_name="Q" deconvoluted_molecular_mass="412.218914" deconvoluted_isotopic_mass="413.222456"/>
<pk mz="413.254507" i="3035769.3" sn="22.07" a="2972.97" fwhm="0.001061" res="389479.4" algo="FTMS"/>
<pk mz="414.046711" i="2178389.8" sn="15.18" a="1934.25" fwhm="0.001004" res="412356.5" algo="FTMS"/>
<pk mz="414.067779" i="1684059.6" sn="11.21" a="1513.15" fwhm="0.001138" res="363743.0" algo="FTMS"/>
<pk mz="414.075830" i="2254173.8" z="-1" sn="15.79" a="2168.66" fwhm="0.001013" res="408754.0" algo="FTMS" component_name="BH" deconvoluted_molecular_mass="413.072992" deconvoluted_isotopic_mass="414.076284"/>
<pk mz="414.083193" i="1389919.9" sn="8.84" a="1250.81" fwhm="0.001074" res="385722.0" algo="FTMS"/>
<pk mz="414.104229" i="3079013.8" sn="22.42" a="3158.30" fwhm="0.001145" res="361804.2" algo="FTMS"/>
<pk mz="414.112238" i="2496872.0" z="-1" sn="17.74" a="2170.88" fwhm="0.001030" res="401923.0" algo="FTMS" component_name="AC" deconvoluted_molecular_mass="413.109395" deconvoluted_isotopic_mass="414.112693"/>
<pk mz="414.140524" i="1986415.9" sn="13.64" a="1598.23" fwhm="0.000998" res="415165.2" algo="FTMS"/>
<pk mz="414.148743" i="2319474.3" z="-1" sn="16.32" a="2260.38" fwhm="0.001138" res="363965.5" algo="FTMS" component_name="CS" deconvoluted_molecular_mass="413.145921" deconvoluted_isotopic_mass="414.149197"/>
<pk mz="414.176891" i="1351418.0" sn="8.53" a="1187.92" fwhm="0.001172" res="353262.0" algo="FTMS"/>
<pk mz="414.185017" i="1943164.3" z="-1" sn="13.29" a="1798.42" fwhm="0.001089" res="380284.3" algo="FTMS" component_name="EY" deconvoluted_molecular_mass="413.182419" deconvoluted_isotopic_mass="414.185472"/>
<pk mz="414.188101" i="1214461.1" sn="7.43" a="957.37" fwhm="0.001062" res="389865.9" algo="FTMS"/>
<pk mz="414.221374" i="2242182.3" z="-1" sn="15.69" a="1987.26" fwhm="0.001090" res="380021.1" algo="FTMS" component_name="Q" deconvoluted_molecular_mass="412.218914" deconvoluted_isotopic_mass="414.221829"/>
<pk mz="414.994529" i="1255517.9" z="-12" sn="7.76" a="929.59" fwhm="0.001056" res="393038.7" algo="FTMS" component_name="GX" deconvoluted_molecular_mass="4991.019338" deconvoluted_isotopic_mass="4991.025903"/>
<pk mz="415.030668" i="3951720.0" sn="29.43" a="4019.51" fwhm="0.001105" res="375718.0" algo="FTMS"/>
<pk mz="415.041845" i="1765227.1" sn="11.86" a="1473.79" fwhm="0.001038" res="399788.6" algo="FTMS"/>
<pk mz="415.051802" i="5010542.0" sn="37.94" a="5385.17" fwhm="0.001115" res="372088.8" algo="FTMS"/>
<pk mz="415.067127" i="3892850.3" sn="28.96" a="3769.69" fwhm="0.001075" res="386269.5" algo="FTMS"/>
<pk mz="415.078378" i="2101877.3" z="-12" sn="14.56" a="1750.08" fwhm="0.000986" res="420780.0" algo="FTMS" component_name="GX" deconvoluted_molecular_mass="4991.019338" deconvoluted_isotopic_mass="4992.032087"/>
<pk mz="415.088227" i="9669752.0" z="-1" sn="75.39" a="11039.90" fwhm="0.001156" res="359227.7" algo="FTMS" component_name="FL" deconvoluted_molecular_mass="415.088686" deconvoluted_isotopic_mass="415.088684"/>
<pk mz="415.103477" i="3170940.3" sn="23.16" a="2930.62" fwhm="0.001017" res="408190.5" algo="FTMS"/>
<pk mz="415.114870" i="1471487.5" z="-1" sn="9.50" a="1359.99" fwhm="0.001241" res="334532.7" algo="FTMS" component_name="AC" deconvoluted_molecular_mass="413.109395" deconvoluted_isotopic_mass="415.115327"/>
<pk mz="415.116534" i="2419328.0" sn="17.12" a="1987.13" fwhm="0.000973" res="426759.7" algo="FTMS"/>
<pk mz="415.124575" i="9694338.0" z="-1" sn="75.59" a="10960.54" fwhm="0.001144" res="362746.2" algo="FTMS" component_name="FJ" deconvoluted_molecular_mass="415.125039" deconvoluted_isotopic_mass="415.125032"/>
<pk mz="415.139929" i="2393478.5" sn="16.91" a="2671.97" fwhm="0.001254" res="331144.7" algo="FTMS"/>
<pk mz="415.152859" i="2676362.0" z="-1" sn="19.18" a="2377.62" fwhm="0.001046" res="397064.7" algo="FTMS" component_name="CS" deconvoluted_molecular_mass="413.145921" deconvoluted_isotopic_mass="415.153316"/>
<pk mz="415.160947" i="9038988.0" z="-12" sn="70.32" a="10020.73" fwhm="0.001142" res="363473.8" algo="FTMS" component_name="GX" deconvoluted_molecular_mass="4991.019338" deconvoluted_isotopic_mass="4993.022926"/>
<pk mz="415.189211" i="2237332.3" z="-1" sn="15.65" a="2101.78" fwhm="0.001093" res="379962.0" algo="FTMS" component_name="EY" deconvoluted_molecular_mass="413.182419" deconvoluted_isotopic_mass="415.189668"/>
<pk mz="415.194856" i="5539990.0" sn="42.20" a="5730.23" fwhm="0.001109" res="374278.1" algo="FTMS"/>
<pk mz="415.197362" i="8901782.0" z="-1" sn="69.22" a="9813.39" fwhm="0.001123" res="369674.3" algo="FTMS" component_name="HF" deconvoluted_molecular_mass="415.197820" deconvoluted_isotopic_mass="415.197819"/>
<pk mz="415.219818" i="2692252.8" sn="19.31" a="2325.38" fwhm="0.000975" res="425717.2" algo="FTMS"/>
<pk mz="415.225562" i="1255838.4" z="-1" sn="7.76" a="926.82" fwhm="0.000966" res="430051.8" algo="FTMS" component_name="Q" deconvoluted_molecular_mass="412.218914" deconvoluted_isotopic_mass="415.226019"/>
<pk mz="415.233733" i="5097632.5" sn="38.64" a="5388.94" fwhm="0.001110" res="374181.6" algo="FTMS"/>
<pk mz="415.270109" i="1263530.8" sn="7.83" a="968.97" fwhm="0.000984" res="422226.2" algo="FTMS"/>
<pk mz="416.026000" i="2138493.8" sn="14.86" a="2127.25" fwhm="0.001234" res="337176.7" algo="FTMS"/>
<pk mz="416.062338" i="2739080.0" sn="19.68" a="2632.70" fwhm="0.001058" res="393141.2" algo="FTMS"/>
<pk mz="416.083443" i="1319821.9" sn="8.28" a="976.44" fwhm="0.000963" res="432188.9" algo="FTMS"/>
<pk mz="416.091587" i="1422992.1" z="-1" sn="9.11" a="1017.02" fwhm="0.000937" res="444011.0" algo="FTMS" component_name="FL" deconvoluted_molecular_mass="415.088686" deconvoluted_isotopic_mass="416.092047"/>
<pk mz="416.098777" i="1934226.1" sn="13.21" a="1575.09" fwhm="0.000970" res="428747.6" algo="FTMS"/>
<pk mz="416.119858" i="1599896.0" z="-1" sn="10.53" a="1336.64" fwhm="0.001178" res="353200.7" algo="FTMS" component_name="AC" deconvoluted_molecular_mass="413.109395" deconvoluted_isotopic_mass="416.120317"/>
<pk mz="416.127968" i="1626010.4" z="-1" sn="10.74" a="1476.84" fwhm="0.001022" res="407055.3" algo="FTMS" component_name="FJ" deconvoluted_molecular_mass="415.125039" deconvoluted_isotopic_mass="416.128428"/>
<pk mz="416.156177" i="1948578.1" sn="13.33" a="1599.52" fwhm="0.001018" res="408800.5" algo="FTMS"/>
<pk mz="416.164418" i="2204068.5" sn="15.38" a="1937.98" fwhm="0.000996" res="417851.4" algo="FTMS"/>
<pk mz="416.167379" i="1662373.4" sn="11.03" a="1547.37" fwhm="0.001166" res="356839.9" algo="FTMS"/>
<pk mz="416.192640" i="2409900.3" z="-1" sn="17.04" a="2148.52" fwhm="0.001067" res="389906.2" algo="FTMS" component_name="EY" deconvoluted_molecular_mass="413.182419" deconvoluted_isotopic_mass="416.193100"/>
<pk mz="416.198224" i="1279917.9" sn="7.95" a="745.28" fwhm="0.000778" res="535205.7" algo="FTMS"/>
<pk mz="416.200710" i="1924526.6" z="-1" sn="13.14" a="1445.16" fwhm="0.000942" res="441885.6" algo="FTMS" component_name="HF" deconvoluted_molecular_mass="415.197820" deconvoluted_isotopic_mass="416.201170"/>
<pk mz="416.237123" i="1283768.8" z="-1" sn="7.99" a="1157.49" fwhm="0.001153" res="360889.0" algo="FTMS" component_name="Q" deconvoluted_molecular_mass="412.218914" deconvoluted_isotopic_mass="416.237583"/>
<pk mz="416.956931" i="1752962.0" z="-10" sn="11.76" a="1572.37" fwhm="0.001036" res="402600.6" algo="FTMS" component_name="EH" deconvoluted_molecular_mass="4178.562794" deconvoluted_isotopic_mass="4178.644347"/>
<pk mz="417.010019" i="2650768.8" sn="18.97" a="2482.28" fwhm="0.001088" res="383248.7" algo="FTMS"/>
<pk mz="417.046361" i="5207707.0" z="-10" sn="39.52" a="5595.13" fwhm="0.001092" res="382067.8" algo="FTMS" component_name="EH" deconvoluted_molecular_mass="4178.562794" deconvoluted_isotopic_mass="4179.538649"/>
<pk mz="417.057614" i="2291358.3" sn="16.08" a="2132.43" fwhm="0.001043" res="399959.7" algo="FTMS"/>
<pk mz="417.067461" i="4513441.0" sn="33.94" a="5228.90" fwhm="0.001217" res="342686.3" algo="FTMS"/>
<pk mz="417.082706" i="6242981.0" sn="47.84" a="6990.95" fwhm="0.001140" res="365745.4" algo="FTMS"/>
<pk mz="417.086169" i="1169574.1" sn="7.07" a="666.55" fwhm="0.000907" res="459853.0" algo="FTMS"/>
<pk mz="417.093934" i="2377384.3" sn="16.77" a="2315.59" fwhm="0.001135" res="367510.8" algo="FTMS"/>
<pk mz="417.095788" i="1901736.9" sn="12.95" a="1655.52" fwhm="0.001056" res="394820.4" algo="FTMS"/>
<pk mz="417.103849" i="8793771.0" sn="68.35" a="9711.10" fwhm="0.001122" res="371859.4" algo="FTMS"/>
<pk mz="417.115160" i="1470894.3" sn="9.49" a="1206.44" fwhm="0.001049" res="397725.0" algo="FTMS"/>
<pk mz="417.119093" i="5203631.5" sn="39.49" a="5726.18" fwhm="0.001161" res="359142.4" algo="FTMS"/>
<pk mz="417.130379" i="1367730.5" sn="8.66" a="973.98" fwhm="0.000942" res="442792.0" algo="FTMS"/>
<pk mz="417.132167" i="3040435.0" sn="22.10" a="3082.32" fwhm="0.001171" res="356363.1" algo="FTMS"/>
<pk mz="417.140237" i="5954229.5" sn="45.52" a="6592.43" fwhm="0.001145" res="364424.2" algo="FTMS"/>
<pk mz="417.155424" i="2660537.5" z="-10" sn="19.05" a="2528.56" fwhm="0.001111" res="375610.8" algo="FTMS" component_name="EH" deconvoluted_molecular_mass="4178.562794" deconvoluted_isotopic_mass="4180.629280"/>
<pk mz="417.168537" i="3285693.3" sn="24.07" a="2964.76" fwhm="0.001021" res="408644.9" algo="FTMS"/>
<pk mz="417.176593" i="7959231.5" sn="61.64" a="9233.30" fwhm="0.001156" res="360736.0" algo="FTMS"/>
<pk mz="417.189478" i="1800899.1" sn="12.14" a="1410.06" fwhm="0.000960" res="434597.7" algo="FTMS"/>
<pk mz="417.191852" i="1667523.8" sn="11.07" a="1646.67" fwhm="0.001218" res="342451.1" algo="FTMS"/>
<pk mz="417.199627" i="2365126.0" sn="16.68" a="3371.07" fwhm="0.001665" res="250522.3" algo="FTMS"/>
<pk mz="417.205089" i="2906823.5" sn="21.03" a="2719.20" fwhm="0.001029" res="405558.7" algo="FTMS"/>
<pk mz="417.210445" i="311783104.0" z="-1" sn="2503.69" a="337770.41" fwhm="0.001103" res="378272.9" algo="FTMS" component_name="C" deconvoluted_molecular_mass="417.210928" deconvoluted_isotopic_mass="417.210907"/>
<pk mz="417.249397" i="2334419.8" z="-10" sn="16.43" a="1954.16" fwhm="0.000987" res="422551.6" algo="FTMS" component_name="EH" deconvoluted_molecular_mass="4178.562794" deconvoluted_isotopic_mass="4181.569014"/>
<pk mz="418.041585" i="3342257.5" sn="24.53" a="3166.74" fwhm="0.001077" res="388262.4" algo="FTMS"/>
<pk mz="418.052820" i="1327284.8" sn="8.33" a="1060.98" fwhm="0.001050" res="398153.1" algo="FTMS"/>
<pk mz="418.078024" i="3623867.8" sn="26.79" a="3861.91" fwhm="0.001155" res="362013.7" algo="FTMS"/>
<pk mz="418.085971" i="1370046.0" sn="8.68" a="867.49" fwhm="0.000879" res="475572.8" algo="FTMS"/>
<pk mz="418.089111" i="1408958.9" sn="8.99" a="1198.61" fwhm="0.000999" res="418702.8" algo="FTMS"/>
<pk mz="418.099093" i="1661889.8" sn="11.02" a="1184.95" fwhm="0.000956" res="437227.4" algo="FTMS"/>
<pk mz="418.107179" i="1507012.0" sn="9.78" a="1094.46" fwhm="0.000981" res="426255.5" algo="FTMS"/>
<pk mz="418.114339" i="2811334.0" sn="20.26" a="2820.88" fwhm="0.001154" res="362392.5" algo="FTMS"/>
<pk mz="418.135504" i="2277835.8" sn="15.97" a="2018.11" fwhm="0.001069" res="391298.7" algo="FTMS"/>
<pk mz="418.213819" i="63549408.0" z="-1" sn="508.45" a="74815.63" fwhm="0.001129" res="370390.6" algo="FTMS" component_name="C" deconvoluted_molecular_mass="417.210928" deconvoluted_isotopic_mass="418.214284"/>
<pk mz="419.025601" i="4442309.5" sn="32.96" a="4641.93" fwhm="0.001114" res="376075.9" algo="FTMS"/>
<pk mz="419.061991" i="8429776.0" sn="64.63" a="9604.65" fwhm="0.001139" res="368001.2" algo="FTMS"/>
<pk mz="419.073265" i="3449042.8" sn="25.08" a="3830.97" fwhm="0.001193" res="351377.2" algo="FTMS"/>
<pk mz="419.083144" i="2210261.5" sn="15.24" a="2289.75" fwhm="0.001215" res="344851.4" algo="FTMS"/>
<pk mz="419.098381" i="11356378.0" z="-1" sn="87.86" a="13025.82" fwhm="0.001163" res="360350.7" algo="FTMS" component_name="CX" deconvoluted_molecular_mass="419.098850" deconvoluted_isotopic_mass="419.098848"/>
<pk mz="419.109685" i="2846941.0" sn="20.30" a="2951.99" fwhm="0.001161" res="361078.9" algo="FTMS"/>
<pk mz="419.111516" i="3162333.5" sn="22.80" a="3315.90" fwhm="0.001152" res="363743.5" algo="FTMS"/>
<pk mz="419.119490" i="2202335.8" sn="15.18" a="1889.08" fwhm="0.001020" res="410993.7" algo="FTMS"/>
<pk mz="419.134745" i="7692516.0" sn="58.77" a="8803.13" fwhm="0.001145" res="365948.1" algo="FTMS"/>
<pk mz="419.147804" i="5091559.5" sn="38.12" a="5251.74" fwhm="0.001096" res="382509.7" algo="FTMS"/>
<pk mz="419.155925" i="2832617.8" sn="20.18" a="2802.90" fwhm="0.001065" res="393540.9" algo="FTMS"/>
<pk mz="419.171199" i="3493614.3" sn="25.43" a="3327.41" fwhm="0.001056" res="396991.3" algo="FTMS"/>
<pk mz="419.184211" i="5284082.0" sn="39.65" a="5690.86" fwhm="0.001137" res="368629.5" algo="FTMS"/>
<pk mz="419.192321" i="3351284.0" sn="24.30" a="3321.64" fwhm="0.001115" res="375869.7" algo="FTMS"/>
<pk mz="419.206339" i="9163000.0" z="-1" sn="70.45" a="11034.67" fwhm="0.001216" res="344646.5" algo="FTMS" component_name="GM" deconvoluted_molecular_mass="419.207230" deconvoluted_isotopic_mass="419.206806"/>
<pk mz="419.214717" i="2038522.4" sn="13.88" a="2127.55" fwhm="0.001230" res="340706.7" algo="FTMS"/>
<pk mz="419.217189" i="6949115.0" z="-1" sn="52.87" a="7322.46" fwhm="0.001092" res="383746.2" algo="FTMS" component_name="C" deconvoluted_molecular_mass="417.210928" deconvoluted_isotopic_mass="419.217656"/>
<pk mz="419.220621" i="3412732.0" sn="24.79" a="3299.32" fwhm="0.001087" res="385776.4" algo="FTMS"/>
<pk mz="419.228541" i="1679358.3" sn="11.02" a="1532.09" fwhm="0.001097" res="382216.2" algo="FTMS"/>
<pk mz="420.020858" i="1770460.5" sn="11.75" a="1248.11" fwhm="0.000892" res="470653.7" algo="FTMS"/>
<pk mz="420.057201" i="4066278.8" sn="29.98" a="4466.39" fwhm="0.001189" res="353143.8" algo="FTMS"/>
<pk mz="420.065266" i="2004456.9" sn="13.60" a="1686.17" fwhm="0.001038" res="404530.0" algo="FTMS"/>
<pk mz="420.093610" i="4340209.0" sn="32.15" a="4331.23" fwhm="0.001081" res="388761.8" algo="FTMS"/>
<pk mz="420.101736" i="2380275.3" z="-1" sn="16.59" a="2319.57" fwhm="0.001111" res="378134.3" algo="FTMS" component_name="CX" deconvoluted_molecular_mass="419.098850" deconvoluted_isotopic_mass="420.102205"/>
<pk mz="420.104829" i="1712628.0" sn="11.29" a="1396.70" fwhm="0.001066" res="394026.0" algo="FTMS"/>
<pk mz="420.114619" i="1715190.8" sn="11.31" a="1239.59" fwhm="0.000905" res="464014.6" algo="FTMS"/>
<pk mz="420.130060" i="2235387.0" sn="15.44" a="2058.44" fwhm="0.001058" res="397167.7" algo="FTMS"/>
<pk mz="420.137974" i="1469949.4" sn="9.36" a="1301.85" fwhm="0.001148" res="365965.8" algo="FTMS"/>
<pk mz="420.151125" i="3697153.0" sn="27.04" a="3881.12" fwhm="0.001129" res="372091.9" algo="FTMS"/>
<pk mz="420.174412" i="1262471.5" sn="7.71" a="1025.53" fwhm="0.001169" res="359390.1" algo="FTMS"/>
<pk mz="420.187597" i="3645963.3" sn="26.64" a="4072.78" fwhm="0.001199" res="350493.9" algo="FTMS"/>
<pk mz="420.209637" i="2951185.5" z="-1" sn="21.12" a="3113.50" fwhm="0.001205" res="348610.9" algo="FTMS" component_name="GM" deconvoluted_molecular_mass="419.207230" deconvoluted_isotopic_mass="420.210106"/>
<pk mz="420.223872" i="1580565.5" z="-1" sn="10.24" a="1315.22" fwhm="0.001012" res="415173.3" algo="FTMS" component_name="C" deconvoluted_molecular_mass="417.210928" deconvoluted_isotopic_mass="420.224342"/>
<pk mz="421.004892" i="1201136.8" sn="7.22" a="850.45" fwhm="0.000976" res="431176.9" algo="FTMS"/>
<pk mz="421.041260" i="7173883.0" sn="54.65" a="8025.36" fwhm="0.001140" res="369188.1" algo="FTMS"/>
<pk mz="421.052506" i="2327294.0" sn="16.16" a="2301.29" fwhm="0.001159" res="363145.9" algo="FTMS"/>
<pk mz="421.077650" i="12413701.0" z="-1" sn="96.26" a="14582.37" fwhm="0.001157" res="363873.0" algo="FTMS" component_name="BS" deconvoluted_molecular_mass="421.078129" deconvoluted_isotopic_mass="421.078122"/>
<pk mz="421.088890" i="3925768.3" sn="28.86" a="4059.08" fwhm="0.001098" res="383642.7" algo="FTMS"/>
<pk mz="421.114014" i="12753679.0" z="-1" sn="98.96" a="15219.54" fwhm="0.001170" res="359910.3" algo="FTMS" component_name="BI" deconvoluted_molecular_mass="421.114489" deconvoluted_isotopic_mass="421.114486"/>
<pk mz="421.125270" i="2658066.5" sn="18.79" a="2408.66" fwhm="0.001048" res="401903.5" algo="FTMS"/>
<pk mz="421.127072" i="3419923.0" sn="24.84" a="3454.27" fwhm="0.001138" res="370017.6" algo="FTMS"/>
<pk mz="421.144674" i="1678872.0" sn="11.02" a="1687.77" fwhm="0.001231" res="342212.9" algo="FTMS"/>
<pk mz="421.150370" i="8332057.5" sn="63.85" a="9055.68" fwhm="0.001122" res="375294.1" algo="FTMS"/>
<pk mz="421.155239" i="6342427.0" sn="48.05" a="7895.09" fwhm="0.001164" res="361929.3" algo="FTMS"/>
<pk mz="421.163468" i="7665437.5" sn="58.55" a="8720.52" fwhm="0.001135" res="370975.1" algo="FTMS"/>
<pk mz="421.181316" i="1898274.3" sn="12.76" a="1734.19" fwhm="0.001120" res="375909.5" algo="FTMS"/>
<pk mz="421.186806" i="3790115.8" sn="27.78" a="3800.53" fwhm="0.001081" res="389534.2" algo="FTMS"/>
<pk mz="421.199836" i="5109543.5" sn="38.26" a="5938.71" fwhm="0.001193" res="353102.9" algo="FTMS"/>
<pk mz="421.217536" i="1289388.5" z="-1" sn="7.92" a="1028.23" fwhm="0.001166" res="361172.1" algo="FTMS" component_name="GM" deconvoluted_molecular_mass="419.207230" deconvoluted_isotopic_mass="421.218008"/>
<pk mz="421.226538" i="13855535.0" z="-1" sn="107.70" a="16038.41" fwhm="0.001136" res="370672.1" algo="FTMS" component_name="AQ" deconvoluted_molecular_mass="421.227018" deconvoluted_isotopic_mass="421.227010"/>
<pk mz="421.236282" i="1890609.8" sn="12.70" a="1615.81" fwhm="0.001068" res="394307.0" algo="FTMS"/>
<pk mz="422.036524" i="2381330.5" sn="16.59" a="2128.67" fwhm="0.001048" res="402641.1" algo="FTMS"/>
<pk mz="422.044589" i="1624340.9" sn="10.58" a="1282.19" fwhm="0.001036" res="407337.9" algo="FTMS"/>
<pk mz="422.072899" i="5787677.0" sn="43.64" a="6203.03" fwhm="0.001137" res="371244.1" algo="FTMS"/>
<pk mz="422.081032" i="2743327.0" z="-1" sn="19.47" a="2817.99" fwhm="0.001138" res="370974.4" algo="FTMS" component_name="BS" deconvoluted_molecular_mass="421.078129" deconvoluted_isotopic_mass="422.081506"/>
<pk mz="422.084203" i="1423392.0" sn="8.98" a="988.76" fwhm="0.000985" res="428640.3" algo="FTMS"/>
<pk mz="422.109294" i="3773479.0" sn="27.65" a="3908.52" fwhm="0.001164" res="362578.5" algo="FTMS"/>
<pk mz="422.117372" i="2729513.3" z="-1" sn="19.36" a="2757.18" fwhm="0.001108" res="381044.2" algo="FTMS" component_name="BI" deconvoluted_molecular_mass="421.114489" deconvoluted_isotopic_mass="422.117846"/>
<pk mz="422.130547" i="1763885.0" sn="11.69" a="1767.47" fwhm="0.001168" res="361474.0" algo="FTMS"/>
<pk mz="422.145707" i="2105393.3" sn="14.40" a="1866.42" fwhm="0.001050" res="401909.9" algo="FTMS"/>
<pk mz="422.153825" i="1916979.6" sn="12.90" a="1598.06" fwhm="0.000960" res="439557.9" algo="FTMS"/>
<pk mz="422.158749" i="1694517.0" sn="11.14" a="1304.21" fwhm="0.000953" res="442837.6" algo="FTMS"/>
<pk mz="422.166813" i="2695735.3" sn="19.09" a="2584.42" fwhm="0.001095" res="385560.0" algo="FTMS"/>
<pk mz="422.190114" i="1355069.8" sn="8.44" a="1105.42" fwhm="0.001137" res="371265.2" algo="FTMS"/>
<pk mz="422.203218" i="1705025.5" sn="11.22" a="1401.62" fwhm="0.001037" res="407217.7" algo="FTMS"/>
<pk mz="422.229926" i="2990665.0" z="-1" sn="21.43" a="2940.22" fwhm="0.001118" res="377698.8" algo="FTMS" component_name="AQ" deconvoluted_molecular_mass="421.227018" deconvoluted_isotopic_mass="422.230400"/>
<pk mz="423.020594" i="3276071.3" sn="23.69" a="3666.05" fwhm="0.001204" res="351210.9" algo="FTMS"/>
<pk mz="423.056892" i="10085682.0" z="-1" sn="77.77" a="11784.63" fwhm="0.001176" res="359600.2" algo="FTMS" component_name="ES" deconvoluted_molecular_mass="423.057379" deconvoluted_isotopic_mass="423.057368"/>
<pk mz="423.060224" i="3287346.5" sn="23.78" a="3388.36" fwhm="0.001178" res="359131.0" algo="FTMS"/>
<pk mz="423.068114" i="2079028.8" sn="14.19" a="1708.45" fwhm="0.000942" res="448934.4" algo="FTMS"/>
<pk mz="423.073923" i="11578678.0" z="-1" sn="89.62" a="13498.44" fwhm="0.001187" res="356360.3" algo="FTMS" component_name="CM" deconvoluted_molecular_mass="423.074400" deconvoluted_isotopic_mass="423.074399"/>
<pk mz="423.093295" i="16512316.0" z="-1" sn="128.80" a="19822.40" fwhm="0.001168" res="362288.3" algo="FTMS" component_name="l" deconvoluted_molecular_mass="423.093847" deconvoluted_isotopic_mass="423.093771"/>
<pk mz="423.104542" i="3599167.0" sn="26.26" a="3712.65" fwhm="0.001137" res="372080.1" algo="FTMS"/>
<pk mz="423.129692" i="14069062.0" z="-1" sn="109.40" a="16111.17" fwhm="0.001161" res="364412.2" algo="FTMS" component_name="AK" deconvoluted_molecular_mass="423.130167" deconvoluted_isotopic_mass="423.130169"/>
<pk mz="423.141084" i="1815881.3" sn="12.10" a="1682.33" fwhm="0.001148" res="368737.2" algo="FTMS"/>
<pk mz="423.142763" i="3558217.8" sn="25.93" a="3551.43" fwhm="0.001092" res="387488.4" algo="FTMS"/>
<pk mz="423.152191" i="2539852.3" sn="17.85" a="2876.76" fwhm="0.001230" res="343972.5" algo="FTMS"/>
<pk mz="423.160632" i="2291534.8" sn="15.88" a="2105.23" fwhm="0.001034" res="409427.4" algo="FTMS"/>
<pk mz="423.166050" i="7212368.0" sn="54.95" a="8131.15" fwhm="0.001129" res="374684.1" algo="FTMS"/>
<pk mz="423.179104" i="5412180.0" sn="40.66" a="5838.27" fwhm="0.001147" res="368861.4" algo="FTMS"/>
<pk mz="423.197015" i="1239897.0" sn="7.53" a="874.63" fwhm="0.000987" res="428930.5" algo="FTMS"/>
<pk mz="423.202440" i="3959130.5" sn="29.12" a="3794.83" fwhm="0.001056" res="400736.8" algo="FTMS"/>
<pk mz="423.205678" i="1508955.4" sn="9.66" a="1005.80" fwhm="0.000916" res="461914.1" algo="FTMS"/>
<pk mz="423.215482" i="3689822.0" sn="26.98" a="3890.00" fwhm="0.001155" res="366359.2" algo="FTMS"/>
<pk mz="423.238831" i="2452836.8" sn="17.16" a="2307.81" fwhm="0.001092" res="387636.4" algo="FTMS"/>
<pk mz="424.015674" i="1275967.3" sn="7.81" a="879.62" fwhm="0.001006" res="421531.5" algo="FTMS"/>
<pk mz="424.052156" i="3004489.5" sn="21.54" a="2966.47" fwhm="0.001158" res="366225.7" algo="FTMS"/>
<pk mz="424.060303" i="1763915.9" z="-1" sn="11.68" a="1435.65" fwhm="0.001027" res="413027.1" algo="FTMS" component_name="ES" deconvoluted_molecular_mass="423.057379" deconvoluted_isotopic_mass="424.060781"/>
<pk mz="424.073506" i="3062351.5" sn="21.99" a="2966.04" fwhm="0.001082" res="391870.0" algo="FTMS"/>
<pk mz="424.077275" i="1453136.6" z="-1" sn="9.22" a="1082.76" fwhm="0.000994" res="426711.2" algo="FTMS" component_name="CM" deconvoluted_molecular_mass="423.074400" deconvoluted_isotopic_mass="424.077754"/>
<pk mz="424.088566" i="4453972.0" sn="33.04" a="5121.71" fwhm="0.001208" res="351150.5" algo="FTMS"/>
<pk mz="424.096664" i="2814550.0" z="-1" sn="20.03" a="2888.98" fwhm="0.001123" res="377670.0" algo="FTMS" component_name="l" deconvoluted_molecular_mass="423.093847" deconvoluted_isotopic_mass="424.097143"/>
<pk mz="424.124940" i="3320926.0" sn="24.05" a="3506.04" fwhm="0.001100" res="385452.5" algo="FTMS"/>
<pk mz="424.133024" i="3026016.3" z="-1" sn="21.71" a="3056.64" fwhm="0.001125" res="377132.9" algo="FTMS" component_name="AK" deconvoluted_molecular_mass="423.130167" deconvoluted_isotopic_mass="424.133503"/>
<pk mz="424.137930" i="1984097.8" sn="13.43" a="1711.88" fwhm="0.001081" res="392520.7" algo="FTMS"/>
<pk mz="424.146120" i="1443940.0" sn="9.14" a="1048.50" fwhm="0.000949" res="447140.4" algo="FTMS"/>
<pk mz="424.161370" i="1518696.3" sn="9.74" a="1125.07" fwhm="0.001020" res="415828.7" algo="FTMS"/>
<pk mz="424.169383" i="1899114.6" sn="12.76" a="1596.70" fwhm="0.000985" res="430473.2" algo="FTMS"/>
<pk mz="424.182398" i="1507950.3" sn="9.65" a="1450.62" fwhm="0.001245" res="340797.6" algo="FTMS"/>
<pk mz="425.036188" i="5273438.5" sn="39.55" a="6047.03" fwhm="0.001211" res="350899.5" algo="FTMS"/>
<pk mz="425.051333" i="1738082.9" sn="11.48" a="1542.83" fwhm="0.001146" res="371016.9" algo="FTMS"/>
<pk mz="425.071087" i="4938600.5" sn="36.89" a="5182.62" fwhm="0.001275" res="333495.2" algo="FTMS"/>
<pk mz="425.072552" i="12945257.0" z="-1" sn="100.47" a="15796.83" fwhm="0.001206" res="352567.3" algo="FTMS" component_name="BG" deconvoluted_molecular_mass="425.073045" deconvoluted_isotopic_mass="425.073033"/>
<pk mz="425.083933" i="2376044.0" sn="16.54" a="2207.33" fwhm="0.001121" res="379044.6" algo="FTMS"/>
<pk mz="425.093650" i="1600110.8" sn="10.38" a="1368.05" fwhm="0.001055" res="403111.8" algo="FTMS"/>
<pk mz="425.101156" i="1267824.9" z="-1" sn="7.74" a="941.35" fwhm="0.001042" res="408062.1" algo="FTMS" component_name="l" deconvoluted_molecular_mass="423.093847" deconvoluted_isotopic_mass="425.101637"/>
<pk mz="425.108959" i="17561460.0" z="-1" sn="137.12" a="20877.42" fwhm="0.001200" res="354252.6" algo="FTMS" component_name="h" deconvoluted_molecular_mass="425.109506" deconvoluted_isotopic_mass="425.109440"/>
<pk mz="425.120230" i="1935478.3" sn="13.04" a="1833.93" fwhm="0.001075" res="395306.3" algo="FTMS"/>
<pk mz="425.145345" i="11556733.0" z="-1" sn="89.44" a="13429.88" fwhm="0.001161" res="366197.0" algo="FTMS" component_name="CN" deconvoluted_molecular_mass="425.145818" deconvoluted_isotopic_mass="425.145827"/>
<pk mz="425.158364" i="3334017.0" sn="24.15" a="3345.92" fwhm="0.001135" res="374540.6" algo="FTMS"/>
<pk mz="425.176273" i="2031494.0" sn="13.81" a="1691.50" fwhm="0.001029" res="413194.3" algo="FTMS"/>
<pk mz="425.181750" i="6611847.5" sn="50.18" a="7248.97" fwhm="0.001140" res="372820.0" algo="FTMS"/>
<pk mz="425.194813" i="3720075.3" sn="27.21" a="4176.09" fwhm="0.001179" res="360614.3" algo="FTMS"/>
<pk mz="425.218113" i="4237714.0" sn="31.33" a="4697.70" fwhm="0.001186" res="358616.6" algo="FTMS"/>
<pk mz="425.231330" i="1843093.5" sn="12.31" a="1824.97" fwhm="0.001147" res="370630.7" algo="FTMS"/>
<pk mz="425.254395" i="2012316.0" sn="13.65" a="1791.58" fwhm="0.001093" res="389000.8" algo="FTMS"/>
<pk mz="426.067795" i="2834561.0" sn="20.18" a="3083.57" fwhm="0.001202" res="354382.9" algo="FTMS"/>
<pk mz="426.070470" i="1262209.9" sn="7.70" a="1013.25" fwhm="0.001071" res="398009.0" algo="FTMS"/>
<pk mz="426.075969" i="2357379.5" z="-1" sn="16.39" a="2147.30" fwhm="0.001040" res="409498.0" algo="FTMS" component_name="BG" deconvoluted_molecular_mass="425.073045" deconvoluted_isotopic_mass="426.076453"/>
<pk mz="426.083242" i="1211013.5" sn="7.29" a="983.45" fwhm="0.001096" res="388802.6" algo="FTMS"/>
<pk mz="426.104266" i="2555019.5" sn="17.96" a="2524.72" fwhm="0.001150" res="370584.9" algo="FTMS"/>
<pk mz="426.112298" i="3064973.8" z="-1" sn="22.01" a="3020.47" fwhm="0.001127" res="378189.7" algo="FTMS" component_name="h" deconvoluted_molecular_mass="425.109506" deconvoluted_isotopic_mass="426.112782"/>
<pk mz="426.117255" i="1396879.0" sn="8.77" a="1205.30" fwhm="0.001046" res="407261.1" algo="FTMS"/>
<pk mz="426.140518" i="2327701.5" sn="16.16" a="2219.61" fwhm="0.001130" res="376976.7" algo="FTMS"/>
<pk mz="426.148632" i="2217112.0" z="-1" sn="15.28" a="2046.06" fwhm="0.001092" res="390214.3" algo="FTMS" component_name="CN" deconvoluted_molecular_mass="425.145818" deconvoluted_isotopic_mass="426.149116"/>
<pk mz="426.153665" i="1625241.3" sn="10.58" a="1233.75" fwhm="0.000958" res="444974.3" algo="FTMS"/>
<pk mz="426.177024" i="1214879.9" sn="7.32" a="808.76" fwhm="0.000895" res="476170.6" algo="FTMS"/>
<pk mz="426.185126" i="1563042.1" sn="10.08" a="1407.32" fwhm="0.001156" res="368601.1" algo="FTMS"/>
<pk mz="427.030767" i="2806160.5" sn="19.95" a="2649.58" fwhm="0.001087" res="392958.7" algo="FTMS"/>
<pk mz="427.051868" i="7469462.5" sn="56.98" a="8463.85" fwhm="0.001146" res="372713.6" algo="FTMS"/>
<pk mz="427.067024" i="2485146.5" sn="17.40" a="2460.26" fwhm="0.001106" res="386274.2" algo="FTMS"/>
<pk mz="427.078525" i="1517725.9" sn="9.72" a="1221.83" fwhm="0.001030" res="414444.7" algo="FTMS"/>
<pk mz="427.088216" i="13939105.0" z="-1" sn="108.35" a="16367.32" fwhm="0.001181" res="361491.4" algo="FTMS" component_name="AN" deconvoluted_molecular_mass="427.088702" deconvoluted_isotopic_mass="427.088703"/>
<pk mz="427.099362" i="1665955.8" sn="10.90" a="1584.82" fwhm="0.001169" res="365301.0" algo="FTMS"/>
<pk mz="427.103579" i="1431204.9" sn="9.04" a="1070.85" fwhm="0.000997" res="428198.1" algo="FTMS"/>
<pk mz="427.116610" i="1523880.6" z="-1" sn="9.77" a="1187.16" fwhm="0.001002" res="426284.1" algo="FTMS" component_name="h" deconvoluted_molecular_mass="425.109506" deconvoluted_isotopic_mass="427.117097"/>
<pk mz="427.124581" i="13367723.0" z="-1" sn="103.82" a="16001.04" fwhm="0.001180" res="361939.9" algo="FTMS" component_name="BA" deconvoluted_molecular_mass="427.125215" deconvoluted_isotopic_mass="427.125067"/>
<pk mz="427.153013" i="1389490.9" sn="8.70" a="1152.26" fwhm="0.001094" res="390611.4" algo="FTMS"/>
<pk mz="427.160990" i="9083317.0" z="-1" sn="69.80" a="10448.79" fwhm="0.001177" res="363037.2" algo="FTMS" component_name="GR" deconvoluted_molecular_mass="427.161467" deconvoluted_isotopic_mass="427.161476"/>
<pk mz="427.174058" i="1737656.8" sn="11.47" a="1442.33" fwhm="0.001031" res="414161.2" algo="FTMS"/>
<pk mz="427.189431" i="1433533.1" sn="9.05" a="1303.22" fwhm="0.001162" res="367502.7" algo="FTMS"/>
<pk mz="427.191701" i="1554365.8" sn="10.01" a="1282.19" fwhm="0.001059" res="403309.9" algo="FTMS"/>
<pk mz="427.197390" i="8040895.5" sn="61.52" a="9455.48" fwhm="0.001202" res="355495.6" algo="FTMS"/>
<pk mz="427.210434" i="1213763.0" sn="7.31" a="1232.18" fwhm="0.001319" res="323981.4" algo="FTMS"/>
<pk mz="427.233725" i="5573065.5" sn="41.92" a="6196.78" fwhm="0.001182" res="361479.5" algo="FTMS"/>
<pk mz="427.270089" i="2030803.9" sn="13.80" a="2048.28" fwhm="0.001155" res="369869.2" algo="FTMS"/>
<pk mz="428.025938" i="1860776.8" sn="12.44" a="1684.88" fwhm="0.001120" res="382309.7" algo="FTMS"/>
<pk mz="428.047068" i="1213358.8" sn="7.30" a="902.64" fwhm="0.001075" res="398149.7" algo="FTMS"/>
<pk mz="428.055075" i="1275569.0" sn="7.80" a="1100.99" fwhm="0.001074" res="398479.8" algo="FTMS"/>
<pk mz="428.062312" i="2463411.0" sn="17.23" a="2313.02" fwhm="0.001087" res="393665.8" algo="FTMS"/>
<pk mz="428.073749" i="1249974.3" sn="7.59" a="815.24" fwhm="0.001012" res="423167.0" algo="FTMS"/>
<pk mz="428.083498" i="2713785.0" sn="19.22" a="2762.04" fwhm="0.001120" res="382065.5" algo="FTMS"/>
<pk mz="428.091551" i="2591419.3" z="-1" sn="18.25" a="2554.02" fwhm="0.001131" res="378529.1" algo="FTMS" component_name="AN" deconvoluted_molecular_mass="427.088702" deconvoluted_isotopic_mass="428.092040"/>
<pk mz="428.098773" i="1250749.4" sn="7.60" a="858.64" fwhm="0.000920" res="465076.8" algo="FTMS"/>
<pk mz="428.119772" i="2632899.3" sn="18.58" a="2480.08" fwhm="0.001092" res="391965.9" algo="FTMS"/>
<pk mz="428.127933" i="2616005.5" z="-1" sn="18.44" a="2937.07" fwhm="0.001261" res="339465.3" algo="FTMS" component_name="BA" deconvoluted_molecular_mass="427.125215" deconvoluted_isotopic_mass="428.128421"/>
<pk mz="428.132946" i="2126023.0" sn="14.55" a="1922.90" fwhm="0.001097" res="390336.3" algo="FTMS"/>
<pk mz="428.156289" i="1464525.5" sn="9.30" a="1006.78" fwhm="0.000918" res="466368.7" algo="FTMS"/>
<pk mz="428.164284" i="2139343.8" z="-1" sn="14.66" a="1889.91" fwhm="0.001105" res="387397.3" algo="FTMS" component_name="GR" deconvoluted_molecular_mass="427.161467" deconvoluted_isotopic_mass="428.164773"/>
<pk mz="428.192632" i="1808343.8" sn="12.03" a="1695.48" fwhm="0.001165" res="367485.8" algo="FTMS"/>
<pk mz="428.200765" i="1821146.1" sn="12.13" a="1390.73" fwhm="0.001048" res="408444.9" algo="FTMS"/>
<pk mz="428.237193" i="1330404.4" sn="8.23" a="1155.43" fwhm="0.001116" res="383780.4" algo="FTMS"/>
<pk mz="429.009787" i="1963198.1" sn="13.26" a="1939.85" fwhm="0.001216" res="352713.1" algo="FTMS"/>
<pk mz="429.031117" i="2376644.0" sn="16.54" a="2143.18" fwhm="0.001055" res="406521.2" algo="FTMS"/>
<pk mz="429.046294" i="3572168.3" z="-12" sn="26.03" a="4023.36" fwhm="0.001201" res="357210.5" algo="FTMS" component_name="HJ" deconvoluted_molecular_mass="5159.649331" deconvoluted_isotopic_mass="5159.647496"/>
<pk mz="429.057677" i="1712587.6" sn="11.27" a="1841.31" fwhm="0.001182" res="363044.2" algo="FTMS"/>
<pk mz="429.067459" i="8446926.0" sn="64.74" a="10124.33" fwhm="0.001205" res="355937.2" algo="FTMS"/>
<pk mz="429.082695" i="3244498.5" sn="23.43" a="3368.40" fwhm="0.001160" res="369797.9" algo="FTMS"/>
<pk mz="429.094210" i="1825237.9" sn="12.16" a="1608.25" fwhm="0.001081" res="396984.2" algo="FTMS"/>
<pk mz="429.095818" i="1740758.4" sn="11.49" a="1410.39" fwhm="0.001001" res="428581.9" algo="FTMS"/>
<pk mz="429.103865" i="10032089.0" z="-1" sn="77.33" a="11937.08" fwhm="0.001194" res="359336.7" algo="FTMS" component_name="EU" deconvoluted_molecular_mass="429.104363" deconvoluted_isotopic_mass="429.104357"/>
<pk mz="429.119108" i="2831836.8" sn="20.15" a="2730.32" fwhm="0.001165" res="368393.0" algo="FTMS"/>
<pk mz="429.124912" i="2246622.5" sn="15.51" a="2087.43" fwhm="0.001101" res="389633.3" algo="FTMS"/>
<pk mz="429.132223" i="2881504.5" z="-1" sn="20.29" a="2981.95" fwhm="0.001186" res="361713.6" algo="FTMS" component_name="BA, HJ" deconvoluted_molecular_mass="427.125215" deconvoluted_isotopic_mass="429.132714"/>
<pk mz="429.140241" i="10177507.0" z="-1" sn="77.50" a="12118.77" fwhm="0.001200" res="357476.8" algo="FTMS" component_name="EP" deconvoluted_molecular_mass="429.140745" deconvoluted_isotopic_mass="429.140733"/>
<pk mz="429.155476" i="2085351.1" sn="14.05" a="2078.60" fwhm="0.001091" res="393470.1" algo="FTMS"/>
<pk mz="429.168619" i="1958122.9" sn="13.05" a="1671.85" fwhm="0.001075" res="399154.3" algo="FTMS"/>
<pk mz="429.176670" i="9487341.0" z="-1" sn="72.08" a="11481.33" fwhm="0.001217" res="352743.4" algo="FTMS" component_name="FR" deconvoluted_molecular_mass="429.177157" deconvoluted_isotopic_mass="429.177161"/>
<pk mz="429.189749" i="1221872.8" sn="7.28" a="1017.73" fwhm="0.001137" res="377538.4" algo="FTMS"/>
<pk mz="429.210464" i="1335542.6" sn="8.17" a="1292.72" fwhm="0.001299" res="330462.5" algo="FTMS"/>
<pk mz="429.213027" i="8844279.0" z="-12" sn="67.04" a="10369.92" fwhm="0.001204" res="356373.1" algo="FTMS" component_name="HJ" deconvoluted_molecular_mass="5159.649331" deconvoluted_isotopic_mass="5161.648299"/>
<pk mz="429.235517" i="2132221.8" sn="14.41" a="2219.93" fwhm="0.001204" res="356426.4" algo="FTMS"/>
<pk mz="429.249389" i="4443137.5" sn="32.53" a="5037.53" fwhm="0.001220" res="351961.1" algo="FTMS"/>
<pk mz="430.005371" i="1200598.6" sn="7.11" a="1172.29" fwhm="0.001230" res="349513.4" algo="FTMS"/>
<pk mz="430.041544" i="2404064.8" sn="16.54" a="2223.87" fwhm="0.001096" res="392223.7" algo="FTMS"/>
<pk mz="430.071045" i="1284329.1" sn="7.76" a="1125.65" fwhm="0.001137" res="378297.7" algo="FTMS"/>
<pk mz="430.077964" i="2521835.0" sn="17.47" a="2417.36" fwhm="0.001114" res="386172.7" algo="FTMS"/>
<pk mz="430.086311" i="1283821.4" sn="7.76" a="1193.07" fwhm="0.001134" res="379370.6" algo="FTMS"/>
<pk mz="430.089301" i="1570798.3" sn="10.01" a="1606.74" fwhm="0.001291" res="333056.5" algo="FTMS"/>
<pk mz="430.099127" i="1666545.0" sn="10.76" a="1460.91" fwhm="0.001118" res="384638.0" algo="FTMS"/>
<pk mz="430.107251" i="1787379.4" z="-1" sn="11.71" a="1412.71" fwhm="0.001061" res="405436.9" algo="FTMS" component_name="EU" deconvoluted_molecular_mass="429.104363" deconvoluted_isotopic_mass="430.107745"/>
<pk mz="430.114479" i="1481973.4" sn="9.31" a="970.11" fwhm="0.000886" res="485377.8" algo="FTMS"/>
<pk mz="430.135503" i="2712315.3" sn="18.96" a="3400.39" fwhm="0.001285" res="334630.0" algo="FTMS"/>
<pk mz="430.143648" i="2334973.5" z="-1" sn="16.00" a="1992.21" fwhm="0.001055" res="407673.3" algo="FTMS" component_name="EP" deconvoluted_molecular_mass="429.140745" deconvoluted_isotopic_mass="430.144142"/>
<pk mz="430.146638" i="1263742.4" sn="7.60" a="988.95" fwhm="0.001149" res="374235.7" algo="FTMS"/>
<pk mz="430.171867" i="2276101.5" sn="15.54" a="2193.62" fwhm="0.001132" res="380175.7" algo="FTMS"/>
<pk mz="430.179992" i="2354183.8" z="-1" sn="16.15" a="2654.05" fwhm="0.001296" res="331904.0" algo="FTMS" component_name="FR" deconvoluted_molecular_mass="429.177157" deconvoluted_isotopic_mass="430.180486"/>
<pk mz="430.208377" i="1790735.9" sn="11.73" a="1653.45" fwhm="0.001167" res="368779.4" algo="FTMS"/>
<pk mz="430.216414" i="1358098.1" sn="8.34" a="929.07" fwhm="0.000937" res="459271.0" algo="FTMS"/>
<pk mz="430.972605" i="5799399.0" sn="43.16" a="6849.89" fwhm="0.001214" res="355081.3" algo="FTMS"/>
<pk mz="431.025616" i="4619766.0" sn="33.91" a="5056.62" fwhm="0.001180" res="365369.1" algo="FTMS"/>
<pk mz="431.036821" i="1815289.3" sn="11.93" a="1924.55" fwhm="0.001277" res="337623.7" algo="FTMS"/>
<pk mz="431.046583" i="2615292.0" sn="18.20" a="2782.54" fwhm="0.001176" res="366630.0" algo="FTMS"/>
<pk mz="431.061957" i="5660160.5" sn="42.07" a="6665.61" fwhm="0.001201" res="358996.7" algo="FTMS"/>
<pk mz="431.073237" i="2871299.5" sn="20.21" a="2962.82" fwhm="0.001120" res="384769.6" algo="FTMS"/>
<pk mz="431.074988" i="1382404.0" sn="8.53" a="1158.90" fwhm="0.001091" res="395129.2" algo="FTMS"/>
<pk mz="431.083131" i="5312006.5" sn="39.34" a="5937.97" fwhm="0.001188" res="362767.4" algo="FTMS"/>
<pk mz="431.092788" i="1237513.0" sn="7.39" a="854.06" fwhm="0.001021" res="422209.3" algo="FTMS"/>
<pk mz="431.098399" i="6754826.5" sn="50.66" a="7877.38" fwhm="0.001173" res="367401.3" algo="FTMS"/>
<pk mz="431.109670" i="2571277.8" sn="17.85" a="2648.35" fwhm="0.001171" res="368077.5" algo="FTMS"/>
<pk mz="431.111522" i="2527758.3" sn="17.51" a="2433.73" fwhm="0.001147" res="375958.3" algo="FTMS"/>
<pk mz="431.119503" i="5450256.5" sn="40.43" a="6079.93" fwhm="0.001159" res="371851.7" algo="FTMS"/>
<pk mz="431.130730" i="1465619.8" sn="9.18" a="1372.17" fwhm="0.001373" res="314093.0" algo="FTMS"/>
<pk mz="431.134818" i="4158996.8" sn="30.30" a="4418.70" fwhm="0.001167" res="369439.0" algo="FTMS"/>
<pk mz="431.147834" i="3516440.5" sn="25.26" a="3637.78" fwhm="0.001132" res="380877.7" algo="FTMS"/>
<pk mz="431.155930" i="6700571.0" sn="50.23" a="7551.70" fwhm="0.001182" res="364703.6" algo="FTMS"/>
<pk mz="431.171202" i="2734111.3" sn="19.13" a="3143.35" fwhm="0.001211" res="356131.8" algo="FTMS"/>
<pk mz="431.178388" i="1949473.1" sn="12.98" a="2143.41" fwhm="0.001202" res="358706.8" algo="FTMS"/>
<pk mz="431.184162" i="2956834.8" sn="20.88" a="2857.15" fwhm="0.001088" res="396252.1" algo="FTMS"/>
<pk mz="431.192250" i="7941669.0" sn="59.96" a="9760.08" fwhm="0.001254" res="343965.2" algo="FTMS"/>
<pk mz="431.207522" i="1303337.4" sn="7.91" a="829.48" fwhm="0.000865" res="498410.0" algo="FTMS"/>
<pk mz="431.220686" i="2298413.0" sn="15.71" a="2090.57" fwhm="0.001109" res="388935.2" algo="FTMS"/>
<pk mz="431.226175" i="21061166.0" z="-1" sn="162.83" a="25730.13" fwhm="0.001219" res="353758.8" algo="FTMS" component_name="V" deconvoluted_molecular_mass="431.226897" deconvoluted_isotopic_mass="431.226672"/>
<pk mz="431.228630" i="6175279.5" sn="46.11" a="6811.42" fwhm="0.001171" res="368191.3" algo="FTMS"/>
<pk mz="431.265118" i="2332217.5" sn="15.98" a="2357.79" fwhm="0.001183" res="364422.5" algo="FTMS"/>
<pk mz="432.020894" i="1687566.5" sn="10.92" a="1390.53" fwhm="0.001101" res="392234.7" algo="FTMS"/>
<pk mz="432.057303" i="3684120.8" sn="26.58" a="3841.22" fwhm="0.001126" res="383745.2" algo="FTMS"/>
<pk mz="432.068545" i="1562395.9" sn="9.94" a="1560.70" fwhm="0.001185" res="364623.6" algo="FTMS"/>
<pk mz="432.078524" i="1587102.8" sn="10.13" a="1953.95" fwhm="0.001551" res="278532.0" algo="FTMS"/>
<pk mz="432.086405" i="1202976.9" sn="7.12" a="1095.25" fwhm="0.001161" res="372061.2" algo="FTMS"/>
<pk mz="432.093654" i="4058915.0" sn="29.51" a="4497.08" fwhm="0.001202" res="359346.5" algo="FTMS"/>
<pk mz="432.101772" i="1469477.3" sn="9.21" a="1078.31" fwhm="0.000972" res="444641.5" algo="FTMS"/>
<pk mz="432.104784" i="1850150.1" sn="12.20" a="2029.86" fwhm="0.001368" res="315800.7" algo="FTMS"/>
<pk mz="432.114775" i="1237800.9" sn="7.39" a="1181.86" fwhm="0.001290" res="335063.4" algo="FTMS"/>
<pk mz="432.126028" i="1270188.1" sn="7.65" a="1242.81" fwhm="0.001286" res="336092.2" algo="FTMS"/>
<pk mz="432.130115" i="2098221.3" sn="14.14" a="2059.37" fwhm="0.001224" res="353155.4" algo="FTMS"/>
<pk mz="432.138141" i="1246767.5" sn="7.46" a="1158.11" fwhm="0.001425" res="303187.6" algo="FTMS"/>
<pk mz="432.151200" i="2941235.3" sn="20.75" a="3630.17" fwhm="0.001242" res="347973.5" algo="FTMS"/>
<pk mz="432.187526" i="3588925.5" sn="25.83" a="3648.59" fwhm="0.001150" res="375778.4" algo="FTMS"/>
<pk mz="432.195787" i="1501247.8" sn="9.46" a="1400.85" fwhm="0.001179" res="366450.3" algo="FTMS"/>
<pk mz="432.223897" i="1623879.6" sn="10.42" a="1388.24" fwhm="0.001031" res="419269.8" algo="FTMS"/>
<pk mz="432.229528" i="5477193.0" z="-1" sn="40.63" a="5850.09" fwhm="0.001145" res="377399.1" algo="FTMS" component_name="V" deconvoluted_molecular_mass="431.226897" deconvoluted_isotopic_mass="432.230027"/>
<pk mz="432.232061" i="1340234.0" sn="8.20" a="1000.00" fwhm="0.001026" res="421120.2" algo="FTMS"/>
<pk mz="432.969635" i="2192409.8" sn="14.88" a="2426.49" fwhm="0.001198" res="361462.0" algo="FTMS"/>
<pk mz="433.004889" i="1584163.6" sn="10.11" a="1142.79" fwhm="0.000980" res="441941.1" algo="FTMS"/>
<pk mz="433.041195" i="7905326.0" sn="59.67" a="9771.88" fwhm="0.001236" res="350493.3" algo="FTMS"/>
<pk mz="433.052565" i="1953329.0" sn="13.00" a="1714.51" fwhm="0.001077" res="402063.3" algo="FTMS"/>
<pk mz="433.062400" i="2161715.8" sn="14.64" a="2040.68" fwhm="0.001096" res="395188.3" algo="FTMS"/>
<pk mz="433.077648" i="9764920.0" z="-1" sn="74.25" a="12220.83" fwhm="0.001235" res="350619.3" algo="FTMS" component_name="FG" deconvoluted_molecular_mass="433.078142" deconvoluted_isotopic_mass="433.078149"/>
<pk mz="433.088915" i="4514875.0" sn="33.09" a="5174.81" fwhm="0.001231" res="351852.1" algo="FTMS"/>
<pk mz="433.090805" i="1959227.8" sn="13.05" a="2018.14" fwhm="0.001327" res="326479.1" algo="FTMS"/>
<pk mz="433.098773" i="2651710.0" sn="18.48" a="2734.41" fwhm="0.001148" res="377197.9" algo="FTMS"/>
<pk mz="433.114022" i="10928194.0" z="-1" sn="83.37" a="13152.08" fwhm="0.001226" res="353332.3" algo="FTMS" component_name="DL" deconvoluted_molecular_mass="433.114528" deconvoluted_isotopic_mass="433.114523"/>
<pk mz="433.125251" i="2575429.5" sn="17.88" a="3098.61" fwhm="0.001375" res="314901.5" algo="FTMS"/>
<pk mz="433.127111" i="3357766.0" sn="24.01" a="3468.77" fwhm="0.001156" res="374706.5" algo="FTMS"/>
<pk mz="433.135056" i="3023432.3" sn="21.39" a="3359.56" fwhm="0.001208" res="358534.7" algo="FTMS"/>
<pk mz="433.150425" i="6763596.5" sn="50.72" a="7471.61" fwhm="0.001162" res="372759.7" algo="FTMS"/>
<pk mz="433.163509" i="5120080.5" sn="37.83" a="5912.28" fwhm="0.001219" res="355359.6" algo="FTMS"/>
<pk mz="433.171576" i="4286034.5" sn="31.29" a="5211.98" fwhm="0.001311" res="330433.4" algo="FTMS"/>
<pk mz="433.181469" i="1241173.3" sn="7.42" a="1222.81" fwhm="0.001254" res="345521.5" algo="FTMS"/>
<pk mz="433.186831" i="3487318.8" sn="25.03" a="3928.97" fwhm="0.001226" res="353420.3" algo="FTMS"/>
<pk mz="433.193922" i="1227352.8" sn="7.31" a="961.72" fwhm="0.001157" res="374288.4" algo="FTMS"/>
<pk mz="433.199835" i="5963866.5" sn="44.45" a="7100.21" fwhm="0.001251" res="346198.2" algo="FTMS"/>
<pk mz="433.205527" i="3362396.0" sn="24.05" a="3584.62" fwhm="0.001139" res="380435.2" algo="FTMS"/>
<pk mz="433.207943" i="3366492.8" sn="24.08" a="3441.23" fwhm="0.001141" res="379767.9" algo="FTMS"/>
<pk mz="433.236154" i="1924708.8" z="-1" sn="12.78" a="1706.27" fwhm="0.001058" res="409409.1" algo="FTMS" component_name="V" deconvoluted_molecular_mass="431.226897" deconvoluted_isotopic_mass="433.236655"/>
<pk mz="433.244261" i="1539943.0" sn="9.76" a="1441.73" fwhm="0.001105" res="391981.2" algo="FTMS"/>
<pk mz="434.036563" i="3137862.0" sn="22.29" a="3128.14" fwhm="0.001111" res="390791.6" algo="FTMS"/>
<pk mz="434.044550" i="1686600.3" sn="10.91" a="1554.39" fwhm="0.001181" res="367496.1" algo="FTMS"/>
<pk mz="434.072909" i="4881744.0" sn="35.96" a="5289.36" fwhm="0.001165" res="372699.8" algo="FTMS"/>
<pk mz="434.080955" i="2406226.5" z="-1" sn="16.55" a="2705.55" fwhm="0.001187" res="365756.3" algo="FTMS" component_name="FG" deconvoluted_molecular_mass="433.078142" deconvoluted_isotopic_mass="434.081459"/>
<pk mz="434.084114" i="1736787.4" sn="11.30" a="1637.33" fwhm="0.001094" res="396920.0" algo="FTMS"/>
<pk mz="434.109285" i="5353818.5" sn="39.66" a="5952.34" fwhm="0.001193" res="363919.5" algo="FTMS"/>
<pk mz="434.117386" i="3245916.8" z="-1" sn="23.14" a="3556.43" fwhm="0.001184" res="366802.1" algo="FTMS" component_name="DL" deconvoluted_molecular_mass="433.114528" deconvoluted_isotopic_mass="434.117890"/>
<pk mz="434.120801" i="1520221.8" sn="9.60" a="1696.46" fwhm="0.001340" res="323869.5" algo="FTMS"/>
<pk mz="434.130480" i="2561888.5" sn="17.77" a="2995.47" fwhm="0.001278" res="339584.2" algo="FTMS"/>
<pk mz="434.145676" i="2263908.8" sn="15.44" a="1974.92" fwhm="0.001058" res="410506.6" algo="FTMS"/>
<pk mz="434.153694" i="1617255.0" sn="10.37" a="1264.60" fwhm="0.001062" res="408712.3" algo="FTMS"/>
<pk mz="434.166802" i="4795754.5" sn="35.29" a="5522.67" fwhm="0.001211" res="358396.5" algo="FTMS"/>
<pk mz="434.203148" i="3962229.0" sn="28.75" a="4453.81" fwhm="0.001215" res="357304.7" algo="FTMS"/>
<pk mz="434.239507" i="1425023.1" sn="8.86" a="1374.33" fwhm="0.001284" res="338294.3" algo="FTMS"/>
<pk mz="435.020472" i="3929690.8" sn="28.49" a="4469.89" fwhm="0.001254" res="346789.1" algo="FTMS"/>
<pk mz="435.056924" i="10066533.0" z="-1" sn="76.61" a="12499.60" fwhm="0.001231" res="353323.7" algo="FTMS" component_name="ET" deconvoluted_molecular_mass="435.057437" deconvoluted_isotopic_mass="435.057430"/>
<pk mz="435.068195" i="4500072.5" sn="32.97" a="4899.26" fwhm="0.001177" res="369539.2" algo="FTMS"/>
<pk mz="435.069977" i="1291880.8" sn="7.81" a="1000.04" fwhm="0.001060" res="410468.7" algo="FTMS"/>
<pk mz="435.078106" i="1485227.0" sn="9.33" a="2096.65" fwhm="0.001876" res="231865.4" algo="FTMS"/>
<pk mz="435.093307" i="16032367.0" z="-1" sn="123.39" a="20188.11" fwhm="0.001211" res="359388.7" algo="FTMS" component_name="r" deconvoluted_molecular_mass="435.093801" deconvoluted_isotopic_mass="435.093813"/>
<pk mz="435.104603" i="4266098.5" sn="31.13" a="5131.26" fwhm="0.001257" res="346260.6" algo="FTMS"/>
<pk mz="435.106375" i="2345843.0" sn="16.08" a="2482.37" fwhm="0.001292" res="336810.9" algo="FTMS"/>
<pk mz="435.129664" i="16233082.0" z="-1" sn="124.96" a="20256.97" fwhm="0.001239" res="351071.1" algo="FTMS" component_name="p" deconvoluted_molecular_mass="435.130162" deconvoluted_isotopic_mass="435.130171"/>
<pk mz="435.141046" i="2543228.8" sn="17.62" a="2619.75" fwhm="0.001212" res="359108.2" algo="FTMS"/>
<pk mz="435.142774" i="5330557.0" sn="39.48" a="6168.43" fwhm="0.001237" res="351747.7" algo="FTMS"/>
<pk mz="435.150864" i="1632383.5" sn="10.48" a="1692.48" fwhm="0.001265" res="344004.5" algo="FTMS"/>
<pk mz="435.160641" i="2128258.3" sn="14.37" a="2397.75" fwhm="0.001356" res="321013.6" algo="FTMS"/>
<pk mz="435.166086" i="7940740.0" sn="59.94" a="9204.84" fwhm="0.001205" res="361159.1" algo="FTMS"/>
<pk mz="435.179139" i="7587463.5" sn="57.17" a="8958.52" fwhm="0.001223" res="355829.7" algo="FTMS"/>
<pk mz="435.187200" i="1523081.8" sn="9.62" a="1364.11" fwhm="0.001309" res="332414.2" algo="FTMS"/>
<pk mz="435.196942" i="1876108.5" sn="12.39" a="1557.78" fwhm="0.001084" res="401379.1" algo="FTMS"/>
<pk mz="435.202482" i="3166862.0" sn="22.51" a="3116.77" fwhm="0.001139" res="382108.1" algo="FTMS"/>
<pk mz="435.215549" i="5914257.5" sn="44.06" a="7360.39" fwhm="0.001286" res="338308.2" algo="FTMS"/>
<pk mz="435.238967" i="1408408.3" sn="8.73" a="1182.69" fwhm="0.001115" res="390473.5" algo="FTMS"/>
<pk mz="436.052205" i="4588413.0" sn="33.66" a="5040.93" fwhm="0.001164" res="374531.9" algo="FTMS"/>
<pk mz="436.060302" i="2138495.3" z="-1" sn="14.45" a="2207.50" fwhm="0.001200" res="363288.4" algo="FTMS" component_name="ET" deconvoluted_molecular_mass="435.057437" deconvoluted_isotopic_mass="436.060811"/>
<pk mz="436.088499" i="7436167.0" sn="55.99" a="8948.58" fwhm="0.001245" res="350396.4" algo="FTMS"/>
<pk mz="436.096573" i="3250057.5" z="-1" sn="23.16" a="4009.59" fwhm="0.001258" res="346537.0" algo="FTMS" component_name="r" deconvoluted_molecular_mass="435.093801" deconvoluted_isotopic_mass="436.097082"/>
<pk mz="436.099798" i="1757322.4" sn="11.46" a="1758.33" fwhm="0.001199" res="363759.2" algo="FTMS"/>
<pk mz="436.124967" i="4252561.5" sn="31.02" a="4482.91" fwhm="0.001154" res="377879.5" algo="FTMS"/>
<pk mz="436.132950" i="3242899.5" z="-1" sn="23.11" a="3870.69" fwhm="0.001278" res="341222.2" algo="FTMS" component_name="p" deconvoluted_molecular_mass="435.130162" deconvoluted_isotopic_mass="436.133459"/>
<pk mz="436.146091" i="3030935.3" sn="21.45" a="3197.90" fwhm="0.001203" res="362563.3" algo="FTMS"/>
<pk mz="436.161410" i="1943963.6" sn="12.92" a="1683.15" fwhm="0.001158" res="376663.6" algo="FTMS"/>
<pk mz="436.169469" i="1714589.9" sn="11.12" a="1321.78" fwhm="0.000967" res="451106.9" algo="FTMS"/>
<pk mz="436.182478" i="3291041.5" sn="23.48" a="3955.62" fwhm="0.001243" res="350940.5" algo="FTMS"/>
<pk mz="436.219040" i="1666219.9" sn="10.74" a="1738.67" fwhm="0.001477" res="295438.4" algo="FTMS"/>
<pk mz="437.036175" i="7145617.5" sn="53.71" a="8688.34" fwhm="0.001226" res="356467.1" algo="FTMS"/>
<pk mz="437.047550" i="1446804.6" sn="9.02" a="1460.91" fwhm="0.001202" res="363576.7" algo="FTMS"/>
<pk mz="437.072565" i="14734492.0" z="-1" sn="113.21" a="18480.29" fwhm="0.001255" res="348369.7" algo="FTMS" component_name="AF" deconvoluted_molecular_mass="437.073071" deconvoluted_isotopic_mass="437.073077"/>
<pk mz="437.083787" i="4362911.0" sn="31.89" a="5167.30" fwhm="0.001284" res="340336.6" algo="FTMS"/>
<pk mz="437.089613" i="5465248.5" sn="40.53" a="6813.83" fwhm="0.001278" res="342114.8" algo="FTMS"/>
<pk mz="437.091979" i="1802913.0" sn="11.81" a="1947.78" fwhm="0.001244" res="351480.0" algo="FTMS"/>
<pk mz="437.108975" i="19948710.0" z="-1" sn="154.09" a="25049.26" fwhm="0.001246" res="350856.7" algo="FTMS" component_name="X" deconvoluted_molecular_mass="437.109470" deconvoluted_isotopic_mass="437.109487"/>
<pk mz="437.120256" i="3184297.0" sn="22.65" a="3820.20" fwhm="0.001317" res="332006.2" algo="FTMS"/>
<pk mz="437.122044" i="2491561.5" sn="17.21" a="2697.44" fwhm="0.001289" res="338991.3" algo="FTMS"/>
<pk mz="437.145323" i="14746800.0" z="-1" sn="113.31" a="18636.30" fwhm="0.001246" res="350851.3" algo="FTMS" component_name="AE" deconvoluted_molecular_mass="437.146105" deconvoluted_isotopic_mass="437.145835"/>
<pk mz="437.158342" i="6946995.5" sn="52.15" a="8223.12" fwhm="0.001215" res="359790.2" algo="FTMS"/>
<pk mz="437.176105" i="3287224.8" sn="23.45" a="3799.72" fwhm="0.001222" res="357868.6" algo="FTMS"/>
<pk mz="437.181711" i="6795450.5" sn="50.96" a="7997.54" fwhm="0.001224" res="357281.0" algo="FTMS"/>
<pk mz="437.194804" i="7091390.0" sn="53.28" a="8484.67" fwhm="0.001207" res="362090.0" algo="FTMS"/>
<pk mz="437.212603" i="2571971.0" sn="17.84" a="2604.35" fwhm="0.001190" res="367252.1" algo="FTMS"/>
<pk mz="437.218195" i="2991812.5" sn="21.14" a="3214.47" fwhm="0.001169" res="374084.5" algo="FTMS"/>
<pk mz="437.231190" i="2985160.3" sn="21.08" a="3130.09" fwhm="0.001176" res="371703.2" algo="FTMS"/>
<pk mz="437.240639" i="1957578.8" sn="13.03" a="1708.47" fwhm="0.001140" res="383387.6" algo="FTMS"/>
<pk mz="437.254570" i="1454798.8" sn="9.08" a="1235.49" fwhm="0.001239" res="352910.3" algo="FTMS"/>
<pk mz="438.031367" i="1752232.8" sn="11.42" a="1846.86" fwhm="0.001256" res="348628.0" algo="FTMS"/>
<pk mz="438.039484" i="1588651.0" sn="10.13" a="1516.29" fwhm="0.001195" res="366712.2" algo="FTMS"/>
<pk mz="438.067844" i="4515251.0" sn="33.08" a="5106.27" fwhm="0.001175" res="372839.5" algo="FTMS"/>
<pk mz="438.075880" i="4113845.3" z="-1" sn="29.93" a="4541.00" fwhm="0.001184" res="369891.7" algo="FTMS" component_name="AF" deconvoluted_molecular_mass="437.073071" deconvoluted_isotopic_mass="438.076394"/>
<pk mz="438.089131" i="1404089.0" sn="8.69" a="1188.48" fwhm="0.001111" res="394394.6" algo="FTMS"/>
<pk mz="438.104128" i="6303165.0" sn="47.10" a="7547.34" fwhm="0.001266" res="346113.8" algo="FTMS"/>
<pk mz="438.112215" i="4173247.5" z="-1" sn="30.40" a="4965.26" fwhm="0.001252" res="349961.6" algo="FTMS" component_name="X" deconvoluted_molecular_mass="437.109470" deconvoluted_isotopic_mass="438.112729"/>
<pk mz="438.115650" i="1791936.5" sn="11.73" a="1990.79" fwhm="0.001331" res="329223.4" algo="FTMS"/>
<pk mz="438.140514" i="3132871.5" sn="22.24" a="3306.68" fwhm="0.001172" res="373728.6" algo="FTMS"/>
<pk mz="438.148616" i="3270089.8" z="-1" sn="23.32" a="3370.14" fwhm="0.001162" res="377210.4" algo="FTMS" component_name="AE" deconvoluted_molecular_mass="437.146105" deconvoluted_isotopic_mass="438.149130"/>
<pk mz="438.153608" i="2390987.0" sn="16.42" a="2361.86" fwhm="0.001197" res="366093.4" algo="FTMS"/>
<pk mz="438.161596" i="1553101.4" sn="9.85" a="1644.83" fwhm="0.001335" res="328133.4" algo="FTMS"/>
<pk mz="438.177108" i="1289937.6" sn="7.79" a="1013.72" fwhm="0.001090" res="401831.9" algo="FTMS"/>
<pk mz="438.185122" i="1214675.9" sn="7.20" a="885.34" fwhm="0.001233" res="355299.5" algo="FTMS"/>
<pk mz="438.198103" i="1458903.6" sn="9.11" a="1235.47" fwhm="0.001144" res="383070.9" algo="FTMS"/>
<pk mz="438.221685" i="1361502.3" sn="8.35" a="1376.13" fwhm="0.001362" res="321862.5" algo="FTMS"/>
<pk mz="439.015575" i="1590972.9" sn="10.15" a="1632.99" fwhm="0.001301" res="337419.0" algo="FTMS"/>
<pk mz="439.030836" i="1269697.1" sn="7.63" a="888.52" fwhm="0.000989" res="444122.3" algo="FTMS"/>
<pk mz="439.051825" i="10024647.0" z="-1" sn="76.28" a="12189.29" fwhm="0.001241" res="353683.1" algo="FTMS" component_name="EW, FX" deconvoluted_molecular_mass="439.052323" deconvoluted_isotopic_mass="439.052342"/>
<pk mz="439.055190" i="5614280.0" sn="41.69" a="7142.40" fwhm="0.001364" res="321788.6" algo="FTMS"/>
<pk mz="439.062981" i="1237706.1" sn="7.38" a="979.39" fwhm="0.001094" res="401328.8" algo="FTMS"/>
<pk mz="439.067034" i="1460427.3" sn="9.12" a="1058.50" fwhm="0.001005" res="436722.7" algo="FTMS"/>
<pk mz="439.088219" i="18114258.0" z="-1" sn="139.70" a="23002.49" fwhm="0.001270" res="345751.2" algo="FTMS" component_name="c" deconvoluted_molecular_mass="439.088683" deconvoluted_isotopic_mass="439.088736"/>
<pk mz="439.099489" i="3250388.3" sn="23.16" a="4277.50" fwhm="0.001320" res="332671.5" algo="FTMS"/>
<pk mz="439.124601" i="18187996.0" z="-1" sn="140.28" a="23436.39" fwhm="0.001268" res="346246.7" algo="FTMS" component_name="b" deconvoluted_molecular_mass="439.125188" deconvoluted_isotopic_mass="439.125118"/>
<pk mz="439.135869" i="2033886.5" z="-11" sn="13.62" a="1980.70" fwhm="0.001164" res="377404.0" algo="FTMS" component_name="FX" deconvoluted_molecular_mass="4839.624034" deconvoluted_isotopic_mass="4840.578496"/>
<pk mz="439.137683" i="2276575.0" sn="15.52" a="2506.38" fwhm="0.001247" res="352040.1" algo="FTMS"/>
<pk mz="439.155419" i="1598436.0" z="-1" sn="10.21" a="1283.40" fwhm="0.001027" res="427598.4" algo="FTMS" component_name="AE" deconvoluted_molecular_mass="437.146105" deconvoluted_isotopic_mass="439.155936"/>
<pk mz="439.161010" i="11452134.0" z="-1" sn="87.47" a="14228.43" fwhm="0.001223" res="358941.6" algo="FTMS" component_name="CR" deconvoluted_molecular_mass="439.161529" deconvoluted_isotopic_mass="439.161527"/>
<pk mz="439.174049" i="3678953.3" sn="26.52" a="4438.21" fwhm="0.001275" res="344329.0" algo="FTMS"/>
<pk mz="439.185159" i="1320044.4" sn="8.02" a="1622.40" fwhm="0.001705" res="257562.7" algo="FTMS"/>
<pk mz="439.191789" i="2184942.3" sn="14.81" a="2130.20" fwhm="0.001179" res="372553.9" algo="FTMS"/>
<pk mz="439.197358" i="6570736.0" sn="49.19" a="7596.86" fwhm="0.001192" res="368593.0" algo="FTMS"/>
<pk mz="439.210345" i="2864371.5" sn="20.13" a="3251.51" fwhm="0.001274" res="344869.7" algo="FTMS"/>
<pk mz="439.228205" i="1236216.4" z="-11" sn="7.37" a="824.40" fwhm="0.000884" res="496963.5" algo="FTMS" component_name="FX" deconvoluted_molecular_mass="4839.624034" deconvoluted_isotopic_mass="4841.594189"/>
<pk mz="439.233735" i="3649786.0" sn="26.29" a="3863.72" fwhm="0.001170" res="375389.3" algo="FTMS"/>
<pk mz="439.246845" i="1876221.6" sn="12.38" a="1602.23" fwhm="0.001074" res="409047.2" algo="FTMS"/>
<pk mz="439.270148" i="1248772.1" sn="7.46" a="1160.04" fwhm="0.001149" res="382371.2" algo="FTMS"/>
<pk mz="440.026010" i="1492183.9" sn="9.37" a="1449.34" fwhm="0.001182" res="372247.6" algo="FTMS"/>
<pk mz="440.047065" i="2019805.8" sn="13.51" a="1912.96" fwhm="0.001288" res="341755.0" algo="FTMS"/>
<pk mz="440.055013" i="1406944.0" z="-1" sn="8.59" a="1142.06" fwhm="0.001144" res="384765.8" algo="FTMS" component_name="EW" deconvoluted_molecular_mass="439.052323" deconvoluted_isotopic_mass="440.055533"/>
<pk mz="440.058539" i="1226209.0" sn="7.19" a="860.06" fwhm="0.001120" res="392943.3" algo="FTMS"/>
<pk mz="440.062487" i="1665506.1" sn="10.59" a="1401.02" fwhm="0.001098" res="400932.5" algo="FTMS"/>
<pk mz="440.083468" i="3537384.0" sn="25.08" a="3870.48" fwhm="0.001213" res="362787.7" algo="FTMS"/>
<pk mz="440.091487" i="2994154.3" z="-1" sn="20.87" a="3194.10" fwhm="0.001252" res="351417.4" algo="FTMS" component_name="c" deconvoluted_molecular_mass="439.088683" deconvoluted_isotopic_mass="440.092006"/>
<pk mz="440.119879" i="3505138.3" sn="24.83" a="4064.47" fwhm="0.001244" res="353654.1" algo="FTMS"/>
<pk mz="440.127963" i="3092468.5" z="-1" sn="21.63" a="3446.61" fwhm="0.001172" res="375624.1" algo="FTMS" component_name="b" deconvoluted_molecular_mass="439.125188" deconvoluted_isotopic_mass="440.128483"/>
<pk mz="440.132837" i="2011637.9" sn="13.27" a="1812.96" fwhm="0.001097" res="401233.3" algo="FTMS"/>
<pk mz="440.156261" i="1941244.4" sn="12.72" a="2040.55" fwhm="0.001346" res="327098.4" algo="FTMS"/>
<pk mz="440.164362" i="2222590.8" z="-1" sn="14.90" a="2774.11" fwhm="0.001328" res="331472.2" algo="FTMS" component_name="CR" deconvoluted_molecular_mass="439.161529" deconvoluted_isotopic_mass="440.164881"/>
<pk mz="440.169324" i="2067968.0" sn="13.71" a="1916.51" fwhm="0.001125" res="391294.4" algo="FTMS"/>
<pk mz="440.200678" i="1931784.9" sn="12.65" a="2019.57" fwhm="0.001244" res="353869.4" algo="FTMS"/>
<pk mz="440.237517" i="1297427.1" sn="7.74" a="1393.20" fwhm="0.001467" res="300027.9" algo="FTMS"/>
<pk mz="441.010061" i="1590507.4" sn="10.01" a="1579.32" fwhm="0.001321" res="333941.1" algo="FTMS"/>
<pk mz="441.031052" i="3137265.3" sn="21.98" a="3515.22" fwhm="0.001225" res="359954.4" algo="FTMS"/>
<pk mz="441.046397" i="2606837.5" sn="17.87" a="2513.11" fwhm="0.001182" res="373158.4" algo="FTMS"/>
<pk mz="441.067463" i="11086075.0" z="-1" sn="83.49" a="14070.27" fwhm="0.001277" res="345422.6" algo="FTMS" component_name="DG" deconvoluted_molecular_mass="441.067866" deconvoluted_isotopic_mass="441.067985"/>
<pk mz="441.078716" i="1442814.5" sn="8.87" a="1085.23" fwhm="0.001069" res="412750.2" algo="FTMS"/>
<pk mz="441.082625" i="1746687.6" sn="11.22" a="1482.71" fwhm="0.001111" res="396922.9" algo="FTMS"/>
<pk mz="441.094212" i="1398018.9" z="-1" sn="8.52" a="1173.54" fwhm="0.001147" res="384600.1" algo="FTMS" component_name="c" deconvoluted_molecular_mass="439.088683" deconvoluted_isotopic_mass="441.094734"/>
<pk mz="441.095926" i="1771779.4" sn="11.41" a="1317.99" fwhm="0.001015" res="434652.7" algo="FTMS"/>
<pk mz="441.103882" i="17099014.0" z="-1" sn="130.02" a="21284.19" fwhm="0.001256" res="351249.1" algo="FTMS" component_name="j" deconvoluted_molecular_mass="441.104333" deconvoluted_isotopic_mass="441.104404"/>
<pk mz="441.115146" i="1704456.8" sn="10.89" a="1675.62" fwhm="0.001277" res="345475.5" algo="FTMS"/>
<pk mz="441.119195" i="1627913.9" sn="10.30" a="1525.27" fwhm="0.001170" res="377154.6" algo="FTMS"/>
<pk mz="441.132238" i="1608461.5" z="-1" sn="10.15" a="1570.70" fwhm="0.001232" res="357963.9" algo="FTMS" component_name="b" deconvoluted_molecular_mass="439.125188" deconvoluted_isotopic_mass="441.132760"/>
<pk mz="441.140245" i="13168912.0" z="-1" sn="99.61" a="16697.15" fwhm="0.001276" res="345688.9" algo="FTMS" component_name="BD" deconvoluted_molecular_mass="441.140750" deconvoluted_isotopic_mass="441.140767"/>
<pk mz="441.143590" i="1236624.6" sn="7.27" a="1112.49" fwhm="0.001271" res="347190.3" algo="FTMS"/>
<pk mz="441.153185" i="1657619.4" sn="10.53" a="1569.43" fwhm="0.001194" res="369418.3" algo="FTMS"/>
<pk mz="441.168692" i="1783319.6" sn="11.50" a="2072.25" fwhm="0.001359" res="324530.4" algo="FTMS"/>
<pk mz="441.176615" i="8552730.0" sn="63.89" a="10457.21" fwhm="0.001250" res="352975.9" algo="FTMS"/>
<pk mz="441.189834" i="1454109.6" sn="8.95" a="1240.62" fwhm="0.001104" res="399520.1" algo="FTMS"/>
<pk mz="441.203076" i="1949473.3" sn="12.79" a="2063.33" fwhm="0.001291" res="341633.6" algo="FTMS"/>
<pk mz="441.212982" i="7815460.0" sn="58.18" a="9902.41" fwhm="0.001301" res="339045.8" algo="FTMS"/>
<pk mz="441.249401" i="5067054.5" sn="36.91" a="6163.62" fwhm="0.001253" res="352152.1" algo="FTMS"/>
<pk mz="441.285771" i="2084664.4" sn="13.83" a="2019.87" fwhm="0.001143" res="385948.7" algo="FTMS"/>
<pk mz="442.041669" i="2300939.8" sn="15.50" a="2564.10" fwhm="0.001235" res="357957.2" algo="FTMS"/>
<pk mz="442.062642" i="2350609.5" sn="15.89" a="2374.75" fwhm="0.001188" res="372104.6" algo="FTMS"/>
<pk mz="442.070771" i="1785107.8" z="-1" sn="11.51" a="1581.74" fwhm="0.001171" res="377631.6" algo="FTMS" component_name="DG" deconvoluted_molecular_mass="441.067866" deconvoluted_isotopic_mass="442.071296"/>
<pk mz="442.077940" i="1912341.8" sn="12.50" a="1733.39" fwhm="0.001107" res="399300.3" algo="FTMS"/>
<pk mz="442.099053" i="3613723.8" sn="25.66" a="4389.06" fwhm="0.001278" res="345999.0" algo="FTMS"/>
<pk mz="442.107153" i="3158558.0" z="-1" sn="22.14" a="3712.27" fwhm="0.001329" res="332760.0" algo="FTMS" component_name="j" deconvoluted_molecular_mass="441.104333" deconvoluted_isotopic_mass="442.107677"/>
<pk mz="442.114297" i="1414175.9" sn="8.64" a="1307.34" fwhm="0.001174" res="376714.0" algo="FTMS"/>
<pk mz="442.135515" i="3439141.8" sn="24.31" a="3885.03" fwhm="0.001219" res="362681.3" algo="FTMS"/>
<pk mz="442.143486" i="2616872.0" z="-1" sn="17.95" a="2753.60" fwhm="0.001198" res="368970.5" algo="FTMS" component_name="BD" deconvoluted_molecular_mass="441.140750" deconvoluted_isotopic_mass="442.144010"/>
<pk mz="442.148427" i="1985065.5" sn="13.06" a="1943.07" fwhm="0.001324" res="334068.8" algo="FTMS"/>
<pk mz="442.171828" i="2784816.0" sn="19.25" a="2937.45" fwhm="0.001215" res="363994.0" algo="FTMS"/>
<pk mz="442.179954" i="1990706.3" sn="13.10" a="2001.73" fwhm="0.001255" res="352320.3" algo="FTMS"/>
<pk mz="442.216304" i="1840444.4" sn="11.94" a="2161.83" fwhm="0.001435" res="308215.2" algo="FTMS"/>
<pk mz="443.025612" i="3537182.3" sn="25.07" a="4479.20" fwhm="0.001321" res="335477.3" algo="FTMS"/>
<pk mz="443.036809" i="1260065.4" sn="7.45" a="1138.44" fwhm="0.001168" res="379238.0" algo="FTMS"/>
<pk mz="443.046751" i="4363044.0" sn="31.46" a="5354.16" fwhm="0.001272" res="348404.0" algo="FTMS"/>
<pk mz="443.061934" i="3949864.5" sn="28.26" a="4662.56" fwhm="0.001302" res="340338.8" algo="FTMS"/>
<pk mz="443.073320" i="2076459.5" z="-1" sn="13.76" a="2163.43" fwhm="0.001191" res="372023.9" algo="FTMS" component_name="DG" deconvoluted_molecular_mass="441.067866" deconvoluted_isotopic_mass="443.073848"/>
<pk mz="443.083130" i="9890606.0" z="-1" sn="74.23" a="12431.04" fwhm="0.001282" res="345543.0" algo="FTMS" component_name="FA" deconvoluted_molecular_mass="443.083663" deconvoluted_isotopic_mass="443.083657"/>
<pk mz="443.093915" i="1210929.4" sn="7.07" a="1398.79" fwhm="0.001742" res="254358.2" algo="FTMS"/>
<pk mz="443.098463" i="3489074.5" sn="24.70" a="3943.49" fwhm="0.001195" res="370646.6" algo="FTMS"/>
<pk mz="443.109617" i="1384245.8" z="-1" sn="8.41" a="1277.04" fwhm="0.001105" res="401098.8" algo="FTMS" component_name="j" deconvoluted_molecular_mass="441.104333" deconvoluted_isotopic_mass="443.110145"/>
<pk mz="443.111529" i="1887798.3" sn="12.30" a="1719.19" fwhm="0.001175" res="377072.9" algo="FTMS"/>
<pk mz="443.119537" i="10531640.0" z="-1" sn="79.20" a="13952.52" fwhm="0.001309" res="338483.0" algo="FTMS" component_name="DX" deconvoluted_molecular_mass="443.120057" deconvoluted_isotopic_mass="443.120065"/>
<pk mz="443.134793" i="2569532.8" sn="17.58" a="2860.52" fwhm="0.001297" res="341683.8" algo="FTMS"/>
<pk mz="443.147853" i="1883456.4" sn="12.27" a="2130.25" fwhm="0.001313" res="337572.6" algo="FTMS"/>
<pk mz="443.155861" i="8893251.0" z="-1" sn="66.52" a="11062.33" fwhm="0.001270" res="349047.7" algo="FTMS" component_name="HH" deconvoluted_molecular_mass="443.156389" deconvoluted_isotopic_mass="443.156388"/>
<pk mz="443.171161" i="2070342.9" sn="13.72" a="2009.36" fwhm="0.001160" res="381929.5" algo="FTMS"/>
<pk mz="443.178281" i="1293896.9" sn="7.71" a="970.54" fwhm="0.001191" res="372030.4" algo="FTMS"/>
<pk mz="443.184160" i="1986378.5" sn="13.07" a="1938.92" fwhm="0.001233" res="359374.2" algo="FTMS"/>
<pk mz="443.192226" i="10251085.0" z="-1" sn="77.02" a="12449.03" fwhm="0.001234" res="359248.5" algo="FTMS" component_name="EK" deconvoluted_molecular_mass="443.192733" deconvoluted_isotopic_mass="443.192754"/>
<pk mz="443.228655" i="8547159.0" sn="63.84" a="10591.73" fwhm="0.001271" res="348763.0" algo="FTMS"/>
<pk mz="443.251096" i="1723229.1" sn="11.03" a="1667.68" fwhm="0.001247" res="355457.8" algo="FTMS"/>
<pk mz="443.265080" i="3707745.0" sn="26.39" a="3940.12" fwhm="0.001183" res="374551.1" algo="FTMS"/>
<pk mz="444.020721" i="1542195.6" sn="9.63" a="1558.27" fwhm="0.001170" res="379372.7" algo="FTMS"/>
<pk mz="444.057253" i="2898493.8" sn="20.12" a="3099.86" fwhm="0.001210" res="366914.7" algo="FTMS"/>
<pk mz="444.078330" i="1792579.6" sn="11.57" a="1490.75" fwhm="0.001102" res="402906.0" algo="FTMS"/>
<pk mz="444.086516" i="1709125.9" z="-1" sn="10.92" a="1561.54" fwhm="0.001156" res="384136.4" algo="FTMS" component_name="FA" deconvoluted_molecular_mass="443.083663" deconvoluted_isotopic_mass="444.087045"/>
<pk mz="444.093683" i="2950728.0" sn="20.53" a="3176.86" fwhm="0.001232" res="360341.6" algo="FTMS"/>
<pk mz="444.104982" i="1576267.1" sn="9.89" a="1547.56" fwhm="0.001271" res="349514.6" algo="FTMS"/>
<pk mz="444.114704" i="2168397.8" sn="14.47" a="2435.11" fwhm="0.001261" res="352086.7" algo="FTMS"/>
<pk mz="444.122831" i="2067024.0" z="-1" sn="13.69" a="1812.77" fwhm="0.001066" res="416679.8" algo="FTMS" component_name="DX" deconvoluted_molecular_mass="443.120057" deconvoluted_isotopic_mass="444.123361"/>
<pk mz="444.130016" i="1370450.0" sn="8.30" a="960.10" fwhm="0.001078" res="412116.6" algo="FTMS"/>
<pk mz="444.151144" i="2368088.0" sn="16.02" a="2431.01" fwhm="0.001277" res="347755.5" algo="FTMS"/>
<pk mz="444.159207" i="2038874.1" z="-1" sn="13.47" a="2003.25" fwhm="0.001142" res="388815.1" algo="FTMS" component_name="HH" deconvoluted_molecular_mass="443.156389" deconvoluted_isotopic_mass="444.159737"/>
<pk mz="444.187521" i="2258530.0" sn="15.17" a="2043.35" fwhm="0.001053" res="421917.1" algo="FTMS"/>
<pk mz="444.195567" i="2754148.3" z="-1" sn="19.01" a="2708.13" fwhm="0.001107" res="401428.1" algo="FTMS" component_name="EK" deconvoluted_molecular_mass="443.192733" deconvoluted_isotopic_mass="444.196097"/>
<pk mz="444.223913" i="1421676.1" sn="8.69" a="1042.39" fwhm="0.001023" res="434420.8" algo="FTMS"/>
<pk mz="444.232049" i="1935726.4" sn="12.67" a="2197.07" fwhm="0.001282" res="346477.4" algo="FTMS"/>
<pk mz="444.239164" i="3103344.5" sn="21.71" a="3256.39" fwhm="0.001179" res="376768.5" algo="FTMS"/>
<pk mz="444.988286" i="1862208.9" sn="12.10" a="1749.67" fwhm="0.001167" res="381340.3" algo="FTMS"/>
<pk mz="445.004889" i="1675077.5" sn="10.65" a="2046.34" fwhm="0.001420" res="313352.8" algo="FTMS"/>
<pk mz="445.041251" i="4897103.5" sn="35.59" a="5707.86" fwhm="0.001237" res="359661.3" algo="FTMS"/>
<pk mz="445.052518" i="2461522.8" sn="16.74" a="2614.38" fwhm="0.001185" res="375518.5" algo="FTMS"/>
<pk mz="445.062417" i="5130581.5" sn="37.39" a="6587.61" fwhm="0.001325" res="336001.5" algo="FTMS"/>
<pk mz="445.077649" i="5379417.5" sn="39.32" a="6297.81" fwhm="0.001235" res="360248.7" algo="FTMS"/>
<pk mz="445.088950" i="2628956.8" sn="18.04" a="2893.91" fwhm="0.001227" res="362784.4" algo="FTMS"/>
<pk mz="445.090694" i="1851741.4" sn="12.02" a="1805.54" fwhm="0.001218" res="365384.8" algo="FTMS"/>
<pk mz="445.098789" i="6226271.5" sn="45.87" a="8218.11" fwhm="0.001304" res="341271.3" algo="FTMS"/>
<pk mz="445.114072" i="4831588.0" sn="35.08" a="6032.24" fwhm="0.001316" res="338247.1" algo="FTMS"/>
<pk mz="445.125316" i="1919847.0" sn="12.55" a="2386.45" fwhm="0.001500" res="296705.7" algo="FTMS"/>
<pk mz="445.127116" i="2249575.5" sn="15.10" a="2105.12" fwhm="0.001110" res="400986.0" algo="FTMS"/>
<pk mz="445.135140" i="5220713.5" sn="38.09" a="7142.82" fwhm="0.001350" res="329616.2" algo="FTMS"/>
<pk mz="445.150469" i="3911534.0" sn="27.96" a="4372.39" fwhm="0.001246" res="357181.6" algo="FTMS"/>
<pk mz="445.163529" i="2765681.5" sn="19.09" a="3299.26" fwhm="0.001304" res="341333.7" algo="FTMS"/>
<pk mz="445.171573" i="6104436.0" sn="44.93" a="7371.36" fwhm="0.001260" res="353221.9" algo="FTMS"/>
<pk mz="445.186759" i="4846968.0" sn="35.20" a="5930.34" fwhm="0.001313" res="339127.4" algo="FTMS"/>
<pk mz="445.193899" i="1969018.0" sn="12.93" a="1724.43" fwhm="0.001166" res="381874.5" algo="FTMS"/>
<pk mz="445.199836" i="2759547.8" z="-1" sn="19.05" a="2769.49" fwhm="0.001191" res="373669.3" algo="FTMS" component_name="EK" deconvoluted_molecular_mass="443.192733" deconvoluted_isotopic_mass="445.200369"/>
<pk mz="445.207925" i="7566718.0" sn="56.25" a="9221.63" fwhm="0.001255" res="354657.8" algo="FTMS"/>
<pk mz="445.230529" i="1885572.1" sn="12.28" a="1817.51" fwhm="0.001207" res="368887.2" algo="FTMS"/>
<pk mz="445.236218" i="1533573.8" sn="9.56" a="1494.31" fwhm="0.001152" res="386525.2" algo="FTMS"/>
<pk mz="445.241726" i="4286855.5" sn="30.86" a="4628.40" fwhm="0.001167" res="381666.7" algo="FTMS"/>
<pk mz="445.244334" i="5090696.0" sn="37.09" a="6330.74" fwhm="0.001274" res="349558.5" algo="FTMS"/>
<pk mz="445.280575" i="1805970.1" sn="11.67" a="1737.67" fwhm="0.001214" res="366832.4" algo="FTMS"/>
<pk mz="446.036525" i="2119780.0" sn="14.09" a="2191.12" fwhm="0.001225" res="364023.2" algo="FTMS"/>
<pk mz="446.072870" i="3786350.3" sn="26.99" a="4297.86" fwhm="0.001273" res="350436.5" algo="FTMS"/>
<pk mz="446.080944" i="1359984.4" sn="8.21" a="1032.85" fwhm="0.001063" res="419623.9" algo="FTMS"/>
<pk mz="446.084067" i="1458289.3" sn="8.97" a="1335.42" fwhm="0.001205" res="370090.8" algo="FTMS"/>
<pk mz="446.102112" i="1739638.3" sn="11.15" a="2197.79" fwhm="0.001521" res="293305.0" algo="FTMS"/>
<pk mz="446.109197" i="3733624.3" sn="26.58" a="4299.37" fwhm="0.001255" res="355381.9" algo="FTMS"/>
<pk mz="446.117266" i="1400442.5" sn="8.53" a="949.50" fwhm="0.000954" res="467441.8" algo="FTMS"/>
<pk mz="446.130383" i="2310270.0" sn="15.57" a="2446.85" fwhm="0.001226" res="364036.9" algo="FTMS"/>
<pk mz="446.138490" i="1248640.4" sn="7.35" a="987.76" fwhm="0.001171" res="380967.1" algo="FTMS"/>
<pk mz="446.166815" i="3001480.3" sn="20.92" a="3392.73" fwhm="0.001254" res="355874.1" algo="FTMS"/>
<pk mz="446.181841" i="1212300.4" sn="7.07" a="900.84" fwhm="0.001168" res="382041.4" algo="FTMS"/>
<pk mz="446.203169" i="3288210.3" z="-1" sn="23.13" a="3356.55" fwhm="0.001200" res="371966.9" algo="FTMS" component_name="EK" deconvoluted_molecular_mass="443.192733" deconvoluted_isotopic_mass="446.203704"/>
<pk mz="446.211393" i="1525140.6" sn="9.49" a="1372.01" fwhm="0.001268" res="351879.3" algo="FTMS"/>
<pk mz="446.239606" i="1622940.4" sn="10.25" a="1543.87" fwhm="0.001147" res="389178.3" algo="FTMS"/>
<pk mz="447.020458" i="3328373.0" sn="23.44" a="3805.09" fwhm="0.001268" res="352457.9" algo="FTMS"/>
<pk mz="447.031722" i="1479288.0" sn="9.13" a="1135.76" fwhm="0.001140" res="392211.9" algo="FTMS"/>
<pk mz="447.041415" i="1363066.6" sn="8.24" a="1168.84" fwhm="0.001076" res="415354.3" algo="FTMS"/>
<pk mz="447.056940" i="7474047.0" sn="55.53" a="9029.16" fwhm="0.001262" res="354333.7" algo="FTMS"/>
<pk mz="447.068195" i="3008386.0" sn="20.97" a="3726.68" fwhm="0.001254" res="356472.9" algo="FTMS"/>
<pk mz="447.078041" i="2604932.8" sn="17.85" a="2861.63" fwhm="0.001206" res="370603.7" algo="FTMS"/>
<pk mz="447.091156" i="3766152.5" sn="26.83" a="4482.21" fwhm="0.001312" res="340745.1" algo="FTMS"/>
<pk mz="447.093263" i="9133961.0" z="-1" sn="68.37" a="11712.32" fwhm="0.001310" res="341223.6" algo="FTMS" component_name="GN" deconvoluted_molecular_mass="447.093809" deconvoluted_isotopic_mass="447.093801"/>
<pk mz="447.096681" i="1213834.0" sn="7.08" a="696.98" fwhm="0.000910" res="491302.1" algo="FTMS"/>
<pk mz="447.104490" i="3564940.3" sn="25.27" a="3804.04" fwhm="0.001186" res="377130.1" algo="FTMS"/>
<pk mz="447.106204" i="2136972.5" sn="14.22" a="2451.97" fwhm="0.001344" res="332560.5" algo="FTMS"/>
<pk mz="447.114378" i="2289551.0" sn="15.40" a="2625.89" fwhm="0.001271" res="351762.2" algo="FTMS"/>
<pk mz="447.124074" i="1605521.6" sn="10.11" a="1608.35" fwhm="0.001309" res="341552.1" algo="FTMS"/>
<pk mz="447.129693" i="7797651.0" sn="58.03" a="10100.19" fwhm="0.001329" res="336550.6" algo="FTMS"/>
<pk mz="447.134278" i="1245844.4" sn="7.33" a="1368.57" fwhm="0.001756" res="254657.5" algo="FTMS"/>
<pk mz="447.141009" i="1515670.3" sn="9.42" a="1365.63" fwhm="0.001163" res="384496.5" algo="FTMS"/>
<pk mz="447.142742" i="2913174.8" sn="20.23" a="3182.79" fwhm="0.001218" res="367087.0" algo="FTMS"/>
<pk mz="447.150817" i="2655129.0" sn="18.23" a="3159.08" fwhm="0.001367" res="327161.9" algo="FTMS"/>
<pk mz="447.166064" i="4517789.0" sn="32.65" a="5123.96" fwhm="0.001244" res="359477.1" algo="FTMS"/>
<pk mz="447.179125" i="5365665.0" sn="39.21" a="6416.00" fwhm="0.001261" res="354547.7" algo="FTMS"/>
<pk mz="447.187148" i="3792803.0" sn="27.04" a="4352.60" fwhm="0.001278" res="349851.4" algo="FTMS"/>
<pk mz="447.202475" i="1931175.3" z="-1" sn="12.63" a="2147.71" fwhm="0.001231" res="363424.8" algo="FTMS" component_name="EK" deconvoluted_molecular_mass="443.192733" deconvoluted_isotopic_mass="447.203013"/>
<pk mz="447.215484" i="3917739.0" sn="28.00" a="4464.84" fwhm="0.001241" res="360328.1" algo="FTMS"/>
<pk mz="447.223511" i="2797997.3" sn="19.34" a="3010.39" fwhm="0.001191" res="375432.5" algo="FTMS"/>
<pk mz="447.259978" i="1395383.3" sn="8.48" a="1173.69" fwhm="0.001110" res="403109.5" algo="FTMS"/>
<pk mz="448.052062" i="3514514.5" sn="24.88" a="3982.76" fwhm="0.001250" res="358351.3" algo="FTMS"/>
<pk mz="448.060199" i="1509524.6" sn="9.37" a="1542.35" fwhm="0.001317" res="340341.7" algo="FTMS"/>
<pk mz="448.088501" i="4530332.5" sn="32.74" a="5604.02" fwhm="0.001293" res="346649.9" algo="FTMS"/>
<pk mz="448.096646" i="2341022.8" z="-1" sn="15.80" a="2261.03" fwhm="0.001156" res="387674.0" algo="FTMS" component_name="GN" deconvoluted_molecular_mass="447.093809" deconvoluted_isotopic_mass="448.097186"/>
<pk mz="448.099709" i="2154143.5" sn="14.35" a="2630.33" fwhm="0.001435" res="312299.3" algo="FTMS"/>
<pk mz="448.124865" i="3008166.5" sn="20.96" a="3485.20" fwhm="0.001305" res="343359.8" algo="FTMS"/>
<pk mz="448.133018" i="1821096.8" sn="11.78" a="1719.29" fwhm="0.001245" res="359845.1" algo="FTMS"/>
<pk mz="448.146035" i="2089644.4" sn="13.86" a="2028.72" fwhm="0.001210" res="370472.3" algo="FTMS"/>
<pk mz="448.161358" i="1474224.6" sn="9.09" a="1089.03" fwhm="0.001054" res="425321.5" algo="FTMS"/>
<pk mz="448.182434" i="3272886.5" sn="23.01" a="3774.06" fwhm="0.001260" res="355717.2" algo="FTMS"/>
<pk mz="448.218845" i="2724544.5" sn="18.77" a="2916.04" fwhm="0.001240" res="361381.9" algo="FTMS"/>
<pk mz="449.036182" i="6069666.0" sn="44.65" a="8248.85" fwhm="0.001368" res="328170.9" algo="FTMS"/>
<pk mz="449.047465" i="1678501.3" sn="10.67" a="1476.97" fwhm="0.001248" res="359822.2" algo="FTMS"/>
<pk mz="449.072539" i="10928556.0" z="-1" sn="82.25" a="13953.71" fwhm="0.001276" res="351958.5" algo="FTMS" component_name="DK" deconvoluted_molecular_mass="449.073080" deconvoluted_isotopic_mass="449.073081"/>
<pk mz="449.083723" i="4077999.3" sn="29.24" a="5282.19" fwhm="0.001365" res="328931.7" algo="FTMS"/>
<pk mz="449.108940" i="25076150.0" z="-1" sn="191.74" a="33250.32" fwhm="0.001317" res="340951.8" algo="FTMS" component_name="O" deconvoluted_molecular_mass="449.109482" deconvoluted_isotopic_mass="449.109483"/>
<pk mz="449.120178" i="2521529.3" sn="17.20" a="2595.02" fwhm="0.001200" res="374149.2" algo="FTMS"/>
<pk mz="449.121950" i="2673593.8" sn="18.37" a="3067.25" fwhm="0.001357" res="331015.9" algo="FTMS"/>
<pk mz="449.130045" i="1356988.0" sn="8.18" a="1052.13" fwhm="0.001076" res="417287.5" algo="FTMS"/>
<pk mz="449.145346" i="10138048.0" z="-1" sn="76.14" a="13384.63" fwhm="0.001322" res="339819.1" algo="FTMS" component_name="ER" deconvoluted_molecular_mass="449.145895" deconvoluted_isotopic_mass="449.145889"/>
<pk mz="449.150073" i="2655681.5" sn="18.23" a="2667.74" fwhm="0.001206" res="372275.7" algo="FTMS"/>
<pk mz="449.158389" i="4966852.0" sn="36.12" a="6879.72" fwhm="0.001350" res="332783.5" algo="FTMS"/>
<pk mz="449.166411" i="1452230.1" sn="8.92" a="1610.40" fwhm="0.001255" res="357920.0" algo="FTMS"/>
<pk mz="449.181738" i="5357002.5" sn="39.14" a="6125.76" fwhm="0.001231" res="364946.3" algo="FTMS"/>
<pk mz="449.194750" i="6772174.0" sn="50.09" a="8373.59" fwhm="0.001288" res="348858.1" algo="FTMS"/>
<pk mz="449.202876" i="2305488.3" sn="15.52" a="2770.00" fwhm="0.001365" res="329098.8" algo="FTMS"/>
<pk mz="449.218075" i="1969620.4" sn="12.92" a="1919.39" fwhm="0.001198" res="374996.1" algo="FTMS"/>
<pk mz="449.231183" i="2756568.0" sn="19.01" a="2919.47" fwhm="0.001203" res="373384.7" algo="FTMS"/>
<pk mz="450.031472" i="1866932.5" sn="12.13" a="1735.23" fwhm="0.001193" res="377275.8" algo="FTMS"/>
<pk mz="450.039515" i="1208630.6" sn="7.03" a="1301.81" fwhm="0.001531" res="293922.5" algo="FTMS"/>
<pk mz="450.067868" i="4636350.5" sn="33.56" a="5737.74" fwhm="0.001324" res="340001.3" algo="FTMS"/>
<pk mz="450.075867" i="2066112.6" z="-1" sn="13.67" a="2112.23" fwhm="0.001216" res="370152.1" algo="FTMS" component_name="DK" deconvoluted_molecular_mass="449.073080" deconvoluted_isotopic_mass="450.076413"/>
<pk mz="450.104196" i="6635208.5" sn="49.03" a="8176.68" fwhm="0.001290" res="348878.1" algo="FTMS"/>
<pk mz="450.112279" i="5468874.5" z="-1" sn="40.00" a="6481.99" fwhm="0.001250" res="359951.0" algo="FTMS" component_name="O" deconvoluted_molecular_mass="449.109482" deconvoluted_isotopic_mass="450.112825"/>
<pk mz="450.140577" i="2648786.5" sn="18.18" a="2607.87" fwhm="0.001170" res="384751.8" algo="FTMS"/>
<pk mz="450.148721" i="1922260.8" z="-1" sn="12.56" a="2118.55" fwhm="0.001233" res="365045.2" algo="FTMS" component_name="ER" deconvoluted_molecular_mass="449.145895" deconvoluted_isotopic_mass="450.149267"/>
<pk mz="450.161711" i="2332376.3" sn="15.73" a="2649.33" fwhm="0.001281" res="351375.8" algo="FTMS"/>
<pk mz="450.177081" i="1593308.5" sn="10.01" a="1374.50" fwhm="0.001187" res="379356.9" algo="FTMS"/>
<pk mz="450.185166" i="1296350.8" sn="7.71" a="945.54" fwhm="0.001061" res="424281.2" algo="FTMS"/>
<pk mz="450.189898" i="1223392.1" sn="7.15" a="903.03" fwhm="0.001045" res="430758.7" algo="FTMS"/>
<pk mz="450.198045" i="3178210.3" sn="22.28" a="4094.44" fwhm="0.001376" res="327191.8" algo="FTMS"/>
<pk mz="450.234530" i="1406188.4" sn="8.56" a="1173.23" fwhm="0.001099" res="409830.8" algo="FTMS"/>
<pk mz="451.015385" i="1617603.0" sn="10.20" a="1466.62" fwhm="0.001134" res="397729.0" algo="FTMS"/>
<pk mz="451.051811" i="8580045.0" sn="64.08" a="11136.91" fwhm="0.001337" res="337308.5" algo="FTMS"/>
<pk mz="451.063019" i="2014160.1" sn="13.27" a="2025.14" fwhm="0.001251" res="360640.5" algo="FTMS"/>
<pk mz="451.088190" i="14357463.0" z="-1" sn="108.78" a="19349.94" fwhm="0.001327" res="340029.1" algo="FTMS" component_name="AI" deconvoluted_molecular_mass="451.088745" deconvoluted_isotopic_mass="451.088739"/>
<pk mz="451.099455" i="3886554.3" sn="27.75" a="5134.26" fwhm="0.001368" res="329844.1" algo="FTMS"/>
<pk mz="451.124602" i="17691618.0" z="-1" sn="134.59" a="23658.41" fwhm="0.001310" res="344433.8" algo="FTMS" component_name="g" deconvoluted_molecular_mass="451.125144" deconvoluted_isotopic_mass="451.125151"/>
<pk mz="451.135880" i="2140132.3" sn="14.24" a="2282.11" fwhm="0.001321" res="341540.8" algo="FTMS"/>
<pk mz="451.137691" i="3197924.8" sn="22.43" a="3640.23" fwhm="0.001256" res="359328.6" algo="FTMS"/>
<pk mz="451.155548" i="1699305.5" sn="10.83" a="1845.88" fwhm="0.001364" res="330855.0" algo="FTMS"/>
<pk mz="451.161000" i="9268203.0" z="-1" sn="69.40" a="12244.81" fwhm="0.001344" res="335805.5" algo="FTMS" component_name="GE" deconvoluted_molecular_mass="451.161558" deconvoluted_isotopic_mass="451.161548"/>
<pk mz="451.174072" i="5719022.5" sn="41.94" a="6803.54" fwhm="0.001267" res="356205.2" algo="FTMS"/>
<pk mz="451.191788" i="2275315.5" sn="15.29" a="2789.19" fwhm="0.001378" res="327445.0" algo="FTMS"/>
<pk mz="451.197404" i="4266997.0" sn="30.70" a="4767.96" fwhm="0.001231" res="366545.5" algo="FTMS"/>
<pk mz="451.210463" i="5363704.5" sn="39.19" a="6957.14" fwhm="0.001324" res="340880.2" algo="FTMS"/>
<pk mz="451.233760" i="1500671.0" sn="9.29" a="1253.34" fwhm="0.001165" res="387449.5" algo="FTMS"/>
<pk mz="452.047118" i="2451166.0" sn="16.48" a="2342.33" fwhm="0.001174" res="385131.4" algo="FTMS"/>
<pk mz="452.055164" i="1969376.3" sn="12.79" a="2059.75" fwhm="0.001271" res="355658.2" algo="FTMS"/>
<pk mz="452.083503" i="4418792.0" sn="31.55" a="5351.97" fwhm="0.001335" res="338610.5" algo="FTMS"/>
<pk mz="452.091562" i="3546858.3" z="-1" sn="24.87" a="4769.73" fwhm="0.001381" res="327314.1" algo="FTMS" component_name="AI" deconvoluted_molecular_mass="451.088745" deconvoluted_isotopic_mass="452.092113"/>
<pk mz="452.119812" i="4216050.0" sn="30.00" a="4942.05" fwhm="0.001252" res="361205.2" algo="FTMS"/>
<pk mz="452.127898" i="3365108.3" z="-1" sn="23.48" a="4102.92" fwhm="0.001264" res="357734.4" algo="FTMS" component_name="g" deconvoluted_molecular_mass="451.125144" deconvoluted_isotopic_mass="452.128449"/>
<pk mz="452.132889" i="1566453.6" sn="9.70" a="1896.42" fwhm="0.001319" res="342913.7" algo="FTMS"/>
<pk mz="452.156262" i="2340092.0" sn="15.63" a="2468.68" fwhm="0.001214" res="372427.6" algo="FTMS"/>
<pk mz="452.164392" i="2103550.3" z="-1" sn="13.81" a="2134.81" fwhm="0.001274" res="354800.2" algo="FTMS" component_name="GE" deconvoluted_molecular_mass="451.161558" deconvoluted_isotopic_mass="452.164943"/>
<pk mz="452.169216" i="1974015.5" sn="12.82" a="1981.77" fwhm="0.001214" res="372518.1" algo="FTMS"/>
<pk mz="452.177532" i="1675521.9" sn="10.54" a="1628.75" fwhm="0.001187" res="380908.6" algo="FTMS"/>
<pk mz="452.213768" i="1811211.8" sn="11.57" a="1663.70" fwhm="0.001123" res="402553.9" algo="FTMS"/>
<pk mz="453.031007" i="3235307.3" sn="22.48" a="4115.18" fwhm="0.001310" res="345809.6" algo="FTMS"/>
<pk mz="453.046192" i="1707247.5" sn="10.78" a="2110.34" fwhm="0.001392" res="325497.8" algo="FTMS"/>
<pk mz="453.067401" i="10190325.0" z="-1" sn="75.76" a="14653.78" fwhm="0.001431" res="316694.9" algo="FTMS" component_name="EM" deconvoluted_molecular_mass="453.068111" deconvoluted_isotopic_mass="453.067955"/>
<pk mz="453.078738" i="2240504.3" sn="14.86" a="2390.64" fwhm="0.001257" res="360377.6" algo="FTMS"/>
<pk mz="453.103854" i="14335487.0" z="-1" sn="107.52" a="19539.70" fwhm="0.001348" res="336086.9" algo="FTMS" component_name="AJ" deconvoluted_molecular_mass="453.104522" deconvoluted_isotopic_mass="453.104407"/>
<pk mz="453.115087" i="2322946.3" sn="15.49" a="2765.86" fwhm="0.001325" res="341976.8" algo="FTMS"/>
<pk mz="453.123336" i="1257476.6" sn="7.33" a="977.41" fwhm="0.001137" res="398471.5" algo="FTMS"/>
<pk mz="453.140230" i="12432905.0" z="-1" sn="92.94" a="16764.05" fwhm="0.001356" res="334164.8" algo="FTMS" component_name="BR" deconvoluted_molecular_mass="453.140858" deconvoluted_isotopic_mass="453.140784"/>
<pk mz="453.153355" i="2957324.8" sn="20.35" a="3426.32" fwhm="0.001279" res="354277.6" algo="FTMS"/>
<pk mz="453.168687" i="1446417.0" sn="8.78" a="1228.09" fwhm="0.001151" res="393653.9" algo="FTMS"/>
<pk mz="453.176667" i="7134739.0" sn="52.35" a="8595.80" fwhm="0.001266" res="357888.4" algo="FTMS"/>
<pk mz="453.189720" i="3954198.8" sn="27.99" a="4735.72" fwhm="0.001323" res="342652.0" algo="FTMS"/>
<pk mz="453.207429" i="2267675.5" sn="15.07" a="2866.56" fwhm="0.001464" res="309506.2" algo="FTMS"/>
<pk mz="453.213001" i="4056605.0" sn="28.77" a="4887.02" fwhm="0.001318" res="343742.4" algo="FTMS"/>
<pk mz="453.226036" i="3319328.5" sn="23.13" a="3851.58" fwhm="0.001247" res="363437.3" algo="FTMS"/>
<pk mz="453.249370" i="2376743.0" sn="15.90" a="2543.49" fwhm="0.001291" res="351092.2" algo="FTMS"/>
<pk mz="454.041447" i="1437439.1" sn="8.71" a="1191.69" fwhm="0.001144" res="397003.8" algo="FTMS"/>
<pk mz="454.062669" i="1913604.9" sn="12.36" a="1933.80" fwhm="0.001196" res="379500.9" algo="FTMS"/>
<pk mz="454.070763" i="2099975.0" z="-1" sn="13.78" a="2044.35" fwhm="0.001152" res="394122.2" algo="FTMS" component_name="EM" deconvoluted_molecular_mass="453.068111" deconvoluted_isotopic_mass="454.071319"/>
<pk mz="454.099074" i="3522830.8" sn="24.68" a="4690.11" fwhm="0.001411" res="321923.6" algo="FTMS"/>
<pk mz="454.107203" i="2944273.0" z="-1" sn="20.25" a="3292.81" fwhm="0.001241" res="365819.2" algo="FTMS" component_name="AJ" deconvoluted_molecular_mass="453.104522" deconvoluted_isotopic_mass="454.107760"/>
<pk mz="454.135472" i="2893592.8" sn="19.86" a="3496.48" fwhm="0.001331" res="341086.4" algo="FTMS"/>
<pk mz="454.143535" i="2907419.0" z="-1" sn="19.97" a="3631.26" fwhm="0.001404" res="323454.2" algo="FTMS" component_name="BR" deconvoluted_molecular_mass="453.140858" deconvoluted_isotopic_mass="454.144092"/>
<pk mz="454.148602" i="1779484.4" sn="11.33" a="1629.02" fwhm="0.001184" res="383732.2" algo="FTMS"/>
<pk mz="454.170650" i="1414178.4" sn="8.53" a="1144.53" fwhm="0.001075" res="422327.9" algo="FTMS"/>
<pk mz="454.179976" i="2037540.9" sn="13.30" a="2344.08" fwhm="0.001298" res="349819.2" algo="FTMS"/>
<pk mz="454.184825" i="1515302.3" sn="9.30" a="1337.92" fwhm="0.001404" res="323396.1" algo="FTMS"/>
<pk mz="454.216338" i="1270318.8" sn="7.43" a="1033.45" fwhm="0.001160" res="391498.0" algo="FTMS"/>
<pk mz="455.025607" i="2610187.0" sn="17.69" a="2855.09" fwhm="0.001311" res="346960.5" algo="FTMS"/>
<pk mz="455.046735" i="4668433.0" sn="33.46" a="6111.53" fwhm="0.001373" res="331485.3" algo="FTMS"/>
<pk mz="455.061956" i="2054164.9" sn="13.43" a="1938.90" fwhm="0.001148" res="396539.7" algo="FTMS"/>
<pk mz="455.083083" i="10862619.0" z="-1" sn="80.91" a="14649.05" fwhm="0.001368" res="332750.0" algo="FTMS" component_name="DN" deconvoluted_molecular_mass="455.083658" deconvoluted_isotopic_mass="455.083642"/>
<pk mz="455.094359" i="1845789.8" sn="11.83" a="1936.42" fwhm="0.001245" res="365456.2" algo="FTMS"/>
<pk mz="455.098341" i="1997342.9" sn="12.99" a="2456.83" fwhm="0.001426" res="319153.9" algo="FTMS"/>
<pk mz="455.111768" i="1752098.5" z="-1" sn="11.12" a="1901.75" fwhm="0.001359" res="334939.9" algo="FTMS" component_name="AJ" deconvoluted_molecular_mass="453.104522" deconvoluted_isotopic_mass="455.112327"/>
<pk mz="455.119469" i="12503077.0" z="-1" sn="93.48" a="16930.25" fwhm="0.001364" res="333567.4" algo="FTMS" component_name="BP" deconvoluted_molecular_mass="455.120040" deconvoluted_isotopic_mass="455.120028"/>
<pk mz="455.130689" i="1552679.6" sn="9.59" a="1320.23" fwhm="0.001175" res="387250.4" algo="FTMS"/>
<pk mz="455.147993" i="1231660.3" z="-1" sn="7.13" a="1067.86" fwhm="0.001160" res="392298.3" algo="FTMS" component_name="BR" deconvoluted_molecular_mass="453.140858" deconvoluted_isotopic_mass="455.148552"/>
<pk mz="455.155890" i="8630318.0" sn="63.81" a="11626.58" fwhm="0.001376" res="330882.1" algo="FTMS"/>
<pk mz="455.159210" i="2168367.3" sn="14.30" a="2283.23" fwhm="0.001249" res="364447.7" algo="FTMS"/>
<pk mz="455.184413" i="1313078.1" sn="7.75" a="873.20" fwhm="0.001051" res="433052.4" algo="FTMS"/>
<pk mz="455.192280" i="6385720.5" sn="46.61" a="8510.90" fwhm="0.001368" res="332755.0" algo="FTMS"/>
<pk mz="455.205143" i="1428795.9" sn="8.64" a="1579.84" fwhm="0.001495" res="304384.2" algo="FTMS"/>
<pk mz="455.228686" i="5368898.0" sn="38.82" a="6775.30" fwhm="0.001272" res="358012.2" algo="FTMS"/>
<pk mz="455.265057" i="4126796.3" sn="29.31" a="4982.21" fwhm="0.001326" res="343276.5" algo="FTMS"/>
<pk mz="455.301546" i="1282902.0" sn="7.52" a="915.21" fwhm="0.001071" res="425109.0" algo="FTMS"/>
<pk mz="456.020864" i="1680665.1" sn="10.57" a="1782.66" fwhm="0.001262" res="361294.6" algo="FTMS"/>
<pk mz="456.050221" i="1256737.1" sn="7.32" a="1060.38" fwhm="0.001179" res="386695.7" algo="FTMS"/>
<pk mz="456.057193" i="1841443.0" sn="11.80" a="1709.34" fwhm="0.001216" res="375187.4" algo="FTMS"/>
<pk mz="456.078456" i="2152232.8" z="-1" sn="14.18" a="2084.33" fwhm="0.001158" res="393777.0" algo="FTMS" component_name="EM" deconvoluted_molecular_mass="453.068111" deconvoluted_isotopic_mass="456.079018"/>
<pk mz="456.086525" i="1936683.0" z="-1" sn="12.53" a="1894.02" fwhm="0.001196" res="381353.9" algo="FTMS" component_name="DN" deconvoluted_molecular_mass="455.083658" deconvoluted_isotopic_mass="456.087087"/>
<pk mz="456.104912" i="1478704.0" sn="9.02" a="1341.24" fwhm="0.001215" res="375394.1" algo="FTMS"/>
<pk mz="456.114777" i="3030834.8" sn="20.91" a="3452.90" fwhm="0.001310" res="348189.6" algo="FTMS"/>
<pk mz="456.122877" i="2599220.8" z="-1" sn="17.60" a="2836.99" fwhm="0.001285" res="355048.4" algo="FTMS" component_name="BP" deconvoluted_molecular_mass="455.120040" deconvoluted_isotopic_mass="456.123439"/>
<pk mz="456.151178" i="2915132.5" sn="20.02" a="3151.87" fwhm="0.001239" res="368059.3" algo="FTMS"/>
<pk mz="456.159347" i="2032958.8" sn="13.27" a="2221.35" fwhm="0.001273" res="358412.1" algo="FTMS"/>
<pk mz="456.169032" i="1294913.4" sn="7.61" a="989.15" fwhm="0.001131" res="403173.7" algo="FTMS"/>
<pk mz="456.187519" i="1388358.4" sn="8.33" a="1358.45" fwhm="0.001329" res="343169.3" algo="FTMS"/>
<pk mz="456.195680" i="1417800.6" sn="8.55" a="857.80" fwhm="0.001027" res="444063.2" algo="FTMS"/>
<pk mz="456.231898" i="1303890.4" sn="7.68" a="1100.99" fwhm="0.001292" res="353073.0" algo="FTMS"/>
<pk mz="456.268413" i="1423964.3" sn="8.60" a="1166.46" fwhm="0.001132" res="402954.5" algo="FTMS"/>
<pk mz="457.041149" i="3167789.3" sn="21.96" a="3413.02" fwhm="0.001224" res="373342.0" algo="FTMS"/>
<pk mz="457.062326" i="6298163.0" sn="45.94" a="8364.40" fwhm="0.001337" res="341765.1" algo="FTMS"/>
<pk mz="457.077604" i="3253303.3" sn="22.61" a="3789.79" fwhm="0.001305" res="350335.6" algo="FTMS"/>
<pk mz="457.090678" i="1639226.8" sn="10.25" a="1616.44" fwhm="0.001211" res="377343.4" algo="FTMS"/>
<pk mz="457.098732" i="9552445.0" z="-1" sn="70.87" a="13693.53" fwhm="0.001428" res="320033.8" algo="FTMS" component_name="FO" deconvoluted_molecular_mass="457.099311" deconvoluted_isotopic_mass="457.099296"/>
<pk mz="457.114076" i="2169153.0" sn="14.31" a="2691.06" fwhm="0.001436" res="318367.3" algo="FTMS"/>
<pk mz="457.127096" i="2160196.5" sn="14.24" a="2366.13" fwhm="0.001354" res="337719.5" algo="FTMS"/>
<pk mz="457.135160" i="9507399.0" z="-1" sn="70.52" a="12899.15" fwhm="0.001380" res="331312.6" algo="FTMS" component_name="FQ" deconvoluted_molecular_mass="457.135900" deconvoluted_isotopic_mass="457.135725"/>
<pk mz="457.150432" i="1741642.9" sn="11.03" a="1617.91" fwhm="0.001193" res="383096.2" algo="FTMS"/>
<pk mz="457.163465" i="2235982.5" sn="14.82" a="2440.63" fwhm="0.001297" res="352571.6" algo="FTMS"/>
<pk mz="457.171508" i="6150736.5" sn="44.81" a="7668.72" fwhm="0.001318" res="346871.3" algo="FTMS"/>
<pk mz="457.193993" i="1520470.6" sn="9.34" a="1345.96" fwhm="0.001126" res="406165.2" algo="FTMS"/>
<pk mz="457.199925" i="1309016.3" sn="7.72" a="1356.15" fwhm="0.001344" res="340086.5" algo="FTMS"/>
<pk mz="457.207869" i="7621210.5" sn="56.07" a="10058.79" fwhm="0.001371" res="333589.5" algo="FTMS"/>
<pk mz="457.244270" i="5316196.0" sn="38.42" a="7123.81" fwhm="0.001405" res="325433.8" algo="FTMS"/>
<pk mz="457.280687" i="2471534.0" sn="16.62" a="2674.79" fwhm="0.001243" res="367802.1" algo="FTMS"/>
<pk mz="458.036527" i="1944890.0" sn="12.59" a="1889.53" fwhm="0.001204" res="380278.9" algo="FTMS"/>
<pk mz="458.065703" i="1569345.8" sn="9.71" a="1590.78" fwhm="0.001334" res="343289.0" algo="FTMS"/>
<pk mz="458.073080" i="2332995.8" sn="15.56" a="2588.18" fwhm="0.001278" res="358438.3" algo="FTMS"/>
<pk mz="458.094021" i="1789257.4" sn="11.39" a="2109.30" fwhm="0.001654" res="276950.2" algo="FTMS"/>
<pk mz="458.102170" i="1749067.6" z="-1" sn="11.09" a="1763.42" fwhm="0.001242" res="368725.3" algo="FTMS" component_name="FO" deconvoluted_molecular_mass="457.099311" deconvoluted_isotopic_mass="458.102737"/>
<pk mz="458.109228" i="2203469.5" sn="14.57" a="2187.99" fwhm="0.001222" res="374937.0" algo="FTMS"/>
<pk mz="458.117291" i="1254479.8" sn="7.30" a="1372.81" fwhm="0.001568" res="292101.3" algo="FTMS"/>
<pk mz="458.130424" i="2103123.3" sn="13.80" a="2054.55" fwhm="0.001181" res="387951.1" algo="FTMS"/>
<pk mz="458.138473" i="2125141.5" z="-1" sn="13.97" a="2261.94" fwhm="0.001254" res="365241.3" algo="FTMS" component_name="FQ" deconvoluted_molecular_mass="457.135900" deconvoluted_isotopic_mass="458.139040"/>
<pk mz="458.166838" i="2518877.0" sn="16.98" a="2915.30" fwhm="0.001297" res="353182.2" algo="FTMS"/>
<pk mz="458.174803" i="1309279.3" sn="7.72" a="1073.24" fwhm="0.001149" res="398906.8" algo="FTMS"/>
<pk mz="458.203228" i="2185574.8" sn="14.43" a="2240.89" fwhm="0.001240" res="369600.8" algo="FTMS"/>
<pk mz="458.211238" i="1466729.0" sn="8.92" a="1496.33" fwhm="0.001323" res="346218.9" algo="FTMS"/>
<pk mz="459.020495" i="2896962.5" sn="19.88" a="3805.71" fwhm="0.001477" res="310802.3" algo="FTMS"/>
<pk mz="459.031570" i="1366341.6" sn="8.15" a="1506.38" fwhm="0.001653" res="277708.1" algo="FTMS"/>
<pk mz="459.041634" i="1998664.3" sn="13.00" a="2203.32" fwhm="0.001316" res="348697.2" algo="FTMS"/>
<pk mz="459.056896" i="4902988.5" sn="35.25" a="6812.35" fwhm="0.001387" res="330863.9" algo="FTMS"/>
<pk mz="459.060316" i="1220685.3" sn="7.04" a="1150.01" fwhm="0.001332" res="344719.3" algo="FTMS"/>
<pk mz="459.068089" i="2124111.5" sn="13.96" a="2292.06" fwhm="0.001345" res="341344.0" algo="FTMS"/>
<pk mz="459.077985" i="5237842.0" sn="37.81" a="6533.97" fwhm="0.001327" res="346051.8" algo="FTMS"/>
<pk mz="459.093311" i="4491350.0" sn="32.09" a="5737.13" fwhm="0.001377" res="333382.8" algo="FTMS"/>
<pk mz="459.104576" i="2102617.3" sn="13.79" a="2526.49" fwhm="0.001393" res="329613.0" algo="FTMS"/>
<pk mz="459.106407" i="1903193.6" sn="12.27" a="1809.58" fwhm="0.001208" res="380197.7" algo="FTMS"/>
<pk mz="459.114374" i="5598300.0" sn="40.57" a="7797.95" fwhm="0.001424" res="322323.2" algo="FTMS"/>
<pk mz="459.129673" i="4590688.0" sn="32.85" a="5276.12" fwhm="0.001250" res="367421.4" algo="FTMS"/>
<pk mz="459.142862" i="2488931.5" z="-1" sn="16.75" a="3231.45" fwhm="0.001370" res="335235.5" algo="FTMS" component_name="FQ" deconvoluted_molecular_mass="457.135900" deconvoluted_isotopic_mass="459.143432"/>
<pk mz="459.150777" i="5266533.5" sn="38.03" a="7266.75" fwhm="0.001421" res="323019.0" algo="FTMS"/>
<pk mz="459.166085" i="4092009.8" sn="29.03" a="4787.87" fwhm="0.001265" res="362982.6" algo="FTMS"/>
<pk mz="459.179115" i="2529389.3" sn="17.06" a="2540.56" fwhm="0.001193" res="384902.6" algo="FTMS"/>
<pk mz="459.187151" i="5633135.5" sn="40.84" a="7639.28" fwhm="0.001379" res="332874.8" algo="FTMS"/>
<pk mz="459.209715" i="1772405.4" sn="11.26" a="1660.78" fwhm="0.001195" res="384376.3" algo="FTMS"/>
<pk mz="459.215442" i="1855351.0" sn="11.90" a="1784.40" fwhm="0.001251" res="366974.3" algo="FTMS"/>
<pk mz="459.223562" i="5855353.0" sn="42.54" a="7633.86" fwhm="0.001382" res="332370.0" algo="FTMS"/>
<pk mz="459.245884" i="1754495.1" sn="11.13" a="1771.03" fwhm="0.001313" res="349639.1" algo="FTMS"/>
<pk mz="459.259906" i="3505283.0" sn="24.54" a="4696.20" fwhm="0.001412" res="325230.8" algo="FTMS"/>
<pk mz="459.296378" i="1349772.6" sn="8.03" a="921.92" fwhm="0.001139" res="403364.4" algo="FTMS"/>
<pk mz="460.052108" i="3103063.3" sn="21.46" a="3621.24" fwhm="0.001304" res="352883.9" algo="FTMS"/>
<pk mz="460.088482" i="2742113.0" sn="18.69" a="3102.96" fwhm="0.001299" res="354050.8" algo="FTMS"/>
<pk mz="460.099770" i="1521763.9" sn="9.34" a="1482.00" fwhm="0.001299" res="354166.1" algo="FTMS"/>
<pk mz="460.109785" i="1329510.6" sn="7.87" a="1415.43" fwhm="0.001510" res="304769.0" algo="FTMS"/>
<pk mz="460.124800" i="2038634.6" sn="13.30" a="2006.27" fwhm="0.001198" res="384112.2" algo="FTMS"/>
<pk mz="460.132891" i="1404012.8" sn="8.44" a="1168.75" fwhm="0.001112" res="413633.7" algo="FTMS"/>
<pk mz="460.145975" i="1696368.3" sn="10.68" a="1564.65" fwhm="0.001201" res="383264.1" algo="FTMS"/>
<pk mz="460.182424" i="2916218.0" sn="20.02" a="3212.23" fwhm="0.001281" res="359267.6" algo="FTMS"/>
<pk mz="460.190394" i="1426556.1" sn="8.61" a="1393.93" fwhm="0.001294" res="355523.2" algo="FTMS"/>
<pk mz="460.218841" i="2726787.8" sn="18.57" a="3422.96" fwhm="0.001419" res="324302.9" algo="FTMS"/>
<pk mz="460.227068" i="1535366.0" sn="9.44" a="1758.96" fwhm="0.001495" res="307931.0" algo="FTMS"/>
<pk mz="460.263195" i="1273999.6" sn="7.44" a="969.74" fwhm="0.001221" res="377073.3" algo="FTMS"/>
<pk mz="461.036216" i="5075550.0" sn="36.56" a="6666.07" fwhm="0.001372" res="336059.2" algo="FTMS"/>
<pk mz="461.047373" i="1813089.1" sn="11.57" a="1773.03" fwhm="0.001314" res="350893.1" algo="FTMS"/>
<pk mz="461.057182" i="1374819.8" sn="8.21" a="1340.96" fwhm="0.001393" res="331082.5" algo="FTMS"/>
<pk mz="461.072630" i="6481512.0" sn="47.33" a="8310.49" fwhm="0.001345" res="342692.6" algo="FTMS"/>
<pk mz="461.075870" i="1620072.8" sn="10.09" a="1485.75" fwhm="0.001232" res="374111.9" algo="FTMS"/>
<pk mz="461.083844" i="3009130.8" sn="20.73" a="4059.89" fwhm="0.001472" res="313140.6" algo="FTMS"/>
<pk mz="461.093583" i="3216493.5" sn="22.32" a="3896.49" fwhm="0.001334" res="345536.2" algo="FTMS"/>
<pk mz="461.108960" i="7917169.5" sn="58.33" a="10636.36" fwhm="0.001393" res="331136.6" algo="FTMS"/>
<pk mz="461.120207" i="3180660.5" sn="22.05" a="4112.60" fwhm="0.001400" res="329397.5" algo="FTMS"/>
<pk mz="461.130086" i="4554359.0" sn="32.57" a="6561.81" fwhm="0.001447" res="318687.4" algo="FTMS"/>
<pk mz="461.145329" i="6316667.0" sn="46.07" a="8258.37" fwhm="0.001363" res="338399.8" algo="FTMS"/>
<pk mz="461.148691" i="1424508.1" sn="8.59" a="1127.58" fwhm="0.001127" res="409357.3" algo="FTMS"/>
<pk mz="461.158401" i="3558526.8" sn="24.94" a="4930.34" fwhm="0.001537" res="299980.3" algo="FTMS"/>
<pk mz="461.166373" i="3345024.8" sn="23.31" a="4252.31" fwhm="0.001425" res="323598.3" algo="FTMS"/>
<pk mz="461.181654" i="2838149.0" sn="19.42" a="3328.98" fwhm="0.001343" res="343312.8" algo="FTMS"/>
<pk mz="461.194873" i="3282568.5" sn="22.83" a="3549.59" fwhm="0.001197" res="385381.4" algo="FTMS"/>
<pk mz="461.202814" i="4133514.5" sn="29.35" a="5598.29" fwhm="0.001439" res="320485.1" algo="FTMS"/>
<pk mz="461.218252" i="1455758.6" sn="8.83" a="1381.16" fwhm="0.001407" res="327732.3" algo="FTMS"/>
<pk mz="461.231203" i="2177682.0" sn="14.36" a="2438.90" fwhm="0.001263" res="365224.3" algo="FTMS"/>
<pk mz="461.239110" i="2763924.3" sn="18.85" a="3078.46" fwhm="0.001299" res="354994.8" algo="FTMS"/>
<pk mz="462.031405" i="1890663.1" sn="12.16" a="1810.75" fwhm="0.001161" res="397891.8" algo="FTMS"/>
<pk mz="462.039648" i="1338473.3" sn="7.93" a="1204.17" fwhm="0.001162" res="397539.5" algo="FTMS"/>
<pk mz="462.067850" i="3532144.8" sn="24.74" a="5072.46" fwhm="0.001464" res="315658.8" algo="FTMS"/>
<pk mz="462.075924" i="1254770.9" sn="7.29" a="948.86" fwhm="0.001119" res="412811.5" algo="FTMS"/>
<pk mz="462.079136" i="1459315.8" sn="8.86" a="1443.54" fwhm="0.001404" res="329088.5" algo="FTMS"/>
<pk mz="462.104228" i="4103034.5" sn="29.11" a="5416.85" fwhm="0.001417" res="326010.7" algo="FTMS"/>
<pk mz="462.112442" i="2012284.6" sn="13.09" a="2364.30" fwhm="0.001412" res="327369.9" algo="FTMS"/>
<pk mz="462.115385" i="1590653.4" sn="9.86" a="1543.33" fwhm="0.001246" res="370969.4" algo="FTMS"/>
<pk mz="462.125412" i="1532544.1" sn="9.42" a="1789.63" fwhm="0.001508" res="306505.7" algo="FTMS"/>
<pk mz="462.140511" i="2065796.1" sn="13.50" a="2150.49" fwhm="0.001305" res="354184.2" algo="FTMS"/>
<pk mz="462.161671" i="2581385.8" sn="17.45" a="3505.37" fwhm="0.001388" res="333020.3" algo="FTMS"/>
<pk mz="462.198078" i="3687315.5" sn="25.93" a="4656.94" fwhm="0.001356" res="340877.5" algo="FTMS"/>
<pk mz="462.206032" i="1227925.5" sn="7.09" a="1404.21" fwhm="0.001586" res="291465.9" algo="FTMS"/>
<pk mz="462.234526" i="2027421.1" sn="13.21" a="2496.42" fwhm="0.001373" res="336729.2" algo="FTMS"/>
<pk mz="463.015334" i="2326124.3" sn="15.50" a="2399.52" fwhm="0.001296" res="357402.1" algo="FTMS"/>
<pk mz="463.051773" i="7018614.0" sn="51.45" a="9543.71" fwhm="0.001391" res="332794.1" algo="FTMS"/>
<pk mz="463.063109" i="2758265.0" sn="18.81" a="3427.83" fwhm="0.001338" res="346161.9" algo="FTMS"/>
<pk mz="463.088217" i="10025088.0" z="-1" sn="74.48" a="13685.69" fwhm="0.001396" res="331714.9" algo="FTMS" component_name="EV" deconvoluted_molecular_mass="463.088793" deconvoluted_isotopic_mass="463.088797"/>
<pk mz="463.099428" i="3089026.5" sn="21.34" a="3780.05" fwhm="0.001310" res="353610.7" algo="FTMS"/>
<pk mz="463.109225" i="1255045.1" sn="7.29" a="1300.92" fwhm="0.001370" res="338028.3" algo="FTMS"/>
<pk mz="463.124597" i="11112585.0" z="-1" sn="82.81" a="15887.99" fwhm="0.001422" res="325701.1" algo="FTMS" component_name="DE" deconvoluted_molecular_mass="463.125191" deconvoluted_isotopic_mass="463.125177"/>
<pk mz="463.137557" i="2469516.5" sn="16.60" a="3100.32" fwhm="0.001477" res="313584.5" algo="FTMS"/>
<pk mz="463.145762" i="1451918.8" sn="8.80" a="1583.62" fwhm="0.001661" res="278753.6" algo="FTMS"/>
<pk mz="463.155570" i="1345425.4" sn="7.98" a="1575.02" fwhm="0.001378" res="336220.5" algo="FTMS"/>
<pk mz="463.160943" i="6652051.0" sn="48.64" a="8729.74" fwhm="0.001393" res="332568.0" algo="FTMS"/>
<pk mz="463.174069" i="4697238.0" sn="33.66" a="5930.74" fwhm="0.001348" res="343568.6" algo="FTMS"/>
<pk mz="463.182090" i="1846168.4" sn="11.82" a="1782.07" fwhm="0.001272" res="364157.5" algo="FTMS"/>
<pk mz="463.191913" i="1297819.0" sn="7.62" a="1435.66" fwhm="0.001469" res="315277.5" algo="FTMS"/>
<pk mz="463.197370" i="3043996.5" sn="21.00" a="3503.90" fwhm="0.001304" res="355115.3" algo="FTMS"/>
<pk mz="463.210451" i="5702816.0" sn="41.36" a="7844.41" fwhm="0.001373" res="337438.4" algo="FTMS"/>
<pk mz="463.218462" i="1963682.0" sn="12.72" a="2138.40" fwhm="0.001325" res="349665.5" algo="FTMS"/>
<pk mz="463.233808" i="1505446.1" sn="9.21" a="1503.41" fwhm="0.001325" res="349685.1" algo="FTMS"/>
<pk mz="463.246810" i="2349225.5" sn="15.67" a="2429.02" fwhm="0.001225" res="378272.7" algo="FTMS"/>
<pk mz="464.047092" i="2755965.0" sn="18.61" a="3945.35" fwhm="0.001499" res="309493.5" algo="FTMS"/>
<pk mz="464.055140" i="1909631.1" sn="12.19" a="2146.08" fwhm="0.001370" res="338843.2" algo="FTMS"/>
<pk mz="464.083486" i="4825478.5" sn="34.31" a="5973.56" fwhm="0.001331" res="348568.3" algo="FTMS"/>
<pk mz="464.091534" i="2365320.8" z="-1" sn="15.64" a="2534.28" fwhm="0.001311" res="353877.4" algo="FTMS" component_name="EV" deconvoluted_molecular_mass="463.088793" deconvoluted_isotopic_mass="464.092118"/>
<pk mz="464.094556" i="1390985.6" sn="8.25" a="1591.62" fwhm="0.001550" res="299446.2" algo="FTMS"/>
<pk mz="464.119858" i="3927440.3" sn="27.50" a="5025.63" fwhm="0.001392" res="333482.2" algo="FTMS"/>
<pk mz="464.128016" i="2243474.5" z="-1" sn="14.72" a="2420.59" fwhm="0.001216" res="381719.4" algo="FTMS" component_name="DE" deconvoluted_molecular_mass="463.125191" deconvoluted_isotopic_mass="464.128599"/>
<pk mz="464.131075" i="1598099.3" sn="9.82" a="1609.71" fwhm="0.001254" res="370107.1" algo="FTMS"/>
<pk mz="464.156257" i="2209178.0" sn="14.46" a="2724.72" fwhm="0.001448" res="320557.6" algo="FTMS"/>
<pk mz="464.164381" i="1571228.0" sn="9.62" a="1453.22" fwhm="0.001286" res="361056.4" algo="FTMS"/>
<pk mz="464.177398" i="2536863.5" sn="16.95" a="3154.75" fwhm="0.001384" res="335326.2" algo="FTMS"/>
<pk mz="464.192632" i="1589667.5" sn="9.76" a="1420.65" fwhm="0.001286" res="361036.6" algo="FTMS"/>
<pk mz="464.213749" i="2804649.0" sn="18.98" a="3456.94" fwhm="0.001406" res="330249.1" algo="FTMS"/>
<pk mz="465.031084" i="4945536.5" sn="35.22" a="6417.93" fwhm="0.001377" res="337596.7" algo="FTMS"/>
<pk mz="465.067421" i="10457738.0" z="-1" sn="77.04" a="15023.56" fwhm="0.001453" res="320018.4" algo="FTMS" component_name="EB" deconvoluted_molecular_mass="465.068018" deconvoluted_isotopic_mass="465.068007"/>
<pk mz="465.078684" i="2797197.0" sn="18.92" a="3000.44" fwhm="0.001248" res="372763.3" algo="FTMS"/>
<pk mz="465.103843" i="15241876.0" z="-1" sn="113.34" a="21570.47" fwhm="0.001387" res="335431.6" algo="FTMS" component_name="AA" deconvoluted_molecular_mass="465.104429" deconvoluted_isotopic_mass="465.104429"/>
<pk mz="465.115160" i="3231382.5" sn="22.21" a="4287.81" fwhm="0.001382" res="336577.7" algo="FTMS"/>
<pk mz="465.140238" i="12728989.0" z="-1" sn="94.28" a="18608.06" fwhm="0.001472" res="315993.3" algo="FTMS" component_name="BJ" deconvoluted_molecular_mass="465.140833" deconvoluted_isotopic_mass="465.140825"/>
<pk mz="465.153271" i="2917536.5" sn="19.83" a="4002.93" fwhm="0.001464" res="317709.2" algo="FTMS"/>
<pk mz="465.168570" i="18858660.0" z="-1" sn="140.78" a="26826.90" fwhm="0.001399" res="332584.5" algo="FTMS" component_name="Z" deconvoluted_molecular_mass="465.168478" deconvoluted_isotopic_mass="465.169156"/>
<pk mz="465.176601" i="6897318.5" sn="50.03" a="8961.99" fwhm="0.001360" res="342098.9" algo="FTMS"/>
<pk mz="465.189666" i="6353578.0" sn="45.90" a="8560.66" fwhm="0.001418" res="328149.3" algo="FTMS"/>
<pk mz="465.207407" i="2375854.8" sn="15.72" a="2960.41" fwhm="0.001442" res="322618.5" algo="FTMS"/>
<pk mz="465.213065" i="3453104.3" sn="23.90" a="4380.35" fwhm="0.001419" res="327878.8" algo="FTMS"/>
<pk mz="465.226015" i="4427443.5" sn="31.29" a="5534.40" fwhm="0.001379" res="337426.3" algo="FTMS"/>
<pk mz="465.249440" i="1287097.9" sn="7.46" a="995.11" fwhm="0.001057" res="440033.0" algo="FTMS"/>
<pk mz="465.262566" i="1315517.3" sn="7.68" a="1345.30" fwhm="0.001413" res="329169.0" algo="FTMS"/>
<pk mz="465.304514" i="1374920.4" sn="8.13" a="1202.80" fwhm="0.001275" res="364831.9" algo="FTMS"/>
<pk mz="466.041711" i="1272969.9" sn="7.35" a="1200.55" fwhm="0.001348" res="345802.8" algo="FTMS"/>
<pk mz="466.062721" i="3430799.3" sn="23.72" a="4301.56" fwhm="0.001382" res="337270.5" algo="FTMS"/>
<pk mz="466.070828" i="2200977.5" z="-1" sn="14.39" a="2243.92" fwhm="0.001259" res="370284.0" algo="FTMS" component_name="EB" deconvoluted_molecular_mass="465.068018" deconvoluted_isotopic_mass="466.071416"/>
<pk mz="466.099067" i="5333913.0" sn="38.16" a="7497.63" fwhm="0.001437" res="324428.1" algo="FTMS"/>
<pk mz="466.107188" i="3657627.0" z="-1" sn="25.45" a="4558.83" fwhm="0.001393" res="334551.3" algo="FTMS" component_name="AA" deconvoluted_molecular_mass="465.104429" deconvoluted_isotopic_mass="466.107777"/>
<pk mz="466.135517" i="4157346.5" sn="29.24" a="5146.02" fwhm="0.001347" res="345955.2" algo="FTMS"/>
<pk mz="466.143629" i="2470308.5" z="-1" sn="16.44" a="2861.21" fwhm="0.001452" res="321064.7" algo="FTMS" component_name="BJ" deconvoluted_molecular_mass="465.140833" deconvoluted_isotopic_mass="466.144218"/>
<pk mz="466.148401" i="1975205.9" sn="12.68" a="2544.35" fwhm="0.001877" res="248343.2" algo="FTMS"/>
<pk mz="466.156734" i="1782440.0" sn="11.22" a="2253.95" fwhm="0.001565" res="297799.2" algo="FTMS"/>
<pk mz="466.171916" i="6920108.0" z="-1" sn="50.20" a="9324.41" fwhm="0.001378" res="338392.2" algo="FTMS" component_name="Z" deconvoluted_molecular_mass="465.168478" deconvoluted_isotopic_mass="466.172505"/>
<pk mz="466.179980" i="1896622.1" sn="12.08" a="2142.25" fwhm="0.001340" res="347993.5" algo="FTMS"/>
<pk mz="466.184968" i="1505711.4" sn="9.12" a="1390.08" fwhm="0.001214" res="384080.9" algo="FTMS"/>
<pk mz="466.193131" i="2338225.5" sn="15.43" a="2791.96" fwhm="0.001392" res="334812.6" algo="FTMS"/>
<pk mz="466.229605" i="1741243.1" sn="10.90" a="1941.34" fwhm="0.001368" res="340874.3" algo="FTMS"/>
<pk mz="467.025638" i="1741451.4" sn="10.90" a="1717.98" fwhm="0.001185" res="394269.1" algo="FTMS"/>
[truncated: 331,292 more chars]
