# Supplementary material for: Drought re-routes soil microbial carbon metabolism towards emission of volatile metabolites in an artificial tropical rainforest
Source: Nat Microbiol. 2023 Jul 31;8(8):1480–94. doi: 10.1038/s41564-023-01432-9 (PMC10390333; doi:10.1038/s41564-023-01432-9)
Supplement: Supplementary file 3 — Folder containing all raw XML data for FTICR. [file 41564_2023_1432_MOESM3_ESM.zip › FTICR-XML-Honeker/P26-09-e.xml]

<?xml version="1.0" encoding="utf-8"?>
<root>
<fileinfo appname="Bruker Compass DataAnalysis" appversion="5.0.203" app_platform="64-bit" date="2021-02-04T12:15:16" type="DataAnalysis Results" typeversion="1.1" subtype="MS Spectrum" />
<generalinfo organisation="" user="" hostname="WE35157" os="Windows 8" architecture="64-bit"/>
<analysis name="C:\Users\toyo995\OneDrive - PNNL\Desktop\Data Malak Feb\Tfaily_50971_P26-09-e_02Feb21_Alder_Inf_144SA_IATp05_1_01_58839.d\analysis.baf">
<info><DateTime>2021-02-02T16:03:59-08:00</DateTime><method>FY21_Q1_144SA_p05_neg_58839</method><sample></sample><comment></comment><operator></operator><instrument>solariX</instrument><instrument_serial_number>000000.00000</instrument_serial_number><manufacturer>Bruker</manufacturer></info>
<DataAnalysis version="DataAnalysis 5.0.203" DataAnalysisResults="">
<DataAnalysis_processing_parameters><find_compounds_chromatogram detect_version="2" detect_areamode="1" detect_areathresholdabs="0.00000000" detect_areathresholdrel="10.00000000" detect_intensitymode="1" detect_intensitythresholdabs="0.00000000" detect_intensitythresholdrel="10.00000000" detect_sensitivity="0.20000000" add_uv_or_ms_spectra="0" spectrum_load_mode="2" background_subtraction_mode="0" MS_peaksensmode2="1" MS_pc12="0.40000000" MS_pc22="4.00000000" MS_peaksens12="99.00000000" MS_peaksens22="99.00000000" MS_areamode2="2" MS_areathresholdabs2="1000.00000000" MS_areathresholdrel2="10.00000000" MS_intensitymode2="0" MS_intensitythresholdabs2="1000.00000000" MS_intensitythresholdrel2="10.00000000" MS_basesmoothmode2="1" MS_basesmoothpts2="8" MS_basesmoothmin2="12.00000000" MS_basesmoothforce2="0.10000000" MS_startendslope2="10.00000000" MS_valleyfilterused2="1" MS_valleyfilter2="10.00000000" MS_noisecorr2="0" UV_peaksensmode2="1" UV_pc12="0.40000000" UV_pc22="4.00000000" UV_peaksens12="99.90000000" UV_peaksens22="100.00000000" UV_areamode2="0" UV_areathresholdabs2="5.00000000" UV_areathresholdrel2="1.00000000" UV_intensitymode2="1" UV_intensitythresholdabs2="1.00000000" UV_intensitythresholdrel2="0.01000000" UV_basesmoothmode2="1" UV_basesmoothpts2="8" UV_basesmoothmin2="12.00000000" UV_basesmoothforce2="1.00000000" UV_startendslope2="10.00000000" UV_valleyfilterused2="1" UV_valleyfilter2="10.00000000" UV_noisecorr2="0" detect_delcmpdsinrng="1" />
<find_compounds_mobilogram detect_areamode="1" detect_areathresholdabs="1000.00000000" detect_areathresholdrel="5.00000000" detect_intensitymode="0" detect_intensitythresholdabs="100.00000000" detect_intensitythresholdrel="5.00000000" detect_sensitivity="99.00000000" detect_resolution="250.00000000" spectrum_load_mode="2" detect_delcmpdsinrng="1" />
<auto_ms_n use_retention_time_window="1" retention_time_window="0.75000000" rt_unit="min" minimum_intensity_positive="10000.00000000" minimum_intensity_negative="1000.00000000" apply_max_number_compounds="1" max_number_compounds="300" spectrum_load_mode="2" background_type="0" create_auto_ms_n_traces="0" create_detailed_traces="0" merge_positive_negative_compounds="0" detect_delcmpdsinrng="1" detect_keep_cmpds_detectedneutralloss="0" add_uv_spectra="0" advanced_precursor_determination="0" determine_alternate_precursor="0" />
<dissect_params dissect_addsmoothing="0" dissect_allow_wider_peaks="0" dissect_resolving_power="1.00000000" dissect_set_expected_width="0" dissect_expected_width="3" dissect_deletepeaksinrange="1" dissect_fullrange="1" dissect_cutoff="0.05000000" dissect_sensitivity="10.00000000" dissect_maxoverlap="5" dissect_smoothwidth="1" spectrum_load_mode="0" add_uv_spectra="1" />
<find_all_compounds min_time_points="10" min_correlation="0.70000000" background_type="0" load_spec_type="3" additional_smoothing="0" proteomics="0" chrom_sn_threshold="5.00000000" chrom_smoothingwidth="1" detect_delcmpdsinrng="1" add_MSMS_spectra="1" adducts_positive_mode="" adducts_negative_mode="" />
<ms_peak_finder ms_peak_finder_type="FTMS" ms_manually_use_peak_finder="1" ms_peak_finder_filter_exclusion_masses="0" ><ms_peak_finder_apex minimum_intensity="100.00000000" peak_width="0.00200000" peak_width_msms="0.00200000" relative_threshold_base_peak="0.05000000" signal_to_noise="1.00000000" />
<ms_peak_finder_centroid peak_width="0.00200000" peak_width_msms="0.00200000" signal_to_noise="1.00000000" relative_threshold_base_peak="0.05000000" minimum_intensity="100.00000000" centroid_percentage="80.00000000" />
<ms_peak_finder_snap minimum_intensity="0.00000000" relative_threshold_base_peak="0.01000000" signal_to_noise="2.00000000" maximum_charge="20" quality_factor_threshold="0.90000000" number_of_patterns="500000" building_block_1="C 4.9384 N 1.3577 O 1.4773 S 0.0417 H 7.7583" building_block_2="" use_snap_2="1" add_detailed_results="0" />
<ms_peak_finder_snap minimum_intensity="100.00000000" peak_width="1.00000000" use_datapoints="1" sum_width="1" relative_threshold_base_peak="0.05000000" signal_to_noise="1.00000000" baseline_type="1" baseline_flatness="1.00000000" same_sumwidth_as_acquisition="0" use_resolution="0" res="10000" instrument_sum_width="5" use_sum_of_intensities="0" />
<ms_peak_finder_ftms signal_to_noise="7.00000000" relative_threshold_base_peak="0.01000000" minimum_intensity="100.00000000" centroid_percentage="80.00000000" use_centroid="0" />
<ms_peak_finder_line_spectra apply_line_spectra_threshold="0" line_spectra_threshold="10.00000000" />
</ms_peak_finder>
<deconvolution clear_prev_results="1" create_neutral_spectrum="0" incl_shifted_spectra="0" ret_residuals="0" incl_comp_details="0" show_comp_details="0" substance_class="1" extend_evelope="0" extend_before="1.00000000" extend_after="1.00000000" auto_apply="1" ><deconvolution_detailed_full perf_deconv="1" rel_isotop_deconv="0" resolve_isotop="1" exclude_reporter_ions="0" reporter_ions="0" abund_cutoff="2.50000000" envelope_cutoff="75.00000000" high_mass="4000.00000000" low_mass="250.00000000" mw_agreement="0.00000000" maximum_charge="4" max_charge_isotop="0" min_charge="4" min_peaks="3" precursor_deconv="0" max_components="10" adduct_ion_name_neg="-H" adduct_ion_mass_neg="-1.00782504" adduct_ion_name_pos="+H" adduct_ion_mass_pos="1.00727600" apply_min_max_mass_boundaries="0" />
<deconvolution_detailed_max_res perf_deconv="1" rel_isotop_deconv="0" resolve_isotop="1" exclude_reporter_ions="0" reporter_ions="0" abund_cutoff="2.00000000" envelope_cutoff="75.00000000" high_mass="4000.00000000" low_mass="250.00000000" mw_agreement="5.00000000" maximum_charge="3" max_charge_isotop="0" min_charge="3" min_peaks="3" precursor_deconv="0" max_components="10" adduct_ion_name_neg="-H" adduct_ion_mass_neg="-1.00782504" adduct_ion_name_pos="+H" adduct_ion_mass_pos="1.00727600" apply_min_max_mass_boundaries="0" />
<deconvolution_detailed_ms_n perf_deconv="1" rel_isotop_deconv="0" resolve_isotop="1" exclude_reporter_ions="0" reporter_ions="0" abund_cutoff="1.00000000" envelope_cutoff="75.00000000" high_mass="3000.00000000" low_mass="100.00000000" mw_agreement="5.00000000" maximum_charge="3" max_charge_isotop="0" min_charge="3" min_peaks="3" precursor_deconv="0" max_components="10" adduct_ion_name_neg="-H" adduct_ion_mass_neg="-1.00782504" adduct_ion_name_pos="+H" adduct_ion_mass_pos="1.00727600" apply_min_max_mass_boundaries="0" />
<deconvolution_detailed_protein perf_deconv="1" rel_isotop_deconv="1" resolve_isotop="1" exclude_reporter_ions="0" reporter_ions="0" abund_cutoff="2.50000000" envelope_cutoff="75.00000000" high_mass="100000.00000000" low_mass="1000.00000000" mw_agreement="0.00000000" maximum_charge="75" max_charge_isotop="0" min_charge="75" min_peaks="3" precursor_deconv="0" max_components="20" adduct_ion_name_neg="-H" adduct_ion_mass_neg="-1.00782504" adduct_ion_name_pos="+H" adduct_ion_mass_pos="1.00727600" apply_min_max_mass_boundaries="1" />
<max_entropy_deconvolution adduct_ion_name_pos="+H" adduct_ion_mass_pos="1.00727600" adduct_ion_name_neg="-H" adduct_ion_mass_neg="-1.00782504" low_mass="1000.00000000" high_mass="100000.00000000" spacint_out="0.00000000" resolving_power="1000.00000000" peak_width="0.00200000" width="0" maxentx="0" res="0" />
</deconvolution><mascot_export globalchargelimit_apply="1" globalchargelimit="1+, 2+ and 3+" prefer_fullscan_deconvolution_results="1" deconvolution_export_type="1" msmssignals="100" threshold="100.00000000" mssignals_deconv="2" mssignals_non_deconv="0" normalize_msms="0" single_charged="0" />
<process_parameters_chrom baseline_flatness="0.80000000"	baseline_addchild="1"	baseline_disableoriginal="1" baseline_usesamecolor="1" smoothing_algorithm="1" smoothing_width="0.20000000" smoothing_cycles="1" smoothing_addchild="1" smoothing_disableoriginal="1"	smoothing_usesamecolor="1" />
<process_parameters_mobil baseline_flatness="0.80000000"	baseline_addchild="1"	baseline_disableoriginal="1" baseline_usesamecolor="1" smoothing_algorithm="1" smoothing_width="0.10000000" smoothing_cycles="1" smoothing_addchild="1" smoothing_disableoriginal="1"	smoothing_usesamecolor="1" />
<process_parameters_ms baseline_flatness="0.80000000"	baseline_addchild="1"	baseline_disableoriginal="1" baseline_usesamecolor="1" smoothing_algorithm="1" smoothing_width="0.20000000" smoothing_cycles="1" smoothing_addchild="1" smoothing_disableoriginal="1"	smoothing_usesamecolor="1" />
<display_params mass_precision="-1" time_precision="2" structure_size="30" chrom_peak_label="Index" />
<calibration_params calibration_range="0.00500000" calibration_listname="neg_pip_McKeeFA_DSmith_verified" calibration_listgroupname="ESI" calibration_fit_mode="0" calibration_intensitythreshold="1000000.00000000" />
<calibration_lockmass_params calibration_range="0.50000000" calibration_listname="" calibration_listgroupname="" calibration_intensitythreshold="0.00000000" calibration_lockmassmode="0" />
<mobility_calibration_params calibration_range="0.10000000" calibration_listname="&lt;not set&gt;" calibration_listgroupname="ESI" calibration_intensitythreshold="0.00000000" />
<library_search_params del_prev_res="1" ><library_search_basic_params accept_score="50" allowmasses_above="0" allowmasses_below="0" desired_score="900" increasedepth="0" maxnr_spectra="10" cross_match="0" sort_by="1" include_precursor_spectra="1" exclude_precursor_signals="0" skip_low_frgamnet_spectra="1" min_effective_score="500" minmatch_score="250" min_score="400" />
<library_search_advanced_params add_int_range="5.00000000" extended="1" locnorm="0" root="0" hwfstp="50" hwscdp="7" intrangefac="1.89999998" locnormeqfac="1.00000000" locnormfac="2.00000000" locnormwin="25" masdisint="20" minsrcint="100" minspepresrc="15" threshfstp="40" maskadducts="0" maskprecursor="0" />
<library_search_libraries_params add_unid="0" parallel="0" libraries="" librariey_unidentified="" />
<library_search_match_params chrgdeconv="0" collenerg="0" fragampl="1" instrtp="2" ionmeth="3" isolwidth="0" msmsstg="2" ms_vs_msms="4" pkwidth="0" polarity="4" psd="0" lastprecion="0" precions="0" prodion="0" rgtgaspress="0" rgtion="0" refl="0" collgas="0" collgaspress="0" trapdrv="1" />
<library_search_add_params add_confirm_mode="0" />
<library_search_rt_params accepted_deviation="1.00000000" apply_rt_match="0" match_columnname="1" max_deviation="5.00000000" />
</library_search_params><masslist_layout layout_columntypes="2 12 3 6 " layout_columnwidth="66 20 63 57 " />
<cmpdlist_layout layout_columntypes="14 20 31 1 40 26 " layout_columnwidth="20 53 134 65 46 50 " />
<molecular_formula_layout layout_columntypes="24 1 2 40 3 5 6 18 7 9 8 " layout_columnwidth="-1 -1 -1 -1 -1 -1 -1 -1 -1 -1 -1 " />
<general_unknown_layout layout_columntypes="6 0 5 3 4 2 12 14 10 11 " layout_columnwidth="-1 -1 -1 -1 -1 -1 -1 -1 -1 -1 " />
<target_screening_layout layout_columntypes="15 14 6 5 43 11 1 2 17 7 8 9 10 4 3 39 40 41 42 16 18 19 25 20 21 22 23 24 31 26 27 28 29 30 37 32 33 34 35 36 " layout_columnwidth="-1 -1 -1 -1 -1 -1 -1 -1 -1 -1 -1 -1 -1 -1 -1 -1 -1 -1 -1 -1 -1 -1 -1 -1 -1 -1 -1 -1 -1 -1 -1 -1 -1 -1 -1 -1 -1 -1 -1 -1 " />
<exclusion_masses></exclusion_masses>
<xml_export_parameters export_detailed_information="0" export_peptide_database_query_information="1" export_full_peptide_database_query_information="1" protein_analysis_export_mgf="1" protein_analysis_export_xml="1" />
<smf1D_params max_nr_formulae="50" z="1" rdb_min="0.00000000" rdb_max="80.00000000" tolerance_ppm="5.00000000" tolerance_abs="1.00000000" tolerance_ppm_MSn="5.00000000" tolerance_abs_MSn="2.00000000" use_rel_tolerance="0" use_rel_tolerance_MSn="0" lower_bound_formula="" upper_bound_formula="" electron_configuration="2" electron_configuration_MSn="0" sigma_limit="0.02000000" sigma_limit_MSn="0.05000000" HC_Ratio_min="0.00000000" HC_Ratio_max="3.00000000" filtering="1" patternsearch="0" filter_by_elementratio="1" estimate_carbon_count="1" relative_threshold_base_peak="1.00000000" delete_previous_results="1" filter_criteriy="0" adducts_positive_mode="M+H  M+NH4  M+Na  M+K " adducts_negative_mode="M-H  M+Na-H2  M+K-H2  M+Cl " collect_adducts="0" />
<smf3D_params tolerance_neutralloss="5.00000000" intensitythresholdabs2="0.00000000" intensity_threshold_abs_msms="0.00000000" auto_filter="0" nr_explained_peaks="5" highlight_unexplained_peaks="0" />
<uv_parameters rt_offset="0.00000000" />
<target_screening delta_rt="1.50000000" threshold_sigma="0.05000000" detection_tolerance="0.00500000" identification_tolerance="10.00000000" detection_tolerance_ppm="5.00000000" identification_tolerance_ppm="5.00000000" use_tolerance_ppm="0" compound_database="C:\BDALSystemData\BuildingBlocks\TargetScreeningDataBase.csv" use_sampleinfo_xml="0" rt_range_start="0.00000000" rt_range_end="0.00000000" additional_smoothing="0" create_chromatogram_time_slices="1" rt_window_halfwidth="45.00000000" enable_BPC="1" evaluate_qualifier_ions="1" qualifier_ion_intensity_threshold="0.00000000" group_id=": " lc_method_id=":" ms_method_id=":" matrix_id=":" useDB="0" sortanalytes="4" />
<automatic_calibration use_calibration_segment="0" automatic_calibration="0.00000000/0.00000000" automatic_calibration_use_spectrum_type="0" automatic_calibration_retain_data="0" automatic_calibration_perform_lockmass="0" />
<target_screening_scoring threshold1_qualityfactor="0.02000000" threshold2_qualityfactor="0.05000000" threshold1_massaccuracy="3.00000000" threshold2_massaccuracy="10.00000000" threshold1_retentiontime="20.00000000" threshold2_retentiontime="40.00000000" use_tolerance_ppm="0" />
</DataAnalysis_processing_parameters>
<ms_spectrum info="-MS" msmsinfo="All MS" polarity="-" scanmode="fullscan" seq_nr_start="1"  rt="4.73381667" rt_unit="min">
<ms_peaks><pk mz="147.818966" i="1607446.9" sn="15.65" a="180.97" fwhm="0.000134" res="1101345.8" algo="FTMS"/>
<pk mz="149.024377" i="2833469.8" sn="29.51" a="371.33" fwhm="0.000140" res="1063603.0" algo="FTMS"/>
<pk mz="149.035110" i="2663435.5" sn="27.58" a="321.07" fwhm="0.000132" res="1128431.2" algo="FTMS"/>
<pk mz="149.036303" i="10836178.0" sn="119.93" a="1405.39" fwhm="0.000129" res="1153836.9" algo="FTMS"/>
<pk mz="149.036570" i="23963782.0" sn="268.27" a="3814.37" fwhm="0.000151" res="989279.0" algo="FTMS"/>
<pk mz="150.039922" i="1582500.4" sn="15.37" a="166.75" fwhm="0.000118" res="1267849.3" algo="FTMS"/>
<pk mz="155.584285" i="906565.4" sn="7.74" a="104.88" fwhm="0.000172" res="904250.8" algo="FTMS"/>
<pk mz="156.074686" i="1825285.6" sn="18.12" a="203.13" fwhm="0.000135" res="1155496.8" algo="FTMS"/>
<pk mz="156.910075" i="848579.1" sn="7.08" a="98.05" fwhm="0.000184" res="851193.1" algo="FTMS"/>
<pk mz="158.044723" i="1082774.8" sn="9.73" a="119.38" fwhm="0.000143" res="1107156.3" algo="FTMS"/>
<pk mz="158.044998" i="1924116.8" sn="19.24" a="247.00" fwhm="0.000146" res="1082222.1" algo="FTMS"/>
<pk mz="158.353984" i="841744.3" sn="7.01" a="107.75" fwhm="0.000201" res="788906.7" algo="FTMS"/>
<pk mz="159.020641" i="2952171.5" sn="30.85" a="408.64" fwhm="0.000152" res="1044098.0" algo="FTMS"/>
<pk mz="159.020915" i="8422611.0" sn="92.67" a="1406.71" fwhm="0.000169" res="938864.0" algo="FTMS"/>
<pk mz="159.989334" i="921201.3" sn="7.90" a="152.19" fwhm="0.000234" res="683419.8" algo="FTMS"/>
<pk mz="160.060660" i="1603497.4" sn="15.61" a="240.82" fwhm="0.000172" res="930424.3" algo="FTMS"/>
<pk mz="161.081884" i="1285985.0" sn="12.03" a="184.40" fwhm="0.000153" res="1052526.2" algo="FTMS"/>
<pk mz="161.982625" i="872533.6" sn="7.36" a="108.81" fwhm="0.000168" res="963993.5" algo="FTMS"/>
<pk mz="162.240921" i="1071242.6" sn="9.60" a="214.68" fwhm="0.000246" res="659342.3" algo="FTMS"/>
<pk mz="163.027253" i="871372.6" sn="7.34" a="136.72" fwhm="0.000227" res="717212.3" algo="FTMS"/>
<pk mz="163.040018" i="2019634.1" sn="20.32" a="293.98" fwhm="0.000164" res="993237.6" algo="FTMS"/>
<pk mz="163.052213" i="1527857.8" sn="14.76" a="165.42" fwhm="0.000137" res="1190610.7" algo="FTMS"/>
<pk mz="165.019299" i="1027398.8" sn="9.11" a="108.34" fwhm="0.000139" res="1190735.9" algo="FTMS"/>
<pk mz="165.075381" i="906173.9" sn="7.74" a="167.13" fwhm="0.000235" res="701781.4" algo="FTMS"/>
<pk mz="165.987108" i="1069936.8" sn="9.59" a="139.02" fwhm="0.000179" res="929861.9" algo="FTMS"/>
<pk mz="166.351290" i="914587.9" sn="7.83" a="149.71" fwhm="0.000232" res="715589.9" algo="FTMS"/>
<pk mz="166.382575" i="902227.9" sn="7.69" a="136.63" fwhm="0.000199" res="836675.7" algo="FTMS"/>
<pk mz="166.541277" i="855780.1" sn="7.17" a="78.77" fwhm="0.000156" res="1067504.1" algo="FTMS"/>
<pk mz="166.757587" i="841034.9" sn="7.00" a="128.14" fwhm="0.000204" res="818887.1" algo="FTMS"/>
<pk mz="167.069625" i="842615.1" sn="7.02" a="84.48" fwhm="0.000147" res="1133172.3" algo="FTMS"/>
<pk mz="167.153235" i="889792.0" sn="7.55" a="173.21" fwhm="0.000305" res="548767.1" algo="FTMS"/>
<pk mz="167.180410" i="892976.3" sn="7.59" a="117.53" fwhm="0.000197" res="848573.9" algo="FTMS"/>
<pk mz="167.227255" i="860776.8" sn="7.22" a="83.80" fwhm="0.000153" res="1095984.1" algo="FTMS"/>
<pk mz="167.239375" i="862272.9" sn="7.24" a="99.54" fwhm="0.000173" res="963982.5" algo="FTMS"/>
<pk mz="167.541036" i="850009.1" sn="7.10" a="112.22" fwhm="0.000182" res="922669.7" algo="FTMS"/>
<pk mz="167.806732" i="971281.9" sn="8.47" a="156.53" fwhm="0.000263" res="638385.9" algo="FTMS"/>
<pk mz="167.923607" i="946868.3" sn="8.20" a="152.14" fwhm="0.000240" res="700559.6" algo="FTMS"/>
<pk mz="168.258596" i="856236.4" sn="7.17" a="113.82" fwhm="0.000176" res="957455.2" algo="FTMS"/>
<pk mz="168.362911" i="841751.3" sn="7.01" a="105.94" fwhm="0.000207" res="814415.1" algo="FTMS"/>
<pk mz="168.568109" i="907237.4" sn="7.75" a="99.08" fwhm="0.000164" res="1028408.4" algo="FTMS"/>
<pk mz="169.139720" i="869242.1" sn="7.32" a="144.06" fwhm="0.000216" res="784195.0" algo="FTMS"/>
<pk mz="169.923129" i="851911.2" sn="7.12" a="113.38" fwhm="0.000191" res="887894.9" algo="FTMS"/>
<pk mz="170.073610" i="876811.6" sn="7.40" a="133.37" fwhm="0.000240" res="709005.4" algo="FTMS"/>
<pk mz="170.154601" i="983972.2" sn="8.61" a="160.29" fwhm="0.000210" res="810710.8" algo="FTMS"/>
<pk mz="170.295386" i="865392.6" sn="7.27" a="113.66" fwhm="0.000192" res="885457.0" algo="FTMS"/>
<pk mz="170.694136" i="920838.3" sn="7.90" a="114.86" fwhm="0.000173" res="984339.4" algo="FTMS"/>
<pk mz="170.709704" i="876091.3" sn="7.40" a="135.47" fwhm="0.000220" res="774410.3" algo="FTMS"/>
<pk mz="171.627147" i="949526.1" sn="8.22" a="160.40" fwhm="0.000209" res="819560.3" algo="FTMS"/>
<pk mz="171.699275" i="907348.4" sn="7.75" a="115.37" fwhm="0.000193" res="889646.2" algo="FTMS"/>
<pk mz="172.060655" i="4753821.5" sn="51.21" a="905.55" fwhm="0.000190" res="906175.9" algo="FTMS"/>
<pk mz="172.097882" i="1056976.9" sn="9.44" a="156.42" fwhm="0.000177" res="969856.9" algo="FTMS"/>
<pk mz="172.415246" i="860304.3" sn="7.22" a="121.22" fwhm="0.000244" res="705453.8" algo="FTMS"/>
<pk mz="172.562858" i="872115.6" sn="7.35" a="131.51" fwhm="0.000228" res="758107.8" algo="FTMS"/>
<pk mz="172.694966" i="855301.6" sn="7.16" a="110.72" fwhm="0.000177" res="978288.1" algo="FTMS"/>
<pk mz="173.036294" i="2161971.8" sn="21.92" a="290.23" fwhm="0.000166" res="1042988.6" algo="FTMS"/>
<pk mz="173.036569" i="12209444.0" sn="135.46" a="2326.54" fwhm="0.000185" res="935296.6" algo="FTMS"/>
<pk mz="173.045475" i="938652.9" sn="8.10" a="99.24" fwhm="0.000157" res="1100610.1" algo="FTMS"/>
<pk mz="173.063999" i="1293207.0" sn="12.11" a="191.44" fwhm="0.000179" res="966739.4" algo="FTMS"/>
<pk mz="173.181648" i="847180.8" sn="7.07" a="125.32" fwhm="0.000220" res="785902.6" algo="FTMS"/>
<pk mz="174.039937" i="1253322.9" sn="11.65" a="219.31" fwhm="0.000219" res="792967.8" algo="FTMS"/>
<pk mz="174.064009" i="867318.3" sn="7.29" a="100.18" fwhm="0.000166" res="1048957.6" algo="FTMS"/>
<pk mz="174.076364" i="909519.9" sn="7.77" a="141.40" fwhm="0.000198" res="877178.8" algo="FTMS"/>
<pk mz="174.105816" i="931436.1" sn="8.02" a="138.91" fwhm="0.000204" res="852263.4" algo="FTMS"/>
<pk mz="174.908921" i="846619.8" sn="7.04" a="114.15" fwhm="0.000183" res="955313.1" algo="FTMS"/>
<pk mz="175.014844" i="1051824.6" sn="9.36" a="202.68" fwhm="0.000255" res="686270.2" algo="FTMS"/>
<pk mz="175.052202" i="1244586.8" sn="11.53" a="193.56" fwhm="0.000189" res="925759.4" algo="FTMS"/>
<pk mz="175.061162" i="4923644.0" sn="53.03" a="855.27" fwhm="0.000183" res="956603.7" algo="FTMS"/>
<pk mz="175.097231" i="2766946.0" sn="28.70" a="406.57" fwhm="0.000152" res="1150220.5" algo="FTMS"/>
<pk mz="175.097558" i="12090946.0" sn="133.87" a="2099.20" fwhm="0.000177" res="988994.5" algo="FTMS"/>
<pk mz="175.537717" i="1212924.4" sn="11.17" a="218.37" fwhm="0.000211" res="830026.2" algo="FTMS"/>
<pk mz="175.608683" i="913208.8" sn="7.79" a="121.75" fwhm="0.000200" res="879587.8" algo="FTMS"/>
<pk mz="175.872296" i="933584.1" sn="8.02" a="157.64" fwhm="0.000269" res="654629.9" algo="FTMS"/>
<pk mz="175.889919" i="866123.3" sn="7.26" a="135.39" fwhm="0.000252" res="699206.1" algo="FTMS"/>
<pk mz="176.055566" i="1423594.0" sn="13.50" a="211.32" fwhm="0.000167" res="1057154.2" algo="FTMS"/>
<pk mz="176.064210" i="2908139.5" sn="30.19" a="515.76" fwhm="0.000238" res="739563.3" algo="FTMS"/>
<pk mz="176.064508" i="8442988.0" sn="92.40" a="1739.76" fwhm="0.000202" res="871477.9" algo="FTMS"/>
<pk mz="176.100908" i="1084818.5" sn="9.69" a="189.14" fwhm="0.000182" res="967917.5" algo="FTMS"/>
<pk mz="176.155332" i="926036.8" sn="7.91" a="148.80" fwhm="0.000214" res="824496.0" algo="FTMS"/>
<pk mz="176.529890" i="1066709.8" sn="9.49" a="173.17" fwhm="0.000237" res="745196.1" algo="FTMS"/>
<pk mz="176.534684" i="869990.7" sn="7.28" a="82.17" fwhm="0.000192" res="920055.8" algo="FTMS"/>
<pk mz="176.671294" i="869410.2" sn="7.27" a="128.24" fwhm="0.000230" res="769344.2" algo="FTMS"/>
<pk mz="176.895851" i="1001184.4" sn="8.75" a="166.80" fwhm="0.000268" res="660116.9" algo="FTMS"/>
<pk mz="177.031475" i="1525820.9" sn="14.65" a="295.90" fwhm="0.000219" res="809409.6" algo="FTMS"/>
<pk mz="177.038240" i="870518.3" sn="7.28" a="139.63" fwhm="0.000226" res="781780.4" algo="FTMS"/>
<pk mz="177.067553" i="2353332.5" sn="23.95" a="388.47" fwhm="0.000215" res="822543.7" algo="FTMS"/>
<pk mz="177.067864" i="4800692.5" sn="51.46" a="943.99" fwhm="0.000197" res="898629.0" algo="FTMS"/>
<pk mz="177.140727" i="948140.2" sn="8.16" a="149.68" fwhm="0.000203" res="873064.5" algo="FTMS"/>
<pk mz="177.607591" i="2312331.0" sn="23.49" a="396.96" fwhm="0.000195" res="910160.1" algo="FTMS"/>
<pk mz="177.875016" i="949024.3" sn="8.13" a="145.04" fwhm="0.000197" res="902986.8" algo="FTMS"/>
<pk mz="178.070928" i="2888918.3" sn="29.86" a="464.74" fwhm="0.000177" res="1008243.5" algo="FTMS"/>
<pk mz="178.071221" i="17418262.0" sn="192.59" a="3507.91" fwhm="0.000200" res="890733.8" algo="FTMS"/>
<pk mz="179.047125" i="1076921.0" sn="9.56" a="177.94" fwhm="0.000262" res="682812.7" algo="FTMS"/>
<pk mz="179.074607" i="897744.2" sn="7.56" a="133.06" fwhm="0.000231" res="776313.1" algo="FTMS"/>
<pk mz="179.405495" i="856199.7" sn="7.09" a="124.12" fwhm="0.000209" res="857206.2" algo="FTMS"/>
<pk mz="180.715470" i="861130.6" sn="7.12" a="137.56" fwhm="0.000224" res="805322.4" algo="FTMS"/>
<pk mz="181.014212" i="3554804.5" sn="37.18" a="639.24" fwhm="0.000190" res="950681.0" algo="FTMS"/>
<pk mz="181.050589" i="1695103.5" sn="16.42" a="331.06" fwhm="0.000215" res="840957.2" algo="FTMS"/>
<pk mz="181.539886" i="893727.3" sn="7.45" a="134.59" fwhm="0.000218" res="831253.7" algo="FTMS"/>
<pk mz="181.913574" i="918782.7" sn="7.73" a="185.50" fwhm="0.000278" res="655070.7" algo="FTMS"/>
<pk mz="182.009474" i="2086797.8" sn="20.71" a="342.20" fwhm="0.000189" res="961032.8" algo="FTMS"/>
<pk mz="182.362103" i="899705.9" sn="7.51" a="160.69" fwhm="0.000237" res="770454.2" algo="FTMS"/>
<pk mz="182.838938" i="863666.9" sn="7.11" a="134.86" fwhm="0.000204" res="894811.8" algo="FTMS"/>
<pk mz="182.956322" i="863139.2" sn="7.10" a="187.89" fwhm="0.000292" res="626663.1" algo="FTMS"/>
<pk mz="184.781593" i="878593.6" sn="7.24" a="213.69" fwhm="0.000353" res="524096.8" algo="FTMS"/>
<pk mz="185.032066" i="1277793.5" sn="11.66" a="195.86" fwhm="0.000184" res="1005430.0" algo="FTMS"/>
<pk mz="185.036584" i="3337507.3" sn="34.48" a="624.48" fwhm="0.000203" res="909437.7" algo="FTMS"/>
<pk mz="185.317897" i="966672.4" sn="8.18" a="184.79" fwhm="0.000284" res="651589.7" algo="FTMS"/>
<pk mz="185.418776" i="884791.9" sn="7.28" a="132.58" fwhm="0.000260" res="714477.5" algo="FTMS"/>
<pk mz="185.704090" i="892280.6" sn="7.36" a="221.94" fwhm="0.000380" res="488931.3" algo="FTMS"/>
<pk mz="186.039640" i="23269936.0" sn="254.32" a="4132.48" fwhm="0.000200" res="932488.1" algo="FTMS"/>
<pk mz="186.039925" i="110321712.0" z="-1" sn="1215.01" a="25757.34" fwhm="0.000220" res="846008.4" algo="FTMS" component_name="N" deconvoluted_molecular_mass="186.040001" deconvoluted_isotopic_mass="186.040025"/>
<pk mz="186.048873" i="3378610.8" sn="34.80" a="657.79" fwhm="0.000208" res="894514.7" algo="FTMS"/>
<pk mz="186.198287" i="959151.3" sn="8.10" a="155.59" fwhm="0.000220" res="847119.5" algo="FTMS"/>
<pk mz="186.286361" i="942211.2" sn="7.91" a="132.75" fwhm="0.000220" res="845333.7" algo="FTMS"/>
<pk mz="186.362125" i="1012290.1" sn="8.68" a="237.33" fwhm="0.000302" res="618029.9" algo="FTMS"/>
<pk mz="186.769906" i="866194.6" sn="7.07" a="165.45" fwhm="0.000297" res="629064.2" algo="FTMS"/>
<pk mz="187.043282" i="6710349.0" z="-1" sn="71.56" a="1536.85" fwhm="0.000225" res="830590.3" algo="FTMS" component_name="N" deconvoluted_molecular_mass="186.040001" deconvoluted_isotopic_mass="187.043383"/>
<pk mz="187.052187" i="1146928.9" sn="10.17" a="131.35" fwhm="0.000179" res="1044355.3" algo="FTMS"/>
<pk mz="187.097559" i="1179172.0" sn="10.52" a="230.99" fwhm="0.000223" res="838016.6" algo="FTMS"/>
<pk mz="187.350221" i="992055.2" sn="8.42" a="223.77" fwhm="0.000280" res="669507.6" algo="FTMS"/>
<pk mz="187.670472" i="868904.6" sn="7.07" a="144.70" fwhm="0.000221" res="850174.9" algo="FTMS"/>
<pk mz="188.035275" i="1203031.3" sn="10.74" a="199.30" fwhm="0.000216" res="871500.1" algo="FTMS"/>
<pk mz="188.044180" i="1159579.1" z="-1" sn="10.26" a="197.89" fwhm="0.000204" res="921477.1" algo="FTMS" component_name="N" deconvoluted_molecular_mass="186.040001" deconvoluted_isotopic_mass="188.044282"/>
<pk mz="188.055594" i="3025088.3" sn="30.77" a="614.41" fwhm="0.000212" res="887481.2" algo="FTMS"/>
<pk mz="188.207604" i="877939.0" sn="7.16" a="156.64" fwhm="0.000244" res="769792.6" algo="FTMS"/>
<pk mz="188.521821" i="899246.3" sn="7.40" a="163.42" fwhm="0.000259" res="726939.9" algo="FTMS"/>
<pk mz="188.659628" i="911643.9" sn="7.53" a="166.28" fwhm="0.000275" res="686792.5" algo="FTMS"/>
<pk mz="189.031509" i="1094035.5" sn="9.54" a="176.97" fwhm="0.000203" res="930424.9" algo="FTMS"/>
<pk mz="189.076796" i="1379240.1" sn="12.67" a="265.30" fwhm="0.000219" res="863023.4" algo="FTMS"/>
<pk mz="189.559064" i="896013.2" sn="7.33" a="159.80" fwhm="0.000254" res="746658.2" algo="FTMS"/>
<pk mz="189.608054" i="1118171.9" sn="9.76" a="198.15" fwhm="0.000227" res="834471.5" algo="FTMS"/>
<pk mz="189.656582" i="922434.3" sn="7.62" a="154.31" fwhm="0.000255" res="742364.3" algo="FTMS"/>
<pk mz="190.043791" i="1519974.9" sn="14.16" a="242.21" fwhm="0.000199" res="953392.3" algo="FTMS"/>
<pk mz="190.080176" i="3028952.0" sn="30.68" a="642.60" fwhm="0.000222" res="857276.1" algo="FTMS"/>
<pk mz="190.382089" i="874270.5" sn="7.09" a="141.84" fwhm="0.000249" res="764710.0" algo="FTMS"/>
<pk mz="191.047144" i="9167589.0" sn="97.90" a="2174.38" fwhm="0.000240" res="796748.6" algo="FTMS"/>
<pk mz="191.103346" i="868440.4" sn="7.02" a="172.26" fwhm="0.000286" res="669095.2" algo="FTMS"/>
<pk mz="191.272125" i="881002.4" sn="7.15" a="200.53" fwhm="0.000331" res="577997.6" algo="FTMS"/>
<pk mz="191.614262" i="871337.9" sn="7.02" a="177.31" fwhm="0.000310" res="618233.6" algo="FTMS"/>
<pk mz="191.726764" i="941441.3" sn="7.78" a="203.03" fwhm="0.000288" res="664640.4" algo="FTMS"/>
<pk mz="192.086887" i="1425155.9" sn="13.06" a="243.18" fwhm="0.000211" res="909024.4" algo="FTMS"/>
<pk mz="192.379590" i="871398.3" sn="7.01" a="127.89" fwhm="0.000246" res="780801.5" algo="FTMS"/>
<pk mz="193.090242" i="1158238.4" sn="10.14" a="182.47" fwhm="0.000208" res="928916.4" algo="FTMS"/>
<pk mz="195.029863" i="1852756.8" sn="17.63" a="412.57" fwhm="0.000237" res="821196.5" algo="FTMS"/>
<pk mz="195.038968" i="909465.6" sn="7.38" a="170.55" fwhm="0.000282" res="691822.9" algo="FTMS"/>
<pk mz="195.066255" i="3293928.3" sn="33.29" a="752.04" fwhm="0.000234" res="834892.1" algo="FTMS"/>
<pk mz="195.387338" i="882516.4" sn="7.09" a="188.94" fwhm="0.000362" res="539988.1" algo="FTMS"/>
<pk mz="195.388854" i="914693.3" sn="7.44" a="192.33" fwhm="0.000293" res="667771.7" algo="FTMS"/>
<pk mz="195.394523" i="881032.3" sn="7.07" a="146.75" fwhm="0.000241" res="811428.0" algo="FTMS"/>
<pk mz="195.726444" i="940507.6" sn="7.72" a="213.24" fwhm="0.000308" res="636104.6" algo="FTMS"/>
<pk mz="195.761804" i="944878.7" sn="7.77" a="202.93" fwhm="0.000298" res="655981.9" algo="FTMS"/>
<pk mz="195.810853" i="1686777.4" sn="15.82" a="310.36" fwhm="0.000211" res="929833.6" algo="FTMS"/>
<pk mz="195.824930" i="919697.0" sn="7.46" a="192.84" fwhm="0.000281" res="696807.5" algo="FTMS"/>
<pk mz="196.025109" i="932429.9" sn="7.60" a="153.75" fwhm="0.000224" res="876332.4" algo="FTMS"/>
<pk mz="196.940924" i="894885.3" sn="7.19" a="222.95" fwhm="0.000321" res="614350.5" algo="FTMS"/>
<pk mz="197.045501" i="1165023.3" sn="10.11" a="190.72" fwhm="0.000208" res="948967.0" algo="FTMS"/>
<pk mz="197.807936" i="2630473.3" sn="25.95" a="649.11" fwhm="0.000259" res="764960.0" algo="FTMS"/>
<pk mz="197.823586" i="927218.1" sn="7.53" a="156.34" fwhm="0.000235" res="840240.5" algo="FTMS"/>
<pk mz="198.004409" i="1156888.0" sn="10.01" a="221.33" fwhm="0.000229" res="866328.4" algo="FTMS"/>
<pk mz="198.039920" i="2901388.0" sn="28.88" a="654.36" fwhm="0.000249" res="795398.8" algo="FTMS"/>
<pk mz="198.040754" i="1300652.5" sn="11.57" a="250.19" fwhm="0.000241" res="820278.0" algo="FTMS"/>
<pk mz="198.048831" i="1168561.0" sn="10.14" a="184.81" fwhm="0.000222" res="892038.9" algo="FTMS"/>
<pk mz="198.988428" i="1016343.3" sn="8.45" a="235.31" fwhm="0.000286" res="694720.8" algo="FTMS"/>
<pk mz="199.043234" i="985286.6" sn="8.12" a="165.47" fwhm="0.000235" res="848673.3" algo="FTMS"/>
<pk mz="199.052227" i="1781451.8" sn="16.69" a="345.43" fwhm="0.000222" res="895530.2" algo="FTMS"/>
<pk mz="199.061163" i="1492560.9" sn="13.58" a="238.66" fwhm="0.000209" res="953181.1" algo="FTMS"/>
<pk mz="199.097551" i="1170981.8" sn="10.12" a="159.63" fwhm="0.000191" res="1043992.1" algo="FTMS"/>
<pk mz="199.262460" i="913620.4" sn="7.34" a="161.50" fwhm="0.000255" res="782224.0" algo="FTMS"/>
<pk mz="199.439089" i="901658.1" sn="7.21" a="218.31" fwhm="0.000333" res="599475.0" algo="FTMS"/>
<pk mz="199.831832" i="915100.9" sn="7.36" a="178.51" fwhm="0.000288" res="695007.5" algo="FTMS"/>
<pk mz="200.055264" i="5550030.5" sn="57.28" a="1009.21" fwhm="0.000224" res="893628.9" algo="FTMS"/>
<pk mz="200.055570" i="36810704.0" sn="394.00" a="9267.38" fwhm="0.000247" res="811052.9" algo="FTMS"/>
<pk mz="200.064240" i="3368659.8" sn="33.78" a="634.83" fwhm="0.000225" res="891035.3" algo="FTMS"/>
<pk mz="200.064526" i="19704788.0" sn="209.75" a="4871.94" fwhm="0.000242" res="827217.6" algo="FTMS"/>
<pk mz="200.091964" i="1410403.9" sn="12.69" a="248.61" fwhm="0.000219" res="912698.5" algo="FTMS"/>
<pk mz="200.235768" i="891095.5" sn="7.09" a="138.62" fwhm="0.000239" res="839252.2" algo="FTMS"/>
<pk mz="200.512490" i="920920.8" sn="7.38" a="166.53" fwhm="0.000242" res="827837.5" algo="FTMS"/>
<pk mz="200.709286" i="911403.9" sn="7.28" a="172.58" fwhm="0.000264" res="760725.7" algo="FTMS"/>
<pk mz="201.058912" i="2321497.0" sn="22.40" a="508.47" fwhm="0.000245" res="821324.9" algo="FTMS"/>
<pk mz="201.067866" i="2025502.3" sn="19.22" a="405.09" fwhm="0.000240" res="836730.9" algo="FTMS"/>
<pk mz="201.076803" i="1747299.5" sn="16.24" a="330.16" fwhm="0.000219" res="917630.7" algo="FTMS"/>
<pk mz="201.113180" i="1166264.9" sn="10.01" a="205.66" fwhm="0.000229" res="878972.0" algo="FTMS"/>
<pk mz="202.034847" i="9954906.0" sn="104.26" a="2419.36" fwhm="0.000245" res="823876.8" algo="FTMS"/>
<pk mz="202.050940" i="1387107.3" sn="12.37" a="269.57" fwhm="0.000237" res="852901.6" algo="FTMS"/>
<pk mz="202.071213" i="977967.3" sn="7.98" a="130.90" fwhm="0.000220" res="918495.3" algo="FTMS"/>
<pk mz="202.072070" i="1954351.9" sn="18.46" a="360.15" fwhm="0.000217" res="930325.5" algo="FTMS"/>
<pk mz="202.113476" i="886760.4" sn="7.01" a="185.53" fwhm="0.000320" res="631759.7" algo="FTMS"/>
<pk mz="202.725874" i="1022853.5" sn="8.42" a="266.09" fwhm="0.000331" res="611634.8" algo="FTMS"/>
<pk mz="203.047156" i="4012213.8" sn="40.34" a="957.91" fwhm="0.000245" res="827364.1" algo="FTMS"/>
<pk mz="203.056083" i="1050363.1" sn="8.72" a="138.83" fwhm="0.000173" res="1170353.7" algo="FTMS"/>
<pk mz="203.074584" i="993030.3" sn="8.10" a="129.11" fwhm="0.000181" res="1122866.1" algo="FTMS"/>
<pk mz="204.050183" i="16198930.0" sn="170.47" a="3638.51" fwhm="0.000236" res="863095.1" algo="FTMS"/>
<pk mz="204.050490" i="104957200.0" z="-1" sn="1118.23" a="26852.24" fwhm="0.000250" res="816652.8" algo="FTMS" component_name="O" deconvoluted_molecular_mass="204.050584" deconvoluted_isotopic_mass="204.050611"/>
<pk mz="204.052963" i="1470995.3" sn="13.20" a="277.41" fwhm="0.000229" res="891238.0" algo="FTMS"/>
<pk mz="205.053857" i="7115378.0" z="-1" sn="73.46" a="1905.78" fwhm="0.000265" res="773447.6" algo="FTMS" component_name="O" deconvoluted_molecular_mass="204.050584" deconvoluted_isotopic_mass="205.053980"/>
<pk mz="205.062796" i="3291639.5" sn="32.63" a="803.60" fwhm="0.000262" res="783163.4" algo="FTMS"/>
<pk mz="205.070398" i="907244.2" sn="7.17" a="242.35" fwhm="0.000374" res="548607.1" algo="FTMS"/>
<pk mz="205.159757" i="1653170.5" sn="15.07" a="328.97" fwhm="0.000236" res="868563.3" algo="FTMS"/>
<pk mz="206.054708" i="1350612.5" z="-1" sn="11.85" a="277.86" fwhm="0.000262" res="785661.7" algo="FTMS" component_name="O" deconvoluted_molecular_mass="204.050584" deconvoluted_isotopic_mass="206.054832"/>
<pk mz="206.066148" i="1822491.5" sn="16.86" a="421.99" fwhm="0.000251" res="820236.1" algo="FTMS"/>
<pk mz="206.220151" i="1016281.8" sn="8.29" a="150.95" fwhm="0.000251" res="822997.1" algo="FTMS"/>
<pk mz="207.012105" i="1023871.1" sn="8.37" a="156.78" fwhm="0.000229" res="902614.2" algo="FTMS"/>
<pk mz="207.417400" i="958776.1" sn="7.67" a="142.53" fwhm="0.000236" res="877380.8" algo="FTMS"/>
<pk mz="207.663086" i="954287.2" sn="7.59" a="206.33" fwhm="0.000367" res="566120.6" algo="FTMS"/>
<pk mz="208.081861" i="1134000.9" sn="9.49" a="197.72" fwhm="0.000262" res="794814.3" algo="FTMS"/>
<pk mz="209.009158" i="1325484.4" sn="11.51" a="285.71" fwhm="0.000261" res="800862.5" algo="FTMS"/>
<pk mz="209.045504" i="1481666.8" sn="13.16" a="317.44" fwhm="0.000261" res="802342.1" algo="FTMS"/>
<pk mz="210.004380" i="904722.2" sn="7.05" a="137.33" fwhm="0.000209" res="1005394.4" algo="FTMS"/>
<pk mz="210.544884" i="980767.6" sn="7.82" a="282.90" fwhm="0.000372" res="566500.6" algo="FTMS"/>
<pk mz="210.604612" i="943332.4" sn="7.42" a="175.84" fwhm="0.000249" res="845065.3" algo="FTMS"/>
<pk mz="211.024789" i="3496391.5" sn="34.31" a="867.22" fwhm="0.000270" res="782806.8" algo="FTMS"/>
<pk mz="211.904917" i="963941.6" sn="7.63" a="256.91" fwhm="0.000393" res="538862.7" algo="FTMS"/>
<pk mz="212.019686" i="2049964.1" sn="19.07" a="386.57" fwhm="0.000220" res="963428.8" algo="FTMS"/>
<pk mz="212.020054" i="4384812.5" sn="43.66" a="1074.90" fwhm="0.000264" res="804533.3" algo="FTMS"/>
<pk mz="212.092848" i="1301145.1" sn="11.18" a="339.55" fwhm="0.000364" res="582473.3" algo="FTMS"/>
<pk mz="213.014886" i="2940687.5" sn="28.31" a="697.27" fwhm="0.000278" res="767579.3" algo="FTMS"/>
<pk mz="213.015302" i="13880464.0" sn="142.98" a="3830.02" fwhm="0.000275" res="773729.8" algo="FTMS"/>
<pk mz="213.023389" i="924052.6" sn="7.17" a="145.95" fwhm="0.000264" res="806108.3" algo="FTMS"/>
<pk mz="213.058948" i="1902314.5" sn="17.42" a="383.90" fwhm="0.000250" res="853319.6" algo="FTMS"/>
<pk mz="213.584813" i="943084.4" sn="7.36" a="208.70" fwhm="0.000329" res="649751.0" algo="FTMS"/>
<pk mz="214.018663" i="1346037.6" sn="11.58" a="279.78" fwhm="0.000259" res="827880.6" algo="FTMS"/>
<pk mz="214.080198" i="4360731.0" sn="43.19" a="1180.04" fwhm="0.000289" res="740071.3" algo="FTMS"/>
<pk mz="214.579326" i="916779.3" sn="7.08" a="213.16" fwhm="0.000351" res="611242.1" algo="FTMS"/>
<pk mz="215.047174" i="1016423.6" sn="8.12" a="157.76" fwhm="0.000226" res="949658.3" algo="FTMS"/>
<pk mz="215.056066" i="1455213.0" sn="12.72" a="313.31" fwhm="0.000280" res="768033.6" algo="FTMS"/>
<pk mz="215.092115" i="964034.8" sn="7.57" a="149.13" fwhm="0.000212" res="1015609.2" algo="FTMS"/>
<pk mz="215.092474" i="1996163.0" sn="18.39" a="460.09" fwhm="0.000260" res="825831.8" algo="FTMS"/>
<pk mz="215.128860" i="1277657.1" sn="10.86" a="227.00" fwhm="0.000245" res="876374.9" algo="FTMS"/>
<pk mz="215.468599" i="922758.9" sn="7.10" a="281.98" fwhm="0.000454" res="474514.8" algo="FTMS"/>
<pk mz="216.050131" i="4636102.0" sn="45.84" a="1138.21" fwhm="0.000264" res="817866.2" algo="FTMS"/>
<pk mz="216.050500" i="17331654.0" sn="178.27" a="4801.03" fwhm="0.000276" res="782376.7" algo="FTMS"/>
<pk mz="216.059464" i="5035211.5" sn="50.00" a="1425.72" fwhm="0.000289" res="746705.1" algo="FTMS"/>
<pk mz="216.087732" i="1981084.6" sn="18.14" a="496.15" fwhm="0.000280" res="771472.1" algo="FTMS"/>
<pk mz="217.053830" i="1160992.3" sn="9.58" a="241.44" fwhm="0.000279" res="777969.4" algo="FTMS"/>
<pk mz="217.062777" i="2033637.6" sn="18.68" a="534.04" fwhm="0.000317" res="685413.8" algo="FTMS"/>
<pk mz="217.071691" i="1211146.9" sn="10.10" a="294.15" fwhm="0.000338" res="641748.4" algo="FTMS"/>
<pk mz="217.108156" i="1140160.8" sn="9.36" a="255.78" fwhm="0.000282" res="769045.4" algo="FTMS"/>
<pk mz="217.662236" i="968234.7" sn="7.56" a="243.98" fwhm="0.000322" res="676131.0" algo="FTMS"/>
<pk mz="218.020502" i="3063647.0" sn="29.42" a="681.05" fwhm="0.000243" res="895396.6" algo="FTMS"/>
<pk mz="218.020949" i="11401823.0" sn="116.40" a="3486.98" fwhm="0.000302" res="721235.1" algo="FTMS"/>
<pk mz="218.065711" i="4500346.0" sn="44.19" a="1031.27" fwhm="0.000255" res="854108.6" algo="FTMS"/>
<pk mz="218.066151" i="19908218.0" sn="204.12" a="5944.59" fwhm="0.000297" res="735020.3" algo="FTMS"/>
<pk mz="218.074659" i="1419391.1" sn="12.21" a="242.04" fwhm="0.000218" res="999104.8" algo="FTMS"/>
<pk mz="218.075114" i="4023167.5" sn="39.24" a="1037.19" fwhm="0.000276" res="791002.0" algo="FTMS"/>
<pk mz="218.103401" i="2108560.3" sn="19.36" a="541.25" fwhm="0.000283" res="769485.4" algo="FTMS"/>
<pk mz="219.042080" i="2824888.3" sn="26.79" a="742.88" fwhm="0.000282" res="776538.6" algo="FTMS"/>
<pk mz="219.069539" i="2620488.5" sn="24.67" a="638.17" fwhm="0.000265" res="827416.9" algo="FTMS"/>
<pk mz="219.078441" i="996621.6" sn="7.81" a="153.39" fwhm="0.000256" res="857437.0" algo="FTMS"/>
<pk mz="219.799908" i="1013889.8" sn="7.99" a="339.25" fwhm="0.000447" res="491977.7" algo="FTMS"/>
<pk mz="220.045046" i="21844736.0" sn="224.21" a="5264.21" fwhm="0.000239" res="921338.5" algo="FTMS"/>
<pk mz="220.045404" i="85830400.0" z="-1" sn="888.40" a="25362.11" fwhm="0.000289" res="760297.1" algo="FTMS" component_name="R" deconvoluted_molecular_mass="220.045466" deconvoluted_isotopic_mass="220.045547"/>
<pk mz="220.048317" i="1136449.5" sn="9.26" a="209.35" fwhm="0.000255" res="863280.7" algo="FTMS"/>
<pk mz="220.081841" i="939220.9" sn="7.21" a="183.16" fwhm="0.000261" res="843610.1" algo="FTMS"/>
<pk mz="220.764915" i="999005.6" sn="7.83" a="216.31" fwhm="0.000332" res="664316.0" algo="FTMS"/>
<pk mz="221.048334" i="1028415.4" sn="8.09" a="145.69" fwhm="0.000209" res="1058425.9" algo="FTMS"/>
<pk mz="221.048753" i="4016959.8" z="-1" sn="38.96" a="1134.23" fwhm="0.000305" res="725021.2" algo="FTMS" component_name="R" deconvoluted_molecular_mass="220.045466" deconvoluted_isotopic_mass="221.048897"/>
<pk mz="221.057722" i="1667780.8" sn="14.69" a="340.60" fwhm="0.000250" res="885274.1" algo="FTMS"/>
<pk mz="221.485008" i="970903.4" sn="7.49" a="171.33" fwhm="0.000282" res="785627.9" algo="FTMS"/>
<pk mz="222.048904" i="2362741.3" z="-1" sn="21.87" a="500.00" fwhm="0.000239" res="928959.6" algo="FTMS" component_name="R" deconvoluted_molecular_mass="220.045466" deconvoluted_isotopic_mass="222.049050"/>
<pk mz="222.097479" i="2543376.5" sn="23.73" a="602.45" fwhm="0.000272" res="816356.6" algo="FTMS"/>
<pk mz="223.024828" i="1177876.3" sn="9.62" a="237.27" fwhm="0.000249" res="895047.9" algo="FTMS"/>
<pk mz="223.061176" i="2013992.3" sn="18.26" a="482.25" fwhm="0.000280" res="796068.7" algo="FTMS"/>
<pk mz="223.170334" i="1516132.4" sn="13.12" a="342.67" fwhm="0.000297" res="752606.6" algo="FTMS"/>
<pk mz="224.064526" i="3694028.3" sn="35.42" a="1037.43" fwhm="0.000302" res="742783.3" algo="FTMS"/>
<pk mz="225.003663" i="1303107.5" sn="10.85" a="238.95" fwhm="0.000236" res="952982.1" algo="FTMS"/>
<pk mz="225.004057" i="2833475.8" sn="26.57" a="726.15" fwhm="0.000287" res="783238.7" algo="FTMS"/>
<pk mz="226.035672" i="1152033.0" sn="9.29" a="230.80" fwhm="0.000272" res="832241.7" algo="FTMS"/>
<pk mz="226.108442" i="2290182.8" sn="20.98" a="637.74" fwhm="0.000307" res="737173.0" algo="FTMS"/>
<pk mz="227.067315" i="1410353.3" sn="11.88" a="316.00" fwhm="0.000278" res="815838.9" algo="FTMS"/>
<pk mz="227.140104" i="1184150.0" sn="9.56" a="243.81" fwhm="0.000268" res="847407.2" algo="FTMS"/>
<pk mz="227.299815" i="935398.4" sn="7.02" a="209.91" fwhm="0.000318" res="714545.8" algo="FTMS"/>
<pk mz="227.502269" i="1114155.9" sn="8.85" a="278.66" fwhm="0.000368" res="617623.0" algo="FTMS"/>
<pk mz="228.087828" i="1076430.3" sn="8.46" a="300.97" fwhm="0.000385" res="591728.7" algo="FTMS"/>
<pk mz="229.026003" i="1434677.6" sn="12.12" a="279.55" fwhm="0.000237" res="968096.0" algo="FTMS"/>
<pk mz="229.026416" i="5156277.5" sn="50.15" a="1498.82" fwhm="0.000308" res="744650.6" algo="FTMS"/>
<pk mz="229.030748" i="985815.8" sn="7.53" a="199.30" fwhm="0.000326" res="702179.1" algo="FTMS"/>
<pk mz="229.053857" i="1192194.9" sn="9.64" a="260.47" fwhm="0.000288" res="794922.1" algo="FTMS"/>
<pk mz="229.071720" i="1418251.4" sn="11.95" a="336.27" fwhm="0.000291" res="785852.6" algo="FTMS"/>
<pk mz="229.108139" i="1794524.9" sn="15.79" a="391.09" fwhm="0.000262" res="874794.7" algo="FTMS"/>
<pk mz="229.144532" i="1050478.3" sn="8.19" a="237.91" fwhm="0.000306" res="749995.4" algo="FTMS"/>
<pk mz="229.771350" i="1077206.4" sn="8.42" a="261.09" fwhm="0.000323" res="710837.9" algo="FTMS"/>
<pk mz="230.029380" i="32968590.0" sn="333.02" a="8600.89" fwhm="0.000276" res="833234.2" algo="FTMS"/>
<pk mz="230.029765" i="167366544.0" z="-1" sn="1700.93" a="53569.96" fwhm="0.000312" res="736296.7" algo="FTMS" component_name="K" deconvoluted_molecular_mass="230.029895" deconvoluted_isotopic_mass="230.029922"/>
<pk mz="230.032967" i="2013456.1" sn="17.95" a="531.59" fwhm="0.000312" res="736927.3" algo="FTMS"/>
<pk mz="230.066193" i="1742239.6" sn="15.19" a="443.65" fwhm="0.000305" res="754274.7" algo="FTMS"/>
<pk mz="231.032704" i="2061016.1" sn="18.43" a="441.07" fwhm="0.000262" res="881912.3" algo="FTMS"/>
<pk mz="231.033124" i="8413016.0" z="-1" sn="83.08" a="2558.94" fwhm="0.000314" res="735269.6" algo="FTMS" component_name="K" deconvoluted_molecular_mass="230.029895" deconvoluted_isotopic_mass="231.033283"/>
<pk mz="231.069491" i="2467688.8" sn="22.57" a="665.38" fwhm="0.000312" res="739791.4" algo="FTMS"/>
<pk mz="231.087397" i="2120432.8" sn="19.04" a="648.15" fwhm="0.000333" res="693470.7" algo="FTMS"/>
<pk mz="232.034015" i="2031888.9" z="-1" sn="18.13" a="538.99" fwhm="0.000308" res="752893.3" algo="FTMS" component_name="K" deconvoluted_molecular_mass="230.029895" deconvoluted_isotopic_mass="232.034176"/>
<pk mz="232.045435" i="2789397.8" sn="25.84" a="719.17" fwhm="0.000288" res="805660.6" algo="FTMS"/>
<pk mz="232.081810" i="2413477.5" sn="22.01" a="656.00" fwhm="0.000311" res="746821.2" algo="FTMS"/>
<pk mz="232.090342" i="2471465.3" sn="22.60" a="536.96" fwhm="0.000275" res="843344.6" algo="FTMS"/>
<pk mz="232.090758" i="12049193.0" sn="120.09" a="3843.21" fwhm="0.000321" res="722467.0" algo="FTMS"/>
<pk mz="233.057704" i="1843266.3" sn="16.16" a="469.33" fwhm="0.000301" res="774369.8" algo="FTMS"/>
<pk mz="233.094105" i="2069457.3" sn="18.45" a="516.83" fwhm="0.000305" res="764396.7" algo="FTMS"/>
<pk mz="233.154703" i="3107818.3" sn="28.99" a="909.20" fwhm="0.000320" res="729737.5" algo="FTMS"/>
<pk mz="233.341021" i="982327.0" sn="7.42" a="268.56" fwhm="0.000440" res="530430.7" algo="FTMS"/>
<pk mz="234.015894" i="3241031.8" sn="30.33" a="996.09" fwhm="0.000334" res="700369.5" algo="FTMS"/>
<pk mz="234.048886" i="4368213.0" sn="41.77" a="1413.38" fwhm="0.000335" res="698147.0" algo="FTMS"/>
<pk mz="234.060625" i="10785370.0" sn="106.88" a="2618.18" fwhm="0.000252" res="928782.5" algo="FTMS"/>
<pk mz="234.061053" i="57861720.0" z="-1" sn="584.55" a="19697.47" fwhm="0.000338" res="691650.9" algo="FTMS" component_name="X" deconvoluted_molecular_mass="234.061219" deconvoluted_isotopic_mass="234.061216"/>
<pk mz="234.070025" i="2170589.3" sn="19.47" a="540.63" fwhm="0.000280" res="836331.4" algo="FTMS"/>
<pk mz="235.024788" i="1294481.3" sn="10.58" a="320.37" fwhm="0.000299" res="785538.1" algo="FTMS"/>
<pk mz="235.064025" i="1200224.3" sn="9.62" a="237.02" fwhm="0.000251" res="936424.8" algo="FTMS"/>
<pk mz="235.064436" i="4027616.5" z="-1" sn="38.31" a="1162.17" fwhm="0.000311" res="755203.1" algo="FTMS" component_name="X" deconvoluted_molecular_mass="234.061219" deconvoluted_isotopic_mass="235.064601"/>
<pk mz="235.073359" i="2343523.8" sn="21.22" a="598.31" fwhm="0.000300" res="782989.5" algo="FTMS"/>
<pk mz="236.040324" i="1880780.9" sn="16.47" a="545.38" fwhm="0.000338" res="698684.8" algo="FTMS"/>
<pk mz="236.076750" i="1559194.1" sn="13.22" a="443.90" fwhm="0.000360" res="656607.4" algo="FTMS"/>
<pk mz="237.040441" i="1174322.6" sn="9.32" a="224.20" fwhm="0.000270" res="879210.4" algo="FTMS"/>
<pk mz="238.035650" i="1009671.4" sn="7.65" a="217.64" fwhm="0.000303" res="784621.4" algo="FTMS"/>
<pk mz="239.019716" i="2195657.8" sn="19.65" a="709.05" fwhm="0.000358" res="667792.0" algo="FTMS"/>
<pk mz="239.056127" i="1776725.3" sn="15.41" a="559.22" fwhm="0.000369" res="648475.9" algo="FTMS"/>
<pk mz="239.128877" i="2320364.5" sn="20.91" a="639.30" fwhm="0.000319" res="748774.6" algo="FTMS"/>
<pk mz="240.014956" i="2632705.3" sn="23.99" a="785.20" fwhm="0.000341" res="704070.4" algo="FTMS"/>
<pk mz="241.046133" i="5302709.0" sn="50.90" a="1322.67" fwhm="0.000271" res="890310.7" algo="FTMS"/>
<pk mz="241.046595" i="29401014.0" sn="293.85" a="10549.46" fwhm="0.000358" res="674037.8" algo="FTMS"/>
<pk mz="241.071737" i="1631676.5" sn="13.89" a="399.98" fwhm="0.000317" res="760680.6" algo="FTMS"/>
<pk mz="241.082987" i="3076799.8" sn="28.46" a="991.08" fwhm="0.000360" res="670125.3" algo="FTMS"/>
<pk mz="241.108087" i="1081671.1" sn="8.35" a="250.90" fwhm="0.000313" res="769358.1" algo="FTMS"/>
<pk mz="241.136473" i="2309967.3" sn="20.73" a="654.67" fwhm="0.000324" res="743116.1" algo="FTMS"/>
<pk mz="241.994274" i="1271619.1" sn="10.26" a="405.00" fwhm="0.000413" res="585335.9" algo="FTMS"/>
<pk mz="242.049940" i="3160530.8" sn="29.30" a="979.94" fwhm="0.000338" res="715528.1" algo="FTMS"/>
<pk mz="242.066971" i="964695.4" sn="7.16" a="137.77" fwhm="0.000302" res="801385.7" algo="FTMS"/>
<pk mz="242.103372" i="1662305.5" sn="14.20" a="471.11" fwhm="0.000356" res="680098.4" algo="FTMS"/>
<pk mz="243.033259" i="3497693.3" sn="32.59" a="1147.44" fwhm="0.000350" res="694950.6" algo="FTMS"/>
<pk mz="243.042086" i="1507423.6" sn="12.59" a="426.19" fwhm="0.000324" res="749742.9" algo="FTMS"/>
<pk mz="243.062261" i="1230501.0" sn="9.81" a="309.49" fwhm="0.000334" res="727468.8" algo="FTMS"/>
<pk mz="243.069536" i="1034470.9" sn="7.84" a="248.17" fwhm="0.000328" res="741275.6" algo="FTMS"/>
<pk mz="243.087419" i="1580139.6" sn="13.32" a="390.73" fwhm="0.000329" res="739225.2" algo="FTMS"/>
<pk mz="243.123790" i="1984629.1" sn="17.39" a="503.15" fwhm="0.000313" res="777844.9" algo="FTMS"/>
<pk mz="243.160260" i="1272958.8" sn="10.23" a="400.99" fwhm="0.000410" res="592762.5" algo="FTMS"/>
<pk mz="243.196597" i="1018472.3" sn="7.68" a="345.13" fwhm="0.000547" res="444481.8" algo="FTMS"/>
<pk mz="244.044944" i="5258978.5" sn="50.28" a="1213.49" fwhm="0.000244" res="1001274.4" algo="FTMS"/>
<pk mz="244.045406" i="32142050.0" sn="320.41" a="12160.02" fwhm="0.000375" res="651470.6" algo="FTMS"/>
<pk mz="244.081824" i="3445483.8" sn="32.06" a="1190.43" fwhm="0.000364" res="669890.8" algo="FTMS"/>
<pk mz="244.082633" i="1032331.9" sn="7.81" a="324.23" fwhm="0.000412" res="591729.5" algo="FTMS"/>
<pk mz="245.048777" i="3202392.8" sn="29.62" a="1333.36" fwhm="0.000463" res="529349.1" algo="FTMS"/>
<pk mz="245.066701" i="1389789.0" sn="11.40" a="412.38" fwhm="0.000358" res="683617.9" algo="FTMS"/>
<pk mz="245.085187" i="1577313.5" sn="13.29" a="456.09" fwhm="0.000351" res="698746.9" algo="FTMS"/>
<pk mz="245.094108" i="1168291.6" sn="9.18" a="259.76" fwhm="0.000343" res="714681.8" algo="FTMS"/>
<pk mz="245.103058" i="3786725.8" sn="35.49" a="1258.68" fwhm="0.000362" res="676648.8" algo="FTMS"/>
<pk mz="245.114297" i="1078312.4" sn="8.27" a="229.45" fwhm="0.000322" res="760389.9" algo="FTMS"/>
<pk mz="246.024698" i="4402108.5" sn="41.53" a="1513.96" fwhm="0.000364" res="675815.3" algo="FTMS"/>
<pk mz="246.061055" i="2887364.8" sn="26.36" a="1003.54" fwhm="0.000362" res="679553.5" algo="FTMS"/>
<pk mz="247.036498" i="4648860.5" sn="44.00" a="1132.90" fwhm="0.000288" res="859230.2" algo="FTMS"/>
<pk mz="247.036994" i="26809756.0" sn="265.91" a="10206.79" fwhm="0.000379" res="651865.1" algo="FTMS"/>
<pk mz="247.063940" i="2549410.5" sn="22.97" a="649.99" fwhm="0.000290" res="852207.2" algo="FTMS"/>
<pk mz="247.064444" i="15145379.0" sn="149.11" a="5581.18" fwhm="0.000374" res="660464.6" algo="FTMS"/>
<pk mz="247.082328" i="1525158.4" sn="12.72" a="423.72" fwhm="0.000359" res="688558.2" algo="FTMS"/>
<pk mz="247.118701" i="1954606.1" sn="17.02" a="673.84" fwhm="0.000410" res="602538.8" algo="FTMS"/>
<pk mz="247.549552" i="997385.6" sn="7.43" a="295.37" fwhm="0.000475" res="521165.2" algo="FTMS"/>
<pk mz="248.032786" i="19280494.0" sn="190.51" a="8016.33" fwhm="0.000409" res="606470.5" algo="FTMS"/>
<pk mz="248.036419" i="26404462.0" sn="261.85" a="11212.11" fwhm="0.000414" res="599364.3" algo="FTMS"/>
<pk mz="248.040208" i="1241114240.0" z="-1" sn="12425.75" a="471767.13" fwhm="0.000381" res="650789.7" algo="FTMS" component_name="B" deconvoluted_molecular_mass="248.040403" deconvoluted_isotopic_mass="248.040393"/>
<pk mz="248.043911" i="12426864.0" sn="121.88" a="4701.29" fwhm="0.000380" res="652028.7" algo="FTMS"/>
<pk mz="248.067799" i="1231860.9" sn="9.78" a="402.11" fwhm="0.000394" res="629498.2" algo="FTMS"/>
<pk mz="248.076728" i="4696694.5" sn="44.47" a="1731.17" fwhm="0.000393" res="631194.6" algo="FTMS"/>
<pk mz="248.085164" i="1473016.4" sn="12.19" a="343.21" fwhm="0.000299" res="830815.8" algo="FTMS"/>
<pk mz="248.085677" i="8480376.0" sn="82.36" a="3192.11" fwhm="0.000388" res="639108.3" algo="FTMS"/>
<pk mz="249.043179" i="6218038.5" sn="59.70" a="1900.82" fwhm="0.000335" res="743848.8" algo="FTMS"/>
<pk mz="249.043708" i="50997048.0" z="-1" sn="508.11" a="20171.90" fwhm="0.000389" res="639706.5" algo="FTMS" component_name="B" deconvoluted_molecular_mass="248.040403" deconvoluted_isotopic_mass="249.043894"/>
<pk mz="249.089086" i="1000255.5" sn="7.45" a="211.14" fwhm="0.000316" res="788359.8" algo="FTMS"/>
<pk mz="250.043293" i="3195890.8" sn="29.34" a="766.93" fwhm="0.000263" res="952356.7" algo="FTMS"/>
<pk mz="250.043788" i="20473842.0" sn="201.75" a="8379.43" fwhm="0.000403" res="620455.4" algo="FTMS"/>
<pk mz="250.044571" i="11731955.0" sn="114.52" a="4507.58" fwhm="0.000396" res="632173.0" algo="FTMS"/>
<pk mz="250.046673" i="2689523.5" sn="24.28" a="592.03" fwhm="0.000254" res="985547.9" algo="FTMS"/>
<pk mz="250.047168" i="15103988.0" z="-1" sn="148.16" a="5920.35" fwhm="0.000399" res="627433.3" algo="FTMS" component_name="B" deconvoluted_molecular_mass="248.040403" deconvoluted_isotopic_mass="250.047356"/>
<pk mz="250.056005" i="3002869.0" sn="27.41" a="1025.41" fwhm="0.000378" res="660800.1" algo="FTMS"/>
<pk mz="251.019751" i="1502624.6" sn="12.44" a="467.92" fwhm="0.000391" res="642674.0" algo="FTMS"/>
<pk mz="251.047154" i="2678949.3" sn="24.18" a="905.60" fwhm="0.000385" res="651699.7" algo="FTMS"/>
<pk mz="251.050495" i="1002789.9" z="-1" sn="7.45" a="288.96" fwhm="0.000417" res="602683.7" algo="FTMS" component_name="B" deconvoluted_molecular_mass="248.040403" deconvoluted_isotopic_mass="251.050685"/>
<pk mz="251.056115" i="1177062.9" sn="9.19" a="328.41" fwhm="0.000363" res="691306.6" algo="FTMS"/>
<pk mz="251.095746" i="2360621.8" sn="21.00" a="802.98" fwhm="0.000390" res="644539.1" algo="FTMS"/>
<pk mz="251.509122" i="975412.1" sn="7.18" a="327.93" fwhm="0.000456" res="551025.7" algo="FTMS"/>
<pk mz="253.035370" i="2257898.0" sn="19.97" a="762.63" fwhm="0.000390" res="648055.9" algo="FTMS"/>
<pk mz="253.071726" i="2659567.5" sn="23.98" a="880.81" fwhm="0.000370" res="683447.4" algo="FTMS"/>
<pk mz="253.144504" i="3720698.8" sn="34.44" a="1307.04" fwhm="0.000374" res="676535.5" algo="FTMS"/>
<pk mz="254.030560" i="1177982.9" sn="9.16" a="333.38" fwhm="0.000386" res="657599.5" algo="FTMS"/>
<pk mz="255.051024" i="10279695.0" sn="99.66" a="4210.59" fwhm="0.000412" res="618458.7" algo="FTMS"/>
<pk mz="255.061726" i="12542736.0" sn="122.16" a="3488.86" fwhm="0.000326" res="782337.1" algo="FTMS"/>
<pk mz="255.062234" i="103312144.0" z="-1" sn="1024.67" a="42863.97" fwhm="0.000405" res="629994.3" algo="FTMS" component_name="P" deconvoluted_molecular_mass="255.062432" deconvoluted_isotopic_mass="255.062429"/>
<pk mz="255.066125" i="1103504.6" sn="8.42" a="302.52" fwhm="0.000367" res="694675.9" algo="FTMS"/>
<pk mz="255.087384" i="1138451.5" sn="8.77" a="265.26" fwhm="0.000362" res="703699.5" algo="FTMS"/>
<pk mz="255.123798" i="1387544.4" sn="11.24" a="357.69" fwhm="0.000342" res="747039.2" algo="FTMS"/>
<pk mz="255.160141" i="1352541.4" sn="10.89" a="414.72" fwhm="0.000409" res="623726.5" algo="FTMS"/>
<pk mz="255.232947" i="1026471.3" sn="7.65" a="273.20" fwhm="0.000363" res="702300.3" algo="FTMS"/>
<pk mz="256.046283" i="2332562.3" sn="20.64" a="803.06" fwhm="0.000383" res="667892.5" algo="FTMS"/>
<pk mz="256.054369" i="1485587.4" sn="12.22" a="409.86" fwhm="0.000367" res="698448.4" algo="FTMS"/>
<pk mz="256.065050" i="1667732.8" sn="14.03" a="430.39" fwhm="0.000334" res="766932.8" algo="FTMS"/>
<pk mz="256.065603" i="10632085.0" z="-1" sn="103.16" a="4276.70" fwhm="0.000409" res="626742.6" algo="FTMS" component_name="P" deconvoluted_molecular_mass="255.062432" deconvoluted_isotopic_mass="256.065801"/>
<pk mz="256.993932" i="1039240.6" sn="7.75" a="269.38" fwhm="0.000366" res="702793.5" algo="FTMS"/>
<pk mz="257.041471" i="2580750.3" sn="23.02" a="1014.79" fwhm="0.000433" res="593538.6" algo="FTMS"/>
<pk mz="257.048831" i="11696143.0" sn="113.32" a="5451.52" fwhm="0.000470" res="547335.4" algo="FTMS"/>
<pk mz="257.057682" i="1306128.3" sn="10.39" a="370.55" fwhm="0.000356" res="722120.2" algo="FTMS"/>
<pk mz="257.066658" i="1360017.4" sn="10.93" a="546.29" fwhm="0.000484" res="531108.8" algo="FTMS"/>
<pk mz="257.068972" i="1158417.6" z="-1" sn="8.93" a="314.62" fwhm="0.000362" res="710831.9" algo="FTMS" component_name="P" deconvoluted_molecular_mass="255.062432" deconvoluted_isotopic_mass="257.069171"/>
<pk mz="257.103051" i="3034645.8" sn="27.52" a="1097.95" fwhm="0.000390" res="658396.2" algo="FTMS"/>
<pk mz="257.139463" i="2823450.3" sn="25.42" a="940.20" fwhm="0.000374" res="688356.9" algo="FTMS"/>
<pk mz="257.175828" i="2339614.5" sn="20.63" a="779.84" fwhm="0.000390" res="659553.5" algo="FTMS"/>
<pk mz="257.212236" i="1962658.9" sn="16.90" a="665.26" fwhm="0.000413" res="622222.2" algo="FTMS"/>
<pk mz="258.052083" i="1744772.8" sn="14.74" a="601.33" fwhm="0.000430" res="600602.2" algo="FTMS"/>
<pk mz="258.061121" i="1568517.8" sn="12.99" a="468.61" fwhm="0.000377" res="683809.1" algo="FTMS"/>
<pk mz="258.098297" i="2667402.0" sn="23.88" a="919.71" fwhm="0.000383" res="673192.8" algo="FTMS"/>
<pk mz="258.340378" i="1058149.1" sn="7.93" a="319.70" fwhm="0.000426" res="606717.7" algo="FTMS"/>
<pk mz="259.064466" i="1887604.0" sn="16.15" a="646.76" fwhm="0.000406" res="638354.6" algo="FTMS"/>
<pk mz="259.082295" i="2535925.8" sn="22.57" a="986.95" fwhm="0.000436" res="594288.3" algo="FTMS"/>
<pk mz="259.101597" i="1024247.9" sn="7.60" a="241.39" fwhm="0.000366" res="708105.7" algo="FTMS"/>
<pk mz="259.118719" i="4184569.8" sn="38.90" a="1704.77" fwhm="0.000419" res="618564.6" algo="FTMS"/>
<pk mz="259.119999" i="1042361.9" sn="7.78" a="369.96" fwhm="0.000526" res="492904.3" algo="FTMS"/>
<pk mz="259.129922" i="2347899.0" sn="20.71" a="849.16" fwhm="0.000412" res="628303.8" algo="FTMS"/>
<pk mz="259.155037" i="1452285.6" sn="11.84" a="451.38" fwhm="0.000365" res="710283.8" algo="FTMS"/>
<pk mz="259.191512" i="2026753.5" sn="17.53" a="736.32" fwhm="0.000423" res="612169.7" algo="FTMS"/>
<pk mz="260.040337" i="6879577.0" sn="65.60" a="2871.05" fwhm="0.000429" res="606826.1" algo="FTMS"/>
<pk mz="260.049345" i="1135641.6" sn="8.70" a="325.71" fwhm="0.000412" res="631344.8" algo="FTMS"/>
<pk mz="260.133316" i="1134434.0" sn="8.69" a="366.57" fwhm="0.000409" res="636247.9" algo="FTMS"/>
<pk mz="261.052090" i="4524475.0" sn="42.11" a="1310.97" fwhm="0.000347" res="751837.6" algo="FTMS"/>
<pk mz="261.052636" i="37596604.0" sn="368.49" a="16224.89" fwhm="0.000429" res="608780.5" algo="FTMS"/>
<pk mz="261.080089" i="2145469.5" sn="18.63" a="757.29" fwhm="0.000409" res="637960.9" algo="FTMS"/>
<pk mz="261.097938" i="2254271.3" sn="19.71" a="756.89" fwhm="0.000402" res="649106.3" algo="FTMS"/>
<pk mz="261.134358" i="1897922.6" sn="16.19" a="661.95" fwhm="0.000393" res="664134.0" algo="FTMS"/>
<pk mz="262.047577" i="20334102.0" sn="198.13" a="9642.25" fwhm="0.000463" res="565519.4" algo="FTMS"/>
<pk mz="262.051633" i="29488662.0" sn="288.47" a="13637.21" fwhm="0.000455" res="576566.4" algo="FTMS"/>
<pk mz="262.055835" i="1665920512.0" z="-1" sn="16437.94" a="709200.25" fwhm="0.000430" res="609698.0" algo="FTMS" component_name="A" deconvoluted_molecular_mass="262.056026" deconvoluted_isotopic_mass="262.056042"/>
<pk mz="262.059974" i="15790615.0" sn="153.29" a="6836.74" fwhm="0.000428" res="612058.3" algo="FTMS"/>
<pk mz="262.092400" i="1334169.5" sn="10.62" a="415.77" fwhm="0.000398" res="658988.4" algo="FTMS"/>
<pk mz="263.044022" i="49704556.0" z="-1" sn="487.98" a="21910.69" fwhm="0.000434" res="605467.3" algo="FTMS" component_name="a" deconvoluted_molecular_mass="263.044230" deconvoluted_isotopic_mass="263.044231"/>
<pk mz="263.058797" i="8355436.0" sn="79.91" a="2263.70" fwhm="0.000327" res="804627.5" algo="FTMS"/>
<pk mz="263.059322" i="95374960.0" z="-1" sn="938.69" a="42167.22" fwhm="0.000433" res="608165.7" algo="FTMS" component_name="A" deconvoluted_molecular_mass="262.056026" deconvoluted_isotopic_mass="263.059531"/>
<pk mz="264.035283" i="1609402.8" sn="13.34" a="568.82" fwhm="0.000439" res="601834.9" algo="FTMS"/>
<pk mz="264.047362" i="4804283.5" z="-1" sn="44.87" a="1929.82" fwhm="0.000426" res="619238.9" algo="FTMS" component_name="a" deconvoluted_molecular_mass="263.044230" deconvoluted_isotopic_mass="264.047573"/>
<pk mz="264.059676" i="2549948.5" sn="22.62" a="627.40" fwhm="0.000316" res="834545.8" algo="FTMS"/>
<pk mz="264.060252" i="17258172.0" z="-1" sn="167.77" a="7668.84" fwhm="0.000439" res="601236.7" algo="FTMS" component_name="A" deconvoluted_molecular_mass="262.056026" deconvoluted_isotopic_mass="264.060462"/>
<pk mz="264.062709" i="3098812.8" sn="28.04" a="1320.35" fwhm="0.000470" res="561423.9" algo="FTMS"/>
<pk mz="264.071635" i="1186877.5" sn="9.17" a="328.90" fwhm="0.000376" res="701420.1" algo="FTMS"/>
<pk mz="264.144419" i="1113923.3" sn="8.45" a="327.54" fwhm="0.000419" res="629863.9" algo="FTMS"/>
<pk mz="264.160566" i="1144388.5" sn="8.75" a="307.70" fwhm="0.000390" res="676627.8" algo="FTMS"/>
<pk mz="264.999024" i="1375235.9" sn="10.98" a="465.26" fwhm="0.000450" res="589470.8" algo="FTMS"/>
<pk mz="265.035376" i="1763846.5" sn="14.80" a="638.23" fwhm="0.000438" res="605636.3" algo="FTMS"/>
<pk mz="265.040484" i="2305543.0" sn="20.13" a="540.90" fwhm="0.000310" res="853775.5" algo="FTMS"/>
<pk mz="265.041039" i="14732039.0" sn="142.29" a="6403.89" fwhm="0.000437" res="606335.4" algo="FTMS"/>
<pk mz="265.057836" i="5991688.0" sn="56.37" a="2627.40" fwhm="0.000448" res="591647.9" algo="FTMS"/>
<pk mz="265.063594" i="1428872.6" z="-1" sn="11.51" a="446.14" fwhm="0.000409" res="648415.0" algo="FTMS" component_name="A" deconvoluted_molecular_mass="262.056026" deconvoluted_isotopic_mass="265.063807"/>
<pk mz="265.071761" i="1823241.3" sn="15.39" a="568.64" fwhm="0.000400" res="662648.2" algo="FTMS"/>
<pk mz="265.074931" i="1125577.5" sn="8.53" a="367.27" fwhm="0.000442" res="599734.8" algo="FTMS"/>
<pk mz="265.147864" i="3448590.8" sn="31.37" a="1329.33" fwhm="0.000418" res="634498.7" algo="FTMS"/>
<pk mz="265.490136" i="977895.6" sn="7.08" a="304.31" fwhm="0.000430" res="617663.5" algo="FTMS"/>
<pk mz="266.042093" i="4112718.5" sn="37.89" a="1741.17" fwhm="0.000436" res="610805.3" algo="FTMS"/>
<pk mz="266.044382" i="1434702.8" sn="11.57" a="385.51" fwhm="0.000357" res="744574.7" algo="FTMS"/>
<pk mz="266.050906" i="983887.1" sn="7.14" a="201.87" fwhm="0.000326" res="815781.1" algo="FTMS"/>
<pk mz="266.075085" i="4356433.0" sn="40.29" a="1832.81" fwhm="0.000456" res="583135.3" algo="FTMS"/>
<pk mz="266.088932" i="1109585.8" sn="8.37" a="173.26" fwhm="0.000212" res="1252880.8" algo="FTMS"/>
<pk mz="266.089477" i="9064274.0" sn="86.57" a="3922.50" fwhm="0.000444" res="599322.4" algo="FTMS"/>
<pk mz="267.014603" i="1871504.3" sn="15.86" a="595.50" fwhm="0.000399" res="668907.4" algo="FTMS"/>
<pk mz="267.051005" i="1991442.6" sn="17.04" a="686.75" fwhm="0.000424" res="629954.4" algo="FTMS"/>
<pk mz="267.073472" i="9243540.0" sn="88.33" a="4036.83" fwhm="0.000448" res="595681.6" algo="FTMS"/>
<pk mz="267.087425" i="1328149.1" sn="10.52" a="329.99" fwhm="0.000340" res="786428.4" algo="FTMS"/>
<pk mz="267.092809" i="1213077.4" sn="9.39" a="292.94" fwhm="0.000384" res="695962.6" algo="FTMS"/>
<pk mz="267.160227" i="1134681.9" sn="8.62" a="425.93" fwhm="0.000541" res="493827.8" algo="FTMS"/>
<pk mz="268.046168" i="1025042.4" sn="7.54" a="293.04" fwhm="0.000408" res="657244.4" algo="FTMS"/>
<pk mz="268.054361" i="7270867.0" sn="68.94" a="3205.15" fwhm="0.000445" res="602710.3" algo="FTMS"/>
<pk mz="268.076809" i="1257428.3" sn="9.82" a="389.05" fwhm="0.000398" res="672978.4" algo="FTMS"/>
<pk mz="268.095670" i="1335253.5" sn="10.59" a="398.38" fwhm="0.000392" res="684171.2" algo="FTMS"/>
<pk mz="268.993910" i="1545100.1" sn="12.60" a="566.50" fwhm="0.000459" res="585532.3" algo="FTMS"/>
<pk mz="269.030290" i="2067214.4" sn="17.71" a="735.62" fwhm="0.000435" res="618837.7" algo="FTMS"/>
<pk mz="269.066653" i="3357456.5" sn="30.35" a="1464.45" fwhm="0.000474" res="567481.9" algo="FTMS"/>
<pk mz="269.103060" i="1730450.6" sn="14.42" a="563.59" fwhm="0.000390" res="689872.3" algo="FTMS"/>
<pk mz="269.131197" i="2662420.3" sn="23.54" a="988.17" fwhm="0.000411" res="654534.3" algo="FTMS"/>
<pk mz="269.139438" i="3158292.8" sn="28.40" a="1368.74" fwhm="0.000460" res="585401.5" algo="FTMS"/>
<pk mz="269.175866" i="1383703.0" sn="11.02" a="479.03" fwhm="0.000446" res="603416.9" algo="FTMS"/>
<pk mz="269.212203" i="1758361.1" sn="14.69" a="532.68" fwhm="0.000383" res="702476.9" algo="FTMS"/>
<pk mz="270.022306" i="2799432.0" sn="24.88" a="1170.42" fwhm="0.000462" res="583866.6" algo="FTMS"/>
<pk mz="270.025643" i="992520.3" sn="7.19" a="299.32" fwhm="0.000463" res="583827.0" algo="FTMS"/>
<pk mz="270.061894" i="1213642.4" sn="9.36" a="544.43" fwhm="0.000555" res="486396.3" algo="FTMS"/>
<pk mz="270.998878" i="976894.8" sn="7.04" a="426.67" fwhm="0.000635" res="426961.2" algo="FTMS"/>
<pk mz="271.045872" i="1576577.3" sn="12.91" a="674.52" fwhm="0.000514" res="526875.5" algo="FTMS"/>
<pk mz="271.064579" i="9386114.0" sn="89.37" a="4205.17" fwhm="0.000460" res="588715.8" algo="FTMS"/>
<pk mz="271.073326" i="1671298.8" sn="13.84" a="582.16" fwhm="0.000419" res="647523.4" algo="FTMS"/>
<pk mz="271.082315" i="2018819.3" sn="17.24" a="759.64" fwhm="0.000442" res="613642.0" algo="FTMS"/>
<pk mz="271.118714" i="3763333.3" sn="34.32" a="1594.03" fwhm="0.000460" res="589726.1" algo="FTMS"/>
<pk mz="271.155065" i="3062663.3" sn="27.46" a="1347.19" fwhm="0.000479" res="565631.3" algo="FTMS"/>
<pk mz="271.191449" i="3967113.3" sn="36.31" a="1692.68" fwhm="0.000456" res="594338.9" algo="FTMS"/>
<pk mz="272.041195" i="1110263.0" sn="8.34" a="353.84" fwhm="0.000421" res="645642.0" algo="FTMS"/>
<pk mz="272.067893" i="1238712.4" sn="9.60" a="301.31" fwhm="0.000379" res="718306.4" algo="FTMS"/>
<pk mz="272.113939" i="1434042.9" sn="11.51" a="568.82" fwhm="0.000479" res="568246.0" algo="FTMS"/>
<pk mz="273.025126" i="1069674.5" sn="7.94" a="234.67" fwhm="0.000347" res="785852.0" algo="FTMS"/>
<pk mz="273.043700" i="3644395.5" sn="33.15" a="1544.07" fwhm="0.000462" res="591231.0" algo="FTMS"/>
<pk mz="273.061581" i="1545452.4" sn="12.60" a="471.09" fwhm="0.000403" res="677015.0" algo="FTMS"/>
<pk mz="273.080117" i="1147885.4" sn="8.71" a="365.13" fwhm="0.000448" res="609397.3" algo="FTMS"/>
<pk mz="273.097973" i="4469230.5" sn="41.23" a="2129.55" fwhm="0.000502" res="544010.8" algo="FTMS"/>
<pk mz="273.109166" i="1401710.9" sn="11.20" a="448.48" fwhm="0.000416" res="656110.8" algo="FTMS"/>
<pk mz="273.134337" i="5808368.0" sn="54.34" a="2519.51" fwhm="0.000455" res="600139.6" algo="FTMS"/>
<pk mz="273.170759" i="2030066.0" sn="17.35" a="706.83" fwhm="0.000422" res="646846.5" algo="FTMS"/>
<pk mz="273.207130" i="1341043.9" sn="10.56" a="345.31" fwhm="0.000387" res="705334.8" algo="FTMS"/>
<pk mz="273.406520" i="1013502.2" sn="7.36" a="318.59" fwhm="0.000454" res="601922.0" algo="FTMS"/>
<pk mz="274.056012" i="2561311.3" sn="22.46" a="1028.60" fwhm="0.000442" res="620064.4" algo="FTMS"/>
<pk mz="274.083485" i="1917600.8" sn="16.18" a="771.02" fwhm="0.000459" res="597096.1" algo="FTMS"/>
<pk mz="274.093200" i="4248865.0" sn="38.91" a="1786.30" fwhm="0.000458" res="598455.7" algo="FTMS"/>
<pk mz="274.101234" i="1082145.6" sn="8.03" a="338.03" fwhm="0.000427" res="641951.8" algo="FTMS"/>
<pk mz="274.137724" i="1040163.4" sn="7.62" a="256.27" fwhm="0.000364" res="752387.0" algo="FTMS"/>
<pk mz="275.058761" i="5110098.0" sn="47.31" a="1347.91" fwhm="0.000316" res="869360.0" algo="FTMS"/>
<pk mz="275.059344" i="52236624.0" sn="506.83" a="25231.09" fwhm="0.000479" res="574298.7" algo="FTMS"/>
<pk mz="275.068252" i="3789906.5" sn="34.43" a="1608.03" fwhm="0.000470" res="584832.1" algo="FTMS"/>
<pk mz="275.077242" i="1538002.9" sn="12.48" a="537.29" fwhm="0.000418" res="658684.7" algo="FTMS"/>
<pk mz="275.096544" i="1097427.9" sn="8.18" a="315.11" fwhm="0.000390" res="705013.6" algo="FTMS"/>
<pk mz="275.113635" i="3137364.8" sn="28.07" a="1260.89" fwhm="0.000446" res="616968.4" algo="FTMS"/>
<pk mz="275.149991" i="1344086.5" sn="10.59" a="424.94" fwhm="0.000429" res="641918.2" algo="FTMS"/>
<pk mz="275.622510" i="991854.2" sn="7.15" a="305.35" fwhm="0.000466" res="591109.9" algo="FTMS"/>
<pk mz="276.071044" i="4000132.8" sn="36.48" a="968.55" fwhm="0.000282" res="978836.5" algo="FTMS"/>
<pk mz="276.071629" i="43901316.0" z="-1" sn="425.55" a="21633.06" fwhm="0.000484" res="569980.7" algo="FTMS" component_name="c" deconvoluted_molecular_mass="276.071970" deconvoluted_isotopic_mass="276.071860"/>
<pk mz="276.116960" i="1042951.0" sn="7.65" a="259.59" fwhm="0.000366" res="754849.6" algo="FTMS"/>
<pk mz="276.526062" i="980443.5" sn="7.04" a="227.91" fwhm="0.000454" res="608513.4" algo="FTMS"/>
<pk mz="276.998950" i="1473459.3" sn="11.85" a="484.38" fwhm="0.000442" res="627250.7" algo="FTMS"/>
<pk mz="277.023264" i="3769012.5" sn="34.23" a="1635.25" fwhm="0.000470" res="589818.0" algo="FTMS"/>
<pk mz="277.035411" i="2326069.0" sn="20.16" a="1121.04" fwhm="0.000535" res="517440.5" algo="FTMS"/>
<pk mz="277.059068" i="21287350.0" sn="205.05" a="5253.06" fwhm="0.000223" res="1243315.4" algo="FTMS"/>
<pk mz="277.059635" i="232747440.0" z="-1" sn="2266.93" a="113824.57" fwhm="0.000479" res="578793.1" algo="FTMS" component_name="F" deconvoluted_molecular_mass="277.059856" deconvoluted_isotopic_mass="277.059869"/>
<pk mz="277.074966" i="9052599.0" z="-1" sn="85.75" a="4455.97" fwhm="0.000493" res="562268.5" algo="FTMS" component_name="c" deconvoluted_molecular_mass="276.071970" deconvoluted_isotopic_mass="277.075199"/>
<pk mz="277.108170" i="1086520.8" sn="8.07" a="433.82" fwhm="0.000486" res="570344.5" algo="FTMS"/>
<pk mz="277.157641" i="1262331.3" sn="9.79" a="453.91" fwhm="0.000501" res="553614.6" algo="FTMS"/>
<pk mz="277.339489" i="1018692.4" sn="7.41" a="579.19" fwhm="0.000816" res="339763.1" algo="FTMS"/>
<pk mz="278.030701" i="1021735.4" sn="7.41" a="331.39" fwhm="0.000471" res="590543.5" algo="FTMS"/>
<pk mz="278.050877" i="9700840.0" sn="91.68" a="4726.21" fwhm="0.000499" res="557628.1" algo="FTMS"/>
<pk mz="278.062360" i="2310121.0" sn="19.92" a="658.94" fwhm="0.000391" res="711842.1" algo="FTMS"/>
<pk mz="278.063020" i="19388906.0" z="-1" sn="185.75" a="9778.79" fwhm="0.000500" res="556386.1" algo="FTMS" component_name="F" deconvoluted_molecular_mass="277.059856" deconvoluted_isotopic_mass="278.063255"/>
<pk mz="278.078198" i="1001577.9" z="-1" sn="7.21" a="291.84" fwhm="0.000426" res="652716.9" algo="FTMS" component_name="c" deconvoluted_molecular_mass="276.071970" deconvoluted_isotopic_mass="278.078433"/>
<pk mz="278.087337" i="1129450.4" sn="8.46" a="303.77" fwhm="0.000361" res="771168.5" algo="FTMS"/>
<pk mz="278.123645" i="1871596.3" sn="15.66" a="638.94" fwhm="0.000443" res="627705.8" algo="FTMS"/>
<pk mz="278.431197" i="1001147.9" sn="7.21" a="320.08" fwhm="0.000454" res="613093.0" algo="FTMS"/>
<pk mz="278.848411" i="1161809.5" sn="8.77" a="506.31" fwhm="0.000531" res="524837.4" algo="FTMS"/>
<pk mz="279.014631" i="4344346.0" sn="39.67" a="2126.26" fwhm="0.000512" res="545419.5" algo="FTMS"/>
<pk mz="279.020357" i="1631898.4" sn="13.33" a="616.77" fwhm="0.000456" res="611249.6" algo="FTMS"/>
<pk mz="279.038922" i="8488475.0" sn="79.91" a="4073.02" fwhm="0.000494" res="564479.9" algo="FTMS"/>
<pk mz="279.056083" i="6113820.0" sn="56.85" a="1831.41" fwhm="0.000374" res="745756.2" algo="FTMS"/>
<pk mz="279.056696" i="61149724.0" z="-1" sn="591.22" a="30604.80" fwhm="0.000493" res="566329.1" algo="FTMS" component_name="W" deconvoluted_molecular_mass="279.057253" deconvoluted_isotopic_mass="279.056933"/>
<pk mz="279.063187" i="1601820.6" sn="13.04" a="618.10" fwhm="0.000457" res="610994.1" algo="FTMS"/>
<pk mz="279.063819" i="1586972.6" z="-1" sn="12.90" a="561.35" fwhm="0.000431" res="647507.8" algo="FTMS" component_name="F" deconvoluted_molecular_mass="277.059856" deconvoluted_isotopic_mass="279.064056"/>
<pk mz="279.073539" i="1380381.1" sn="10.89" a="497.38" fwhm="0.000512" res="545056.6" algo="FTMS"/>
<pk mz="279.087404" i="1077917.9" z="-1" sn="7.96" a="281.76" fwhm="0.000394" res="708193.1" algo="FTMS" component_name="c" deconvoluted_molecular_mass="276.071970" deconvoluted_isotopic_mass="279.087641"/>
<pk mz="279.090026" i="1216542.0" sn="9.30" a="206.89" fwhm="0.000239" res="1167072.0" algo="FTMS"/>
<pk mz="279.090628" i="10146334.0" sn="96.00" a="4830.63" fwhm="0.000485" res="575541.0" algo="FTMS"/>
<pk mz="279.163545" i="1130529.9" sn="8.47" a="328.89" fwhm="0.000396" res="704556.7" algo="FTMS"/>
<pk mz="279.173289" i="999650.3" sn="7.20" a="309.06" fwhm="0.000482" res="579561.4" algo="FTMS"/>
<pk mz="280.022088" i="2374223.3" sn="20.54" a="1139.14" fwhm="0.000517" res="541682.4" algo="FTMS"/>
<pk mz="280.042295" i="1404112.3" sn="11.12" a="513.04" fwhm="0.000461" res="607687.5" algo="FTMS"/>
<pk mz="280.059317" i="1191889.1" sn="9.06" a="325.16" fwhm="0.000359" res="780963.3" algo="FTMS"/>
<pk mz="280.060047" i="6609489.0" z="-1" sn="61.66" a="3238.95" fwhm="0.000508" res="551410.3" algo="FTMS" component_name="W" deconvoluted_molecular_mass="279.057253" deconvoluted_isotopic_mass="280.060285"/>
<pk mz="280.066560" i="47182416.0" z="-1" sn="455.61" a="23776.25" fwhm="0.000496" res="564481.5" algo="FTMS" component_name="b" deconvoluted_molecular_mass="280.066797" deconvoluted_isotopic_mass="280.066798"/>
<pk mz="280.068741" i="4311633.5" sn="39.35" a="1891.21" fwhm="0.000461" res="607267.6" algo="FTMS"/>
<pk mz="281.030251" i="3516038.0" sn="31.63" a="1511.45" fwhm="0.000479" res="587096.9" algo="FTMS"/>
<pk mz="281.035933" i="2852742.3" sn="25.19" a="1340.80" fwhm="0.000532" res="528186.5" algo="FTMS"/>
<pk mz="281.052742" i="2881927.3" sn="25.47" a="1287.43" fwhm="0.000497" res="565158.4" algo="FTMS"/>
<pk mz="281.066622" i="7407240.0" z="-1" sn="69.41" a="3636.20" fwhm="0.000504" res="557764.4" algo="FTMS" component_name="W" deconvoluted_molecular_mass="279.057253" deconvoluted_isotopic_mass="281.066862"/>
<pk mz="281.069882" i="3608712.0" z="-1" sn="32.53" a="1595.52" fwhm="0.000481" res="584871.5" algo="FTMS" component_name="b" deconvoluted_molecular_mass="280.066797" deconvoluted_isotopic_mass="281.070123"/>
<pk mz="281.103086" i="1426697.9" sn="11.34" a="589.49" fwhm="0.000497" res="565374.3" algo="FTMS"/>
<pk mz="281.116123" i="1085642.6" sn="8.03" a="442.42" fwhm="0.000523" res="537205.5" algo="FTMS"/>
<pk mz="281.175814" i="1032525.9" sn="7.51" a="305.54" fwhm="0.000466" res="603185.0" algo="FTMS"/>
<pk mz="282.025524" i="1220670.0" sn="9.34" a="420.23" fwhm="0.000463" res="608507.6" algo="FTMS"/>
<pk mz="282.070015" i="21285568.0" sn="204.16" a="10892.41" fwhm="0.000514" res="548930.4" algo="FTMS"/>
<pk mz="282.084366" i="3546561.3" sn="31.78" a="1584.99" fwhm="0.000487" res="578872.0" algo="FTMS"/>
<pk mz="283.009522" i="1837047.8" sn="15.26" a="902.41" fwhm="0.000556" res="508681.4" algo="FTMS"/>
<pk mz="283.045922" i="2789882.0" sn="24.47" a="1307.18" fwhm="0.000506" res="559398.5" algo="FTMS"/>
<pk mz="283.068385" i="1767035.3" sn="14.58" a="687.77" fwhm="0.000479" res="590850.4" algo="FTMS"/>
<pk mz="283.073369" i="3557115.5" sn="31.89" a="1614.48" fwhm="0.000487" res="581451.8" algo="FTMS"/>
<pk mz="283.082305" i="3709180.0" sn="33.36" a="1623.94" fwhm="0.000485" res="583859.7" algo="FTMS"/>
<pk mz="283.118674" i="1429118.4" sn="11.31" a="533.05" fwhm="0.000491" res="577019.1" algo="FTMS"/>
<pk mz="283.137325" i="1547519.5" sn="12.46" a="548.03" fwhm="0.000435" res="651476.5" algo="FTMS"/>
<pk mz="283.155012" i="1071360.5" sn="7.86" a="302.21" fwhm="0.000425" res="666841.0" algo="FTMS"/>
<pk mz="283.191481" i="2743810.8" sn="24.02" a="1205.83" fwhm="0.000498" res="568941.9" algo="FTMS"/>
<pk mz="283.227821" i="1055236.9" sn="7.70" a="336.76" fwhm="0.000508" res="557990.1" algo="FTMS"/>
<pk mz="283.264248" i="984583.1" sn="7.02" a="297.35" fwhm="0.000508" res="557216.8" algo="FTMS"/>
<pk mz="284.041109" i="1452983.3" sn="11.54" a="676.99" fwhm="0.000512" res="554388.4" algo="FTMS"/>
<pk mz="284.839868" i="1071786.8" sn="7.86" a="439.65" fwhm="0.000567" res="502632.9" algo="FTMS"/>
<pk mz="285.025215" i="1129463.0" sn="8.42" a="448.57" fwhm="0.000529" res="539264.9" algo="FTMS"/>
<pk mz="285.060850" i="1167865.4" sn="8.79" a="390.94" fwhm="0.000428" res="665532.1" algo="FTMS"/>
<pk mz="285.061578" i="7821177.5" sn="73.11" a="3883.53" fwhm="0.000515" res="553156.2" algo="FTMS"/>
<pk mz="285.080207" i="7403386.5" sn="69.07" a="3871.16" fwhm="0.000520" res="548316.2" algo="FTMS"/>
<pk mz="285.097958" i="3461500.0" sn="30.96" a="1505.95" fwhm="0.000473" res="602665.2" algo="FTMS"/>
<pk mz="285.126114" i="6511998.0" sn="60.45" a="3297.22" fwhm="0.000520" res="548445.4" algo="FTMS"/>
<pk mz="285.134302" i="2947454.3" sn="25.99" a="1474.02" fwhm="0.000565" res="504607.2" algo="FTMS"/>
<pk mz="285.145526" i="1073919.1" sn="7.88" a="381.76" fwhm="0.000478" res="596269.2" algo="FTMS"/>
<pk mz="285.170695" i="2242944.8" sn="19.18" a="947.26" fwhm="0.000473" res="602743.0" algo="FTMS"/>
<pk mz="285.207108" i="4580739.0" sn="41.78" a="2091.35" fwhm="0.000491" res="580913.2" algo="FTMS"/>
<pk mz="286.056898" i="1456829.6" sn="11.58" a="648.44" fwhm="0.000540" res="529330.4" algo="FTMS"/>
<pk mz="286.064929" i="1598526.3" sn="12.95" a="599.09" fwhm="0.000479" res="597550.4" algo="FTMS"/>
<pk mz="286.083605" i="1254591.5" sn="9.62" a="642.18" fwhm="0.000634" res="451502.3" algo="FTMS"/>
<pk mz="286.129536" i="1465410.8" sn="11.66" a="573.52" fwhm="0.000497" res="575185.1" algo="FTMS"/>
<pk mz="287.031870" i="2125572.3" sn="17.96" a="923.26" fwhm="0.000492" res="582998.3" algo="FTMS"/>
<pk mz="287.040820" i="1413637.0" sn="11.11" a="417.46" fwhm="0.000410" res="700587.3" algo="FTMS"/>
<pk mz="287.059386" i="4305414.5" sn="38.94" a="2179.24" fwhm="0.000521" res="550637.1" algo="FTMS"/>
<pk mz="287.077208" i="1843207.8" sn="15.25" a="695.11" fwhm="0.000463" res="620359.4" algo="FTMS"/>
<pk mz="287.113583" i="5279242.5" sn="48.31" a="2681.10" fwhm="0.000525" res="547005.3" algo="FTMS"/>
<pk mz="287.124848" i="1162379.3" sn="8.69" a="542.63" fwhm="0.000642" res="446955.6" algo="FTMS"/>
<pk mz="287.150013" i="3755533.3" sn="33.65" a="1731.57" fwhm="0.000501" res="572985.5" algo="FTMS"/>
<pk mz="287.186425" i="2703376.0" sn="23.52" a="1199.02" fwhm="0.000510" res="562842.0" algo="FTMS"/>
<pk mz="287.222789" i="2440466.8" sn="20.99" a="1214.83" fwhm="0.000563" res="510417.3" algo="FTMS"/>
<pk mz="288.035203" i="1404753.4" sn="11.03" a="520.89" fwhm="0.000478" res="603025.8" algo="FTMS"/>
<pk mz="288.062738" i="1233875.6" sn="9.38" a="456.74" fwhm="0.000473" res="609422.0" algo="FTMS"/>
<pk mz="288.071677" i="1805652.3" sn="14.88" a="696.65" fwhm="0.000468" res="615531.0" algo="FTMS"/>
<pk mz="288.117005" i="1027159.9" sn="7.39" a="304.05" fwhm="0.000408" res="706641.9" algo="FTMS"/>
<pk mz="288.153407" i="1076186.8" sn="7.86" a="313.25" fwhm="0.000391" res="737718.8" algo="FTMS"/>
<pk mz="289.074358" i="3452070.3" sn="30.73" a="918.86" fwhm="0.000329" res="879059.2" algo="FTMS"/>
<pk mz="289.075002" i="34219176.0" sn="326.83" a="18422.40" fwhm="0.000533" res="542532.5" algo="FTMS"/>
<pk mz="289.083912" i="7824551.0" sn="72.81" a="4001.92" fwhm="0.000522" res="553485.8" algo="FTMS"/>
<pk mz="289.092912" i="2439336.0" sn="20.98" a="1020.44" fwhm="0.000477" res="605918.7" algo="FTMS"/>
<pk mz="289.111363" i="1404265.5" sn="11.02" a="740.81" fwhm="0.000672" res="430229.4" algo="FTMS"/>
<pk mz="289.121189" i="4331178.5" sn="39.19" a="2040.84" fwhm="0.000510" res="567272.2" algo="FTMS"/>
<pk mz="289.129265" i="3763883.0" sn="33.73" a="1859.42" fwhm="0.000527" res="548934.8" algo="FTMS"/>
<pk mz="289.165644" i="1949358.1" sn="16.27" a="748.69" fwhm="0.000460" res="628612.5" algo="FTMS"/>
<pk mz="290.030601" i="1460729.5" sn="11.56" a="550.00" fwhm="0.000501" res="578329.7" algo="FTMS"/>
<pk mz="290.078354" i="4210430.0" sn="38.03" a="2023.67" fwhm="0.000519" res="558440.3" algo="FTMS"/>
<pk mz="290.087280" i="1747966.6" sn="14.33" a="703.92" fwhm="0.000498" res="583058.1" algo="FTMS"/>
<pk mz="291.014605" i="1830228.1" sn="15.12" a="825.20" fwhm="0.000558" res="521866.0" algo="FTMS"/>
<pk mz="291.038891" i="14247254.0" sn="134.62" a="7637.52" fwhm="0.000546" res="533120.8" algo="FTMS"/>
<pk mz="291.051010" i="1383767.6" sn="10.82" a="525.83" fwhm="0.000474" res="613398.2" algo="FTMS"/>
<pk mz="291.054265" i="6963544.0" sn="64.52" a="3422.85" fwhm="0.000511" res="569510.2" algo="FTMS"/>
<pk mz="291.063239" i="1032344.8" sn="7.44" a="372.45" fwhm="0.000527" res="552663.8" algo="FTMS"/>
<pk mz="291.079265" i="1320410.3" sn="10.21" a="692.91" fwhm="0.000543" res="535616.2" algo="FTMS"/>
<pk mz="291.090666" i="4435803.5" sn="40.19" a="2234.75" fwhm="0.000523" res="556299.9" algo="FTMS"/>
<pk mz="291.118271" i="1539678.0" sn="12.32" a="703.97" fwhm="0.000658" res="442721.1" algo="FTMS"/>
<pk mz="291.127894" i="1065182.9" sn="7.75" a="498.18" fwhm="0.000603" res="483142.1" algo="FTMS"/>
<pk mz="291.136898" i="1029215.8" sn="7.41" a="333.06" fwhm="0.000432" res="673526.6" algo="FTMS"/>
<pk mz="291.209648" i="2138214.8" sn="18.08" a="1025.44" fwhm="0.000549" res="530516.5" algo="FTMS"/>
<pk mz="292.042252" i="1453624.3" sn="11.44" a="546.08" fwhm="0.000500" res="584547.3" algo="FTMS"/>
<pk mz="292.054387" i="1002169.4" sn="7.11" a="365.74" fwhm="0.000542" res="538403.9" algo="FTMS"/>
<pk mz="292.066537" i="7432634.5" sn="68.72" a="3999.95" fwhm="0.000542" res="539259.0" algo="FTMS"/>
<pk mz="292.094025" i="3116477.5" sn="27.37" a="1446.61" fwhm="0.000500" res="583669.4" algo="FTMS"/>
<pk mz="292.103744" i="6458814.5" sn="59.39" a="3338.94" fwhm="0.000533" res="548408.9" algo="FTMS"/>
<pk mz="293.030255" i="2187037.8" sn="18.46" a="908.33" fwhm="0.000483" res="606392.4" algo="FTMS"/>
<pk mz="293.035956" i="4422686.0" sn="39.88" a="2140.75" fwhm="0.000519" res="564989.2" algo="FTMS"/>
<pk mz="293.054556" i="2196256.3" sn="18.55" a="911.28" fwhm="0.000516" res="568341.2" algo="FTMS"/>
<pk mz="293.066606" i="2004513.5" sn="16.72" a="868.99" fwhm="0.000512" res="572695.0" algo="FTMS"/>
<pk mz="293.069878" i="7225890.0" sn="66.74" a="3796.20" fwhm="0.000541" res="541298.5" algo="FTMS"/>
<pk mz="293.078828" i="6261794.5" sn="57.50" a="3369.79" fwhm="0.000558" res="524794.3" algo="FTMS"/>
<pk mz="293.079637" i="1187938.9" sn="8.89" a="529.84" fwhm="0.000581" res="504319.9" algo="FTMS"/>
<pk mz="293.103065" i="1185701.3" sn="8.87" a="421.17" fwhm="0.000458" res="640494.9" algo="FTMS"/>
<pk mz="293.106273" i="5856805.5" sn="53.62" a="3022.39" fwhm="0.000534" res="549185.5" algo="FTMS"/>
<pk mz="293.175806" i="14552621.0" sn="136.92" a="8199.13" fwhm="0.000553" res="529704.5" algo="FTMS"/>
<pk mz="293.179186" i="3256621.3" sn="28.71" a="1569.98" fwhm="0.000523" res="560360.2" algo="FTMS"/>
<pk mz="293.188904" i="1400110.4" sn="10.93" a="577.46" fwhm="0.000511" res="573464.8" algo="FTMS"/>
<pk mz="293.206708" i="1190960.3" sn="8.92" a="440.91" fwhm="0.000490" res="598707.0" algo="FTMS"/>
<pk mz="293.489354" i="1022734.4" sn="7.31" a="472.67" fwhm="0.000652" res="450462.7" algo="FTMS"/>
<pk mz="294.071670" i="2768526.0" sn="24.03" a="1235.74" fwhm="0.000512" res="573984.6" algo="FTMS"/>
<pk mz="294.081525" i="25106062.0" sn="238.02" a="7064.32" fwhm="0.000248" res="1184606.8" algo="FTMS"/>
<pk mz="294.082156" i="272987776.0" z="-1" sn="2612.67" a="145408.17" fwhm="0.000534" res="550389.3" algo="FTMS" component_name="C" deconvoluted_molecular_mass="294.082391" deconvoluted_isotopic_mass="294.082420"/>
<pk mz="294.118643" i="1669779.1" sn="13.51" a="622.38" fwhm="0.000453" res="648807.9" algo="FTMS"/>
<pk mz="294.179174" i="3129497.8" sn="27.49" a="1405.78" fwhm="0.000503" res="584390.7" algo="FTMS"/>
<pk mz="295.009500" i="1640695.6" sn="13.23" a="645.92" fwhm="0.000489" res="603854.0" algo="FTMS"/>
<pk mz="295.045953" i="3020283.8" sn="26.44" a="1421.97" fwhm="0.000524" res="563505.1" algo="FTMS"/>
<pk mz="295.082314" i="1920256.0" sn="15.91" a="830.66" fwhm="0.000492" res="600134.9" algo="FTMS"/>
<pk mz="295.085571" i="18269952.0" z="-1" sn="172.53" a="10410.13" fwhm="0.000557" res="529573.3" algo="FTMS" component_name="C" deconvoluted_molecular_mass="294.082391" deconvoluted_isotopic_mass="295.085837"/>
<pk mz="295.095374" i="1662977.5" sn="13.44" a="612.84" fwhm="0.000489" res="604012.2" algo="FTMS"/>
<pk mz="295.118779" i="1311492.3" sn="10.07" a="471.54" fwhm="0.000474" res="623180.6" algo="FTMS"/>
<pk mz="295.131852" i="1036677.8" sn="7.44" a="412.47" fwhm="0.000531" res="556045.9" algo="FTMS"/>
<pk mz="295.137342" i="1460358.4" sn="11.50" a="575.95" fwhm="0.000491" res="600689.0" algo="FTMS"/>
<pk mz="296.041133" i="1204849.0" sn="9.05" a="417.20" fwhm="0.000555" res="533138.4" algo="FTMS"/>
<pk mz="296.086456" i="4180342.5" z="-1" sn="37.56" a="2169.43" fwhm="0.000543" res="544957.3" algo="FTMS" component_name="C" deconvoluted_molecular_mass="294.082391" deconvoluted_isotopic_mass="296.086725"/>
<pk mz="296.100062" i="1613688.1" sn="12.97" a="586.01" fwhm="0.000496" res="596691.8" algo="FTMS"/>
<pk mz="297.025194" i="2160617.5" sn="18.12" a="818.62" fwhm="0.000469" res="633714.9" algo="FTMS"/>
<pk mz="297.056794" i="3076333.5" sn="26.85" a="1564.75" fwhm="0.000547" res="543078.3" algo="FTMS"/>
<pk mz="297.061605" i="3892206.0" sn="34.63" a="1966.47" fwhm="0.000542" res="548446.4" algo="FTMS"/>
<pk mz="297.097961" i="2580210.8" sn="22.12" a="1328.27" fwhm="0.000566" res="524790.3" algo="FTMS"/>
<pk mz="297.152934" i="87644152.0" z="-1" sn="833.15" a="49758.98" fwhm="0.000555" res="535708.7" algo="FTMS" component_name="Q" deconvoluted_molecular_mass="297.153214" deconvoluted_isotopic_mass="297.153205"/>
<pk mz="297.170722" i="1940219.8" sn="16.02" a="894.65" fwhm="0.000555" res="535365.3" algo="FTMS"/>
<pk mz="297.207191" i="2000384.4" sn="16.59" a="1027.53" fwhm="0.000625" res="475292.8" algo="FTMS"/>
<pk mz="298.032640" i="10200170.0" sn="94.77" a="5820.87" fwhm="0.000567" res="525813.1" algo="FTMS"/>
<pk mz="298.056788" i="1007212.9" sn="7.12" a="343.64" fwhm="0.000529" res="563769.5" algo="FTMS"/>
<pk mz="298.156348" i="13105274.0" z="-1" sn="122.47" a="7333.62" fwhm="0.000562" res="530729.2" algo="FTMS" component_name="Q" deconvoluted_molecular_mass="297.153214" deconvoluted_isotopic_mass="298.156620"/>
<pk mz="298.856737" i="1056854.1" sn="7.59" a="466.20" fwhm="0.000595" res="501918.3" algo="FTMS"/>
<pk mz="299.036034" i="1104622.1" sn="8.05" a="512.89" fwhm="0.000607" res="492408.0" algo="FTMS"/>
<pk mz="299.040879" i="1845486.8" sn="15.11" a="808.12" fwhm="0.000501" res="597147.3" algo="FTMS"/>
<pk mz="299.053779" i="1092720.5" sn="7.94" a="426.37" fwhm="0.000522" res="573352.3" algo="FTMS"/>
<pk mz="299.077255" i="5985523.5" sn="54.59" a="3222.76" fwhm="0.000568" res="527006.6" algo="FTMS"/>
<pk mz="299.095849" i="3484406.3" sn="30.74" a="1829.03" fwhm="0.000550" res="543444.9" algo="FTMS"/>
<pk mz="299.113634" i="3776760.5" sn="33.53" a="2009.20" fwhm="0.000558" res="536437.4" algo="FTMS"/>
<pk mz="299.124808" i="1677050.1" sn="13.51" a="725.63" fwhm="0.000540" res="553669.3" algo="FTMS"/>
<pk mz="299.148789" i="3233533.3" sn="28.35" a="1747.75" fwhm="0.000597" res="500802.8" algo="FTMS"/>
<pk mz="299.150027" i="2484477.5" sn="21.21" a="1298.61" fwhm="0.000573" res="522019.3" algo="FTMS"/>
<pk mz="299.186399" i="3462402.5" sn="30.53" a="1626.91" fwhm="0.000518" res="577685.4" algo="FTMS"/>
<pk mz="299.222814" i="2468359.3" sn="21.05" a="1154.86" fwhm="0.000530" res="564943.2" algo="FTMS"/>
<pk mz="300.029712" i="3559797.8" sn="31.46" a="1751.86" fwhm="0.000538" res="558178.4" algo="FTMS"/>
<pk mz="300.339546" i="1034465.1" sn="7.38" a="417.49" fwhm="0.000587" res="511856.2" algo="FTMS"/>
<pk mz="300.630322" i="999242.0" sn="7.04" a="423.31" fwhm="0.000611" res="492221.8" algo="FTMS"/>
<pk mz="301.037912" i="2200580.0" sn="18.50" a="582.02" fwhm="0.000397" res="757933.1" algo="FTMS"/>
<pk mz="301.038596" i="18868740.0" sn="177.42" a="10959.25" fwhm="0.000569" res="529005.5" algo="FTMS"/>
<pk mz="301.056512" i="1695110.8" sn="13.68" a="752.20" fwhm="0.000598" res="503105.7" algo="FTMS"/>
<pk mz="301.074965" i="1305353.4" sn="9.96" a="415.22" fwhm="0.000431" res="697741.9" algo="FTMS"/>
<pk mz="301.081533" i="1090186.3" sn="7.91" a="410.81" fwhm="0.000515" res="584877.7" algo="FTMS"/>
<pk mz="301.092892" i="2979340.0" sn="25.92" a="1393.27" fwhm="0.000519" res="579956.8" algo="FTMS"/>
<pk mz="301.129291" i="4919313.0" sn="44.42" a="2496.14" fwhm="0.000532" res="566320.3" algo="FTMS"/>
<pk mz="301.140416" i="1131218.8" sn="8.30" a="540.14" fwhm="0.000627" res="480613.4" algo="FTMS"/>
<pk mz="301.165690" i="2464278.5" sn="21.01" a="1256.34" fwhm="0.000553" res="544942.9" algo="FTMS"/>
<pk mz="301.202067" i="4353563.5" sn="39.02" a="2279.36" fwhm="0.000552" res="545559.5" algo="FTMS"/>
<pk mz="302.041964" i="1631126.1" sn="13.00" a="670.36" fwhm="0.000512" res="589921.8" algo="FTMS"/>
<pk mz="302.065456" i="2194073.8" sn="18.34" a="634.14" fwhm="0.000347" res="869488.3" algo="FTMS"/>
<pk mz="302.066150" i="15090330.0" sn="140.70" a="8391.09" fwhm="0.000565" res="534688.6" algo="FTMS"/>
<pk mz="302.078374" i="3322523.5" sn="29.05" a="1837.27" fwhm="0.000590" res="512073.0" algo="FTMS"/>
<pk mz="302.132512" i="1451811.5" sn="11.30" a="699.88" fwhm="0.000598" res="505356.8" algo="FTMS"/>
<pk mz="303.014607" i="1206567.9" sn="8.97" a="390.93" fwhm="0.000465" res="651351.5" algo="FTMS"/>
<pk mz="303.050140" i="5090605.5" sn="45.82" a="2615.02" fwhm="0.000549" res="552213.8" algo="FTMS"/>
<pk mz="303.050986" i="1427373.4" sn="11.07" a="580.59" fwhm="0.000553" res="548231.1" algo="FTMS"/>
<pk mz="303.054234" i="1764909.9" sn="14.27" a="695.29" fwhm="0.000562" res="538977.2" algo="FTMS"/>
<pk mz="303.069546" i="1996592.3" sn="16.47" a="912.10" fwhm="0.000525" res="576968.2" algo="FTMS"/>
<pk mz="303.072173" i="1184816.6" sn="8.77" a="344.24" fwhm="0.000403" res="751983.5" algo="FTMS"/>
<pk mz="303.090641" i="1895987.5" sn="15.51" a="886.21" fwhm="0.000542" res="558723.0" algo="FTMS"/>
<pk mz="303.099609" i="4861237.0" sn="43.65" a="2596.92" fwhm="0.000558" res="542817.6" algo="FTMS"/>
<pk mz="303.108582" i="3219254.3" sn="28.07" a="1487.52" fwhm="0.000520" res="583237.0" algo="FTMS"/>
<pk mz="303.144948" i="3199803.8" sn="27.88" a="1523.52" fwhm="0.000545" res="556122.3" algo="FTMS"/>
<pk mz="303.181293" i="1897537.3" sn="15.53" a="928.30" fwhm="0.000561" res="540009.8" algo="FTMS"/>
<pk mz="303.217696" i="2601798.8" sn="22.21" a="1198.50" fwhm="0.000531" res="570714.5" algo="FTMS"/>
<pk mz="304.046243" i="1569734.9" sn="12.42" a="658.22" fwhm="0.000522" res="582577.8" algo="FTMS"/>
<pk mz="304.063199" i="5277641.5" sn="47.60" a="3003.30" fwhm="0.000595" res="510827.6" algo="FTMS"/>
<pk mz="304.093971" i="1065038.4" sn="7.63" a="444.18" fwhm="0.000549" res="554325.4" algo="FTMS"/>
<pk mz="304.102888" i="1034447.7" sn="7.34" a="393.82" fwhm="0.000491" res="618938.5" algo="FTMS"/>
<pk mz="304.103801" i="1235535.9" sn="9.25" a="528.43" fwhm="0.000562" res="541506.9" algo="FTMS"/>
<pk mz="304.881840" i="1632074.9" sn="13.01" a="625.99" fwhm="0.000518" res="588326.0" algo="FTMS"/>
<pk mz="304.944271" i="1096468.9" sn="7.92" a="485.83" fwhm="0.000674" res="452164.5" algo="FTMS"/>
<pk mz="305.030229" i="2586466.5" sn="22.06" a="1209.85" fwhm="0.000551" res="553756.6" algo="FTMS"/>
<pk mz="305.042524" i="2412644.5" sn="20.41" a="1299.92" fwhm="0.000583" res="523631.9" algo="FTMS"/>
<pk mz="305.047272" i="2277733.3" sn="19.13" a="1123.49" fwhm="0.000576" res="530009.0" algo="FTMS"/>
<pk mz="305.054595" i="3294310.5" sn="28.78" a="1661.66" fwhm="0.000564" res="540754.9" algo="FTMS"/>
<pk mz="305.066589" i="1748328.5" sn="14.11" a="697.72" fwhm="0.000504" res="605799.9" algo="FTMS"/>
<pk mz="305.069892" i="6556265.0" sn="59.73" a="3920.22" fwhm="0.000615" res="496110.4" algo="FTMS"/>
<pk mz="305.103089" i="1156206.4" sn="8.49" a="509.64" fwhm="0.000580" res="525718.0" algo="FTMS"/>
<pk mz="305.106276" i="1385902.9" sn="10.67" a="800.78" fwhm="0.000728" res="419005.2" algo="FTMS"/>
<pk mz="305.124198" i="1332465.8" sn="10.16" a="584.45" fwhm="0.000558" res="546609.6" algo="FTMS"/>
<pk mz="305.188878" i="3074684.0" sn="26.69" a="1481.81" fwhm="0.000548" res="556684.6" algo="FTMS"/>
<pk mz="305.998976" i="1571199.9" sn="12.43" a="703.87" fwhm="0.000569" res="538182.6" algo="FTMS"/>
<pk mz="306.025568" i="1318660.3" sn="10.03" a="560.06" fwhm="0.000594" res="515544.7" algo="FTMS"/>
<pk mz="306.045828" i="1573767.6" sn="12.45" a="684.94" fwhm="0.000553" res="553920.1" algo="FTMS"/>
<pk mz="306.061925" i="1031050.2" sn="7.30" a="261.60" fwhm="0.000436" res="701951.2" algo="FTMS"/>
<pk mz="306.073207" i="1118348.1" sn="8.13" a="429.24" fwhm="0.000536" res="571498.6" algo="FTMS"/>
<pk mz="306.109676" i="2717458.0" sn="23.30" a="1347.14" fwhm="0.000550" res="556122.9" algo="FTMS"/>
<pk mz="306.111027" i="1027218.3" sn="7.27" a="547.26" fwhm="0.000761" res="402319.8" algo="FTMS"/>
<pk mz="306.879760" i="2531218.0" sn="21.53" a="1315.97" fwhm="0.000593" res="517201.5" algo="FTMS"/>
<pk mz="306.993505" i="1977765.3" sn="16.28" a="1069.16" fwhm="0.000645" res="475827.6" algo="FTMS"/>
<pk mz="307.009510" i="1808551.9" sn="14.68" a="847.31" fwhm="0.000588" res="522415.7" algo="FTMS"/>
<pk mz="307.040319" i="4537773.0" sn="40.57" a="2533.34" fwhm="0.000596" res="514980.2" algo="FTMS"/>
<pk mz="307.045921" i="2435246.0" sn="20.62" a="1286.59" fwhm="0.000566" res="542482.2" algo="FTMS"/>
<pk mz="307.049091" i="1824430.6" sn="14.83" a="827.55" fwhm="0.000547" res="560876.3" algo="FTMS"/>
<pk mz="307.070251" i="3859378.3" sn="34.14" a="1892.73" fwhm="0.000543" res="565924.9" algo="FTMS"/>
<pk mz="307.082251" i="2138036.3" sn="17.80" a="1089.79" fwhm="0.000598" res="513162.7" algo="FTMS"/>
<pk mz="307.085537" i="2702004.8" sn="23.15" a="1357.39" fwhm="0.000557" res="551165.4" algo="FTMS"/>
<pk mz="307.095389" i="1468342.4" sn="11.45" a="601.51" fwhm="0.000529" res="580275.6" algo="FTMS"/>
<pk mz="307.118663" i="1314746.3" sn="9.99" a="481.29" fwhm="0.000474" res="648002.9" algo="FTMS"/>
<pk mz="307.122025" i="1363514.9" sn="10.46" a="621.67" fwhm="0.000554" res="554349.2" algo="FTMS"/>
<pk mz="307.131683" i="1125820.5" sn="8.20" a="425.40" fwhm="0.000595" res="516255.3" algo="FTMS"/>
<pk mz="307.194925" i="1221191.1" sn="9.06" a="428.97" fwhm="0.000503" res="610594.3" algo="FTMS"/>
<pk mz="307.204493" i="1103432.8" sn="7.95" a="405.28" fwhm="0.000517" res="594455.6" algo="FTMS"/>
<pk mz="308.041188" i="1592919.6" sn="12.57" a="694.99" fwhm="0.000553" res="557377.4" algo="FTMS"/>
<pk mz="308.052527" i="1163609.6" sn="8.51" a="487.05" fwhm="0.000549" res="560886.6" algo="FTMS"/>
<pk mz="308.097857" i="2425697.5" sn="20.43" a="1282.49" fwhm="0.000556" res="553658.0" algo="FTMS"/>
<pk mz="308.877719" i="1239145.1" sn="9.23" a="442.44" fwhm="0.000481" res="642058.0" algo="FTMS"/>
<pk mz="308.991492" i="1806717.1" sn="14.58" a="999.85" fwhm="0.000662" res="466957.9" algo="FTMS"/>
<pk mz="309.025169" i="2829059.0" sn="24.23" a="1498.21" fwhm="0.000591" res="522917.3" algo="FTMS"/>
<pk mz="309.061535" i="3374345.5" sn="29.38" a="1790.15" fwhm="0.000574" res="538502.2" algo="FTMS"/>
<pk mz="309.064778" i="1395466.0" sn="10.70" a="714.11" fwhm="0.000625" res="494134.1" algo="FTMS"/>
<pk mz="309.067232" i="1423626.4" sn="10.97" a="602.50" fwhm="0.000588" res="525943.7" algo="FTMS"/>
<pk mz="309.073001" i="1167755.5" sn="8.55" a="506.81" fwhm="0.000619" res="498989.5" algo="FTMS"/>
<pk mz="309.097976" i="2533391.8" sn="21.44" a="1417.36" fwhm="0.000605" res="510916.5" algo="FTMS"/>
<pk mz="309.111037" i="1496338.1" sn="11.65" a="550.39" fwhm="0.000460" res="671643.2" algo="FTMS"/>
<pk mz="309.134360" i="1748758.3" sn="14.04" a="885.50" fwhm="0.000601" res="514296.6" algo="FTMS"/>
<pk mz="309.152991" i="2613785.5" sn="22.20" a="1412.56" fwhm="0.000593" res="521182.3" algo="FTMS"/>
<pk mz="309.170734" i="1565724.6" sn="12.31" a="676.06" fwhm="0.000520" res="594574.7" algo="FTMS"/>
<pk mz="309.174120" i="1444125.3" sn="11.16" a="660.59" fwhm="0.000543" res="569726.9" algo="FTMS"/>
<pk mz="309.207104" i="1259555.1" sn="9.42" a="552.31" fwhm="0.000556" res="556085.1" algo="FTMS"/>
<pk mz="310.056844" i="1503674.6" sn="11.72" a="694.84" fwhm="0.000556" res="557736.3" algo="FTMS"/>
<pk mz="310.069916" i="2045117.0" sn="16.83" a="1035.15" fwhm="0.000604" res="513325.3" algo="FTMS"/>
<pk mz="311.040830" i="2366317.5" sn="19.86" a="1182.47" fwhm="0.000576" res="540378.1" algo="FTMS"/>
<pk mz="311.044987" i="1716334.1" sn="13.73" a="750.40" fwhm="0.000540" res="576392.7" algo="FTMS"/>
<pk mz="311.077216" i="3848308.0" sn="33.85" a="2091.41" fwhm="0.000584" res="532511.7" algo="FTMS"/>
<pk mz="311.088512" i="1026422.2" sn="7.21" a="426.68" fwhm="0.000576" res="540039.8" algo="FTMS"/>
<pk mz="311.090248" i="1023350.5" sn="7.18" a="359.03" fwhm="0.000495" res="628817.7" algo="FTMS"/>
<pk mz="311.113631" i="3283578.8" sn="28.52" a="1749.69" fwhm="0.000578" res="538380.3" algo="FTMS"/>
<pk mz="311.131484" i="1392510.1" sn="10.67" a="367.45" fwhm="0.000371" res="838513.6" algo="FTMS"/>
<pk mz="311.132241" i="6189182.0" sn="55.95" a="3585.65" fwhm="0.000608" res="511920.0" algo="FTMS"/>
<pk mz="311.150046" i="1940353.5" sn="15.84" a="882.79" fwhm="0.000570" res="545653.9" algo="FTMS"/>
<pk mz="311.156853" i="2305410.8" sn="19.29" a="1216.15" fwhm="0.000609" res="511262.0" algo="FTMS"/>
<pk mz="311.162433" i="1282627.8" sn="9.63" a="632.77" fwhm="0.000694" res="448311.3" algo="FTMS"/>
<pk mz="311.168568" i="241827968.0" z="-1" sn="2280.37" a="144844.00" fwhm="0.000600" res="518925.1" algo="FTMS" component_name="E" deconvoluted_molecular_mass="311.168874" deconvoluted_isotopic_mass="311.168866"/>
<pk mz="311.186434" i="1831304.1" sn="14.81" a="797.80" fwhm="0.000539" res="577379.6" algo="FTMS"/>
<pk mz="311.222804" i="2416270.8" sn="20.33" a="1398.76" fwhm="0.000627" res="496721.5" algo="FTMS"/>
<pk mz="312.048308" i="33993000.0" sn="318.42" a="20931.95" fwhm="0.000609" res="512811.5" algo="FTMS"/>
<pk mz="312.171221" i="3646783.0" sn="31.95" a="1178.13" fwhm="0.000372" res="838740.8" algo="FTMS"/>
<pk mz="312.171969" i="33722688.0" z="-1" sn="315.86" a="20864.26" fwhm="0.000614" res="508113.7" algo="FTMS" component_name="E" deconvoluted_molecular_mass="311.168874" deconvoluted_isotopic_mass="312.172269"/>
<pk mz="313.020079" i="1013855.5" sn="7.05" a="363.20" fwhm="0.000555" res="564313.2" algo="FTMS"/>
<pk mz="313.051635" i="2893285.5" sn="24.70" a="1439.67" fwhm="0.000594" res="527344.2" algo="FTMS"/>
<pk mz="313.056494" i="4419046.5" sn="39.03" a="2550.73" fwhm="0.000614" res="509545.6" algo="FTMS"/>
<pk mz="313.092869" i="3842541.5" sn="33.62" a="2073.74" fwhm="0.000590" res="530336.3" algo="FTMS"/>
<pk mz="313.111537" i="2477553.0" sn="20.80" a="1288.86" fwhm="0.000604" res="518571.5" algo="FTMS"/>
<pk mz="313.129276" i="4332020.5" sn="38.22" a="2611.50" fwhm="0.000636" res="492461.3" algo="FTMS"/>
<pk mz="313.147965" i="1884151.9" sn="15.23" a="898.03" fwhm="0.000571" res="548219.1" algo="FTMS"/>
<pk mz="313.164466" i="8253947.0" sn="75.05" a="5205.14" fwhm="0.000646" res="484567.1" algo="FTMS"/>
<pk mz="313.165652" i="2763259.3" sn="23.48" a="1417.47" fwhm="0.000567" res="552003.6" algo="FTMS"/>
<pk mz="313.175315" i="2750973.3" z="-1" sn="23.37" a="1489.48" fwhm="0.000623" res="502525.3" algo="FTMS" component_name="E" deconvoluted_molecular_mass="311.168874" deconvoluted_isotopic_mass="313.175616"/>
<pk mz="313.202072" i="3281922.3" sn="28.35" a="1730.48" fwhm="0.000579" res="540885.2" algo="FTMS"/>
<pk mz="313.238399" i="3643401.3" sn="31.75" a="2020.94" fwhm="0.000605" res="517616.4" algo="FTMS"/>
<pk mz="314.044631" i="1150372.4" sn="8.33" a="254.00" fwhm="0.000313" res="1002678.2" algo="FTMS"/>
<pk mz="314.045381" i="9996965.0" sn="91.41" a="5928.84" fwhm="0.000607" res="517257.5" algo="FTMS"/>
<pk mz="314.167779" i="1471420.4" sn="11.35" a="592.06" fwhm="0.000536" res="586626.2" algo="FTMS"/>
<pk mz="315.048737" i="1059432.8" sn="7.48" a="406.19" fwhm="0.000569" res="553891.3" algo="FTMS"/>
<pk mz="315.051025" i="1367401.3" sn="10.37" a="747.82" fwhm="0.000703" res="448299.3" algo="FTMS"/>
<pk mz="315.054268" i="2350698.0" sn="19.61" a="1342.50" fwhm="0.000632" res="498565.0" algo="FTMS"/>
<pk mz="315.072130" i="2365805.5" sn="19.75" a="1155.24" fwhm="0.000582" res="541502.9" algo="FTMS"/>
<pk mz="315.108497" i="4145012.5" sn="36.46" a="2348.00" fwhm="0.000607" res="519151.5" algo="FTMS"/>
<pk mz="315.119763" i="1118966.9" sn="8.04" a="371.93" fwhm="0.000499" res="631717.2" algo="FTMS"/>
<pk mz="315.144919" i="4570492.0" sn="40.45" a="2620.32" fwhm="0.000619" res="508901.5" algo="FTMS"/>
<pk mz="315.181368" i="3450243.0" sn="29.93" a="1920.97" fwhm="0.000584" res="539326.6" algo="FTMS"/>
<pk mz="315.217726" i="3590026.3" sn="31.24" a="1897.41" fwhm="0.000567" res="555682.0" algo="FTMS"/>
<pk mz="316.111844" i="1246460.4" sn="9.23" a="683.30" fwhm="0.000745" res="424379.5" algo="FTMS"/>
<pk mz="316.151448" i="1814852.3" sn="14.57" a="769.79" fwhm="0.000526" res="600624.8" algo="FTMS"/>
<pk mz="317.030217" i="1142902.0" sn="8.26" a="350.48" fwhm="0.000483" res="657051.9" algo="FTMS"/>
<pk mz="317.033513" i="1368694.6" sn="10.38" a="680.91" fwhm="0.000630" res="503002.3" algo="FTMS"/>
<pk mz="317.051473" i="1153914.3" sn="8.36" a="508.71" fwhm="0.000516" res="614431.9" algo="FTMS"/>
<pk mz="317.066595" i="1494781.4" sn="11.56" a="712.87" fwhm="0.000630" res="503568.5" algo="FTMS"/>
<pk mz="317.069967" i="1036158.1" sn="7.26" a="365.89" fwhm="0.000532" res="595625.1" algo="FTMS"/>
<pk mz="317.087899" i="1880833.6" sn="15.19" a="956.30" fwhm="0.000588" res="539267.4" algo="FTMS"/>
<pk mz="317.103156" i="1069572.8" sn="7.57" a="507.86" fwhm="0.000678" res="468045.4" algo="FTMS"/>
<pk mz="317.124170" i="4126473.0" sn="36.28" a="2359.50" fwhm="0.000626" res="506825.0" algo="FTMS"/>
<pk mz="317.139475" i="1021580.2" sn="7.12" a="289.34" fwhm="0.000450" res="704018.6" algo="FTMS"/>
<pk mz="317.160537" i="3189008.5" sn="27.47" a="1837.63" fwhm="0.000612" res="518474.3" algo="FTMS"/>
<pk mz="317.196939" i="1992983.9" sn="16.24" a="987.15" fwhm="0.000580" res="547179.6" algo="FTMS"/>
<pk mz="317.233376" i="1242271.4" sn="9.19" a="591.73" fwhm="0.000613" res="517345.8" algo="FTMS"/>
<pk mz="318.045787" i="7650758.0" sn="69.37" a="4888.87" fwhm="0.000665" res="478551.0" algo="FTMS"/>
<pk mz="318.061083" i="3912137.5" sn="34.26" a="2271.27" fwhm="0.000609" res="522387.4" algo="FTMS"/>
<pk mz="318.109606" i="1068883.4" sn="7.56" a="364.87" fwhm="0.000503" res="632119.4" algo="FTMS"/>
<pk mz="318.119448" i="1116629.5" sn="8.01" a="335.91" fwhm="0.000465" res="684227.4" algo="FTMS"/>
<pk mz="318.127433" i="1298647.1" sn="9.72" a="646.51" fwhm="0.000654" res="486700.2" algo="FTMS"/>
<pk mz="319.009506" i="1408910.8" sn="10.70" a="654.95" fwhm="0.000572" res="557535.8" algo="FTMS"/>
<pk mz="319.036771" i="1736340.5" sn="13.75" a="768.03" fwhm="0.000551" res="578811.5" algo="FTMS"/>
<pk mz="319.043126" i="1462421.9" sn="11.20" a="683.49" fwhm="0.000704" res="453104.8" algo="FTMS"/>
<pk mz="319.049162" i="212174480.0" z="-1" sn="1979.35" a="133405.16" fwhm="0.000633" res="503874.4" algo="FTMS" component_name="H" deconvoluted_molecular_mass="319.049466" deconvoluted_isotopic_mass="319.049475"/>
<pk mz="319.057307" i="1426328.8" sn="10.86" a="588.33" fwhm="0.000572" res="557986.3" algo="FTMS"/>
<pk mz="319.058143" i="4328089.0" sn="37.96" a="2617.95" fwhm="0.000639" res="499591.7" algo="FTMS"/>
<pk mz="319.066889" i="1377434.9" sn="10.40" a="808.68" fwhm="0.000750" res="425334.1" algo="FTMS"/>
<pk mz="319.085556" i="2624414.8" sn="22.05" a="1448.77" fwhm="0.000618" res="516056.3" algo="FTMS"/>
<pk mz="319.094334" i="1017120.6" sn="7.04" a="410.20" fwhm="0.000535" res="596174.0" algo="FTMS"/>
<pk mz="319.139882" i="1810858.1" sn="14.45" a="853.70" fwhm="0.000588" res="542339.5" algo="FTMS"/>
<pk mz="319.168142" i="1192496.1" sn="8.67" a="469.92" fwhm="0.000576" res="553753.6" algo="FTMS"/>
<pk mz="319.204561" i="1873591.8" sn="15.04" a="859.57" fwhm="0.000589" res="542200.0" algo="FTMS"/>
<pk mz="319.240934" i="3361983.3" sn="28.94" a="1917.94" fwhm="0.000609" res="524562.2" algo="FTMS"/>
<pk mz="319.906915" i="1341004.0" sn="10.06" a="790.58" fwhm="0.000746" res="428620.2" algo="FTMS"/>
<pk mz="320.014587" i="3840866.8" sn="33.41" a="2460.56" fwhm="0.000689" res="464711.9" algo="FTMS"/>
<pk mz="320.041200" i="1261160.5" sn="9.31" a="533.81" fwhm="0.000527" res="607760.6" algo="FTMS"/>
<pk mz="320.052514" i="14462827.0" z="-1" sn="132.62" a="9670.83" fwhm="0.000665" res="481097.6" algo="FTMS" component_name="H" deconvoluted_molecular_mass="319.049466" deconvoluted_isotopic_mass="320.052829"/>
<pk mz="320.058128" i="1490284.1" sn="11.45" a="713.62" fwhm="0.000629" res="508502.4" algo="FTMS"/>
<pk mz="320.061457" i="2330732.8" sn="19.30" a="1461.44" fwhm="0.000681" res="469751.1" algo="FTMS"/>
<pk mz="320.077483" i="1305968.3" sn="9.73" a="616.93" fwhm="0.000678" res="472321.8" algo="FTMS"/>
<pk mz="320.088917" i="1199218.6" sn="8.73" a="441.73" fwhm="0.000550" res="581876.5" algo="FTMS"/>
<pk mz="320.098723" i="1125044.8" sn="8.04" a="788.04" fwhm="0.000847" res="377916.2" algo="FTMS"/>
<pk mz="320.135136" i="1469564.5" sn="11.26" a="692.51" fwhm="0.000555" res="576833.1" algo="FTMS"/>
<pk mz="320.972752" i="1702703.8" sn="13.44" a="952.73" fwhm="0.000694" res="462499.7" algo="FTMS"/>
<pk mz="321.009164" i="4615735.5" sn="40.65" a="2818.69" fwhm="0.000634" res="506301.2" algo="FTMS"/>
<pk mz="321.025150" i="2168123.0" sn="17.78" a="1211.42" fwhm="0.000648" res="495159.8" algo="FTMS"/>
<pk mz="321.053436" i="3541057.0" sn="30.61" a="2234.37" fwhm="0.000652" res="492295.4" algo="FTMS"/>
<pk mz="321.055987" i="3222593.5" z="-1" sn="27.63" a="2069.10" fwhm="0.000684" res="469222.5" algo="FTMS" component_name="H" deconvoluted_molecular_mass="319.049466" deconvoluted_isotopic_mass="321.056305"/>
<pk mz="321.061469" i="2561602.8" sn="21.46" a="1691.47" fwhm="0.000682" res="470972.0" algo="FTMS"/>
<pk mz="321.064790" i="4537923.5" sn="39.92" a="2699.95" fwhm="0.000630" res="509492.6" algo="FTMS"/>
<pk mz="321.072864" i="1169477.3" sn="8.46" a="412.31" fwhm="0.000487" res="659339.9" algo="FTMS"/>
<pk mz="321.097952" i="2142538.8" sn="17.54" a="1080.31" fwhm="0.000601" res="534177.5" algo="FTMS"/>
<pk mz="321.101264" i="1951819.4" sn="15.76" a="1051.25" fwhm="0.000661" res="485442.6" algo="FTMS"/>
<pk mz="321.110993" i="1544269.5" sn="11.96" a="711.34" fwhm="0.000599" res="535789.0" algo="FTMS"/>
<pk mz="321.134321" i="2100050.5" sn="17.15" a="1160.96" fwhm="0.000642" res="500202.9" algo="FTMS"/>
<pk mz="321.137610" i="3354707.3" sn="28.87" a="2039.76" fwhm="0.000627" res="512041.1" algo="FTMS"/>
<pk mz="321.147489" i="1086421.4" sn="7.68" a="474.45" fwhm="0.000639" res="502804.1" algo="FTMS"/>
<pk mz="321.183839" i="3075933.3" sn="26.26" a="1867.28" fwhm="0.000676" res="475270.7" algo="FTMS"/>
<pk mz="321.210379" i="1298786.9" sn="9.66" a="587.20" fwhm="0.000595" res="539930.7" algo="FTMS"/>
<pk mz="321.237995" i="1185000.9" sn="8.60" a="461.03" fwhm="0.000545" res="588902.2" algo="FTMS"/>
<pk mz="322.011712" i="1306128.6" sn="9.73" a="571.72" fwhm="0.000571" res="563496.9" algo="FTMS"/>
<pk mz="322.056898" i="1174042.5" z="-1" sn="8.50" a="388.70" fwhm="0.000492" res="654874.5" algo="FTMS" component_name="H" deconvoluted_molecular_mass="319.049466" deconvoluted_isotopic_mass="322.057218"/>
<pk mz="322.093228" i="1231266.5" sn="9.03" a="492.21" fwhm="0.000565" res="569787.2" algo="FTMS"/>
<pk mz="322.106356" i="1161893.4" sn="8.38" a="423.04" fwhm="0.000550" res="585592.1" algo="FTMS"/>
<pk mz="322.970803" i="1274723.0" sn="9.43" a="644.38" fwhm="0.000644" res="501598.4" algo="FTMS"/>
<pk mz="323.004432" i="1569002.4" sn="12.18" a="797.36" fwhm="0.000615" res="525628.2" algo="FTMS"/>
<pk mz="323.007084" i="4818923.0" sn="42.54" a="3011.74" fwhm="0.000662" res="487812.9" algo="FTMS"/>
<pk mz="323.037668" i="1308145.8" sn="9.75" a="546.10" fwhm="0.000558" res="578486.4" algo="FTMS"/>
<pk mz="323.040815" i="3569650.5" sn="30.87" a="2303.20" fwhm="0.000697" res="463482.2" algo="FTMS"/>
<pk mz="323.077251" i="3302394.5" sn="28.37" a="1808.77" fwhm="0.000610" res="530057.7" algo="FTMS"/>
<pk mz="323.080503" i="1533947.1" sn="11.86" a="741.20" fwhm="0.000591" res="546898.3" algo="FTMS"/>
<pk mz="323.090276" i="1051901.4" sn="7.35" a="408.61" fwhm="0.000593" res="544907.0" algo="FTMS"/>
<pk mz="323.113701" i="2366722.5" sn="19.63" a="1403.12" fwhm="0.000665" res="485915.6" algo="FTMS"/>
<pk mz="323.126730" i="1302533.4" sn="9.69" a="727.72" fwhm="0.000718" res="449755.3" algo="FTMS"/>
<pk mz="323.149974" i="1303306.5" sn="9.70" a="556.72" fwhm="0.000574" res="563400.8" algo="FTMS"/>
<pk mz="323.163110" i="1209101.4" sn="8.82" a="392.22" fwhm="0.000577" res="560478.6" algo="FTMS"/>
<pk mz="323.168675" i="1490958.6" sn="11.45" a="748.30" fwhm="0.000624" res="517529.6" algo="FTMS"/>
<pk mz="323.199535" i="1725973.5" sn="13.65" a="969.32" fwhm="0.000658" res="491510.1" algo="FTMS"/>
<pk mz="324.036092" i="1462991.4" sn="11.19" a="565.73" fwhm="0.000597" res="542783.6" algo="FTMS"/>
<pk mz="324.044159" i="1122001.1" sn="8.01" a="475.46" fwhm="0.000613" res="528875.3" algo="FTMS"/>
<pk mz="324.072415" i="1057879.5" sn="7.41" a="335.34" fwhm="0.000535" res="605989.8" algo="FTMS"/>
<pk mz="324.085586" i="1381594.4" sn="10.43" a="791.42" fwhm="0.000710" res="456252.1" algo="FTMS"/>
<pk mz="325.020125" i="1556652.3" sn="12.00" a="910.23" fwhm="0.000709" res="458677.3" algo="FTMS"/>
<pk mz="325.056466" i="3316148.5" sn="28.34" a="1975.19" fwhm="0.000666" res="487824.9" algo="FTMS"/>
<pk mz="325.092905" i="3909052.8" sn="33.85" a="2335.86" fwhm="0.000654" res="497388.6" algo="FTMS"/>
<pk mz="325.105887" i="1202943.6" sn="8.71" a="711.48" fwhm="0.000817" res="397949.0" algo="FTMS"/>
<pk mz="325.129347" i="2753988.8" sn="23.12" a="1551.18" fwhm="0.000639" res="509071.4" algo="FTMS"/>
<pk mz="325.147895" i="8952777.0" sn="80.70" a="5809.34" fwhm="0.000664" res="489711.4" algo="FTMS"/>
<pk mz="325.183514" i="17173458.0" sn="157.06" a="5735.56" fwhm="0.000318" res="1024137.1" algo="FTMS"/>
<pk mz="325.184281" i="199658448.0" z="-1" sn="1852.11" a="131313.20" fwhm="0.000657" res="494874.3" algo="FTMS" component_name="I" deconvoluted_molecular_mass="325.184611" deconvoluted_isotopic_mass="325.184607"/>
<pk mz="325.202025" i="1717973.3" sn="13.49" a="922.45" fwhm="0.000619" res="525507.8" algo="FTMS"/>
<pk mz="326.088084" i="1126814.6" sn="8.00" a="488.02" fwhm="0.000603" res="540388.3" algo="FTMS"/>
<pk mz="326.151261" i="1499309.0" sn="11.46" a="741.29" fwhm="0.000636" res="513176.9" algo="FTMS"/>
<pk mz="326.187652" i="31886518.0" z="-1" sn="293.72" a="21609.24" fwhm="0.000669" res="487287.5" algo="FTMS" component_name="I" deconvoluted_molecular_mass="325.184611" deconvoluted_isotopic_mass="326.187980"/>
<pk mz="327.035716" i="1891703.9" sn="15.10" a="1045.13" fwhm="0.000657" res="497649.7" algo="FTMS"/>
<pk mz="327.072180" i="3881344.3" sn="33.59" a="2525.48" fwhm="0.000694" res="471049.8" algo="FTMS"/>
<pk mz="327.108556" i="3969928.8" sn="34.41" a="2293.35" fwhm="0.000624" res="524423.9" algo="FTMS"/>
<pk mz="327.127141" i="1797773.0" sn="14.23" a="893.19" fwhm="0.000620" res="527950.6" algo="FTMS"/>
<pk mz="327.144961" i="3690897.0" sn="31.82" a="2321.63" fwhm="0.000649" res="503764.4" algo="FTMS"/>
<pk mz="327.163558" i="4139413.3" sn="35.98" a="2385.94" fwhm="0.000631" res="518822.3" algo="FTMS"/>
<pk mz="327.180058" i="7120281.0" sn="63.67" a="4695.03" fwhm="0.000685" res="477335.0" algo="FTMS"/>
<pk mz="327.181252" i="2706329.5" sn="22.67" a="1486.15" fwhm="0.000619" res="528229.3" algo="FTMS"/>
<pk mz="327.190971" i="2527643.8" z="-1" sn="21.01" a="1317.73" fwhm="0.000610" res="536539.7" algo="FTMS" component_name="I" deconvoluted_molecular_mass="325.184611" deconvoluted_isotopic_mass="327.191301"/>
<pk mz="327.217650" i="3830689.8" sn="33.11" a="2574.00" fwhm="0.000705" res="463966.9" algo="FTMS"/>
<pk mz="328.075599" i="1624168.8" sn="12.62" a="754.07" fwhm="0.000589" res="556743.2" algo="FTMS"/>
<pk mz="328.080467" i="1221737.9" sn="8.88" a="417.05" fwhm="0.000522" res="628845.2" algo="FTMS"/>
<pk mz="328.140324" i="1025911.8" sn="7.06" a="398.97" fwhm="0.000657" res="499588.6" algo="FTMS"/>
<pk mz="328.151257" i="1060090.4" sn="7.38" a="431.50" fwhm="0.000559" res="586933.0" algo="FTMS"/>
<pk mz="328.183425" i="1075841.9" sn="7.52" a="330.37" fwhm="0.000496" res="662234.5" algo="FTMS"/>
<pk mz="328.221115" i="1122314.6" sn="7.96" a="643.41" fwhm="0.000689" res="476580.0" algo="FTMS"/>
<pk mz="329.030238" i="1034567.9" sn="7.14" a="445.71" fwhm="0.000606" res="542710.4" algo="FTMS"/>
<pk mz="329.041509" i="1107146.5" sn="7.81" a="471.30" fwhm="0.000590" res="557430.7" algo="FTMS"/>
<pk mz="329.051452" i="3165516.8" sn="26.93" a="2050.21" fwhm="0.000709" res="464408.8" algo="FTMS"/>
<pk mz="329.087792" i="4314965.5" sn="37.61" a="2627.35" fwhm="0.000646" res="509042.0" algo="FTMS"/>
<pk mz="329.097399" i="1108183.6" sn="7.82" a="457.38" fwhm="0.000543" res="606431.4" algo="FTMS"/>
<pk mz="329.124146" i="4327262.0" sn="37.72" a="2748.85" fwhm="0.000686" res="479937.0" algo="FTMS"/>
<pk mz="329.135390" i="1070944.6" sn="7.48" a="445.69" fwhm="0.000584" res="563638.5" algo="FTMS"/>
<pk mz="329.152536" i="16416613.0" sn="150.02" a="11352.77" fwhm="0.000696" res="472782.4" algo="FTMS"/>
<pk mz="329.160581" i="5672806.5" sn="50.22" a="3827.08" fwhm="0.000695" res="473288.3" algo="FTMS"/>
<pk mz="329.196987" i="3079535.0" sn="26.13" a="1818.51" fwhm="0.000647" res="509012.3" algo="FTMS"/>
<pk mz="329.233344" i="9389944.0" sn="84.75" a="6286.94" fwhm="0.000688" res="478404.8" algo="FTMS"/>
<pk mz="330.058807" i="1221690.5" sn="8.87" a="533.54" fwhm="0.000594" res="555630.1" algo="FTMS"/>
<pk mz="330.091273" i="1089922.1" sn="7.65" a="601.86" fwhm="0.000921" res="358371.8" algo="FTMS"/>
<pk mz="330.127492" i="1389514.8" sn="10.43" a="625.70" fwhm="0.000656" res="503100.8" algo="FTMS"/>
<pk mz="330.155816" i="2874961.5" sn="24.23" a="1737.28" fwhm="0.000662" res="498672.2" algo="FTMS"/>
<pk mz="330.163982" i="1346771.4" sn="10.04" a="726.54" fwhm="0.000718" res="459528.7" algo="FTMS"/>
<pk mz="330.167023" i="2011220.1" sn="16.21" a="1136.10" fwhm="0.000692" res="477243.2" algo="FTMS"/>
<pk mz="330.200333" i="1159516.0" sn="8.30" a="633.50" fwhm="0.000724" res="455915.6" algo="FTMS"/>
<pk mz="330.236720" i="2381156.8" sn="19.64" a="1575.81" fwhm="0.000710" res="465085.3" algo="FTMS"/>
<pk mz="331.009563" i="1414172.6" sn="10.60" a="648.42" fwhm="0.000631" res="524393.7" algo="FTMS"/>
<pk mz="331.045896" i="1756709.3" sn="13.76" a="916.57" fwhm="0.000628" res="527518.4" algo="FTMS"/>
<pk mz="331.049191" i="2269734.0" sn="18.50" a="1313.42" fwhm="0.000671" res="493384.5" algo="FTMS"/>
<pk mz="331.057130" i="1037735.9" sn="7.12" a="399.43" fwhm="0.000576" res="574965.5" algo="FTMS"/>
<pk mz="331.067017" i="2111018.3" sn="17.03" a="1206.05" fwhm="0.000683" res="484674.4" algo="FTMS"/>
<pk mz="331.082336" i="1547054.0" sn="11.83" a="715.52" fwhm="0.000584" res="566905.7" algo="FTMS"/>
<pk mz="331.103433" i="2607411.0" sn="21.62" a="1432.37" fwhm="0.000615" res="538009.2" algo="FTMS"/>
<pk mz="331.114589" i="1421365.6" sn="10.67" a="761.03" fwhm="0.000672" res="492703.1" algo="FTMS"/>
<pk mz="331.131700" i="1058489.8" sn="7.31" a="725.44" fwhm="0.000960" res="344894.0" algo="FTMS"/>
<pk mz="331.139879" i="3902779.8" sn="33.58" a="2507.24" fwhm="0.000680" res="487031.4" algo="FTMS"/>
<pk mz="331.149534" i="4114750.0" sn="35.54" a="2513.25" fwhm="0.000668" res="496071.9" algo="FTMS"/>
<pk mz="331.176243" i="3317572.5" sn="28.18" a="2132.11" fwhm="0.000660" res="501847.7" algo="FTMS"/>
<pk mz="331.212547" i="1913165.1" sn="15.21" a="1313.02" fwhm="0.000822" res="403098.1" algo="FTMS"/>
<pk mz="331.248923" i="2660693.8" sn="22.11" a="1496.85" fwhm="0.000649" res="510178.5" algo="FTMS"/>
<pk mz="332.052502" i="1534998.6" sn="11.71" a="683.81" fwhm="0.000563" res="590314.4" algo="FTMS"/>
<pk mz="332.061432" i="5220377.0" sn="45.75" a="3399.91" fwhm="0.000686" res="483728.2" algo="FTMS"/>
<pk mz="332.077581" i="2034460.8" sn="16.33" a="1267.39" fwhm="0.000741" res="448363.3" algo="FTMS"/>
<pk mz="332.152759" i="1257390.8" sn="9.15" a="510.54" fwhm="0.000608" res="546455.6" algo="FTMS"/>
<pk mz="332.173812" i="1766195.9" sn="13.85" a="977.15" fwhm="0.000679" res="489384.4" algo="FTMS"/>
<pk mz="332.675490" i="1052589.0" sn="7.26" a="441.23" fwhm="0.000687" res="483935.3" algo="FTMS"/>
<pk mz="333.025230" i="1788417.8" sn="14.05" a="968.70" fwhm="0.000665" res="500736.2" algo="FTMS"/>
<pk mz="333.036431" i="1137156.4" sn="8.04" a="493.08" fwhm="0.000622" res="535547.3" algo="FTMS"/>
<pk mz="333.064805" i="120591112.0" z="-1" sn="1111.25" a="85294.70" fwhm="0.000695" res="479184.1" algo="FTMS" component_name="M" deconvoluted_molecular_mass="333.065121" deconvoluted_isotopic_mass="333.065148"/>
<pk mz="333.098007" i="2034451.4" sn="16.32" a="1104.40" fwhm="0.000657" res="507028.3" algo="FTMS"/>
<pk mz="333.101263" i="2049556.1" sn="16.46" a="1119.41" fwhm="0.000659" res="505152.9" algo="FTMS"/>
<pk mz="333.109302" i="1078934.1" sn="7.50" a="626.79" fwhm="0.000833" res="399818.4" algo="FTMS"/>
<pk mz="333.111091" i="2784022.5" sn="23.25" a="1986.67" fwhm="0.000731" res="455787.6" algo="FTMS"/>
<pk mz="333.119066" i="1042456.4" sn="7.16" a="435.34" fwhm="0.000641" res="520013.6" algo="FTMS"/>
<pk mz="333.155524" i="1448225.4" sn="10.91" a="674.60" fwhm="0.000630" res="529081.9" algo="FTMS"/>
<pk mz="333.220179" i="2379057.0" sn="19.51" a="1367.90" fwhm="0.000659" res="505689.0" algo="FTMS"/>
<pk mz="334.020579" i="1085940.0" sn="7.56" a="418.29" fwhm="0.000585" res="571124.2" algo="FTMS"/>
<pk mz="334.056853" i="3720700.8" sn="31.89" a="2341.67" fwhm="0.000682" res="490025.6" algo="FTMS"/>
<pk mz="334.068212" i="10030080.0" z="-1" sn="90.16" a="7076.64" fwhm="0.000718" res="465295.6" algo="FTMS" component_name="M" deconvoluted_molecular_mass="333.065121" deconvoluted_isotopic_mass="334.068557"/>
<pk mz="334.077203" i="1101697.8" sn="7.71" a="620.31" fwhm="0.000763" res="437582.2" algo="FTMS"/>
<pk mz="334.093153" i="1221125.6" sn="8.81" a="603.93" fwhm="0.000705" res="473927.5" algo="FTMS"/>
<pk mz="334.104536" i="1073928.5" sn="7.45" a="520.52" fwhm="0.000653" res="511959.0" algo="FTMS"/>
<pk mz="334.114385" i="1302538.9" sn="9.56" a="561.07" fwhm="0.000567" res="589425.2" algo="FTMS"/>
<pk mz="334.988376" i="4071137.0" sn="35.13" a="2643.03" fwhm="0.000693" res="483423.5" algo="FTMS"/>
<pk mz="335.040797" i="2291950.0" sn="18.70" a="1553.08" fwhm="0.000772" res="434122.8" algo="FTMS"/>
<pk mz="335.044052" i="1722350.8" sn="13.44" a="886.57" fwhm="0.000649" res="516045.3" algo="FTMS"/>
<pk mz="335.052110" i="1569008.8" sn="12.02" a="998.57" fwhm="0.000777" res="431306.9" algo="FTMS"/>
<pk mz="335.069053" i="1701620.9" z="-1" sn="13.24" a="790.68" fwhm="0.000595" res="562793.3" algo="FTMS" component_name="M" deconvoluted_molecular_mass="333.065121" deconvoluted_isotopic_mass="335.069401"/>
<pk mz="335.077270" i="2558455.0" sn="21.16" a="1477.43" fwhm="0.000681" res="492366.0" algo="FTMS"/>
<pk mz="335.080461" i="3759351.8" sn="32.25" a="2462.62" fwhm="0.000701" res="477674.2" algo="FTMS"/>
<pk mz="335.088471" i="1053817.8" sn="7.26" a="490.16" fwhm="0.000668" res="501857.8" algo="FTMS"/>
<pk mz="335.090316" i="1421050.1" sn="10.65" a="726.41" fwhm="0.000661" res="506941.8" algo="FTMS"/>
<pk mz="335.108056" i="1044222.6" sn="7.17" a="372.60" fwhm="0.000545" res="615415.3" algo="FTMS"/>
<pk mz="335.113553" i="2243072.0" sn="18.25" a="1403.86" fwhm="0.000739" res="453433.0" algo="FTMS"/>
<pk mz="335.116890" i="1351168.8" sn="10.01" a="683.46" fwhm="0.000646" res="518613.5" algo="FTMS"/>
<pk mz="335.126654" i="2014723.1" sn="16.14" a="1169.08" fwhm="0.000649" res="516676.1" algo="FTMS"/>
<pk mz="335.149956" i="1592968.9" sn="12.24" a="860.68" fwhm="0.000726" res="461444.8" algo="FTMS"/>
<pk mz="335.163132" i="1563404.1" sn="11.97" a="728.28" fwhm="0.000621" res="539430.9" algo="FTMS"/>
<pk mz="335.199488" i="2200853.0" sn="17.86" a="1147.59" fwhm="0.000659" res="508584.0" algo="FTMS"/>
<pk mz="336.044266" i="1104869.5" sn="7.73" a="513.54" fwhm="0.000638" res="526798.3" algo="FTMS"/>
<pk mz="336.072486" i="1267564.5" sn="9.23" a="611.08" fwhm="0.000617" res="544643.9" algo="FTMS"/>
<pk mz="336.083831" i="1547503.4" sn="11.82" a="761.35" fwhm="0.000702" res="478649.0" algo="FTMS"/>
<pk mz="336.986337" i="3003087.3" sn="25.26" a="1957.30" fwhm="0.000687" res="490289.6" algo="FTMS"/>
<pk mz="337.020090" i="2098135.8" sn="16.90" a="1112.03" fwhm="0.000660" res="510932.9" algo="FTMS"/>
<pk mz="337.056489" i="4062432.8" sn="35.04" a="2652.23" fwhm="0.000700" res="481269.7" algo="FTMS"/>
<pk mz="337.059743" i="12572386.0" sn="113.64" a="8992.06" fwhm="0.000728" res="462984.7" algo="FTMS"/>
<pk mz="337.067732" i="1218147.6" sn="8.78" a="723.67" fwhm="0.000803" res="419944.8" algo="FTMS"/>
<pk mz="337.092878" i="4508394.0" sn="39.16" a="3220.35" fwhm="0.000758" res="444834.9" algo="FTMS"/>
<pk mz="337.096129" i="2259946.8" sn="18.28" a="1269.84" fwhm="0.000646" res="521559.9" algo="FTMS"/>
<pk mz="337.105892" i="1803501.1" sn="14.09" a="1243.66" fwhm="0.000738" res="456786.5" algo="FTMS"/>
<pk mz="337.129294" i="3077875.0" sn="25.78" a="1982.51" fwhm="0.000707" res="476590.6" algo="FTMS"/>
<pk mz="337.142346" i="1902582.3" sn="15.00" a="1153.62" fwhm="0.000701" res="480621.9" algo="FTMS"/>
<pk mz="337.165574" i="1263100.0" sn="9.13" a="765.45" fwhm="0.000730" res="461592.5" algo="FTMS"/>
<pk mz="337.178744" i="2253311.3" sn="18.21" a="1435.38" fwhm="0.000718" res="469457.9" algo="FTMS"/>
<pk mz="337.184270" i="1281792.6" sn="9.30" a="642.86" fwhm="0.000649" res="519549.1" algo="FTMS"/>
<pk mz="337.196538" i="1241475.8" sn="8.93" a="613.82" fwhm="0.000671" res="502802.1" algo="FTMS"/>
<pk mz="337.205435" i="2484998.0" sn="20.34" a="1480.39" fwhm="0.000693" res="486612.8" algo="FTMS"/>
<pk mz="337.215050" i="1411976.4" sn="10.50" a="808.69" fwhm="0.000739" res="456144.0" algo="FTMS"/>
<pk mz="338.051830" i="1642201.4" sn="12.61" a="926.68" fwhm="0.000673" res="502201.8" algo="FTMS"/>
<pk mz="338.059871" i="1114971.4" sn="7.77" a="484.62" fwhm="0.000607" res="556746.9" algo="FTMS"/>
<pk mz="338.088157" i="1214690.4" sn="8.68" a="535.69" fwhm="0.000600" res="563936.2" algo="FTMS"/>
<pk mz="338.096278" i="1059300.5" sn="7.26" a="413.18" fwhm="0.000653" res="518101.7" algo="FTMS"/>
<pk mz="339.035779" i="2930896.3" sn="24.43" a="1896.04" fwhm="0.000718" res="471868.1" algo="FTMS"/>
<pk mz="339.072152" i="4963033.5" sn="43.07" a="3501.66" fwhm="0.000739" res="459065.0" algo="FTMS"/>
<pk mz="339.108530" i="4783842.5" sn="41.43" a="3344.41" fwhm="0.000708" res="478954.5" algo="FTMS"/>
<pk mz="339.121600" i="1453158.0" sn="10.87" a="966.61" fwhm="0.000767" res="442218.4" algo="FTMS"/>
<pk mz="339.144877" i="2510571.8" sn="20.57" a="1544.40" fwhm="0.000750" res="452312.4" algo="FTMS"/>
<pk mz="339.157959" i="1362927.1" sn="10.04" a="729.56" fwhm="0.000683" res="496811.7" algo="FTMS"/>
<pk mz="339.163540" i="5112048.5" sn="44.44" a="3424.76" fwhm="0.000719" res="471464.1" algo="FTMS"/>
<pk mz="339.181217" i="1129973.0" sn="7.90" a="608.99" fwhm="0.000618" res="549127.1" algo="FTMS"/>
<pk mz="339.199918" i="82057464.0" z="-1" sn="750.40" a="60981.06" fwhm="0.000727" res="466875.0" algo="FTMS" component_name="S" deconvoluted_molecular_mass="339.200278" deconvoluted_isotopic_mass="339.200274"/>
<pk mz="340.031004" i="1229259.4" sn="8.81" a="589.05" fwhm="0.000652" res="521825.4" algo="FTMS"/>
<pk mz="340.067487" i="1624276.6" sn="12.44" a="833.42" fwhm="0.000683" res="498111.3" algo="FTMS"/>
<pk mz="340.075517" i="1042518.6" sn="7.10" a="575.94" fwhm="0.000739" res="460141.0" algo="FTMS"/>
<pk mz="340.166931" i="1296877.8" sn="9.43" a="610.54" fwhm="0.000623" res="546025.6" algo="FTMS"/>
<pk mz="340.203291" i="15196663.0" z="-1" sn="136.96" a="11221.04" fwhm="0.000738" res="460832.1" algo="FTMS" component_name="S" deconvoluted_molecular_mass="339.200278" deconvoluted_isotopic_mass="340.203649"/>
<pk mz="340.885223" i="1699747.9" sn="13.13" a="954.03" fwhm="0.000702" res="485697.5" algo="FTMS"/>
<pk mz="341.051416" i="4076238.0" sn="34.93" a="2805.00" fwhm="0.000750" res="454966.1" algo="FTMS"/>
<pk mz="341.087808" i="5215959.5" sn="45.39" a="3663.71" fwhm="0.000724" res="471207.6" algo="FTMS"/>
<pk mz="341.099159" i="1261274.1" sn="9.10" a="873.15" fwhm="0.000883" res="386479.7" algo="FTMS"/>
<pk mz="341.124172" i="4177120.5" sn="35.86" a="2907.34" fwhm="0.000727" res="469375.8" algo="FTMS"/>
<pk mz="341.142819" i="3065061.3" sn="25.65" a="1957.34" fwhm="0.000712" res="479039.3" algo="FTMS"/>
<pk mz="341.160550" i="2857193.8" sn="23.75" a="1815.77" fwhm="0.000698" res="488986.6" algo="FTMS"/>
<pk mz="341.179205" i="4417774.5" sn="38.06" a="3004.02" fwhm="0.000734" res="464824.3" algo="FTMS"/>
<pk mz="341.195758" i="3286770.8" sn="27.69" a="2252.92" fwhm="0.000765" res="446115.7" algo="FTMS"/>
<pk mz="341.196992" i="2541811.0" sn="20.85" a="1697.43" fwhm="0.000730" res="467676.9" algo="FTMS"/>
<pk mz="341.206532" i="1567477.5" z="-1" sn="11.91" a="751.06" fwhm="0.000640" res="533258.9" algo="FTMS" component_name="S" deconvoluted_molecular_mass="339.200278" deconvoluted_isotopic_mass="341.206893"/>
<pk mz="341.982175" i="7822267.0" sn="69.30" a="5485.90" fwhm="0.000729" res="469189.9" algo="FTMS"/>
<pk mz="342.083120" i="1436884.8" sn="10.71" a="696.76" fwhm="0.000642" res="532767.2" algo="FTMS"/>
<pk mz="342.091150" i="1315030.8" sn="9.59" a="836.70" fwhm="0.000839" res="407967.3" algo="FTMS"/>
<pk mz="342.096051" i="1162840.0" sn="8.20" a="580.82" fwhm="0.000742" res="461277.1" algo="FTMS"/>
<pk mz="342.127522" i="1054304.0" sn="7.20" a="474.36" fwhm="0.000669" res="511559.4" algo="FTMS"/>
<pk mz="342.164061" i="1061097.4" sn="7.26" a="444.38" fwhm="0.000690" res="496010.1" algo="FTMS"/>
<pk mz="342.167042" i="2695658.3" sn="22.26" a="1717.02" fwhm="0.000717" res="477268.1" algo="FTMS"/>
<pk mz="342.199130" i="1160050.4" sn="8.17" a="522.89" fwhm="0.000661" res="517604.8" algo="FTMS"/>
<pk mz="343.030735" i="1302215.0" sn="9.47" a="639.57" fwhm="0.000638" res="537379.5" algo="FTMS"/>
<pk mz="343.067018" i="3622096.3" sn="30.76" a="2601.35" fwhm="0.000776" res="441863.6" algo="FTMS"/>
<pk mz="343.082349" i="1129044.1" sn="7.89" a="483.10" fwhm="0.000611" res="561711.2" algo="FTMS"/>
<pk mz="343.103454" i="4807385.5" sn="41.63" a="3515.13" fwhm="0.000765" res="448765.3" algo="FTMS"/>
<pk mz="343.114705" i="3246300.5" sn="27.31" a="2129.66" fwhm="0.000720" res="476222.5" algo="FTMS"/>
<pk mz="343.139831" i="4903139.0" sn="42.51" a="3300.76" fwhm="0.000705" res="486590.6" algo="FTMS"/>
<pk mz="343.151096" i="1770213.8" sn="13.77" a="916.73" fwhm="0.000675" res="508643.1" algo="FTMS"/>
<pk mz="343.168140" i="7305450.0" sn="64.55" a="5324.29" fwhm="0.000742" res="462487.0" algo="FTMS"/>
<pk mz="343.176231" i="4180204.3" sn="35.88" a="2806.38" fwhm="0.000716" res="478975.6" algo="FTMS"/>
<pk mz="343.212612" i="3590901.5" sn="30.47" a="2238.64" fwhm="0.000676" res="507971.8" algo="FTMS"/>
<pk mz="343.248946" i="3272446.8" sn="27.55" a="2326.67" fwhm="0.000744" res="461229.6" algo="FTMS"/>
<pk mz="343.980118" i="7819706.5" sn="68.50" a="5652.73" fwhm="0.000759" res="453387.7" algo="FTMS"/>
<pk mz="344.041100" i="1131722.1" sn="7.82" a="747.86" fwhm="0.000866" res="397053.2" algo="FTMS"/>
<pk mz="344.052498" i="1352653.1" sn="9.82" a="708.60" fwhm="0.000645" res="533533.1" algo="FTMS"/>
<pk mz="344.074542" i="18695634.0" sn="167.17" a="14060.70" fwhm="0.000753" res="456802.8" algo="FTMS"/>
<pk mz="344.088940" i="1043158.4" sn="7.02" a="464.50" fwhm="0.000664" res="518250.7" algo="FTMS"/>
<pk mz="344.171533" i="2163691.8" sn="17.18" a="1530.98" fwhm="0.000796" res="432292.0" algo="FTMS"/>
<pk mz="344.182687" i="1965294.5" sn="15.38" a="1314.40" fwhm="0.000776" res="443467.7" algo="FTMS"/>
<pk mz="344.216013" i="1177079.1" sn="8.23" a="678.41" fwhm="0.000860" res="400476.6" algo="FTMS"/>
<pk mz="344.759082" i="1116930.9" sn="7.68" a="613.43" fwhm="0.000771" res="447115.2" algo="FTMS"/>
<pk mz="345.025223" i="1177287.4" sn="8.23" a="496.65" fwhm="0.000590" res="585270.1" algo="FTMS"/>
<pk mz="345.036350" i="1080138.3" sn="7.35" a="598.46" fwhm="0.000782" res="441493.4" algo="FTMS"/>
<pk mz="345.046317" i="1594316.9" sn="12.01" a="889.02" fwhm="0.000735" res="469630.0" algo="FTMS"/>
<pk mz="345.061606" i="1946832.9" sn="15.21" a="1087.03" fwhm="0.000661" res="522171.5" algo="FTMS"/>
<pk mz="345.072876" i="1199443.8" sn="8.43" a="640.43" fwhm="0.000676" res="510333.8" algo="FTMS"/>
<pk mz="345.077979" i="2299861.0" sn="18.42" a="1502.37" fwhm="0.000719" res="479861.6" algo="FTMS"/>
<pk mz="345.082732" i="2789078.3" sn="22.85" a="1716.52" fwhm="0.000699" res="493338.6" algo="FTMS"/>
<pk mz="345.093846" i="1411801.1" sn="10.36" a="972.90" fwhm="0.000814" res="424031.8" algo="FTMS"/>
<pk mz="345.098018" i="1744602.3" sn="13.38" a="938.27" fwhm="0.000672" res="513842.2" algo="FTMS"/>
<pk mz="345.119074" i="3813087.8" sn="32.15" a="2715.99" fwhm="0.000751" res="459483.4" algo="FTMS"/>
<pk mz="345.130294" i="1896930.5" sn="14.76" a="1170.02" fwhm="0.000737" res="468212.7" algo="FTMS"/>
<pk mz="345.155466" i="5301993.0" sn="45.65" a="3856.88" fwhm="0.000768" res="449286.5" algo="FTMS"/>
<pk mz="345.165146" i="2170347.5" sn="17.24" a="1317.75" fwhm="0.000736" res="468822.4" algo="FTMS"/>
<pk mz="345.183844" i="1230576.4" sn="8.71" a="761.11" fwhm="0.000760" res="453936.4" algo="FTMS"/>
<pk mz="345.191895" i="2759410.5" sn="22.59" a="1781.72" fwhm="0.000729" res="473225.8" algo="FTMS"/>
<pk mz="345.228285" i="3499771.8" sn="29.30" a="2481.87" fwhm="0.000732" res="471403.0" algo="FTMS"/>
<pk mz="346.056827" i="1849297.8" sn="14.33" a="1037.09" fwhm="0.000662" res="522621.8" algo="FTMS"/>
<pk mz="346.068184" i="5264852.5" sn="45.31" a="4101.34" fwhm="0.000775" res="446824.2" algo="FTMS"/>
<pk mz="346.071582" i="6998997.5" sn="61.05" a="5536.32" fwhm="0.000784" res="441679.1" algo="FTMS"/>
<pk mz="346.093156" i="1108187.1" sn="7.60" a="363.22" fwhm="0.000564" res="613932.4" algo="FTMS"/>
<pk mz="346.114361" i="1196768.6" sn="8.41" a="734.05" fwhm="0.000919" res="376625.5" algo="FTMS"/>
<pk mz="346.161952" i="2175725.0" sn="17.29" a="1253.16" fwhm="0.000737" res="469805.6" algo="FTMS"/>
<pk mz="346.231557" i="1195647.0" sn="8.40" a="657.25" fwhm="0.000771" res="449284.4" algo="FTMS"/>
<pk mz="347.004416" i="1083335.0" sn="7.37" a="469.03" fwhm="0.000657" res="528547.8" algo="FTMS"/>
<pk mz="347.040868" i="2721488.5" sn="22.24" a="1745.73" fwhm="0.000730" res="475469.0" algo="FTMS"/>
<pk mz="347.052135" i="1560275.4" sn="11.70" a="841.18" fwhm="0.000714" res="486007.6" algo="FTMS"/>
<pk mz="347.061971" i="1335766.0" sn="9.66" a="691.83" fwhm="0.000676" res="513238.3" algo="FTMS"/>
<pk mz="347.077220" i="3274970.0" sn="27.26" a="2254.19" fwhm="0.000763" res="454727.7" algo="FTMS"/>
<pk mz="347.080492" i="7311579.0" sn="63.88" a="5444.64" fwhm="0.000757" res="458426.5" algo="FTMS"/>
<pk mz="347.088424" i="1463772.8" sn="10.83" a="961.38" fwhm="0.000771" res="450366.7" algo="FTMS"/>
<pk mz="347.090177" i="1542493.3" sn="11.54" a="1268.64" fwhm="0.000909" res="381905.0" algo="FTMS"/>
<pk mz="347.098406" i="1518303.4" sn="11.32" a="681.89" fwhm="0.000615" res="564114.4" algo="FTMS"/>
<pk mz="347.113628" i="2643683.3" sn="21.53" a="1530.10" fwhm="0.000673" res="515974.3" algo="FTMS"/>
<pk mz="347.126758" i="1189478.8" sn="8.34" a="569.54" fwhm="0.000685" res="506506.0" algo="FTMS"/>
<pk mz="347.134728" i="1951720.8" sn="15.25" a="1189.23" fwhm="0.000741" res="468750.3" algo="FTMS"/>
<pk mz="347.162966" i="1372784.1" sn="10.00" a="847.58" fwhm="0.000809" res="428920.7" algo="FTMS"/>
<pk mz="347.171157" i="1872114.3" sn="14.53" a="1057.65" fwhm="0.000700" res="496172.3" algo="FTMS"/>
<pk mz="347.199418" i="1723385.6" sn="13.18" a="1163.75" fwhm="0.000804" res="431947.0" algo="FTMS"/>
<pk mz="348.036057" i="1919186.8" sn="14.96" a="1149.75" fwhm="0.000720" res="483324.2" algo="FTMS"/>
<pk mz="348.044256" i="1181524.9" sn="8.26" a="596.19" fwhm="0.000707" res="492164.2" algo="FTMS"/>
<pk mz="348.072474" i="2124252.3" sn="16.82" a="1245.27" fwhm="0.000712" res="488788.7" algo="FTMS"/>
<pk mz="348.080674" i="1045086.3" sn="7.02" a="657.95" fwhm="0.000828" res="420500.3" algo="FTMS"/>
<pk mz="348.083826" i="2874335.3" sn="23.62" a="1976.12" fwhm="0.000793" res="439205.4" algo="FTMS"/>
<pk mz="348.093570" i="1240033.6" sn="8.79" a="743.46" fwhm="0.000777" res="448093.9" algo="FTMS"/>
<pk mz="348.129981" i="2190571.3" sn="17.42" a="1627.49" fwhm="0.000855" res="407000.1" algo="FTMS"/>
<pk mz="349.020109" i="2117586.8" sn="16.75" a="1288.49" fwhm="0.000718" res="485919.1" algo="FTMS"/>
<pk mz="349.055272" i="1640923.8" sn="12.43" a="921.03" fwhm="0.000713" res="489765.8" algo="FTMS"/>
<pk mz="349.056529" i="3402460.3" sn="28.41" a="2218.95" fwhm="0.000732" res="476816.3" algo="FTMS"/>
<pk mz="349.059751" i="5599965.0" sn="48.35" a="4160.81" fwhm="0.000776" res="449678.0" algo="FTMS"/>
<pk mz="349.067693" i="1479903.0" sn="10.97" a="887.66" fwhm="0.000770" res="453424.3" algo="FTMS"/>
<pk mz="349.069612" i="1130335.5" sn="7.80" a="793.30" fwhm="0.000894" res="390458.0" algo="FTMS"/>
<pk mz="349.092897" i="4506341.5" sn="38.43" a="2996.81" fwhm="0.000729" res="478881.6" algo="FTMS"/>
<pk mz="349.104167" i="3256552.5" sn="27.09" a="2182.78" fwhm="0.000736" res="474278.2" algo="FTMS"/>
<pk mz="349.105950" i="20443880.0" sn="183.02" a="16556.22" fwhm="0.000791" res="441383.6" algo="FTMS"/>
<pk mz="349.129294" i="3663087.0" sn="30.77" a="2744.70" fwhm="0.000793" res="440468.8" algo="FTMS"/>
<pk mz="349.142372" i="2874098.5" sn="23.62" a="1877.20" fwhm="0.000751" res="464933.6" algo="FTMS"/>
<pk mz="349.165636" i="1276664.5" sn="9.12" a="739.96" fwhm="0.000770" res="453297.9" algo="FTMS"/>
<pk mz="349.178704" i="2577660.0" sn="20.93" a="1524.51" fwhm="0.000694" res="503483.9" algo="FTMS"/>
<pk mz="349.215098" i="5506821.5" sn="47.50" a="4004.56" fwhm="0.000769" res="454037.3" algo="FTMS"/>
<pk mz="350.023595" i="1069784.1" sn="7.24" a="660.42" fwhm="0.000913" res="383391.7" algo="FTMS"/>
<pk mz="350.051775" i="2223327.5" sn="17.71" a="1545.40" fwhm="0.000833" res="420396.1" algo="FTMS"/>
<pk mz="350.059824" i="1071841.6" sn="7.26" a="496.29" fwhm="0.000740" res="473114.0" algo="FTMS"/>
<pk mz="350.063066" i="1330914.5" sn="9.61" a="761.69" fwhm="0.000712" res="491454.0" algo="FTMS"/>
<pk mz="350.072034" i="9169893.0" sn="80.73" a="7205.22" fwhm="0.000792" res="441852.6" algo="FTMS"/>
<pk mz="350.088205" i="2249705.0" sn="17.95" a="1464.91" fwhm="0.000754" res="464025.1" algo="FTMS"/>
<pk mz="350.096254" i="1250667.1" sn="8.89" a="703.98" fwhm="0.000725" res="482638.1" algo="FTMS"/>
<pk mz="350.099439" i="2504428.0" sn="20.26" a="1741.50" fwhm="0.000833" res="420041.1" algo="FTMS"/>
<pk mz="350.109301" i="3405294.5" sn="28.43" a="2588.96" fwhm="0.000846" res="414054.2" algo="FTMS"/>
<pk mz="350.124490" i="1045490.5" sn="7.02" a="465.54" fwhm="0.000645" res="543193.6" algo="FTMS"/>
<pk mz="350.135776" i="1093109.4" sn="7.46" a="426.03" fwhm="0.000575" res="609051.1" algo="FTMS"/>
<pk mz="351.035747" i="3493600.5" sn="28.90" a="2511.37" fwhm="0.000803" res="436895.2" algo="FTMS"/>
<pk mz="351.060415" i="1894630.9" sn="14.56" a="1109.45" fwhm="0.000724" res="484656.2" algo="FTMS"/>
<pk mz="351.067972" i="1978088.9" sn="15.31" a="1474.46" fwhm="0.000888" res="395359.4" algo="FTMS"/>
<pk mz="351.072190" i="6446314.0" sn="55.38" a="4958.74" fwhm="0.000782" res="448863.2" algo="FTMS"/>
<pk mz="351.075346" i="271820000.0" z="-1" sn="2435.46" a="211921.59" fwhm="0.000777" res="451675.1" algo="FTMS" component_name="D" deconvoluted_molecular_mass="351.075685" deconvoluted_isotopic_mass="351.075729"/>
<pk mz="351.103010" i="6336754.0" sn="54.40" a="4913.78" fwhm="0.000801" res="438412.9" algo="FTMS"/>
<pk mz="351.108523" i="6356211.5" sn="54.57" a="4835.98" fwhm="0.000787" res="446036.6" algo="FTMS"/>
<pk mz="351.111794" i="1752948.4" sn="13.29" a="1406.24" fwhm="0.001160" res="302753.5" algo="FTMS"/>
<pk mz="351.121607" i="2502391.0" sn="20.01" a="1685.36" fwhm="0.000757" res="463723.2" algo="FTMS"/>
<pk mz="351.139448" i="1159675.5" sn="7.96" a="518.27" fwhm="0.000663" res="529876.0" algo="FTMS"/>
<pk mz="351.144951" i="3645181.0" sn="30.26" a="2595.45" fwhm="0.000782" res="448955.9" algo="FTMS"/>
<pk mz="351.157986" i="1985536.4" sn="15.37" a="1167.96" fwhm="0.000711" res="494140.4" algo="FTMS"/>
<pk mz="351.194397" i="3779338.0" sn="31.46" a="2654.91" fwhm="0.000766" res="458478.5" algo="FTMS"/>
<pk mz="351.212146" i="1340174.6" sn="9.58" a="932.19" fwhm="0.001008" res="348260.6" algo="FTMS"/>
<pk mz="351.221070" i="6532369.0" sn="56.15" a="4847.09" fwhm="0.000781" res="449533.8" algo="FTMS"/>
<pk mz="351.230836" i="1789971.5" sn="13.62" a="1098.08" fwhm="0.000770" res="456034.7" algo="FTMS"/>
<pk mz="352.031044" i="1125732.8" sn="7.66" a="747.59" fwhm="0.001062" res="331494.6" algo="FTMS"/>
<pk mz="352.040733" i="1124967.4" sn="7.65" a="466.62" fwhm="0.000648" res="543408.0" algo="FTMS"/>
<pk mz="352.067371" i="2128878.3" sn="16.66" a="1268.57" fwhm="0.000708" res="497481.2" algo="FTMS"/>
<pk mz="352.078762" i="19381746.0" z="-1" sn="171.39" a="15527.99" fwhm="0.000806" res="436737.9" algo="FTMS" component_name="D" deconvoluted_molecular_mass="351.075685" deconvoluted_isotopic_mass="352.079147"/>
<pk mz="352.103740" i="1738487.8" sn="13.15" a="1059.45" fwhm="0.000727" res="484139.8" algo="FTMS"/>
<pk mz="352.106345" i="1243128.5" sn="8.71" a="624.49" fwhm="0.000696" res="505815.0" algo="FTMS"/>
<pk mz="352.111852" i="1576697.9" sn="11.70" a="782.33" fwhm="0.000642" res="548480.4" algo="FTMS"/>
<pk mz="352.224452" i="1197335.4" sn="8.30" a="643.97" fwhm="0.000693" res="508396.3" algo="FTMS"/>
<pk mz="353.051402" i="5200624.0" sn="44.20" a="4086.30" fwhm="0.000830" res="425134.4" algo="FTMS"/>
<pk mz="353.079615" i="4382967.5" z="-1" sn="36.87" a="3186.26" fwhm="0.000789" res="447578.1" algo="FTMS" component_name="D" deconvoluted_molecular_mass="351.075685" deconvoluted_isotopic_mass="353.080003"/>
<pk mz="353.082198" i="1223672.1" sn="8.53" a="637.53" fwhm="0.000688" res="513237.0" algo="FTMS"/>
<pk mz="353.087782" i="7835385.5" sn="67.83" a="6286.39" fwhm="0.000827" res="427186.0" algo="FTMS"/>
<pk mz="353.099111" i="1085180.6" sn="7.29" a="524.81" fwhm="0.000632" res="558312.2" algo="FTMS"/>
<pk mz="353.124185" i="6383363.0" sn="54.81" a="5040.11" fwhm="0.000826" res="427406.7" algo="FTMS"/>
<pk mz="353.137285" i="1827334.6" sn="13.95" a="1134.25" fwhm="0.000732" res="482337.4" algo="FTMS"/>
<pk mz="353.160532" i="2600204.8" sn="20.88" a="1806.29" fwhm="0.000783" res="451277.4" algo="FTMS"/>
<pk mz="353.173657" i="1211408.1" sn="8.42" a="756.15" fwhm="0.000773" res="457087.3" algo="FTMS"/>
<pk mz="353.200385" i="1756951.1" sn="13.32" a="1099.70" fwhm="0.000785" res="450179.7" algo="FTMS"/>
<pk mz="353.210005" i="3502873.8" sn="28.98" a="2547.51" fwhm="0.000784" res="450352.3" algo="FTMS"/>
<pk mz="353.215598" i="1435163.1" sn="10.43" a="853.81" fwhm="0.000769" res="459361.8" algo="FTMS"/>
<pk mz="354.046603" i="1783029.3" sn="13.55" a="1230.67" fwhm="0.000808" res="438131.9" algo="FTMS"/>
<pk mz="354.054827" i="1403639.4" sn="10.15" a="738.14" fwhm="0.000671" res="527877.9" algo="FTMS"/>
<pk mz="354.083026" i="1610238.8" z="-1" sn="12.00" a="930.64" fwhm="0.000726" res="487541.1" algo="FTMS" component_name="D" deconvoluted_molecular_mass="351.075685" deconvoluted_isotopic_mass="354.083416"/>
<pk mz="354.091136" i="1971968.9" sn="15.24" a="1222.44" fwhm="0.000768" res="461055.3" algo="FTMS"/>
<pk mz="354.119535" i="1056904.4" sn="7.04" a="492.95" fwhm="0.000710" res="498687.2" algo="FTMS"/>
<pk mz="354.127613" i="1365002.5" sn="9.80" a="742.46" fwhm="0.000715" res="495565.1" algo="FTMS"/>
<pk mz="355.030670" i="1754359.8" sn="13.29" a="1139.86" fwhm="0.000746" res="476086.4" algo="FTMS"/>
<pk mz="355.045839" i="1358971.8" sn="9.74" a="965.98" fwhm="0.000918" res="386708.1" algo="FTMS"/>
<pk mz="355.067059" i="6543617.5" sn="56.24" a="5268.99" fwhm="0.000783" res="453405.2" algo="FTMS"/>
<pk mz="355.103431" i="7417099.0" sn="64.08" a="5823.06" fwhm="0.000791" res="449158.5" algo="FTMS"/>
<pk mz="355.114660" i="1099533.8" sn="7.42" a="478.63" fwhm="0.000698" res="508740.9" algo="FTMS"/>
<pk mz="355.139825" i="5032212.5" sn="42.69" a="3808.35" fwhm="0.000789" res="450344.3" algo="FTMS"/>
<pk mz="355.158485" i="3723033.3" sn="30.95" a="2847.66" fwhm="0.000786" res="451934.5" algo="FTMS"/>
<pk mz="355.176188" i="3672350.0" sn="30.49" a="2768.56" fwhm="0.000831" res="427154.2" algo="FTMS"/>
<pk mz="355.194827" i="1160482.9" sn="7.96" a="565.08" fwhm="0.000663" res="535987.9" algo="FTMS"/>
<pk mz="355.212638" i="1428263.5" sn="10.36" a="715.27" fwhm="0.000721" res="492331.7" algo="FTMS"/>
<pk mz="356.062413" i="1404807.0" sn="10.15" a="1104.37" fwhm="0.000969" res="367534.3" algo="FTMS"/>
<pk mz="356.070368" i="1171721.1" sn="8.06" a="657.09" fwhm="0.000682" res="522074.2" algo="FTMS"/>
<pk mz="356.098699" i="1324432.6" sn="9.43" a="1025.84" fwhm="0.000939" res="379428.5" algo="FTMS"/>
<pk mz="356.106815" i="1215378.8" sn="8.45" a="731.07" fwhm="0.000867" res="410950.5" algo="FTMS"/>
<pk mz="356.182602" i="1101862.6" sn="7.43" a="506.77" fwhm="0.000646" res="551400.0" algo="FTMS"/>
<pk mz="357.046356" i="2740490.0" sn="22.13" a="1871.33" fwhm="0.000750" res="476155.1" algo="FTMS"/>
<pk mz="357.061644" i="1459470.0" sn="10.64" a="725.04" fwhm="0.000696" res="512844.7" algo="FTMS"/>
<pk mz="357.082738" i="5124883.5" sn="43.51" a="3921.99" fwhm="0.000807" res="442385.1" algo="FTMS"/>
<pk mz="357.119117" i="5169949.0" sn="43.92" a="4136.97" fwhm="0.000828" res="431313.2" algo="FTMS"/>
<pk mz="357.130337" i="31136544.0" sn="276.81" a="25815.15" fwhm="0.000824" res="433494.5" algo="FTMS"/>
<pk mz="357.155493" i="4906279.0" sn="41.55" a="4044.79" fwhm="0.000860" res="415061.5" algo="FTMS"/>
<pk mz="357.191864" i="3197232.3" sn="26.23" a="2295.14" fwhm="0.000800" res="446489.8" algo="FTMS"/>
<pk mz="357.228284" i="3124538.0" sn="25.57" a="2150.40" fwhm="0.000782" res="456772.9" algo="FTMS"/>
<pk mz="357.487067" i="1079422.1" sn="7.23" a="740.41" fwhm="0.001226" res="291646.4" algo="FTMS"/>
<pk mz="358.056882" i="1068948.1" sn="7.05" a="535.61" fwhm="0.000706" res="506979.4" algo="FTMS"/>
<pk mz="358.086058" i="1351195.9" sn="9.55" a="711.81" fwhm="0.000690" res="518860.5" algo="FTMS"/>
<pk mz="358.114400" i="1259299.4" sn="8.74" a="702.92" fwhm="0.000823" res="435110.2" algo="FTMS"/>
<pk mz="358.133684" i="5765160.5" sn="48.67" a="4486.18" fwhm="0.000817" res="438580.3" algo="FTMS"/>
<pk mz="358.150799" i="1067692.9" sn="7.04" a="559.81" fwhm="0.000753" res="475429.8" algo="FTMS"/>
<pk mz="358.158662" i="1092783.0" sn="7.26" a="720.92" fwhm="0.000908" res="394501.2" algo="FTMS"/>
<pk mz="358.198301" i="3073593.5" sn="24.82" a="2171.46" fwhm="0.000782" res="458286.7" algo="FTMS"/>
<pk mz="359.040817" i="1545495.5" sn="11.27" a="1028.02" fwhm="0.000900" res="399088.4" algo="FTMS"/>
<pk mz="359.061968" i="2121245.0" sn="16.37" a="1392.94" fwhm="0.000737" res="487039.8" algo="FTMS"/>
<pk mz="359.077221" i="2228001.0" sn="17.32" a="1697.74" fwhm="0.000822" res="436651.2" algo="FTMS"/>
<pk mz="359.088353" i="1144996.0" sn="7.72" a="669.04" fwhm="0.000739" res="486151.2" algo="FTMS"/>
<pk mz="359.098361" i="3770662.8" sn="30.99" a="2832.90" fwhm="0.000814" res="441152.5" algo="FTMS"/>
<pk mz="359.109565" i="1200937.6" sn="8.22" a="619.26" fwhm="0.000729" res="492913.9" algo="FTMS"/>
<pk mz="359.113578" i="1927722.6" sn="14.66" a="1301.34" fwhm="0.000830" res="432709.9" algo="FTMS"/>
<pk mz="359.134736" i="4941104.0" sn="41.37" a="3829.41" fwhm="0.000809" res="443669.0" algo="FTMS"/>
<pk mz="359.136934" i="1621296.8" sn="11.94" a="976.48" fwhm="0.000768" res="467670.6" algo="FTMS"/>
<pk mz="359.149958" i="1250868.3" sn="8.66" a="607.36" fwhm="0.000711" res="504992.7" algo="FTMS"/>
<pk mz="359.171142" i="4472122.0" sn="37.21" a="3357.80" fwhm="0.000796" res="451295.3" algo="FTMS"/>
<pk mz="359.207526" i="2613571.5" sn="20.74" a="1868.45" fwhm="0.000805" res="445999.3" algo="FTMS"/>
<pk mz="359.243906" i="2505037.0" sn="19.78" a="1741.43" fwhm="0.000800" res="449119.9" algo="FTMS"/>
<pk mz="360.036100" i="1467933.9" sn="10.58" a="1075.28" fwhm="0.000860" res="418404.1" algo="FTMS"/>
<pk mz="360.072520" i="1881639.5" sn="14.25" a="1441.25" fwhm="0.000890" res="404735.6" algo="FTMS"/>
<pk mz="360.083829" i="3288106.5" sn="26.71" a="2639.03" fwhm="0.000865" res="416108.2" algo="FTMS"/>
<pk mz="360.092674" i="1104556.8" sn="7.36" a="621.77" fwhm="0.000739" res="487246.6" algo="FTMS"/>
<pk mz="360.101857" i="1132079.3" sn="7.61" a="419.31" fwhm="0.000632" res="569486.7" algo="FTMS"/>
<pk mz="360.129869" i="1193014.6" sn="8.15" a="931.37" fwhm="0.001018" res="353867.8" algo="FTMS"/>
<pk mz="360.138103" i="1280312.8" sn="8.92" a="635.80" fwhm="0.000652" res="552162.3" algo="FTMS"/>
<pk mz="360.177564" i="1118019.3" sn="7.48" a="696.90" fwhm="0.000861" res="418176.3" algo="FTMS"/>
<pk mz="361.020122" i="1580833.4" sn="11.58" a="885.62" fwhm="0.000754" res="479047.3" algo="FTMS"/>
<pk mz="361.031328" i="2271780.3" sn="17.70" a="1414.10" fwhm="0.000787" res="458961.7" algo="FTMS"/>
<pk mz="361.056513" i="2885931.0" sn="23.15" a="1977.52" fwhm="0.000741" res="487431.6" algo="FTMS"/>
<pk mz="361.067793" i="1359150.0" sn="9.62" a="732.16" fwhm="0.000742" res="486470.1" algo="FTMS"/>
<pk mz="361.077606" i="1699120.5" sn="12.63" a="1120.32" fwhm="0.000778" res="463954.4" algo="FTMS"/>
<pk mz="361.092900" i="4138292.5" sn="34.25" a="3074.95" fwhm="0.000808" res="447153.0" algo="FTMS"/>
<pk mz="361.104005" i="1277239.5" sn="8.89" a="837.96" fwhm="0.000820" res="440629.6" algo="FTMS"/>
<pk mz="361.114020" i="1263418.1" sn="8.77" a="622.88" fwhm="0.000683" res="528510.9" algo="FTMS"/>
<pk mz="361.129298" i="2496318.3" sn="19.69" a="1992.50" fwhm="0.000847" res="426613.7" algo="FTMS"/>
<pk mz="361.142183" i="1271361.6" sn="8.84" a="1014.65" fwhm="0.001051" res="343689.6" algo="FTMS"/>
<pk mz="361.150399" i="2720579.8" sn="21.68" a="1923.82" fwhm="0.000804" res="449425.4" algo="FTMS"/>
<pk mz="361.165541" i="1200327.8" sn="8.21" a="592.37" fwhm="0.000718" res="502964.0" algo="FTMS"/>
<pk mz="361.178682" i="1067595.3" sn="7.03" a="415.75" fwhm="0.000643" res="562061.1" algo="FTMS"/>
<pk mz="361.186792" i="2023501.4" sn="15.50" a="1362.64" fwhm="0.000831" res="434406.3" algo="FTMS"/>
<pk mz="362.051719" i="2755633.5" sn="21.99" a="2083.76" fwhm="0.000830" res="436299.0" algo="FTMS"/>
<pk mz="362.059938" i="1142963.6" sn="7.70" a="702.51" fwhm="0.000907" res="399248.0" algo="FTMS"/>
<pk mz="362.063098" i="2515508.5" sn="19.86" a="2029.73" fwhm="0.000831" res="435798.1" algo="FTMS"/>
<pk mz="362.088113" i="3115579.0" sn="25.18" a="2427.65" fwhm="0.000843" res="429661.4" algo="FTMS"/>
<pk mz="362.096356" i="1188285.3" sn="8.10" a="826.51" fwhm="0.000966" res="374677.4" algo="FTMS"/>
<pk mz="362.099495" i="1830718.0" sn="13.79" a="1449.53" fwhm="0.000979" res="370034.3" algo="FTMS"/>
<pk mz="362.145655" i="2623818.3" sn="20.82" a="1992.91" fwhm="0.000844" res="429056.3" algo="FTMS"/>
<pk mz="363.035741" i="3516213.0" sn="28.73" a="2505.63" fwhm="0.000771" res="470666.1" algo="FTMS"/>
<pk mz="363.046995" i="1169847.9" sn="7.93" a="663.44" fwhm="0.000762" res="476512.4" algo="FTMS"/>
<pk mz="363.072126" i="4820286.5" sn="40.29" a="3875.61" fwhm="0.000856" res="423994.9" algo="FTMS"/>
<pk mz="363.075435" i="1318975.4" sn="9.25" a="674.60" fwhm="0.000709" res="511863.7" algo="FTMS"/>
<pk mz="363.083448" i="1864513.5" sn="14.09" a="1378.20" fwhm="0.000754" res="481479.5" algo="FTMS"/>
<pk mz="363.102882" i="2304582.8" sn="17.99" a="1978.84" fwhm="0.000981" res="370188.7" algo="FTMS"/>
<pk mz="363.108525" i="5391688.0" sn="45.35" a="4303.47" fwhm="0.000838" res="433534.8" algo="FTMS"/>
<pk mz="363.119774" i="4886347.0" sn="40.87" a="3788.35" fwhm="0.000839" res="432767.0" algo="FTMS"/>
<pk mz="363.121520" i="2060619.5" sn="15.83" a="1320.92" fwhm="0.000756" res="480164.0" algo="FTMS"/>
<pk mz="363.144910" i="3085649.8" sn="24.91" a="2278.94" fwhm="0.000802" res="452980.5" algo="FTMS"/>
<pk mz="363.158002" i="1558357.1" sn="11.38" a="1091.72" fwhm="0.000875" res="415201.4" algo="FTMS"/>
<pk mz="363.194349" i="2654558.8" sn="21.09" a="1890.76" fwhm="0.000825" res="440050.1" algo="FTMS"/>
<pk mz="363.230783" i="1316200.4" sn="9.23" a="823.95" fwhm="0.000776" res="467909.4" algo="FTMS"/>
<pk mz="364.067373" i="3916869.0" sn="32.28" a="2935.71" fwhm="0.000833" res="437254.5" algo="FTMS"/>
<pk mz="364.078750" i="2822728.0" sn="22.58" a="2039.76" fwhm="0.000775" res="469638.9" algo="FTMS"/>
<pk mz="364.087698" i="5237322.5" sn="43.98" a="4519.89" fwhm="0.000891" res="408513.6" algo="FTMS"/>
<pk mz="364.103821" i="2448974.5" sn="19.27" a="1583.44" fwhm="0.000753" res="483426.0" algo="FTMS"/>
<pk mz="364.111850" i="1242192.6" sn="8.57" a="644.42" fwhm="0.000712" res="511488.2" algo="FTMS"/>
<pk mz="364.123034" i="1204563.6" sn="8.24" a="699.24" fwhm="0.000750" res="485287.5" algo="FTMS"/>
<pk mz="365.015090" i="1203518.6" sn="8.23" a="562.97" fwhm="0.000682" res="535438.4" algo="FTMS"/>
<pk mz="365.051432" i="4384072.0" sn="36.42" a="3411.06" fwhm="0.000826" res="442194.6" algo="FTMS"/>
<pk mz="365.091036" i="132084560.0" z="-1" sn="1168.21" a="112502.13" fwhm="0.000843" res="432975.6" algo="FTMS" component_name="L" deconvoluted_molecular_mass="365.091452" deconvoluted_isotopic_mass="365.091452"/>
<pk mz="365.099057" i="3019092.8" sn="24.32" a="2297.65" fwhm="0.000839" res="434987.9" algo="FTMS"/>
<pk mz="365.100855" i="1857365.3" sn="14.02" a="1406.14" fwhm="0.000878" res="415691.3" algo="FTMS"/>
<pk mz="365.118508" i="1166425.9" sn="7.90" a="719.68" fwhm="0.000808" res="451779.2" algo="FTMS"/>
<pk mz="365.124205" i="7442267.5" sn="63.52" a="6375.19" fwhm="0.000867" res="421222.8" algo="FTMS"/>
<pk mz="365.137262" i="2666334.8" sn="21.19" a="1912.97" fwhm="0.000814" res="448674.4" algo="FTMS"/>
<pk mz="365.160539" i="3481957.0" sn="28.42" a="2615.42" fwhm="0.000832" res="438993.7" algo="FTMS"/>
<pk mz="365.173650" i="2129512.5" sn="16.43" a="1738.39" fwhm="0.000950" res="384435.3" algo="FTMS"/>
<pk mz="365.200321" i="1270767.5" sn="8.82" a="811.60" fwhm="0.000865" res="421988.5" algo="FTMS"/>
<pk mz="365.210049" i="4521842.0" sn="37.64" a="3717.27" fwhm="0.000876" res="416761.9" algo="FTMS"/>
<pk mz="365.236646" i="1419897.0" sn="10.14" a="874.41" fwhm="0.000760" res="480832.8" algo="FTMS"/>
<pk mz="365.246382" i="1586043.6" sn="11.48" a="957.17" fwhm="0.000791" res="461517.8" algo="FTMS"/>
<pk mz="366.046646" i="2051406.4" sn="15.55" a="1670.87" fwhm="0.000924" res="396203.0" algo="FTMS"/>
<pk mz="366.054779" i="1920848.5" sn="14.40" a="1173.57" fwhm="0.000746" res="490796.7" algo="FTMS"/>
<pk mz="366.083068" i="2717784.0" sn="21.38" a="1926.18" fwhm="0.000806" res="454047.1" algo="FTMS"/>
<pk mz="366.091188" i="1393754.1" sn="9.79" a="1022.54" fwhm="0.000844" res="433594.0" algo="FTMS"/>
<pk mz="366.094391" i="12528731.0" z="-1" sn="107.28" a="10631.37" fwhm="0.000863" res="423991.5" algo="FTMS" component_name="L" deconvoluted_molecular_mass="365.091452" deconvoluted_isotopic_mass="366.094808"/>
<pk mz="366.104013" i="1242205.4" sn="8.46" a="889.05" fwhm="0.000999" res="366598.3" algo="FTMS"/>
<pk mz="366.119420" i="1960801.5" sn="14.75" a="1237.16" fwhm="0.000775" res="472138.3" algo="FTMS"/>
<pk mz="366.127616" i="1713507.6" sn="12.59" a="1321.88" fwhm="0.000929" res="393941.3" algo="FTMS"/>
<pk mz="367.030633" i="2641745.3" sn="20.71" a="1927.82" fwhm="0.000830" res="442038.9" algo="FTMS"/>
<pk mz="367.067077" i="7947611.0" sn="67.17" a="6644.04" fwhm="0.000859" res="427542.5" algo="FTMS"/>
<pk mz="367.070317" i="2056283.8" sn="15.59" a="1399.50" fwhm="0.000812" res="451815.3" algo="FTMS"/>
<pk mz="367.078305" i="1475421.9" sn="10.50" a="805.95" fwhm="0.000714" res="514098.7" algo="FTMS"/>
<pk mz="367.095287" i="2313570.3" sn="17.84" a="1543.34" fwhm="0.000768" res="478272.7" algo="FTMS"/>
<pk mz="367.097693" i="1089635.0" z="-1" sn="7.13" a="573.47" fwhm="0.000947" res="387607.9" algo="FTMS" component_name="L" deconvoluted_molecular_mass="365.091452" deconvoluted_isotopic_mass="367.098113"/>
<pk mz="367.103434" i="12397924.0" sn="106.13" a="10973.93" fwhm="0.000870" res="421830.3" algo="FTMS"/>
<pk mz="367.114781" i="1576295.4" sn="11.39" a="1121.10" fwhm="0.000864" res="425002.8" algo="FTMS"/>
<pk mz="367.116474" i="1292647.9" sn="8.90" a="707.49" fwhm="0.000713" res="514738.7" algo="FTMS"/>
<pk mz="367.134371" i="1188204.6" sn="7.99" a="542.60" fwhm="0.000722" res="508482.5" algo="FTMS"/>
<pk mz="367.139841" i="6681966.0" sn="56.09" a="5504.43" fwhm="0.000857" res="428420.9" algo="FTMS"/>
<pk mz="367.152809" i="2004849.4" sn="15.14" a="1469.67" fwhm="0.000850" res="432183.3" algo="FTMS"/>
<pk mz="367.176206" i="1872503.6" sn="13.98" a="1047.55" fwhm="0.000716" res="512568.2" algo="FTMS"/>
<pk mz="367.189259" i="1483131.0" sn="10.57" a="698.83" fwhm="0.000714" res="514332.5" algo="FTMS"/>
<pk mz="367.207115" i="1564543.8" sn="11.28" a="976.87" fwhm="0.000808" res="454540.7" algo="FTMS"/>
<pk mz="367.225647" i="2700676.5" sn="21.23" a="2031.47" fwhm="0.000840" res="436967.9" algo="FTMS"/>
<pk mz="368.062337" i="1796448.5" sn="13.31" a="1204.20" fwhm="0.000791" res="465372.4" algo="FTMS"/>
<pk mz="368.070410" i="1442146.6" sn="10.21" a="815.40" fwhm="0.000738" res="498719.1" algo="FTMS"/>
<pk mz="368.098708" i="3260010.0" sn="26.12" a="2595.24" fwhm="0.000863" res="426302.6" algo="FTMS"/>
<pk mz="368.106764" i="2499180.3" sn="19.46" a="1837.27" fwhm="0.000848" res="433881.4" algo="FTMS"/>
<pk mz="368.110045" i="1166317.1" sn="7.79" a="799.84" fwhm="0.000794" res="463878.0" algo="FTMS"/>
<pk mz="368.135059" i="1375859.6" sn="9.63" a="652.18" fwhm="0.000682" res="540141.2" algo="FTMS"/>
<pk mz="368.143213" i="1511797.8" sn="10.82" a="1011.73" fwhm="0.000842" res="437146.6" algo="FTMS"/>
<pk mz="368.171397" i="1230589.1" sn="8.36" a="810.63" fwhm="0.000877" res="419684.7" algo="FTMS"/>
<pk mz="368.954971" i="1388107.0" sn="9.73" a="863.82" fwhm="0.000871" res="423412.1" algo="FTMS"/>
<pk mz="369.025291" i="1362653.4" sn="9.51" a="916.82" fwhm="0.000876" res="421440.6" algo="FTMS"/>
<pk mz="369.041504" i="5379937.5" sn="44.68" a="4398.29" fwhm="0.000856" res="430945.7" algo="FTMS"/>
<pk mz="369.046319" i="4268899.0" sn="34.95" a="3322.21" fwhm="0.000853" res="432402.2" algo="FTMS"/>
<pk mz="369.072910" i="1210410.0" sn="8.18" a="1046.90" fwhm="0.001136" res="324794.6" algo="FTMS"/>
<pk mz="369.082709" i="11177837.0" sn="95.44" a="9938.04" fwhm="0.000873" res="422827.3" algo="FTMS"/>
<pk mz="369.093863" i="1641583.4" sn="11.95" a="1079.02" fwhm="0.000824" res="447659.7" algo="FTMS"/>
<pk mz="369.119105" i="10254198.0" sn="87.36" a="8518.12" fwhm="0.000841" res="438679.7" algo="FTMS"/>
<pk mz="369.132165" i="1180281.5" sn="7.91" a="513.42" fwhm="0.000640" res="576546.3" algo="FTMS"/>
<pk mz="369.155518" i="5116799.5" sn="42.38" a="4231.28" fwhm="0.000862" res="428328.4" algo="FTMS"/>
<pk mz="369.174122" i="2774404.5" sn="21.87" a="2000.74" fwhm="0.000849" res="434602.6" algo="FTMS"/>
<pk mz="369.191845" i="3662217.3" sn="29.64" a="3016.42" fwhm="0.000888" res="415757.1" algo="FTMS"/>
<pk mz="369.206944" i="1186189.1" sn="7.97" a="823.77" fwhm="0.000907" res="406895.4" algo="FTMS"/>
<pk mz="370.041421" i="1234664.0" sn="8.39" a="837.27" fwhm="0.000860" res="430329.1" algo="FTMS"/>
<pk mz="370.049738" i="1605482.1" sn="11.63" a="1162.30" fwhm="0.000880" res="420568.6" algo="FTMS"/>
<pk mz="370.077906" i="1484913.5" sn="10.58" a="1037.12" fwhm="0.000855" res="432671.1" algo="FTMS"/>
<pk mz="370.086166" i="2102643.8" sn="15.99" a="1433.31" fwhm="0.000797" res="464265.6" algo="FTMS"/>
<pk mz="370.114359" i="1835131.1" sn="13.64" a="1361.07" fwhm="0.000941" res="393415.9" algo="FTMS"/>
<pk mz="370.122500" i="1792893.3" sn="13.28" a="1458.19" fwhm="0.000927" res="399394.9" algo="FTMS"/>
<pk mz="370.125627" i="1507710.0" sn="10.78" a="961.02" fwhm="0.000868" res="426480.3" algo="FTMS"/>
<pk mz="370.162071" i="1081479.6" sn="7.05" a="705.60" fwhm="0.000886" res="417975.6" algo="FTMS"/>
<pk mz="370.177382" i="1114507.6" sn="7.34" a="571.74" fwhm="0.000742" res="498935.0" algo="FTMS"/>
<pk mz="370.195238" i="1290512.3" sn="8.88" a="791.98" fwhm="0.000833" res="444350.4" algo="FTMS"/>
<pk mz="371.004555" i="1183844.3" sn="7.94" a="630.35" fwhm="0.000736" res="503847.0" algo="FTMS"/>
<pk mz="371.005728" i="1128036.5" sn="7.45" a="584.84" fwhm="0.000744" res="498836.6" algo="FTMS"/>
<pk mz="371.025691" i="1102185.8" sn="7.23" a="596.48" fwhm="0.000820" res="452555.5" algo="FTMS"/>
<pk mz="371.038572" i="1707885.1" sn="12.53" a="1051.41" fwhm="0.000799" res="464263.4" algo="FTMS"/>
<pk mz="371.040829" i="1170285.8" sn="7.82" a="469.08" fwhm="0.000671" res="552779.2" algo="FTMS"/>
<pk mz="371.061972" i="5960051.5" sn="49.76" a="5096.60" fwhm="0.000890" res="416832.4" algo="FTMS"/>
<pk mz="371.077350" i="1609591.3" sn="11.67" a="955.29" fwhm="0.000842" res="440872.8" algo="FTMS"/>
<pk mz="371.098406" i="8975741.0" sn="76.16" a="7761.19" fwhm="0.000890" res="416730.9" algo="FTMS"/>
<pk mz="371.109601" i="6295935.5" sn="52.70" a="5301.00" fwhm="0.000877" res="423204.6" algo="FTMS"/>
<pk mz="371.134732" i="6993286.5" sn="58.80" a="6086.16" fwhm="0.000908" res="408553.1" algo="FTMS"/>
<pk mz="371.145976" i="75118984.0" z="-1" sn="655.24" a="65994.08" fwhm="0.000875" res="424122.9" algo="FTMS" component_name="U" deconvoluted_molecular_mass="371.146410" deconvoluted_isotopic_mass="371.146406"/>
<pk mz="371.171143" i="5517712.0" sn="45.88" a="4572.38" fwhm="0.000874" res="424894.8" algo="FTMS"/>
<pk mz="371.182355" i="1222418.8" sn="8.28" a="802.49" fwhm="0.000858" res="432519.7" algo="FTMS"/>
<pk mz="371.189753" i="1376404.8" sn="9.63" a="1001.08" fwhm="0.000933" res="398006.3" algo="FTMS"/>
<pk mz="371.207502" i="3332505.3" sn="26.75" a="2601.09" fwhm="0.000819" res="453237.2" algo="FTMS"/>
<pk mz="371.243909" i="2383010.8" sn="18.44" a="1836.79" fwhm="0.000900" res="412332.2" algo="FTMS"/>
<pk mz="372.036194" i="1477490.0" sn="10.51" a="999.37" fwhm="0.000850" res="437559.9" algo="FTMS"/>
<pk mz="372.065351" i="1733497.6" sn="12.75" a="1042.14" fwhm="0.000764" res="487120.8" algo="FTMS"/>
<pk mz="372.101696" i="2011523.1" sn="15.18" a="1374.97" fwhm="0.000827" res="450106.7" algo="FTMS"/>
<pk mz="372.138132" i="1444876.6" sn="10.22" a="1034.79" fwhm="0.000917" res="405672.4" algo="FTMS"/>
<pk mz="372.149336" i="12128912.0" z="-1" sn="103.76" a="10948.93" fwhm="0.000896" res="415440.6" algo="FTMS" component_name="U" deconvoluted_molecular_mass="371.146410" deconvoluted_isotopic_mass="372.149768"/>
<pk mz="372.174569" i="1120022.1" sn="7.38" a="456.31" fwhm="0.000768" res="484548.2" algo="FTMS"/>
<pk mz="372.177646" i="1290135.0" sn="8.87" a="1137.40" fwhm="0.001090" res="341324.9" algo="FTMS"/>
<pk mz="372.214014" i="1698976.5" sn="12.45" a="1077.23" fwhm="0.000842" res="442152.3" algo="FTMS"/>
<pk mz="372.303874" i="1833399.9" sn="13.62" a="1118.08" fwhm="0.000757" res="491907.3" algo="FTMS"/>
<pk mz="373.020202" i="1490290.9" sn="10.62" a="886.43" fwhm="0.000756" res="493689.0" algo="FTMS"/>
<pk mz="373.041201" i="2140536.3" sn="16.31" a="1549.47" fwhm="0.000865" res="431048.2" algo="FTMS"/>
<pk mz="373.056533" i="2587516.3" sn="20.23" a="2307.61" fwhm="0.001025" res="363973.5" algo="FTMS"/>
<pk mz="373.067747" i="1411455.3" sn="9.93" a="1119.63" fwhm="0.000954" res="391210.3" algo="FTMS"/>
<pk mz="373.077623" i="5541762.0" sn="46.09" a="4620.17" fwhm="0.000874" res="426896.5" algo="FTMS"/>
<pk mz="373.087205" i="3160964.3" sn="25.25" a="2458.66" fwhm="0.000863" res="432527.8" algo="FTMS"/>
<pk mz="373.092861" i="2609029.8" sn="20.41" a="2091.93" fwhm="0.000922" res="404607.2" algo="FTMS"/>
<pk mz="373.104239" i="1133576.8" sn="7.50" a="814.19" fwhm="0.000908" res="410906.8" algo="FTMS"/>
<pk mz="373.114022" i="5390219.5" sn="44.76" a="4666.28" fwhm="0.000920" res="405406.7" algo="FTMS"/>
<pk mz="373.125216" i="4802446.5" sn="39.62" a="4095.91" fwhm="0.000911" res="409478.6" algo="FTMS"/>
<pk mz="373.129259" i="2341519.3" sn="18.07" a="1943.01" fwhm="0.000974" res="383074.0" algo="FTMS"/>
<pk mz="373.150369" i="4842389.0" sn="39.97" a="4571.22" fwhm="0.000935" res="399118.8" algo="FTMS"/>
<pk mz="373.152712" i="1415829.4" z="-1" sn="9.97" a="827.28" fwhm="0.000798" res="467580.7" algo="FTMS" component_name="U" deconvoluted_molecular_mass="371.146410" deconvoluted_isotopic_mass="373.153147"/>
<pk mz="373.172799" i="2036634.6" sn="15.40" a="1398.18" fwhm="0.000805" res="463492.6" algo="FTMS"/>
<pk mz="373.186761" i="4516766.5" sn="37.12" a="3530.33" fwhm="0.000843" res="442914.2" algo="FTMS"/>
<pk mz="373.223162" i="3224999.8" sn="25.81" a="2271.32" fwhm="0.000809" res="461086.3" algo="FTMS"/>
<pk mz="373.259525" i="1430193.3" sn="10.09" a="736.84" fwhm="0.000728" res="512696.4" algo="FTMS"/>
<pk mz="374.008339" i="1313908.3" sn="8.96" a="792.45" fwhm="0.000788" res="474564.7" algo="FTMS"/>
<pk mz="374.039098" i="1972348.3" sn="14.65" a="1168.10" fwhm="0.000767" res="487763.8" algo="FTMS"/>
<pk mz="374.051625" i="1535359.6" sn="10.87" a="923.88" fwhm="0.000869" res="430232.9" algo="FTMS"/>
<pk mz="374.088133" i="1883529.1" sn="13.88" a="1515.57" fwhm="0.000964" res="388033.1" algo="FTMS"/>
<pk mz="374.099495" i="1201036.0" sn="7.98" a="863.07" fwhm="0.000936" res="399705.4" algo="FTMS"/>
<pk mz="374.108413" i="5424270.5" sn="44.49" a="4980.71" fwhm="0.000949" res="394402.5" algo="FTMS"/>
<pk mz="374.117291" i="1160592.6" sn="7.63" a="678.68" fwhm="0.000784" res="477209.3" algo="FTMS"/>
<pk mz="374.145671" i="1455000.0" sn="10.18" a="1042.60" fwhm="0.000879" res="425695.3" algo="FTMS"/>
<pk mz="374.156745" i="2362523.0" sn="18.02" a="1802.07" fwhm="0.001073" res="348845.9" algo="FTMS"/>
<pk mz="374.190205" i="1144995.6" sn="7.50" a="529.75" fwhm="0.000685" res="546104.9" algo="FTMS"/>
<pk mz="375.035794" i="2969983.5" sn="23.27" a="2372.10" fwhm="0.000894" res="419616.7" algo="FTMS"/>
<pk mz="375.047005" i="1984898.4" sn="14.76" a="1447.34" fwhm="0.000862" res="435295.7" algo="FTMS"/>
<pk mz="375.056943" i="2135429.0" sn="16.06" a="1631.59" fwhm="0.000918" res="408351.7" algo="FTMS"/>
<pk mz="375.072096" i="4743049.0" sn="38.60" a="4040.43" fwhm="0.000931" res="403061.9" algo="FTMS"/>
<pk mz="375.083465" i="2312075.8" sn="17.59" a="1879.11" fwhm="0.000908" res="413269.8" algo="FTMS"/>
<pk mz="375.086723" i="1258636.6" sn="8.48" a="605.20" fwhm="0.000698" res="537131.9" algo="FTMS"/>
<pk mz="375.093221" i="2709902.3" sn="21.02" a="2129.70" fwhm="0.000879" res="426825.2" algo="FTMS"/>
<pk mz="375.108535" i="4252562.5" sn="34.36" a="3602.61" fwhm="0.000864" res="434361.6" algo="FTMS"/>
<pk mz="375.111912" i="1316243.3" sn="8.98" a="844.48" fwhm="0.000944" res="397368.2" algo="FTMS"/>
<pk mz="375.121363" i="1121941.6" sn="7.30" a="648.79" fwhm="0.000801" res="468144.4" algo="FTMS"/>
<pk mz="375.129657" i="2895255.8" sn="22.63" a="2413.61" fwhm="0.000916" res="409690.5" algo="FTMS"/>
<pk mz="375.140865" i="1197978.8" sn="7.95" a="689.42" fwhm="0.000772" res="485967.3" algo="FTMS"/>
<pk mz="375.144907" i="3092891.8" sn="24.34" a="2424.38" fwhm="0.000847" res="442827.1" algo="FTMS"/>
<pk mz="375.157970" i="2128543.3" sn="16.00" a="1462.35" fwhm="0.000811" res="462774.6" algo="FTMS"/>
<pk mz="375.163508" i="1813920.6" sn="13.28" a="1229.09" fwhm="0.000818" res="458892.8" algo="FTMS"/>
<pk mz="375.166036" i="3556769.3" sn="28.35" a="2779.15" fwhm="0.000853" res="439837.7" algo="FTMS"/>
<pk mz="375.194313" i="1193128.6" sn="7.91" a="590.47" fwhm="0.000658" res="570448.9" algo="FTMS"/>
<pk mz="375.202473" i="2582954.8" sn="19.93" a="2203.48" fwhm="0.000962" res="389861.0" algo="FTMS"/>
<pk mz="375.238940" i="1282996.1" sn="8.69" a="686.95" fwhm="0.000821" res="457113.3" algo="FTMS"/>
<pk mz="376.006280" i="1776763.1" sn="12.96" a="1196.02" fwhm="0.000821" res="457919.0" algo="FTMS"/>
<pk mz="376.030963" i="1360513.5" sn="9.36" a="888.70" fwhm="0.000885" res="424716.7" algo="FTMS"/>
<pk mz="376.067387" i="3466891.0" sn="27.57" a="2647.73" fwhm="0.000874" res="430382.8" algo="FTMS"/>
<pk mz="376.075601" i="1391757.1" sn="9.63" a="813.09" fwhm="0.000797" res="471695.6" algo="FTMS"/>
<pk mz="376.078782" i="2773902.0" sn="21.58" a="2831.46" fwhm="0.001114" res="337707.3" algo="FTMS"/>
<pk mz="376.103850" i="1724948.4" sn="12.51" a="1519.21" fwhm="0.001063" res="353718.6" algo="FTMS"/>
<pk mz="376.114932" i="1346967.3" sn="9.24" a="662.33" fwhm="0.000707" res="532331.9" algo="FTMS"/>
<pk mz="376.124837" i="1416345.9" sn="9.84" a="994.91" fwhm="0.000905" res="415608.3" algo="FTMS"/>
<pk mz="376.132869" i="1136924.0" sn="7.42" a="781.92" fwhm="0.000906" res="415068.7" algo="FTMS"/>
<pk mz="376.161376" i="1873059.4" sn="13.79" a="1548.25" fwhm="0.000963" res="390508.8" algo="FTMS"/>
<pk mz="377.015014" i="1811072.1" sn="13.25" a="1178.77" fwhm="0.000780" res="483178.8" algo="FTMS"/>
<pk mz="377.051387" i="5393289.5" sn="44.22" a="4787.66" fwhm="0.000904" res="417016.6" algo="FTMS"/>
<pk mz="377.062701" i="1862796.5" sn="13.70" a="1332.99" fwhm="0.000848" res="444413.9" algo="FTMS"/>
<pk mz="377.085580" i="1974674.4" sn="14.66" a="1401.55" fwhm="0.000849" res="444037.6" algo="FTMS"/>
<pk mz="377.087811" i="8549267.0" sn="71.50" a="7809.15" fwhm="0.000918" res="410627.6" algo="FTMS"/>
<pk mz="377.099114" i="3596694.0" sn="28.69" a="3339.73" fwhm="0.000972" res="388067.0" algo="FTMS"/>
<pk mz="377.111275" i="2406809.0" sn="18.40" a="1647.64" fwhm="0.000804" res="468964.7" algo="FTMS"/>
<pk mz="377.118584" i="1407386.9" sn="9.76" a="913.28" fwhm="0.000843" res="447213.3" algo="FTMS"/>
<pk mz="377.124185" i="7370652.5" sn="61.31" a="6606.80" fwhm="0.000920" res="409983.5" algo="FTMS"/>
<pk mz="377.127447" i="1302941.3" sn="8.86" a="703.40" fwhm="0.000824" res="457666.9" algo="FTMS"/>
<pk mz="377.135429" i="1619615.3" sn="11.59" a="1098.84" fwhm="0.000855" res="440890.9" algo="FTMS"/>
<pk mz="377.137288" i="2355103.8" sn="17.95" a="1800.44" fwhm="0.000854" res="441600.0" algo="FTMS"/>
<pk mz="377.160601" i="4661158.0" sn="37.89" a="3679.57" fwhm="0.000837" res="450787.7" algo="FTMS"/>
<pk mz="377.173699" i="1964969.1" sn="14.58" a="1335.71" fwhm="0.000833" res="453039.6" algo="FTMS"/>
<pk mz="377.210046" i="3708850.5" sn="29.66" a="2996.19" fwhm="0.000864" res="436829.7" algo="FTMS"/>
<pk mz="378.046656" i="2891402.5" sn="22.59" a="2191.70" fwhm="0.000838" res="451308.0" algo="FTMS"/>
<pk mz="378.054696" i="1266316.5" sn="8.54" a="648.82" fwhm="0.000673" res="561917.9" algo="FTMS"/>
<pk mz="378.057785" i="1234573.3" sn="8.26" a="690.36" fwhm="0.000860" res="439720.5" algo="FTMS"/>
<pk mz="378.079044" i="1105810.8" sn="7.15" a="572.25" fwhm="0.000808" res="468082.2" algo="FTMS"/>
<pk mz="378.083039" i="3751059.8" sn="30.02" a="2909.63" fwhm="0.000851" res="444068.5" algo="FTMS"/>
<pk mz="378.091170" i="2274197.8" sn="17.25" a="1858.47" fwhm="0.000944" res="400551.5" algo="FTMS"/>
<pk mz="378.094408" i="7207062.5" sn="59.90" a="6688.77" fwhm="0.000959" res="394391.8" algo="FTMS"/>
<pk mz="378.103355" i="7066777.0" sn="58.68" a="7174.10" fwhm="0.000999" res="378488.1" algo="FTMS"/>
<pk mz="378.119453" i="2613405.3" sn="20.18" a="1913.57" fwhm="0.000861" res="439100.7" algo="FTMS"/>
<pk mz="378.127542" i="1679519.3" sn="12.11" a="1323.66" fwhm="0.000945" res="400297.0" algo="FTMS"/>
<pk mz="378.130803" i="1306016.1" sn="8.88" a="916.91" fwhm="0.000912" res="414716.3" algo="FTMS"/>
<pk mz="378.140610" i="2572962.5" sn="19.83" a="2039.46" fwhm="0.000898" res="421058.5" algo="FTMS"/>
<pk mz="379.030683" i="3798407.5" sn="30.43" a="3270.70" fwhm="0.000940" res="403275.8" algo="FTMS"/>
<pk mz="379.041910" i="1127306.5" sn="7.33" a="621.59" fwhm="0.000805" res="471069.9" algo="FTMS"/>
<pk mz="379.067054" i="9607569.0" sn="80.65" a="8972.86" fwhm="0.000939" res="403783.2" algo="FTMS"/>
<pk mz="379.078300" i="3583379.8" sn="28.57" a="3173.20" fwhm="0.000975" res="388833.5" algo="FTMS"/>
<pk mz="379.097842" i="1184536.9" sn="7.83" a="759.23" fwhm="0.000898" res="422036.3" algo="FTMS"/>
<pk mz="379.103465" i="12867994.0" sn="108.83" a="12232.75" fwhm="0.000935" res="405355.4" algo="FTMS"/>
<pk mz="379.106665" i="2138523.0" sn="16.08" a="1529.38" fwhm="0.000867" res="437304.5" algo="FTMS"/>
<pk mz="379.114737" i="2746781.3" sn="21.33" a="2329.81" fwhm="0.000971" res="390473.2" algo="FTMS"/>
<pk mz="379.116425" i="1935261.6" sn="14.32" a="1344.83" fwhm="0.000864" res="438677.1" algo="FTMS"/>
<pk mz="379.134168" i="1216546.1" sn="8.11" a="762.06" fwhm="0.000851" res="445707.5" algo="FTMS"/>
<pk mz="379.139840" i="9429412.0" sn="79.11" a="8681.51" fwhm="0.000936" res="405139.7" algo="FTMS"/>
<pk mz="379.152893" i="2552743.0" sn="19.66" a="1814.26" fwhm="0.000814" res="465506.2" algo="FTMS"/>
<pk mz="379.176250" i="3211693.0" sn="25.35" a="2351.63" fwhm="0.000831" res="456262.2" algo="FTMS"/>
<pk mz="379.189264" i="2685360.3" sn="20.80" a="1962.66" fwhm="0.000857" res="442522.3" algo="FTMS"/>
<pk mz="379.207162" i="1664693.0" sn="11.98" a="1228.66" fwhm="0.000891" res="425693.1" algo="FTMS"/>
<pk mz="379.225669" i="7737785.5" sn="64.48" a="6859.32" fwhm="0.000904" res="419281.6" algo="FTMS"/>
<pk mz="380.062356" i="2637456.3" sn="20.39" a="2099.09" fwhm="0.000925" res="411046.3" algo="FTMS"/>
<pk mz="380.070438" i="2187922.3" sn="16.50" a="1858.87" fwhm="0.000970" res="391909.5" algo="FTMS"/>
<pk mz="380.073665" i="6331027.0" sn="52.32" a="5444.87" fwhm="0.000899" res="422556.7" algo="FTMS"/>
<pk mz="380.098696" i="4763289.5" sn="38.77" a="4282.13" fwhm="0.000937" res="405510.1" algo="FTMS"/>
<pk mz="380.106810" i="2303643.8" sn="17.50" a="1824.68" fwhm="0.000900" res="422115.3" algo="FTMS"/>
<pk mz="380.110023" i="2661020.5" sn="20.59" a="2104.17" fwhm="0.000930" res="408831.7" algo="FTMS"/>
<pk mz="380.119778" i="1099679.0" sn="7.09" a="593.12" fwhm="0.000797" res="477187.6" algo="FTMS"/>
<pk mz="380.135052" i="2774691.0" sn="21.57" a="2428.37" fwhm="0.001008" res="377265.1" algo="FTMS"/>
<pk mz="380.143198" i="1847717.0" sn="13.56" a="1334.22" fwhm="0.000889" res="427590.7" algo="FTMS"/>
<pk mz="380.192580" i="1632689.6" sn="11.70" a="1229.21" fwhm="0.000961" res="395532.8" algo="FTMS"/>
<pk mz="380.228989" i="1734075.0" sn="12.58" a="1192.69" fwhm="0.000780" res="487521.7" algo="FTMS"/>
<pk mz="381.010078" i="1256194.6" sn="8.44" a="904.42" fwhm="0.000950" res="401242.1" algo="FTMS"/>
<pk mz="381.046326" i="6869900.0" sn="56.97" a="6479.35" fwhm="0.000956" res="398578.3" algo="FTMS"/>
<pk mz="381.057610" i="1473678.8" sn="10.32" a="1070.61" fwhm="0.000883" res="431754.7" algo="FTMS"/>
<pk mz="381.065729" i="1130256.9" sn="7.36" a="880.33" fwhm="0.001069" res="356629.7" algo="FTMS"/>
<pk mz="381.082728" i="14394261.0" sn="122.02" a="13969.04" fwhm="0.000947" res="402326.3" algo="FTMS"/>
<pk mz="381.086003" i="5258134.0" sn="43.04" a="4435.34" fwhm="0.000906" res="420520.6" algo="FTMS"/>
<pk mz="381.093893" i="2195608.0" sn="16.57" a="1788.62" fwhm="0.000935" res="407695.8" algo="FTMS"/>
<pk mz="381.113658" i="1276189.1" sn="8.62" a="1106.49" fwhm="0.001145" res="332989.6" algo="FTMS"/>
<pk mz="381.119108" i="16585630.0" sn="140.97" a="15639.11" fwhm="0.000941" res="404888.3" algo="FTMS"/>
<pk mz="381.132140" i="1791905.8" sn="13.08" a="1231.96" fwhm="0.000851" res="448066.4" algo="FTMS"/>
<pk mz="381.149826" i="1107494.3" sn="7.16" a="883.93" fwhm="0.001062" res="358814.7" algo="FTMS"/>
<pk mz="381.155501" i="7826343.5" sn="65.24" a="7091.84" fwhm="0.000930" res="409795.8" algo="FTMS"/>
<pk mz="381.168523" i="1862571.1" sn="13.69" a="1232.99" fwhm="0.000822" res="463663.7" algo="FTMS"/>
<pk mz="381.191816" i="2602417.0" sn="20.08" a="1925.40" fwhm="0.000895" res="425732.5" algo="FTMS"/>
<pk mz="381.222705" i="2873273.0" sn="22.42" a="2437.87" fwhm="0.000917" res="415564.8" algo="FTMS"/>
<pk mz="381.231693" i="1534907.3" sn="10.85" a="999.83" fwhm="0.000846" res="450601.0" algo="FTMS"/>
<pk mz="381.241291" i="3544509.8" sn="28.23" a="2819.41" fwhm="0.000895" res="426100.1" algo="FTMS"/>
<pk mz="382.041572" i="1322633.5" sn="8.90" a="751.29" fwhm="0.000811" res="471183.7" algo="FTMS"/>
<pk mz="382.049671" i="1796747.6" sn="12.95" a="1415.53" fwhm="0.000897" res="426108.8" algo="FTMS"/>
<pk mz="382.078008" i="3561106.8" sn="28.00" a="3159.70" fwhm="0.000942" res="405453.8" algo="FTMS"/>
<pk mz="382.086076" i="3078804.8" sn="23.88" a="2709.43" fwhm="0.000993" res="384804.0" algo="FTMS"/>
<pk mz="382.114358" i="2740892.0" sn="21.00" a="2091.88" fwhm="0.000847" res="451314.7" algo="FTMS"/>
<pk mz="382.122465" i="3307678.0" sn="25.84" a="2909.51" fwhm="0.000954" res="400487.5" algo="FTMS"/>
<pk mz="382.127455" i="1411615.4" sn="9.66" a="1139.15" fwhm="0.001013" res="377054.1" algo="FTMS"/>
<pk mz="382.136865" i="1101473.8" sn="7.01" a="930.13" fwhm="0.001129" res="338475.6" algo="FTMS"/>
<pk mz="382.150711" i="1337765.3" sn="9.03" a="854.82" fwhm="0.000818" res="467004.4" algo="FTMS"/>
<pk mz="382.158868" i="1217319.4" sn="8.00" a="640.56" fwhm="0.000817" res="467584.2" algo="FTMS"/>
<pk mz="383.025614" i="2436995.5" sn="18.41" a="1927.69" fwhm="0.000904" res="423848.5" algo="FTMS"/>
<pk mz="383.051996" i="1366666.1" sn="9.27" a="1173.91" fwhm="0.001086" res="352832.2" algo="FTMS"/>
<pk mz="383.057168" i="1679243.5" sn="11.94" a="1123.14" fwhm="0.000824" res="464812.9" algo="FTMS"/>
<pk mz="383.061961" i="11586957.0" sn="96.48" a="10737.07" fwhm="0.000938" res="408260.7" algo="FTMS"/>
<pk mz="383.073085" i="1248143.5" sn="8.26" a="671.15" fwhm="0.000732" res="523632.9" algo="FTMS"/>
<pk mz="383.077184" i="1146000.5" sn="7.39" a="908.78" fwhm="0.001042" res="367510.3" algo="FTMS"/>
<pk mz="383.098376" i="19461526.0" sn="163.68" a="18620.31" fwhm="0.000950" res="403205.0" algo="FTMS"/>
<pk mz="383.101646" i="4851095.0" sn="39.01" a="4141.33" fwhm="0.000920" res="416282.8" algo="FTMS"/>
<pk mz="383.109576" i="1387160.8" sn="9.45" a="970.12" fwhm="0.000859" res="445795.1" algo="FTMS"/>
<pk mz="383.117761" i="1135898.8" sn="7.30" a="789.17" fwhm="0.000952" res="402601.4" algo="FTMS"/>
<pk mz="383.134754" i="12920223.0" sn="107.86" a="12656.23" fwhm="0.000978" res="391677.9" algo="FTMS"/>
<pk mz="383.147796" i="1117346.4" sn="7.15" a="573.48" fwhm="0.000906" res="422731.0" algo="FTMS"/>
<pk mz="383.171160" i="5389736.5" sn="43.60" a="4830.76" fwhm="0.000927" res="413376.6" algo="FTMS"/>
<pk mz="383.174505" i="2098089.3" sn="15.51" a="1547.45" fwhm="0.000871" res="439892.8" algo="FTMS"/>
<pk mz="383.207560" i="4688817.5" sn="37.62" a="4481.74" fwhm="0.000992" res="386320.9" algo="FTMS"/>
<pk mz="383.316721" i="1212749.3" sn="7.96" a="970.57" fwhm="0.001110" res="345278.8" algo="FTMS"/>
<pk mz="384.057231" i="1654664.5" sn="11.73" a="1115.70" fwhm="0.000833" res="461173.8" algo="FTMS"/>
<pk mz="384.065295" i="2055818.5" sn="15.15" a="1714.87" fwhm="0.001013" res="379068.2" algo="FTMS"/>
<pk mz="384.093605" i="3381905.8" sn="26.47" a="3013.89" fwhm="0.000979" res="392449.4" algo="FTMS"/>
<pk mz="384.101728" i="3676819.8" sn="28.98" a="3258.05" fwhm="0.000970" res="395817.4" algo="FTMS"/>
<pk mz="384.104885" i="1196436.5" sn="7.82" a="774.48" fwhm="0.001010" res="380250.5" algo="FTMS"/>
<pk mz="384.130073" i="1939354.9" sn="14.16" a="1410.88" fwhm="0.000892" res="430700.1" algo="FTMS"/>
<pk mz="384.138155" i="2602653.0" sn="19.82" a="2146.16" fwhm="0.000929" res="413324.9" algo="FTMS"/>
<pk mz="384.174545" i="1586598.1" sn="11.15" a="1137.90" fwhm="0.000893" res="430011.0" algo="FTMS"/>
<pk mz="384.210933" i="1391279.3" sn="9.48" a="788.97" fwhm="0.000809" res="474774.1" algo="FTMS"/>
<pk mz="385.020067" i="1426299.1" sn="9.78" a="825.16" fwhm="0.000784" res="490929.4" algo="FTMS"/>
<pk mz="385.041259" i="3874176.5" sn="30.67" a="3231.78" fwhm="0.000904" res="425696.0" algo="FTMS"/>
<pk mz="385.056572" i="1597316.4" sn="11.24" a="1180.55" fwhm="0.000892" res="431740.8" algo="FTMS"/>
<pk mz="385.067750" i="1754247.1" sn="12.58" a="1547.65" fwhm="0.000998" res="385806.0" algo="FTMS"/>
<pk mz="385.077639" i="12531594.0" sn="104.54" a="12154.48" fwhm="0.000963" res="400051.3" algo="FTMS"/>
<pk mz="385.092926" i="1943181.5" sn="14.19" a="1522.91" fwhm="0.000980" res="393055.7" algo="FTMS"/>
<pk mz="385.114007" i="12593043.0" sn="105.06" a="12054.49" fwhm="0.000959" res="401610.8" algo="FTMS"/>
<pk mz="385.125265" i="12664726.0" sn="105.67" a="12455.51" fwhm="0.000970" res="396953.5" algo="FTMS"/>
<pk mz="385.144870" i="1114010.5" sn="7.11" a="542.63" fwhm="0.000847" res="454776.3" algo="FTMS"/>
<pk mz="385.150419" i="7713692.0" sn="63.43" a="7484.14" fwhm="0.000977" res="394207.2" algo="FTMS"/>
<pk mz="385.186803" i="5818277.0" sn="47.25" a="5163.41" fwhm="0.000940" res="409591.6" algo="FTMS"/>
<pk mz="385.223160" i="4032430.3" sn="32.02" a="3742.30" fwhm="0.000960" res="401351.8" algo="FTMS"/>
<pk mz="385.259554" i="1632951.4" sn="11.54" a="1040.76" fwhm="0.000874" res="440933.2" algo="FTMS"/>
<pk mz="386.051645" i="1781630.1" sn="12.81" a="1446.42" fwhm="0.000970" res="398022.2" algo="FTMS"/>
<pk mz="386.072832" i="1772419.4" sn="12.73" a="1366.84" fwhm="0.000951" res="406131.5" algo="FTMS"/>
<pk mz="386.081039" i="2851973.5" sn="21.94" a="2452.36" fwhm="0.000946" res="408325.6" algo="FTMS"/>
<pk mz="386.088090" i="1260167.3" sn="8.36" a="808.57" fwhm="0.000849" res="454683.9" algo="FTMS"/>
<pk mz="386.109175" i="1289484.5" sn="8.61" a="921.57" fwhm="0.000969" res="398506.9" algo="FTMS"/>
<pk mz="386.117399" i="2930830.5" sn="22.61" a="2690.44" fwhm="0.001001" res="385749.5" algo="FTMS"/>
<pk mz="386.128717" i="2335889.3" sn="17.54" a="1754.22" fwhm="0.000866" res="445995.7" algo="FTMS"/>
<pk mz="386.153730" i="1567895.6" sn="10.98" a="1055.52" fwhm="0.000854" res="452093.2" algo="FTMS"/>
<pk mz="386.190246" i="1364896.8" sn="9.25" a="1035.62" fwhm="0.000908" res="425188.4" algo="FTMS"/>
<pk mz="386.920820" i="1564503.4" sn="10.95" a="1014.78" fwhm="0.000826" res="468190.5" algo="FTMS"/>
<pk mz="387.035832" i="1972340.0" sn="14.43" a="1369.94" fwhm="0.000851" res="454908.9" algo="FTMS"/>
<pk mz="387.056935" i="4281721.5" sn="34.14" a="3602.39" fwhm="0.000897" res="431725.9" algo="FTMS"/>
<pk mz="387.072164" i="3075453.0" sn="23.85" a="2377.67" fwhm="0.000895" res="432714.1" algo="FTMS"/>
<pk mz="387.083451" i="1989503.9" sn="14.58" a="1699.05" fwhm="0.000970" res="398883.4" algo="FTMS"/>
<pk mz="387.093275" i="7598466.5" sn="62.44" a="7174.67" fwhm="0.000959" res="403657.6" algo="FTMS"/>
<pk mz="387.102812" i="1236868.8" sn="8.16" a="805.22" fwhm="0.000890" res="435095.9" algo="FTMS"/>
<pk mz="387.108564" i="2693510.3" sn="20.59" a="2570.20" fwhm="0.001053" res="367565.7" algo="FTMS"/>
<pk mz="387.111844" i="1486727.0" sn="10.29" a="875.47" fwhm="0.000860" res="449937.1" algo="FTMS"/>
<pk mz="387.119610" i="1297032.9" sn="8.67" a="933.80" fwhm="0.000922" res="419737.0" algo="FTMS"/>
<pk mz="387.129668" i="6123915.5" sn="49.86" a="5735.46" fwhm="0.000972" res="398472.2" algo="FTMS"/>
<pk mz="387.140912" i="2190222.3" sn="16.29" a="1482.23" fwhm="0.000800" res="484221.0" algo="FTMS"/>
<pk mz="387.144930" i="1455247.3" sn="10.02" a="815.30" fwhm="0.000776" res="498795.4" algo="FTMS"/>
<pk mz="387.156200" i="2007442.0" sn="14.73" a="1540.39" fwhm="0.000940" res="411915.1" algo="FTMS"/>
<pk mz="387.166061" i="5507476.5" sn="44.60" a="5276.01" fwhm="0.000983" res="393672.6" algo="FTMS"/>
<pk mz="387.188516" i="1221018.1" sn="8.02" a="647.78" fwhm="0.000767" res="504741.1" algo="FTMS"/>
<pk mz="387.202484" i="5423517.5" sn="43.88" a="4821.15" fwhm="0.000921" res="420246.0" algo="FTMS"/>
<pk mz="387.238830" i="2825126.8" sn="21.71" a="2180.85" fwhm="0.000845" res="458412.4" algo="FTMS"/>
<pk mz="387.275151" i="1417135.6" sn="9.69" a="1019.61" fwhm="0.000936" res="413824.0" algo="FTMS"/>
<pk mz="388.060245" i="1172082.9" sn="7.60" a="529.41" fwhm="0.000768" res="505403.7" algo="FTMS"/>
<pk mz="388.067446" i="2137204.8" sn="15.84" a="1649.62" fwhm="0.000942" res="412004.2" algo="FTMS"/>
<pk mz="388.075310" i="1174006.6" sn="7.62" a="1289.23" fwhm="0.001418" res="273662.4" algo="FTMS"/>
<pk mz="388.078643" i="1103991.5" sn="7.02" a="558.94" fwhm="0.000805" res="482131.6" algo="FTMS"/>
<pk mz="388.096509" i="1466235.9" sn="10.11" a="981.93" fwhm="0.000960" res="404238.2" algo="FTMS"/>
<pk mz="388.103833" i="1941373.8" sn="14.17" a="1416.13" fwhm="0.000892" res="435007.4" algo="FTMS"/>
<pk mz="388.115103" i="1617536.5" sn="11.40" a="1213.15" fwhm="0.000961" res="403970.2" algo="FTMS"/>
<pk mz="388.124954" i="1134339.0" sn="7.28" a="609.00" fwhm="0.000899" res="431587.4" algo="FTMS"/>
<pk mz="388.133076" i="1119237.0" sn="7.15" a="643.28" fwhm="0.000905" res="428687.3" algo="FTMS"/>
<pk mz="388.161157" i="1317387.9" sn="8.84" a="1055.49" fwhm="0.001095" res="354323.6" algo="FTMS"/>
<pk mz="388.172673" i="1315342.8" sn="8.82" a="969.27" fwhm="0.000958" res="405265.3" algo="FTMS"/>
<pk mz="389.015143" i="1610079.4" sn="11.34" a="1247.18" fwhm="0.000935" res="416181.8" algo="FTMS"/>
<pk mz="389.051475" i="3891048.3" sn="30.80" a="3558.42" fwhm="0.000978" res="397709.8" algo="FTMS"/>
<pk mz="389.054693" i="1290217.1" sn="8.61" a="876.02" fwhm="0.000952" res="408716.5" algo="FTMS"/>
<pk mz="389.062653" i="2582379.0" sn="19.63" a="2339.96" fwhm="0.000971" res="400710.5" algo="FTMS"/>
<pk mz="389.072569" i="2753901.5" sn="21.10" a="2178.29" fwhm="0.000919" res="423512.8" algo="FTMS"/>
<pk mz="389.082356" i="1114096.0" sn="7.10" a="803.75" fwhm="0.000996" res="390567.6" algo="FTMS"/>
<pk mz="389.087793" i="6261617.5" sn="51.03" a="5784.82" fwhm="0.000963" res="403873.5" algo="FTMS"/>
<pk mz="389.091243" i="1181554.1" sn="7.68" a="634.86" fwhm="0.000870" res="447326.2" algo="FTMS"/>
<pk mz="389.099005" i="2243444.0" sn="16.74" a="1642.60" fwhm="0.000893" res="435932.2" algo="FTMS"/>
<pk mz="389.102362" i="4401013.0" sn="35.15" a="4010.83" fwhm="0.000959" res="405901.8" algo="FTMS"/>
<pk mz="389.108916" i="2986358.5" sn="23.08" a="2343.63" fwhm="0.000893" res="435730.0" algo="FTMS"/>
<pk mz="389.124178" i="5464954.5" sn="44.23" a="5123.24" fwhm="0.000982" res="396409.9" algo="FTMS"/>
<pk mz="389.137318" i="1515645.5" sn="10.53" a="873.13" fwhm="0.000747" res="521062.9" algo="FTMS"/>
<pk mz="389.145368" i="2472319.5" sn="18.69" a="2221.41" fwhm="0.000913" res="426416.9" algo="FTMS"/>
<pk mz="389.156556" i="3470722.3" sn="27.21" a="3048.46" fwhm="0.000915" res="425395.5" algo="FTMS"/>
<pk mz="389.160615" i="2206083.3" sn="16.42" a="1781.48" fwhm="0.000943" res="412614.7" algo="FTMS"/>
<pk mz="389.173577" i="1930630.5" sn="14.07" a="1824.96" fwhm="0.001092" res="356302.2" algo="FTMS"/>
<pk mz="389.179198" i="8220552.0" sn="67.74" a="7992.74" fwhm="0.000981" res="396600.5" algo="FTMS"/>
<pk mz="389.181712" i="3548552.5" sn="27.88" a="2966.50" fwhm="0.000917" res="424228.5" algo="FTMS"/>
<pk mz="389.218123" i="2254481.5" sn="16.84" a="1913.42" fwhm="0.000976" res="398590.7" algo="FTMS"/>
<pk mz="390.046661" i="2635357.5" sn="20.08" a="2263.73" fwhm="0.000961" res="405777.7" algo="FTMS"/>
<pk mz="390.058019" i="6213728.5" sn="50.62" a="5834.85" fwhm="0.000988" res="394762.1" algo="FTMS"/>
<pk mz="390.083010" i="3023974.5" sn="23.40" a="2568.20" fwhm="0.000941" res="414622.5" algo="FTMS"/>
<pk mz="390.091064" i="1973096.4" sn="14.43" a="1417.77" fwhm="0.000877" res="444678.6" algo="FTMS"/>
<pk mz="390.094361" i="1723241.3" sn="12.30" a="1244.19" fwhm="0.000932" res="418740.1" algo="FTMS"/>
<pk mz="390.119417" i="2715247.5" sn="20.77" a="2177.60" fwhm="0.000902" res="432364.2" algo="FTMS"/>
<pk mz="390.140617" i="2047092.6" sn="15.06" a="1648.98" fwhm="0.000968" res="403060.8" algo="FTMS"/>
<pk mz="390.182502" i="2050686.9" sn="15.09" a="1502.08" fwhm="0.000875" res="445886.5" algo="FTMS"/>
<pk mz="391.030721" i="3685710.8" sn="28.66" a="3617.14" fwhm="0.001064" res="367387.3" algo="FTMS"/>
<pk mz="391.041890" i="1539153.5" sn="10.59" a="882.46" fwhm="0.000762" res="513152.6" algo="FTMS"/>
<pk mz="391.067031" i="7838039.5" sn="63.62" a="7442.40" fwhm="0.000978" res="399936.0" algo="FTMS"/>
<pk mz="391.070368" i="1136728.5" sn="7.20" a="777.07" fwhm="0.001009" res="387754.7" algo="FTMS"/>
<pk mz="391.078272" i="3691354.5" sn="28.71" a="3421.89" fwhm="0.001014" res="385778.0" algo="FTMS"/>
<pk mz="391.088116" i="1142364.8" sn="7.24" a="702.14" fwhm="0.000875" res="446867.8" algo="FTMS"/>
<pk mz="391.090469" i="7796061.5" sn="63.26" a="7599.08" fwhm="0.000988" res="395873.1" algo="FTMS"/>
<pk mz="391.097721" i="2489695.3" sn="18.59" a="2045.53" fwhm="0.000976" res="400721.1" algo="FTMS"/>
<pk mz="391.103441" i="10743137.0" sn="88.08" a="10897.36" fwhm="0.001014" res="385674.4" algo="FTMS"/>
<pk mz="391.106803" i="1927777.4" sn="13.86" a="1709.90" fwhm="0.001074" res="364058.8" algo="FTMS"/>
<pk mz="391.114713" i="6163811.5" sn="49.52" a="6729.21" fwhm="0.001090" res="358793.5" algo="FTMS"/>
<pk mz="391.126847" i="7514470.5" sn="60.89" a="7257.36" fwhm="0.001008" res="387880.3" algo="FTMS"/>
<pk mz="391.139806" i="8047977.5" sn="65.39" a="7964.87" fwhm="0.001013" res="386100.0" algo="FTMS"/>
<pk mz="391.143043" i="2269034.3" sn="16.73" a="1919.25" fwhm="0.000964" res="405939.8" algo="FTMS"/>
<pk mz="391.152943" i="2264428.8" sn="16.69" a="1657.61" fwhm="0.000885" res="442111.6" algo="FTMS"/>
<pk mz="391.160919" i="1398382.6" sn="9.40" a="801.23" fwhm="0.000791" res="494481.3" algo="FTMS"/>
<pk mz="391.176223" i="2276978.3" sn="16.80" a="2262.63" fwhm="0.001121" res="348943.8" algo="FTMS"/>
<pk mz="391.189225" i="2029941.5" sn="14.72" a="1739.17" fwhm="0.000981" res="398866.6" algo="FTMS"/>
<pk mz="392.025896" i="1650241.5" sn="11.52" a="1233.64" fwhm="0.000917" res="427343.4" algo="FTMS"/>
<pk mz="392.062242" i="5126730.5" sn="40.79" a="4629.71" fwhm="0.000970" res="404360.2" algo="FTMS"/>
<pk mz="392.070327" i="1476428.3" sn="10.05" a="1175.39" fwhm="0.000942" res="416301.0" algo="FTMS"/>
<pk mz="392.073727" i="2301773.0" sn="17.00" a="2018.37" fwhm="0.001009" res="388661.2" algo="FTMS"/>
<pk mz="392.093877" i="1316178.0" sn="8.71" a="756.59" fwhm="0.000839" res="467510.8" algo="FTMS"/>
<pk mz="392.098734" i="3960403.3" sn="30.97" a="3263.37" fwhm="0.000894" res="438630.9" algo="FTMS"/>
<pk mz="392.106826" i="1879637.1" sn="13.45" a="1367.92" fwhm="0.000888" res="441516.0" algo="FTMS"/>
<pk mz="392.110008" i="2760790.0" sn="20.87" a="2296.46" fwhm="0.000945" res="415010.2" algo="FTMS"/>
<pk mz="392.118981" i="34377304.0" sn="287.06" a="35465.77" fwhm="0.001011" res="387824.7" algo="FTMS"/>
<pk mz="392.130104" i="1667930.8" sn="11.67" a="1187.31" fwhm="0.000886" res="442595.0" algo="FTMS"/>
<pk mz="392.135158" i="2713180.0" sn="20.47" a="2445.93" fwhm="0.000984" res="398577.0" algo="FTMS"/>
<pk mz="392.143072" i="1639262.0" sn="11.43" a="1178.02" fwhm="0.000888" res="441387.7" algo="FTMS"/>
<pk mz="392.146260" i="1747550.8" sn="12.34" a="1415.40" fwhm="0.000983" res="398746.1" algo="FTMS"/>
<pk mz="392.156125" i="1945441.1" sn="14.00" a="1538.75" fwhm="0.000968" res="405153.0" algo="FTMS"/>
<pk mz="393.009974" i="1381424.1" sn="9.25" a="852.74" fwhm="0.000861" res="456367.7" algo="FTMS"/>
<pk mz="393.046335" i="6189881.0" sn="49.74" a="6105.11" fwhm="0.000999" res="393300.8" algo="FTMS"/>
<pk mz="393.057593" i="2527547.8" sn="18.90" a="2036.79" fwhm="0.000887" res="442974.8" algo="FTMS"/>
<pk mz="393.082678" i="12846914.0" sn="105.79" a="13327.08" fwhm="0.001027" res="382721.7" algo="FTMS"/>
<pk mz="393.093934" i="3796804.5" sn="29.59" a="3564.16" fwhm="0.001038" res="378809.1" algo="FTMS"/>
<pk mz="393.119080" i="14280523.0" sn="117.86" a="13978.47" fwhm="0.000989" res="397673.9" algo="FTMS"/>
<pk mz="393.122388" i="4863819.5" sn="38.57" a="4872.84" fwhm="0.001042" res="377376.7" algo="FTMS"/>
<pk mz="393.130313" i="2816845.3" sn="21.34" a="2264.39" fwhm="0.000916" res="429045.7" algo="FTMS"/>
<pk mz="393.132110" i="2082381.8" sn="15.15" a="1818.67" fwhm="0.001071" res="366948.5" algo="FTMS"/>
<pk mz="393.149971" i="1165650.0" sn="7.44" a="624.98" fwhm="0.000817" res="481381.6" algo="FTMS"/>
<pk mz="393.155488" i="8313683.5" sn="67.62" a="8065.69" fwhm="0.000999" res="393383.1" algo="FTMS"/>
<pk mz="393.168478" i="3104086.5" sn="23.76" a="3010.65" fwhm="0.001060" res="371014.3" algo="FTMS"/>
<pk mz="393.191825" i="2020444.1" sn="14.63" a="1387.77" fwhm="0.000900" res="436971.9" algo="FTMS"/>
<pk mz="393.204897" i="3340639.3" sn="25.75" a="3064.46" fwhm="0.001018" res="386073.9" algo="FTMS"/>
<pk mz="393.277661" i="2172272.8" sn="15.91" a="1583.74" fwhm="0.000878" res="448179.5" algo="FTMS"/>
<pk mz="394.041647" i="1441321.0" sn="9.76" a="990.72" fwhm="0.000946" res="416511.6" algo="FTMS"/>
<pk mz="394.077927" i="4213809.5" sn="33.10" a="3745.51" fwhm="0.000970" res="406415.2" algo="FTMS"/>
<pk mz="394.086127" i="3245619.8" sn="24.95" a="2939.04" fwhm="0.000980" res="402020.6" algo="FTMS"/>
<pk mz="394.089253" i="2672692.5" sn="20.12" a="2631.51" fwhm="0.001062" res="371066.9" algo="FTMS"/>
<pk mz="394.114369" i="4549690.5" sn="35.93" a="4275.11" fwhm="0.000998" res="395031.1" algo="FTMS"/>
<pk mz="394.122442" i="2302524.3" sn="17.01" a="2013.83" fwhm="0.000935" res="421366.8" algo="FTMS"/>
<pk mz="394.125640" i="2015037.1" sn="14.59" a="1934.49" fwhm="0.001054" res="373964.7" algo="FTMS"/>
<pk mz="394.150761" i="1899331.1" sn="13.61" a="1514.74" fwhm="0.000942" res="418412.1" algo="FTMS"/>
<pk mz="394.158753" i="1731653.1" sn="12.20" a="1293.19" fwhm="0.000956" res="412364.4" algo="FTMS"/>
<pk mz="395.025600" i="2714388.8" sn="20.47" a="2650.63" fwhm="0.001018" res="387998.0" algo="FTMS"/>
<pk mz="395.061991" i="10522910.0" sn="86.21" a="10901.92" fwhm="0.001021" res="386902.9" algo="FTMS"/>
<pk mz="395.073198" i="2437920.3" sn="18.14" a="2030.38" fwhm="0.000889" res="444183.6" algo="FTMS"/>
<pk mz="395.098358" i="19034406.0" sn="157.88" a="20044.08" fwhm="0.001023" res="386063.5" algo="FTMS"/>
<pk mz="395.109487" i="1806632.9" sn="12.83" a="1712.91" fwhm="0.001145" res="345045.2" algo="FTMS"/>
<pk mz="395.129150" i="1489965.5" sn="10.16" a="1121.93" fwhm="0.000969" res="407676.7" algo="FTMS"/>
<pk mz="395.134722" i="13844783.0" sn="114.18" a="14243.78" fwhm="0.001023" res="386314.2" algo="FTMS"/>
<pk mz="395.147748" i="2037298.0" sn="14.77" a="1726.15" fwhm="0.001000" res="395124.4" algo="FTMS"/>
<pk mz="395.165640" i="1368502.3" sn="9.14" a="1181.66" fwhm="0.001127" res="350765.4" algo="FTMS"/>
<pk mz="395.171153" i="5465399.5" sn="43.63" a="5240.37" fwhm="0.001023" res="386189.1" algo="FTMS"/>
<pk mz="395.184256" i="2052410.8" sn="14.90" a="1538.56" fwhm="0.000897" res="440639.2" algo="FTMS"/>
<pk mz="395.207376" i="1296704.3" sn="8.54" a="710.28" fwhm="0.000840" res="470300.2" algo="FTMS"/>
<pk mz="395.220566" i="2523715.3" sn="18.87" a="2521.09" fwhm="0.001140" res="346764.0" algo="FTMS"/>
<pk mz="396.057260" i="2455562.5" sn="18.29" a="2064.52" fwhm="0.000940" res="421235.2" algo="FTMS"/>
<pk mz="396.065345" i="2655244.5" sn="19.97" a="2037.76" fwhm="0.000925" res="428189.5" algo="FTMS"/>
<pk mz="396.093641" i="4000275.3" sn="31.30" a="3416.70" fwhm="0.000917" res="432121.2" algo="FTMS"/>
<pk mz="396.101771" i="4017685.3" sn="31.44" a="3469.84" fwhm="0.000938" res="422094.3" algo="FTMS"/>
<pk mz="396.104896" i="1317397.9" sn="8.71" a="1017.71" fwhm="0.000934" res="423872.6" algo="FTMS"/>
<pk mz="396.130013" i="3235355.8" sn="24.86" a="3063.94" fwhm="0.000979" res="404604.1" algo="FTMS"/>
<pk mz="396.138091" i="3263005.8" sn="25.09" a="2973.01" fwhm="0.001016" res="389753.5" algo="FTMS"/>
<pk mz="396.152483" i="5656097.0" sn="45.24" a="6025.52" fwhm="0.001050" res="377124.5" algo="FTMS"/>
<pk mz="396.166424" i="1291556.5" sn="8.49" a="1024.15" fwhm="0.001027" res="385652.6" algo="FTMS"/>
<pk mz="396.174376" i="1512230.4" sn="10.35" a="1002.62" fwhm="0.000923" res="429097.3" algo="FTMS"/>
<pk mz="397.041263" i="4973299.5" sn="39.49" a="4679.35" fwhm="0.001004" res="395401.7" algo="FTMS"/>
<pk mz="397.077667" i="15102716.0" sn="124.77" a="15231.20" fwhm="0.001009" res="393616.1" algo="FTMS"/>
<pk mz="397.088780" i="2207742.8" sn="16.20" a="2128.96" fwhm="0.001090" res="364147.7" algo="FTMS"/>
<pk mz="397.108336" i="1240579.3" sn="8.06" a="754.87" fwhm="0.000902" res="440043.9" algo="FTMS"/>
<pk mz="397.114025" i="18858756.0" sn="156.39" a="19883.86" fwhm="0.001019" res="389866.7" algo="FTMS"/>
<pk mz="397.117241" i="3980037.5" sn="31.12" a="4056.77" fwhm="0.001088" res="364912.4" algo="FTMS"/>
<pk mz="397.125183" i="1448711.3" sn="9.81" a="1033.37" fwhm="0.000877" res="452845.0" algo="FTMS"/>
<pk mz="397.136526" i="1827849.9" sn="13.00" a="1317.07" fwhm="0.000867" res="458038.0" algo="FTMS"/>
<pk mz="397.150409" i="9728781.0" sn="79.52" a="9824.19" fwhm="0.001027" res="386815.6" algo="FTMS"/>
<pk mz="397.155861" i="1167374.5" sn="7.44" a="668.72" fwhm="0.000826" res="480832.5" algo="FTMS"/>
<pk mz="397.186761" i="3969813.8" sn="31.04" a="3543.36" fwhm="0.000987" res="402465.9" algo="FTMS"/>
<pk mz="397.199809" i="1137304.9" sn="7.19" a="1016.32" fwhm="0.001126" res="352608.0" algo="FTMS"/>
<pk mz="397.223051" i="1915422.4" sn="13.74" a="1636.06" fwhm="0.001013" res="392214.8" algo="FTMS"/>
<pk mz="398.015081" i="1296600.5" sn="8.53" a="1037.18" fwhm="0.001042" res="382049.4" algo="FTMS"/>
<pk mz="398.051841" i="1279457.1" sn="8.38" a="991.26" fwhm="0.001006" res="395725.5" algo="FTMS"/>
<pk mz="398.072830" i="2895846.0" sn="21.99" a="2953.63" fwhm="0.001063" res="374601.3" algo="FTMS"/>
<pk mz="398.080979" i="2904040.0" sn="22.06" a="2400.44" fwhm="0.000941" res="423118.9" algo="FTMS"/>
<pk mz="398.084213" i="8458217.0" sn="68.83" a="8549.36" fwhm="0.001034" res="385155.3" algo="FTMS"/>
<pk mz="398.109272" i="3940334.5" sn="30.79" a="3645.30" fwhm="0.001024" res="388844.1" algo="FTMS"/>
<pk mz="398.117414" i="4562416.5" sn="36.02" a="4523.44" fwhm="0.001062" res="374970.5" algo="FTMS"/>
<pk mz="398.122092" i="1436273.5" sn="9.70" a="1086.23" fwhm="0.000991" res="401548.1" algo="FTMS"/>
<pk mz="398.145608" i="1301239.0" sn="8.57" a="876.04" fwhm="0.001001" res="397890.2" algo="FTMS"/>
<pk mz="398.153704" i="2530297.0" sn="18.92" a="2232.27" fwhm="0.001075" res="370449.9" algo="FTMS"/>
<pk mz="398.190271" i="1247745.5" sn="8.12" a="919.42" fwhm="0.000923" res="431402.1" algo="FTMS"/>
<pk mz="399.035680" i="1624006.9" sn="11.28" a="1424.62" fwhm="0.001095" res="364376.8" algo="FTMS"/>
<pk mz="399.056857" i="8310988.0" sn="67.58" a="8622.50" fwhm="0.001054" res="378787.5" algo="FTMS"/>
<pk mz="399.072163" i="1342927.4" sn="8.92" a="921.60" fwhm="0.000932" res="427970.5" algo="FTMS"/>
<pk mz="399.093289" i="16538836.0" sn="136.86" a="16726.05" fwhm="0.001019" res="391500.9" algo="FTMS"/>
<pk mz="399.104546" i="1647830.9" sn="11.48" a="1361.99" fwhm="0.001048" res="380832.8" algo="FTMS"/>
<pk mz="399.108538" i="1376471.8" sn="9.20" a="899.35" fwhm="0.000904" res="441656.1" algo="FTMS"/>
<pk mz="399.129647" i="12287197.0" sn="101.06" a="12610.91" fwhm="0.001029" res="387782.4" algo="FTMS"/>
<pk mz="399.140845" i="1830367.3" sn="13.02" a="1236.75" fwhm="0.000845" res="472552.3" algo="FTMS"/>
<pk mz="399.166034" i="5568741.0" sn="44.50" a="5641.92" fwhm="0.001056" res="378131.6" algo="FTMS"/>
<pk mz="399.202448" i="3961069.8" sn="30.96" a="3650.26" fwhm="0.000982" res="406535.3" algo="FTMS"/>
<pk mz="399.238863" i="2140918.0" sn="15.64" a="1858.85" fwhm="0.001043" res="382718.7" algo="FTMS"/>
<pk mz="399.275176" i="1355902.5" sn="8.91" a="1140.11" fwhm="0.001138" res="350818.4" algo="FTMS"/>
<pk mz="400.060232" i="1269172.4" sn="8.19" a="766.21" fwhm="0.000846" res="472895.0" algo="FTMS"/>
<pk mz="400.067214" i="1200310.0" sn="7.61" a="821.05" fwhm="0.000937" res="426810.6" algo="FTMS"/>
<pk mz="400.085269" i="1477306.3" sn="9.92" a="1346.87" fwhm="0.001210" res="330769.1" algo="FTMS"/>
<pk mz="400.088593" i="2529723.0" sn="18.66" a="2099.29" fwhm="0.000987" res="405169.4" algo="FTMS"/>
<pk mz="400.096621" i="3418044.8" sn="26.04" a="3134.79" fwhm="0.000997" res="401299.0" algo="FTMS"/>
<pk mz="400.124923" i="1530307.4" sn="10.36" a="1225.30" fwhm="0.001000" res="400258.0" algo="FTMS"/>
<pk mz="400.132978" i="2639813.3" sn="19.58" a="2052.26" fwhm="0.000922" res="433882.3" algo="FTMS"/>
<pk mz="401.015053" i="1545104.3" sn="10.48" a="1011.81" fwhm="0.000891" res="450155.5" algo="FTMS"/>
<pk mz="401.036098" i="1869461.0" sn="13.17" a="1550.73" fwhm="0.001040" res="385485.6" algo="FTMS"/>
<pk mz="401.051514" i="2607256.5" sn="19.30" a="2229.70" fwhm="0.001004" res="399453.4" algo="FTMS"/>
<pk mz="401.062731" i="1720475.1" sn="11.93" a="1318.31" fwhm="0.000933" res="430037.5" algo="FTMS"/>
<pk mz="401.067719" i="3586716.3" sn="27.44" a="3474.62" fwhm="0.001074" res="373351.7" algo="FTMS"/>
<pk mz="401.072530" i="7814813.5" sn="62.58" a="8057.28" fwhm="0.001069" res="375184.6" algo="FTMS"/>
<pk mz="401.087797" i="3328673.0" sn="25.30" a="2923.73" fwhm="0.000981" res="408769.4" algo="FTMS"/>
<pk mz="401.099063" i="1507491.5" sn="10.16" a="1215.39" fwhm="0.000990" res="405142.4" algo="FTMS"/>
<pk mz="401.108922" i="8449702.0" sn="67.85" a="8750.96" fwhm="0.001051" res="381617.3" algo="FTMS"/>
<pk mz="401.111073" i="1724326.3" sn="11.97" a="1250.29" fwhm="0.000883" res="454481.0" algo="FTMS"/>
<pk mz="401.120078" i="1434280.3" sn="9.56" a="1042.59" fwhm="0.000990" res="405023.7" algo="FTMS"/>
<pk mz="401.124165" i="2082985.3" sn="14.95" a="1745.29" fwhm="0.001022" res="392392.8" algo="FTMS"/>
<pk mz="401.145315" i="6034094.0" sn="47.78" a="6149.48" fwhm="0.001040" res="385712.3" algo="FTMS"/>
<pk mz="401.156598" i="1459376.6" sn="9.76" a="919.20" fwhm="0.000849" res="472432.6" algo="FTMS"/>
<pk mz="401.179200" i="1606581.9" sn="10.99" a="1119.46" fwhm="0.000899" res="446011.5" algo="FTMS"/>
<pk mz="401.181680" i="5101238.5" sn="40.03" a="5252.37" fwhm="0.001082" res="370833.8" algo="FTMS"/>
<pk mz="401.204197" i="1238203.5" sn="7.93" a="790.65" fwhm="0.000826" res="485874.8" algo="FTMS"/>
<pk mz="401.218074" i="3375806.8" sn="25.69" a="3130.82" fwhm="0.001026" res="391109.9" algo="FTMS"/>
<pk mz="401.254475" i="1730503.1" sn="12.02" a="1227.70" fwhm="0.000860" res="466340.8" algo="FTMS"/>
<pk mz="402.046630" i="1960827.9" sn="13.93" a="1511.62" fwhm="0.000934" res="430530.0" algo="FTMS"/>
<pk mz="402.083052" i="2390916.3" sn="17.50" a="2013.95" fwhm="0.000959" res="419470.3" algo="FTMS"/>
<pk mz="402.112384" i="2169226.8" sn="15.66" a="2305.00" fwhm="0.001154" res="348544.2" algo="FTMS"/>
<pk mz="402.119382" i="1384076.5" sn="9.14" a="976.01" fwhm="0.000904" res="445066.9" algo="FTMS"/>
<pk mz="402.140687" i="1243025.3" sn="7.96" a="808.10" fwhm="0.000811" res="495679.8" algo="FTMS"/>
<pk mz="402.148799" i="1152147.1" sn="7.21" a="931.24" fwhm="0.001045" res="384908.8" algo="FTMS"/>
<pk mz="402.177102" i="1352601.5" sn="8.88" a="807.54" fwhm="0.000819" res="490884.9" algo="FTMS"/>
<pk mz="403.030689" i="3009115.0" sn="22.64" a="2743.35" fwhm="0.000994" res="405315.0" algo="FTMS"/>
<pk mz="403.041826" i="1626717.5" sn="11.15" a="1183.87" fwhm="0.000993" res="406063.6" algo="FTMS"/>
<pk mz="403.050089" i="1264991.4" sn="8.15" a="1056.70" fwhm="0.001189" res="338884.5" algo="FTMS"/>
<pk mz="403.051892" i="2139231.8" sn="15.41" a="1705.33" fwhm="0.000938" res="429807.5" algo="FTMS"/>
<pk mz="403.064863" i="1566306.6" sn="10.65" a="1149.92" fwhm="0.000937" res="430372.5" algo="FTMS"/>
<pk mz="403.067140" i="4757603.0" sn="37.17" a="5097.55" fwhm="0.001103" res="365291.9" algo="FTMS"/>
<pk mz="403.078283" i="2264165.8" sn="16.45" a="1850.84" fwhm="0.000982" res="410447.6" algo="FTMS"/>
<pk mz="403.081660" i="2125414.5" sn="15.30" a="1648.82" fwhm="0.000956" res="421707.4" algo="FTMS"/>
<pk mz="403.088199" i="3847784.0" sn="29.61" a="3330.46" fwhm="0.000961" res="419558.1" algo="FTMS"/>
<pk mz="403.090412" i="1218664.4" sn="7.76" a="936.03" fwhm="0.001150" res="350506.3" algo="FTMS"/>
<pk mz="403.097725" i="1235306.1" sn="7.90" a="899.16" fwhm="0.000939" res="429112.6" algo="FTMS"/>
<pk mz="403.103450" i="5811307.5" sn="45.92" a="5696.77" fwhm="0.001020" res="395134.8" algo="FTMS"/>
<pk mz="403.106713" i="1461868.1" sn="9.78" a="972.51" fwhm="0.000924" res="436228.8" algo="FTMS"/>
<pk mz="403.114725" i="1803629.9" sn="12.62" a="1475.92" fwhm="0.000987" res="408474.2" algo="FTMS"/>
<pk mz="403.124499" i="3305072.3" sn="25.10" a="2986.76" fwhm="0.001012" res="398294.9" algo="FTMS"/>
<pk mz="403.135891" i="1360498.8" sn="8.94" a="961.10" fwhm="0.000900" res="448118.1" algo="FTMS"/>
<pk mz="403.139848" i="3444851.5" sn="26.26" a="3473.25" fwhm="0.001097" res="367407.9" algo="FTMS"/>
<pk mz="403.152912" i="1516150.5" sn="10.23" a="1317.26" fwhm="0.001147" res="351348.3" algo="FTMS"/>
<pk mz="403.160981" i="3593848.3" sn="27.50" a="3224.60" fwhm="0.000995" res="405260.5" algo="FTMS"/>
<pk mz="403.172176" i="6601851.0" sn="52.49" a="6766.42" fwhm="0.001061" res="380060.4" algo="FTMS"/>
<pk mz="403.176181" i="1772667.8" sn="12.36" a="1684.30" fwhm="0.001103" res="365673.8" algo="FTMS"/>
<pk mz="403.189263" i="3239550.8" sn="24.55" a="3113.88" fwhm="0.001059" res="380817.6" algo="FTMS"/>
<pk mz="403.194829" i="37746816.0" sn="311.30" a="40031.43" fwhm="0.001054" res="382667.5" algo="FTMS"/>
<pk mz="403.197318" i="3271808.5" sn="24.82" a="3286.61" fwhm="0.001082" res="372664.3" algo="FTMS"/>
<pk mz="403.233811" i="2294920.8" sn="16.70" a="2141.94" fwhm="0.001080" res="373282.1" algo="FTMS"/>
<pk mz="404.025928" i="1444666.8" sn="9.64" a="1174.89" fwhm="0.001028" res="393189.2" algo="FTMS"/>
<pk mz="404.062307" i="3288387.0" sn="24.96" a="2897.02" fwhm="0.001008" res="400946.5" algo="FTMS"/>
<pk mz="404.070471" i="1785156.8" sn="12.47" a="1348.12" fwhm="0.000950" res="425131.0" algo="FTMS"/>
<pk mz="404.073638" i="4351301.5" sn="33.79" a="4578.55" fwhm="0.001095" res="369154.0" algo="FTMS"/>
<pk mz="404.098660" i="3355467.0" sn="25.51" a="3855.23" fwhm="0.001156" res="349482.2" algo="FTMS"/>
<pk mz="404.106672" i="1459532.9" sn="9.76" a="1111.60" fwhm="0.000980" res="412535.7" algo="FTMS"/>
<pk mz="404.110034" i="1389133.6" sn="9.17" a="902.58" fwhm="0.000897" res="450518.3" algo="FTMS"/>
<pk mz="404.135084" i="2157907.3" sn="15.56" a="1872.00" fwhm="0.001046" res="386480.0" algo="FTMS"/>
<pk mz="404.156257" i="2016088.0" sn="14.38" a="1686.98" fwhm="0.001023" res="394992.3" algo="FTMS"/>
<pk mz="404.175689" i="1496924.3" sn="10.07" a="1168.46" fwhm="0.001015" res="398354.9" algo="FTMS"/>
<pk mz="404.192607" i="2179936.0" sn="15.75" a="1733.42" fwhm="0.000957" res="422228.9" algo="FTMS"/>
<pk mz="404.198201" i="9079137.0" sn="73.08" a="9596.62" fwhm="0.001075" res="375947.0" algo="FTMS"/>
<pk mz="404.931464" i="1328132.9" sn="8.67" a="1078.89" fwhm="0.001079" res="375227.9" algo="FTMS"/>
<pk mz="405.009995" i="1507350.4" sn="10.16" a="1133.64" fwhm="0.000986" res="410684.8" algo="FTMS"/>
<pk mz="405.046319" i="4977182.5" sn="38.99" a="5189.57" fwhm="0.001088" res="372362.5" algo="FTMS"/>
<pk mz="405.057536" i="2366497.0" sn="17.29" a="1950.01" fwhm="0.000978" res="414312.5" algo="FTMS"/>
<pk mz="405.067461" i="1403683.1" sn="9.29" a="1108.06" fwhm="0.000930" res="435526.7" algo="FTMS"/>
<pk mz="405.082756" i="10443303.0" sn="84.41" a="10550.85" fwhm="0.001046" res="387348.1" algo="FTMS"/>
<pk mz="405.093972" i="4559401.0" sn="35.52" a="4381.61" fwhm="0.001042" res="388626.7" algo="FTMS"/>
<pk mz="405.106126" i="19728940.0" sn="161.57" a="21109.62" fwhm="0.001065" res="380376.2" algo="FTMS"/>
<pk mz="405.113341" i="2554925.3" sn="18.86" a="2485.16" fwhm="0.001066" res="379856.8" algo="FTMS"/>
<pk mz="405.119079" i="10150447.0" sn="81.98" a="10909.35" fwhm="0.001064" res="380750.4" algo="FTMS"/>
<pk mz="405.130446" i="2501169.0" sn="18.41" a="2419.33" fwhm="0.001093" res="370648.4" algo="FTMS"/>
<pk mz="405.142599" i="1636147.9" sn="11.23" a="1279.28" fwhm="0.001059" res="382632.4" algo="FTMS"/>
<pk mz="405.155406" i="5185078.5" sn="40.72" a="5013.91" fwhm="0.001034" res="391778.2" algo="FTMS"/>
<pk mz="405.167018" i="1193529.3" sn="7.55" a="874.45" fwhm="0.001004" res="403558.8" algo="FTMS"/>
<pk mz="405.168526" i="2529337.5" sn="18.65" a="2081.91" fwhm="0.000971" res="417339.3" algo="FTMS"/>
<pk mz="405.176667" i="1216571.4" sn="7.74" a="623.14" fwhm="0.000747" res="542543.1" algo="FTMS"/>
<pk mz="405.190729" i="1589310.5" sn="10.84" a="1652.28" fwhm="0.001498" res="270406.3" algo="FTMS"/>
<pk mz="406.041530" i="2504954.8" sn="18.44" a="2315.50" fwhm="0.001028" res="395022.3" algo="FTMS"/>
<pk mz="406.049495" i="1148220.6" sn="7.17" a="1072.48" fwhm="0.001405" res="288912.5" algo="FTMS"/>
<pk mz="406.053019" i="1230845.4" sn="7.86" a="891.44" fwhm="0.000956" res="424680.2" algo="FTMS"/>
<pk mz="406.077948" i="5445379.0" sn="42.88" a="5469.16" fwhm="0.001039" res="390965.8" algo="FTMS"/>
<pk mz="406.086072" i="2510596.8" sn="18.49" a="2174.21" fwhm="0.001003" res="405026.1" algo="FTMS"/>
<pk mz="406.089272" i="2456837.3" sn="18.04" a="2567.48" fwhm="0.001111" res="365445.6" algo="FTMS"/>
<pk mz="406.109503" i="2701577.8" sn="20.08" a="2365.77" fwhm="0.001000" res="406023.3" algo="FTMS"/>
<pk mz="406.114373" i="3560203.0" sn="27.21" a="3353.56" fwhm="0.001008" res="402976.2" algo="FTMS"/>
<pk mz="406.122410" i="2026252.6" sn="14.47" a="1623.43" fwhm="0.000996" res="407761.5" algo="FTMS"/>
<pk mz="406.134632" i="10930959.0" sn="88.46" a="11799.33" fwhm="0.001094" res="371142.6" algo="FTMS"/>
<pk mz="406.150726" i="2383123.0" sn="17.43" a="2140.94" fwhm="0.001019" res="398648.1" algo="FTMS"/>
<pk mz="406.161940" i="1584405.4" sn="10.79" a="1381.60" fwhm="0.001111" res="365565.2" algo="FTMS"/>
<pk mz="406.171859" i="1612311.5" sn="11.03" a="1274.58" fwhm="0.000971" res="418477.9" algo="FTMS"/>
<pk mz="407.025574" i="3246547.3" sn="24.60" a="2962.31" fwhm="0.001031" res="394964.3" algo="FTMS"/>
<pk mz="407.061994" i="9622491.0" sn="77.59" a="10292.44" fwhm="0.001078" res="377742.8" algo="FTMS"/>
<pk mz="407.073217" i="4878301.5" sn="38.16" a="4823.83" fwhm="0.001057" res="385128.1" algo="FTMS"/>
<pk mz="407.081508" i="1220575.5" sn="7.77" a="746.70" fwhm="0.000904" res="450139.8" algo="FTMS"/>
<pk mz="407.092658" i="1448930.0" sn="9.67" a="1108.91" fwhm="0.001053" res="386755.9" algo="FTMS"/>
<pk mz="407.098354" i="16552931.0" sn="135.18" a="18629.20" fwhm="0.001095" res="371856.2" algo="FTMS"/>
<pk mz="407.101615" i="1244387.9" sn="7.97" a="1013.06" fwhm="0.001125" res="361903.9" algo="FTMS"/>
<pk mz="407.109515" i="3894757.8" sn="29.99" a="3672.70" fwhm="0.001021" res="398858.2" algo="FTMS"/>
<pk mz="407.134742" i="13913067.0" sn="113.24" a="14776.50" fwhm="0.001059" res="384367.6" algo="FTMS"/>
<pk mz="407.137969" i="1675243.9" sn="11.55" a="1277.30" fwhm="0.000956" res="425762.5" algo="FTMS"/>
<pk mz="407.145930" i="1543661.6" sn="10.45" a="1152.36" fwhm="0.001051" res="387456.1" algo="FTMS"/>
<pk mz="407.147857" i="2698734.0" sn="20.05" a="2208.58" fwhm="0.000976" res="417043.5" algo="FTMS"/>
<pk mz="407.171127" i="5516275.0" sn="43.46" a="5644.13" fwhm="0.001089" res="373753.5" algo="FTMS"/>
<pk mz="407.184196" i="2639862.0" sn="19.56" a="2373.24" fwhm="0.001009" res="403514.3" algo="FTMS"/>
<pk mz="408.057260" i="3818164.8" sn="29.35" a="3476.84" fwhm="0.000996" res="409707.0" algo="FTMS"/>
<pk mz="408.065382" i="2313142.5" sn="16.85" a="2135.08" fwhm="0.001062" res="384357.4" algo="FTMS"/>
<pk mz="408.068597" i="4254903.0" sn="32.98" a="4251.73" fwhm="0.001091" res="374034.9" algo="FTMS"/>
<pk mz="408.076598" i="1174712.9" sn="7.39" a="1005.35" fwhm="0.001077" res="378856.0" algo="FTMS"/>
<pk mz="408.093653" i="5795004.5" sn="45.78" a="5738.30" fwhm="0.001044" res="391077.8" algo="FTMS"/>
<pk mz="408.101746" i="3794110.3" sn="29.15" a="3408.92" fwhm="0.000989" res="412735.5" algo="FTMS"/>
<pk mz="408.104950" i="2443455.0" sn="17.93" a="2052.78" fwhm="0.000974" res="419057.7" algo="FTMS"/>
<pk mz="408.113073" i="1339072.8" sn="8.75" a="1253.63" fwhm="0.001228" res="332391.0" algo="FTMS"/>
<pk mz="408.116344" i="2421441.5" sn="17.75" a="2247.72" fwhm="0.001082" res="377062.8" algo="FTMS"/>
<pk mz="408.129994" i="3725508.5" sn="28.58" a="3663.88" fwhm="0.001078" res="378675.5" algo="FTMS"/>
<pk mz="408.138123" i="3001030.3" sn="22.56" a="2597.96" fwhm="0.000983" res="415222.1" algo="FTMS"/>
<pk mz="408.141165" i="1814214.9" sn="12.70" a="1485.83" fwhm="0.001008" res="404719.1" algo="FTMS"/>
<pk mz="408.151088" i="1371337.0" sn="9.02" a="989.11" fwhm="0.000992" res="411277.0" algo="FTMS"/>
<pk mz="408.166359" i="2199244.3" sn="15.90" a="2296.10" fwhm="0.001200" res="340248.4" algo="FTMS"/>
<pk mz="408.187428" i="1293777.0" sn="8.38" a="873.63" fwhm="0.000897" res="455276.3" algo="FTMS"/>
<pk mz="409.041206" i="6619530.0" sn="51.92" a="7008.03" fwhm="0.001083" res="377561.3" algo="FTMS"/>
<pk mz="409.052614" i="1642124.8" sn="11.12" a="1320.20" fwhm="0.001102" res="371355.1" algo="FTMS"/>
<pk mz="409.077637" i="18156946.0" sn="146.50" a="20109.21" fwhm="0.001091" res="375097.5" algo="FTMS"/>
<pk mz="409.088866" i="3976596.5" sn="30.25" a="3745.43" fwhm="0.001003" res="407810.7" algo="FTMS"/>
<pk mz="409.108306" i="1724696.8" sn="11.79" a="1710.35" fwhm="0.001235" res="331229.9" algo="FTMS"/>
<pk mz="409.114014" i="23219610.0" sn="188.00" a="26168.55" fwhm="0.001084" res="377580.5" algo="FTMS"/>
<pk mz="409.125247" i="2603420.5" sn="19.00" a="2417.37" fwhm="0.001053" res="388362.8" algo="FTMS"/>
<pk mz="409.127142" i="1748380.8" sn="11.99" a="1255.29" fwhm="0.000893" res="458070.0" algo="FTMS"/>
<pk mz="409.150426" i="13491618.0" sn="108.25" a="14617.17" fwhm="0.001090" res="375373.6" algo="FTMS"/>
<pk mz="409.163471" i="3213732.8" sn="24.00" a="3266.99" fwhm="0.001124" res="364038.1" algo="FTMS"/>
<pk mz="409.181307" i="1338792.5" sn="8.63" a="998.83" fwhm="0.001024" res="399605.4" algo="FTMS"/>
<pk mz="409.186792" i="3673001.8" sn="27.76" a="3417.01" fwhm="0.001059" res="386275.2" algo="FTMS"/>
<pk mz="409.199800" i="2154924.5" sn="15.32" a="1842.76" fwhm="0.001036" res="394909.3" algo="FTMS"/>
<pk mz="409.223181" i="1666737.6" sn="11.32" a="1367.22" fwhm="0.000981" res="417131.2" algo="FTMS"/>
<pk mz="409.236164" i="1762740.4" sn="12.10" a="1440.27" fwhm="0.000955" res="428510.0" algo="FTMS"/>
<pk mz="409.311209" i="2219972.5" sn="15.85" a="2199.74" fwhm="0.001147" res="356982.1" algo="FTMS"/>
<pk mz="410.036343" i="1501281.0" sn="9.96" a="1218.71" fwhm="0.001066" res="384478.3" algo="FTMS"/>
<pk mz="410.044615" i="1506914.8" sn="10.01" a="1081.55" fwhm="0.001000" res="410011.8" algo="FTMS"/>
<pk mz="410.072879" i="5513833.0" sn="42.85" a="5460.39" fwhm="0.001037" res="395606.3" algo="FTMS"/>
<pk mz="410.075412" i="6571625.5" sn="51.52" a="7202.95" fwhm="0.001101" res="372410.7" algo="FTMS"/>
<pk mz="410.080982" i="4360810.5" sn="33.40" a="4292.59" fwhm="0.001065" res="385085.2" algo="FTMS"/>
<pk mz="410.084120" i="2100331.3" sn="14.87" a="1961.30" fwhm="0.001124" res="364996.3" algo="FTMS"/>
<pk mz="410.109247" i="4924016.5" sn="38.02" a="4837.00" fwhm="0.001036" res="395763.8" algo="FTMS"/>
<pk mz="410.117360" i="4209266.5" sn="32.16" a="3921.62" fwhm="0.001011" res="405827.5" algo="FTMS"/>
<pk mz="410.120489" i="1390195.1" sn="9.05" a="1008.57" fwhm="0.001041" res="393913.8" algo="FTMS"/>
<pk mz="410.129598" i="1322741.1" sn="8.50" a="940.32" fwhm="0.001150" res="356788.4" algo="FTMS"/>
<pk mz="410.145645" i="3029624.5" sn="22.49" a="3032.88" fwhm="0.001111" res="369029.5" algo="FTMS"/>
<pk mz="410.153752" i="2802810.3" sn="20.63" a="2607.05" fwhm="0.001052" res="389725.3" algo="FTMS"/>
<pk mz="410.221580" i="43753096.0" z="-1" sn="356.32" a="49280.24" fwhm="0.001087" res="377288.3" algo="FTMS" component_name="d" deconvoluted_molecular_mass="410.222113" deconvoluted_isotopic_mass="410.222109"/>
<pk mz="411.020559" i="2349364.3" sn="16.91" a="2061.28" fwhm="0.001058" res="388404.5" algo="FTMS"/>
<pk mz="411.035883" i="1298999.6" sn="8.30" a="1072.19" fwhm="0.001108" res="371012.1" algo="FTMS"/>
<pk mz="411.056875" i="11521852.0" sn="92.10" a="12940.03" fwhm="0.001117" res="367866.8" algo="FTMS"/>
<pk mz="411.068138" i="2270526.5" sn="16.26" a="1968.55" fwhm="0.001014" res="405520.6" algo="FTMS"/>
<pk mz="411.093277" i="24964932.0" sn="202.30" a="28830.15" fwhm="0.001112" res="369725.0" algo="FTMS"/>
<pk mz="411.096538" i="2856772.5" sn="21.07" a="2962.81" fwhm="0.001143" res="359688.4" algo="FTMS"/>
<pk mz="411.104532" i="2685254.3" sn="19.66" a="2409.17" fwhm="0.001052" res="390852.5" algo="FTMS"/>
<pk mz="411.123957" i="1486154.5" sn="9.83" a="1054.91" fwhm="0.001023" res="401895.2" algo="FTMS"/>
<pk mz="411.129634" i="21569356.0" sn="174.47" a="24289.00" fwhm="0.001116" res="368280.8" algo="FTMS"/>
<pk mz="411.132939" i="1159628.4" sn="7.16" a="1194.92" fwhm="0.001498" res="274541.9" algo="FTMS"/>
<pk mz="411.140893" i="1199566.1" sn="7.48" a="1001.57" fwhm="0.001213" res="339064.6" algo="FTMS"/>
<pk mz="411.166037" i="8834899.0" sn="70.08" a="9312.19" fwhm="0.001084" res="379319.1" algo="FTMS"/>
<pk mz="411.179086" i="1913430.3" sn="13.34" a="1564.61" fwhm="0.001012" res="406319.2" algo="FTMS"/>
<pk mz="411.202479" i="3029339.3" sn="22.48" a="2918.57" fwhm="0.001039" res="395851.6" algo="FTMS"/>
<pk mz="411.215497" i="1805406.0" sn="12.45" a="1421.74" fwhm="0.000992" res="414344.0" algo="FTMS"/>
<pk mz="411.224944" i="8935264.0" z="-1" sn="70.90" a="9894.23" fwhm="0.001101" res="373412.5" algo="FTMS" component_name="d" deconvoluted_molecular_mass="410.222113" deconvoluted_isotopic_mass="411.225476"/>
<pk mz="411.238857" i="2014051.0" sn="14.16" a="1664.05" fwhm="0.001025" res="401174.0" algo="FTMS"/>
<pk mz="412.031019" i="1250956.3" sn="7.90" a="961.14" fwhm="0.001107" res="372139.6" algo="FTMS"/>
<pk mz="412.052247" i="1347856.8" sn="8.70" a="1311.27" fwhm="0.001375" res="299692.9" algo="FTMS"/>
<pk mz="412.060282" i="2554386.5" sn="18.59" a="2609.47" fwhm="0.001109" res="371502.7" algo="FTMS"/>
<pk mz="412.088554" i="4246040.5" sn="32.46" a="4021.91" fwhm="0.001182" res="348663.7" algo="FTMS"/>
<pk mz="412.096718" i="4949018.0" sn="38.22" a="5231.41" fwhm="0.001095" res="376251.1" algo="FTMS"/>
<pk mz="412.099893" i="37085212.0" sn="301.66" a="42445.31" fwhm="0.001097" res="375717.2" algo="FTMS"/>
<pk mz="412.124875" i="3051552.3" sn="22.66" a="3490.91" fwhm="0.001222" res="337196.3" algo="FTMS"/>
<pk mz="412.133039" i="4264994.0" sn="32.61" a="4448.60" fwhm="0.001122" res="367193.9" algo="FTMS"/>
<pk mz="412.137940" i="1232675.0" sn="7.75" a="850.48" fwhm="0.000926" res="445055.1" algo="FTMS"/>
<pk mz="412.147444" i="1628965.0" sn="11.00" a="1284.24" fwhm="0.000989" res="416833.2" algo="FTMS"/>
<pk mz="412.161277" i="1462311.9" sn="9.64" a="1266.88" fwhm="0.001188" res="347007.5" algo="FTMS"/>
<pk mz="412.169370" i="1941033.6" sn="13.56" a="1413.60" fwhm="0.000904" res="455999.8" algo="FTMS"/>
<pk mz="412.205685" i="1309489.4" sn="8.38" a="1014.54" fwhm="0.001024" res="402740.1" algo="FTMS"/>
<pk mz="412.218649" i="13365300.0" sn="107.21" a="15006.31" fwhm="0.001115" res="369648.4" algo="FTMS"/>
<pk mz="413.014983" i="1647325.5" sn="11.15" a="1139.51" fwhm="0.000962" res="429458.1" algo="FTMS"/>
<pk mz="413.036173" i="3664098.0" sn="27.68" a="3942.47" fwhm="0.001131" res="365309.3" algo="FTMS"/>
<pk mz="413.051329" i="1790437.1" sn="12.33" a="1308.77" fwhm="0.000929" res="444704.0" algo="FTMS"/>
<pk mz="413.062787" i="1369447.6" sn="8.87" a="1266.17" fwhm="0.001202" res="343606.7" algo="FTMS"/>
<pk mz="413.072560" i="14354666.0" sn="115.32" a="16283.50" fwhm="0.001139" res="362804.0" algo="FTMS"/>
<pk mz="413.083909" i="1406956.0" sn="9.18" a="1018.17" fwhm="0.000962" res="429529.6" algo="FTMS"/>
<pk mz="413.087707" i="2010860.9" sn="14.13" a="1882.58" fwhm="0.001138" res="362950.2" algo="FTMS"/>
<pk mz="413.101116" i="1231855.8" sn="7.75" a="844.84" fwhm="0.000919" res="449406.6" algo="FTMS"/>
<pk mz="413.103195" i="3822832.3" sn="28.99" a="3658.61" fwhm="0.001019" res="405297.7" algo="FTMS"/>
<pk mz="413.108925" i="19914994.0" sn="160.90" a="22141.56" fwhm="0.001113" res="371266.6" algo="FTMS"/>
<pk mz="413.120021" i="1393651.8" sn="9.07" a="1296.93" fwhm="0.001132" res="364847.8" algo="FTMS"/>
<pk mz="413.124181" i="1743604.6" sn="11.94" a="1727.80" fwhm="0.001223" res="337893.3" algo="FTMS"/>
<pk mz="413.137240" i="1148407.4" sn="7.06" a="707.32" fwhm="0.000924" res="447248.7" algo="FTMS"/>
<pk mz="413.145324" i="11047161.0" sn="88.21" a="12263.64" fwhm="0.001114" res="370995.6" algo="FTMS"/>
<pk mz="413.181729" i="5542145.0" sn="43.08" a="6020.51" fwhm="0.001128" res="366327.2" algo="FTMS"/>
<pk mz="413.204217" i="1222789.6" sn="7.67" a="970.87" fwhm="0.001103" res="374722.1" algo="FTMS"/>
<pk mz="413.218141" i="4454664.5" sn="34.17" a="4440.44" fwhm="0.001067" res="387448.5" algo="FTMS"/>
<pk mz="413.221982" i="3092745.3" sn="23.00" a="2962.65" fwhm="0.001093" res="378207.0" algo="FTMS"/>
<pk mz="413.254455" i="2414352.3" sn="17.44" a="2145.79" fwhm="0.001015" res="407168.5" algo="FTMS"/>
<pk mz="414.046672" i="1675960.0" sn="11.38" a="1419.87" fwhm="0.001006" res="411483.1" algo="FTMS"/>
<pk mz="414.067828" i="1829308.4" sn="12.64" a="1774.45" fwhm="0.001101" res="375951.9" algo="FTMS"/>
<pk mz="414.075946" i="3045310.3" sn="22.61" a="2925.91" fwhm="0.001103" res="375464.3" algo="FTMS"/>
<pk mz="414.083178" i="1883071.6" sn="13.08" a="1902.17" fwhm="0.001165" res="355411.5" algo="FTMS"/>
<pk mz="414.089541" i="1547457.0" sn="10.33" a="1320.07" fwhm="0.001034" res="400426.0" algo="FTMS"/>
<pk mz="414.094172" i="1187266.0" sn="7.38" a="754.90" fwhm="0.000924" res="448342.2" algo="FTMS"/>
<pk mz="414.100990" i="1563587.4" sn="10.46" a="1125.61" fwhm="0.000940" res="440727.4" algo="FTMS"/>
<pk mz="414.104165" i="3453380.0" sn="25.96" a="3316.04" fwhm="0.001044" res="396643.6" algo="FTMS"/>
<pk mz="414.112235" i="3877829.8" sn="29.43" a="3968.30" fwhm="0.001105" res="374733.0" algo="FTMS"/>
<pk mz="414.140547" i="2015691.8" sn="14.17" a="2189.26" fwhm="0.001268" res="326586.7" algo="FTMS"/>
<pk mz="414.148637" i="2505165.5" sn="18.18" a="2190.33" fwhm="0.001054" res="392850.5" algo="FTMS"/>
<pk mz="414.151966" i="1386318.3" sn="9.01" a="1388.58" fwhm="0.001437" res="288203.7" algo="FTMS"/>
<pk mz="415.030747" i="2270855.5" sn="16.26" a="1827.25" fwhm="0.000996" res="416752.6" algo="FTMS"/>
<pk mz="415.041955" i="1489546.0" sn="9.85" a="1360.62" fwhm="0.001105" res="375687.1" algo="FTMS"/>
<pk mz="415.051850" i="5012108.0" sn="38.73" a="5802.53" fwhm="0.001180" res="351821.2" algo="FTMS"/>
<pk mz="415.067073" i="3198607.3" sn="23.87" a="3056.58" fwhm="0.001074" res="386609.0" algo="FTMS"/>
<pk mz="415.078331" i="2076305.6" sn="14.66" a="2362.59" fwhm="0.001227" res="338416.1" algo="FTMS"/>
<pk mz="415.083422" i="3638930.8" sn="27.47" a="3809.79" fwhm="0.001113" res="372881.4" algo="FTMS"/>
<pk mz="415.088213" i="9894548.0" sn="78.76" a="10889.72" fwhm="0.001108" res="374785.4" algo="FTMS"/>
<pk mz="415.090499" i="2492564.3" sn="18.08" a="2638.85" fwhm="0.001200" res="345919.6" algo="FTMS"/>
<pk mz="415.103444" i="3583127.0" sn="27.02" a="3655.62" fwhm="0.001133" res="366354.6" algo="FTMS"/>
<pk mz="415.106644" i="1398167.6" sn="9.11" a="1129.25" fwhm="0.000983" res="422099.5" algo="FTMS"/>
<pk mz="415.114601" i="1306521.3" sn="8.35" a="1218.93" fwhm="0.001260" res="329438.8" algo="FTMS"/>
<pk mz="415.124553" i="9329307.0" sn="74.12" a="10326.18" fwhm="0.001116" res="372028.1" algo="FTMS"/>
<pk mz="415.139837" i="1791390.6" sn="12.33" a="1786.45" fwhm="0.001055" res="393387.0" algo="FTMS"/>
<pk mz="415.160945" i="4684451.0" sn="36.05" a="5278.20" fwhm="0.001153" res="360149.0" algo="FTMS"/>
<pk mz="415.189198" i="2476201.0" sn="17.94" a="2472.56" fwhm="0.001051" res="394867.9" algo="FTMS"/>
<pk mz="415.194862" i="4207274.0" sn="32.13" a="4373.20" fwhm="0.001121" res="370478.4" algo="FTMS"/>
<pk mz="415.197400" i="4851370.5" sn="37.41" a="4995.39" fwhm="0.001098" res="378280.6" algo="FTMS"/>
<pk mz="415.219801" i="1839279.5" sn="12.72" a="1375.72" fwhm="0.000954" res="435418.0" algo="FTMS"/>
<pk mz="415.233750" i="3542706.5" sn="26.69" a="3510.62" fwhm="0.001071" res="387618.4" algo="FTMS"/>
<pk mz="415.270105" i="1981114.0" sn="13.88" a="1712.81" fwhm="0.000993" res="418032.7" algo="FTMS"/>
<pk mz="416.062377" i="2409824.5" sn="17.40" a="2297.76" fwhm="0.001117" res="372573.3" algo="FTMS"/>
<pk mz="416.073582" i="1197667.0" sn="7.46" a="871.63" fwhm="0.001026" res="405531.6" algo="FTMS"/>
<pk mz="416.091643" i="2243942.8" sn="16.04" a="1963.90" fwhm="0.001089" res="382141.7" algo="FTMS"/>
<pk mz="416.098700" i="1951592.3" sn="13.64" a="1561.50" fwhm="0.000976" res="426127.2" algo="FTMS"/>
<pk mz="416.109973" i="1230186.6" sn="7.73" a="776.75" fwhm="0.000933" res="446121.2" algo="FTMS"/>
<pk mz="416.119852" i="1567340.6" sn="10.49" a="1183.45" fwhm="0.000959" res="434109.5" algo="FTMS"/>
<pk mz="416.127934" i="1979758.4" sn="13.87" a="1514.84" fwhm="0.000949" res="438409.2" algo="FTMS"/>
<pk mz="416.156216" i="1594996.4" sn="10.72" a="1626.73" fwhm="0.001178" res="353395.4" algo="FTMS"/>
<pk mz="416.192506" i="1857916.0" sn="12.87" a="1782.75" fwhm="0.001128" res="368868.1" algo="FTMS"/>
<pk mz="416.237196" i="1229957.4" sn="7.72" a="819.63" fwhm="0.000936" res="444721.8" algo="FTMS"/>
<pk mz="417.009916" i="1187367.4" sn="7.37" a="950.01" fwhm="0.001054" res="395746.5" algo="FTMS"/>
<pk mz="417.046325" i="3801135.0" sn="28.80" a="3944.10" fwhm="0.001108" res="376289.5" algo="FTMS"/>
<pk mz="417.057606" i="2055729.4" sn="14.49" a="1933.13" fwhm="0.001121" res="372007.4" algo="FTMS"/>
<pk mz="417.067424" i="3979315.5" sn="30.26" a="4280.87" fwhm="0.001134" res="367775.2" algo="FTMS"/>
<pk mz="417.077051" i="5771317.5" sn="44.95" a="6322.30" fwhm="0.001128" res="369724.7" algo="FTMS"/>
<pk mz="417.080379" i="1646902.1" sn="11.14" a="1405.20" fwhm="0.001048" res="398144.3" algo="FTMS"/>
<pk mz="417.082702" i="5862454.5" sn="45.70" a="6105.54" fwhm="0.001100" res="379203.9" algo="FTMS"/>
<pk mz="417.085919" i="1529143.4" sn="10.18" a="1194.69" fwhm="0.001021" res="408657.3" algo="FTMS"/>
<pk mz="417.093965" i="2938937.0" sn="21.73" a="2875.63" fwhm="0.001089" res="383141.0" algo="FTMS"/>
<pk mz="417.103862" i="5095483.0" sn="39.41" a="5502.93" fwhm="0.001138" res="366427.2" algo="FTMS"/>
<pk mz="417.106155" i="1555515.5" sn="10.39" a="1297.14" fwhm="0.001026" res="406552.8" algo="FTMS"/>
<pk mz="417.119114" i="5483582.5" sn="42.59" a="5743.14" fwhm="0.001109" res="376264.6" algo="FTMS"/>
<pk mz="417.130335" i="1146432.6" sn="7.04" a="640.70" fwhm="0.000817" res="510742.2" algo="FTMS"/>
<pk mz="417.132142" i="1160385.0" sn="7.15" a="1134.39" fwhm="0.001316" res="316911.3" algo="FTMS"/>
<pk mz="417.140250" i="4604994.5" sn="35.39" a="4789.92" fwhm="0.001125" res="370646.8" algo="FTMS"/>
<pk mz="417.151466" i="1976389.1" sn="13.84" a="1742.97" fwhm="0.001143" res="364807.4" algo="FTMS"/>
<pk mz="417.155451" i="3020870.0" sn="22.40" a="3207.51" fwhm="0.001164" res="358489.1" algo="FTMS"/>
<pk mz="417.168520" i="1365064.6" sn="8.83" a="1401.38" fwhm="0.001374" res="303695.5" algo="FTMS"/>
<pk mz="417.176642" i="3288138.3" sn="24.60" a="3342.17" fwhm="0.001141" res="365493.9" algo="FTMS"/>
<pk mz="417.187878" i="3938380.8" sn="29.93" a="4216.76" fwhm="0.001107" res="376991.8" algo="FTMS"/>
<pk mz="417.210463" i="214656080.0" z="-1" sn="1757.31" a="236724.78" fwhm="0.001100" res="379271.4" algo="FTMS" component_name="G" deconvoluted_molecular_mass="417.211016" deconvoluted_isotopic_mass="417.211011"/>
<pk mz="417.249453" i="1507929.6" sn="10.00" a="1423.72" fwhm="0.001161" res="359237.1" algo="FTMS"/>
<pk mz="418.041712" i="2004735.4" sn="14.07" a="1994.57" fwhm="0.001082" res="386196.7" algo="FTMS"/>
<pk mz="418.078078" i="3352839.0" sn="25.12" a="3027.24" fwhm="0.001029" res="406471.0" algo="FTMS"/>
<pk mz="418.089270" i="1770249.3" sn="12.15" a="1351.58" fwhm="0.000997" res="419268.6" algo="FTMS"/>
<pk mz="418.107106" i="1259021.0" sn="7.96" a="904.93" fwhm="0.001073" res="389652.3" algo="FTMS"/>
<pk mz="418.114412" i="2944270.5" sn="21.77" a="2866.12" fwhm="0.001062" res="393663.6" algo="FTMS"/>
<pk mz="418.122332" i="1246480.3" sn="7.86" a="741.48" fwhm="0.000907" res="461106.0" algo="FTMS"/>
<pk mz="418.125596" i="1421072.9" sn="9.29" a="1105.99" fwhm="0.001132" res="369369.4" algo="FTMS"/>
<pk mz="418.150773" i="1259798.1" sn="7.97" a="813.47" fwhm="0.000921" res="453862.4" algo="FTMS"/>
<pk mz="418.213823" i="44008740.0" z="-1" sn="358.41" a="51675.60" fwhm="0.001131" res="369703.1" algo="FTMS" component_name="G" deconvoluted_molecular_mass="417.211016" deconvoluted_isotopic_mass="418.214373"/>
<pk mz="418.946836" i="1309884.5" sn="8.26" a="1217.09" fwhm="0.001143" res="366643.7" algo="FTMS"/>
<pk mz="419.025627" i="2542541.0" sn="18.22" a="2144.04" fwhm="0.000979" res="428074.3" algo="FTMS"/>
<pk mz="419.061995" i="6647252.5" sn="51.40" a="7160.31" fwhm="0.001128" res="371366.9" algo="FTMS"/>
<pk mz="419.073295" i="4045271.0" sn="30.37" a="3841.99" fwhm="0.001036" res="404326.4" algo="FTMS"/>
<pk mz="419.083197" i="1905113.0" sn="13.07" a="1687.04" fwhm="0.001089" res="384986.6" algo="FTMS"/>
<pk mz="419.092790" i="1292763.0" sn="8.12" a="871.57" fwhm="0.000964" res="434577.9" algo="FTMS"/>
<pk mz="419.098412" i="10827228.0" sn="85.19" a="12148.47" fwhm="0.001143" res="366586.2" algo="FTMS"/>
<pk mz="419.101665" i="2095836.9" sn="14.61" a="1938.40" fwhm="0.001079" res="388380.7" algo="FTMS"/>
<pk mz="419.109624" i="3316702.5" sn="24.48" a="3414.58" fwhm="0.001149" res="364695.6" algo="FTMS"/>
<pk mz="419.111473" i="1435102.9" sn="9.27" a="957.81" fwhm="0.001015" res="412742.9" algo="FTMS"/>
<pk mz="419.119377" i="1249248.5" sn="7.77" a="783.88" fwhm="0.000891" res="470369.3" algo="FTMS"/>
<pk mz="419.121787" i="2797537.0" sn="20.28" a="2677.80" fwhm="0.001134" res="369579.2" algo="FTMS"/>
<pk mz="419.128919" i="1190242.5" sn="7.29" a="982.96" fwhm="0.001190" res="352290.6" algo="FTMS"/>
<pk mz="419.134785" i="7568867.5" sn="58.85" a="7839.08" fwhm="0.001087" res="385443.6" algo="FTMS"/>
<pk mz="419.138071" i="1545700.4" sn="10.16" a="967.61" fwhm="0.000906" res="462402.2" algo="FTMS"/>
<pk mz="419.147632" i="1366758.4" sn="8.72" a="994.80" fwhm="0.001013" res="413744.3" algo="FTMS"/>
<pk mz="419.155962" i="1259496.1" sn="7.85" a="864.06" fwhm="0.000910" res="460589.4" algo="FTMS"/>
<pk mz="419.171152" i="3109355.3" sn="22.80" a="3424.52" fwhm="0.001202" res="348870.5" algo="FTMS"/>
<pk mz="419.184181" i="1617390.0" sn="10.74" a="1300.75" fwhm="0.000980" res="427665.1" algo="FTMS"/>
<pk mz="419.192277" i="1504495.8" sn="9.83" a="1174.06" fwhm="0.001033" res="405741.2" algo="FTMS"/>
<pk mz="419.206382" i="6413810.5" sn="49.51" a="7801.79" fwhm="0.001205" res="347832.9" algo="FTMS"/>
<pk mz="419.214898" i="1182196.5" sn="7.23" a="768.24" fwhm="0.000919" res="455986.2" algo="FTMS"/>
<pk mz="419.217254" i="4739573.0" z="-1" sn="35.98" a="4870.82" fwhm="0.001081" res="387640.5" algo="FTMS" component_name="G" deconvoluted_molecular_mass="417.211016" deconvoluted_isotopic_mass="419.217807"/>
<pk mz="419.220651" i="1401845.6" sn="9.00" a="1083.38" fwhm="0.001087" res="385618.0" algo="FTMS"/>
<pk mz="420.057171" i="3343012.3" sn="24.69" a="3291.56" fwhm="0.001116" res="376459.8" algo="FTMS"/>
<pk mz="420.065172" i="1773989.9" sn="12.01" a="1423.08" fwhm="0.001120" res="375168.1" algo="FTMS"/>
<pk mz="420.068595" i="2025126.6" sn="14.04" a="2147.54" fwhm="0.001223" res="343564.3" algo="FTMS"/>
<pk mz="420.093658" i="4102827.8" sn="30.83" a="4258.38" fwhm="0.001141" res="368275.4" algo="FTMS"/>
<pk mz="420.101663" i="2259629.5" sn="15.93" a="2296.82" fwhm="0.001115" res="376756.5" algo="FTMS"/>
<pk mz="420.104962" i="1695406.1" sn="11.37" a="1263.70" fwhm="0.000910" res="461757.2" algo="FTMS"/>
<pk mz="420.130024" i="2571443.3" sn="18.45" a="2295.02" fwhm="0.001086" res="386945.3" algo="FTMS"/>
<pk mz="420.138201" i="1985717.0" sn="13.72" a="1860.24" fwhm="0.001109" res="378678.6" algo="FTMS"/>
<pk mz="420.151238" i="1330615.8" sn="8.42" a="1246.53" fwhm="0.001171" res="358886.7" algo="FTMS"/>
<pk mz="420.187507" i="1723839.4" sn="11.60" a="1492.25" fwhm="0.001010" res="415998.1" algo="FTMS"/>
<pk mz="420.209757" i="1795780.0" sn="12.18" a="1438.56" fwhm="0.001003" res="418838.2" algo="FTMS"/>
<pk mz="421.004708" i="1171689.8" sn="7.14" a="996.08" fwhm="0.001232" res="341770.6" algo="FTMS"/>
<pk mz="421.041239" i="6019953.5" sn="46.33" a="6804.58" fwhm="0.001161" res="362596.2" algo="FTMS"/>
<pk mz="421.052513" i="1729139.6" sn="11.64" a="1338.33" fwhm="0.000990" res="425466.2" algo="FTMS"/>
<pk mz="421.062256" i="1245685.8" sn="7.74" a="912.05" fwhm="0.001166" res="361083.4" algo="FTMS"/>
<pk mz="421.077651" i="12115833.0" sn="95.60" a="14294.00" fwhm="0.001171" res="359454.6" algo="FTMS"/>
<pk mz="421.080883" i="3009401.5" sn="21.99" a="3529.26" fwhm="0.001280" res="328976.4" algo="FTMS"/>
<pk mz="421.088911" i="4357499.5" sn="32.89" a="5202.25" fwhm="0.001290" res="326480.3" algo="FTMS"/>
<pk mz="421.096970" i="1331069.0" sn="8.43" a="1295.37" fwhm="0.001391" res="302648.8" algo="FTMS"/>
<pk mz="421.114001" i="15699841.0" sn="124.57" a="17946.76" fwhm="0.001148" res="366954.7" algo="FTMS"/>
<pk mz="421.117211" i="1182209.1" sn="7.22" a="1039.06" fwhm="0.001181" res="356567.7" algo="FTMS"/>
<pk mz="421.125177" i="1796738.9" sn="12.19" a="1904.38" fwhm="0.001229" res="342744.3" algo="FTMS"/>
<pk mz="421.150407" i="9854856.0" sn="77.32" a="11246.15" fwhm="0.001162" res="362454.9" algo="FTMS"/>
<pk mz="421.155293" i="1485449.1" sn="9.67" a="1192.43" fwhm="0.001034" res="407241.3" algo="FTMS"/>
<pk mz="421.163414" i="2662282.8" sn="19.19" a="2327.15" fwhm="0.001026" res="410442.8" algo="FTMS"/>
<pk mz="421.186810" i="2281871.8" sn="16.11" a="2069.95" fwhm="0.001025" res="411004.8" algo="FTMS"/>
<pk mz="421.199851" i="2043282.4" sn="14.18" a="1834.81" fwhm="0.001075" res="391958.7" algo="FTMS"/>
<pk mz="421.226534" i="10962840.0" sn="86.28" a="12537.77" fwhm="0.001155" res="364712.2" algo="FTMS"/>
<pk mz="422.036534" i="2045504.8" sn="14.20" a="1705.79" fwhm="0.001005" res="419807.4" algo="FTMS"/>
<pk mz="422.072954" i="4525128.5" sn="34.24" a="4846.70" fwhm="0.001099" res="384027.4" algo="FTMS"/>
<pk mz="422.081010" i="2726986.0" sn="19.71" a="2435.93" fwhm="0.001038" res="406463.3" algo="FTMS"/>
<pk mz="422.084241" i="20883530.0" sn="166.47" a="25022.75" fwhm="0.001164" res="362694.2" algo="FTMS"/>
<pk mz="422.109248" i="4232272.0" sn="31.88" a="4456.49" fwhm="0.001104" res="382478.0" algo="FTMS"/>
<pk mz="422.117353" i="3479633.5" sn="25.79" a="3235.56" fwhm="0.001023" res="412665.0" algo="FTMS"/>
<pk mz="422.120476" i="1517138.3" sn="9.93" a="1169.53" fwhm="0.000982" res="429910.8" algo="FTMS"/>
<pk mz="422.132009" i="1513044.6" sn="9.90" a="1593.23" fwhm="0.001235" res="341841.2" algo="FTMS"/>
<pk mz="422.145697" i="2326615.5" sn="16.47" a="1914.00" fwhm="0.000973" res="433984.3" algo="FTMS"/>
<pk mz="422.153868" i="2425945.3" sn="17.27" a="2237.65" fwhm="0.001050" res="402014.5" algo="FTMS"/>
<pk mz="422.166698" i="1805403.9" sn="12.26" a="2321.76" fwhm="0.001577" res="267699.0" algo="FTMS"/>
<pk mz="422.229917" i="2233449.0" sn="15.72" a="2006.31" fwhm="0.001098" res="384582.2" algo="FTMS"/>
<pk mz="422.897599" i="1670644.3" sn="11.17" a="1292.48" fwhm="0.000990" res="427280.3" algo="FTMS"/>
<pk mz="423.020499" i="2637069.8" sn="18.98" a="2780.96" fwhm="0.001132" res="373835.7" algo="FTMS"/>
<pk mz="423.056891" i="8720661.0" sn="68.15" a="10179.85" fwhm="0.001157" res="365720.7" algo="FTMS"/>
<pk mz="423.068162" i="2747159.8" sn="19.87" a="2726.80" fwhm="0.001115" res="379533.0" algo="FTMS"/>
<pk mz="423.073917" i="2754329.0" sn="19.93" a="2873.89" fwhm="0.001142" res="370383.6" algo="FTMS"/>
<pk mz="423.087575" i="3045659.8" sn="22.28" a="2745.16" fwhm="0.001049" res="403449.0" algo="FTMS"/>
<pk mz="423.093278" i="18811164.0" sn="149.72" a="21651.85" fwhm="0.001159" res="365150.7" algo="FTMS"/>
<pk mz="423.104547" i="3511071.3" sn="26.04" a="3656.49" fwhm="0.001149" res="368358.6" algo="FTMS"/>
<pk mz="423.129680" i="19781924.0" sn="157.56" a="22928.83" fwhm="0.001170" res="361557.7" algo="FTMS"/>
<pk mz="423.141041" i="1889063.0" sn="12.93" a="1832.28" fwhm="0.001219" res="347097.8" algo="FTMS"/>
<pk mz="423.142729" i="1701927.3" sn="11.42" a="1360.51" fwhm="0.001040" res="406979.3" algo="FTMS"/>
<pk mz="423.149046" i="1302312.6" sn="8.19" a="1101.40" fwhm="0.001130" res="374490.1" algo="FTMS"/>
<pk mz="423.166063" i="7913772.0" sn="61.63" a="8753.03" fwhm="0.001130" res="374364.8" algo="FTMS"/>
<pk mz="423.179145" i="2108719.0" sn="14.71" a="1739.28" fwhm="0.001025" res="412924.5" algo="FTMS"/>
<pk mz="423.202513" i="1603123.8" sn="10.62" a="1137.71" fwhm="0.000937" res="451451.7" algo="FTMS"/>
<pk mz="423.215418" i="1503798.5" sn="9.82" a="1093.17" fwhm="0.000993" res="426006.0" algo="FTMS"/>
<pk mz="423.238858" i="5094715.5" sn="38.84" a="5552.96" fwhm="0.001141" res="371034.5" algo="FTMS"/>
<pk mz="424.052226" i="2878437.0" sn="20.93" a="2600.56" fwhm="0.001045" res="405893.8" algo="FTMS"/>
<pk mz="424.060299" i="2541030.8" sn="18.20" a="3020.59" fwhm="0.001273" res="333020.4" algo="FTMS"/>
<pk mz="424.088612" i="5724652.5" sn="43.93" a="6400.38" fwhm="0.001158" res="366070.2" algo="FTMS"/>
<pk mz="424.090926" i="1417965.0" sn="9.12" a="1015.41" fwhm="0.000954" res="444386.4" algo="FTMS"/>
<pk mz="424.096646" i="4418030.0" sn="33.37" a="4555.99" fwhm="0.001114" res="380777.5" algo="FTMS"/>
<pk mz="424.099820" i="2571759.0" sn="18.45" a="2401.74" fwhm="0.001104" res="384138.8" algo="FTMS"/>
<pk mz="424.124895" i="3941876.0" sn="29.52" a="4102.34" fwhm="0.001094" res="387721.9" algo="FTMS"/>
<pk mz="424.133001" i="3745781.8" sn="27.94" a="3628.72" fwhm="0.001089" res="389573.4" algo="FTMS"/>
<pk mz="424.136108" i="1183734.5" sn="7.23" a="976.03" fwhm="0.001123" res="377612.6" algo="FTMS"/>
<pk mz="424.145092" i="1799672.4" sn="12.21" a="1958.59" fwhm="0.001328" res="319458.3" algo="FTMS"/>
<pk mz="424.161354" i="2063867.8" sn="14.34" a="1924.23" fwhm="0.001059" res="400437.7" algo="FTMS"/>
<pk mz="424.169406" i="1861629.4" sn="12.71" a="1477.93" fwhm="0.001004" res="422681.4" algo="FTMS"/>
<pk mz="424.242256" i="1315852.6" sn="8.30" a="1163.77" fwhm="0.001267" res="334862.3" algo="FTMS"/>
<pk mz="424.894528" i="1627796.8" sn="10.82" a="1378.95" fwhm="0.001090" res="389778.0" algo="FTMS"/>
<pk mz="425.036184" i="4909746.5" sn="37.35" a="5663.78" fwhm="0.001192" res="356450.5" algo="FTMS"/>
<pk mz="425.072598" i="14858938.0" sn="117.77" a="17934.16" fwhm="0.001189" res="357557.3" algo="FTMS"/>
<pk mz="425.083815" i="2736316.3" sn="19.78" a="2970.34" fwhm="0.001232" res="345085.4" algo="FTMS"/>
<pk mz="425.108959" i="22833858.0" sn="182.23" a="27382.11" fwhm="0.001172" res="362734.0" algo="FTMS"/>
<pk mz="425.120123" i="1980611.9" sn="13.67" a="1715.84" fwhm="0.001013" res="419724.4" algo="FTMS"/>
<pk mz="425.145362" i="15147721.0" sn="120.10" a="17506.59" fwhm="0.001150" res="369714.4" algo="FTMS"/>
<pk mz="425.158411" i="1251147.9" sn="7.77" a="1117.10" fwhm="0.001194" res="355966.4" algo="FTMS"/>
<pk mz="425.181757" i="4664017.0" sn="35.36" a="4755.88" fwhm="0.001118" res="380463.2" algo="FTMS"/>
<pk mz="425.218184" i="2057944.4" sn="14.29" a="1828.70" fwhm="0.001079" res="393975.9" algo="FTMS"/>
<pk mz="425.258305" i="1280736.8" sn="8.01" a="1303.08" fwhm="0.001516" res="280603.8" algo="FTMS"/>
<pk mz="426.067850" i="3260810.0" sn="24.02" a="3500.91" fwhm="0.001169" res="364398.2" algo="FTMS"/>
<pk mz="426.075908" i="3154315.8" sn="23.16" a="3293.39" fwhm="0.001145" res="372152.6" algo="FTMS"/>
<pk mz="426.104268" i="3582353.8" sn="26.62" a="3698.45" fwhm="0.001105" res="385680.0" algo="FTMS"/>
<pk mz="426.112304" i="5138323.5" sn="39.19" a="5937.24" fwhm="0.001208" res="352788.8" algo="FTMS"/>
<pk mz="426.115565" i="2302100.0" sn="16.27" a="2508.53" fwhm="0.001269" res="335797.8" algo="FTMS"/>
<pk mz="426.140634" i="2401689.3" sn="17.07" a="2327.96" fwhm="0.001106" res="385352.6" algo="FTMS"/>
<pk mz="426.148690" i="3477915.0" sn="25.77" a="4214.13" fwhm="0.001303" res="327097.9" algo="FTMS"/>
<pk mz="427.015532" i="1202256.5" sn="7.37" a="904.38" fwhm="0.001051" res="406359.1" algo="FTMS"/>
<pk mz="427.030668" i="1472339.8" sn="9.56" a="1650.74" fwhm="0.001279" res="333756.9" algo="FTMS"/>
<pk mz="427.051868" i="7430232.0" sn="57.72" a="8839.22" fwhm="0.001180" res="361770.5" algo="FTMS"/>
<pk mz="427.067131" i="1580123.4" sn="10.43" a="1617.17" fwhm="0.001229" res="347628.7" algo="FTMS"/>
<pk mz="427.078565" i="1275997.8" sn="7.97" a="1031.12" fwhm="0.001105" res="386417.0" algo="FTMS"/>
<pk mz="427.088231" i="18455648.0" sn="146.84" a="22440.82" fwhm="0.001173" res="363998.9" algo="FTMS"/>
<pk mz="427.099409" i="1656162.1" sn="11.04" a="1388.97" fwhm="0.001076" res="397053.4" algo="FTMS"/>
<pk mz="427.103368" i="1623907.0" sn="10.78" a="1274.00" fwhm="0.001000" res="427246.5" algo="FTMS"/>
<pk mz="427.106682" i="1276003.6" sn="7.97" a="724.69" fwhm="0.000777" res="550005.2" algo="FTMS"/>
<pk mz="427.124603" i="18316392.0" sn="145.71" a="21911.63" fwhm="0.001199" res="356188.1" algo="FTMS"/>
<pk mz="427.161002" i="8475759.0" sn="66.17" a="9973.67" fwhm="0.001158" res="368815.9" algo="FTMS"/>
<pk mz="427.197396" i="4845686.5" sn="36.82" a="5422.41" fwhm="0.001191" res="358559.5" algo="FTMS"/>
<pk mz="427.233776" i="3635838.3" sn="27.05" a="4197.17" fwhm="0.001244" res="343496.2" algo="FTMS"/>
<pk mz="427.270171" i="1242502.0" sn="7.70" a="1019.11" fwhm="0.001126" res="379623.4" algo="FTMS"/>
<pk mz="427.306685" i="1364109.6" sn="8.68" a="1038.34" fwhm="0.001018" res="419883.1" algo="FTMS"/>
<pk mz="428.025991" i="1355556.6" sn="8.61" a="1008.72" fwhm="0.001037" res="412911.1" algo="FTMS"/>
<pk mz="428.062395" i="1560364.4" sn="10.27" a="1150.14" fwhm="0.001015" res="421547.5" algo="FTMS"/>
<pk mz="428.083468" i="2882864.8" sn="20.96" a="2860.40" fwhm="0.001107" res="386864.7" algo="FTMS"/>
<pk mz="428.091566" i="3891506.5" sn="29.11" a="4476.24" fwhm="0.001144" res="374061.0" algo="FTMS"/>
<pk mz="428.119865" i="2471736.5" sn="17.63" a="2165.32" fwhm="0.000986" res="434386.5" algo="FTMS"/>
<pk mz="428.127913" i="3818810.3" sn="28.52" a="4150.69" fwhm="0.001121" res="382083.7" algo="FTMS"/>
<pk mz="428.130219" i="1555258.6" sn="10.23" a="1227.49" fwhm="0.001008" res="424717.4" algo="FTMS"/>
<pk mz="428.139209" i="1880380.5" sn="12.85" a="1678.11" fwhm="0.001086" res="394363.7" algo="FTMS"/>
<pk mz="428.164347" i="1871169.8" sn="12.78" a="1750.64" fwhm="0.001168" res="366652.9" algo="FTMS"/>
<pk mz="428.200726" i="1457225.4" sn="9.43" a="930.15" fwhm="0.000899" res="476145.5" algo="FTMS"/>
<pk mz="429.009914" i="1502195.9" sn="9.80" a="1220.36" fwhm="0.001033" res="415459.8" algo="FTMS"/>
<pk mz="429.030994" i="2585080.3" sn="18.55" a="2651.74" fwhm="0.001220" res="351596.8" algo="FTMS"/>
<pk mz="429.046379" i="2257915.5" sn="15.90" a="2313.15" fwhm="0.001163" res="368827.5" algo="FTMS"/>
<pk mz="429.057674" i="1476094.0" sn="9.58" a="1205.60" fwhm="0.001076" res="398777.8" algo="FTMS"/>
<pk mz="429.067510" i="8545792.0" sn="66.73" a="10064.67" fwhm="0.001183" res="362650.6" algo="FTMS"/>
<pk mz="429.082691" i="2309635.3" sn="16.32" a="2344.45" fwhm="0.001126" res="381231.9" algo="FTMS"/>
<pk mz="429.086031" i="1210116.0" sn="7.43" a="751.19" fwhm="0.000822" res="521882.9" algo="FTMS"/>
<pk mz="429.094116" i="1597701.6" sn="10.57" a="1370.83" fwhm="0.001082" res="396450.0" algo="FTMS"/>
<pk mz="429.103869" i="12787208.0" sn="101.01" a="15152.76" fwhm="0.001206" res="355834.7" algo="FTMS"/>
<pk mz="429.119087" i="3167755.0" sn="23.26" a="3196.33" fwhm="0.001113" res="385391.2" algo="FTMS"/>
<pk mz="429.122290" i="1278731.6" sn="7.99" a="1087.23" fwhm="0.001053" res="407331.3" algo="FTMS"/>
<pk mz="429.132220" i="1604877.6" sn="10.47" a="1221.63" fwhm="0.000998" res="429866.3" algo="FTMS"/>
<pk mz="429.140243" i="8924687.0" sn="68.78" a="10304.90" fwhm="0.001190" res="360622.7" algo="FTMS"/>
<pk mz="429.155615" i="1569298.6" sn="10.19" a="1421.02" fwhm="0.001111" res="386266.7" algo="FTMS"/>
<pk mz="429.168731" i="1268757.4" sn="7.79" a="974.86" fwhm="0.001060" res="405046.7" algo="FTMS"/>
<pk mz="429.176699" i="4600343.0" sn="34.33" a="5092.82" fwhm="0.001138" res="377184.7" algo="FTMS"/>
<pk mz="429.199126" i="1453595.8" sn="9.27" a="1179.76" fwhm="0.001116" res="384487.0" algo="FTMS"/>
<pk mz="429.212990" i="5072414.5" sn="38.09" a="5681.45" fwhm="0.001210" res="354770.7" algo="FTMS"/>
<pk mz="429.235444" i="2025507.5" sn="13.82" a="1714.18" fwhm="0.001035" res="414666.4" algo="FTMS"/>
<pk mz="429.249333" i="3069990.5" sn="22.14" a="2959.08" fwhm="0.001097" res="391435.2" algo="FTMS"/>
<pk mz="429.285746" i="1173550.0" sn="7.04" a="784.66" fwhm="0.000979" res="438557.0" algo="FTMS"/>
<pk mz="430.041667" i="1684429.9" sn="11.10" a="1347.82" fwhm="0.001086" res="395870.0" algo="FTMS"/>
<pk mz="430.052893" i="1268176.3" sn="7.79" a="935.23" fwhm="0.001048" res="410466.7" algo="FTMS"/>
<pk mz="430.070883" i="1706964.0" sn="11.28" a="1437.50" fwhm="0.001125" res="382231.4" algo="FTMS"/>
<pk mz="430.078042" i="2562773.5" sn="18.10" a="2257.77" fwhm="0.001004" res="428444.1" algo="FTMS"/>
<pk mz="430.089400" i="1478104.0" sn="9.46" a="1273.54" fwhm="0.001119" res="384307.0" algo="FTMS"/>
<pk mz="430.099190" i="1421018.0" sn="9.01" a="1105.48" fwhm="0.000968" res="444280.6" algo="FTMS"/>
<pk mz="430.107216" i="3311323.8" sn="24.06" a="3408.03" fwhm="0.001171" res="367168.1" algo="FTMS"/>
<pk mz="430.110564" i="1766620.5" sn="11.76" a="1497.98" fwhm="0.001132" res="379993.6" algo="FTMS"/>
<pk mz="430.114370" i="1842909.3" sn="12.37" a="1622.62" fwhm="0.001043" res="412544.2" algo="FTMS"/>
<pk mz="430.125596" i="1393887.6" sn="8.79" a="1306.21" fwhm="0.001127" res="381581.0" algo="FTMS"/>
<pk mz="430.135428" i="1438689.8" sn="9.15" a="1048.63" fwhm="0.000966" res="445120.5" algo="FTMS"/>
<pk mz="430.143669" i="2231523.5" sn="15.46" a="1903.61" fwhm="0.001002" res="429354.1" algo="FTMS"/>
<pk mz="430.146799" i="1694948.1" sn="11.19" a="1569.61" fwhm="0.001140" res="377196.8" algo="FTMS"/>
<pk mz="430.180095" i="1604331.1" sn="10.47" a="1657.30" fwhm="0.001112" res="386766.0" algo="FTMS"/>
<pk mz="430.208513" i="1370865.1" sn="8.61" a="1172.71" fwhm="0.001195" res="359947.8" algo="FTMS"/>
<pk mz="430.252876" i="1186938.6" sn="7.14" a="1053.96" fwhm="0.001209" res="355930.0" algo="FTMS"/>
<pk mz="431.025603" i="3227038.5" sn="23.39" a="3622.52" fwhm="0.001207" res="357024.6" algo="FTMS"/>
<pk mz="431.036912" i="1171105.0" sn="7.01" a="684.74" fwhm="0.000847" res="508721.2" algo="FTMS"/>
<pk mz="431.046643" i="3042723.0" sn="21.92" a="3477.77" fwhm="0.001221" res="352895.3" algo="FTMS"/>
<pk mz="431.062005" i="5385126.5" sn="40.58" a="5989.34" fwhm="0.001202" res="358701.0" algo="FTMS"/>
<pk mz="431.073263" i="3108776.8" sn="22.45" a="3665.95" fwhm="0.001308" res="329576.2" algo="FTMS"/>
<pk mz="431.083166" i="6656938.5" sn="50.71" a="7725.10" fwhm="0.001203" res="358395.2" algo="FTMS"/>
<pk mz="431.098446" i="6546350.0" sn="49.83" a="7786.89" fwhm="0.001152" res="374078.8" algo="FTMS"/>
<pk mz="431.101647" i="5052334.5" sn="37.93" a="5614.85" fwhm="0.001158" res="372320.6" algo="FTMS"/>
<pk mz="431.109653" i="2307504.5" sn="16.07" a="2393.55" fwhm="0.001184" res="364157.9" algo="FTMS"/>
<pk mz="431.111499" i="1589424.8" sn="10.35" a="1182.14" fwhm="0.000954" res="451863.9" algo="FTMS"/>
<pk mz="431.119523" i="5718962.5" sn="43.24" a="6681.48" fwhm="0.001192" res="361610.6" algo="FTMS"/>
<pk mz="431.130713" i="1447092.9" sn="9.21" a="1145.87" fwhm="0.000983" res="438703.4" algo="FTMS"/>
<pk mz="431.134750" i="4450229.5" sn="33.14" a="4799.76" fwhm="0.001156" res="372956.2" algo="FTMS"/>
<pk mz="431.138025" i="1246390.4" sn="7.61" a="916.05" fwhm="0.001075" res="401108.0" algo="FTMS"/>
<pk mz="431.147729" i="1997752.5" sn="13.60" a="1924.36" fwhm="0.001148" res="375434.6" algo="FTMS"/>
<pk mz="431.155840" i="4039610.3" sn="29.86" a="4324.22" fwhm="0.001172" res="367936.1" algo="FTMS"/>
<pk mz="431.171244" i="1592253.5" sn="10.37" a="1322.84" fwhm="0.001060" res="406582.8" algo="FTMS"/>
<pk mz="431.178422" i="1614271.0" sn="10.54" a="1768.55" fwhm="0.001321" res="326500.1" algo="FTMS"/>
<pk mz="431.192331" i="3767234.0" sn="27.69" a="4022.79" fwhm="0.001159" res="371911.2" algo="FTMS"/>
<pk mz="431.214847" i="1780678.8" sn="11.87" a="1799.89" fwhm="0.001233" res="349811.6" algo="FTMS"/>
<pk mz="431.226183" i="15712201.0" sn="122.85" a="19245.66" fwhm="0.001213" res="355644.7" algo="FTMS"/>
<pk mz="431.228664" i="2545097.8" sn="17.96" a="2622.47" fwhm="0.001184" res="364130.4" algo="FTMS"/>
<pk mz="431.265210" i="1603537.5" sn="10.46" a="1247.59" fwhm="0.001082" res="398560.0" algo="FTMS"/>
<pk mz="432.021027" i="1533042.5" sn="9.89" a="1133.88" fwhm="0.001009" res="428088.4" algo="FTMS"/>
<pk mz="432.057211" i="3543162.3" sn="25.91" a="3925.94" fwhm="0.001207" res="357923.0" algo="FTMS"/>
<pk mz="432.065391" i="1470076.0" sn="9.39" a="1001.96" fwhm="0.000966" res="447307.1" algo="FTMS"/>
<pk mz="432.068592" i="1642364.6" sn="10.77" a="1467.71" fwhm="0.001211" res="356756.2" algo="FTMS"/>
<pk mz="432.093666" i="3790466.0" sn="27.88" a="3837.73" fwhm="0.001128" res="383112.7" algo="FTMS"/>
<pk mz="432.101692" i="2001027.8" sn="13.62" a="1713.28" fwhm="0.001030" res="419509.5" algo="FTMS"/>
<pk mz="432.104915" i="2682500.5" sn="19.05" a="3297.82" fwhm="0.001362" res="317154.5" algo="FTMS"/>
<pk mz="432.130038" i="2375305.8" sn="16.60" a="2409.94" fwhm="0.001219" res="354514.9" algo="FTMS"/>
<pk mz="432.134125" i="2518154.8" sn="17.74" a="2207.98" fwhm="0.001030" res="419567.4" algo="FTMS"/>
<pk mz="432.138137" i="1700235.5" sn="11.23" a="1536.67" fwhm="0.001189" res="363310.6" algo="FTMS"/>
<pk mz="432.151324" i="1367182.4" sn="8.57" a="1243.62" fwhm="0.001143" res="378077.5" algo="FTMS"/>
<pk mz="432.159291" i="1234576.0" sn="7.52" a="927.45" fwhm="0.000965" res="447742.6" algo="FTMS"/>
<pk mz="432.187579" i="1882006.1" sn="12.67" a="1857.90" fwhm="0.001212" res="356515.8" algo="FTMS"/>
<pk mz="432.229551" i="4129951.0" sn="30.58" a="5188.64" fwhm="0.001333" res="324217.8" algo="FTMS"/>
<pk mz="433.041247" i="5902669.0" sn="44.70" a="6947.05" fwhm="0.001187" res="364934.9" algo="FTMS"/>
<pk mz="433.052383" i="2308431.3" sn="16.07" a="2357.94" fwhm="0.001187" res="364894.2" algo="FTMS"/>
<pk mz="433.062465" i="1878353.4" sn="12.64" a="1912.26" fwhm="0.001174" res="368796.5" algo="FTMS"/>
<pk mz="433.071935" i="2009427.4" sn="13.69" a="1704.60" fwhm="0.001030" res="420556.1" algo="FTMS"/>
<pk mz="433.077646" i="9685333.0" sn="74.84" a="11461.94" fwhm="0.001205" res="359457.3" algo="FTMS"/>
<pk mz="433.080734" i="1573717.3" sn="10.22" a="1493.36" fwhm="0.001109" res="390660.0" algo="FTMS"/>
<pk mz="433.088928" i="4947287.0" sn="37.09" a="5220.92" fwhm="0.001130" res="383261.9" algo="FTMS"/>
<pk mz="433.090635" i="1397335.4" sn="8.81" a="1150.59" fwhm="0.001169" res="370583.4" algo="FTMS"/>
<pk mz="433.098825" i="2689369.3" sn="19.10" a="3149.66" fwhm="0.001254" res="345427.7" algo="FTMS"/>
<pk mz="433.108393" i="1577819.3" sn="10.25" a="1493.12" fwhm="0.001131" res="383078.0" algo="FTMS"/>
<pk mz="433.114044" i="11538780.0" sn="89.60" a="13521.59" fwhm="0.001203" res="360170.8" algo="FTMS"/>
<pk mz="433.117275" i="1377629.1" sn="8.65" a="1177.44" fwhm="0.001183" res="366089.5" algo="FTMS"/>
<pk mz="433.125387" i="2876254.8" sn="20.59" a="3183.66" fwhm="0.001262" res="343159.7" algo="FTMS"/>
<pk mz="433.127148" i="1646431.3" sn="10.80" a="1193.79" fwhm="0.000903" res="479750.1" algo="FTMS"/>
<pk mz="433.135197" i="1268321.0" sn="7.78" a="1055.40" fwhm="0.001068" res="405733.1" algo="FTMS"/>
<pk mz="433.137420" i="5533025.5" sn="41.76" a="6369.68" fwhm="0.001185" res="365553.5" algo="FTMS"/>
<pk mz="433.150417" i="6837604.0" sn="52.15" a="8560.00" fwhm="0.001246" res="347665.7" algo="FTMS"/>
<pk mz="433.163493" i="2249575.0" sn="15.60" a="1923.26" fwhm="0.001076" res="402592.9" algo="FTMS"/>
<pk mz="433.171455" i="1537896.8" sn="9.93" a="1589.09" fwhm="0.001248" res="347078.0" algo="FTMS"/>
<pk mz="433.186827" i="2836332.0" sn="20.28" a="2890.01" fwhm="0.001145" res="378409.1" algo="FTMS"/>
<pk mz="433.199900" i="2098542.8" sn="14.40" a="1965.67" fwhm="0.001143" res="379045.6" algo="FTMS"/>
<pk mz="433.205470" i="1705328.1" sn="11.27" a="1482.21" fwhm="0.001084" res="399463.1" algo="FTMS"/>
<pk mz="433.207996" i="2026352.6" sn="13.82" a="1796.86" fwhm="0.001079" res="401529.7" algo="FTMS"/>
<pk mz="433.244440" i="1191544.5" sn="7.17" a="1043.45" fwhm="0.001224" res="354042.6" algo="FTMS"/>
<pk mz="434.036456" i="2594850.8" sn="18.35" a="3195.59" fwhm="0.001336" res="324948.6" algo="FTMS"/>
<pk mz="434.044591" i="1400356.6" sn="8.83" a="1170.77" fwhm="0.001102" res="393901.8" algo="FTMS"/>
<pk mz="434.072909" i="5849642.5" sn="44.28" a="6285.51" fwhm="0.001151" res="377003.9" algo="FTMS"/>
<pk mz="434.081949" i="3218988.8" sn="23.32" a="2953.66" fwhm="0.001058" res="410349.6" algo="FTMS"/>
<pk mz="434.084249" i="2379565.3" sn="16.63" a="2675.38" fwhm="0.001288" res="337129.0" algo="FTMS"/>
<pk mz="434.109282" i="5958194.5" sn="45.14" a="6971.90" fwhm="0.001233" res="352083.2" algo="FTMS"/>
<pk mz="434.111919" i="1350707.1" sn="8.44" a="1246.06" fwhm="0.001251" res="347133.8" algo="FTMS"/>
<pk mz="434.117453" i="3115572.3" sn="22.50" a="3232.73" fwhm="0.001137" res="381645.2" algo="FTMS"/>
<pk mz="434.120551" i="2401333.0" sn="16.81" a="2234.01" fwhm="0.001115" res="389366.6" algo="FTMS"/>
<pk mz="434.140818" i="2966585.5" sn="21.31" a="2869.38" fwhm="0.001012" res="428795.3" algo="FTMS"/>
<pk mz="434.145729" i="2609210.5" sn="18.46" a="2604.35" fwhm="0.001185" res="366283.9" algo="FTMS"/>
<pk mz="434.153657" i="2131516.3" sn="14.66" a="1907.85" fwhm="0.001088" res="399047.0" algo="FTMS"/>
<pk mz="434.166764" i="1819199.0" sn="12.17" a="1593.86" fwhm="0.001137" res="381825.4" algo="FTMS"/>
<pk mz="434.203209" i="2244166.8" sn="15.56" a="2317.97" fwhm="0.001169" res="371378.4" algo="FTMS"/>
<pk mz="435.020504" i="3427063.8" sn="24.98" a="4075.69" fwhm="0.001288" res="337662.6" algo="FTMS"/>
<pk mz="435.056928" i="9069312.0" sn="69.92" a="11139.83" fwhm="0.001216" res="357634.0" algo="FTMS"/>
<pk mz="435.068210" i="4496130.0" sn="33.49" a="5375.84" fwhm="0.001283" res="338994.0" algo="FTMS"/>
<pk mz="435.070417" i="1276802.5" sn="7.85" a="1240.48" fwhm="0.001286" res="338444.5" algo="FTMS"/>
<pk mz="435.087687" i="3984134.3" sn="29.42" a="4498.62" fwhm="0.001209" res="359923.6" algo="FTMS"/>
<pk mz="435.093294" i="19251976.0" sn="151.04" a="24575.78" fwhm="0.001245" res="349596.7" algo="FTMS"/>
<pk mz="435.096599" i="2048264.1" sn="13.99" a="2444.39" fwhm="0.001439" res="302444.1" algo="FTMS"/>
<pk mz="435.104571" i="5401354.0" sn="40.71" a="6218.64" fwhm="0.001205" res="361185.5" algo="FTMS"/>
<pk mz="435.129690" i="18522896.0" sn="145.23" a="23431.11" fwhm="0.001242" res="350408.6" algo="FTMS"/>
<pk mz="435.132954" i="2117392.0" sn="14.54" a="1852.71" fwhm="0.001077" res="403879.3" algo="FTMS"/>
<pk mz="435.140856" i="2409745.8" sn="16.87" a="2325.62" fwhm="0.001123" res="387396.7" algo="FTMS"/>
<pk mz="435.142619" i="1308434.1" sn="8.10" a="1052.88" fwhm="0.001042" res="417716.9" algo="FTMS"/>
<pk mz="435.166076" i="8223511.5" sn="63.19" a="9943.81" fwhm="0.001227" res="354563.7" algo="FTMS"/>
<pk mz="435.170148" i="1527064.1" sn="9.84" a="1267.81" fwhm="0.001062" res="409738.8" algo="FTMS"/>
<pk mz="435.179251" i="2896666.3" sn="20.75" a="3523.96" fwhm="0.001322" res="329157.1" algo="FTMS"/>
<pk mz="435.202459" i="2619167.3" sn="18.54" a="2539.03" fwhm="0.001100" res="395796.0" algo="FTMS"/>
<pk mz="435.215592" i="2615586.0" sn="18.51" a="2933.08" fwhm="0.001231" res="353455.4" algo="FTMS"/>
<pk mz="436.052154" i="4285400.0" sn="31.81" a="4882.97" fwhm="0.001215" res="358965.7" algo="FTMS"/>
<pk mz="436.060241" i="2049497.9" sn="14.00" a="1786.85" fwhm="0.001106" res="394417.2" algo="FTMS"/>
<pk mz="436.063484" i="1351386.6" sn="8.44" a="1205.47" fwhm="0.001227" res="355505.2" algo="FTMS"/>
<pk mz="436.071281" i="1242844.3" sn="7.58" a="1243.86" fwhm="0.001272" res="342791.7" algo="FTMS"/>
<pk mz="436.088580" i="6648800.0" sn="50.64" a="7869.13" fwhm="0.001228" res="355054.9" algo="FTMS"/>
<pk mz="436.096602" i="4405218.0" sn="32.77" a="4712.53" fwhm="0.001172" res="371960.6" algo="FTMS"/>
<pk mz="436.099861" i="7028706.5" sn="53.67" a="8355.69" fwhm="0.001239" res="351846.0" algo="FTMS"/>
<pk mz="436.124925" i="5899240.0" sn="44.67" a="6937.83" fwhm="0.001244" res="350487.4" algo="FTMS"/>
<pk mz="436.133083" i="4778986.0" sn="35.75" a="5396.68" fwhm="0.001193" res="365724.9" algo="FTMS"/>
<pk mz="436.136098" i="1875178.5" sn="12.61" a="1698.86" fwhm="0.001114" res="391410.4" algo="FTMS"/>
<pk mz="436.161263" i="2440176.0" sn="17.11" a="2383.66" fwhm="0.001129" res="386402.8" algo="FTMS"/>
<pk mz="436.169447" i="1854961.8" sn="12.45" a="1535.77" fwhm="0.001056" res="412909.9" algo="FTMS"/>
<pk mz="436.182444" i="2207220.5" sn="15.26" a="2292.33" fwhm="0.001220" res="357391.9" algo="FTMS"/>
<pk mz="437.036153" i="6325423.5" sn="48.06" a="7356.48" fwhm="0.001215" res="359733.1" algo="FTMS"/>
<pk mz="437.047372" i="1802418.0" sn="12.03" a="1446.82" fwhm="0.001034" res="422783.1" algo="FTMS"/>
<pk mz="437.072597" i="16516280.0" sn="129.24" a="20913.83" fwhm="0.001247" res="350402.0" algo="FTMS"/>
<pk mz="437.083808" i="5517498.0" sn="41.63" a="6220.94" fwhm="0.001202" res="363754.4" algo="FTMS"/>
<pk mz="437.089528" i="2622651.3" sn="18.57" a="2840.09" fwhm="0.001256" res="348118.4" algo="FTMS"/>
<pk mz="437.092131" i="1611579.9" sn="10.51" a="2031.41" fwhm="0.001575" res="277530.3" algo="FTMS"/>
<pk mz="437.108963" i="27702464.0" sn="218.36" a="34035.96" fwhm="0.001237" res="353466.1" algo="FTMS"/>
<pk mz="437.120253" i="4740290.0" sn="35.44" a="5407.76" fwhm="0.001190" res="367312.2" algo="FTMS"/>
<pk mz="437.145348" i="19363016.0" sn="151.92" a="23980.38" fwhm="0.001229" res="355665.1" algo="FTMS"/>
<pk mz="437.156655" i="3361994.0" sn="24.46" a="3647.11" fwhm="0.001187" res="368258.9" algo="FTMS"/>
<pk mz="437.158387" i="2055370.5" sn="14.05" a="1978.48" fwhm="0.001105" res="395510.1" algo="FTMS"/>
<pk mz="437.176027" i="1189326.4" sn="7.15" a="798.08" fwhm="0.001103" res="396179.0" algo="FTMS"/>
<pk mz="437.181725" i="6318287.5" sn="48.01" a="7675.22" fwhm="0.001242" res="352126.4" algo="FTMS"/>
<pk mz="437.194806" i="3016914.5" sn="21.71" a="3234.24" fwhm="0.001195" res="365953.3" algo="FTMS"/>
<pk mz="437.218117" i="1755351.6" sn="11.66" a="1451.49" fwhm="0.001048" res="417335.8" algo="FTMS"/>
<pk mz="437.254444" i="1821919.6" sn="12.19" a="1941.17" fwhm="0.001231" res="355109.8" algo="FTMS"/>
<pk mz="438.031374" i="1810315.0" sn="12.09" a="1684.59" fwhm="0.001275" res="343619.1" algo="FTMS"/>
<pk mz="438.039575" i="1509900.8" sn="9.70" a="1689.13" fwhm="0.001439" res="304331.5" algo="FTMS"/>
<pk mz="438.046683" i="1340046.4" sn="8.35" a="1114.39" fwhm="0.001159" res="378094.5" algo="FTMS"/>
<pk mz="438.067835" i="4158867.0" sn="30.80" a="4603.13" fwhm="0.001193" res="367295.4" algo="FTMS"/>
<pk mz="438.075928" i="4196757.0" sn="31.10" a="4562.50" fwhm="0.001196" res="366320.0" algo="FTMS"/>
<pk mz="438.079175" i="2312341.5" sn="16.09" a="2784.31" fwhm="0.001393" res="314585.6" algo="FTMS"/>
<pk mz="438.104132" i="6733211.0" sn="51.31" a="7769.99" fwhm="0.001205" res="363680.5" algo="FTMS"/>
<pk mz="438.112295" i="5694877.0" sn="43.04" a="6873.14" fwhm="0.001223" res="358189.7" algo="FTMS"/>
<pk mz="438.115503" i="2170013.5" sn="14.96" a="2558.18" fwhm="0.001280" res="342181.6" algo="FTMS"/>
<pk mz="438.124482" i="1816991.6" sn="12.15" a="1462.93" fwhm="0.001007" res="435019.2" algo="FTMS"/>
<pk mz="438.140573" i="4775331.0" sn="35.71" a="5200.57" fwhm="0.001154" res="379687.0" algo="FTMS"/>
<pk mz="438.148660" i="3953061.0" sn="29.16" a="4712.44" fwhm="0.001208" res="362714.8" algo="FTMS"/>
<pk mz="438.160852" i="1463207.6" sn="9.33" a="1348.34" fwhm="0.001125" res="389564.3" algo="FTMS"/>
<pk mz="438.176918" i="1370283.1" sn="8.59" a="1022.42" fwhm="0.001041" res="420850.9" algo="FTMS"/>
<pk mz="438.185144" i="1533613.0" sn="9.89" a="1243.42" fwhm="0.001066" res="411210.4" algo="FTMS"/>
<pk mz="439.015514" i="1727589.5" sn="11.43" a="1722.26" fwhm="0.001267" res="346598.3" algo="FTMS"/>
<pk mz="439.030731" i="1601128.9" sn="10.43" a="1224.99" fwhm="0.001070" res="410262.0" algo="FTMS"/>
<pk mz="439.042071" i="1489003.4" sn="9.53" a="1255.92" fwhm="0.001147" res="382674.4" algo="FTMS"/>
<pk mz="439.051848" i="10393198.0" sn="80.46" a="12360.41" fwhm="0.001218" res="360554.0" algo="FTMS"/>
<pk mz="439.063158" i="1717616.1" sn="11.35" a="1811.35" fwhm="0.001197" res="366919.1" algo="FTMS"/>
<pk mz="439.088207" i="23148150.0" sn="182.07" a="30742.59" fwhm="0.001271" res="345553.3" algo="FTMS"/>
<pk mz="439.099512" i="3228280.3" sn="23.39" a="3824.87" fwhm="0.001256" res="349527.5" algo="FTMS"/>
<pk mz="439.124598" i="26277502.0" sn="207.00" a="34303.88" fwhm="0.001264" res="347325.4" algo="FTMS"/>
<pk mz="439.127842" i="3552382.5" sn="25.97" a="3926.34" fwhm="0.001203" res="365091.3" algo="FTMS"/>
<pk mz="439.135817" i="2225280.3" sn="15.40" a="2237.10" fwhm="0.001177" res="373076.4" algo="FTMS"/>
<pk mz="439.161014" i="12859014.0" sn="100.11" a="15612.76" fwhm="0.001228" res="357682.9" algo="FTMS"/>
<pk mz="439.174023" i="1655176.9" sn="10.86" a="1623.43" fwhm="0.001174" res="374135.9" algo="FTMS"/>
<pk mz="439.197386" i="3803790.0" sn="27.97" a="4096.00" fwhm="0.001162" res="377889.4" algo="FTMS"/>
<pk mz="439.233831" i="1874582.1" sn="12.60" a="1721.55" fwhm="0.001162" res="378151.7" algo="FTMS"/>
<pk mz="439.321959" i="1477033.9" sn="9.44" a="1350.23" fwhm="0.001222" res="359638.4" algo="FTMS"/>
<pk mz="440.047077" i="2126412.3" sn="14.61" a="2334.33" fwhm="0.001353" res="325167.4" algo="FTMS"/>
<pk mz="440.055077" i="1838926.0" sn="12.13" a="1466.95" fwhm="0.000992" res="443442.7" algo="FTMS"/>
<pk mz="440.062182" i="1194319.6" sn="7.07" a="946.20" fwhm="0.001044" res="421382.7" algo="FTMS"/>
<pk mz="440.083476" i="4130644.5" sn="30.11" a="4747.15" fwhm="0.001236" res="356034.7" algo="FTMS"/>
<pk mz="440.091573" i="4486998.0" sn="32.91" a="5613.80" fwhm="0.001288" res="341570.0" algo="FTMS"/>
<pk mz="440.094838" i="2811735.0" sn="19.77" a="3049.51" fwhm="0.001228" res="358413.5" algo="FTMS"/>
<pk mz="440.098409" i="1199063.8" sn="7.11" a="1189.78" fwhm="0.001340" res="328428.2" algo="FTMS"/>
<pk mz="440.119826" i="4328284.5" sn="31.67" a="4804.52" fwhm="0.001182" res="372307.9" algo="FTMS"/>
<pk mz="440.127998" i="5022558.5" sn="37.11" a="6123.38" fwhm="0.001265" res="347963.2" algo="FTMS"/>
<pk mz="440.131168" i="3242847.0" sn="23.15" a="3355.91" fwhm="0.001137" res="386997.8" algo="FTMS"/>
<pk mz="440.156118" i="2344804.8" sn="16.10" a="2426.93" fwhm="0.001206" res="365063.3" algo="FTMS"/>
<pk mz="440.164291" i="2877798.5" sn="20.28" a="2867.09" fwhm="0.001162" res="378952.9" algo="FTMS"/>
<pk mz="441.009940" i="1579557.4" sn="10.10" a="1343.56" fwhm="0.001112" res="396758.0" algo="FTMS"/>
<pk mz="441.031108" i="3636266.0" sn="26.23" a="4659.75" fwhm="0.001335" res="330329.1" algo="FTMS"/>
<pk mz="441.046151" i="2101037.5" sn="14.19" a="2375.36" fwhm="0.001291" res="341626.4" algo="FTMS"/>
<pk mz="441.051044" i="1236014.6" sn="7.40" a="1315.01" fwhm="0.001450" res="304151.2" algo="FTMS"/>
<pk mz="441.067478" i="13617202.0" sn="104.55" a="17282.22" fwhm="0.001278" res="345249.1" algo="FTMS"/>
<pk mz="441.078869" i="2021173.0" sn="13.56" a="1899.10" fwhm="0.001168" res="377791.1" algo="FTMS"/>
<pk mz="441.082759" i="1843509.9" sn="12.17" a="1795.92" fwhm="0.001194" res="369483.4" algo="FTMS"/>
<pk mz="441.103886" i="23480378.0" sn="181.94" a="30198.02" fwhm="0.001273" res="346377.0" algo="FTMS"/>
<pk mz="441.115125" i="2285629.3" sn="15.64" a="2660.78" fwhm="0.001279" res="344925.9" algo="FTMS"/>
<pk mz="441.123374" i="1296191.0" sn="7.87" a="816.98" fwhm="0.000901" res="489747.6" algo="FTMS"/>
<pk mz="441.134595" i="5023809.5" sn="37.12" a="5879.76" fwhm="0.001212" res="363863.9" algo="FTMS"/>
<pk mz="441.140262" i="17782850.0" sn="137.24" a="22597.53" fwhm="0.001270" res="347485.7" algo="FTMS"/>
<pk mz="441.176602" i="6843467.0" sn="51.40" a="8406.07" fwhm="0.001258" res="350768.8" algo="FTMS"/>
<pk mz="441.203014" i="2154577.0" sn="14.61" a="2349.51" fwhm="0.001290" res="342077.4" algo="FTMS"/>
<pk mz="441.212983" i="3987539.3" sn="28.99" a="4666.71" fwhm="0.001285" res="343260.6" algo="FTMS"/>
<pk mz="441.249474" i="2238555.5" sn="15.27" a="2378.81" fwhm="0.001174" res="375753.2" algo="FTMS"/>
<pk mz="441.285826" i="1542243.9" sn="9.80" a="1386.81" fwhm="0.001187" res="371613.0" algo="FTMS"/>
<pk mz="441.905299" i="1185264.8" sn="7.00" a="1105.37" fwhm="0.001466" res="301508.3" algo="FTMS"/>
<pk mz="442.041660" i="1296143.9" sn="7.87" a="1103.69" fwhm="0.001387" res="318778.9" algo="FTMS"/>
<pk mz="442.062795" i="1978132.8" sn="13.22" a="2087.05" fwhm="0.001283" res="344474.9" algo="FTMS"/>
<pk mz="442.070769" i="2496278.5" sn="17.29" a="2558.86" fwhm="0.001194" res="370195.6" algo="FTMS"/>
<pk mz="442.078027" i="1412632.3" sn="8.78" a="1623.80" fwhm="0.001588" res="278412.4" algo="FTMS"/>
<pk mz="442.089224" i="1203738.8" sn="7.15" a="885.04" fwhm="0.001042" res="424405.3" algo="FTMS"/>
<pk mz="442.099116" i="3682589.0" sn="26.60" a="3742.33" fwhm="0.001142" res="386972.9" algo="FTMS"/>
<pk mz="442.101587" i="1209117.6" sn="7.19" a="795.20" fwhm="0.001017" res="434653.6" algo="FTMS"/>
<pk mz="442.107280" i="4759839.0" sn="35.05" a="5690.39" fwhm="0.001263" res="349936.3" algo="FTMS"/>
<pk mz="442.109412" i="3034399.5" sn="21.51" a="3323.39" fwhm="0.001162" res="380541.4" algo="FTMS"/>
<pk mz="442.114296" i="1406368.5" sn="8.73" a="1633.00" fwhm="0.001491" res="296500.7" algo="FTMS"/>
<pk mz="442.118503" i="1978401.5" sn="13.22" a="2004.18" fwhm="0.001228" res="360005.9" algo="FTMS"/>
<pk mz="442.135503" i="3313445.3" sn="23.70" a="4020.89" fwhm="0.001262" res="350478.8" algo="FTMS"/>
<pk mz="442.143576" i="3607847.3" sn="26.01" a="4065.80" fwhm="0.001242" res="356037.3" algo="FTMS"/>
<pk mz="442.154839" i="2543913.8" sn="17.66" a="2448.63" fwhm="0.001111" res="398107.0" algo="FTMS"/>
<pk mz="442.171889" i="1644077.6" sn="10.60" a="1662.41" fwhm="0.001279" res="345593.8" algo="FTMS"/>
<pk mz="442.179989" i="1839407.5" sn="12.13" a="1845.54" fwhm="0.001239" res="356916.6" algo="FTMS"/>
<pk mz="443.025545" i="2650609.5" sn="18.50" a="2784.97" fwhm="0.001249" res="354818.1" algo="FTMS"/>
<pk mz="443.046741" i="6175222.5" sn="46.15" a="7970.24" fwhm="0.001346" res="329124.3" algo="FTMS"/>
<pk mz="443.061978" i="2878970.0" sn="20.29" a="3184.58" fwhm="0.001243" res="356403.1" algo="FTMS"/>
<pk mz="443.065272" i="1242362.8" sn="7.45" a="1131.21" fwhm="0.001209" res="366342.3" algo="FTMS"/>
<pk mz="443.073195" i="2074108.5" sn="13.97" a="2214.20" fwhm="0.001223" res="362405.4" algo="FTMS"/>
<pk mz="443.075129" i="1288573.0" sn="7.81" a="1159.69" fwhm="0.001233" res="359356.9" algo="FTMS"/>
<pk mz="443.083146" i="13908479.0" sn="106.83" a="18169.18" fwhm="0.001279" res="346376.4" algo="FTMS"/>
<pk mz="443.098397" i="3031042.3" sn="21.48" a="3637.66" fwhm="0.001340" res="330685.2" algo="FTMS"/>
<pk mz="443.101675" i="1525763.1" sn="9.67" a="1062.50" fwhm="0.000911" res="486566.0" algo="FTMS"/>
<pk mz="443.111500" i="1446917.4" sn="9.05" a="1311.97" fwhm="0.001156" res="383349.4" algo="FTMS"/>
<pk mz="443.119514" i="15471111.0" sn="119.09" a="20452.45" fwhm="0.001289" res="343748.9" algo="FTMS"/>
<pk mz="443.134760" i="2443786.8" sn="16.87" a="2549.03" fwhm="0.001230" res="360204.4" algo="FTMS"/>
<pk mz="443.137975" i="1432331.5" sn="8.94" a="1218.22" fwhm="0.001131" res="391721.5" algo="FTMS"/>
<pk mz="443.147805" i="1429773.8" sn="8.92" a="1063.80" fwhm="0.001063" res="416928.7" algo="FTMS"/>
<pk mz="443.155867" i="7251471.5" sn="54.60" a="9380.22" fwhm="0.001321" res="335514.4" algo="FTMS"/>
<pk mz="443.171246" i="1528339.1" sn="9.69" a="1407.56" fwhm="0.001262" res="351177.4" algo="FTMS"/>
<pk mz="443.192246" i="9327128.0" sn="70.88" a="12231.57" fwhm="0.001315" res="337076.9" algo="FTMS"/>
<pk mz="443.214827" i="1369117.3" sn="8.44" a="1239.56" fwhm="0.001163" res="381235.7" algo="FTMS"/>
<pk mz="443.228657" i="4413984.5" sn="32.33" a="5200.70" fwhm="0.001265" res="350273.1" algo="FTMS"/>
<pk mz="443.251020" i="1351845.5" sn="8.31" a="1554.98" fwhm="0.001549" res="286236.3" algo="FTMS"/>
<pk mz="443.265088" i="2362920.8" sn="16.24" a="2297.88" fwhm="0.001139" res="389208.3" algo="FTMS"/>
<pk mz="443.301336" i="1749297.3" sn="11.42" a="1702.74" fwhm="0.001172" res="378189.7" algo="FTMS"/>
<pk mz="444.020811" i="1348311.9" sn="8.28" a="1031.90" fwhm="0.001039" res="427408.8" algo="FTMS"/>
<pk mz="444.057190" i="2634464.3" sn="18.37" a="2739.58" fwhm="0.001215" res="365411.5" algo="FTMS"/>
<pk mz="444.068639" i="1185891.0" sn="7.00" a="1157.46" fwhm="0.001319" res="336607.3" algo="FTMS"/>
<pk mz="444.078562" i="1337061.3" sn="8.19" a="922.60" fwhm="0.000998" res="444893.0" algo="FTMS"/>
<pk mz="444.086422" i="2630887.3" sn="18.34" a="2928.30" fwhm="0.001302" res="341061.7" algo="FTMS"/>
<pk mz="444.093461" i="2037224.8" sn="13.68" a="2212.74" fwhm="0.001270" res="349712.8" algo="FTMS"/>
<pk mz="444.104903" i="1338347.4" sn="8.20" a="1435.72" fwhm="0.001712" res="259397.7" algo="FTMS"/>
<pk mz="444.114882" i="2310893.8" sn="15.83" a="2739.94" fwhm="0.001434" res="309628.9" algo="FTMS"/>
<pk mz="444.122883" i="4009199.5" sn="29.15" a="4737.18" fwhm="0.001287" res="345128.3" algo="FTMS"/>
<pk mz="444.126161" i="3700464.3" sn="26.73" a="4223.48" fwhm="0.001207" res="368093.5" algo="FTMS"/>
<pk mz="444.129924" i="1606385.3" sn="10.30" a="1419.65" fwhm="0.001084" res="409565.2" algo="FTMS"/>
<pk mz="444.151120" i="1530102.3" sn="9.70" a="1146.66" fwhm="0.001041" res="426508.5" algo="FTMS"/>
<pk mz="444.159426" i="1303544.1" sn="7.92" a="791.90" fwhm="0.000944" res="470646.4" algo="FTMS"/>
<pk mz="444.195605" i="1671680.5" sn="10.81" a="1508.74" fwhm="0.001134" res="391687.4" algo="FTMS"/>
<pk mz="444.232100" i="1196553.0" sn="7.08" a="920.41" fwhm="0.001129" res="393519.1" algo="FTMS"/>
<pk mz="445.026071" i="1325762.8" sn="8.10" a="961.06" fwhm="0.001019" res="436690.1" algo="FTMS"/>
<pk mz="445.041254" i="3916742.3" sn="28.43" a="4606.97" fwhm="0.001263" res="352482.7" algo="FTMS"/>
<pk mz="445.052486" i="2252233.0" sn="15.37" a="2359.97" fwhm="0.001264" res="352083.4" algo="FTMS"/>
<pk mz="445.062359" i="5459915.0" sn="40.54" a="7045.54" fwhm="0.001342" res="331575.0" algo="FTMS"/>
<pk mz="445.077649" i="5367759.0" sn="39.81" a="6324.81" fwhm="0.001259" res="353550.0" algo="FTMS"/>
<pk mz="445.080896" i="1359823.5" sn="8.36" a="1231.94" fwhm="0.001197" res="371685.7" algo="FTMS"/>
<pk mz="445.088938" i="2517969.5" sn="17.45" a="2788.39" fwhm="0.001227" res="362635.0" algo="FTMS"/>
<pk mz="445.090739" i="1409745.9" sn="8.76" a="1074.40" fwhm="0.000986" res="451205.7" algo="FTMS"/>
<pk mz="445.098736" i="6997971.5" sn="52.60" a="9380.42" fwhm="0.001286" res="345993.1" algo="FTMS"/>
<pk mz="445.114044" i="5931991.5" sn="44.24" a="7299.20" fwhm="0.001295" res="343760.4" algo="FTMS"/>
<pk mz="445.117301" i="2416088.0" sn="16.65" a="2421.33" fwhm="0.001170" res="380385.2" algo="FTMS"/>
<pk mz="445.127129" i="1961690.4" sn="13.09" a="2373.85" fwhm="0.001280" res="347808.8" algo="FTMS"/>
<pk mz="445.135170" i="5820380.5" sn="43.36" a="6857.87" fwhm="0.001248" res="356718.7" algo="FTMS"/>
<pk mz="445.150489" i="3547616.0" sn="25.53" a="4313.95" fwhm="0.001287" res="345790.6" algo="FTMS"/>
<pk mz="445.163436" i="1305315.0" sn="7.94" a="972.00" fwhm="0.001035" res="429966.6" algo="FTMS"/>
<pk mz="445.171558" i="3508196.8" sn="25.22" a="4603.16" fwhm="0.001363" res="326725.2" algo="FTMS"/>
<pk mz="445.186645" i="2592744.5" sn="18.04" a="2821.75" fwhm="0.001278" res="348303.5" algo="FTMS"/>
<pk mz="445.207884" i="3613165.5" sn="26.05" a="4434.13" fwhm="0.001302" res="341852.0" algo="FTMS"/>
<pk mz="445.230385" i="1649138.8" sn="10.63" a="1271.77" fwhm="0.001017" res="437883.0" algo="FTMS"/>
<pk mz="445.241843" i="3174389.3" sn="22.60" a="4128.42" fwhm="0.001417" res="314205.2" algo="FTMS"/>
<pk mz="445.244349" i="3054582.0" sn="21.66" a="3711.31" fwhm="0.001330" res="334660.6" algo="FTMS"/>
<pk mz="445.280673" i="1475582.5" sn="9.27" a="1623.03" fwhm="0.001360" res="327510.2" algo="FTMS"/>
<pk mz="446.036469" i="1894321.0" sn="12.56" a="2142.52" fwhm="0.001303" res="342386.3" algo="FTMS"/>
<pk mz="446.072888" i="2958521.8" sn="20.91" a="3286.25" fwhm="0.001206" res="369972.9" algo="FTMS"/>
<pk mz="446.081042" i="1498555.6" sn="9.45" a="1169.39" fwhm="0.001006" res="443306.3" algo="FTMS"/>
<pk mz="446.084246" i="2259644.3" sn="15.42" a="2359.23" fwhm="0.001245" res="358357.8" algo="FTMS"/>
<pk mz="446.094295" i="1324990.8" sn="8.09" a="1595.16" fwhm="0.001509" res="295573.6" algo="FTMS"/>
<pk mz="446.102089" i="1826752.6" sn="12.03" a="1851.02" fwhm="0.001247" res="357602.6" algo="FTMS"/>
<pk mz="446.109223" i="3290306.3" sn="23.51" a="3624.10" fwhm="0.001232" res="362054.1" algo="FTMS"/>
<pk mz="446.117475" i="1718468.3" sn="11.18" a="1882.88" fwhm="0.001389" res="321130.6" algo="FTMS"/>
<pk mz="446.120624" i="2198725.0" sn="14.94" a="2213.27" fwhm="0.001231" res="362437.1" algo="FTMS"/>
<pk mz="446.130386" i="1207367.3" sn="7.17" a="1149.29" fwhm="0.001284" res="347443.7" algo="FTMS"/>
<pk mz="446.145748" i="1642954.9" sn="10.58" a="1611.86" fwhm="0.001215" res="367212.7" algo="FTMS"/>
<pk mz="446.166733" i="1669583.9" sn="10.79" a="1427.51" fwhm="0.001120" res="398215.1" algo="FTMS"/>
<pk mz="446.203127" i="1416664.5" sn="8.81" a="1216.70" fwhm="0.001051" res="424538.1" algo="FTMS"/>
<pk mz="447.020592" i="2153883.5" sn="14.59" a="2391.54" fwhm="0.001330" res="336220.9" algo="FTMS"/>
<pk mz="447.031974" i="1418910.1" sn="8.82" a="1337.05" fwhm="0.001286" res="347599.0" algo="FTMS"/>
<pk mz="447.056969" i="6299044.0" sn="47.12" a="7939.89" fwhm="0.001292" res="345984.6" algo="FTMS"/>
<pk mz="447.068143" i="3377574.8" sn="24.19" a="4420.57" fwhm="0.001361" res="328505.3" algo="FTMS"/>
<pk mz="447.078173" i="3445161.3" sn="24.72" a="4737.32" fwhm="0.001424" res="313994.1" algo="FTMS"/>
<pk mz="447.087683" i="2750379.5" sn="19.27" a="2648.62" fwhm="0.001145" res="390591.4" algo="FTMS"/>
<pk mz="447.093295" i="10159533.0" sn="77.41" a="12827.98" fwhm="0.001283" res="348548.3" algo="FTMS"/>
<pk mz="447.096596" i="1981869.6" sn="13.24" a="1878.56" fwhm="0.001129" res="396162.0" algo="FTMS"/>
<pk mz="447.104458" i="3373487.5" sn="24.16" a="4116.48" fwhm="0.001308" res="341761.4" algo="FTMS"/>
<pk mz="447.114587" i="2576818.0" sn="17.91" a="3142.39" fwhm="0.001347" res="332028.5" algo="FTMS"/>
<pk mz="447.116813" i="2075570.5" sn="13.98" a="1888.35" fwhm="0.001131" res="395437.3" algo="FTMS"/>
<pk mz="447.129684" i="9532854.0" sn="72.49" a="12504.54" fwhm="0.001326" res="337236.4" algo="FTMS"/>
<pk mz="447.133072" i="1233078.4" sn="7.37" a="1025.62" fwhm="0.001129" res="396000.6" algo="FTMS"/>
<pk mz="447.141005" i="2181816.3" sn="14.81" a="2492.94" fwhm="0.001342" res="333111.2" algo="FTMS"/>
<pk mz="447.142760" i="1606328.8" sn="10.29" a="1428.38" fwhm="0.001071" res="417378.1" algo="FTMS"/>
<pk mz="447.150876" i="1713082.6" sn="11.13" a="2063.24" fwhm="0.001469" res="304386.2" algo="FTMS"/>
<pk mz="447.166097" i="4550078.5" sn="33.39" a="5335.74" fwhm="0.001257" res="355737.7" algo="FTMS"/>
<pk mz="447.179182" i="1318081.5" sn="8.03" a="877.20" fwhm="0.000964" res="463989.5" algo="FTMS"/>
<pk mz="447.187324" i="1215683.4" sn="7.23" a="1015.49" fwhm="0.001143" res="391240.0" algo="FTMS"/>
<pk mz="447.196927" i="1404869.8" sn="8.71" a="1137.73" fwhm="0.001146" res="390138.9" algo="FTMS"/>
<pk mz="447.202374" i="1477319.0" sn="9.28" a="1131.91" fwhm="0.001046" res="427413.2" algo="FTMS"/>
<pk mz="447.215587" i="1913802.3" sn="12.71" a="1851.44" fwhm="0.001189" res="375974.7" algo="FTMS"/>
<pk mz="447.223516" i="1979340.1" sn="13.22" a="1982.93" fwhm="0.001218" res="367079.1" algo="FTMS"/>
<pk mz="448.052281" i="3211923.8" sn="22.89" a="4018.80" fwhm="0.001390" res="322413.9" algo="FTMS"/>
<pk mz="448.063352" i="1252502.5" sn="7.52" a="827.40" fwhm="0.001004" res="446099.1" algo="FTMS"/>
<pk mz="448.088535" i="4531868.5" sn="33.25" a="5306.65" fwhm="0.001260" res="355680.9" algo="FTMS"/>
<pk mz="448.096640" i="2440350.5" sn="16.84" a="2545.79" fwhm="0.001134" res="395296.9" algo="FTMS"/>
<pk mz="448.099867" i="3678367.3" sn="26.55" a="4124.54" fwhm="0.001217" res="368124.7" algo="FTMS"/>
<pk mz="448.119992" i="1227428.3" sn="7.32" a="1017.34" fwhm="0.001265" res="354362.8" algo="FTMS"/>
<pk mz="448.125002" i="3248805.5" sn="23.18" a="3752.39" fwhm="0.001256" res="356774.7" algo="FTMS"/>
<pk mz="448.132932" i="2040743.4" sn="13.70" a="2426.45" fwhm="0.001307" res="342762.8" algo="FTMS"/>
<pk mz="448.136152" i="1632680.1" sn="10.50" a="2013.45" fwhm="0.001456" res="307864.9" algo="FTMS"/>
<pk mz="448.146152" i="1497258.5" sn="9.44" a="1206.98" fwhm="0.001065" res="420810.9" algo="FTMS"/>
<pk mz="448.161437" i="1455278.3" sn="9.11" a="1311.55" fwhm="0.001140" res="393277.3" algo="FTMS"/>
<pk mz="448.182490" i="1365171.4" sn="8.40" a="1215.25" fwhm="0.001137" res="394299.5" algo="FTMS"/>
<pk mz="448.218946" i="1746364.3" sn="11.39" a="1691.34" fwhm="0.001167" res="384048.6" algo="FTMS"/>
<pk mz="449.036205" i="5033859.0" sn="37.19" a="6719.38" fwhm="0.001381" res="325097.6" algo="FTMS"/>
<pk mz="449.047420" i="1740678.0" sn="11.35" a="1457.87" fwhm="0.001032" res="434939.6" algo="FTMS"/>
<pk mz="449.072515" i="11638668.0" sn="89.01" a="15689.15" fwhm="0.001347" res="333426.9" algo="FTMS"/>
<pk mz="449.083790" i="4724623.0" sn="34.76" a="6114.41" fwhm="0.001317" res="341007.7" algo="FTMS"/>
<pk mz="449.103266" i="17985428.0" sn="138.81" a="23023.60" fwhm="0.001289" res="348504.6" algo="FTMS"/>
<pk mz="449.108965" i="18431894.0" sn="142.31" a="23731.12" fwhm="0.001298" res="346006.7" algo="FTMS"/>
<pk mz="449.112232" i="7162774.0" sn="53.89" a="9161.10" fwhm="0.001324" res="339192.8" algo="FTMS"/>
<pk mz="449.120261" i="4023191.8" sn="29.25" a="5062.62" fwhm="0.001317" res="341142.0" algo="FTMS"/>
<pk mz="449.145357" i="11798430.0" sn="90.26" a="15424.73" fwhm="0.001289" res="348332.9" algo="FTMS"/>
<pk mz="449.158351" i="1796513.1" sn="11.78" a="1511.36" fwhm="0.001114" res="403074.4" algo="FTMS"/>
<pk mz="449.181742" i="5128103.0" sn="37.92" a="6137.59" fwhm="0.001253" res="358585.1" algo="FTMS"/>
<pk mz="449.194790" i="2714026.0" sn="18.98" a="2998.95" fwhm="0.001292" res="347546.5" algo="FTMS"/>
<pk mz="449.230993" i="1322675.0" sn="8.07" a="1584.88" fwhm="0.001494" res="300694.2" algo="FTMS"/>
<pk mz="450.031465" i="1982840.0" sn="13.24" a="2169.49" fwhm="0.001329" res="338578.1" algo="FTMS"/>
<pk mz="450.039551" i="1287546.0" sn="7.79" a="1474.19" fwhm="0.001432" res="314229.5" algo="FTMS"/>
<pk mz="450.067805" i="4262017.0" sn="31.13" a="4970.58" fwhm="0.001288" res="349422.8" algo="FTMS"/>
<pk mz="450.075866" i="2692739.0" sn="18.81" a="3245.25" fwhm="0.001385" res="324955.0" algo="FTMS"/>
<pk mz="450.079013" i="1888387.8" sn="12.50" a="1921.47" fwhm="0.001191" res="377818.0" algo="FTMS"/>
<pk mz="450.104137" i="6959242.0" sn="52.29" a="9079.71" fwhm="0.001318" res="341567.8" algo="FTMS"/>
<pk mz="450.106559" i="2420874.5" sn="16.68" a="2811.71" fwhm="0.001265" res="355693.1" algo="FTMS"/>
<pk mz="450.112329" i="4270220.0" sn="31.19" a="5361.55" fwhm="0.001277" res="352465.7" algo="FTMS"/>
<pk mz="450.115509" i="2899084.8" sn="20.43" a="3330.22" fwhm="0.001268" res="354976.4" algo="FTMS"/>
<pk mz="450.140558" i="3447443.0" sn="24.74" a="3746.57" fwhm="0.001220" res="369029.3" algo="FTMS"/>
<pk mz="450.148616" i="3077781.0" sn="21.83" a="3854.67" fwhm="0.001364" res="329996.2" algo="FTMS"/>
<pk mz="450.176943" i="1544604.0" sn="9.80" a="1285.07" fwhm="0.001117" res="402932.7" algo="FTMS"/>
<pk mz="450.198164" i="1893281.3" sn="12.54" a="1827.93" fwhm="0.001210" res="372051.6" algo="FTMS"/>
<pk mz="451.015256" i="1994860.6" sn="13.34" a="2360.52" fwhm="0.001350" res="334063.5" algo="FTMS"/>
<pk mz="451.051780" i="8300918.0" sn="62.82" a="11279.13" fwhm="0.001326" res="340145.9" algo="FTMS"/>
<pk mz="451.063110" i="1864824.6" sn="12.32" a="1941.15" fwhm="0.001258" res="358472.8" algo="FTMS"/>
<pk mz="451.082472" i="4532605.5" sn="33.25" a="5044.66" fwhm="0.001210" res="372687.3" algo="FTMS"/>
<pk mz="451.088182" i="16372095.0" sn="126.15" a="21461.03" fwhm="0.001319" res="342070.8" algo="FTMS"/>
<pk mz="451.099468" i="4967809.5" sn="36.66" a="6730.05" fwhm="0.001341" res="336498.8" algo="FTMS"/>
<pk mz="451.107708" i="1195395.9" sn="7.06" a="1013.87" fwhm="0.001347" res="335000.0" algo="FTMS"/>
<pk mz="451.124616" i="20701576.0" sn="160.12" a="27693.54" fwhm="0.001336" res="337666.7" algo="FTMS"/>
<pk mz="451.135930" i="3151754.8" sn="22.41" a="3696.77" fwhm="0.001284" res="351439.2" algo="FTMS"/>
<pk mz="451.160977" i="10262929.0" sn="78.21" a="13947.58" fwhm="0.001355" res="332865.8" algo="FTMS"/>
<pk mz="451.174091" i="2237844.5" sn="15.24" a="2360.80" fwhm="0.001208" res="373347.0" algo="FTMS"/>
<pk mz="451.197411" i="3241882.3" sn="23.12" a="4162.20" fwhm="0.001386" res="325465.2" algo="FTMS"/>
<pk mz="451.210516" i="2184093.5" sn="14.82" a="2066.60" fwhm="0.001147" res="393468.5" algo="FTMS"/>
<pk mz="452.047095" i="2711664.3" sn="18.70" a="3441.10" fwhm="0.001366" res="330963.0" algo="FTMS"/>
<pk mz="452.055281" i="2415730.3" sn="16.41" a="2649.68" fwhm="0.001284" res="351958.8" algo="FTMS"/>
<pk mz="452.083468" i="4588153.5" sn="33.23" a="5746.85" fwhm="0.001344" res="336422.9" algo="FTMS"/>
<pk mz="452.091538" i="3756667.5" sn="26.79" a="4430.81" fwhm="0.001226" res="368858.5" algo="FTMS"/>
<pk mz="452.094639" i="2540668.3" sn="17.38" a="3017.68" fwhm="0.001353" res="334084.0" algo="FTMS"/>
<pk mz="452.119811" i="5026434.5" sn="36.62" a="6347.73" fwhm="0.001325" res="341103.9" algo="FTMS"/>
<pk mz="452.127887" i="4512388.5" sn="32.64" a="5208.75" fwhm="0.001256" res="359924.5" algo="FTMS"/>
<pk mz="452.131095" i="1826949.5" sn="11.86" a="1894.36" fwhm="0.001263" res="357987.2" algo="FTMS"/>
<pk mz="452.156285" i="2873484.0" sn="19.96" a="3415.16" fwhm="0.001367" res="330724.1" algo="FTMS"/>
<pk mz="452.164375" i="2258062.0" sn="15.19" a="2205.96" fwhm="0.001200" res="376833.1" algo="FTMS"/>
<pk mz="453.031117" i="3940202.8" sn="28.21" a="4689.84" fwhm="0.001284" res="352863.8" algo="FTMS"/>
<pk mz="453.067447" i="11477876.0" sn="86.57" a="15373.64" fwhm="0.001352" res="335162.8" algo="FTMS"/>
<pk mz="453.078747" i="2482039.0" sn="16.92" a="2971.62" fwhm="0.001306" res="346858.3" algo="FTMS"/>
<pk mz="453.087012" i="1288569.0" sn="7.69" a="961.55" fwhm="0.001057" res="428578.0" algo="FTMS"/>
<pk mz="453.103844" i="20460414.0" sn="156.11" a="28364.33" fwhm="0.001363" res="332319.7" algo="FTMS"/>
<pk mz="453.107059" i="2452862.3" sn="16.70" a="2547.24" fwhm="0.001235" res="366799.5" algo="FTMS"/>
<pk mz="453.115100" i="3128704.3" sn="21.93" a="3593.37" fwhm="0.001289" res="351649.6" algo="FTMS"/>
<pk mz="453.140247" i="17830790.0" sn="135.75" a="24445.28" fwhm="0.001333" res="340004.6" algo="FTMS"/>
<pk mz="453.151619" i="1451145.6" sn="8.94" a="1380.57" fwhm="0.001219" res="371836.1" algo="FTMS"/>
<pk mz="453.176658" i="7065488.0" sn="52.41" a="8916.69" fwhm="0.001307" res="346613.5" algo="FTMS"/>
<pk mz="453.189871" i="1721491.4" sn="11.04" a="1969.74" fwhm="0.001499" res="302270.3" algo="FTMS"/>
<pk mz="453.213044" i="1951385.4" sn="12.82" a="1995.95" fwhm="0.001291" res="351137.3" algo="FTMS"/>
<pk mz="453.226002" i="1675676.8" sn="10.68" a="1769.40" fwhm="0.001293" res="350615.4" algo="FTMS"/>
<pk mz="453.249457" i="1355682.8" sn="8.20" a="1403.69" fwhm="0.001335" res="339397.8" algo="FTMS"/>
<pk mz="454.062803" i="2628724.5" sn="18.06" a="2793.40" fwhm="0.001316" res="344948.5" algo="FTMS"/>
<pk mz="454.070870" i="2972278.8" sn="20.72" a="3991.90" fwhm="0.001446" res="314000.5" algo="FTMS"/>
<pk mz="454.099106" i="4207742.0" sn="30.28" a="5218.54" fwhm="0.001292" res="351390.7" algo="FTMS"/>
<pk mz="454.107207" i="4541568.0" sn="32.87" a="5425.77" fwhm="0.001304" res="348131.9" algo="FTMS"/>
<pk mz="454.110457" i="12678273.0" sn="95.86" a="17257.09" fwhm="0.001350" res="336398.4" algo="FTMS"/>
<pk mz="454.135511" i="3653255.5" sn="25.99" a="4468.39" fwhm="0.001297" res="350252.5" algo="FTMS"/>
<pk mz="454.143564" i="4624521.5" sn="33.51" a="5481.48" fwhm="0.001281" res="354454.1" algo="FTMS"/>
<pk mz="454.179951" i="1979027.0" sn="13.03" a="1807.33" fwhm="0.001150" res="395091.5" algo="FTMS"/>
<pk mz="455.025392" i="1627247.5" sn="10.30" a="1648.95" fwhm="0.001175" res="387263.8" algo="FTMS"/>
<pk mz="455.046768" i="5597557.0" sn="41.04" a="7458.61" fwhm="0.001396" res="325976.8" algo="FTMS"/>
<pk mz="455.062171" i="1696377.3" sn="10.84" a="1847.59" fwhm="0.001284" res="354466.4" algo="FTMS"/>
<pk mz="455.073084" i="1440636.1" sn="8.86" a="1091.88" fwhm="0.001054" res="431939.4" algo="FTMS"/>
<pk mz="455.083106" i="14488959.0" sn="109.87" a="19978.53" fwhm="0.001351" res="336798.1" algo="FTMS"/>
<pk mz="455.094400" i="1944961.8" sn="12.76" a="2271.01" fwhm="0.001339" res="339935.1" algo="FTMS"/>
<pk mz="455.098522" i="1256322.8" sn="7.43" a="1062.67" fwhm="0.001173" res="387950.1" algo="FTMS"/>
<pk mz="455.119454" i="19694984.0" sn="150.18" a="27401.02" fwhm="0.001371" res="332050.0" algo="FTMS"/>
<pk mz="455.130725" i="2126219.3" sn="14.17" a="2366.38" fwhm="0.001255" res="362703.6" algo="FTMS"/>
<pk mz="455.134798" i="1322892.3" sn="7.95" a="936.49" fwhm="0.001071" res="424890.1" algo="FTMS"/>
<pk mz="455.155857" i="9973138.0" sn="74.91" a="13406.82" fwhm="0.001382" res="329448.3" algo="FTMS"/>
<pk mz="455.192247" i="4353435.5" sn="31.41" a="5189.91" fwhm="0.001279" res="355804.2" algo="FTMS"/>
<pk mz="455.228633" i="2536869.0" sn="17.35" a="2652.44" fwhm="0.001251" res="363922.9" algo="FTMS"/>
<pk mz="455.265117" i="2189230.5" sn="14.65" a="2481.76" fwhm="0.001333" res="341608.7" algo="FTMS"/>
<pk mz="456.078440" i="2975877.8" sn="20.74" a="3387.76" fwhm="0.001317" res="346201.7" algo="FTMS"/>
<pk mz="456.086437" i="3039367.8" sn="21.23" a="3238.02" fwhm="0.001213" res="375972.7" algo="FTMS"/>
<pk mz="456.114886" i="3394191.3" sn="23.98" a="3763.02" fwhm="0.001250" res="364926.3" algo="FTMS"/>
<pk mz="456.122821" i="4263569.5" sn="30.71" a="4857.73" fwhm="0.001263" res="361235.0" algo="FTMS"/>
<pk mz="456.134189" i="3388564.5" sn="23.94" a="4066.47" fwhm="0.001292" res="353166.5" algo="FTMS"/>
<pk mz="456.151255" i="2309273.0" sn="15.58" a="2222.45" fwhm="0.001191" res="382878.6" algo="FTMS"/>
<pk mz="456.159268" i="2411675.3" sn="16.37" a="2582.90" fwhm="0.001207" res="377995.4" algo="FTMS"/>
<pk mz="457.025832" i="1321091.0" sn="7.93" a="1296.51" fwhm="0.001352" res="338152.6" algo="FTMS"/>
<pk mz="457.041167" i="3014023.3" sn="21.04" a="3496.67" fwhm="0.001288" res="354735.4" algo="FTMS"/>
<pk mz="457.052452" i="1240458.1" sn="7.31" a="933.39" fwhm="0.001029" res="444095.1" algo="FTMS"/>
<pk mz="457.062342" i="8020877.0" sn="59.80" a="11925.30" fwhm="0.001437" res="318156.6" algo="FTMS"/>
<pk mz="457.077601" i="3169169.0" sn="22.24" a="3739.45" fwhm="0.001323" res="345579.8" algo="FTMS"/>
<pk mz="457.088970" i="1480596.0" sn="9.16" a="1564.36" fwhm="0.001421" res="321642.2" algo="FTMS"/>
<pk mz="457.098766" i="13563799.0" sn="102.71" a="19270.75" fwhm="0.001384" res="330199.2" algo="FTMS"/>
<pk mz="457.114059" i="2933658.8" sn="20.41" a="3701.54" fwhm="0.001318" res="346808.3" algo="FTMS"/>
<pk mz="457.117041" i="1378971.5" sn="8.38" a="1048.96" fwhm="0.001041" res="439036.3" algo="FTMS"/>
<pk mz="457.135180" i="10651552.0" sn="80.16" a="14843.60" fwhm="0.001400" res="326554.6" algo="FTMS"/>
<pk mz="457.150505" i="1741476.6" sn="11.18" a="1758.65" fwhm="0.001248" res="366451.7" algo="FTMS"/>
<pk mz="457.163463" i="1436072.1" sn="8.82" a="1180.07" fwhm="0.001218" res="375276.5" algo="FTMS"/>
<pk mz="457.171502" i="4862890.0" sn="35.35" a="6356.68" fwhm="0.001355" res="337344.2" algo="FTMS"/>
<pk mz="457.207875" i="3972020.0" sn="28.45" a="4783.82" fwhm="0.001346" res="339591.4" algo="FTMS"/>
<pk mz="457.244345" i="3081661.8" sn="21.56" a="3360.53" fwhm="0.001231" res="371393.9" algo="FTMS"/>
<pk mz="457.280716" i="1558983.6" sn="9.77" a="1343.68" fwhm="0.001044" res="437825.6" algo="FTMS"/>
<pk mz="458.036443" i="1804436.6" sn="11.67" a="1579.21" fwhm="0.001135" res="403701.2" algo="FTMS"/>
<pk mz="458.047667" i="1316375.8" sn="7.89" a="1467.44" fwhm="0.001537" res="297938.8" algo="FTMS"/>
<pk mz="458.065738" i="1743516.6" sn="11.20" a="1863.26" fwhm="0.001347" res="339943.8" algo="FTMS"/>
<pk mz="458.072861" i="2679966.5" sn="18.45" a="3270.94" fwhm="0.001377" res="332744.6" algo="FTMS"/>
<pk mz="458.084199" i="1578145.6" sn="9.92" a="1312.39" fwhm="0.001139" res="402300.1" algo="FTMS"/>
<pk mz="458.094117" i="1605540.4" sn="10.13" a="1505.91" fwhm="0.001248" res="367171.7" algo="FTMS"/>
<pk mz="458.102139" i="2703014.5" sn="18.63" a="3541.53" fwhm="0.001446" res="316837.8" algo="FTMS"/>
<pk mz="458.104447" i="5064871.0" sn="36.91" a="6278.14" fwhm="0.001322" res="346502.0" algo="FTMS"/>
<pk mz="458.109331" i="1390760.6" sn="8.47" a="1361.76" fwhm="0.001276" res="359117.8" algo="FTMS"/>
<pk mz="458.120661" i="1259947.6" sn="7.45" a="886.49" fwhm="0.001020" res="449351.3" algo="FTMS"/>
<pk mz="458.130514" i="1889454.4" sn="12.33" a="1792.81" fwhm="0.001158" res="395513.1" algo="FTMS"/>
<pk mz="458.138609" i="2588336.5" sn="17.74" a="2784.72" fwhm="0.001233" res="371484.3" algo="FTMS"/>
<pk mz="458.140726" i="2639025.3" sn="18.13" a="2833.43" fwhm="0.001272" res="360169.0" algo="FTMS"/>
<pk mz="458.166885" i="1347512.3" sn="8.13" a="1349.78" fwhm="0.001286" res="356331.2" algo="FTMS"/>
<pk mz="458.174893" i="1371834.5" sn="8.32" a="1206.73" fwhm="0.001098" res="417235.3" algo="FTMS"/>
<pk mz="459.020516" i="2223522.8" sn="14.91" a="2353.14" fwhm="0.001337" res="343286.6" algo="FTMS"/>
<pk mz="459.041686" i="2941352.5" sn="20.47" a="3644.22" fwhm="0.001320" res="347732.7" algo="FTMS"/>
<pk mz="459.056818" i="3756972.8" sn="26.78" a="4619.31" fwhm="0.001336" res="343584.4" algo="FTMS"/>
<pk mz="459.068105" i="2755503.8" sn="19.03" a="3411.64" fwhm="0.001379" res="332991.8" algo="FTMS"/>
<pk mz="459.078081" i="6752690.5" sn="49.97" a="9011.84" fwhm="0.001373" res="334384.0" algo="FTMS"/>
<pk mz="459.093289" i="4580791.0" sn="33.16" a="5566.82" fwhm="0.001326" res="346308.4" algo="FTMS"/>
<pk mz="459.096662" i="1382071.8" sn="8.40" a="983.90" fwhm="0.001016" res="452063.5" algo="FTMS"/>
<pk mz="459.104620" i="2552250.0" sn="17.46" a="2775.57" fwhm="0.001216" res="377699.4" algo="FTMS"/>
<pk mz="459.114402" i="6947260.5" sn="51.48" a="9141.12" fwhm="0.001361" res="337369.5" algo="FTMS"/>
<pk mz="459.129651" i="4300225.0" sn="30.99" a="4849.98" fwhm="0.001248" res="367909.7" algo="FTMS"/>
<pk mz="459.132910" i="1377985.8" sn="8.37" a="1122.31" fwhm="0.001065" res="431073.7" algo="FTMS"/>
<pk mz="459.140838" i="1256387.9" sn="7.42" a="1299.32" fwhm="0.001414" res="324805.9" algo="FTMS"/>
<pk mz="459.142760" i="1552580.4" sn="9.72" a="1361.91" fwhm="0.001142" res="402116.9" algo="FTMS"/>
<pk mz="459.150724" i="4260294.5" sn="30.68" a="5440.94" fwhm="0.001358" res="338035.1" algo="FTMS"/>
<pk mz="459.166049" i="2861515.0" sn="19.85" a="3216.08" fwhm="0.001284" res="357673.2" algo="FTMS"/>
<pk mz="459.187184" i="3171792.8" sn="22.25" a="3694.25" fwhm="0.001314" res="349554.8" algo="FTMS"/>
<pk mz="459.209696" i="1918935.0" sn="12.55" a="2201.98" fwhm="0.001355" res="339011.2" algo="FTMS"/>
<pk mz="459.215565" i="1222360.5" sn="7.16" a="1074.14" fwhm="0.001293" res="355269.8" algo="FTMS"/>
<pk mz="459.223573" i="3581402.8" sn="25.42" a="4295.53" fwhm="0.001359" res="337914.5" algo="FTMS"/>
<pk mz="459.259857" i="2283492.8" sn="15.38" a="2625.36" fwhm="0.001318" res="348364.5" algo="FTMS"/>
<pk mz="459.296488" i="1628655.0" sn="10.31" a="1446.95" fwhm="0.001151" res="398958.7" algo="FTMS"/>
<pk mz="460.052135" i="2598593.5" sn="17.81" a="2849.85" fwhm="0.001289" res="356955.0" algo="FTMS"/>
<pk mz="460.063373" i="2165700.5" sn="14.46" a="2883.63" fwhm="0.001542" res="298385.1" algo="FTMS"/>
<pk mz="460.088550" i="2676939.8" sn="18.42" a="3433.36" fwhm="0.001446" res="318214.9" algo="FTMS"/>
<pk mz="460.099696" i="2552526.8" sn="17.46" a="2640.81" fwhm="0.001228" res="374655.9" algo="FTMS"/>
<pk mz="460.117819" i="1657811.9" sn="10.53" a="1856.97" fwhm="0.001515" res="303721.6" algo="FTMS"/>
<pk mz="460.124948" i="2323157.8" sn="15.68" a="2682.72" fwhm="0.001346" res="341827.0" algo="FTMS"/>
<pk mz="460.136150" i="1506777.0" sn="9.36" a="1480.34" fwhm="0.001264" res="363900.0" algo="FTMS"/>
<pk mz="460.161285" i="1322976.0" sn="7.94" a="1081.81" fwhm="0.001203" res="382492.8" algo="FTMS"/>
<pk mz="460.165358" i="3036385.3" sn="21.20" a="3530.80" fwhm="0.001334" res="344998.1" algo="FTMS"/>
<pk mz="460.255596" i="1262458.5" sn="7.47" a="1251.98" fwhm="0.001466" res="313853.8" algo="FTMS"/>
<pk mz="461.036236" i="4003798.8" sn="28.69" a="4755.22" fwhm="0.001275" res="361647.1" algo="FTMS"/>
<pk mz="461.047544" i="1734618.0" sn="11.12" a="1747.07" fwhm="0.001246" res="370124.8" algo="FTMS"/>
<pk mz="461.057312" i="2619356.8" sn="17.97" a="3154.65" fwhm="0.001365" res="337828.1" algo="FTMS"/>
<pk mz="461.066884" i="9786335.0" sn="73.46" a="13199.59" fwhm="0.001377" res="334843.3" algo="FTMS"/>
<pk mz="461.072592" i="6996961.0" sn="51.86" a="9644.43" fwhm="0.001407" res="327653.3" algo="FTMS"/>
<pk mz="461.083802" i="3658212.3" sn="26.01" a="5004.28" fwhm="0.001411" res="326754.5" algo="FTMS"/>
<pk mz="461.093718" i="2830823.0" sn="19.61" a="3513.50" fwhm="0.001356" res="340122.0" algo="FTMS"/>
<pk mz="461.103358" i="1258473.8" sn="7.44" a="1153.80" fwhm="0.001527" res="302002.8" algo="FTMS"/>
<pk mz="461.108941" i="8539115.0" sn="63.80" a="11362.43" fwhm="0.001373" res="335872.2" algo="FTMS"/>
<pk mz="461.112230" i="1775852.3" sn="11.44" a="1814.25" fwhm="0.001305" res="353357.7" algo="FTMS"/>
<pk mz="461.120271" i="2908654.5" sn="20.21" a="3665.13" fwhm="0.001380" res="334258.8" algo="FTMS"/>
<pk mz="461.130095" i="2982897.3" sn="20.79" a="4192.29" fwhm="0.001534" res="300563.5" algo="FTMS"/>
<pk mz="461.145290" i="6660085.5" sn="49.25" a="8855.59" fwhm="0.001352" res="340972.6" algo="FTMS"/>
<pk mz="461.148559" i="1765622.6" sn="11.36" a="2114.44" fwhm="0.001367" res="337222.5" algo="FTMS"/>
<pk mz="461.158305" i="1471993.4" sn="9.09" a="1588.79" fwhm="0.001424" res="323892.3" algo="FTMS"/>
<pk mz="461.166430" i="2124795.8" sn="14.14" a="2611.24" fwhm="0.001510" res="305475.1" algo="FTMS"/>
<pk mz="461.181661" i="3315712.0" sn="23.36" a="4074.12" fwhm="0.001334" res="345761.1" algo="FTMS"/>
<pk mz="461.194734" i="1624835.8" sn="10.27" a="1584.00" fwhm="0.001141" res="404321.3" algo="FTMS"/>
<pk mz="461.202859" i="1974534.0" sn="12.98" a="2363.70" fwhm="0.001468" res="314068.7" algo="FTMS"/>
<pk mz="461.212520" i="1868296.8" sn="12.16" a="2704.41" fwhm="0.001566" res="294586.5" algo="FTMS"/>
<pk mz="461.239435" i="1636880.4" sn="10.37" a="1915.74" fwhm="0.001456" res="316684.7" algo="FTMS"/>
<pk mz="462.031362" i="1584114.6" sn="9.95" a="1694.44" fwhm="0.001421" res="325100.2" algo="FTMS"/>
<pk mz="462.039536" i="1600501.0" sn="10.08" a="2292.10" fwhm="0.001726" res="267712.2" algo="FTMS"/>
<pk mz="462.067718" i="3730685.0" sn="26.57" a="4772.45" fwhm="0.001392" res="331882.9" algo="FTMS"/>
<pk mz="462.076012" i="1212159.4" sn="7.08" a="897.65" fwhm="0.001020" res="453053.5" algo="FTMS"/>
<pk mz="462.079069" i="1538304.4" sn="9.60" a="1764.01" fwhm="0.001492" res="309790.5" algo="FTMS"/>
<pk mz="462.099377" i="1859846.1" sn="12.09" a="1846.39" fwhm="0.001260" res="366710.4" algo="FTMS"/>
<pk mz="462.104185" i="4145415.5" sn="29.78" a="5343.34" fwhm="0.001351" res="342009.5" algo="FTMS"/>
<pk mz="462.106342" i="2417928.3" sn="16.41" a="2883.32" fwhm="0.001387" res="333248.0" algo="FTMS"/>
<pk mz="462.112287" i="1994505.9" sn="13.13" a="2061.72" fwhm="0.001272" res="363307.3" algo="FTMS"/>
<pk mz="462.115497" i="2055434.8" sn="13.60" a="2626.20" fwhm="0.001795" res="257454.5" algo="FTMS"/>
<pk mz="462.135708" i="3534096.5" sn="25.05" a="4219.23" fwhm="0.001274" res="362614.2" algo="FTMS"/>
<pk mz="462.140490" i="2429714.0" sn="16.50" a="2859.21" fwhm="0.001299" res="355787.0" algo="FTMS"/>
<pk mz="462.148646" i="1854228.4" sn="12.05" a="1694.90" fwhm="0.001164" res="397020.8" algo="FTMS"/>
<pk mz="462.161754" i="1627928.1" sn="10.29" a="1619.13" fwhm="0.001235" res="374185.2" algo="FTMS"/>
<pk mz="462.197869" i="1459746.5" sn="8.99" a="1281.29" fwhm="0.001208" res="382626.2" algo="FTMS"/>
<pk mz="463.015365" i="1645326.8" sn="10.43" a="2094.67" fwhm="0.001508" res="306993.4" algo="FTMS"/>
<pk mz="463.051818" i="6563353.5" sn="48.50" a="9451.34" fwhm="0.001470" res="315075.9" algo="FTMS"/>
<pk mz="463.063084" i="2837020.5" sn="19.65" a="3512.08" fwhm="0.001342" res="344975.9" algo="FTMS"/>
<pk mz="463.082486" i="1732642.3" sn="11.10" a="1657.50" fwhm="0.001223" res="378796.9" algo="FTMS"/>
<pk mz="463.088219" i="11056676.0" sn="83.29" a="15683.27" fwhm="0.001423" res="325444.0" algo="FTMS"/>
<pk mz="463.099426" i="4117031.3" sn="29.56" a="5120.65" fwhm="0.001300" res="356178.4" algo="FTMS"/>
<pk mz="463.118798" i="2050092.8" sn="13.56" a="2194.88" fwhm="0.001226" res="377872.7" algo="FTMS"/>
<pk mz="463.124624" i="13657646.0" sn="103.42" a="18970.93" fwhm="0.001404" res="329932.1" algo="FTMS"/>
<pk mz="463.127853" i="20626992.0" sn="157.37" a="29839.12" fwhm="0.001411" res="328229.8" algo="FTMS"/>
<pk mz="463.135764" i="2269233.8" sn="15.26" a="2605.04" fwhm="0.001346" res="343987.5" algo="FTMS"/>
<pk mz="463.160949" i="8492601.0" sn="63.43" a="11096.00" fwhm="0.001356" res="341508.4" algo="FTMS"/>
<pk mz="463.173878" i="1648700.8" sn="10.45" a="1638.76" fwhm="0.001182" res="391898.2" algo="FTMS"/>
<pk mz="463.197292" i="2912835.5" sn="20.24" a="3862.19" fwhm="0.001475" res="314126.8" algo="FTMS"/>
<pk mz="463.210476" i="2609223.5" sn="17.89" a="3480.16" fwhm="0.001480" res="312994.5" algo="FTMS"/>
<pk mz="464.047150" i="2401084.0" sn="16.06" a="2851.70" fwhm="0.001327" res="349650.0" algo="FTMS"/>
<pk mz="464.054987" i="1818686.3" sn="11.61" a="2042.76" fwhm="0.001333" res="348096.7" algo="FTMS"/>
<pk mz="464.083477" i="5307206.5" sn="38.26" a="7122.57" fwhm="0.001421" res="326509.7" algo="FTMS"/>
<pk mz="464.091516" i="2952009.0" sn="20.27" a="3790.36" fwhm="0.001422" res="326308.9" algo="FTMS"/>
<pk mz="464.094831" i="2307914.0" sn="15.35" a="2515.22" fwhm="0.001331" res="348747.7" algo="FTMS"/>
<pk mz="464.102750" i="1254732.3" sn="7.30" a="1044.91" fwhm="0.001109" res="418510.3" algo="FTMS"/>
<pk mz="464.119895" i="4837201.5" sn="34.67" a="6272.49" fwhm="0.001408" res="329600.6" algo="FTMS"/>
<pk mz="464.127984" i="3248467.8" sn="22.53" a="3758.63" fwhm="0.001291" res="359412.8" algo="FTMS"/>
<pk mz="464.131151" i="4933460.5" sn="35.40" a="6628.36" fwhm="0.001439" res="322505.8" algo="FTMS"/>
<pk mz="464.139204" i="1262935.0" sn="7.36" a="1023.47" fwhm="0.001285" res="361080.9" algo="FTMS"/>
<pk mz="464.156267" i="2709340.0" sn="18.41" a="2998.13" fwhm="0.001271" res="365152.9" algo="FTMS"/>
<pk mz="464.164286" i="2031966.4" sn="13.24" a="2575.20" fwhm="0.001466" res="316667.1" algo="FTMS"/>
<pk mz="464.177205" i="1533538.1" sn="9.43" a="1475.85" fwhm="0.001365" res="340139.2" algo="FTMS"/>
<pk mz="464.214005" i="1387117.0" sn="8.31" a="1483.27" fwhm="0.001405" res="330386.9" algo="FTMS"/>
<pk mz="465.031135" i="4645982.5" sn="33.20" a="5853.49" fwhm="0.001370" res="339434.3" algo="FTMS"/>
<pk mz="465.042444" i="1320033.8" sn="7.80" a="1244.58" fwhm="0.001347" res="345222.8" algo="FTMS"/>
<pk mz="465.067431" i="10938473.0" sn="81.27" a="15484.92" fwhm="0.001439" res="323251.6" algo="FTMS"/>
<pk mz="465.078664" i="3932780.5" sn="27.75" a="5630.57" fwhm="0.001482" res="313900.5" algo="FTMS"/>
<pk mz="465.098135" i="7608434.0" sn="55.83" a="10129.18" fwhm="0.001389" res="334793.9" algo="FTMS"/>
<pk mz="465.103840" i="19185780.0" sn="144.26" a="27838.66" fwhm="0.001443" res="322367.1" algo="FTMS"/>
<pk mz="465.107085" i="1244788.9" sn="7.22" a="882.72" fwhm="0.001084" res="429065.1" algo="FTMS"/>
<pk mz="465.115051" i="5218423.0" sn="37.57" a="7543.01" fwhm="0.001512" res="307648.6" algo="FTMS"/>
<pk mz="465.140232" i="17604734.0" sn="132.18" a="24727.02" fwhm="0.001404" res="331370.8" algo="FTMS"/>
<pk mz="465.151311" i="1958530.0" sn="12.67" a="2159.30" fwhm="0.001379" res="337394.4" algo="FTMS"/>
<pk mz="465.168612" i="7410823.0" sn="54.32" a="10234.77" fwhm="0.001430" res="325335.5" algo="FTMS"/>
<pk mz="465.176618" i="8239241.5" sn="60.65" a="11398.13" fwhm="0.001423" res="326854.8" algo="FTMS"/>
<pk mz="465.189702" i="2061453.4" sn="13.46" a="2291.16" fwhm="0.001295" res="359114.9" algo="FTMS"/>
<pk mz="465.213046" i="2159252.3" sn="14.21" a="2029.99" fwhm="0.001185" res="392654.5" algo="FTMS"/>
<pk mz="465.225993" i="1737112.1" sn="10.98" a="1801.27" fwhm="0.001356" res="343002.0" algo="FTMS"/>
<pk mz="466.034487" i="1287817.4" sn="7.55" a="1175.38" fwhm="0.001422" res="327726.3" algo="FTMS"/>
<pk mz="466.062731" i="3832209.8" sn="26.98" a="5095.37" fwhm="0.001395" res="334064.9" algo="FTMS"/>
<pk mz="466.070908" i="3179924.3" sn="22.00" a="3996.03" fwhm="0.001391" res="335100.3" algo="FTMS"/>
<pk mz="466.099103" i="5459356.5" sn="39.41" a="7536.00" fwhm="0.001440" res="323628.6" algo="FTMS"/>
<pk mz="466.107139" i="3999135.3" sn="28.26" a="4859.20" fwhm="0.001334" res="349342.8" algo="FTMS"/>
<pk mz="466.110364" i="2175392.0" sn="14.33" a="2703.05" fwhm="0.001347" res="345956.4" algo="FTMS"/>
<pk mz="466.118228" i="1280418.5" sn="7.49" a="987.08" fwhm="0.001114" res="418308.2" algo="FTMS"/>
<pk mz="466.135484" i="5073319.5" sn="36.46" a="6796.64" fwhm="0.001386" res="336407.9" algo="FTMS"/>
<pk mz="466.143657" i="4341162.0" sn="30.87" a="5773.61" fwhm="0.001416" res="329168.1" algo="FTMS"/>
<pk mz="466.146595" i="1455274.9" sn="8.83" a="1676.34" fwhm="0.001286" res="362511.2" algo="FTMS"/>
<pk mz="466.171965" i="4143538.5" sn="29.36" a="5427.26" fwhm="0.001398" res="333423.9" algo="FTMS"/>
<pk mz="466.179909" i="1830324.9" sn="11.69" a="1794.18" fwhm="0.001237" res="376817.5" algo="FTMS"/>
<pk mz="467.010224" i="1449902.9" sn="8.79" a="1934.68" fwhm="0.001582" res="295184.1" algo="FTMS"/>
<pk mz="467.025748" i="1397683.5" sn="8.39" a="1239.43" fwhm="0.001206" res="387123.1" algo="FTMS"/>
<pk mz="467.046741" i="7009978.0" sn="51.25" a="10466.74" fwhm="0.001475" res="316587.6" algo="FTMS"/>
<pk mz="467.058069" i="1593277.3" sn="9.88" a="2780.81" fwhm="0.001802" res="259168.6" algo="FTMS"/>
<pk mz="467.061961" i="1228478.5" sn="7.09" a="925.46" fwhm="0.001082" res="431691.5" algo="FTMS"/>
<pk mz="467.083116" i="16650949.0" sn="124.89" a="24113.23" fwhm="0.001437" res="325011.0" algo="FTMS"/>
<pk mz="467.094312" i="4079304.3" sn="28.87" a="5592.66" fwhm="0.001458" res="320320.9" algo="FTMS"/>
<pk mz="467.113942" i="2602702.3" sn="17.59" a="2941.72" fwhm="0.001302" res="358799.4" algo="FTMS"/>
<pk mz="467.119485" i="23327440.0" sn="175.89" a="33634.48" fwhm="0.001421" res="328781.2" algo="FTMS"/>
<pk mz="467.130788" i="2962643.3" sn="20.34" a="3467.46" fwhm="0.001322" res="353246.5" algo="FTMS"/>
<pk mz="467.155857" i="15155931.0" sn="113.48" a="21810.64" fwhm="0.001454" res="321244.2" algo="FTMS"/>
<pk mz="467.165636" i="2195165.8" sn="14.48" a="3041.23" fwhm="0.001434" res="325751.2" algo="FTMS"/>
<pk mz="467.192256" i="4734694.0" sn="33.88" a="6305.39" fwhm="0.001438" res="324998.7" algo="FTMS"/>
<pk mz="467.205384" i="1806057.9" sn="11.51" a="1902.70" fwhm="0.001299" res="359790.7" algo="FTMS"/>
<pk mz="467.228755" i="1960176.9" sn="12.68" a="2031.54" fwhm="0.001334" res="350364.0" algo="FTMS"/>
<pk mz="467.265086" i="1420539.9" sn="8.56" a="1480.92" fwhm="0.001342" res="348163.2" algo="FTMS"/>
<pk mz="468.041957" i="1541863.9" sn="9.49" a="1771.55" fwhm="0.001396" res="335363.9" algo="FTMS"/>
<pk mz="468.050233" i="1648362.4" sn="10.30" a="2007.16" fwhm="0.001404" res="333395.8" algo="FTMS"/>
<pk mz="468.057201" i="1701356.5" sn="10.70" a="1731.47" fwhm="0.001465" res="319547.8" algo="FTMS"/>
<pk mz="468.078341" i="4598771.0" sn="32.83" a="6193.26" fwhm="0.001439" res="325314.5" algo="FTMS"/>
<pk mz="468.086511" i="3340789.5" sn="23.23" a="4005.34" fwhm="0.001327" res="352793.2" algo="FTMS"/>
<pk mz="468.089641" i="1453558.4" sn="8.81" a="1257.04" fwhm="0.001096" res="426998.7" algo="FTMS"/>
<pk mz="468.093687" i="1452791.6" sn="8.81" a="1263.23" fwhm="0.001288" res="363489.3" algo="FTMS"/>
<pk mz="468.114817" i="5399550.0" sn="38.95" a="7782.44" fwhm="0.001468" res="318811.7" algo="FTMS"/>
<pk mz="468.122909" i="4657152.5" sn="33.28" a="6607.24" fwhm="0.001470" res="318417.6" algo="FTMS"/>
<pk mz="468.126091" i="3697153.5" sn="25.95" a="5760.01" fwhm="0.001623" res="288420.2" algo="FTMS"/>
<pk mz="468.134161" i="1555972.0" sn="9.59" a="1444.16" fwhm="0.001249" res="374862.8" algo="FTMS"/>
<pk mz="468.151180" i="3192841.3" sn="22.10" a="4001.56" fwhm="0.001394" res="335832.0" algo="FTMS"/>
<pk mz="468.159237" i="3528203.8" sn="24.66" a="4522.45" fwhm="0.001369" res="341880.8" algo="FTMS"/>
<pk mz="468.195609" i="1393942.8" sn="8.36" a="1274.08" fwhm="0.001327" res="352761.0" algo="FTMS"/>
<pk mz="468.976764" i="2261765.8" sn="14.98" a="2791.06" fwhm="0.001412" res="332239.7" algo="FTMS"/>
<pk mz="469.026067" i="2266389.0" sn="15.02" a="2522.78" fwhm="0.001256" res="373361.7" algo="FTMS"/>
<pk mz="469.041285" i="2707225.5" sn="18.38" a="2963.05" fwhm="0.001261" res="372016.4" algo="FTMS"/>
<pk mz="469.062411" i="9913632.0" sn="73.43" a="14388.88" fwhm="0.001456" res="322239.6" algo="FTMS"/>
<pk mz="469.073935" i="1616675.6" sn="10.05" a="2236.07" fwhm="0.001664" res="281876.7" algo="FTMS"/>
<pk mz="469.077643" i="1653284.8" sn="10.33" a="1780.33" fwhm="0.001321" res="355181.3" algo="FTMS"/>
<pk mz="469.093061" i="11431209.0" sn="85.02" a="16483.48" fwhm="0.001464" res="320412.7" algo="FTMS"/>
<pk mz="469.098745" i="19838252.0" sn="149.24" a="29139.82" fwhm="0.001449" res="323783.4" algo="FTMS"/>
<pk mz="469.110038" i="3277614.8" sn="22.74" a="4383.88" fwhm="0.001443" res="325046.0" algo="FTMS"/>
<pk mz="469.113979" i="1604399.9" sn="9.96" a="1561.42" fwhm="0.001294" res="362578.7" algo="FTMS"/>
<pk mz="469.135146" i="18928950.0" sn="142.29" a="27874.70" fwhm="0.001451" res="323423.8" algo="FTMS"/>
<pk mz="469.146341" i="1469497.9" sn="8.93" a="1758.21" fwhm="0.001489" res="315100.4" algo="FTMS"/>
<pk mz="469.150444" i="1254459.1" sn="7.29" a="1279.24" fwhm="0.001384" res="338974.6" algo="FTMS"/>
<pk mz="469.171536" i="8965442.0" sn="66.19" a="12684.44" fwhm="0.001460" res="321347.9" algo="FTMS"/>
<pk mz="469.208004" i="3596620.8" sn="25.18" a="4579.29" fwhm="0.001390" res="337534.9" algo="FTMS"/>
<pk mz="469.244389" i="3197272.0" sn="22.13" a="3963.20" fwhm="0.001386" res="338660.8" algo="FTMS"/>
<pk mz="469.280717" i="2409827.3" sn="16.11" a="2739.44" fwhm="0.001327" res="353523.1" algo="FTMS"/>
<pk mz="469.616251" i="1337162.5" sn="7.92" a="1751.34" fwhm="0.001731" res="271353.6" algo="FTMS"/>
<pk mz="470.036418" i="2383436.3" sn="15.91" a="3089.20" fwhm="0.001481" res="317475.9" algo="FTMS"/>
<pk mz="470.057688" i="2121299.0" sn="13.91" a="2735.33" fwhm="0.001531" res="306927.8" algo="FTMS"/>
<pk mz="470.065784" i="1926229.4" sn="12.42" a="2081.10" fwhm="0.001343" res="350055.8" algo="FTMS"/>
<pk mz="470.072861" i="1531735.6" sn="9.40" a="1396.07" fwhm="0.001236" res="380382.4" algo="FTMS"/>
<pk mz="470.083961" i="1765467.0" sn="11.19" a="2477.21" fwhm="0.001664" res="282484.6" algo="FTMS"/>
<pk mz="470.094144" i="3711582.3" sn="26.05" a="4708.38" fwhm="0.001390" res="338255.5" algo="FTMS"/>
<pk mz="470.102085" i="4557408.5" sn="32.51" a="5952.60" fwhm="0.001426" res="329580.3" algo="FTMS"/>
<pk mz="470.130496" i="3950185.5" sn="27.88" a="4916.83" fwhm="0.001349" res="348465.5" algo="FTMS"/>
<pk mz="470.138519" i="4269676.0" sn="30.32" a="6005.07" fwhm="0.001499" res="313678.3" algo="FTMS"/>
<pk mz="470.166689" i="1461620.6" sn="8.87" a="1189.57" fwhm="0.001132" res="415219.5" algo="FTMS"/>
<pk mz="470.174817" i="2439287.0" sn="16.34" a="2626.24" fwhm="0.001264" res="372111.1" algo="FTMS"/>
<pk mz="471.020527" i="2568061.8" sn="17.32" a="3134.16" fwhm="0.001393" res="338042.4" algo="FTMS"/>
<pk mz="471.031737" i="1562753.1" sn="9.64" a="1804.72" fwhm="0.001450" res="324753.4" algo="FTMS"/>
<pk mz="471.041607" i="4193668.3" sn="29.73" a="6186.63" fwhm="0.001551" res="303681.9" algo="FTMS"/>
<pk mz="471.056837" i="3260297.0" sn="22.60" a="4143.23" fwhm="0.001389" res="339131.6" algo="FTMS"/>
<pk mz="471.059973" i="1414282.0" sn="8.50" a="1480.07" fwhm="0.001356" res="347386.3" algo="FTMS"/>
<pk mz="471.068015" i="2075020.5" sn="13.55" a="2345.19" fwhm="0.001351" res="348764.5" algo="FTMS"/>
<pk mz="471.078002" i="10514320.0" sn="78.01" a="15394.49" fwhm="0.001468" res="320990.9" algo="FTMS"/>
<pk mz="471.089239" i="1701011.1" sn="10.69" a="1790.71" fwhm="0.001362" res="345765.8" algo="FTMS"/>
<pk mz="471.093204" i="3020180.3" sn="20.77" a="3740.64" fwhm="0.001357" res="347075.6" algo="FTMS"/>
<pk mz="471.104360" i="1992343.9" sn="12.92" a="2484.42" fwhm="0.001468" res="320891.3" algo="FTMS"/>
<pk mz="471.114383" i="14845851.0" sn="111.10" a="22372.58" fwhm="0.001473" res="319789.0" algo="FTMS"/>
<pk mz="471.126699" i="3741598.8" sn="26.28" a="4809.44" fwhm="0.001346" res="349920.8" algo="FTMS"/>
<pk mz="471.129645" i="2356127.8" sn="15.70" a="2653.03" fwhm="0.001344" res="350638.4" algo="FTMS"/>
<pk mz="471.132795" i="1239712.6" sn="7.17" a="1003.93" fwhm="0.001233" res="381981.5" algo="FTMS"/>
<pk mz="471.142839" i="1778595.8" sn="11.29" a="1633.14" fwhm="0.001179" res="399764.8" algo="FTMS"/>
<pk mz="471.150821" i="9617318.0" sn="71.16" a="14157.84" fwhm="0.001454" res="324068.4" algo="FTMS"/>
<pk mz="471.165927" i="1587371.0" sn="9.83" a="1659.21" fwhm="0.001470" res="320436.0" algo="FTMS"/>
<pk mz="471.187235" i="4196273.5" sn="29.75" a="5708.52" fwhm="0.001457" res="323340.8" algo="FTMS"/>
<pk mz="471.223580" i="3816893.0" sn="26.86" a="5180.31" fwhm="0.001480" res="318397.1" algo="FTMS"/>
<pk mz="471.259977" i="3161544.3" sn="21.85" a="4453.02" fwhm="0.001538" res="306474.7" algo="FTMS"/>
<pk mz="471.296368" i="2430931.8" sn="16.27" a="3582.91" fwhm="0.001494" res="315409.0" algo="FTMS"/>
<pk mz="472.052210" i="3008704.0" sn="20.68" a="3962.19" fwhm="0.001489" res="316986.4" algo="FTMS"/>
<pk mz="472.073234" i="1512646.5" sn="9.25" a="1761.37" fwhm="0.001536" res="307256.6" algo="FTMS"/>
<pk mz="472.081543" i="2177225.0" sn="14.33" a="2560.62" fwhm="0.001427" res="330872.5" algo="FTMS"/>
<pk mz="472.083751" i="2995401.8" sn="20.58" a="3686.43" fwhm="0.001365" res="345737.4" algo="FTMS"/>
<pk mz="472.088593" i="1782475.3" sn="11.31" a="1698.23" fwhm="0.001205" res="391790.4" algo="FTMS"/>
<pk mz="472.099926" i="2038734.9" sn="13.27" a="2390.80" fwhm="0.001466" res="321937.1" algo="FTMS"/>
<pk mz="472.109820" i="1883858.0" sn="12.09" a="1677.32" fwhm="0.001146" res="411917.6" algo="FTMS"/>
<pk mz="472.117934" i="3086548.5" sn="21.27" a="3867.97" fwhm="0.001443" res="327257.0" algo="FTMS"/>
<pk mz="472.120037" i="12400853.0" sn="92.42" a="17523.03" fwhm="0.001433" res="329481.6" algo="FTMS"/>
<pk mz="472.124967" i="1340630.8" sn="7.94" a="1013.55" fwhm="0.001137" res="415136.9" algo="FTMS"/>
<pk mz="472.136021" i="1514458.3" sn="9.27" a="1769.19" fwhm="0.001404" res="336181.0" algo="FTMS"/>
<pk mz="472.146122" i="2243293.5" sn="14.83" a="2641.35" fwhm="0.001386" res="340706.9" algo="FTMS"/>
<pk mz="472.154073" i="2203359.8" sn="14.53" a="2732.39" fwhm="0.001435" res="328917.8" algo="FTMS"/>
<pk mz="472.226837" i="1329654.6" sn="7.85" a="1165.34" fwhm="0.001183" res="399216.8" algo="FTMS"/>
<pk mz="473.036161" i="3375605.0" sn="23.48" a="4270.95" fwhm="0.001442" res="327982.0" algo="FTMS"/>
<pk mz="473.047503" i="1456376.6" sn="8.82" a="1363.83" fwhm="0.001393" res="339473.9" algo="FTMS"/>
<pk mz="473.057312" i="5236220.0" sn="37.69" a="7399.01" fwhm="0.001481" res="319349.1" algo="FTMS"/>
<pk mz="473.072512" i="4531712.5" sn="32.31" a="5965.03" fwhm="0.001395" res="339153.3" algo="FTMS"/>
<pk mz="473.075688" i="1445633.5" sn="8.74" a="1455.91" fwhm="0.001365" res="346606.7" algo="FTMS"/>
<pk mz="473.083691" i="2826756.0" sn="19.29" a="4030.02" fwhm="0.001520" res="311214.6" algo="FTMS"/>
<pk mz="473.093666" i="7933447.0" sn="58.29" a="12069.17" fwhm="0.001545" res="306135.8" algo="FTMS"/>
<pk mz="473.108962" i="4836876.0" sn="34.64" a="7163.44" fwhm="0.001498" res="315814.2" algo="FTMS"/>
<pk mz="473.112173" i="1830925.0" sn="11.68" a="1545.90" fwhm="0.001064" res="444623.5" algo="FTMS"/>
<pk mz="473.120053" i="2354703.5" sn="15.68" a="2755.06" fwhm="0.001403" res="337294.4" algo="FTMS"/>
<pk mz="473.123182" i="1751056.5" sn="11.07" a="2023.23" fwhm="0.001673" res="282782.8" algo="FTMS"/>
<pk mz="473.130011" i="6774290.5" sn="49.44" a="9665.59" fwhm="0.001448" res="326854.9" algo="FTMS"/>
<pk mz="473.145290" i="3834391.5" sn="26.98" a="4696.53" fwhm="0.001356" res="349014.1" algo="FTMS"/>
<pk mz="473.158689" i="1612827.8" sn="10.02" a="1693.46" fwhm="0.001350" res="350439.9" algo="FTMS"/>
<pk mz="473.166471" i="4056606.3" sn="28.68" a="5305.77" fwhm="0.001454" res="325402.4" algo="FTMS"/>
<pk mz="473.181849" i="2060067.0" sn="13.43" a="2355.22" fwhm="0.001405" res="336833.7" algo="FTMS"/>
<pk mz="473.202840" i="3467817.5" sn="24.18" a="4848.12" fwhm="0.001578" res="299965.9" algo="FTMS"/>
<pk mz="473.225166" i="1713968.6" sn="10.79" a="2095.13" fwhm="0.001527" res="309947.7" algo="FTMS"/>
<pk mz="473.239287" i="3665973.0" sn="25.70" a="4908.70" fwhm="0.001488" res="318114.3" algo="FTMS"/>
<pk mz="473.275581" i="2249280.5" sn="14.88" a="2755.55" fwhm="0.001461" res="323863.3" algo="FTMS"/>
<pk mz="473.282567" i="11340355.0" sn="84.32" a="17049.06" fwhm="0.001521" res="311222.9" algo="FTMS"/>
<pk mz="473.311926" i="2695756.0" sn="18.29" a="3365.80" fwhm="0.001396" res="339149.9" algo="FTMS"/>
<pk mz="474.031475" i="1539631.4" sn="9.45" a="1307.58" fwhm="0.001278" res="370833.0" algo="FTMS"/>
<pk mz="474.067768" i="3288379.0" sn="22.81" a="4402.31" fwhm="0.001461" res="324378.8" algo="FTMS"/>
<pk mz="474.079028" i="2329918.5" sn="15.49" a="2747.51" fwhm="0.001398" res="339116.7" algo="FTMS"/>
<pk mz="474.090024" i="1313218.0" sn="7.72" a="1595.48" fwhm="0.001616" res="293416.6" algo="FTMS"/>
<pk mz="474.097153" i="2145860.3" sn="14.08" a="2932.09" fwhm="0.001607" res="294962.5" algo="FTMS"/>
<pk mz="474.104165" i="3049798.5" sn="20.99" a="4188.47" fwhm="0.001423" res="333254.8" algo="FTMS"/>
<pk mz="474.112163" i="1550409.0" sn="9.54" a="1992.07" fwhm="0.001587" res="298774.3" algo="FTMS"/>
<pk mz="474.115553" i="1685578.0" sn="10.57" a="1932.41" fwhm="0.001404" res="337735.8" algo="FTMS"/>
<pk mz="474.133464" i="1750607.8" sn="11.07" a="2090.32" fwhm="0.001447" res="327557.9" algo="FTMS"/>
<pk mz="474.140560" i="2266194.0" sn="15.00" a="3057.73" fwhm="0.001611" res="294237.1" algo="FTMS"/>
<pk mz="474.151773" i="1224789.5" sn="7.05" a="1267.47" fwhm="0.001350" res="351306.7" algo="FTMS"/>
<pk mz="474.180992" i="3603294.8" sn="25.22" a="4990.79" fwhm="0.001522" res="311560.4" algo="FTMS"/>
<pk mz="474.198130" i="1343076.1" sn="7.95" a="1120.08" fwhm="0.001082" res="438092.1" algo="FTMS"/>
<pk mz="474.285997" i="3251584.0" sn="22.53" a="4171.11" fwhm="0.001434" res="330728.8" algo="FTMS"/>
<pk mz="475.015219" i="1958503.5" sn="12.65" a="2394.18" fwhm="0.001547" res="306990.5" algo="FTMS"/>
<pk mz="475.051853" i="5457011.0" sn="39.37" a="7891.37" fwhm="0.001522" res="312049.2" algo="FTMS"/>
<pk mz="475.063023" i="3029622.8" sn="20.83" a="3954.04" fwhm="0.001435" res="330991.7" algo="FTMS"/>
<pk mz="475.072969" i="3260026.0" sn="22.59" a="4202.18" fwhm="0.001419" res="334742.4" algo="FTMS"/>
<pk mz="475.082513" i="2569853.0" sn="17.32" a="3265.65" fwhm="0.001460" res="325292.2" algo="FTMS"/>
<pk mz="475.088205" i="7422079.0" sn="54.38" a="10455.66" fwhm="0.001466" res="324041.8" algo="FTMS"/>
<pk mz="475.091583" i="1790079.9" sn="11.36" a="1855.17" fwhm="0.001351" res="351701.9" algo="FTMS"/>
<pk mz="475.099453" i="3677314.3" sn="25.78" a="5023.72" fwhm="0.001422" res="334051.2" algo="FTMS"/>
<pk mz="475.109391" i="3357829.5" sn="23.34" a="4729.79" fwhm="0.001500" res="316835.4" algo="FTMS"/>
<pk mz="475.124606" i="8285322.5" sn="60.98" a="11646.75" fwhm="0.001454" res="326743.9" algo="FTMS"/>
<pk mz="475.127869" i="1875851.4" sn="12.02" a="2161.04" fwhm="0.001351" res="351608.3" algo="FTMS"/>
<pk mz="475.135794" i="2488974.0" sn="16.70" a="3077.47" fwhm="0.001392" res="341237.8" algo="FTMS"/>
<pk mz="475.145644" i="2756241.0" sn="18.74" a="3758.84" fwhm="0.001496" res="317623.0" algo="FTMS"/>
<pk mz="475.160953" i="7296150.0" sn="53.42" a="10049.01" fwhm="0.001447" res="328309.4" algo="FTMS"/>
<pk mz="475.174399" i="1506458.1" sn="9.20" a="1666.62" fwhm="0.001448" res="328059.5" algo="FTMS"/>
<pk mz="475.182088" i="1476508.6" sn="8.97" a="1468.36" fwhm="0.001359" res="349762.2" algo="FTMS"/>
<pk mz="475.197281" i="1778849.5" sn="11.28" a="2042.47" fwhm="0.001313" res="361873.1" algo="FTMS"/>
<pk mz="475.210456" i="1757605.6" sn="11.12" a="2115.45" fwhm="0.001578" res="301082.8" algo="FTMS"/>
<pk mz="475.218519" i="2646184.3" sn="17.90" a="3141.04" fwhm="0.001335" res="355912.6" algo="FTMS"/>
<pk mz="475.228089" i="2330795.3" sn="15.49" a="3117.24" fwhm="0.001543" res="308074.6" algo="FTMS"/>
<pk mz="475.254803" i="1282995.8" sn="7.49" a="934.80" fwhm="0.001045" res="454981.1" algo="FTMS"/>
<pk mz="475.298402" i="1364161.6" sn="8.11" a="1206.58" fwhm="0.001193" res="398537.1" algo="FTMS"/>
<pk mz="476.047236" i="2525104.5" sn="16.98" a="3022.59" fwhm="0.001383" res="344193.8" algo="FTMS"/>
<pk mz="476.083496" i="3523516.0" sn="24.60" a="5349.79" fwhm="0.001607" res="296330.8" algo="FTMS"/>
<pk mz="476.091599" i="1812414.6" sn="11.53" a="2200.96" fwhm="0.001467" res="324506.7" algo="FTMS"/>
<pk mz="476.094585" i="2760639.5" sn="18.78" a="3414.43" fwhm="0.001449" res="328494.6" algo="FTMS"/>
<pk mz="476.114978" i="8771014.0" sn="64.68" a="12607.77" fwhm="0.001476" res="322564.4" algo="FTMS"/>
<pk mz="476.119781" i="3261383.5" sn="22.60" a="4557.75" fwhm="0.001563" res="304564.7" algo="FTMS"/>
<pk mz="476.127919" i="2227658.3" sn="14.70" a="2726.81" fwhm="0.001383" res="344391.8" algo="FTMS"/>
<pk mz="476.131006" i="2070987.1" sn="13.51" a="2267.38" fwhm="0.001355" res="351457.9" algo="FTMS"/>
<pk mz="476.151404" i="2567121.8" sn="17.30" a="2660.33" fwhm="0.001245" res="382568.3" algo="FTMS"/>
<pk mz="476.156112" i="1992147.3" sn="12.91" a="1962.00" fwhm="0.001273" res="373986.6" algo="FTMS"/>
<pk mz="476.164237" i="1629909.8" sn="10.14" a="1618.70" fwhm="0.001306" res="364606.0" algo="FTMS"/>
<pk mz="476.213964" i="1267429.6" sn="7.37" a="885.97" fwhm="0.001173" res="405874.1" algo="FTMS"/>
<pk mz="477.031059" i="4240107.0" sn="29.66" a="5622.82" fwhm="0.001456" res="327743.1" algo="FTMS"/>
<pk mz="477.042455" i="1439982.8" sn="8.56" a="1475.03" fwhm="0.001381" res="345340.3" algo="FTMS"/>
<pk mz="477.061852" i="1732341.0" sn="10.77" a="1839.99" fwhm="0.001353" res="352586.2" algo="FTMS"/>
<pk mz="477.067422" i="7331575.0" sn="52.94" a="10016.89" fwhm="0.001431" res="333497.0" algo="FTMS"/>
<pk mz="477.078665" i="4550394.5" sn="31.99" a="6670.08" fwhm="0.001522" res="313525.1" algo="FTMS"/>
<pk mz="477.088559" i="1270653.5" sn="7.29" a="1550.73" fwhm="0.001916" res="249049.8" algo="FTMS"/>
<pk mz="477.103858" i="11511554.0" sn="84.42" a="16925.27" fwhm="0.001484" res="321413.2" algo="FTMS"/>
<pk mz="477.107247" i="1685763.5" sn="10.42" a="1564.76" fwhm="0.001193" res="399905.6" algo="FTMS"/>
<pk mz="477.115154" i="3420422.0" sn="23.48" a="5420.48" fwhm="0.001592" res="299667.7" algo="FTMS"/>
<pk mz="477.140259" i="12097294.0" sn="88.83" a="17557.01" fwhm="0.001474" res="323690.9" algo="FTMS"/>
<pk mz="477.143513" i="2602767.0" sn="17.32" a="3004.85" fwhm="0.001357" res="351662.5" algo="FTMS"/>
<pk mz="477.151353" i="1688849.6" sn="10.44" a="2131.14" fwhm="0.001596" res="298934.4" algo="FTMS"/>
<pk mz="477.172607" i="8374040.5" sn="60.79" a="11676.41" fwhm="0.001448" res="329491.7" algo="FTMS"/>
<pk mz="477.176626" i="5422873.5" sn="38.56" a="7654.36" fwhm="0.001489" res="320561.1" algo="FTMS"/>
<pk mz="477.189693" i="2230558.0" sn="14.52" a="2867.97" fwhm="0.001444" res="330531.0" algo="FTMS"/>
<pk mz="477.212905" i="1967397.4" sn="12.54" a="2000.91" fwhm="0.001303" res="366129.8" algo="FTMS"/>
<pk mz="477.226182" i="1811497.6" sn="11.36" a="2387.54" fwhm="0.001594" res="299332.3" algo="FTMS"/>
<pk mz="478.062795" i="3493942.3" sn="24.03" a="4622.05" fwhm="0.001424" res="335802.9" algo="FTMS"/>
<pk mz="478.070790" i="1633848.8" sn="10.02" a="1498.73" fwhm="0.001245" res="384056.0" algo="FTMS"/>
<pk mz="478.074114" i="2844217.8" sn="19.14" a="3797.28" fwhm="0.001542" res="309984.4" algo="FTMS"/>
<pk mz="478.099130" i="4423746.0" sn="31.04" a="5889.34" fwhm="0.001438" res="332448.1" algo="FTMS"/>
<pk mz="478.107213" i="2849348.5" sn="19.18" a="3782.59" fwhm="0.001515" res="315509.5" algo="FTMS"/>
<pk mz="478.110423" i="2998853.5" sn="20.30" a="4534.47" fwhm="0.001619" res="295246.4" algo="FTMS"/>
<pk mz="478.121586" i="1696585.1" sn="10.50" a="2217.94" fwhm="0.001447" res="330458.8" algo="FTMS"/>
<pk mz="478.135575" i="3799117.5" sn="26.33" a="4971.92" fwhm="0.001407" res="339736.8" algo="FTMS"/>
<pk mz="478.143571" i="2715728.3" sn="18.17" a="3572.23" fwhm="0.001489" res="321051.3" algo="FTMS"/>
<pk mz="478.146721" i="1788241.1" sn="11.19" a="2085.04" fwhm="0.001448" res="330275.8" algo="FTMS"/>
<pk mz="478.171699" i="1883993.1" sn="11.91" a="2182.93" fwhm="0.001484" res="322129.5" algo="FTMS"/>
<pk mz="478.176017" i="1278042.5" sn="7.34" a="973.92" fwhm="0.001215" res="393541.5" algo="FTMS"/>
<pk mz="478.180040" i="1293147.9" sn="7.46" a="1327.23" fwhm="0.001283" res="372657.6" algo="FTMS"/>
<pk mz="479.046800" i="6912371.0" sn="49.78" a="9645.28" fwhm="0.001446" res="331381.8" algo="FTMS"/>
<pk mz="479.058068" i="1781622.4" sn="11.13" a="2259.62" fwhm="0.001500" res="319282.8" algo="FTMS"/>
<pk mz="479.077478" i="21897596.0" sn="162.65" a="33433.47" fwhm="0.001490" res="321482.0" algo="FTMS"/>
<pk mz="479.083181" i="11762046.0" sn="86.31" a="18088.88" fwhm="0.001552" res="308771.0" algo="FTMS"/>
<pk mz="479.094390" i="3902850.3" sn="27.11" a="5530.07" fwhm="0.001425" res="336241.4" algo="FTMS"/>
<pk mz="479.113866" i="9425288.0" sn="68.70" a="13388.88" fwhm="0.001452" res="329891.2" algo="FTMS"/>
<pk mz="479.119510" i="18096522.0" sn="134.02" a="28159.70" fwhm="0.001550" res="309202.0" algo="FTMS"/>
<pk mz="479.130700" i="3472781.8" sn="23.87" a="4744.82" fwhm="0.001438" res="333220.4" algo="FTMS"/>
<pk mz="479.138829" i="1268624.4" sn="7.27" a="1139.77" fwhm="0.001285" res="372833.8" algo="FTMS"/>
<pk mz="479.147920" i="1608595.4" sn="9.83" a="1811.30" fwhm="0.001409" res="340173.9" algo="FTMS"/>
<pk mz="479.155864" i="11467158.0" sn="84.08" a="16669.34" fwhm="0.001474" res="324977.1" algo="FTMS"/>
<pk mz="479.192256" i="4938145.5" sn="34.91" a="6789.73" fwhm="0.001477" res="324436.7" algo="FTMS"/>
<pk mz="479.205262" i="2556325.8" sn="16.97" a="3303.99" fwhm="0.001485" res="322741.7" algo="FTMS"/>
<pk mz="479.228649" i="1323437.4" sn="7.68" a="1112.30" fwhm="0.001184" res="404613.0" algo="FTMS"/>
<pk mz="480.042082" i="1783987.8" sn="11.15" a="2076.59" fwhm="0.001392" res="344748.5" algo="FTMS"/>
<pk mz="480.050094" i="1438390.3" sn="8.55" a="1590.00" fwhm="0.001448" res="331493.7" algo="FTMS"/>
<pk mz="480.078407" i="4344511.5" sn="30.43" a="6133.20" fwhm="0.001542" res="311379.0" algo="FTMS"/>
<pk mz="480.080838" i="2958528.3" sn="20.00" a="3353.31" fwhm="0.001331" res="360698.7" algo="FTMS"/>
<pk mz="480.086447" i="3610306.0" sn="24.90" a="4819.66" fwhm="0.001465" res="327625.1" algo="FTMS"/>
<pk mz="480.089670" i="1929155.1" sn="12.24" a="2284.36" fwhm="0.001426" res="336727.2" algo="FTMS"/>
<pk mz="480.114779" i="5588683.0" sn="39.81" a="8192.18" fwhm="0.001503" res="319331.9" algo="FTMS"/>
<pk mz="480.117172" i="2049227.9" sn="13.15" a="2331.45" fwhm="0.001380" res="347804.0" algo="FTMS"/>
<pk mz="480.122821" i="4211406.0" sn="29.43" a="5591.03" fwhm="0.001453" res="330486.6" algo="FTMS"/>
<pk mz="480.125901" i="2497742.8" sn="16.52" a="3470.30" fwhm="0.001633" res="293934.8" algo="FTMS"/>
<pk mz="480.151078" i="3930839.0" sn="27.32" a="5176.92" fwhm="0.001458" res="329374.2" algo="FTMS"/>
<pk mz="480.159281" i="2511065.5" sn="16.62" a="2934.60" fwhm="0.001374" res="349550.9" algo="FTMS"/>
<pk mz="480.162384" i="1606362.5" sn="9.81" a="1984.22" fwhm="0.001515" res="317027.6" algo="FTMS"/>
<pk mz="480.187405" i="1643234.6" sn="10.09" a="2115.39" fwhm="0.001619" res="296619.2" algo="FTMS"/>
<pk mz="480.195726" i="1631205.4" sn="10.00" a="1575.48" fwhm="0.001316" res="364867.6" algo="FTMS"/>
<pk mz="481.025889" i="2624497.5" sn="17.48" a="3235.28" fwhm="0.001450" res="331725.7" algo="FTMS"/>
<pk mz="481.041388" i="1247478.5" sn="7.11" a="980.91" fwhm="0.001221" res="393888.6" algo="FTMS"/>
<pk mz="481.062410" i="9501693.0" sn="69.28" a="14281.86" fwhm="0.001540" res="312326.3" algo="FTMS"/>
<pk mz="481.073611" i="2247681.0" sn="14.64" a="3167.02" fwhm="0.001599" res="300944.6" algo="FTMS"/>
<pk mz="481.081973" i="1653763.6" sn="10.17" a="1944.94" fwhm="0.001491" res="322565.0" algo="FTMS"/>
<pk mz="481.084249" i="6729732.5" sn="48.40" a="9321.94" fwhm="0.001467" res="327843.4" algo="FTMS"/>
<pk mz="481.098737" i="17077256.0" sn="126.33" a="26117.19" fwhm="0.001530" res="314463.2" algo="FTMS"/>
<pk mz="481.109977" i="3903500.8" sn="27.11" a="5572.34" fwhm="0.001496" res="321664.6" algo="FTMS"/>
<pk mz="481.129419" i="3405843.0" sn="23.36" a="4841.20" fwhm="0.001526" res="315193.4" algo="FTMS"/>
<pk mz="481.135122" i="20235284.0" sn="150.12" a="31649.79" fwhm="0.001539" res="312665.1" algo="FTMS"/>
<pk mz="481.138408" i="2938901.8" sn="19.84" a="3929.68" fwhm="0.001403" res="343048.0" algo="FTMS"/>
<pk mz="481.146376" i="2425368.5" sn="15.98" a="3525.00" fwhm="0.001644" res="292632.9" algo="FTMS"/>
<pk mz="481.163470" i="33580060.0" sn="250.63" a="51669.92" fwhm="0.001517" res="317161.8" algo="FTMS"/>
<pk mz="481.171564" i="9440289.0" sn="68.81" a="13828.12" fwhm="0.001502" res="320248.5" algo="FTMS"/>
<pk mz="481.208031" i="3412524.3" sn="23.41" a="4392.34" fwhm="0.001439" res="334434.7" algo="FTMS"/>
<pk mz="481.220954" i="1304112.5" sn="7.53" a="978.84" fwhm="0.001207" res="398772.6" algo="FTMS"/>
<pk mz="481.244347" i="1680952.1" sn="10.37" a="1743.65" fwhm="0.001489" res="323197.0" algo="FTMS"/>
<pk mz="482.057569" i="2612543.0" sn="17.38" a="3638.67" fwhm="0.001626" res="296476.4" algo="FTMS"/>
<pk mz="482.065791" i="3173697.8" sn="21.61" a="4597.84" fwhm="0.001568" res="307363.8" algo="FTMS"/>
<pk mz="482.094023" i="5262667.0" sn="37.34" a="7258.56" fwhm="0.001467" res="328552.0" algo="FTMS"/>
<pk mz="482.102195" i="4021581.5" sn="28.00" a="5307.55" fwhm="0.001449" res="332633.0" algo="FTMS"/>
<pk mz="482.105398" i="2156878.5" sn="13.95" a="3007.93" fwhm="0.001481" res="325521.1" algo="FTMS"/>
<pk mz="482.130422" i="4532566.5" sn="31.85" a="6400.11" fwhm="0.001528" res="315522.9" algo="FTMS"/>
<pk mz="482.138535" i="4367705.5" sn="30.60" a="6711.87" fwhm="0.001592" res="302900.7" algo="FTMS"/>
<pk mz="482.141627" i="1797722.3" sn="11.25" a="2069.10" fwhm="0.001398" res="344766.1" algo="FTMS"/>
<pk mz="482.166851" i="9860450.0" sn="71.97" a="15091.38" fwhm="0.001515" res="318363.1" algo="FTMS"/>
<pk mz="482.174978" i="3150693.0" sn="21.44" a="4215.93" fwhm="0.001488" res="323968.5" algo="FTMS"/>
<pk mz="483.020505" i="1319030.8" sn="7.64" a="1054.92" fwhm="0.001248" res="387186.8" algo="FTMS"/>
<pk mz="483.041766" i="5501565.5" sn="39.14" a="8255.83" fwhm="0.001545" res="312738.2" algo="FTMS"/>
<pk mz="483.057028" i="1287042.5" sn="7.40" a="1097.25" fwhm="0.001171" res="412618.5" algo="FTMS"/>
<pk mz="483.078026" i="13371017.0" sn="98.41" a="20885.72" fwhm="0.001567" res="308205.1" algo="FTMS"/>
<pk mz="483.089287" i="2303117.0" sn="15.05" a="2785.17" fwhm="0.001404" res="344057.4" algo="FTMS"/>
<pk mz="483.093239" i="2015630.3" sn="12.89" a="2655.18" fwhm="0.001537" res="314346.2" algo="FTMS"/>
<pk mz="483.108718" i="13688467.0" sn="100.80" a="20888.69" fwhm="0.001532" res="315326.3" algo="FTMS"/>
<pk mz="483.114383" i="18298518.0" sn="135.53" a="28531.80" fwhm="0.001548" res="312018.5" algo="FTMS"/>
<pk mz="483.125632" i="2767512.8" sn="18.55" a="4104.95" fwhm="0.001653" res="292324.6" algo="FTMS"/>
<pk mz="483.136867" i="2420380.3" sn="15.93" a="3063.83" fwhm="0.001453" res="332616.0" algo="FTMS"/>
<pk mz="483.145223" i="1549983.0" sn="9.38" a="1796.55" fwhm="0.001486" res="325210.5" algo="FTMS"/>
<pk mz="483.150795" i="13592225.0" sn="100.08" a="21721.09" fwhm="0.001554" res="310906.1" algo="FTMS"/>
<pk mz="483.160490" i="10536612.0" sn="77.07" a="16531.71" fwhm="0.001592" res="303472.8" algo="FTMS"/>
<pk mz="483.170287" i="1746855.3" sn="10.86" a="2064.20" fwhm="0.001484" res="325604.4" algo="FTMS"/>
<pk mz="483.187218" i="5778092.5" sn="41.22" a="8040.53" fwhm="0.001465" res="329853.6" algo="FTMS"/>
<pk mz="483.223551" i="3639992.5" sn="25.12" a="4840.87" fwhm="0.001497" res="322886.0" algo="FTMS"/>
<pk mz="483.259958" i="3047620.3" sn="20.66" a="4545.20" fwhm="0.001662" res="290849.7" algo="FTMS"/>
<pk mz="484.044901" i="1412290.3" sn="8.34" a="1371.27" fwhm="0.001390" res="348275.8" algo="FTMS"/>
<pk mz="484.052126" i="1822660.6" sn="11.43" a="1846.53" fwhm="0.001337" res="361958.1" algo="FTMS"/>
<pk mz="484.073269" i="2592203.5" sn="17.23" a="3802.69" fwhm="0.001697" res="285172.6" algo="FTMS"/>
<pk mz="484.081351" i="3700686.0" sn="25.58" a="5211.00" fwhm="0.001534" res="315550.2" algo="FTMS"/>
<pk mz="484.099585" i="1262036.0" sn="7.21" a="1435.15" fwhm="0.001431" res="338194.6" algo="FTMS"/>
<pk mz="484.109670" i="3507159.3" sn="24.12" a="4571.89" fwhm="0.001421" res="340573.7" algo="FTMS"/>
<pk mz="484.111837" i="1940439.9" sn="12.32" a="2334.96" fwhm="0.001470" res="329274.0" algo="FTMS"/>
<pk mz="484.117765" i="3885017.8" sn="26.96" a="4872.70" fwhm="0.001391" res="348071.8" algo="FTMS"/>
<pk mz="484.120882" i="1954522.9" sn="12.42" a="2246.83" fwhm="0.001543" res="313814.3" algo="FTMS"/>
<pk mz="484.146089" i="3083235.0" sn="20.92" a="4347.79" fwhm="0.001535" res="315387.7" algo="FTMS"/>
<pk mz="484.154163" i="2491877.5" sn="16.47" a="3066.96" fwhm="0.001351" res="358451.4" algo="FTMS"/>
<pk mz="484.163727" i="2620392.8" sn="17.44" a="3251.69" fwhm="0.001459" res="331864.4" algo="FTMS"/>
<pk mz="484.182570" i="1627886.8" sn="9.96" a="1804.80" fwhm="0.001309" res="369780.0" algo="FTMS"/>
<pk mz="484.190537" i="1745393.4" sn="10.85" a="1636.19" fwhm="0.001241" res="390279.3" algo="FTMS"/>
<pk mz="485.036255" i="2395907.0" sn="15.75" a="2927.62" fwhm="0.001352" res="358692.6" algo="FTMS"/>
<pk mz="485.047595" i="1803270.6" sn="11.28" a="2021.22" fwhm="0.001421" res="341374.0" algo="FTMS"/>
<pk mz="485.057340" i="7105802.0" sn="51.22" a="11379.58" fwhm="0.001607" res="301920.2" algo="FTMS"/>
<pk mz="485.072599" i="2612494.8" sn="17.38" a="3161.17" fwhm="0.001368" res="354490.6" algo="FTMS"/>
<pk mz="485.083704" i="1606930.4" sn="9.80" a="2322.41" fwhm="0.001858" res="261126.2" algo="FTMS"/>
<pk mz="485.093679" i="11946262.0" sn="87.68" a="18610.50" fwhm="0.001570" res="309051.0" algo="FTMS"/>
<pk mz="485.106163" i="1509145.6" sn="9.07" a="1381.28" fwhm="0.001118" res="433797.0" algo="FTMS"/>
<pk mz="485.108863" i="2586906.5" sn="17.18" a="3254.21" fwhm="0.001393" res="348141.3" algo="FTMS"/>
<pk mz="485.112104" i="1831707.5" sn="11.50" a="1863.35" fwhm="0.001288" res="376771.9" algo="FTMS"/>
<pk mz="485.122458" i="1389726.9" sn="8.17" a="2082.58" fwhm="0.002268" res="213854.5" algo="FTMS"/>
<pk mz="485.130012" i="13140257.0" sn="96.67" a="20584.12" fwhm="0.001567" res="309535.1" algo="FTMS"/>
<pk mz="485.141004" i="1908260.9" sn="12.07" a="2633.81" fwhm="0.001777" res="273039.8" algo="FTMS"/>
<pk mz="485.145301" i="2272550.3" sn="14.82" a="2463.45" fwhm="0.001342" res="361483.1" algo="FTMS"/>
<pk mz="485.166461" i="7158061.0" sn="51.61" a="10119.58" fwhm="0.001484" res="326992.6" algo="FTMS"/>
<pk mz="485.202934" i="3104057.0" sn="21.08" a="4744.17" fwhm="0.001619" res="299724.2" algo="FTMS"/>
<pk mz="485.239233" i="3836228.8" sn="26.59" a="5598.64" fwhm="0.001561" res="310877.9" algo="FTMS"/>
<pk mz="485.245777" i="1289798.8" sn="7.41" a="1353.45" fwhm="0.001486" res="326545.6" algo="FTMS"/>
<pk mz="485.275648" i="2630480.5" sn="17.51" a="3603.96" fwhm="0.001446" res="335633.1" algo="FTMS"/>
<pk mz="486.031430" i="1524036.8" sn="9.18" a="1493.80" fwhm="0.001267" res="383672.7" algo="FTMS"/>
<pk mz="486.060708" i="1651022.3" sn="10.13" a="1672.00" fwhm="0.001318" res="368650.2" algo="FTMS"/>
<pk mz="486.067841" i="1702224.5" sn="10.52" a="1971.53" fwhm="0.001593" res="305217.4" algo="FTMS"/>
<pk mz="486.079108" i="1819220.1" sn="11.40" a="1952.64" fwhm="0.001278" res="380218.3" algo="FTMS"/>
<pk mz="486.089130" i="1695831.4" sn="10.47" a="1812.12" fwhm="0.001332" res="364855.6" algo="FTMS"/>
<pk mz="486.097087" i="2962010.0" sn="20.01" a="3927.00" fwhm="0.001633" res="297689.0" algo="FTMS"/>
<pk mz="486.099350" i="8155738.5" sn="59.13" a="12481.10" fwhm="0.001566" res="310416.8" algo="FTMS"/>
<pk mz="486.104333" i="1529436.4" sn="9.22" a="1225.35" fwhm="0.001116" res="435638.3" algo="FTMS"/>
<pk mz="486.115477" i="1768031.9" sn="11.01" a="2034.94" fwhm="0.001348" res="360699.5" algo="FTMS"/>
<pk mz="486.125570" i="2107491.3" sn="13.57" a="2438.77" fwhm="0.001358" res="358065.9" algo="FTMS"/>
<pk mz="486.133395" i="2872933.8" sn="19.34" a="3790.89" fwhm="0.001502" res="323657.1" algo="FTMS"/>
<pk mz="486.135541" i="2042470.4" sn="13.08" a="2132.99" fwhm="0.001189" res="408936.1" algo="FTMS"/>
<pk mz="486.162057" i="1602415.0" sn="9.77" a="1695.47" fwhm="0.001301" res="373801.7" algo="FTMS"/>
<pk mz="486.169718" i="2120305.5" sn="13.67" a="2550.61" fwhm="0.001507" res="322628.4" algo="FTMS"/>
<pk mz="486.279083" i="1306004.8" sn="7.53" a="1045.09" fwhm="0.001244" res="390784.2" algo="FTMS"/>
<pk mz="487.015409" i="1991042.5" sn="12.69" a="2137.21" fwhm="0.001364" res="357092.7" algo="FTMS"/>
<pk mz="487.036603" i="1481353.3" sn="8.85" a="1666.69" fwhm="0.001460" res="333605.0" algo="FTMS"/>
<pk mz="487.051900" i="4444046.5" sn="31.17" a="6120.12" fwhm="0.001498" res="325234.8" algo="FTMS"/>
<pk mz="487.062929" i="2410385.8" sn="15.85" a="2699.62" fwhm="0.001402" res="347400.2" algo="FTMS"/>
<pk mz="487.072975" i="6295445.0" sn="45.11" a="10049.60" fwhm="0.001591" res="306070.9" algo="FTMS"/>
<pk mz="487.088335" i="4107162.0" sn="28.63" a="5533.38" fwhm="0.001502" res="324293.4" algo="FTMS"/>
<pk mz="487.099457" i="3103645.5" sn="21.07" a="5313.94" fwhm="0.001671" res="291422.8" algo="FTMS"/>
<pk mz="487.109380" i="8139681.0" sn="59.00" a="12018.09" fwhm="0.001530" res="318403.2" algo="FTMS"/>
<pk mz="487.124586" i="4145061.8" sn="28.91" a="5518.81" fwhm="0.001450" res="335845.8" algo="FTMS"/>
<pk mz="487.127985" i="1922470.8" sn="12.17" a="2114.33" fwhm="0.001315" res="370571.6" algo="FTMS"/>
<pk mz="487.135697" i="1687465.3" sn="10.40" a="1906.48" fwhm="0.001412" res="344900.1" algo="FTMS"/>
<pk mz="487.145711" i="5889964.5" sn="42.06" a="9028.14" fwhm="0.001613" res="302073.3" algo="FTMS"/>
<pk mz="487.161012" i="3166129.5" sn="21.54" a="4062.18" fwhm="0.001459" res="333853.6" algo="FTMS"/>
<pk mz="487.182053" i="2867640.3" sn="19.29" a="3550.05" fwhm="0.001432" res="340149.9" algo="FTMS"/>
<pk mz="487.197101" i="1386685.0" sn="8.14" a="1501.17" fwhm="0.001401" res="347781.7" algo="FTMS"/>
<pk mz="487.218504" i="2615236.0" sn="17.39" a="3519.36" fwhm="0.001501" res="324494.9" algo="FTMS"/>
<pk mz="487.254978" i="2297807.8" sn="15.00" a="3557.96" fwhm="0.001750" res="278389.0" algo="FTMS"/>
<pk mz="487.291321" i="1930715.5" sn="12.24" a="2050.82" fwhm="0.001325" res="367860.1" algo="FTMS"/>
<pk mz="488.047007" i="2467535.0" sn="16.28" a="3253.86" fwhm="0.001560" res="312917.0" algo="FTMS"/>
<pk mz="488.076243" i="1530072.4" sn="9.22" a="1710.71" fwhm="0.001472" res="331640.4" algo="FTMS"/>
<pk mz="488.083561" i="3023578.8" sn="20.47" a="4033.63" fwhm="0.001504" res="324457.1" algo="FTMS"/>
<pk mz="488.094768" i="2316510.5" sn="15.14" a="2920.44" fwhm="0.001479" res="329957.9" algo="FTMS"/>
<pk mz="488.104684" i="1387489.5" sn="8.14" a="1821.11" fwhm="0.001621" res="301106.3" algo="FTMS"/>
<pk mz="488.112877" i="1801444.3" sn="11.26" a="2159.82" fwhm="0.001492" res="327137.1" algo="FTMS"/>
<pk mz="488.119880" i="3160294.5" sn="21.50" a="4170.68" fwhm="0.001521" res="320871.0" algo="FTMS"/>
<pk mz="488.128196" i="1337833.1" sn="7.77" a="1219.07" fwhm="0.001281" res="381100.7" algo="FTMS"/>
<pk mz="488.131065" i="2182890.0" sn="14.13" a="2467.79" fwhm="0.001383" res="352888.5" algo="FTMS"/>
<pk mz="488.149057" i="1296111.8" sn="7.45" a="1207.58" fwhm="0.001364" res="357811.6" algo="FTMS"/>
<pk mz="488.156269" i="1298674.1" sn="7.47" a="1334.62" fwhm="0.001358" res="359403.3" algo="FTMS"/>
<pk mz="488.177349" i="1298168.9" sn="7.47" a="1158.21" fwhm="0.001240" res="393668.2" algo="FTMS"/>
<pk mz="488.213846" i="1271044.8" sn="7.27" a="1411.14" fwhm="0.001548" res="315454.9" algo="FTMS"/>
<pk mz="489.030981" i="4301323.5" sn="30.09" a="6508.59" fwhm="0.001628" res="300334.0" algo="FTMS"/>
<pk mz="489.042121" i="1692431.0" sn="10.44" a="2105.57" fwhm="0.001548" res="315899.7" algo="FTMS"/>
<pk mz="489.052239" i="2006034.3" sn="12.80" a="2487.59" fwhm="0.001632" res="299708.7" algo="FTMS"/>
<pk mz="489.067484" i="5890583.0" sn="42.06" a="8543.94" fwhm="0.001528" res="319976.1" algo="FTMS"/>
<pk mz="489.078671" i="3439642.8" sn="23.60" a="5916.06" fwhm="0.001792" res="272917.8" algo="FTMS"/>
<pk mz="489.088656" i="3335198.0" sn="22.81" a="5290.52" fwhm="0.001727" res="283133.6" algo="FTMS"/>
<pk mz="489.103834" i="7263779.0" sn="52.40" a="11355.69" fwhm="0.001558" res="313848.4" algo="FTMS"/>
<pk mz="489.107354" i="1449764.0" sn="8.61" a="1536.73" fwhm="0.001509" res="324124.2" algo="FTMS"/>
<pk mz="489.114993" i="3590694.3" sn="24.73" a="5297.18" fwhm="0.001549" res="315750.7" algo="FTMS"/>
<pk mz="489.125012" i="2857513.5" sn="19.21" a="4449.92" fwhm="0.001662" res="294286.6" algo="FTMS"/>
<pk mz="489.140316" i="7681582.5" sn="55.55" a="11224.78" fwhm="0.001526" res="320575.5" algo="FTMS"/>
<pk mz="489.143500" i="1579055.5" sn="9.58" a="1883.44" fwhm="0.001511" res="323781.5" algo="FTMS"/>
<pk mz="489.151359" i="1538610.0" sn="9.28" a="2095.92" fwhm="0.001721" res="284234.8" algo="FTMS"/>
<pk mz="489.161340" i="2336821.3" sn="15.29" a="3168.96" fwhm="0.001573" res="310936.2" algo="FTMS"/>
<pk mz="489.176606" i="4301370.0" sn="30.09" a="6180.85" fwhm="0.001541" res="317486.6" algo="FTMS"/>
<pk mz="489.197861" i="2215489.0" sn="14.38" a="2906.42" fwhm="0.001589" res="307830.1" algo="FTMS"/>
<pk mz="489.213047" i="1555525.9" sn="9.41" a="1552.13" fwhm="0.001355" res="360982.6" algo="FTMS"/>
<pk mz="489.226105" i="1257290.0" sn="7.16" a="1262.71" fwhm="0.001459" res="335256.8" algo="FTMS"/>
<pk mz="489.234330" i="2182732.8" sn="14.13" a="2562.63" fwhm="0.001383" res="353705.3" algo="FTMS"/>
<pk mz="489.270494" i="1624664.3" sn="9.93" a="1468.26" fwhm="0.001202" res="407024.2" algo="FTMS"/>
<pk mz="489.277439" i="1809498.5" sn="11.32" a="2312.26" fwhm="0.001616" res="302775.2" algo="FTMS"/>
<pk mz="489.306913" i="1284708.0" sn="7.26" a="1339.12" fwhm="0.001329" res="368065.4" algo="FTMS"/>
<pk mz="490.062671" i="3613526.3" sn="24.54" a="4951.18" fwhm="0.001506" res="325433.5" algo="FTMS"/>
<pk mz="490.070829" i="1484888.9" sn="8.74" a="1670.56" fwhm="0.001472" res="332918.2" algo="FTMS"/>
<pk mz="490.074097" i="1413977.9" sn="8.22" a="1869.32" fwhm="0.001631" res="300459.5" algo="FTMS"/>
<pk mz="490.094265" i="10325856.0" sn="74.36" a="15807.38" fwhm="0.001562" res="313838.3" algo="FTMS"/>
<pk mz="490.099130" i="4096866.0" sn="28.13" a="5862.54" fwhm="0.001575" res="311126.4" algo="FTMS"/>
<pk mz="490.107257" i="2172260.5" sn="13.84" a="2783.04" fwhm="0.001540" res="318306.7" algo="FTMS"/>
<pk mz="490.110393" i="2714981.5" sn="17.87" a="3794.67" fwhm="0.001551" res="315931.7" algo="FTMS"/>
<pk mz="490.130619" i="41717612.0" z="-1" sn="307.37" a="66459.34" fwhm="0.001567" res="312838.2" algo="FTMS" component_name="e" deconvoluted_molecular_mass="490.131391" deconvoluted_isotopic_mass="490.131382"/>
<pk mz="490.135542" i="2959213.5" sn="19.69" a="4268.89" fwhm="0.001564" res="313469.0" algo="FTMS"/>
<pk mz="490.143747" i="2286448.3" sn="14.69" a="2961.26" fwhm="0.001462" res="335224.6" algo="FTMS"/>
<pk mz="490.146597" i="1849969.1" sn="11.45" a="2725.62" fwhm="0.001778" res="275711.8" algo="FTMS"/>
<pk mz="490.180237" i="1524859.9" sn="9.04" a="1538.44" fwhm="0.001314" res="372915.7" algo="FTMS"/>
<pk mz="490.229484" i="1872011.6" sn="11.62" a="2199.96" fwhm="0.001482" res="330719.0" algo="FTMS"/>
<pk mz="490.292291" i="1594527.8" sn="9.56" a="2053.55" fwhm="0.001712" res="286332.8" algo="FTMS"/>
<pk mz="491.046748" i="6297744.5" sn="44.46" a="9577.11" fwhm="0.001560" res="314778.8" algo="FTMS"/>
<pk mz="491.058134" i="2012564.4" sn="12.66" a="2884.09" fwhm="0.001779" res="276050.5" algo="FTMS"/>
<pk mz="491.068088" i="1537687.6" sn="9.13" a="1966.43" fwhm="0.001596" res="307744.3" algo="FTMS"/>
<pk mz="491.077316" i="2020506.5" sn="12.72" a="2397.03" fwhm="0.001416" res="346823.9" algo="FTMS"/>
<pk mz="491.083210" i="8304796.5" sn="59.36" a="12451.99" fwhm="0.001560" res="314891.3" algo="FTMS"/>
<pk mz="491.094363" i="4248736.0" sn="29.25" a="6621.46" fwhm="0.001585" res="309833.3" algo="FTMS"/>
<pk mz="491.104438" i="1693347.1" sn="10.29" a="2635.64" fwhm="0.002009" res="244461.6" algo="FTMS"/>
<pk mz="491.113690" i="1485222.1" sn="8.74" a="1356.40" fwhm="0.001363" res="360369.2" algo="FTMS"/>
<pk mz="491.119528" i="11561128.0" sn="83.53" a="17534.85" fwhm="0.001546" res="317583.9" algo="FTMS"/>
<pk mz="491.122744" i="1990313.0" sn="12.49" a="2301.16" fwhm="0.001431" res="343196.8" algo="FTMS"/>
<pk mz="491.130810" i="3405483.5" sn="23.00" a="5151.56" fwhm="0.001600" res="307035.2" algo="FTMS"/>
<pk mz="491.133968" i="7301292.5" z="-1" sn="51.91" a="11266.16" fwhm="0.001586" res="309666.2" algo="FTMS" component_name="e" deconvoluted_molecular_mass="490.131391" deconvoluted_isotopic_mass="491.134735"/>
<pk mz="491.155891" i="9003188.0" sn="64.54" a="13992.09" fwhm="0.001582" res="310528.3" algo="FTMS"/>
<pk mz="491.168928" i="1398839.8" sn="8.10" a="2111.22" fwhm="0.002316" res="212064.6" algo="FTMS"/>
<pk mz="491.192240" i="4766911.0" sn="33.10" a="6842.15" fwhm="0.001532" res="320596.6" algo="FTMS"/>
<pk mz="491.205408" i="2064579.4" sn="13.04" a="2725.84" fwhm="0.001396" res="351935.1" algo="FTMS"/>
<pk mz="491.228517" i="1754314.8" sn="10.74" a="2344.22" fwhm="0.001639" res="299793.0" algo="FTMS"/>
<pk mz="491.241768" i="1775310.9" sn="10.90" a="1873.34" fwhm="0.001358" res="361821.8" algo="FTMS"/>
<pk mz="491.249710" i="1339601.5" sn="7.66" a="1397.83" fwhm="0.001429" res="343681.1" algo="FTMS"/>
<pk mz="492.042015" i="2597837.5" sn="17.00" a="3467.55" fwhm="0.001499" res="328215.1" algo="FTMS"/>
<pk mz="492.050235" i="1417168.3" sn="8.24" a="1658.05" fwhm="0.001509" res="326134.9" algo="FTMS"/>
<pk mz="492.078359" i="3978713.3" sn="27.25" a="5562.93" fwhm="0.001542" res="319036.9" algo="FTMS"/>
<pk mz="492.086512" i="2177499.8" sn="13.88" a="2646.88" fwhm="0.001447" res="340139.7" algo="FTMS"/>
<pk mz="492.089655" i="6850012.5" sn="48.56" a="10334.80" fwhm="0.001581" res="311279.3" algo="FTMS"/>
<pk mz="492.109897" i="1555427.3" sn="9.26" a="1566.70" fwhm="0.001310" res="375793.1" algo="FTMS"/>
<pk mz="492.114924" i="4274661.0" sn="29.44" a="6028.65" fwhm="0.001551" res="317328.4" algo="FTMS"/>
<pk mz="492.122937" i="2656231.3" sn="17.43" a="3303.29" fwhm="0.001482" res="332170.6" algo="FTMS"/>
<pk mz="492.126086" i="2168808.3" sn="13.81" a="3017.12" fwhm="0.001602" res="307191.4" algo="FTMS"/>
<pk mz="492.137413" i="3604460.0" z="-1" sn="24.47" a="5745.79" fwhm="0.001686" res="291878.3" algo="FTMS" component_name="e" deconvoluted_molecular_mass="490.131391" deconvoluted_isotopic_mass="492.138183"/>
<pk mz="492.151229" i="3393520.3" sn="22.90" a="4469.14" fwhm="0.001487" res="330899.2" algo="FTMS"/>
<pk mz="492.159319" i="2558963.0" sn="16.71" a="3084.71" fwhm="0.001445" res="340642.0" algo="FTMS"/>
<pk mz="492.162203" i="1376499.9" sn="7.93" a="1599.10" fwhm="0.001492" res="329766.7" algo="FTMS"/>
<pk mz="492.183559" i="1420026.6" sn="8.26" a="1801.08" fwhm="0.001738" res="283130.8" algo="FTMS"/>
<pk mz="492.187376" i="1652731.8" sn="9.98" a="1891.70" fwhm="0.001432" res="343810.7" algo="FTMS"/>
<pk mz="492.195819" i="1533694.5" sn="9.10" a="2092.72" fwhm="0.001652" res="297881.5" algo="FTMS"/>
<pk mz="492.208733" i="1323778.5" sn="7.54" a="1359.86" fwhm="0.001387" res="354950.5" algo="FTMS"/>
<pk mz="493.025977" i="3843845.5" sn="26.24" a="5621.10" fwhm="0.001566" res="314862.4" algo="FTMS"/>
<pk mz="493.062400" i="7865105.0" sn="56.09" a="12455.31" fwhm="0.001583" res="311559.9" algo="FTMS"/>
<pk mz="493.073576" i="3175188.8" sn="21.28" a="4756.86" fwhm="0.001581" res="311830.6" algo="FTMS"/>
<pk mz="493.093050" i="71054104.0" z="-1" sn="525.11" a="113259.12" fwhm="0.001571" res="313830.1" algo="FTMS" component_name="V" deconvoluted_molecular_mass="493.093745" deconvoluted_isotopic_mass="493.093823"/>
<pk mz="493.098739" i="13320989.0" sn="96.59" a="20926.39" fwhm="0.001593" res="309512.2" algo="FTMS"/>
<pk mz="493.110009" i="4205344.0" sn="28.93" a="6712.84" fwhm="0.001655" res="298025.8" algo="FTMS"/>
<pk mz="493.135141" i="15614760.0" sn="113.61" a="25142.01" fwhm="0.001603" res="307644.8" algo="FTMS"/>
<pk mz="493.146354" i="2173739.8" sn="13.85" a="3290.82" fwhm="0.001643" res="300182.9" algo="FTMS"/>
<pk mz="493.171540" i="9014068.0" sn="64.62" a="14482.91" fwhm="0.001644" res="300035.4" algo="FTMS"/>
<pk mz="493.207943" i="3557183.0" sn="24.12" a="4850.88" fwhm="0.001532" res="321921.4" algo="FTMS"/>
<pk mz="493.220829" i="1830211.3" sn="11.30" a="2099.55" fwhm="0.001461" res="337521.7" algo="FTMS"/>
<pk mz="493.280870" i="1358934.1" sn="7.80" a="1666.07" fwhm="0.001611" res="306108.3" algo="FTMS"/>
<pk mz="494.057564" i="2840651.0" sn="18.80" a="4086.96" fwhm="0.001650" res="299470.0" algo="FTMS"/>
<pk mz="494.065672" i="2366029.5" sn="15.27" a="2967.22" fwhm="0.001524" res="324216.4" algo="FTMS"/>
<pk mz="494.094219" i="4572246.5" sn="31.65" a="6503.68" fwhm="0.001589" res="310894.7" algo="FTMS"/>
<pk mz="494.096414" i="8903767.0" z="-1" sn="63.80" a="13784.48" fwhm="0.001581" res="312466.8" algo="FTMS" component_name="V" deconvoluted_molecular_mass="493.093745" deconvoluted_isotopic_mass="494.097190"/>
<pk mz="494.102151" i="3534425.0" sn="23.95" a="5595.63" fwhm="0.001621" res="304751.7" algo="FTMS"/>
<pk mz="494.105411" i="2078298.0" sn="13.14" a="2590.96" fwhm="0.001560" res="316698.8" algo="FTMS"/>
<pk mz="494.130437" i="4957282.0" sn="34.51" a="6943.79" fwhm="0.001490" res="331705.7" algo="FTMS"/>
<pk mz="494.138554" i="4220004.5" sn="29.03" a="5686.63" fwhm="0.001469" res="336288.9" algo="FTMS"/>
<pk mz="494.141611" i="2073189.5" sn="13.10" a="2839.41" fwhm="0.001562" res="316339.6" algo="FTMS"/>
<pk mz="494.166960" i="2639469.5" sn="17.30" a="3904.36" fwhm="0.001711" res="288828.2" algo="FTMS"/>
<pk mz="494.174859" i="2464368.0" sn="16.00" a="3155.90" fwhm="0.001521" res="325005.6" algo="FTMS"/>
<pk mz="495.041647" i="5217664.0" sn="36.44" a="8207.58" fwhm="0.001677" res="295156.5" algo="FTMS"/>
<pk mz="495.072348" i="2103689.5" sn="13.32" a="2462.54" fwhm="0.001389" res="356404.8" algo="FTMS"/>
<pk mz="495.078022" i="11294091.0" sn="81.54" a="18183.88" fwhm="0.001637" res="302415.1" algo="FTMS"/>
<pk mz="495.089270" i="3321230.8" sn="22.36" a="5328.01" fwhm="0.001697" res="291666.4" algo="FTMS"/>
<pk mz="495.097525" i="3047825.3" z="-1" sn="20.33" a="4642.32" fwhm="0.001638" res="302277.4" algo="FTMS" component_name="V" deconvoluted_molecular_mass="493.093745" deconvoluted_isotopic_mass="495.098305"/>
<pk mz="495.108815" i="2296724.8" sn="14.76" a="2856.71" fwhm="0.001465" res="337885.5" algo="FTMS"/>
<pk mz="495.114403" i="17409430.0" sn="126.93" a="28426.31" fwhm="0.001614" res="306726.5" algo="FTMS"/>
<pk mz="495.125690" i="3492250.3" sn="23.63" a="5373.16" fwhm="0.001637" res="302505.1" algo="FTMS"/>
<pk mz="495.142984" i="2153375.5" sn="13.69" a="2382.91" fwhm="0.001344" res="368490.7" algo="FTMS"/>
<pk mz="495.150844" i="14693794.0" sn="106.77" a="23873.04" fwhm="0.001642" res="301470.1" algo="FTMS"/>
<pk mz="495.154074" i="8211875.0" sn="58.66" a="13042.68" fwhm="0.001594" res="310679.9" algo="FTMS"/>
<pk mz="495.161927" i="1658789.4" sn="10.02" a="1917.25" fwhm="0.001376" res="359786.2" algo="FTMS"/>
<pk mz="495.183237" i="12912044.0" sn="93.55" a="20123.39" fwhm="0.001588" res="311902.8" algo="FTMS"/>
<pk mz="495.187254" i="6858157.5" sn="48.61" a="9908.63" fwhm="0.001511" res="327746.9" algo="FTMS"/>
<pk mz="495.200380" i="1312177.4" sn="7.45" a="1225.81" fwhm="0.001331" res="372009.6" algo="FTMS"/>
<pk mz="495.223683" i="2646456.8" sn="17.35" a="3294.06" fwhm="0.001487" res="333034.2" algo="FTMS"/>
<pk mz="496.045294" i="1429176.9" sn="8.32" a="1606.80" fwhm="0.001463" res="338955.6" algo="FTMS"/>
<pk mz="496.052231" i="1374395.0" sn="7.91" a="1190.97" fwhm="0.001177" res="421326.1" algo="FTMS"/>
<pk mz="496.063628" i="1332414.6" sn="7.60" a="1458.31" fwhm="0.001507" res="329249.3" algo="FTMS"/>
<pk mz="496.073291" i="3508417.5" sn="23.75" a="5170.04" fwhm="0.001641" res="302293.5" algo="FTMS"/>
<pk mz="496.081426" i="2558660.0" sn="16.70" a="3256.71" fwhm="0.001528" res="324569.6" algo="FTMS"/>
<pk mz="496.084668" i="2408133.3" sn="15.58" a="3628.03" fwhm="0.001604" res="309307.0" algo="FTMS"/>
<pk mz="496.109773" i="5094093.0" sn="35.52" a="7282.93" fwhm="0.001562" res="317556.0" algo="FTMS"/>
<pk mz="496.117898" i="4438735.5" sn="30.65" a="6968.10" fwhm="0.001650" res="300681.8" algo="FTMS"/>
<pk mz="496.120828" i="2638032.3" sn="17.29" a="3862.25" fwhm="0.001667" res="297574.3" algo="FTMS"/>
<pk mz="496.146086" i="4376280.0" sn="30.19" a="6090.04" fwhm="0.001492" res="332632.4" algo="FTMS"/>
<pk mz="496.154212" i="4525786.5" sn="31.30" a="6593.65" fwhm="0.001584" res="313252.0" algo="FTMS"/>
<pk mz="496.157378" i="2725083.8" sn="17.93" a="3639.90" fwhm="0.001611" res="307955.6" algo="FTMS"/>
<pk mz="496.182474" i="1519075.5" sn="8.98" a="1574.84" fwhm="0.001402" res="353901.4" algo="FTMS"/>
<pk mz="496.186533" i="2667236.8" sn="17.50" a="3289.64" fwhm="0.001454" res="341301.6" algo="FTMS"/>
<pk mz="496.190805" i="1691878.1" sn="10.26" a="1838.69" fwhm="0.001330" res="373082.1" algo="FTMS"/>
<pk mz="497.021018" i="2056167.3" sn="12.97" a="2590.48" fwhm="0.001567" res="317188.3" algo="FTMS"/>
<pk mz="497.036114" i="1824235.9" sn="11.25" a="2263.97" fwhm="0.001498" res="331827.7" algo="FTMS"/>
<pk mz="497.047497" i="1722351.5" sn="10.49" a="2337.47" fwhm="0.001621" res="306597.1" algo="FTMS"/>
<pk mz="497.057317" i="8093682.5" sn="57.78" a="12740.51" fwhm="0.001607" res="309397.6" algo="FTMS"/>
<pk mz="497.068610" i="1673206.0" sn="10.12" a="2236.50" fwhm="0.001661" res="299286.6" algo="FTMS"/>
<pk mz="497.072569" i="2083319.3" sn="13.17" a="2879.07" fwhm="0.001599" res="310876.4" algo="FTMS"/>
<pk mz="497.087970" i="21866492.0" sn="160.01" a="36549.25" fwhm="0.001619" res="307065.9" algo="FTMS"/>
<pk mz="497.093690" i="13117438.0" sn="95.07" a="20203.53" fwhm="0.001531" res="324738.6" algo="FTMS"/>
<pk mz="497.104808" i="2994689.3" sn="19.93" a="4453.20" fwhm="0.001681" res="295793.5" algo="FTMS"/>
<pk mz="497.108881" i="1741570.5" sn="10.63" a="2020.96" fwhm="0.001521" res="326878.3" algo="FTMS"/>
<pk mz="497.116204" i="2581508.8" sn="16.87" a="3146.09" fwhm="0.001440" res="345169.3" algo="FTMS"/>
<pk mz="497.124354" i="7720967.0" sn="55.01" a="12045.61" fwhm="0.001574" res="315846.1" algo="FTMS"/>
<pk mz="497.130037" i="16779272.0" sn="122.25" a="27322.66" fwhm="0.001635" res="303983.2" algo="FTMS"/>
<pk mz="497.133343" i="1275914.0" sn="7.17" a="1673.12" fwhm="0.001732" res="286983.3" algo="FTMS"/>
<pk mz="497.141184" i="3243532.5" sn="21.78" a="4747.12" fwhm="0.001606" res="309477.5" algo="FTMS"/>
<pk mz="497.152522" i="3785744.0" sn="25.80" a="5909.15" fwhm="0.001739" res="285892.9" algo="FTMS"/>
<pk mz="497.158367" i="3544593.8" sn="24.01" a="5278.21" fwhm="0.001625" res="305908.2" algo="FTMS"/>
<pk mz="497.166393" i="10729492.0" sn="77.34" a="16949.64" fwhm="0.001595" res="311679.6" algo="FTMS"/>
<pk mz="497.202866" i="4348959.5" sn="29.98" a="6056.62" fwhm="0.001548" res="321126.8" algo="FTMS"/>
<pk mz="497.239322" i="2553386.8" sn="16.66" a="3062.62" fwhm="0.001416" res="351142.9" algo="FTMS"/>
<pk mz="497.275573" i="1889845.9" sn="11.73" a="2160.67" fwhm="0.001410" res="352693.4" algo="FTMS"/>
<pk mz="497.312132" i="1390401.1" sn="8.02" a="1398.53" fwhm="0.001330" res="373841.5" algo="FTMS"/>
<pk mz="498.031494" i="1544478.3" sn="9.17" a="1816.93" fwhm="0.001474" res="337857.8" algo="FTMS"/>
<pk mz="498.052612" i="1275684.8" sn="7.17" a="1238.30" fwhm="0.001567" res="317836.3" algo="FTMS"/>
<pk mz="498.060585" i="2182951.3" sn="13.91" a="2930.18" fwhm="0.001565" res="318255.7" algo="FTMS"/>
<pk mz="498.067940" i="2044201.5" sn="12.88" a="2904.59" fwhm="0.001670" res="298159.1" algo="FTMS"/>
<pk mz="498.078891" i="1360428.8" sn="7.80" a="1442.14" fwhm="0.001432" res="347869.8" algo="FTMS"/>
<pk mz="498.089045" i="2716976.0" sn="17.87" a="3438.68" fwhm="0.001460" res="341079.0" algo="FTMS"/>
<pk mz="498.091150" i="2521904.5" sn="16.42" a="3046.35" fwhm="0.001446" res="344463.6" algo="FTMS"/>
<pk mz="498.097107" i="3729714.5" sn="25.39" a="5180.93" fwhm="0.001524" res="326915.8" algo="FTMS"/>
<pk mz="498.115358" i="1513016.0" sn="8.93" a="1517.69" fwhm="0.001441" res="345723.7" algo="FTMS"/>
<pk mz="498.125380" i="4220219.0" sn="29.03" a="6866.56" fwhm="0.001726" res="288640.5" algo="FTMS"/>
<pk mz="498.127599" i="1579323.8" sn="9.42" a="1472.58" fwhm="0.001220" res="408271.9" algo="FTMS"/>
<pk mz="498.133425" i="4029757.5" sn="27.61" a="6012.31" fwhm="0.001609" res="309613.6" algo="FTMS"/>
<pk mz="498.136466" i="1419326.5" sn="8.24" a="1569.21" fwhm="0.001445" res="344650.7" algo="FTMS"/>
<pk mz="498.161710" i="2882374.3" sn="19.10" a="3874.59" fwhm="0.001498" res="332588.4" algo="FTMS"/>
<pk mz="498.169754" i="2602824.8" sn="17.02" a="3473.27" fwhm="0.001502" res="331561.3" algo="FTMS"/>
<pk mz="498.930305" i="1953328.9" sn="12.20" a="2361.61" fwhm="0.001484" res="336120.2" algo="FTMS"/>
<pk mz="499.015328" i="1839690.8" sn="11.36" a="1831.43" fwhm="0.001295" res="385259.3" algo="FTMS"/>
<pk mz="499.036551" i="2587217.3" sn="16.90" a="3456.06" fwhm="0.001618" res="308361.4" algo="FTMS"/>
<pk mz="499.051840" i="3308118.0" sn="22.25" a="4836.08" fwhm="0.001637" res="304849.5" algo="FTMS"/>
<pk mz="499.063176" i="2162777.3" sn="13.75" a="2854.32" fwhm="0.001574" res="317010.2" algo="FTMS"/>
<pk mz="499.073001" i="9673308.0" sn="69.50" a="15418.95" fwhm="0.001602" res="311500.8" algo="FTMS"/>
<pk mz="499.088261" i="2827873.0" sn="18.69" a="5912.20" fwhm="0.002118" res="235587.0" algo="FTMS"/>
<pk mz="499.099268" i="1483876.4" sn="8.71" a="1499.02" fwhm="0.001298" res="384649.3" algo="FTMS"/>
<pk mz="499.109300" i="13720167.0" sn="99.54" a="22950.05" fwhm="0.001672" res="298458.2" algo="FTMS"/>
<pk mz="499.119988" i="1512554.6" sn="8.93" a="1191.45" fwhm="0.001004" res="497196.7" algo="FTMS"/>
<pk mz="499.121690" i="3624555.0" sn="24.60" a="4116.29" fwhm="0.001275" res="391530.3" algo="FTMS"/>
<pk mz="499.124468" i="2746988.0" sn="18.09" a="3746.86" fwhm="0.001549" res="322170.9" algo="FTMS"/>
<pk mz="499.137939" i="1460848.1" sn="8.54" a="1856.53" fwhm="0.001587" res="314581.7" algo="FTMS"/>
<pk mz="499.145672" i="11782770.0" sn="85.16" a="19380.67" fwhm="0.001675" res="298078.2" algo="FTMS"/>
<pk mz="499.161079" i="1995383.1" sn="12.51" a="2475.98" fwhm="0.001463" res="341130.1" algo="FTMS"/>
<pk mz="499.182096" i="5553789.5" sn="38.92" a="8476.04" fwhm="0.001590" res="314047.9" algo="FTMS"/>
<pk mz="499.218513" i="3919496.5" sn="26.79" a="5670.43" fwhm="0.001542" res="323795.4" algo="FTMS"/>
<pk mz="499.254911" i="3737235.8" sn="25.44" a="5220.76" fwhm="0.001565" res="319085.0" algo="FTMS"/>
<pk mz="499.291256" i="1898654.6" sn="11.79" a="2147.69" fwhm="0.001457" res="342733.2" algo="FTMS"/>
<pk mz="500.047076" i="2414979.3" sn="15.62" a="2980.95" fwhm="0.001429" res="349866.5" algo="FTMS"/>
<pk mz="500.068276" i="1664905.8" sn="10.06" a="2058.29" fwhm="0.001521" res="328823.1" algo="FTMS"/>
<pk mz="500.076209" i="1723532.1" sn="10.49" a="2616.01" fwhm="0.001726" res="289655.9" algo="FTMS"/>
<pk mz="500.083402" i="2392462.3" sn="15.46" a="2866.77" fwhm="0.001391" res="359508.7" algo="FTMS"/>
<pk mz="500.094592" i="1586833.6" sn="9.48" a="2079.44" fwhm="0.001489" res="335794.9" algo="FTMS"/>
<pk mz="500.104839" i="2104212.8" sn="13.32" a="2566.79" fwhm="0.001499" res="333649.5" algo="FTMS"/>
<pk mz="500.112688" i="3826583.3" sn="26.10" a="5700.47" fwhm="0.001633" res="306270.2" algo="FTMS"/>
<pk mz="500.114874" i="2513303.8" sn="16.35" a="3086.09" fwhm="0.001493" res="335006.3" algo="FTMS"/>
<pk mz="500.119926" i="1677977.4" sn="10.15" a="1823.54" fwhm="0.001437" res="348011.9" algo="FTMS"/>
<pk mz="500.131065" i="1636764.8" sn="9.85" a="1981.24" fwhm="0.001516" res="329914.2" algo="FTMS"/>
<pk mz="500.141014" i="2241951.8" sn="14.34" a="2817.12" fwhm="0.001533" res="326336.3" algo="FTMS"/>
<pk mz="500.149145" i="2782626.0" sn="18.35" a="3790.79" fwhm="0.001571" res="318435.6" algo="FTMS"/>
<pk mz="501.031109" i="3575466.8" sn="24.23" a="5138.62" fwhm="0.001629" res="307624.8" algo="FTMS"/>
<pk mz="501.042455" i="1719982.1" sn="10.46" a="1902.06" fwhm="0.001447" res="346285.1" algo="FTMS"/>
<pk mz="501.052223" i="3922097.0" sn="26.81" a="5485.00" fwhm="0.001538" res="325832.3" algo="FTMS"/>
<pk mz="501.067462" i="4404405.5" sn="30.39" a="6699.22" fwhm="0.001653" res="303191.6" algo="FTMS"/>
<pk mz="501.078648" i="3249337.0" sn="21.81" a="5597.41" fwhm="0.001761" res="284517.9" algo="FTMS"/>
<pk mz="501.088643" i="7986364.0" sn="56.97" a="13434.78" fwhm="0.001685" res="297353.1" algo="FTMS"/>
<pk mz="501.103925" i="4752576.5" sn="32.97" a="6830.55" fwhm="0.001561" res="321002.4" algo="FTMS"/>
<pk mz="501.107009" i="1610689.5" sn="9.65" a="2029.39" fwhm="0.001874" res="267399.1" algo="FTMS"/>
<pk mz="501.114975" i="2678979.8" sn="17.58" a="3405.90" fwhm="0.001461" res="343059.4" algo="FTMS"/>
<pk mz="501.119388" i="2068165.1" sn="13.05" a="2289.58" fwhm="0.001354" res="370179.9" algo="FTMS"/>
<pk mz="501.124995" i="8723655.0" sn="62.45" a="13965.95" fwhm="0.001636" res="306275.8" algo="FTMS"/>
<pk mz="501.140269" i="4395211.5" sn="30.32" a="6390.63" fwhm="0.001487" res="336915.4" algo="FTMS"/>
<pk mz="501.143454" i="1365708.4" sn="7.83" a="1445.79" fwhm="0.001509" res="332048.8" algo="FTMS"/>
<pk mz="501.153575" i="1300431.4" sn="7.35" a="1186.26" fwhm="0.001298" res="386094.8" algo="FTMS"/>
<pk mz="501.161390" i="5257425.5" sn="36.72" a="8376.63" fwhm="0.001699" res="294931.0" algo="FTMS"/>
<pk mz="501.176633" i="2481878.3" sn="16.12" a="2800.35" fwhm="0.001409" res="355748.0" algo="FTMS"/>
<pk mz="501.197764" i="2812636.5" sn="18.57" a="3504.97" fwhm="0.001432" res="350115.8" algo="FTMS"/>
<pk mz="501.234197" i="3480295.5" sn="23.53" a="5167.58" fwhm="0.001660" res="301861.7" algo="FTMS"/>
<pk mz="501.270572" i="2610418.3" sn="17.07" a="3006.87" fwhm="0.001415" res="354240.8" algo="FTMS"/>
<pk mz="501.307168" i="1538813.3" sn="9.12" a="1596.42" fwhm="0.001324" res="378550.7" algo="FTMS"/>
<pk mz="502.062781" i="3346909.8" sn="22.54" a="4445.87" fwhm="0.001482" res="338864.8" algo="FTMS"/>
<pk mz="502.070806" i="1347552.0" sn="7.70" a="1187.99" fwhm="0.001303" res="385175.9" algo="FTMS"/>
<pk mz="502.073995" i="2067425.0" sn="13.04" a="2861.97" fwhm="0.001637" res="306787.1" algo="FTMS"/>
<pk mz="502.091932" i="1920742.3" sn="11.95" a="2774.29" fwhm="0.001786" res="281188.8" algo="FTMS"/>
<pk mz="502.099016" i="3444200.5" sn="23.26" a="5258.18" fwhm="0.001668" res="301093.5" algo="FTMS"/>
<pk mz="502.110398" i="2851819.8" sn="18.86" a="3982.39" fwhm="0.001544" res="325155.0" algo="FTMS"/>
<pk mz="502.120331" i="1525486.6" sn="9.02" a="2192.94" fwhm="0.001770" res="283718.5" algo="FTMS"/>
<pk mz="502.128402" i="1578481.0" sn="9.41" a="1832.10" fwhm="0.001497" res="335429.4" algo="FTMS"/>
<pk mz="502.135456" i="2204147.3" sn="14.05" a="2597.44" fwhm="0.001503" res="334167.7" algo="FTMS"/>
<pk mz="502.146725" i="1773302.5" sn="10.86" a="2560.10" fwhm="0.001681" res="298632.7" algo="FTMS"/>
<pk mz="502.164744" i="1466107.8" sn="8.58" a="1465.57" fwhm="0.001372" res="366101.2" algo="FTMS"/>
<pk mz="502.171867" i="1262589.9" sn="7.06" a="1201.12" fwhm="0.001283" res="391517.4" algo="FTMS"/>
<pk mz="502.237655" i="1448721.4" sn="8.45" a="1879.51" fwhm="0.001702" res="295154.0" algo="FTMS"/>
<pk mz="503.010332" i="1383156.6" sn="7.96" a="1427.61" fwhm="0.001380" res="364502.0" algo="FTMS"/>
<pk mz="503.046748" i="5432063.5" sn="38.01" a="8925.83" fwhm="0.001704" res="295203.3" algo="FTMS"/>
<pk mz="503.058076" i="2760962.8" sn="18.18" a="4650.31" fwhm="0.001858" res="270754.4" algo="FTMS"/>
<pk mz="503.067803" i="2861317.5" sn="18.93" a="4279.13" fwhm="0.001725" res="291637.4" algo="FTMS"/>
<pk mz="503.083088" i="6358794.0" sn="44.89" a="10011.91" fwhm="0.001638" res="307221.5" algo="FTMS"/>
<pk mz="503.086383" i="1534475.0" sn="9.08" a="1879.78" fwhm="0.001486" res="338561.2" algo="FTMS"/>
<pk mz="503.094274" i="4138765.3" sn="28.41" a="7458.09" fwhm="0.001779" res="282778.1" algo="FTMS"/>
<pk mz="503.104243" i="4156176.3" sn="28.54" a="6989.65" fwhm="0.001797" res="280043.6" algo="FTMS"/>
<pk mz="503.119420" i="7401236.5" sn="52.63" a="11319.85" fwhm="0.001607" res="312984.6" algo="FTMS"/>
<pk mz="503.122655" i="1418261.6" sn="8.22" a="1690.03" fwhm="0.001481" res="339767.9" algo="FTMS"/>
<pk mz="503.130691" i="2750232.0" sn="18.10" a="4222.02" fwhm="0.001755" res="286672.0" algo="FTMS"/>
<pk mz="503.140632" i="3863322.8" sn="26.37" a="6526.27" fwhm="0.001749" res="287605.4" algo="FTMS"/>
<pk mz="503.142818" i="2032923.5" sn="12.78" a="2348.13" fwhm="0.001406" res="357770.8" algo="FTMS"/>
<pk mz="503.155949" i="5273375.5" sn="36.83" a="8043.97" fwhm="0.001623" res="309980.3" algo="FTMS"/>
<pk mz="503.166715" i="1303842.5" sn="7.37" a="1818.65" fwhm="0.001698" res="296311.6" algo="FTMS"/>
<pk mz="503.177108" i="1684517.5" sn="10.19" a="1847.13" fwhm="0.001468" res="342737.6" algo="FTMS"/>
<pk mz="503.192302" i="3424554.0" sn="23.11" a="4879.46" fwhm="0.001607" res="313098.9" algo="FTMS"/>
<pk mz="503.213447" i="2216752.0" sn="14.14" a="2671.77" fwhm="0.001550" res="324661.6" algo="FTMS"/>
<pk mz="503.249727" i="2135354.8" sn="13.54" a="2451.74" fwhm="0.001367" res="368139.2" algo="FTMS"/>
<pk mz="503.286001" i="1726789.4" sn="10.51" a="2549.33" fwhm="0.001824" res="275883.1" algo="FTMS"/>
<pk mz="504.041866" i="2523169.3" sn="16.42" a="3742.00" fwhm="0.001704" res="295858.0" algo="FTMS"/>
<pk mz="504.078475" i="3830315.8" sn="26.12" a="6373.30" fwhm="0.001737" res="290231.0" algo="FTMS"/>
<pk mz="504.086477" i="2105902.3" sn="13.32" a="2975.55" fwhm="0.001653" res="304987.3" algo="FTMS"/>
<pk mz="504.089647" i="2328623.0" sn="14.97" a="3276.02" fwhm="0.001721" res="292842.9" algo="FTMS"/>
<pk mz="504.109901" i="50249780.0" z="-1" sn="370.67" a="86624.82" fwhm="0.001658" res="304136.5" algo="FTMS" component_name="Z" deconvoluted_molecular_mass="504.110716" deconvoluted_isotopic_mass="504.110710"/>
<pk mz="504.114814" i="3617846.3" sn="24.54" a="5986.00" fwhm="0.001774" res="284167.8" algo="FTMS"/>
<pk mz="504.123086" i="2098744.8" sn="13.27" a="2852.59" fwhm="0.001573" res="320396.7" algo="FTMS"/>
<pk mz="504.126046" i="2834489.5" sn="18.73" a="4068.93" fwhm="0.001591" res="316828.7" algo="FTMS"/>
<pk mz="504.146275" i="80904256.0" z="-1" sn="598.20" a="138172.89" fwhm="0.001653" res="305030.2" algo="FTMS" component_name="T" deconvoluted_molecular_mass="504.147033" deconvoluted_isotopic_mass="504.147084"/>
<pk mz="504.244966" i="1539420.0" sn="9.06" a="2088.61" fwhm="0.001545" res="326327.7" algo="FTMS"/>
<pk mz="504.307920" i="14213230.0" sn="102.60" a="24176.27" fwhm="0.001683" res="299570.1" algo="FTMS"/>
<pk mz="505.025861" i="2863932.8" sn="18.84" a="4625.52" fwhm="0.001752" res="288294.4" algo="FTMS"/>
<pk mz="505.062418" i="7102791.0" sn="50.12" a="11065.02" fwhm="0.001631" res="309734.7" algo="FTMS"/>
<pk mz="505.073677" i="3279178.3" sn="21.90" a="4975.51" fwhm="0.001594" res="316860.9" algo="FTMS"/>
<pk mz="505.083412" i="1857869.1" sn="11.41" a="2986.47" fwhm="0.002010" res="251304.6" algo="FTMS"/>
<pk mz="505.098796" i="9943378.0" sn="71.09" a="15723.16" fwhm="0.001624" res="310981.7" algo="FTMS"/>
<pk mz="505.102036" i="2187602.5" sn="13.85" a="2910.04" fwhm="0.001660" res="304230.0" algo="FTMS"/>
<pk mz="505.110045" i="4305236.5" sn="29.47" a="6735.67" fwhm="0.001658" res="304677.3" algo="FTMS"/>
<pk mz="505.113250" i="7500117.5" z="-1" sn="53.05" a="11705.29" fwhm="0.001613" res="313200.0" algo="FTMS" component_name="Z" deconvoluted_molecular_mass="504.110716" deconvoluted_isotopic_mass="505.114062"/>
<pk mz="505.119543" i="1897431.5" sn="11.70" a="4193.63" fwhm="0.002899" res="174240.4" algo="FTMS"/>
<pk mz="505.135175" i="12390748.0" sn="89.15" a="20375.46" fwhm="0.001664" res="303608.6" algo="FTMS"/>
<pk mz="505.138410" i="1643868.9" sn="9.83" a="2233.36" fwhm="0.001629" res="310174.4" algo="FTMS"/>
<pk mz="505.146502" i="2255199.3" sn="14.34" a="2742.62" fwhm="0.001468" res="344155.8" algo="FTMS"/>
<pk mz="505.149605" i="12984672.0" z="-1" sn="93.53" a="21849.74" fwhm="0.001682" res="300299.9" algo="FTMS" component_name="T" deconvoluted_molecular_mass="504.147033" deconvoluted_isotopic_mass="505.150418"/>
<pk mz="505.171502" i="6309222.5" sn="44.26" a="10450.97" fwhm="0.001703" res="296655.9" algo="FTMS"/>
<pk mz="505.207783" i="3579760.8" sn="24.12" a="5464.37" fwhm="0.001688" res="299248.6" algo="FTMS"/>
<pk mz="505.220883" i="1825652.5" sn="11.17" a="2356.47" fwhm="0.001578" res="320196.6" algo="FTMS"/>
<pk mz="505.311323" i="3736974.3" sn="25.28" a="5239.56" fwhm="0.001531" res="330116.8" algo="FTMS"/>
<pk mz="505.393220" i="4227493.5" sn="28.90" a="5892.61" fwhm="0.001548" res="326424.0" algo="FTMS"/>
<pk mz="506.057744" i="2821218.3" sn="18.52" a="4207.20" fwhm="0.001701" res="297571.8" algo="FTMS"/>
<pk mz="506.065785" i="2245732.5" sn="14.27" a="2992.00" fwhm="0.001625" res="311429.6" algo="FTMS"/>
<pk mz="506.094157" i="3427948.5" sn="23.00" a="5007.59" fwhm="0.001606" res="315174.7" algo="FTMS"/>
<pk mz="506.102064" i="2374766.8" sn="15.22" a="3135.58" fwhm="0.001563" res="323772.9" algo="FTMS"/>
<pk mz="506.105458" i="3891823.8" sn="26.42" a="6120.85" fwhm="0.001690" res="299384.0" algo="FTMS"/>
<pk mz="506.116759" i="1808499.0" z="-1" sn="11.05" a="2448.53" fwhm="0.001668" res="303422.4" algo="FTMS" component_name="Z" deconvoluted_molecular_mass="504.110716" deconvoluted_isotopic_mass="506.117575"/>
<pk mz="506.125543" i="4834933.5" sn="33.38" a="7360.04" fwhm="0.001593" res="317706.9" algo="FTMS"/>
<pk mz="506.130417" i="3444342.8" sn="23.12" a="4856.71" fwhm="0.001543" res="328032.2" algo="FTMS"/>
<pk mz="506.138594" i="2888313.3" sn="19.01" a="3786.25" fwhm="0.001520" res="332985.3" algo="FTMS"/>
<pk mz="506.141562" i="2003322.0" sn="12.48" a="3059.13" fwhm="0.001765" res="286806.3" algo="FTMS"/>
<pk mz="506.150655" i="2047100.6" z="-1" sn="12.81" a="2748.10" fwhm="0.001606" res="315178.4" algo="FTMS" component_name="T" deconvoluted_molecular_mass="504.147033" deconvoluted_isotopic_mass="506.151470"/>
<pk mz="506.166797" i="1934977.1" sn="11.98" a="2479.53" fwhm="0.001586" res="319233.3" algo="FTMS"/>
<pk mz="506.174969" i="2161795.5" sn="13.65" a="2780.59" fwhm="0.001555" res="325613.1" algo="FTMS"/>
<pk mz="506.396464" i="1338817.9" sn="7.58" a="2182.40" fwhm="0.002212" res="228958.6" algo="FTMS"/>
<pk mz="507.041729" i="5058422.5" sn="35.03" a="7743.65" fwhm="0.001636" res="309883.4" algo="FTMS"/>
<pk mz="507.078090" i="8035201.0" sn="57.00" a="13180.06" fwhm="0.001699" res="298386.8" algo="FTMS"/>
<pk mz="507.089279" i="3652484.0" sn="24.65" a="5132.24" fwhm="0.001578" res="321338.7" algo="FTMS"/>
<pk mz="507.108740" i="15573897.0" sn="112.64" a="26589.85" fwhm="0.001693" res="299474.8" algo="FTMS"/>
<pk mz="507.114401" i="11658123.0" sn="83.74" a="19094.82" fwhm="0.001668" res="303950.0" algo="FTMS"/>
<pk mz="507.117647" i="2355596.0" sn="15.08" a="3206.15" fwhm="0.001573" res="322477.2" algo="FTMS"/>
<pk mz="507.125656" i="3710350.3" sn="25.08" a="6674.20" fwhm="0.001839" res="275829.2" algo="FTMS"/>
<pk mz="507.150763" i="11770773.0" sn="84.57" a="19860.22" fwhm="0.001696" res="299065.9" algo="FTMS"/>
<pk mz="507.162085" i="1606808.3" sn="9.55" a="2738.09" fwhm="0.002229" res="227543.6" algo="FTMS"/>
<pk mz="507.187144" i="6383519.5" sn="44.81" a="10124.40" fwhm="0.001668" res="304101.9" algo="FTMS"/>
<pk mz="507.200283" i="1478563.0" sn="8.61" a="1618.23" fwhm="0.001417" res="357978.4" algo="FTMS"/>
<pk mz="507.223593" i="2635177.5" sn="17.14" a="3601.89" fwhm="0.001673" res="303196.0" algo="FTMS"/>
<pk mz="507.236628" i="1413037.1" sn="8.12" a="1541.37" fwhm="0.001635" res="310192.0" algo="FTMS"/>
<pk mz="508.036919" i="1711498.6" sn="10.33" a="2399.25" fwhm="0.001750" res="290381.8" algo="FTMS"/>
<pk mz="508.073315" i="3056276.5" sn="20.25" a="4321.28" fwhm="0.001626" res="312412.0" algo="FTMS"/>
<pk mz="508.081231" i="2107542.8" sn="13.25" a="3021.56" fwhm="0.001661" res="305963.9" algo="FTMS"/>
<pk mz="508.084649" i="1588375.8" sn="9.42" a="1559.42" fwhm="0.001357" res="374551.4" algo="FTMS"/>
<pk mz="508.109619" i="4471966.5" sn="30.70" a="7426.50" fwhm="0.001765" res="287869.3" algo="FTMS"/>
<pk mz="508.112079" i="2502815.3" sn="16.17" a="3129.55" fwhm="0.001502" res="338205.2" algo="FTMS"/>
<pk mz="508.117676" i="3138208.8" sn="20.85" a="4771.32" fwhm="0.001685" res="301538.4" algo="FTMS"/>
<pk mz="508.120886" i="2654369.8" sn="17.28" a="3560.36" fwhm="0.001592" res="319148.3" algo="FTMS"/>
<pk mz="508.141180" i="1756327.3" sn="10.66" a="2038.26" fwhm="0.001467" res="346478.9" algo="FTMS"/>
<pk mz="508.146110" i="3274408.5" sn="21.86" a="4854.29" fwhm="0.001637" res="310463.4" algo="FTMS"/>
<pk mz="508.154134" i="3315370.8" sn="22.16" a="4906.95" fwhm="0.001665" res="305204.4" algo="FTMS"/>
<pk mz="508.157111" i="1280939.6" sn="7.15" a="1318.61" fwhm="0.001547" res="328483.7" algo="FTMS"/>
<pk mz="508.182379" i="1765298.6" sn="10.72" a="2273.30" fwhm="0.001720" res="295485.4" algo="FTMS"/>
<pk mz="508.190332" i="1736372.8" sn="10.51" a="2555.85" fwhm="0.001866" res="272309.0" algo="FTMS"/>
<pk mz="509.020938" i="1599127.5" sn="9.49" a="1792.03" fwhm="0.001450" res="351076.3" algo="FTMS"/>
<pk mz="509.057247" i="6131105.5" sn="42.94" a="9503.33" fwhm="0.001638" res="310864.7" algo="FTMS"/>
<pk mz="509.068467" i="1785764.4" sn="10.87" a="2390.58" fwhm="0.001669" res="304983.7" algo="FTMS"/>
<pk mz="509.087941" i="3008425.8" sn="19.90" a="4255.89" fwhm="0.001662" res="306301.7" algo="FTMS"/>
<pk mz="509.093665" i="9915819.0" sn="70.87" a="16142.09" fwhm="0.001678" res="303371.2" algo="FTMS"/>
<pk mz="509.104940" i="2815406.3" sn="18.47" a="4303.09" fwhm="0.001798" res="283083.5" algo="FTMS"/>
<pk mz="509.130035" i="15017397.0" sn="108.53" a="25560.55" fwhm="0.001701" res="299303.8" algo="FTMS"/>
<pk mz="509.141176" i="2145720.0" sn="13.53" a="2740.50" fwhm="0.001545" res="329539.5" algo="FTMS"/>
<pk mz="509.166448" i="9602495.0" sn="68.56" a="16527.07" fwhm="0.001711" res="297598.3" algo="FTMS"/>
<pk mz="509.202898" i="4942281.0" sn="34.17" a="8443.97" fwhm="0.001709" res="297984.7" algo="FTMS"/>
<pk mz="509.239283" i="1526226.6" sn="8.96" a="1574.76" fwhm="0.001338" res="380580.8" algo="FTMS"/>
<pk mz="510.060613" i="2087343.3" sn="13.10" a="3116.75" fwhm="0.001858" res="274470.1" algo="FTMS"/>
<pk mz="510.088934" i="3301558.8" sn="22.06" a="4801.40" fwhm="0.001642" res="310632.8" algo="FTMS"/>
<pk mz="510.097029" i="2293945.0" sn="14.62" a="3031.42" fwhm="0.001486" res="343193.9" algo="FTMS"/>
<pk mz="510.100235" i="5027514.0" sn="34.79" a="7662.82" fwhm="0.001633" res="312323.2" algo="FTMS"/>
<pk mz="510.125327" i="4439744.5" sn="30.46" a="7649.96" fwhm="0.001839" res="277441.0" algo="FTMS"/>
<pk mz="510.127653" i="3942081.3" sn="26.78" a="5822.45" fwhm="0.001739" res="293424.6" algo="FTMS"/>
<pk mz="510.133339" i="3307202.8" sn="22.10" a="4578.13" fwhm="0.001573" res="324389.5" algo="FTMS"/>
<pk mz="510.136511" i="1309379.5" sn="7.35" a="1245.62" fwhm="0.001435" res="355497.1" algo="FTMS"/>
<pk mz="510.144477" i="1298629.6" sn="7.27" a="1408.23" fwhm="0.001572" res="324449.9" algo="FTMS"/>
<pk mz="510.161519" i="2063818.3" sn="12.92" a="3465.56" fwhm="0.001997" res="255400.6" algo="FTMS"/>
<pk mz="510.169724" i="2771660.5" sn="18.15" a="3682.76" fwhm="0.001558" res="327528.8" algo="FTMS"/>
<pk mz="510.206225" i="1486294.1" sn="8.66" a="1667.22" fwhm="0.001551" res="328992.7" algo="FTMS"/>
<pk mz="511.036352" i="2891185.8" sn="19.03" a="4361.93" fwhm="0.001741" res="293584.1" algo="FTMS"/>
<pk mz="511.072929" i="8499131.0" sn="60.41" a="14047.94" fwhm="0.001694" res="301698.7" algo="FTMS"/>
<pk mz="511.084233" i="1651390.3" sn="9.88" a="2533.65" fwhm="0.001773" res="288260.3" algo="FTMS"/>
<pk mz="511.103578" i="61310916.0" sn="450.19" a="109088.20" fwhm="0.001720" res="297203.0" algo="FTMS"/>
<pk mz="511.109364" i="10440645.0" sn="74.74" a="16462.80" fwhm="0.001593" res="320773.6" algo="FTMS"/>
<pk mz="511.120445" i="2714567.8" sn="17.72" a="4611.31" fwhm="0.001917" res="266673.6" algo="FTMS"/>
<pk mz="511.137697" i="2490316.3" sn="16.07" a="4127.11" fwhm="0.001886" res="270980.4" algo="FTMS"/>
<pk mz="511.145692" i="12595150.0" sn="90.64" a="21744.72" fwhm="0.001720" res="297161.8" algo="FTMS"/>
<pk mz="511.157097" i="1372625.4" sn="7.82" a="1237.27" fwhm="0.001371" res="372828.5" algo="FTMS"/>
<pk mz="511.182072" i="6398936.0" sn="44.91" a="10407.62" fwhm="0.001643" res="311196.3" algo="FTMS"/>
<pk mz="511.218573" i="2735073.5" sn="17.87" a="3763.42" fwhm="0.001539" res="332194.6" algo="FTMS"/>
<pk mz="511.254885" i="1917419.0" sn="11.84" a="2334.51" fwhm="0.001559" res="328004.2" algo="FTMS"/>
<pk mz="512.046896" i="1296313.0" sn="7.25" a="1027.19" fwhm="0.001352" res="378661.9" algo="FTMS"/>
<pk mz="512.068282" i="1708222.5" sn="10.29" a="2035.59" fwhm="0.001517" res="337611.1" algo="FTMS"/>
<pk mz="512.076186" i="2170048.5" sn="13.70" a="3072.36" fwhm="0.001714" res="298820.5" algo="FTMS"/>
<pk mz="512.083480" i="1492162.4" sn="8.70" a="1739.37" fwhm="0.001479" res="346336.2" algo="FTMS"/>
<pk mz="512.106876" i="7315656.5" sn="51.68" a="12441.36" fwhm="0.001697" res="301725.5" algo="FTMS"/>
<pk mz="512.112645" i="3340490.0" sn="22.34" a="4840.86" fwhm="0.001642" res="311899.4" algo="FTMS"/>
<pk mz="512.141011" i="3625681.3" sn="24.44" a="5617.77" fwhm="0.001696" res="302030.1" algo="FTMS"/>
<pk mz="512.149010" i="3021011.3" sn="19.98" a="5422.88" fwhm="0.001825" res="280672.0" algo="FTMS"/>
<pk mz="512.152333" i="1398740.1" sn="8.01" a="2114.34" fwhm="0.002177" res="235273.5" algo="FTMS"/>
<pk mz="512.177411" i="1671898.6" sn="10.03" a="1729.35" fwhm="0.001394" res="367536.3" algo="FTMS"/>
<pk mz="512.185544" i="1829852.8" sn="11.19" a="2300.62" fwhm="0.001636" res="313109.7" algo="FTMS"/>
<pk mz="513.031056" i="2092468.8" sn="13.13" a="2615.77" fwhm="0.001554" res="330201.2" algo="FTMS"/>
<pk mz="513.042209" i="1342903.6" sn="7.60" a="1767.78" fwhm="0.001684" res="304589.3" algo="FTMS"/>
<pk mz="513.052178" i="4107706.3" sn="28.00" a="6339.59" fwhm="0.001681" res="305165.7" algo="FTMS"/>
<pk mz="513.067542" i="2340798.0" sn="14.96" a="3037.13" fwhm="0.001553" res="330457.4" algo="FTMS"/>
<pk mz="513.078572" i="1602752.9" sn="9.51" a="1987.13" fwhm="0.001577" res="325423.2" algo="FTMS"/>
<pk mz="513.088635" i="8681923.0" sn="61.76" a="14710.89" fwhm="0.001730" res="296526.1" algo="FTMS"/>
<pk mz="513.103938" i="2628551.3" sn="17.08" a="4314.32" fwhm="0.001770" res="289941.8" algo="FTMS"/>
<pk mz="513.110391" i="6202825.0" sn="43.46" a="10017.98" fwhm="0.001670" res="307283.1" algo="FTMS"/>
<pk mz="513.114945" i="1355978.0" sn="7.69" a="1953.46" fwhm="0.001877" res="273439.0" algo="FTMS"/>
<pk mz="513.124982" i="10428877.0" sn="74.65" a="17991.98" fwhm="0.001759" res="291748.4" algo="FTMS"/>
<pk mz="513.135977" i="1483471.4" sn="8.63" a="1991.10" fwhm="0.001981" res="259034.3" algo="FTMS"/>
<pk mz="513.140214" i="1993424.5" sn="12.40" a="2852.41" fwhm="0.001706" res="300711.5" algo="FTMS"/>
<pk mz="513.149265" i="2764242.8" sn="18.09" a="4478.03" fwhm="0.001824" res="281355.9" algo="FTMS"/>
<pk mz="513.161370" i="7844310.0" sn="55.58" a="13362.64" fwhm="0.001761" res="291421.8" algo="FTMS"/>
<pk mz="513.176568" i="1618905.6" sn="9.63" a="1798.09" fwhm="0.001565" res="327925.2" algo="FTMS"/>
<pk mz="513.197903" i="3853791.0" sn="26.13" a="5680.56" fwhm="0.001644" res="312162.3" algo="FTMS"/>
<pk mz="513.234315" i="2870760.3" sn="18.87" a="4484.60" fwhm="0.001740" res="294993.4" algo="FTMS"/>
<pk mz="513.270724" i="2045937.4" sn="12.78" a="2852.71" fwhm="0.001637" res="313532.4" algo="FTMS"/>
<pk mz="513.306789" i="1872890.5" sn="11.51" a="2363.33" fwhm="0.001513" res="339346.6" algo="FTMS"/>
<pk mz="514.026357" i="1374894.9" sn="7.83" a="1156.17" fwhm="0.001333" res="385694.5" algo="FTMS"/>
<pk mz="514.062776" i="2030775.9" sn="12.67" a="2745.07" fwhm="0.001681" res="305801.7" algo="FTMS"/>
<pk mz="514.074089" i="1992378.6" sn="12.39" a="2892.85" fwhm="0.001749" res="293955.8" algo="FTMS"/>
<pk mz="514.083801" i="1412029.1" sn="8.10" a="1845.36" fwhm="0.001659" res="309890.0" algo="FTMS"/>
<pk mz="514.091960" i="2262719.3" sn="14.38" a="3379.83" fwhm="0.001804" res="285010.0" algo="FTMS"/>
<pk mz="514.098912" i="2263233.0" sn="14.39" a="2958.14" fwhm="0.001571" res="327209.9" algo="FTMS"/>
<pk mz="514.110207" i="1646275.6" sn="9.83" a="2256.15" fwhm="0.001706" res="301280.2" algo="FTMS"/>
<pk mz="514.113322" i="1562820.5" sn="9.22" a="2112.26" fwhm="0.001749" res="294013.3" algo="FTMS"/>
<pk mz="514.120273" i="1993926.3" sn="12.40" a="3509.64" fwhm="0.002108" res="243838.5" algo="FTMS"/>
<pk mz="514.128376" i="2964680.3" sn="19.56" a="4381.23" fwhm="0.001675" res="306889.2" algo="FTMS"/>
<pk mz="514.135474" i="1438154.0" sn="8.30" a="1500.79" fwhm="0.001464" res="351137.1" algo="FTMS"/>
<pk mz="514.146610" i="1448652.8" sn="8.37" a="1305.26" fwhm="0.001230" res="417971.1" algo="FTMS"/>
<pk mz="514.156648" i="2482383.3" sn="16.00" a="3675.52" fwhm="0.001653" res="311041.4" algo="FTMS"/>
<pk mz="514.164725" i="2197713.3" sn="13.90" a="3229.52" fwhm="0.001831" res="280735.5" algo="FTMS"/>
<pk mz="515.046800" i="3743658.0" sn="25.31" a="5289.90" fwhm="0.001590" res="323848.9" algo="FTMS"/>
<pk mz="515.057912" i="2233772.8" sn="14.17" a="3370.13" fwhm="0.001699" res="303221.5" algo="FTMS"/>
<pk mz="515.067856" i="4645807.5" sn="31.97" a="7601.88" fwhm="0.001738" res="296288.5" algo="FTMS"/>
<pk mz="515.083190" i="3924915.0" sn="26.65" a="6525.97" fwhm="0.001754" res="293736.2" algo="FTMS"/>
<pk mz="515.094334" i="2866101.8" sn="18.83" a="4228.87" fwhm="0.001634" res="315194.7" algo="FTMS"/>
<pk mz="515.104204" i="8070072.0" sn="57.24" a="14114.32" fwhm="0.001787" res="288263.3" algo="FTMS"/>
<pk mz="515.119556" i="4109244.0" sn="28.01" a="6465.63" fwhm="0.001711" res="301146.7" algo="FTMS"/>
<pk mz="515.134937" i="5308351.5" sn="36.86" a="9816.33" fwhm="0.001793" res="287367.9" algo="FTMS"/>
<pk mz="515.140590" i="6742977.0" sn="47.45" a="10922.53" fwhm="0.001706" res="301908.5" algo="FTMS"/>
<pk mz="515.155860" i="3016644.8" sn="19.94" a="4284.10" fwhm="0.001666" res="309293.0" algo="FTMS"/>
<pk mz="515.176938" i="3599817.8" sn="24.25" a="6124.25" fwhm="0.001859" res="277137.0" algo="FTMS"/>
<pk mz="515.192111" i="1418701.5" sn="8.15" a="1246.34" fwhm="0.001322" res="389715.8" algo="FTMS"/>
<pk mz="515.213303" i="2374610.8" sn="15.21" a="3153.69" fwhm="0.001723" res="299069.1" algo="FTMS"/>
<pk mz="515.228544" i="1365462.4" sn="7.76" a="1429.02" fwhm="0.001448" res="355842.3" algo="FTMS"/>
<pk mz="515.249795" i="2702811.5" sn="17.63" a="4295.12" fwhm="0.001678" res="307152.4" algo="FTMS"/>
<pk mz="515.286348" i="1799396.4" sn="10.96" a="2456.39" fwhm="0.001661" res="310251.2" algo="FTMS"/>
<pk mz="516.042140" i="1835674.1" sn="11.23" a="2289.51" fwhm="0.001489" res="346546.1" algo="FTMS"/>
<pk mz="516.050072" i="1303964.1" sn="7.30" a="1565.27" fwhm="0.001692" res="304960.1" algo="FTMS"/>
<pk mz="516.071092" i="1730465.1" sn="10.45" a="2215.65" fwhm="0.001689" res="305536.5" algo="FTMS"/>
<pk mz="516.078359" i="2512034.8" sn="16.22" a="3506.00" fwhm="0.001664" res="310132.0" algo="FTMS"/>
<pk mz="516.086525" i="1349540.8" sn="7.64" a="1241.93" fwhm="0.001370" res="376639.3" algo="FTMS"/>
<pk mz="516.089670" i="2615973.5" sn="16.99" a="3810.73" fwhm="0.001630" res="316608.8" algo="FTMS"/>
<pk mz="516.107629" i="2130345.8" sn="13.40" a="3443.91" fwhm="0.001922" res="268462.6" algo="FTMS"/>
<pk mz="516.114773" i="2490539.5" sn="16.06" a="3128.32" fwhm="0.001424" res="362545.3" algo="FTMS"/>
<pk mz="516.123175" i="1291053.5" sn="7.21" a="2115.38" fwhm="0.002483" res="207889.3" algo="FTMS"/>
<pk mz="516.126059" i="2378926.3" sn="15.24" a="3417.00" fwhm="0.001655" res="311818.9" algo="FTMS"/>
<pk mz="516.143825" i="1572018.5" sn="9.28" a="2038.40" fwhm="0.001640" res="314734.3" algo="FTMS"/>
<pk mz="517.025914" i="2850178.5" sn="18.71" a="4381.85" fwhm="0.001753" res="294920.6" algo="FTMS"/>
<pk mz="517.046884" i="1323911.3" sn="7.45" a="1393.99" fwhm="0.001473" res="351051.8" algo="FTMS"/>
<pk mz="517.062331" i="5459339.0" sn="37.97" a="10291.26" fwhm="0.001845" res="280305.4" algo="FTMS"/>
<pk mz="517.066011" i="1266443.8" sn="7.02" a="1818.96" fwhm="0.001921" res="269159.8" algo="FTMS"/>
<pk mz="517.073540" i="3349901.5" sn="22.40" a="5236.55" fwhm="0.001713" res="301925.3" algo="FTMS"/>
<pk mz="517.083448" i="3442063.8" sn="23.08" a="6568.24" fwhm="0.001915" res="269959.4" algo="FTMS"/>
<pk mz="517.098761" i="5691795.5" sn="39.68" a="9674.08" fwhm="0.001781" res="290328.0" algo="FTMS"/>
<pk mz="517.102292" i="1750164.1" sn="10.59" a="2574.68" fwhm="0.001841" res="280872.0" algo="FTMS"/>
<pk mz="517.110083" i="3035542.0" sn="20.08" a="4874.24" fwhm="0.001768" res="292513.1" algo="FTMS"/>
<pk mz="517.119958" i="3951000.3" sn="26.84" a="6784.77" fwhm="0.001811" res="285485.5" algo="FTMS"/>
<pk mz="517.135129" i="5749148.0" sn="40.11" a="9542.13" fwhm="0.001714" res="301761.7" algo="FTMS"/>
<pk mz="517.138543" i="1351068.6" sn="7.65" a="1479.81" fwhm="0.001655" res="312400.2" algo="FTMS"/>
<pk mz="517.146688" i="1685790.5" sn="10.12" a="4646.23" fwhm="0.003574" res="144681.0" algo="FTMS"/>
<pk mz="517.156297" i="3014048.8" sn="19.92" a="4752.10" fwhm="0.001700" res="304164.5" algo="FTMS"/>
<pk mz="517.171588" i="3803556.3" sn="25.75" a="5523.96" fwhm="0.001610" res="321234.7" algo="FTMS"/>
<pk mz="517.192686" i="1479593.3" sn="8.60" a="1782.80" fwhm="0.001557" res="332195.2" algo="FTMS"/>
<pk mz="517.208037" i="1585836.8" sn="9.38" a="1986.35" fwhm="0.001510" res="342561.7" algo="FTMS"/>
<pk mz="517.228919" i="1791921.6" sn="10.90" a="2208.39" fwhm="0.001478" res="349877.5" algo="FTMS"/>
<pk mz="517.265303" i="1988026.1" sn="12.35" a="2385.16" fwhm="0.001498" res="345318.6" algo="FTMS"/>
<pk mz="518.057774" i="2679920.5" sn="17.45" a="3836.01" fwhm="0.001641" res="315655.2" algo="FTMS"/>
<pk mz="518.065783" i="1591922.3" sn="9.42" a="2067.04" fwhm="0.001456" res="355786.9" algo="FTMS"/>
<pk mz="518.093994" i="2887800.8" sn="18.99" a="4217.75" fwhm="0.001697" res="305260.2" algo="FTMS"/>
<pk mz="518.102297" i="2086522.5" sn="13.07" a="2780.32" fwhm="0.001619" res="320046.8" algo="FTMS"/>
<pk mz="518.105349" i="3610747.3" sn="24.32" a="5748.80" fwhm="0.001763" res="293845.3" algo="FTMS"/>
<pk mz="518.125516" i="53251712.0" z="-1" sn="390.69" a="97984.22" fwhm="0.001767" res="293268.1" algo="FTMS" component_name="Y" deconvoluted_molecular_mass="518.126324" deconvoluted_isotopic_mass="518.126372"/>
<pk mz="518.130296" i="2543745.0" sn="16.45" a="3613.29" fwhm="0.001634" res="317050.5" algo="FTMS"/>
<pk mz="518.161914" i="2331272.0" sn="14.88" a="3215.24" fwhm="0.001663" res="311513.2" algo="FTMS"/>
<pk mz="518.166926" i="1835145.3" sn="11.22" a="2011.21" fwhm="0.001396" res="371054.4" algo="FTMS"/>
<pk mz="519.041668" i="4493134.0" sn="30.83" a="6794.84" fwhm="0.001623" res="319870.1" algo="FTMS"/>
<pk mz="519.070066" i="1490004.5" sn="8.67" a="1862.78" fwhm="0.001624" res="319542.5" algo="FTMS"/>
<pk mz="519.078048" i="6150998.0" sn="43.07" a="10806.41" fwhm="0.001800" res="288446.3" algo="FTMS"/>
<pk mz="519.089197" i="3424600.8" sn="22.95" a="6217.57" fwhm="0.002041" res="254351.4" algo="FTMS"/>
<pk mz="519.098916" i="1878106.9" sn="11.53" a="3086.32" fwhm="0.002132" res="243438.9" algo="FTMS"/>
<pk mz="519.114367" i="8793950.0" sn="62.58" a="15061.30" fwhm="0.001772" res="293000.7" algo="FTMS"/>
<pk mz="519.117832" i="1790047.1" sn="10.88" a="2825.13" fwhm="0.001910" res="271767.6" algo="FTMS"/>
<pk mz="519.125636" i="3814240.8" sn="25.82" a="6382.42" fwhm="0.001885" res="275356.2" algo="FTMS"/>
<pk mz="519.128849" i="9209698.0" z="-1" sn="65.64" a="15662.23" fwhm="0.001766" res="293975.8" algo="FTMS" component_name="Y" deconvoluted_molecular_mass="518.126324" deconvoluted_isotopic_mass="519.129708"/>
<pk mz="519.150771" i="7589734.5" sn="53.69" a="13100.50" fwhm="0.001738" res="298656.2" algo="FTMS"/>
<pk mz="519.154037" i="1550695.1" sn="9.12" a="1696.96" fwhm="0.001574" res="329888.9" algo="FTMS"/>
<pk mz="519.162260" i="1667177.0" sn="9.98" a="2693.66" fwhm="0.002040" res="254526.3" algo="FTMS"/>
<pk mz="519.187136" i="5182318.5" sn="35.92" a="8711.91" fwhm="0.001772" res="292940.0" algo="FTMS"/>
<pk mz="519.223542" i="1950070.5" sn="12.07" a="2135.39" fwhm="0.001545" res="336049.2" algo="FTMS"/>
<pk mz="520.073244" i="3719217.3" sn="25.10" a="5813.74" fwhm="0.001765" res="294713.8" algo="FTMS"/>
<pk mz="520.081437" i="1614643.0" sn="9.58" a="1918.44" fwhm="0.001775" res="293060.3" algo="FTMS"/>
<pk mz="520.084561" i="1430323.6" sn="8.22" a="1707.09" fwhm="0.001657" res="313795.1" algo="FTMS"/>
<pk mz="520.104875" i="1984312.1" sn="12.31" a="2968.83" fwhm="0.001787" res="291004.0" algo="FTMS"/>
<pk mz="520.109647" i="3603513.3" sn="24.24" a="5753.81" fwhm="0.001718" res="302752.3" algo="FTMS"/>
<pk mz="520.112205" i="2295353.8" sn="14.60" a="3474.55" fwhm="0.001822" res="285504.2" algo="FTMS"/>
<pk mz="520.117760" i="2584123.0" sn="16.73" a="3926.12" fwhm="0.001758" res="295779.4" algo="FTMS"/>
<pk mz="520.120911" i="3067451.5" sn="20.29" a="4366.19" fwhm="0.001636" res="317891.6" algo="FTMS"/>
<pk mz="520.129965" i="1327165.5" z="-1" sn="7.46" a="1202.26" fwhm="0.001239" res="419698.5" algo="FTMS" component_name="Y" deconvoluted_molecular_mass="518.126324" deconvoluted_isotopic_mass="520.130827"/>
<pk mz="520.146034" i="2989121.0" sn="19.71" a="4611.57" fwhm="0.001740" res="299013.3" algo="FTMS"/>
<pk mz="520.154245" i="2315330.8" sn="14.75" a="2837.42" fwhm="0.001502" res="346214.4" algo="FTMS"/>
<pk mz="520.157298" i="1323587.5" sn="7.43" a="1556.37" fwhm="0.001733" res="300091.6" algo="FTMS"/>
<pk mz="520.182276" i="1983048.9" sn="12.30" a="2786.01" fwhm="0.001707" res="304790.0" algo="FTMS"/>
<pk mz="520.190695" i="1698890.8" sn="10.20" a="2327.30" fwhm="0.001782" res="291951.5" algo="FTMS"/>
<pk mz="520.203459" i="1306445.5" sn="7.31" a="1415.46" fwhm="0.001520" res="342168.2" algo="FTMS"/>
<pk mz="521.020971" i="1767165.0" sn="10.70" a="2225.86" fwhm="0.001686" res="309098.9" algo="FTMS"/>
<pk mz="521.057298" i="5637381.0" sn="39.24" a="9594.54" fwhm="0.001731" res="300974.6" algo="FTMS"/>
<pk mz="521.068580" i="1937671.1" sn="11.96" a="2450.36" fwhm="0.001658" res="314363.3" algo="FTMS"/>
<pk mz="521.093650" i="8648972.0" sn="61.45" a="15016.73" fwhm="0.001797" res="289902.6" algo="FTMS"/>
<pk mz="521.105017" i="3997967.0" sn="27.15" a="6902.40" fwhm="0.001836" res="283827.4" algo="FTMS"/>
<pk mz="521.118864" i="3320593.8" sn="22.16" a="6019.42" fwhm="0.001938" res="268898.6" algo="FTMS"/>
<pk mz="521.130112" i="10836244.0" sn="77.57" a="18374.88" fwhm="0.001745" res="298698.4" algo="FTMS"/>
<pk mz="521.133524" i="2550549.0" sn="16.48" a="4280.69" fwhm="0.001872" res="278322.3" algo="FTMS"/>
<pk mz="521.141195" i="2404630.5" sn="15.40" a="3818.94" fwhm="0.001765" res="295328.0" algo="FTMS"/>
<pk mz="521.166443" i="9023772.0" sn="64.21" a="15709.73" fwhm="0.001787" res="291719.3" algo="FTMS"/>
<pk mz="521.202823" i="4303139.5" sn="29.40" a="6691.65" fwhm="0.001705" res="305753.2" algo="FTMS"/>
<pk mz="521.216038" i="1277478.4" sn="7.09" a="1250.53" fwhm="0.001404" res="371184.6" algo="FTMS"/>
<pk mz="521.239564" i="1307947.4" sn="7.32" a="1379.28" fwhm="0.001489" res="349979.7" algo="FTMS"/>
<pk mz="521.252086" i="2052398.0" sn="12.81" a="3246.44" fwhm="0.001784" res="292128.7" algo="FTMS"/>
<pk mz="522.052405" i="1532629.8" sn="8.97" a="1882.09" fwhm="0.001664" res="313741.1" algo="FTMS"/>
<pk mz="522.060432" i="2081239.4" sn="13.02" a="2625.71" fwhm="0.001623" res="321574.3" algo="FTMS"/>
<pk mz="522.088890" i="3493341.3" sn="23.43" a="5504.01" fwhm="0.001709" res="305580.2" algo="FTMS"/>
<pk mz="522.096984" i="2038239.0" sn="12.70" a="2960.95" fwhm="0.001686" res="309655.7" algo="FTMS"/>
<pk mz="522.100104" i="1923039.6" sn="11.85" a="2367.08" fwhm="0.001566" res="333501.0" algo="FTMS"/>
<pk mz="522.120477" i="2109923.8" sn="13.23" a="3368.42" fwhm="0.001987" res="262788.3" algo="FTMS"/>
<pk mz="522.125290" i="3758052.8" sn="25.38" a="6637.61" fwhm="0.001935" res="269826.4" algo="FTMS"/>
<pk mz="522.133310" i="3522534.5" sn="23.64" a="5627.05" fwhm="0.001758" res="296998.2" algo="FTMS"/>
<pk mz="522.136476" i="1642471.1" sn="9.78" a="2110.76" fwhm="0.001608" res="324672.0" algo="FTMS"/>
<pk mz="522.156846" i="12452331.0" sn="89.49" a="22195.86" fwhm="0.001760" res="296700.8" algo="FTMS"/>
<pk mz="522.161657" i="2487788.5" sn="16.01" a="3503.89" fwhm="0.001658" res="314947.6" algo="FTMS"/>
<pk mz="522.169680" i="2288110.0" sn="14.54" a="3293.18" fwhm="0.001685" res="309956.4" algo="FTMS"/>
<pk mz="522.198248" i="1605620.0" sn="9.51" a="2087.06" fwhm="0.001603" res="325708.5" algo="FTMS"/>
<pk mz="523.036504" i="4084383.5" sn="27.79" a="7084.87" fwhm="0.001897" res="275780.7" algo="FTMS"/>
<pk mz="523.072918" i="6892199.0" sn="48.49" a="11381.76" fwhm="0.001720" res="304182.5" algo="FTMS"/>
<pk mz="523.084157" i="2892457.3" sn="19.00" a="4665.00" fwhm="0.001816" res="288080.5" algo="FTMS"/>
<pk mz="523.103702" i="4049581.3" sn="27.53" a="6403.67" fwhm="0.001734" res="301729.3" algo="FTMS"/>
<pk mz="523.109325" i="10212014.0" sn="72.97" a="17741.56" fwhm="0.001782" res="293596.9" algo="FTMS"/>
<pk mz="523.112561" i="1441967.0" sn="8.30" a="1792.43" fwhm="0.001702" res="307373.9" algo="FTMS"/>
<pk mz="523.120648" i="2825392.5" sn="18.50" a="4138.77" fwhm="0.001663" res="314586.3" algo="FTMS"/>
<pk mz="523.145703" i="11676342.0" sn="83.77" a="20571.12" fwhm="0.001798" res="290920.5" algo="FTMS"/>
<pk mz="523.156884" i="2402488.0" sn="15.38" a="3660.29" fwhm="0.001853" res="282315.4" algo="FTMS"/>
<pk mz="523.160072" i="2187448.5" sn="13.80" a="3333.00" fwhm="0.001821" res="287310.7" algo="FTMS"/>
<pk mz="523.182100" i="6854333.0" sn="48.21" a="11766.28" fwhm="0.001798" res="290981.3" algo="FTMS"/>
<pk mz="523.218394" i="2868420.3" sn="18.82" a="5045.73" fwhm="0.001905" res="274668.6" algo="FTMS"/>
<pk mz="523.231607" i="1269447.0" sn="7.03" a="1347.96" fwhm="0.001493" res="350384.6" algo="FTMS"/>
<pk mz="524.068043" i="2064238.0" sn="12.89" a="2875.32" fwhm="0.001653" res="317072.7" algo="FTMS"/>
<pk mz="524.076339" i="1343087.6" sn="7.57" a="1582.16" fwhm="0.001546" res="338919.7" algo="FTMS"/>
<pk mz="524.104622" i="3174261.3" sn="21.07" a="5358.21" fwhm="0.001744" res="300593.1" algo="FTMS"/>
<pk mz="524.112886" i="2680182.8" sn="17.43" a="4132.65" fwhm="0.001741" res="301045.4" algo="FTMS"/>
<pk mz="524.115964" i="12094327.0" sn="86.85" a="21351.24" fwhm="0.001786" res="293395.1" algo="FTMS"/>
<pk mz="524.123788" i="1342329.0" sn="7.57" a="1689.70" fwhm="0.001746" res="300143.6" algo="FTMS"/>
<pk mz="524.141030" i="3711868.3" sn="25.04" a="5644.93" fwhm="0.001677" res="312628.9" algo="FTMS"/>
<pk mz="524.149111" i="3216254.0" sn="21.38" a="4954.34" fwhm="0.001785" res="293719.9" algo="FTMS"/>
<pk mz="524.160511" i="2182016.3" sn="13.76" a="3175.64" fwhm="0.001705" res="307414.1" algo="FTMS"/>
<pk mz="524.177373" i="2002307.5" sn="12.43" a="2584.19" fwhm="0.001517" res="345468.8" algo="FTMS"/>
<pk mz="524.185549" i="2208645.3" sn="13.95" a="3191.28" fwhm="0.001769" res="296314.6" algo="FTMS"/>
<pk mz="524.276210" i="1318551.0" sn="7.39" a="1709.55" fwhm="0.001910" res="274434.4" algo="FTMS"/>
<pk mz="525.031199" i="1379370.1" sn="7.84" a="1423.80" fwhm="0.001378" res="381065.6" algo="FTMS"/>
<pk mz="525.052245" i="4695086.0" sn="32.29" a="7493.94" fwhm="0.001718" res="305702.5" algo="FTMS"/>
<pk mz="525.088620" i="7834677.0" sn="55.44" a="13459.94" fwhm="0.001771" res="296521.5" algo="FTMS"/>
<pk mz="525.119229" i="192894016.0" z="-1" sn="1419.98" a="332411.97" fwhm="0.001757" res="298888.3" algo="FTMS" component_name="J" deconvoluted_molecular_mass="525.120035" deconvoluted_isotopic_mass="525.120109"/>
<pk mz="525.124898" i="10241084.0" sn="73.18" a="18377.50" fwhm="0.001824" res="287958.7" algo="FTMS"/>
<pk mz="525.161323" i="8584259.0" sn="60.96" a="15214.68" fwhm="0.001792" res="293044.5" algo="FTMS"/>
<pk mz="525.172603" i="1314885.3" sn="7.36" a="1535.40" fwhm="0.001636" res="321070.7" algo="FTMS"/>
<pk mz="525.189847" i="1509448.6" sn="8.80" a="1756.33" fwhm="0.001651" res="318180.2" algo="FTMS"/>
<pk mz="525.197804" i="3749962.3" sn="25.32" a="5927.51" fwhm="0.001763" res="297899.9" algo="FTMS"/>
<pk mz="525.234312" i="1726033.1" sn="10.39" a="1937.59" fwhm="0.001443" res="364046.5" algo="FTMS"/>
<pk mz="526.073949" i="1490928.8" sn="8.66" a="1729.99" fwhm="0.001603" res="328093.9" algo="FTMS"/>
<pk mz="526.083978" i="1817330.6" sn="11.07" a="2393.70" fwhm="0.001639" res="321014.9" algo="FTMS"/>
<pk mz="526.091965" i="2695412.3" sn="17.54" a="5150.75" fwhm="0.002100" res="250511.7" algo="FTMS"/>
<pk mz="526.122665" i="21914874.0" z="-1" sn="159.26" a="41568.73" fwhm="0.001847" res="284848.2" algo="FTMS" component_name="J" deconvoluted_molecular_mass="525.120035" deconvoluted_isotopic_mass="526.123548"/>
<pk mz="526.128380" i="3399419.0" sn="22.73" a="5383.03" fwhm="0.001796" res="293025.5" algo="FTMS"/>
<pk mz="526.156706" i="2009344.4" sn="12.48" a="2579.46" fwhm="0.001605" res="327923.9" algo="FTMS"/>
<pk mz="526.164762" i="2430209.8" sn="15.58" a="3477.88" fwhm="0.001684" res="312357.0" algo="FTMS"/>
<pk mz="526.201185" i="1327368.6" sn="7.45" a="1332.64" fwhm="0.001466" res="358965.6" algo="FTMS"/>
<pk mz="527.031420" i="1590434.8" sn="9.39" a="1752.91" fwhm="0.001588" res="331928.5" algo="FTMS"/>
<pk mz="527.046642" i="2057637.5" sn="12.84" a="2625.82" fwhm="0.001606" res="328095.8" algo="FTMS"/>
<pk mz="527.057903" i="1392807.6" sn="7.93" a="1850.99" fwhm="0.001640" res="321358.2" algo="FTMS"/>
<pk mz="527.067836" i="5103017.5" sn="35.29" a="8340.08" fwhm="0.001787" res="294865.0" algo="FTMS"/>
<pk mz="527.083163" i="1913772.3" sn="11.78" a="2180.54" fwhm="0.001498" res="351830.4" algo="FTMS"/>
<pk mz="527.094333" i="1359278.3" sn="7.69" a="1282.06" fwhm="0.001293" res="407704.3" algo="FTMS"/>
<pk mz="527.104215" i="7759280.0" sn="54.88" a="13998.46" fwhm="0.001796" res="293415.6" algo="FTMS"/>
<pk mz="527.119349" i="1410482.9" sn="8.06" a="1566.94" fwhm="0.001474" res="357495.0" algo="FTMS"/>
<pk mz="527.123444" i="5217715.5" z="-1" sn="36.14" a="9452.16" fwhm="0.001863" res="282935.2" algo="FTMS" component_name="J" deconvoluted_molecular_mass="525.120035" deconvoluted_isotopic_mass="527.124330"/>
<pk mz="527.140604" i="7812534.5" sn="55.27" a="13794.83" fwhm="0.001818" res="289938.7" algo="FTMS"/>
<pk mz="527.151727" i="1371320.8" sn="7.78" a="1384.31" fwhm="0.001429" res="368905.4" algo="FTMS"/>
<pk mz="527.156393" i="1476793.6" sn="8.55" a="2115.74" fwhm="0.001832" res="287800.8" algo="FTMS"/>
<pk mz="527.164912" i="8322491.0" sn="59.03" a="15274.38" fwhm="0.001809" res="291436.0" algo="FTMS"/>
<pk mz="527.176997" i="5140925.5" sn="35.57" a="8416.74" fwhm="0.001764" res="298832.8" algo="FTMS"/>
<pk mz="527.213492" i="2511812.0" sn="16.18" a="3571.46" fwhm="0.001678" res="314125.8" algo="FTMS"/>
<pk mz="527.249921" i="1923530.8" sn="11.85" a="2618.92" fwhm="0.001685" res="312947.1" algo="FTMS"/>
<pk mz="527.286056" i="1313233.4" sn="7.35" a="1468.10" fwhm="0.001586" res="332429.7" algo="FTMS"/>
<pk mz="527.322719" i="1605592.0" sn="9.50" a="2147.13" fwhm="0.001799" res="293068.2" algo="FTMS"/>
<pk mz="528.041813" i="1676889.9" sn="10.03" a="2894.25" fwhm="0.002008" res="263010.8" algo="FTMS"/>
<pk mz="528.071020" i="1313119.1" sn="7.34" a="1615.37" fwhm="0.001668" res="316672.8" algo="FTMS"/>
<pk mz="528.078388" i="1687648.5" sn="10.11" a="1774.39" fwhm="0.001420" res="371811.1" algo="FTMS"/>
<pk mz="528.089766" i="1449570.5" sn="8.35" a="1748.41" fwhm="0.001678" res="314739.6" algo="FTMS"/>
<pk mz="528.107644" i="2419813.8" sn="15.50" a="3792.57" fwhm="0.001793" res="294473.2" algo="FTMS"/>
<pk mz="528.114600" i="1674855.0" sn="10.01" a="2058.65" fwhm="0.001692" res="312096.7" algo="FTMS"/>
<pk mz="528.120857" i="1703016.0" sn="10.22" a="2478.81" fwhm="0.001876" res="281531.5" algo="FTMS"/>
<pk mz="528.125948" i="1664105.0" z="-1" sn="9.93" a="2063.18" fwhm="0.001671" res="316100.5" algo="FTMS" component_name="J" deconvoluted_molecular_mass="525.120035" deconvoluted_isotopic_mass="528.126838"/>
<pk mz="528.136013" i="1800298.8" sn="10.94" a="2705.43" fwhm="0.001809" res="291988.1" algo="FTMS"/>
<pk mz="528.143892" i="2305132.3" sn="14.66" a="3303.32" fwhm="0.001658" res="318529.0" algo="FTMS"/>
<pk mz="528.168229" i="1649776.5" sn="9.83" a="1949.30" fwhm="0.001597" res="330698.0" algo="FTMS"/>
<pk mz="529.026110" i="1682440.0" sn="10.07" a="2562.06" fwhm="0.001889" res="280002.3" algo="FTMS"/>
<pk mz="529.046893" i="1401611.6" sn="8.00" a="1570.73" fwhm="0.001580" res="334902.4" algo="FTMS"/>
<pk mz="529.062308" i="3246350.3" sn="21.60" a="5187.69" fwhm="0.001748" res="302737.7" algo="FTMS"/>
<pk mz="529.073673" i="2125072.3" sn="13.33" a="2882.05" fwhm="0.001619" res="326861.2" algo="FTMS"/>
<pk mz="529.083475" i="4736786.0" sn="32.59" a="8200.10" fwhm="0.001842" res="287231.3" algo="FTMS"/>
<pk mz="529.098785" i="2858772.5" sn="18.74" a="4440.16" fwhm="0.001723" res="307092.1" algo="FTMS"/>
<pk mz="529.109963" i="1864982.6" sn="11.41" a="2404.80" fwhm="0.001546" res="342213.6" algo="FTMS"/>
<pk mz="529.114207" i="4976407.5" sn="34.35" a="8484.49" fwhm="0.001787" res="296165.0" algo="FTMS"/>
<pk mz="529.119896" i="5494552.5" sn="38.18" a="9400.00" fwhm="0.001800" res="293923.5" algo="FTMS"/>
<pk mz="529.135182" i="2840859.0" sn="18.61" a="4179.88" fwhm="0.001698" res="311653.4" algo="FTMS"/>
<pk mz="529.138093" i="1859611.5" sn="11.37" a="2747.95" fwhm="0.001903" res="277999.3" algo="FTMS"/>
<pk mz="529.152751" i="4984606.0" sn="34.42" a="9728.83" fwhm="0.001885" res="280744.2" algo="FTMS"/>
<pk mz="529.156197" i="4738846.5" sn="32.60" a="8157.65" fwhm="0.001864" res="283932.9" algo="FTMS"/>
<pk mz="529.161861" i="2987295.5" sn="19.69" a="4709.83" fwhm="0.001817" res="291226.1" algo="FTMS"/>
<pk mz="529.171524" i="1962785.4" sn="12.13" a="2709.88" fwhm="0.001727" res="306384.9" algo="FTMS"/>
<pk mz="529.192761" i="2319141.0" sn="14.76" a="3435.52" fwhm="0.001816" res="291417.0" algo="FTMS"/>
<pk mz="529.229082" i="1833771.3" sn="11.18" a="2695.70" fwhm="0.001787" res="296147.8" algo="FTMS"/>
<pk mz="529.265438" i="2218289.5" sn="14.02" a="2833.72" fwhm="0.001500" res="352869.3" algo="FTMS"/>
<pk mz="529.301631" i="1511735.9" sn="8.81" a="1725.75" fwhm="0.001454" res="364153.7" algo="FTMS"/>
<pk mz="530.057561" i="2194873.8" sn="13.84" a="2943.72" fwhm="0.001662" res="318848.5" algo="FTMS"/>
<pk mz="530.094011" i="2329535.8" sn="14.84" a="3077.34" fwhm="0.001595" res="332248.3" algo="FTMS"/>
<pk mz="530.105598" i="1533377.9" sn="8.97" a="1778.14" fwhm="0.001536" res="345188.3" algo="FTMS"/>
<pk mz="530.115428" i="1316419.5" sn="7.37" a="1968.30" fwhm="0.001991" res="266203.1" algo="FTMS"/>
<pk mz="530.123282" i="1432260.9" sn="8.22" a="1649.04" fwhm="0.001637" res="323851.3" algo="FTMS"/>
<pk mz="530.130341" i="1512134.0" sn="8.81" a="1963.32" fwhm="0.001658" res="319778.0" algo="FTMS"/>
<pk mz="530.136848" i="2338759.3" sn="14.90" a="3730.93" fwhm="0.001814" res="292246.6" algo="FTMS"/>
<pk mz="530.141866" i="1853896.0" sn="11.33" a="2876.29" fwhm="0.001912" res="277200.1" algo="FTMS"/>
<pk mz="530.159506" i="1400779.0" sn="7.99" a="1654.97" fwhm="0.001682" res="315284.5" algo="FTMS"/>
<pk mz="531.041597" i="3892318.8" sn="26.36" a="6477.13" fwhm="0.001858" res="285802.7" algo="FTMS"/>
<pk mz="531.052874" i="1333856.8" sn="7.49" a="1281.01" fwhm="0.001328" res="399988.4" algo="FTMS"/>
<pk mz="531.062752" i="2049634.4" sn="12.77" a="3068.00" fwhm="0.001764" res="301028.4" algo="FTMS"/>
<pk mz="531.078143" i="4027493.0" sn="27.36" a="6136.13" fwhm="0.001655" res="320964.3" algo="FTMS"/>
<pk mz="531.089294" i="2781286.8" sn="18.17" a="4502.98" fwhm="0.001798" res="295421.8" algo="FTMS"/>
<pk mz="531.099021" i="3565160.5" sn="23.95" a="7244.03" fwhm="0.002005" res="264853.0" algo="FTMS"/>
<pk mz="531.114449" i="4764779.0" sn="32.79" a="8034.06" fwhm="0.001827" res="290710.8" algo="FTMS"/>
<pk mz="531.117690" i="1351019.5" sn="7.62" a="1404.00" fwhm="0.001674" res="317222.3" algo="FTMS"/>
<pk mz="531.125472" i="1948268.8" sn="12.02" a="2915.93" fwhm="0.001693" res="313714.7" algo="FTMS"/>
<pk mz="531.135458" i="3373166.5" sn="22.53" a="5922.81" fwhm="0.001876" res="283151.5" algo="FTMS"/>
<pk mz="531.150700" i="4489329.0" sn="30.76" a="7430.79" fwhm="0.001765" res="300923.0" algo="FTMS"/>
<pk mz="531.159754" i="1448818.4" sn="8.34" a="1847.50" fwhm="0.001814" res="292752.8" algo="FTMS"/>
<pk mz="531.171847" i="2225780.5" sn="14.07" a="3445.17" fwhm="0.001798" res="295351.8" algo="FTMS"/>
<pk mz="531.187137" i="2228855.0" sn="14.09" a="3351.92" fwhm="0.001750" res="303612.1" algo="FTMS"/>
[truncated: 121,401 more chars]
