# Supplementary material for: Drought re-routes soil microbial carbon metabolism towards emission of volatile metabolites in an artificial tropical rainforest
Source: Nat Microbiol. 2023 Jul 31;8(8):1480–94. doi: 10.1038/s41564-023-01432-9 (PMC10390333; doi:10.1038/s41564-023-01432-9)
Supplement: Supplementary file 4 — Soil moisture and temperature data. [file 41564_2023_1432_MOESM4_ESM.csv]

SampleID	Condition	Date	Site	SM.1	SM.2	SM.3	ST
S11	PreDrought	10/1/19	Site1	35.9	30.6	37.2	22.7
S12	PreDrought	10/1/19	Site1
S13	PreDrought	10/1/19	Site1
S21	PreDrought	10/1/19	Site2	27	34.8	24.8	23.1
S22	PreDrought	10/1/19	Site2
S23	PreDrought	10/1/19	Site2	27.1	29.6	23.5	23.1
S31	PreDrought	10/1/19	Site3
S32	PreDrought	10/1/19	Site3	14.1	15	17.8	23.2
S33	PreDrought	10/1/19	Site3	24.5	18.2	23.4	22.8
S11	PreDrought	10/8/19	Site1	43.1	33	25.6	22.5
S12	PreDrought	10/8/19	Site1
S13	PreDrought	10/8/19	Site1
S21	PreDrought	10/8/19	Site2	27.9	26.5	26.8	23
S22	PreDrought	10/8/19	Site2
S23	PreDrought	10/8/19	Site2	32.2	32.8	18.1	22.6
S31	PreDrought	10/8/19	Site3
S32	PreDrought	10/8/19	Site3	13.9	14	14.4	24.6
S33	PreDrought	10/8/19	Site3	28.5	30.3	30.4	22.3
S11	Drought	11/10/19	Site1	14.6	13.9	17.8	24.7
S12	Drought	11/10/19	Site1
S13	Drought	11/10/19	Site1
S21	Drought	11/10/19	Site2	14.7	13.5	13.2	24.5
S22	Drought	11/10/19	Site2
S23	Drought	11/10/19	Site2	20.2	18	16.9	24.4
S31	Drought	11/10/19	Site3
S32	Drought	11/10/19	Site3	14.4	13.7	9.2	25.5
S33	Drought	11/10/19	Site3	15.1	10.5	13.9	24.8
S11	Drought	11/18/19	Site1	11.9	12.9	10.2	22.8
S12	Drought	11/18/19	Site1	10.9	10.8	12.8	22.6
S13	Drought	11/18/19	Site1	11.2	9.5	15	22.3
S21	Drought	11/18/19	Site2	11.2	8.9	9.9	22.5
S22	Drought	11/18/19	Site2	16.2	17.4	16.1	22
S23	Drought	11/18/19	Site2	17.9	14.6	18	22.7
S31	Drought	11/18/19	Site3	13.6	10.3	16.4	22.5
S32	Drought	11/18/19	Site3	11.3	10.8	11.1	22.6
S33	Drought	11/18/19	Site3	21.4	15.4	14	22.6
