# Supplementary material for: Drought re-routes soil microbial carbon metabolism towards emission of volatile metabolites in an artificial tropical rainforest
Source: Nat Microbiol. 2023 Jul 31;8(8):1480–94. doi: 10.1038/s41564-023-01432-9 (PMC10390333; doi:10.1038/s41564-023-01432-9)
Supplement: Supplementary file 5 — dCO2 flux, acetate, acetone, diacetyl flux and area under the curve data, and CO2 C1-C2 differences. [file 41564_2023_1432_MOESM5_ESM.xlsx]

## Sheet: CO2-flux-panA
Label	Condition	Pyruv	Trel	D13C
S1.P5	pre_drought	C1	-11.9222	-35.8277
S1.P2	pre_drought	C2	-11.9169	-40.6773
S1.P5	drought	C1	-11.8742	-28.9937
S3.P5	pre_drought	C1	-11.8733	11.5235
S1.P2	drought	C2	-11.8689	-14.3015
S3.P2	drought	C2	-11.8136	-27.2746
S1.P3	pre_drought	C1	-11.7608	-70.3703
S1.P6	drought	C2	-11.75	5.59101
S1.P1	pre_drought	C1	-11.5878	-25.8421
S1.P5	pre_drought	C1	-11.5789	-14.0291
S1.P2	pre_drought	C2	-11.5747	-23.8971
S1.P5	drought	C1	-11.5317	-21.7937
S1.P2	drought	C2	-11.5283	-43.1021
S3.P1	pre_drought	C1	-11.4267	-46.1964
S3.P6	pre_drought	C2	-11.4267	-35.0879
S2.P4	pre_drought	C2	-11.3186	-42.1475
S2.P3	drought	C1	-11.31	-25.8662
S2.P5	drought	C1	-11.2417	-15.3218
S1.P5	pre_drought	C1	-11.2378	-14.2442
S1.P2	pre_drought	C2	-11.2342	-60.8258
S3.P3	drought	C1	-11.2094	-35.1161
S1.P5	drought	C1	-11.1908	-7.35314
S1.P2	drought	C2	-11.1867	6.83495
S3.P2	pre_drought	C2	-11.1853	-46.3887
S2.P7	pre_drought	C1	-11.075	-29.438
S2.P3	pre_drought	C1	-11.0606	-43.4532
S1.P1	drought	C1	-11.0039	-28.2053
S1.P6	pre_drought	C2	-10.9056	-42.3981
S2.P1	drought	C1	-10.8986	-17.8346
S1.P4	pre_drought	C2	-10.8956	-42.1883
S1.P5	drought	C1	-10.8492	-18.8464
S3.P1	drought	C1	-10.8478	-20.8006
S1.P2	drought	C2	-10.845	-19.205
S1.P5	pre_drought	C1	-10.8122	-11.823
S1.P2	pre_drought	C2	-10.8086	-22.7315
S3.P4	pre_drought	C2	-10.7375	-3.79444
S2.P6	drought	C2	-10.6631	223.87
S3.P5	drought	C1	-10.6247	-24.4373
S1.P3	drought	C1	-10.5583	-22.858
S2.P2	drought	C2	-10.5544	45.7164
S3.P6	drought	C2	-10.5194	-1.37619
S1.P5	drought	C1	-10.5075	-39.033
S1.P2	drought	C2	-10.5031	-18.9857
S1.P5	pre_drought	C1	-10.4714	-16.3
S1.P2	pre_drought	C2	-10.4669	-30.7087
S2.P8	pre_drought	C2	-10.3867	-27.9064
S2.P6	pre_drought	C2	-10.3711	7.13589
S3.P3	pre_drought	C1	-10.3203	25.4179
S1.P4	drought	C2	-10.3147	-29.2177
S2.P1	pre_drought	C1	-10.2117	-25.7291
S2.P4	drought	C2	-10.2097	-21.9611
S1.P5	drought	C1	-10.1656	-19.8083
S1.P2	drought	C2	-10.1614	9.19025
S1.P5	pre_drought	C1	-10.1294	-57.0264
S3.P5	pre_drought	C1	-10.0822	41.4848
S3.P2	drought	C2	-9.93639	-25.0287
S1.P1	pre_drought	C1	-9.7925	-57.4631
S1.P5	drought	C1	-9.655	-26.1725
S1.P2	drought	C2	-9.65056	-26.0673
S3.P6	pre_drought	C2	-9.63167	-32.3323
S3.P1	pre_drought	C1	-9.63111	-42.4999
S2.P4	pre_drought	C2	-9.5225	-77.1705
S3.P2	pre_drought	C2	-9.39444	132.122
S2.P5	drought	C1	-9.36472	-16.809
S1.P5	drought	C1	-9.31333	-38.9549
S1.P2	drought	C2	-9.30861	-22.5408
S2.P7	pre_drought	C1	-9.28056	-48.3506
S1.P4	pre_drought	C2	-9.10417	-66.8245
S1.P5	drought	C1	-8.97167	-26.4387
S1.P2	drought	C2	-8.9675	22.1998
S3.P4	pre_drought	C2	-8.94222	-5.35335
S2.P6	drought	C2	-8.82806	5878.74
S1.P6	pre_drought	C2	-8.82278	-39.3176
S3.P5	drought	C1	-8.74806	-17.4548
S1.P3	drought	C1	-8.67944	-30.2808
S2.P2	drought	C2	-8.67667	-916.909
S1.P5	pre_drought	C1	-8.67472	-36.0963
S1.P2	pre_drought	C2	-8.67028	37.8194
S3.P6	drought	C2	-8.63972	0.104664
S1.P5	drought	C1	-8.63	-18.8084
S1.P2	drought	C2	-8.62583	-0.35142
S2.P8	pre_drought	C2	-8.59306	-24.4507
S2.P6	pre_drought	C2	-8.575	-30.6331
S3.P3	pre_drought	C1	-8.52611	-25.453
S1.P4	drought	C2	-8.43361	-30.5125
S2.P1	pre_drought	C1	-8.41611	-20.7199
S1.P5	pre_drought	C1	-8.33278	-9.04446
S2.P4	drought	C2	-8.33	-15.6885
S1.P2	pre_drought	C2	-8.32833	20.803
S3.P5	pre_drought	C1	-8.29167	-109.455
S1.P5	drought	C1	-8.28833	-35.3805
S1.P2	drought	C2	-8.28333	7.46233
S3.P4	drought	C2	-8.27972	-14.5658
S3.P2	drought	C2	-8.06056	-24.0813
S1.P1	pre_drought	C1	-7.99667	-58.406
S1.P6	drought	C2	-7.99111	-26.3728
S1.P5	pre_drought	C1	-7.99083	-38.91
S1.P2	pre_drought	C2	-7.98667	-56.9689
S1.P5	drought	C1	-7.94667	-9.91357
S1.P2	drought	C2	-7.94222	-21.3052
S3.P6	pre_drought	C2	-7.83778	-40.8106
S3.P1	pre_drought	C1	-7.835	-16.0685
S2.P4	pre_drought	C2	-7.72778	-28.0864
S1.P5	pre_drought	C1	-7.64889	-19.198
S1.P2	pre_drought	C2	-7.64389	-104.628
S2.P3	drought	C1	-7.64306	-43.7524
S3.P2	pre_drought	C2	-7.60417	-45.7139
S1.P3	pre_drought	C1	-7.59417	-68.0574
S2.P7	pre_drought	C1	-7.48722	-60.1248
S2.P5	drought	C1	-7.48472	-18.6682
S2.P3	pre_drought	C1	-7.46722	-41.8921
S3.P3	drought	C1	-7.44917	-10.0126
S1.P5	drought	C1	-7.43583	-21.777
S1.P2	drought	C2	-7.43083	-36.0157
S1.P4	pre_drought	C2	-7.30833	-12.9976
S1.P5	pre_drought	C1	-7.30556	-19.6368
S1.P2	pre_drought	C2	-7.30111	-43.3042
S1.P1	drought	C1	-7.24278	-32.7759
S3.P4	pre_drought	C2	-7.14611	-36.2899
S2.P1	drought	C1	-7.14056	-21.8521
S1.P5	drought	C1	-7.09417	-28.8092
S1.P2	drought	C2	-7.08944	-0.802358
S3.P1	drought	C1	-7.08917	-11.8029
S2.P6	drought	C2	-6.99583	272.043
S1.P5	pre_drought	C1	-6.96417	-6.04157
S1.P2	pre_drought	C2	-6.95917	-17.0399
S3.P5	drought	C1	-6.87194	-27.7421
S1.P3	drought	C1	-6.79944	-10.6144
S2.P8	pre_drought	C2	-6.79944	-28.2716
S2.P2	drought	C2	-6.79528	449.522
S2.P6	pre_drought	C2	-6.77806	-54.0281
S3.P6	drought	C2	-6.76056	-25.9502
S1.P5	drought	C1	-6.7525	-32.4159
S1.P2	drought	C2	-6.74833	-20.3512
S1.P6	pre_drought	C2	-6.73806	-26.7558
S3.P3	pre_drought	C1	-6.73139	-34.2756
S2.P1	pre_drought	C1	-6.62194	-23.5737
S1.P4	drought	C2	-6.55278	-34.5142
S1.P5	pre_drought	C1	-6.53694	-24.5202
S1.P2	pre_drought	C2	-6.53306	-8.18024
S3.P5	pre_drought	C1	-6.49972	-72.6849
S2.P4	drought	C2	-6.45167	-17.6125
S1.P5	drought	C1	-6.41083	-29.3547
S1.P2	drought	C2	-6.40639	4.19609
S3.P4	drought	C2	-6.40139	10.689
S1.P1	pre_drought	C1	-6.20222	-41.8575
S1.P5	pre_drought	C1	-6.19472	-12.2623
S1.P2	pre_drought	C2	-6.19	-15.8759
S3.P2	drought	C2	-6.18389	-34.022
S1.P6	drought	C2	-6.10972	-13.8487
S1.P5	drought	C1	-6.06889	-33.9258
S1.P2	drought	C2	-6.065	9.98072
S3.P6	pre_drought	C2	-6.04278	-40.3253
S3.P1	pre_drought	C1	-6.03889	-22.8914
S2.P4	pre_drought	C2	-5.93333	-27.3826
S1.P5	pre_drought	C1	-5.85306	-28.5953
S1.P2	pre_drought	C2	-5.84806	-18.8032
S3.P2	pre_drought	C2	-5.81222	-33.2489
S2.P3	drought	C1	-5.81056	-35.7941
S1.P5	drought	C1	-5.72667	-39.2104
S1.P2	drought	C2	-5.72333	14.3451
S2.P7	pre_drought	C1	-5.69444	-29.8598
S2.P3	pre_drought	C1	-5.67056	-22.4219
S2.P5	drought	C1	-5.60361	-15.4204
S3.P3	drought	C1	-5.57111	-25.1016
S1.P4	pre_drought	C2	-5.51333	-6.15344
S1.P5	pre_drought	C1	-5.51139	-20.9677
S1.P3	pre_drought	C1	-5.51056	-47.5307
S1.P2	pre_drought	C2	-5.50694	-24.3158
S1.P1	drought	C1	-5.36306	-38.3524
S3.P4	pre_drought	C2	-5.35056	-21.1889
S2.P1	drought	C1	-5.26222	-21.4141
S1.P5	drought	C1	-5.21667	-18.0203
S1.P2	drought	C2	-5.21278	4.02289
S3.P1	drought	C1	-5.21111	-22.8266
S1.P5	pre_drought	C1	-5.16944	-18.5286
S1.P2	pre_drought	C2	-5.16472	-0.359413
S2.P6	drought	C2	-5.16194	-464.447
S2.P8	pre_drought	C2	-5.00528	-20.1702
S3.P5	drought	C1	-4.995	-18.6276
S2.P6	pre_drought	C2	-4.98139	-61.4745
S3.P3	pre_drought	C1	-4.93722	-26.9346
S1.P3	drought	C1	-4.91861	-2.13228
S2.P2	drought	C2	-4.915	-3676.58
S3.P6	drought	C2	-4.88333	-29.4955
S1.P5	drought	C1	-4.87528	-25.5034
S1.P2	drought	C2	-4.86917	-9.48214
S1.P5	pre_drought	C1	-4.82806	-28.6039
S2.P1	pre_drought	C1	-4.82611	-25.6809
S1.P2	pre_drought	C2	-4.82306	-48.7399
S3.P5	pre_drought	C1	-4.7075	540.832
S1.P4	drought	C2	-4.67389	-34.1088
S1.P6	pre_drought	C2	-4.65028	-22.5196
S2.P4	drought	C2	-4.57333	-21.6906
S1.P5	drought	C1	-4.53361	-9.91042
S1.P2	drought	C2	-4.52833	3.91422
S3.P4	drought	C2	-4.52222	-32.1076
S1.P1	pre_drought	C1	-4.40694	-22.7696
S1.P5	pre_drought	C1	-4.40167	-48.2645
S1.P2	pre_drought	C2	-4.39694	-33.3844
S3.P2	drought	C2	-4.30583	-33.9061
S3.P6	pre_drought	C2	-4.24889	-33.74
S3.P1	pre_drought	C1	-4.24306	-38.0101
S1.P6	drought	C2	-4.22917	-22.4537
S1.P5	drought	C1	-4.19194	-11.5776
S1.P2	drought	C2	-4.18778	1.18188
S2.P4	pre_drought	C2	-4.13667	-31.8511
S1.P5	pre_drought	C1	-4.06	-3.28976
S1.P2	pre_drought	C2	-4.05556	-9.58978
S3.P2	pre_drought	C2	-4.01833	-42.9505
S2.P3	drought	C1	-3.97694	-24.8664
S2.P7	pre_drought	C1	-3.89944	-36.8417
S2.P3	pre_drought	C1	-3.87389	-41.4048
S1.P5	drought	C1	-3.84944	-10.3982
S1.P2	drought	C2	-3.84583	-27.3392
S2.P5	drought	C1	-3.725	-14.9399
S1.P4	pre_drought	C2	-3.71806	-41.6266
S1.P5	pre_drought	C1	-3.71806	-7.61529
S1.P2	pre_drought	C2	-3.71333	-31.1886
S3.P3	drought	C1	-3.69111	-39.6388
S3.P4	pre_drought	C2	-3.555	-45.6824
S1.P5	drought	C1	-3.50833	-45.7087
S1.P2	drought	C2	-3.50361	23.6845
S1.P1	drought	C1	-3.48417	-10.8919
S2.P1	drought	C1	-3.38333	-15.4086
S1.P3	pre_drought	C1	-3.38028	-23.5781
S1.P5	pre_drought	C1	-3.37639	-25.7462
S1.P2	pre_drought	C2	-3.37139	-56.012
S3.P1	drought	C1	-3.33194	-19.107
S2.P6	drought	C2	-3.32861	91.5889
S2.P8	pre_drought	C2	-3.21222	-25.6206
S2.P6	pre_drought	C2	-3.18444	-42.2139
S3.P3	pre_drought	C1	-3.14278	-18.5822
S3.P5	drought	C1	-3.11667	-30.7352
S1.P3	drought	C1	-3.03694	-2.59935
S2.P2	drought	C2	-3.03667	-8.44401
S1.P5	pre_drought	C1	-3.035	-15.5819
S1.P2	pre_drought	C2	-3.03056	-18.2606
S2.P1	pre_drought	C1	-3.03028	-25.8612
S3.P6	drought	C2	-3.00361	10.3797
S1.P5	drought	C1	-2.9975	-6.83058
S1.P2	drought	C2	-2.99389	-17.6597
S3.P5	pre_drought	C1	-2.91306	-1771.33
S2.P4	drought	C2	-2.695	-3.19776
S1.P5	pre_drought	C1	-2.69306	-16.1744
S1.P2	pre_drought	C2	-2.68833	-7.91309
S1.P5	drought	C1	-2.65639	-25.9921
S1.P2	drought	C2	-2.65194	10.6518
S3.P4	drought	C2	-2.64278	-12.3769
S1.P1	pre_drought	C1	-2.61139	-34.0046
S1.P6	pre_drought	C2	-2.52333	-24.1512
S3.P6	pre_drought	C2	-2.45333	-35.6706
S3.P1	pre_drought	C1	-2.44806	-46.6646
S3.P2	drought	C2	-2.42806	-20.9305
S1.P6	drought	C2	-2.34778	2.63992
S2.P4	pre_drought	C2	-2.34028	-26.5912
S1.P5	drought	C1	-2.31417	-39.7692
S1.P2	drought	C2	-2.31028	-20.5417
S1.P5	pre_drought	C1	-2.26639	-20.2412
S1.P2	pre_drought	C2	-2.26222	-10.4509
S3.P2	pre_drought	C2	-2.22333	-42.0356
S2.P3	drought	C1	-2.14333	-45.3998
S2.P7	pre_drought	C1	-2.10611	-4.17967
S2.P3	pre_drought	C1	-2.0775	-21.3151
S1.P5	drought	C1	-1.97278	-23.6484
S1.P2	drought	C2	-1.96833	9.55907
S1.P5	pre_drought	C1	-1.92472	-21.4332
S1.P4	pre_drought	C2	-1.92139	-40.301
S1.P2	pre_drought	C2	-1.92	-23.1473
S2.P5	drought	C1	-1.8475	-14.5005
S3.P3	drought	C1	-1.815	-23.2676
S3.P4	pre_drought	C2	-1.76028	-27.9023
S1.P5	drought	C1	-1.63139	-33.5318
S1.P2	drought	C2	-1.62722	-17.5401
S1.P1	drought	C1	-1.605	-25.8494
S1.P5	pre_drought	C1	-1.58167	-16.6281
S1.P2	pre_drought	C2	-1.57694	-35.5032
S2.P1	drought	C1	-1.50417	-15.0875
S2.P6	drought	C2	-1.49667	-45.0169
S3.P1	drought	C1	-1.45194	-15.4577
S2.P8	pre_drought	C2	-1.41694	-27.8379
S2.P6	pre_drought	C2	-1.38861	-34.0042
S3.P3	pre_drought	C1	-1.34833	-21.4472
S1.P3	pre_drought	C1	-1.34333	-9.21879
S1.P5	drought	C1	-1.29	-30.8939
S1.P2	drought	C2	-1.28528	-39.6935
S1.P5	pre_drought	C1	-1.23944	-19.5036
S1.P2	pre_drought	C2	-1.23472	-31.2268
S2.P1	pre_drought	C1	-1.2325	-17.6634
S2.P2	drought	C2	-1.15944	-853.609
S1.P3	drought	C1	-1.15611	-12.439
S3.P6	drought	C2	-1.12667	-33.1131
S3.P5	pre_drought	C1	-1.11556	-40.9695
S1.P4	drought	C2	-0.914722	-13.7538
S1.P5	pre_drought	C1	-0.896389	-31.7466
S1.P2	pre_drought	C2	-0.891667	-37.9972
S2.P3	pre_drought	C1	-0.830556	-22.4251
S2.P6	pre_drought	C2	-0.826667	-14.8872
S2.P4	drought	C2	-0.815833	-13.5066
S1.P1	pre_drought	C1	-0.814722	-20.5737
S3.P4	drought	C2	-0.763889	-15.774
S3.P1	pre_drought	C1	-0.653889	-19.7428
S2.P5	drought	C1	-0.565556	-19.9773
S2.P2	drought	C2	-0.560833	-20.0904
S1.P5	pre_drought	C1	-0.554167	-18.7099
S1.P2	pre_drought	C2	-0.548889	-18.7392
S1.P3	pre_drought	C1	-0.446111	-55.825
S3.P2	pre_drought	C2	-0.425833	-44.2196
S2.P3	pre_drought	C1	-0.317222	-29.8472
S2.P6	pre_drought	C2	-0.3125	-26.1168
S3.P3	drought	C1	-0.277778	-34.7973
S2.P7	pre_drought	C1	-0.2775	-22.9471
S3.P1	drought	C1	-0.2775	-22.4544
S1.P3	drought	C1	-0.276944	3.95593
S2.P1	drought	C1	-0.276944	-19.0427
S2.P1	pre_drought	C1	-0.276389	-23.4225
S1.P6	pre_drought	C2	-0.275	-34.1719
S2.P3	drought	C1	-0.274722	12.9998
S3.P1	pre_drought	C1	-0.273889	-25.4367
S3.P4	drought	C2	-0.273611	-20.4369
S1.P6	drought	C2	-0.272778	-7.21871
S2.P8	pre_drought	C2	-0.272778	-21.7913
S3.P6	drought	C2	-0.272778	10.8006
S2.P4	drought	C2	-0.272222	-20.8226
S2.P4	pre_drought	C2	-0.271667	-22.4061
S2.P6	drought	C2	-0.270278	-13.6362
S3.P4	pre_drought	C2	-0.270278	-22.0356
S3.P5	drought	C1	-0.262222	-31.0258
S3.P6	pre_drought	C2	-0.262222	-17.9034
S1.P1	pre_drought	C1	-0.258889	-21.6739
S3.P2	drought	C2	-0.258056	-17.6677
S1.P4	pre_drought	C2	-0.254444	-15.6926
S1.P5	pre_drought	C1	-0.126111	-26.0621
S1.P2	pre_drought	C2	-0.121944	-29.0089
S1.P5	drought	C1	-0.11	-10.2018
S1.P2	drought	C2	-0.106111	-4.82272
S1.P1	drought	C1	-0.0902778	-22.913
S1.P4	drought	C2	-0.0855556	-1.17372
S2.P5	drought	C1	-0.0522222	-48.8098
S2.P2	drought	C2	-0.0480556	-15.7918
S1.P3	pre_drought	C1	0.0680556	1538.56
S2.P3	pre_drought	C1	0.195833	2425.67
S1.P5	pre_drought	C1	0.215833	1772.74
S1.P2	pre_drought	C2	0.220833	54.1559
S3.P5	pre_drought	C1	0.221944	1008.35
S3.P2	pre_drought	C2	0.226389	65.468
S1.P5	drought	C1	0.232222	2290.15
S1.P2	drought	C2	0.235	139.494
S2.P7	pre_drought	C1	0.235278	2243.6
S2.P1	drought	C1	0.235556	747.555
S3.P1	drought	C1	0.235556	2269.47
S3.P3	drought	C1	0.235556	779.939
S1.P3	drought	C1	0.236111	3397.42
S2.P1	pre_drought	C1	0.237222	1338.92
S1.P6	pre_drought	C2	0.238889	107.005
S3.P1	pre_drought	C1	0.239167	2617.89
S3.P6	drought	C2	0.239167	53.8623
S2.P3	drought	C1	0.239444	5941.43
S2.P4	drought	C2	0.239722	14.0319
S3.P4	drought	C2	0.239722	107.595
S1.P6	drought	C2	0.24	59.475
S2.P8	pre_drought	C2	0.24	63.1234
S2.P4	pre_drought	C2	0.242222	238.102
S3.P4	pre_drought	C2	0.243333	249.036
S2.P6	drought	C2	0.244722	116.91
S3.P3	pre_drought	C1	0.245556	875.943
S3.P5	drought	C1	0.250556	-22.6708
S3.P6	pre_drought	C2	0.250556	266.332
S1.P1	pre_drought	C1	0.254444	932.889
S3.P2	drought	C2	0.255	-2.67633
S1.P4	pre_drought	C2	0.258889	220.087
S1.P1	drought	C1	0.4225	1569.42
S1.P4	drought	C2	0.426944	224.08
S2.P3	pre_drought	C1	0.44	5576.26
S2.P6	pre_drought	C2	0.445	428.699
S2.P5	drought	C1	0.460833	2979.49
S2.P2	drought	C2	0.464167	-10.2652
S1.P5	pre_drought	C1	0.558611	3653.66
S1.P2	pre_drought	C2	0.563333	209.483
S1.P5	drought	C1	0.572222	3017.79
S1.P2	drought	C2	0.576111	586.686
S1.P3	pre_drought	C1	0.580833	3968.44
S3.P5	pre_drought	C1	0.735556	2814.61
S3.P2	pre_drought	C2	0.740833	430.539
S3.P3	drought	C1	0.746944	1971.1
S3.P1	drought	C1	0.748056	2160.15
S1.P3	drought	C1	0.748333	3170.61
S2.P1	drought	C1	0.748611	1638.77
S2.P7	pre_drought	C1	0.748889	4929.8
S2.P1	pre_drought	C1	0.751667	3101.3
S3.P6	drought	C2	0.751944	312.438
S1.P6	pre_drought	C2	0.752222	360.367
S3.P1	pre_drought	C1	0.7525	4676.3
S3.P4	drought	C2	0.7525	419.507
S2.P3	drought	C1	0.753056	6852.04
S2.P4	drought	C2	0.753056	91.0773
S1.P6	drought	C2	0.753333	190.289
S2.P8	pre_drought	C2	0.753889	212.24
S2.P4	pre_drought	C2	0.755556	848.443
S3.P4	pre_drought	C2	0.756389	816.23
S2.P6	drought	C2	0.757222	518.228
S3.P3	pre_drought	C1	0.759444	1918.74
S3.P5	drought	C1	0.762778	1492.57
S3.P6	pre_drought	C2	0.764444	799.192
S3.P2	drought	C2	0.7675	122.8
S1.P1	pre_drought	C1	0.768056	2248.29
S1.P4	pre_drought	C2	0.772778	620.879
S1.P5	pre_drought	C1	0.901389	5327.4
S1.P2	pre_drought	C2	0.905278	341.907
S1.P5	drought	C1	0.913611	3253.43
S1.P2	drought	C2	0.917778	901.563
S1.P1	drought	C1	0.936667	3714.69
S1.P4	drought	C2	0.94	681.888
S2.P3	pre_drought	C1	0.953889	8800.76
S2.P6	pre_drought	C2	0.958333	910.251
S2.P5	drought	C1	0.9725	5543.9
S2.P2	drought	C2	0.976944	45.891
S1.P3	pre_drought	C1	1.09528	5813.24
S1.P5	pre_drought	C1	1.24333	6788.9
S1.P2	pre_drought	C2	1.24833	611.045
S3.P5	pre_drought	C1	1.24972	3924.62
S3.P2	pre_drought	C2	1.25472	698.164
S1.P5	drought	C1	1.25694	3032.89
S1.P2	drought	C2	1.25917	1126.43
S3.P3	drought	C1	1.25944	2705.04
S1.P3	drought	C1	1.26056	3190.28
S2.P7	pre_drought	C1	1.26167	6326.75
S3.P1	drought	C1	1.26167	2142.21
S2.P1	drought	C1	1.26222	1908.13
S3.P6	drought	C2	1.26389	511.776
S2.P1	pre_drought	C1	1.26444	4072.89
S1.P6	drought	C2	1.26472	290.057
S3.P1	pre_drought	C1	1.26583	5736.76
S3.P4	drought	C2	1.26583	700.39
S1.P6	pre_drought	C2	1.26611	544.564
S2.P3	drought	C1	1.26639	6488.75
S2.P4	drought	C2	1.26639	154.018
S2.P8	pre_drought	C2	1.26639	297.57
S2.P4	pre_drought	C2	1.26917	1351.29
S3.P4	pre_drought	C2	1.27	1306.68
S2.P6	drought	C2	1.27083	873.436
S3.P5	drought	C1	1.27556	4143.25
S3.P2	drought	C2	1.28028	495.274
S1.P1	pre_drought	C1	1.28167	3173.78
S1.P4	pre_drought	C2	1.28667	907.845
S3.P3	pre_drought	C1	1.35694	2874.44
S3.P6	pre_drought	C2	1.36222	1334.47
S1.P1	drought	C1	1.44833	4970.9
S1.P4	drought	C2	1.4525	950.177
S2.P3	pre_drought	C1	1.46667	9175.93
S2.P6	pre_drought	C2	1.47139	1365.79
S1.P5	pre_drought	C1	1.58556	7735.57
S1.P2	pre_drought	C2	1.59028	718.406
S1.P5	drought	C1	1.59611	3212.47
S1.P2	drought	C2	1.6	1375.5
S2.P5	drought	C1	1.65472	5707.85
S2.P2	drought	C2	1.65917	100.236
S1.P3	pre_drought	C1	1.69361	7839.14
S3.P5	pre_drought	C1	1.76361	5015.23
S3.P2	pre_drought	C2	1.76917	919.793
S2.P7	pre_drought	C1	1.85972	7974.62
S2.P1	pre_drought	C1	1.86333	4767.6
S2.P8	pre_drought	C2	1.86444	381.267
S3.P1	pre_drought	C1	1.86444	6178.97
S1.P6	pre_drought	C2	1.86528	711.27
S2.P4	pre_drought	C2	1.8675	1692.72
S3.P4	pre_drought	C2	1.86861	1802.82
S3.P3	pre_drought	C1	1.86972	3460.99
S3.P6	pre_drought	C2	1.875	1567.41
S1.P1	pre_drought	C1	1.88111	3888.61
S1.P4	pre_drought	C2	1.88528	1235.11
S3.P3	drought	C1	1.94111	3037.8
S1.P3	drought	C1	1.94194	3271.68
S3.P1	drought	C1	1.94194	2187.64
S3.P6	drought	C2	1.945	841.941
S2.P1	drought	C1	1.94556	1965.73
S3.P4	drought	C2	1.94583	911.818
S1.P6	drought	C2	1.94611	395.15
S2.P3	drought	C1	1.9475	5863.1
S2.P4	drought	C2	1.94944	207.648
S2.P6	drought	C2	1.95222	1172.08
S3.P5	drought	C1	1.95639	5208.89
S3.P2	drought	C2	1.96139	822.647
S2.P3	pre_drought	C1	1.98028	9117.16
S2.P6	pre_drought	C2	1.98444	1682.3
S1.P5	pre_drought	C1	2.01389	9018.95
S1.P2	pre_drought	C2	2.01806	780.144
S1.P5	drought	C1	2.10667	3318.59
S1.P2	drought	C2	2.11056	1700.67
S1.P1	drought	C1	2.12972	5346.25
S1.P4	drought	C2	2.13417	1173.64
S2.P5	drought	C1	2.16694	5295.28
S2.P2	drought	C2	2.17139	104.967
S1.P3	pre_drought	C1	2.2075	8451.54
S1.P5	pre_drought	C1	2.355	9948.57
S1.P2	pre_drought	C2	2.35917	822.77
S3.P5	pre_drought	C1	2.36222	5567.76
S3.P2	pre_drought	C2	2.36722	1115.82
S2.P7	pre_drought	C1	2.37306	8933.95
S2.P1	pre_drought	C1	2.37639	5041.66
S2.P8	pre_drought	C2	2.3775	439.167
S3.P1	pre_drought	C1	2.3775	6461.14
S1.P6	pre_drought	C2	2.37861	771.726
S2.P4	pre_drought	C2	2.38111	1659.18
S3.P4	pre_drought	C2	2.38167	2187.26
S3.P3	pre_drought	C1	2.38306	4039.55
S3.P6	pre_drought	C2	2.38806	1853.89
S1.P1	pre_drought	C1	2.39389	4200.87
S1.P4	pre_drought	C2	2.39833	1451.46
S1.P5	drought	C1	2.44806	2991.82
S1.P2	drought	C2	2.45167	1952.46
S3.P3	drought	C1	2.45333	3305.34
S1.P3	drought	C1	2.45472	3168.58
S3.P1	drought	C1	2.45472	2221.76
S3.P6	drought	C2	2.4575	922.693
S2.P1	drought	C1	2.45806	2024.82
S1.P6	drought	C2	2.45861	399.211
S3.P4	drought	C2	2.45861	1087.97
S2.P3	drought	C1	2.46111	6543.31
S2.P4	drought	C2	2.46278	252.468
S2.P6	drought	C2	2.46528	1143.21
S3.P5	drought	C1	2.46917	6614
S3.P2	drought	C2	2.47389	978.956
S2.P3	pre_drought	C1	2.57917	9983.17
S2.P6	pre_drought	C2	2.58333	1747.46
S1.P1	drought	C1	2.64278	5238.22
S1.P4	drought	C2	2.64667	1337.5
S2.P5	drought	C1	2.67972	6588.02
S2.P2	drought	C2	2.68361	136.027
S1.P5	pre_drought	C1	2.69722	10421.9
S1.P2	pre_drought	C2	2.7025	940.269
S1.P3	pre_drought	C1	2.72083	9806.2
S1.P5	drought	C1	2.78944	3176.46
S1.P2	drought	C2	2.79361	2027
S3.P5	pre_drought	C1	2.87667	6296.73
S3.P2	pre_drought	C2	2.88139	1243.33
S2.P7	pre_drought	C1	2.88694	9382.49
S2.P1	pre_drought	C1	2.89028	5777.14
S3.P1	pre_drought	C1	2.89083	6982.29
S1.P6	pre_drought	C2	2.89194	894.897
S2.P8	pre_drought	C2	2.89222	484.001
S2.P4	pre_drought	C2	2.895	2759.92
S3.P4	pre_drought	C2	2.895	2236.73
S3.P3	pre_drought	C1	2.89722	4625.42
S3.P6	pre_drought	C2	2.90222	1976.31
S1.P1	pre_drought	C1	2.90833	4587.1
S1.P4	pre_drought	C2	2.91333	1531.38
S3.P3	drought	C1	2.96528	3511.36
S3.P1	drought	C1	2.96722	2320.18
S1.P3	drought	C1	2.9675	3359.31
S3.P6	drought	C2	2.96972	1058.45
S1.P6	drought	C2	2.97111	429
S3.P4	drought	C2	2.97139	1184.66
S2.P1	drought	C1	2.97222	2086.59
S2.P3	drought	C1	2.97306	6669.56
S2.P4	drought	C2	2.97528	315.746
S2.P6	drought	C2	2.97722	1299.48
S3.P5	drought	C1	2.98333	7691.04
S3.P2	drought	C2	2.98889	1124.94
S1.P5	pre_drought	C1	3.04028	10684.4
S1.P2	pre_drought	C2	3.04417	1051.95
S2.P3	pre_drought	C1	3.09167	9882.94
S2.P6	pre_drought	C2	3.09639	1973.08
S1.P5	drought	C1	3.13028	3120.62
S1.P2	drought	C2	3.13417	2131.21
S1.P1	drought	C1	3.15583	5443.03
S1.P4	drought	C2	3.16	1444.62
S2.P5	drought	C1	3.19167	6012.73
S2.P2	drought	C2	3.19694	136.898
S1.P3	pre_drought	C1	3.23444	9571.76
S1.P5	pre_drought	C1	3.3825	11711.4
S1.P2	pre_drought	C2	3.38667	1061.35
S3.P5	pre_drought	C1	3.39	6415.4
S3.P2	pre_drought	C2	3.39556	1355.89
S2.P7	pre_drought	C1	3.39972	10325.5
S2.P1	pre_drought	C1	3.40361	4843.38
S3.P1	pre_drought	C1	3.40417	6881.58
S2.P8	pre_drought	C2	3.40444	536.444
S1.P6	pre_drought	C2	3.40611	990.658
S2.P4	pre_drought	C2	3.4075	3393.29
S3.P4	pre_drought	C2	3.40833	2380.06
S1.P1	pre_drought	C1	3.42167	4866.23
S1.P4	pre_drought	C2	3.42639	1716.56
S1.P5	drought	C1	3.4725	3331.46
S1.P2	drought	C2	3.47528	2326.87
S3.P3	drought	C1	3.47778	3576.5
S1.P3	drought	C1	3.47972	3296.27
S3.P1	drought	C1	3.48111	2365
S3.P6	drought	C2	3.48222	1154.9
S1.P6	drought	C2	3.48389	492.779
S2.P1	drought	C1	3.48389	2017.12
S3.P4	drought	C2	3.48528	1237.97
S2.P3	drought	C1	3.48694	5601.99
S2.P4	drought	C2	3.48833	333.236
S2.P6	drought	C2	3.4925	1407
S3.P3	pre_drought	C1	3.495	5020.02
S3.P5	drought	C1	3.49583	8681.07
S3.P6	pre_drought	C2	3.5	2063.67
S3.P2	drought	C2	3.50056	1199.17
S2.P3	pre_drought	C1	3.605	9583.61
S2.P6	pre_drought	C2	3.60944	2127.44
S1.P1	drought	C1	3.66778	5365.22
S1.P4	drought	C2	3.6725	1635.43
S1.P5	pre_drought	C1	3.725	11477.2
S1.P2	pre_drought	C2	3.72917	1023.01
S1.P5	drought	C1	3.81222	3066.68
S1.P2	drought	C2	3.81667	2263.41
S1.P3	pre_drought	C1	3.8325	11560.3
S2.P5	drought	C1	3.87472	5887.41
S2.P2	drought	C2	3.87806	164.794
S3.P5	pre_drought	C1	3.90472	6989.38
S3.P2	pre_drought	C2	3.90889	1452.2
S2.P7	pre_drought	C1	3.99889	11330.1
S2.P1	pre_drought	C1	4.00139	5214.75
S3.P1	pre_drought	C1	4.00194	7830.47
S2.P8	pre_drought	C2	4.00389	550.99
S1.P6	pre_drought	C2	4.00417	1028.44
S2.P4	pre_drought	C2	4.00611	2446.44
S3.P4	pre_drought	C2	4.00611	2719.83
S3.P3	pre_drought	C1	4.00972	5383.58
S3.P6	pre_drought	C2	4.01417	2216.17
S1.P1	pre_drought	C1	4.01972	5282.68
S1.P4	pre_drought	C2	4.02417	1796.6
S2.P3	pre_drought	C1	4.11889	9523.28
S2.P6	pre_drought	C2	4.12278	2130.89
S1.P5	pre_drought	C1	4.15306	12326.2
S1.P2	pre_drought	C2	4.15722	1112.2
S3.P3	drought	C1	4.16028	3574.76
S1.P3	drought	C1	4.16083	3079.04
S3.P1	drought	C1	4.16194	2272.52
S3.P6	drought	C2	4.16417	1267.02
S1.P6	drought	C2	4.165	514.349
S2.P1	drought	C1	4.16583	1918.59
S3.P4	drought	C2	4.16583	1382.67
S2.P3	drought	C1	4.16917	5201.8
S2.P4	drought	C2	4.17167	372.262
S2.P6	drought	C2	4.17361	1434.88
S3.P5	drought	C1	4.1775	9217.28
S3.P2	drought	C2	4.1825	1328.51
S1.P5	drought	C1	4.3225	3307.03
S1.P2	drought	C2	4.32639	2583.67
S1.P3	pre_drought	C1	4.34611	11821.1
S1.P1	drought	C1	4.35	5218.76
S1.P4	drought	C2	4.35417	1660.19
S2.P5	drought	C1	4.38722	5492.93
S2.P2	drought	C2	4.39167	190.795
S1.P5	pre_drought	C1	4.49556	12691.1
S1.P2	pre_drought	C2	4.49972	1144.33
S3.P5	pre_drought	C1	4.50361	6694.15
S3.P2	pre_drought	C2	4.5075	1508.32
S2.P7	pre_drought	C1	4.51139	11572.4
S2.P1	pre_drought	C1	4.51417	5261.65
S3.P1	pre_drought	C1	4.51583	7373.17
S2.P8	pre_drought	C2	4.51611	582.854
S1.P6	pre_drought	C2	4.51778	1106.63
S2.P4	pre_drought	C2	4.51861	2615.82
S3.P4	pre_drought	C2	4.51972	2691.64
S3.P3	pre_drought	C1	4.52278	5856.42
S3.P6	pre_drought	C2	4.52722	2538.01
S1.P1	pre_drought	C1	4.53333	5478.99
S1.P4	pre_drought	C2	4.53833	2015.9
S1.P5	drought	C1	4.66417	3074.51
S1.P2	drought	C2	4.66917	3081.74
S3.P3	drought	C1	4.67222	3703.91
S1.P3	drought	C1	4.67444	3182.17
S3.P1	drought	C1	4.675	2609.87
S3.P6	drought	C2	4.67667	1334.66
S1.P6	drought	C2	4.67833	532.785
S2.P1	drought	C1	4.67917	1983.87
S3.P4	drought	C2	4.67972	1447.59
S2.P4	drought	C2	4.6825	435.974
S2.P3	drought	C1	4.68389	5649.69
S2.P6	drought	C2	4.68694	1400.57
S3.P5	drought	C1	4.69167	8994.06
S3.P2	drought	C2	4.69667	1404.59
S2.P3	pre_drought	C1	4.71556	9716.36
S2.P6	pre_drought	C2	4.71972	2174.8
S1.P5	pre_drought	C1	4.83806	12848.9
S1.P2	pre_drought	C2	4.8425	1175.82
S1.P3	pre_drought	C1	4.86	12626.5
S1.P1	drought	C1	4.86278	6117.35
S1.P4	drought	C2	4.86778	1850.1
S2.P5	drought	C1	4.89972	5220.67
S2.P2	drought	C2	4.90361	189.281
S1.P5	drought	C1	5.00556	3197.31
S1.P2	drought	C2	5.00917	2929.02
S3.P5	pre_drought	C1	5.01722	6115.13
S3.P2	pre_drought	C2	5.02083	1625.99
S2.P7	pre_drought	C1	5.02528	11365.2
S2.P1	pre_drought	C1	5.02778	5132.9
S3.P1	pre_drought	C1	5.02861	7636.91
S2.P8	pre_drought	C2	5.02972	597.031
S1.P6	pre_drought	C2	5.03083	1147.37
S2.P4	pre_drought	C2	5.03167	2640.38
S3.P4	pre_drought	C2	5.03278	2535.28
S3.P3	pre_drought	C1	5.03611	6009.87
S3.P6	pre_drought	C2	5.04111	2481.56
S1.P1	pre_drought	C1	5.04667	5567.29
S1.P4	pre_drought	C2	5.05139	2153.54
S1.P5	pre_drought	C1	5.18083	11965.1
S1.P2	pre_drought	C2	5.18528	1134.72
S3.P3	drought	C1	5.18611	3983.2
S1.P3	drought	C1	5.18722	3156.56
S3.P1	drought	C1	5.18861	2630.31
S3.P6	drought	C2	5.18917	1417.33
S1.P6	drought	C2	5.19139	533.881
S2.P1	drought	C1	5.19222	1859.61
S3.P4	drought	C2	5.19222	1620.18
S2.P3	drought	C1	5.195	5658.83
S2.P4	drought	C2	5.19722	410.082
S2.P6	drought	C2	5.19944	1528.81
S3.P5	drought	C1	5.20417	10961.4
S3.P2	drought	C2	5.20861	1466.61
S2.P3	pre_drought	C1	5.22917	9302.48
S2.P6	pre_drought	C2	5.23389	2283.04
S1.P5	drought	C1	5.34694	3411.12
S1.P2	drought	C2	5.35056	3480.79
S1.P3	pre_drought	C1	5.37278	13517.3
S1.P1	drought	C1	5.37611	5603.4
S1.P4	drought	C2	5.38056	1950.86
S2.P5	drought	C1	5.41167	5568.11
S2.P2	drought	C2	5.41583	187.666
S1.P5	pre_drought	C1	5.52333	12528.5
S1.P2	pre_drought	C2	5.5275	1167.59
S3.P5	pre_drought	C1	5.53028	7492.01
S3.P2	pre_drought	C2	5.53472	1701.84
S2.P7	pre_drought	C1	5.53694	12146.1
S2.P1	pre_drought	C1	5.54111	5055.03
S2.P8	pre_drought	C2	5.54194	595.775
S3.P1	pre_drought	C1	5.54278	7806.72
S1.P6	pre_drought	C2	5.54444	1120.67
S2.P4	pre_drought	C2	5.545	2714.8
S3.P4	pre_drought	C2	5.54694	2821.92
S1.P1	pre_drought	C1	5.56028	5797.77
S1.P4	pre_drought	C2	5.56528	2324.7
S3.P3	pre_drought	C1	5.63417	5057.15
S3.P6	pre_drought	C2	5.63889	1935.67
S1.P5	drought	C1	5.68806	3094.2
S1.P2	drought	C2	5.6925	2865.49
S3.P3	drought	C1	5.6975	3405.97
S1.P3	drought	C1	5.70111	3015.45
S3.P1	drought	C1	5.70139	2380.78
S3.P6	drought	C2	5.70167	1279.4
S1.P6	drought	C2	5.705	508.982
S2.P1	drought	C1	5.70528	1613.52
S3.P4	drought	C2	5.70528	1558.01
S2.P3	drought	C1	5.70944	5364.53
S2.P4	drought	C2	5.71028	353.371
S2.P6	drought	C2	5.71306	1340.1
S3.P5	drought	C1	5.71639	10997
S3.P2	drought	C2	5.72111	1515.73
S2.P3	pre_drought	C1	5.74222	9222.72
S2.P6	pre_drought	C2	5.74667	2467.1
S1.P5	pre_drought	C1	5.86583	12138.7
S1.P2	pre_drought	C2	5.87	1189.73
S1.P1	drought	C1	5.88917	5011.56
S1.P4	drought	C2	5.89444	1985.91
S1.P3	pre_drought	C1	5.97056	9441.23
S1.P5	drought	C1	6.02944	3039.79
S1.P2	drought	C2	6.03333	2896.05
S3.P5	pre_drought	C1	6.04361	7583.36
S3.P2	pre_drought	C2	6.04778	1827.15
S2.P5	drought	C1	6.09333	2860.88
S2.P2	drought	C2	6.09806	165.278
S2.P7	pre_drought	C1	6.13583	13488
S2.P1	pre_drought	C1	6.13917	4530.36
S2.P8	pre_drought	C2	6.14111	575.584
S3.P1	pre_drought	C1	6.14111	7110.86
S1.P6	pre_drought	C2	6.14222	992.314
S2.P4	pre_drought	C2	6.14417	2279.28
S3.P4	pre_drought	C2	6.145	1910.66
S3.P3	pre_drought	C1	6.14778	5182.15
S1.P1	pre_drought	C1	6.15917	5780.23
S1.P4	pre_drought	C2	6.16417	2004.9
S2.P3	pre_drought	C1	6.25583	8469.48
S2.P6	pre_drought	C2	6.25972	2505.26
S1.P5	pre_drought	C1	6.29278	9922.21
S1.P2	pre_drought	C2	6.29722	995.159
S3.P3	drought	C1	6.44472	3401.84
S3.P6	drought	C2	6.44889	1560.72
S1.P3	drought	C1	6.47056	2870.98
S1.P6	drought	C2	6.47389	516.033
S1.P3	pre_drought	C1	6.48472	8373.43
S3.P1	drought	C1	6.50778	2312.17
S3.P4	drought	C2	6.51167	1650.17
S1.P5	drought	C1	6.53944	2684.75
S1.P2	drought	C2	6.54306	3120.41
S2.P5	drought	C1	6.54583	4793.03
S2.P2	drought	C2	6.54972	180.833
S1.P5	pre_drought	C1	6.63556	9212.71
S1.P2	pre_drought	C2	6.63944	925.883
S3.P5	pre_drought	C1	6.64222	5999.59
S3.P2	pre_drought	C2	6.6475	1435.11
S2.P7	pre_drought	C1	6.64861	11846.2
S2.P1	pre_drought	C1	6.65222	4092.23
S2.P8	pre_drought	C2	6.65361	547.879
S3.P1	pre_drought	C1	6.65444	6286.35
S1.P6	pre_drought	C2	6.65611	952.463
S2.P4	pre_drought	C2	6.65722	2100.52
S3.P4	pre_drought	C2	6.65833	1954.41
S1.P1	pre_drought	C1	6.67222	4740.8
S2.P1	drought	C1	6.67278	1631.25
S2.P4	drought	C2	6.67722	357.557
S3.P5	drought	C1	6.78167	11141.3
S3.P2	drought	C2	6.78583	1556.94
S1.P1	drought	C1	6.82583	4848.61
S1.P4	drought	C2	6.83056	2050.08
S2.P3	pre_drought	C1	6.85417	6453.39
S2.P6	pre_drought	C2	6.85833	1710.16
S1.P5	drought	C1	6.88028	2959.01
S1.P2	drought	C2	6.88417	2997.52
S1.P1	pre_drought	C1	6.97667	4570.65
S1.P5	pre_drought	C1	6.9775	8963.12
S1.P4	pre_drought	C2	6.98056	1960.29
S1.P2	pre_drought	C2	6.98194	941.757
S1.P3	pre_drought	C1	6.99778	9244.82
S2.P3	drought	C1	7.11333	4904.1
S2.P6	drought	C2	7.11806	1461.52
S3.P5	pre_drought	C1	7.15639	6132.49
S3.P2	pre_drought	C2	7.16111	1417.61
S2.P7	pre_drought	C1	7.1625	12869
S2.P1	pre_drought	C1	7.16639	3900.22
S2.P8	pre_drought	C2	7.16694	561.761
S3.P1	pre_drought	C1	7.16778	6732.78
S1.P6	pre_drought	C2	7.16861	1332.33
S2.P4	pre_drought	C2	7.17083	2022.58
S3.P4	pre_drought	C2	7.17167	2017.33
S1.P5	drought	C1	7.22278	3117.39
S1.P2	drought	C2	7.22556	3408
S3.P3	drought	C1	7.29944	3913.36
S3.P6	drought	C2	7.30389	1626.84
S1.P5	pre_drought	C1	7.32056	8665.1
S1.P3	drought	C1	7.32389	2873.22
S1.P2	pre_drought	C2	7.325	908.798
S1.P6	drought	C2	7.32778	603.442
S3.P1	drought	C1	7.36444	2389.92
S3.P4	drought	C2	7.36861	1639.82
S2.P5	drought	C1	7.40167	4377.63
S2.P2	drought	C2	7.40472	192.093
S2.P3	pre_drought	C1	7.47917	7746.9
S2.P6	pre_drought	C2	7.48389	2643.73
S1.P3	pre_drought	C1	7.51	8774
S2.P1	drought	C1	7.52722	1550.39
S2.P4	drought	C2	7.53167	326.64
S1.P5	drought	C1	7.56278	2962.86
S1.P2	drought	C2	7.56694	3638.42
S3.P5	drought	C1	7.635	11130.7
S3.P2	drought	C2	7.64028	1657.21
S2.P7	pre_drought	C1	7.67472	12858.9
S2.P1	pre_drought	C1	7.67972	3781.99
S2.P8	pre_drought	C2	7.68	543.373
S1.P6	pre_drought	C2	7.68167	1423.3
S1.P1	drought	C1	7.68222	5511.45
S2.P4	pre_drought	C2	7.68417	2082.94
S1.P4	drought	C2	7.68722	2232.12
S3.P5	pre_drought	C1	7.71583	7687.55
S3.P2	pre_drought	C2	7.72083	1796.73
S1.P1	pre_drought	C1	7.83194	6243.29
S1.P4	pre_drought	C2	7.83611	2268.98
S1.P5	pre_drought	C1	7.86028	12426
S1.P2	pre_drought	C2	7.86444	1284.27
S1.P5	drought	C1	7.90417	3013.09
S1.P2	drought	C2	7.90833	3774.97
S1.P3	pre_drought	C1	7.94194	15171.6
S2.P3	drought	C1	7.96917	3930.33
S2.P6	drought	C2	7.97472	1703.76
S1.P6	pre_drought	C2	8.11361	2056
S2.P1	pre_drought	C1	8.14028	4376.81
S2.P4	pre_drought	C2	8.14583	3098.09
S3.P3	pre_drought	C1	8.15194	7910.42
S3.P6	pre_drought	C2	8.15694	3598.76
S1.P5	pre_drought	C1	8.20222	11702.1
S1.P2	pre_drought	C2	8.20694	1524.85
S1.P5	drought	C1	8.24556	2933.85
S1.P2	drought	C2	8.25083	3747.01
S2.P7	pre_drought	C1	8.2725	14036
S2.P8	pre_drought	C2	8.27722	523.577
S1.P1	pre_drought	C1	8.29528	9724.68
S1.P4	pre_drought	C2	8.3	3601.59
S3.P3	drought	C1	8.32194	4047.01
S3.P6	drought	C2	8.32778	2282.86
S2.P3	pre_drought	C1	8.33333	7791.27
S2.P6	pre_drought	C2	8.3375	3200.31
S3.P1	drought	C1	8.33889	2295.24
S3.P4	drought	C2	8.34306	1754.24
S1.P3	drought	C1	8.34722	3529.01
S1.P6	drought	C2	8.35194	292.668
S2.P5	drought	C1	8.42361	4171.72
S2.P2	drought	C2	8.42861	202.905
S2.P1	drought	C1	8.55056	1495.9
S2.P4	drought	C2	8.55444	370.787
S3.P5	pre_drought	C1	8.57194	11055.7
S3.P2	pre_drought	C2	8.57667	2293.85
S3.P5	drought	C1	8.65972	12202.4
S3.P2	drought	C2	8.66472	1666.82
S1.P1	drought	C1	8.70611	4981.52
S1.P4	drought	C2	8.71056	2338.14
S1.P5	pre_drought	C1	8.71278	13260
S1.P2	pre_drought	C2	8.71694	2764.34
S3.P1	pre_drought	C1	8.75139	16718
S3.P4	pre_drought	C2	8.75389	3456.14
S2.P7	pre_drought	C1	8.78556	14361
S2.P8	pre_drought	C2	8.78972	507.63
S1.P3	pre_drought	C1	8.79778	14668.7
S1.P5	drought	C1	8.93889	2916.08
S1.P2	drought	C2	8.94389	4212.75
S1.P6	pre_drought	C2	8.96917	2306.05
S2.P3	drought	C1	8.995	3979.26
S2.P1	pre_drought	C1	8.99667	4124.39
S2.P6	drought	C2	8.99944	1536.79
S2.P4	pre_drought	C2	9.00056	2983.76
S3.P3	pre_drought	C1	9.00556	7379.37
S3.P6	pre_drought	C2	9.01056	3608.62
S1.P5	pre_drought	C1	9.05528	13869.7
S1.P2	pre_drought	C2	9.05972	3001.52
S1.P1	pre_drought	C1	9.15167	10224.6
S1.P4	pre_drought	C2	9.15694	3565.97
S3.P3	drought	C1	9.17556	3701.16
S3.P6	drought	C2	9.18028	1629.29
S3.P1	drought	C1	9.19611	2326.56
S3.P4	drought	C2	9.2	1745.01
S1.P3	drought	C1	9.2025	2720.97
S1.P6	drought	C2	9.20583	604.089
S2.P5	drought	C1	9.27889	4399.88
S1.P5	drought	C1	9.28028	2909.73
S2.P2	drought	C2	9.28333	213.348
S1.P2	drought	C2	9.28472	4403.53
S2.P7	pre_drought	C1	9.29778	13864
S2.P8	pre_drought	C2	9.30167	502.146
S2.P1	drought	C1	9.40611	1567.83
S2.P4	drought	C2	9.41056	431.827
S3.P5	pre_drought	C1	9.51222	11284.2
S3.P5	drought	C1	9.515	12468.2
S3.P2	pre_drought	C2	9.51611	2313.22
S3.P2	drought	C2	9.52028	1660.35
S2.P3	pre_drought	C1	9.555	7011.63
S2.P6	pre_drought	C2	9.55917	3209.68
S1.P1	drought	C1	9.56167	4925.74
S1.P4	drought	C2	9.56667	2434.01
S3.P1	pre_drought	C1	9.60333	-4128.58
S3.P4	pre_drought	C2	9.60722	-6544.68
S1.P5	pre_drought	C1	9.65361	14044.5
S1.P2	pre_drought	C2	9.65778	3021.09
S1.P3	pre_drought	C1	9.73889	15440.1
S1.P5	drought	C1	9.79333	2774.08
S1.P2	drought	C2	9.79722	4641.79
S2.P7	pre_drought	C1	9.80972	14437.7
S2.P8	pre_drought	C2	9.81417	473.495
S2.P3	drought	C1	9.85028	3946.88
S2.P6	drought	C2	9.85528	1377.62
S1.P6	pre_drought	C2	9.91	2535.38
S2.P1	pre_drought	C1	9.93444	3750.78
S2.P4	pre_drought	C2	9.93861	2920.66
S3.P3	pre_drought	C1	9.94444	7171.94
S3.P6	pre_drought	C2	9.94917	3827.53
S1.P5	pre_drought	C1	9.99556	14335.6
S1.P2	pre_drought	C2	10	3725.48
S1.P1	pre_drought	C1	10.0922	10296.7
S1.P4	pre_drought	C2	10.0969	3970.16
S1.P5	drought	C1	10.135	2810.29
S1.P2	drought	C2	10.1397	4847.81
S3.P1	drought	C1	10.1725	2348.1
S3.P4	drought	C2	10.1764	1745.72
S3.P3	drought	C1	10.1978	3371.02
S3.P6	drought	C2	10.2028	1489.63
S1.P3	drought	C1	10.2272	2525.46
S1.P6	drought	C2	10.2306	624.638
S2.P5	drought	C1	10.3033	4353.17
S2.P2	drought	C2	10.3075	202.921
S3.P5	pre_drought	C1	10.3678	11455.1
S3.P2	pre_drought	C2	10.3731	2490.4
S2.P3	pre_drought	C1	10.4086	7260.5
S2.P7	pre_drought	C1	10.4086	13685.1
S2.P6	pre_drought	C2	10.4131	3284.41
S2.P8	pre_drought	C2	10.4131	488.596
S2.P1	drought	C1	10.4294	1521.95
S2.P4	drought	C2	10.4339	479.271
S1.P5	pre_drought	C1	10.5067	16336.3
S1.P2	pre_drought	C2	10.5111	4260.03
S3.P5	drought	C1	10.5386	11443.6
S3.P1	pre_drought	C1	10.5422	15437.9
S3.P2	drought	C2	10.5428	1649.73
S3.P4	pre_drought	C2	10.5458	3642.43
S1.P1	drought	C1	10.5864	4767.77
S1.P4	drought	C2	10.5911	2590.42
S1.P3	pre_drought	C1	10.5944	16679.1
S1.P6	pre_drought	C2	10.7647	2667.59
S2.P1	pre_drought	C1	10.7881	3532.04
S2.P4	pre_drought	C2	10.7931	2689.33
S3.P3	pre_drought	C1	10.7989	7080.53
S3.P6	pre_drought	C2	10.8044	4026.15
S1.P5	drought	C1	10.8158	2674.89
S1.P2	drought	C2	10.8192	5219.1
S1.P5	pre_drought	C1	10.8483	15358.6
S1.P2	pre_drought	C2	10.8528	4475.06
S2.P3	drought	C1	10.8758	3772.96
S2.P6	drought	C2	10.88	1373.12
S2.P7	pre_drought	C1	10.9217	14722
S2.P8	pre_drought	C2	10.9267	511.433
S1.P1	pre_drought	C1	10.9486	10540.6
S1.P4	pre_drought	C2	10.9531	4088.45
S3.P1	drought	C1	11.0283	2382.78
S3.P4	drought	C2	11.0322	1668.02
S3.P3	drought	C1	11.0517	3352.5
S3.P6	drought	C2	11.0561	1444.33
S1.P3	drought	C1	11.0808	2414.64
S1.P6	drought	C2	11.0853	629.282
S1.P5	drought	C1	11.1567	2731.06
S2.P5	drought	C1	11.1575	4145.33
S1.P2	drought	C2	11.1608	5147.1
S2.P2	drought	C2	11.1619	192.434
S2.P1	drought	C1	11.2861	1497.8
S2.P4	drought	C2	11.2908	454.602
S3.P5	pre_drought	C1	11.3086	12549.7
S3.P2	pre_drought	C2	11.3133	2488.36
S3.P5	drought	C1	11.3936	10727.4
S3.P1	pre_drought	C1	11.3969	16024.3
S3.P2	drought	C2	11.3983	1661.8
S3.P4	pre_drought	C2	11.4008	3626.6
S2.P7	pre_drought	C1	11.4353	14097.9
S2.P8	pre_drought	C2	11.4397	498.795
S1.P1	drought	C1	11.4422	4770.21
S1.P5	pre_drought	C1	11.4453	15743.6
S1.P4	drought	C2	11.4469	2754.78
S1.P2	pre_drought	C2	11.45	4666.32
S1.P3	pre_drought	C1	11.5336	14680.8
S2.P3	pre_drought	C1	11.6383	8160.68
S2.P6	pre_drought	C2	11.6425	3502.3
S1.P5	drought	C1	11.6694	2702.81
S1.P2	drought	C2	11.6747	5566.83
S1.P6	pre_drought	C2	11.705	3064.06
S2.P1	pre_drought	C1	11.7283	3273.22
S2.P3	drought	C1	11.7314	3695.83
S2.P4	pre_drought	C2	11.7325	2765.73
S2.P6	drought	C2	11.7369	1598.35
S3.P3	pre_drought	C1	11.7397	7123.23
S3.P6	pre_drought	C2	11.7444	4606.98
S1.P5	pre_drought	C1	11.7875	12169.3
S1.P2	pre_drought	C2	11.7914	4208.69
S1.P1	pre_drought	C1	11.8886	10054.5
S1.P4	pre_drought	C2	11.8936	4066.3
S2.P7	pre_drought	C1	11.9475	14217.8
S2.P8	pre_drought	C2	11.9528	491.331
S3.P1	drought	C1	12.0053	2396.49
S3.P4	drought	C2	12.0097	1605.05
S1.P5	drought	C1	12.0114	2705.25
S1.P2	drought	C2	12.0156	5411.74
S3.P3	drought	C1	12.0747	3240.49
S3.P6	drought	C2	12.0789	1398.53
S1.P3	drought	C1	12.1064	2348.96
S1.P6	drought	C2	12.1108	539.756
S3.P5	pre_drought	C1	12.1639	12355.3
S3.P2	pre_drought	C2	12.1681	2476.67
S2.P5	drought	C1	12.1819	3344.45
S2.P2	drought	C2	12.1861	183.013
S1.P5	pre_drought	C1	12.2975	13872.2
S1.P2	pre_drought	C2	12.3019	4532.84
S2.P1	drought	C1	12.3106	1487.07
S2.P4	drought	C2	12.3147	471.943
S3.P1	pre_drought	C1	12.3381	15409.5
S3.P4	pre_drought	C2	12.3419	3452.83
S1.P3	pre_drought	C1	12.3889	15461.9
S3.P5	drought	C1	12.4181	10019
S3.P2	drought	C2	12.4225	1598.98
S1.P1	drought	C1	12.4672	4360.21
S1.P4	drought	C2	12.4719	2777.72
S2.P3	pre_drought	C1	12.4931	7180.87
S2.P6	pre_drought	C2	12.4969	3814.37
S2.P7	pre_drought	C1	12.5467	13822.3
S2.P8	pre_drought	C2	12.5511	544.043
S1.P6	pre_drought	C2	12.5603	160.152
S2.P1	pre_drought	C1	12.5839	3018.07
S2.P4	pre_drought	C2	12.5883	2812.52
S3.P3	pre_drought	C1	12.595	7047.4
S3.P6	pre_drought	C2	12.6006	5108.17
S1.P5	pre_drought	C1	12.6392	13594.9
S1.P2	pre_drought	C2	12.6436	4575.5
S1.P5	drought	C1	12.6925	2524.24
S1.P2	drought	C2	12.6967	5627.19
S1.P1	pre_drought	C1	12.7447	10333.6
S1.P4	pre_drought	C2	12.7494	4067.71
S2.P3	drought	C1	12.7561	3492.82
S2.P6	drought	C2	12.7614	1387.58
S3.P1	drought	C1	12.8614	2436.18
S3.P4	drought	C2	12.8653	1519.64
S3.P3	drought	C1	12.9286	3237.26
S3.P6	drought	C2	12.9331	1415.93
S1.P3	drought	C1	12.9617	2314.71
S1.P6	drought	C2	12.9664	504.82
S1.P5	drought	C1	13.0339	2548.32
S2.P5	drought	C1	13.0367	3502.72
S1.P2	drought	C2	13.0378	5564.33
S2.P2	drought	C2	13.0408	162.861
S2.P7	pre_drought	C1	13.0589	13623.2
S2.P8	pre_drought	C2	13.0642	567.245
S3.P5	pre_drought	C1	13.1044	12726.2
S3.P2	pre_drought	C2	13.1086	2487.8
S2.P1	drought	C1	13.1672	1443.41
S2.P4	drought	C2	13.1711	454.969
S3.P1	pre_drought	C1	13.1942	15968.3
S3.P4	pre_drought	C2	13.1983	3470.39
S1.P5	pre_drought	C1	13.2375	13138.6
S1.P2	pre_drought	C2	13.2419	4683.55
S3.P5	drought	C1	13.2728	11634.6
S3.P2	drought	C2	13.2775	1563.4
S1.P1	drought	C1	13.3228	4300.55
S1.P4	drought	C2	13.3281	2868.5
S1.P3	pre_drought	C1	13.3286	13954
S1.P6	pre_drought	C2	13.4994	3517.52
S2.P1	pre_drought	C1	13.5233	2730.36
S2.P4	pre_drought	C2	13.5272	2711.24
S3.P3	pre_drought	C1	13.5347	7825.81
S3.P6	pre_drought	C2	13.5397	6913.49
S1.P5	drought	C1	13.5461	2521.65
S1.P2	drought	C2	13.55	5680.79
S2.P7	pre_drought	C1	13.5725	13502.6
S2.P8	pre_drought	C2	13.5772	559.191
S1.P5	pre_drought	C1	13.5789	13400.6
S1.P2	pre_drought	C2	13.5833	5051.56
S2.P3	drought	C1	13.6131	3501.05
S2.P6	drought	C2	13.6175	1482.89
S1.P1	pre_drought	C1	13.6847	10000.7
S1.P4	pre_drought	C2	13.6897	3914.68
S2.P3	pre_drought	C1	13.7219	7317.72
S2.P6	pre_drought	C2	13.7256	152.065
S3.P1	drought	C1	13.8389	2460.54
S1.P5	drought	C1	13.8875	2488.18
S1.P2	drought	C2	13.8917	5774.05
S3.P3	drought	C1	13.9517	3144.75
S3.P6	drought	C2	13.9556	1462.08
S3.P5	pre_drought	C1	13.9597	12861.5
S3.P2	pre_drought	C2	13.9644	2905.87
S1.P5	pre_drought	C1	14.0889	33571.8
S1.P2	pre_drought	C2	14.0931	4729.75
S1.P3	pre_drought	C1	14.1844	-2736.81
S1.P6	pre_drought	C2	14.3544	608.798
S2.P1	pre_drought	C1	14.3783	2876.26
S2.P4	pre_drought	C2	14.3819	3103.57
S3.P3	pre_drought	C1	14.3903	7730.48
S3.P6	pre_drought	C2	14.3956	6685.54
S1.P5	pre_drought	C1	14.4308	23437.4
S1.P2	pre_drought	C2	14.4344	5300.83
S1.P1	pre_drought	C1	14.5406	9772.13
S1.P4	pre_drought	C2	14.5447	3693.33
S1.P5	drought	C1	14.5686	2378.27
S1.P2	drought	C2	14.5731	5669.62
S3.P3	drought	C1	14.8061	3197.52
S3.P6	drought	C2	14.8106	1338.5
S3.P5	pre_drought	C1	14.9008	13022.7
S3.P2	pre_drought	C2	14.9053	2734.52
S1.P5	drought	C1	14.9103	2297.95
S1.P2	drought	C2	14.9144	5748.8
S3.P4	pre_drought	C2	15.0053	660.966
S2.P2	drought	C2	15.0122	336.534
S1.P5	pre_drought	C1	15.0278	19252.5
S1.P2	pre_drought	C2	15.0322	5427.72
S2.P4	drought	C2	15.0531	527.071
S1.P3	pre_drought	C1	15.1233	11323.3
S3.P2	drought	C2	15.1575	1574.74
S3.P5	drought	C1	15.1806	2515.83
S2.P7	pre_drought	C1	15.1942	3755.88
S2.P8	pre_drought	C2	15.1983	517.48
S1.P1	drought	C1	15.2028	3647.61
S1.P4	drought	C2	15.2078	2856.28
S1.P6	pre_drought	C2	15.2944	3571
S2.P1	pre_drought	C1	15.3178	2131.58
S2.P4	pre_drought	C2	15.3219	2468.58
S3.P3	pre_drought	C1	15.3289	6161.63
S3.P6	pre_drought	C2	15.3336	5861.34
S1.P5	pre_drought	C1	15.3692	12497.9
S1.P2	pre_drought	C2	15.3739	5427.35
S1.P5	drought	C1	15.4233	2236.09
S1.P2	drought	C2	15.4267	5726.11
S1.P1	pre_drought	C1	15.48	9413.71
S1.P4	pre_drought	C2	15.4847	3675.4
S2.P3	drought	C1	15.4919	3372.32
S2.P6	drought	C2	15.4958	1424.1
S3.P1	drought	C1	15.6728	2337.03
S3.P4	drought	C2	15.6764	1320.08
S2.P7	pre_drought	C1	15.7067	12574.7
S2.P8	pre_drought	C2	15.7114	515.335
S3.P5	pre_drought	C1	15.7547	12184.4
S3.P2	pre_drought	C2	15.7594	2371.41
S1.P5	drought	C1	15.7639	2234.26
S1.P2	drought	C2	15.7681	5635.99
S2.P3	pre_drought	C1	15.805	11293.5
S2.P6	pre_drought	C2	15.8094	5073.01
S3.P3	drought	C1	15.8308	3048.35
S3.P6	drought	C2	15.8358	1249.48
S1.P3	drought	C1	15.8667	2003.68
S1.P6	drought	C2	15.8717	487.841
S1.P5	pre_drought	C1	15.8792	11894.1
S1.P2	pre_drought	C2	15.8839	5123.21
S3.P1	pre_drought	C1	15.9319	11997.8
S3.P4	pre_drought	C2	15.9361	3153.01
S2.P5	drought	C1	15.9372	3335.42
S2.P2	drought	C2	15.9414	115.662
S1.P3	pre_drought	C1	15.9783	12172.5
S2.P1	drought	C1	16.0719	1277.65
S2.P4	drought	C2	16.0778	532.073
S1.P6	pre_drought	C2	16.1486	3884.06
S2.P1	pre_drought	C1	16.1739	1927.75
S3.P5	drought	C1	16.1756	10481.6
S2.P4	pre_drought	C2	16.1783	2354.05
S3.P2	drought	C2	16.1814	1533.47
S3.P3	pre_drought	C1	16.1825	6954.15
S3.P6	pre_drought	C2	16.1881	6015.49
S2.P7	pre_drought	C1	16.2197	12144.3
S1.P5	pre_drought	C1	16.2206	11411.7
S2.P8	pre_drought	C2	16.2236	519.632
S1.P2	pre_drought	C2	16.2253	5418.91
S1.P1	drought	C1	16.2261	3433.43
S1.P4	drought	C2	16.2314	2793.64
S1.P1	pre_drought	C1	16.3358	9323.56
S1.P4	pre_drought	C2	16.3406	3622.73
S1.P5	drought	C1	16.4453	2112.42
S1.P2	drought	C2	16.4492	5392.2
S2.P3	drought	C1	16.5161	3252.75
S2.P6	drought	C2	16.5211	1491.74
S3.P1	drought	C1	16.5286	2304.11
S3.P4	drought	C2	16.5319	1283.22
S2.P3	pre_drought	C1	16.66	10265.7
S2.P6	pre_drought	C2	16.6647	5258.26
S3.P3	drought	C1	16.6864	3080.66
S3.P6	drought	C2	16.6911	1237.26
S3.P5	pre_drought	C1	16.695	11044.5
S3.P2	pre_drought	C2	16.6992	2258.02
S1.P3	drought	C1	16.7217	1967.85
S1.P6	drought	C2	16.7267	480.422
S1.P5	drought	C1	16.7864	2109.94
S3.P1	pre_drought	C1	16.7878	11163.3
S1.P2	drought	C2	16.7906	5482.3
S3.P4	pre_drought	C2	16.7914	2952.79
S2.P5	drought	C1	16.7922	2791.8
S2.P2	drought	C2	16.7967	105.508
S2.P7	pre_drought	C1	16.8175	11249.9
S1.P5	pre_drought	C1	16.8189	11059.6
S2.P8	pre_drought	C2	16.8222	528.334
S1.P2	pre_drought	C2	16.8231	5517.17
S1.P3	pre_drought	C1	16.9183	11978.1
S2.P1	drought	C1	16.9281	1260.27
S2.P4	drought	C2	16.9322	527.379
S3.P5	drought	C1	17.0319	10299
S3.P2	drought	C2	17.0361	1566.28
S1.P1	drought	C1	17.0817	3530.98
S1.P4	drought	C2	17.0869	2725.37
S1.P6	pre_drought	C2	17.0883	3980.55
S2.P1	pre_drought	C1	17.1136	1652.64
S2.P4	pre_drought	C2	17.1175	2252.84
S3.P3	pre_drought	C1	17.1228	6502.5
S3.P6	pre_drought	C2	17.1272	5856.5
S1.P5	pre_drought	C1	17.1603	10630.1
S1.P2	pre_drought	C2	17.1639	5661.31
S1.P1	pre_drought	C1	17.2767	8801.92
S1.P4	pre_drought	C2	17.2811	3523.55
S1.P5	drought	C1	17.2992	2052.49
S1.P2	drought	C2	17.3044	5216.58
S2.P7	pre_drought	C1	17.3297	11387.1
S2.P8	pre_drought	C2	17.3347	488.603
S2.P3	drought	C1	17.3719	3266
S2.P6	drought	C2	17.3772	1481.59
S3.P1	drought	C1	17.5064	2165.64
S3.P4	drought	C2	17.5103	1272.27
S3.P5	pre_drought	C1	17.5494	11491
S3.P2	pre_drought	C2	17.5536	2281.22
S1.P5	drought	C1	17.6408	1996.29
S1.P2	drought	C2	17.6447	5233.34
S1.P5	pre_drought	C1	17.6717	10122
S1.P2	pre_drought	C2	17.6761	5571.87
S3.P3	drought	C1	17.7108	2980.99
S3.P6	drought	C2	17.7164	1185.66
S3.P1	pre_drought	C1	17.7289	10207.8
S3.P4	pre_drought	C2	17.7325	2790.61
S1.P3	drought	C1	17.7456	1864.11
S1.P6	drought	C2	17.75	409.214
S1.P3	pre_drought	C1	17.7731	11911.2
S2.P5	drought	C1	17.8167	2375.6
S2.P2	drought	C2	17.8203	90.4737
S2.P7	pre_drought	C1	17.8436	11256.7
S2.P8	pre_drought	C2	17.8483	472.329
S2.P3	pre_drought	C1	17.8886	7778.86
S2.P6	pre_drought	C2	17.8931	5679.33
S1.P6	pre_drought	C2	17.9431	3809.11
S2.P1	drought	C1	17.9531	1211.01
S2.P4	drought	C2	17.9564	489.037
S2.P1	pre_drought	C1	17.9686	1463.11
S2.P4	pre_drought	C2	17.9731	2153.43
S3.P3	pre_drought	C1	17.9767	6800.75
S3.P6	pre_drought	C2	17.9819	5957.7
S1.P5	pre_drought	C1	18.0133	9792.75
S1.P2	pre_drought	C2	18.0172	5631.75
S3.P5	drought	C1	18.0544	10291.4
S3.P2	drought	C2	18.0589	1529.76
S1.P1	drought	C1	18.1044	3350.3
S1.P4	drought	C2	18.1094	2702.21
S1.P1	pre_drought	C1	18.1319	8899.59
S1.P4	pre_drought	C2	18.1367	3398.91
S1.P5	drought	C1	18.3219	1892.39
S1.P2	drought	C2	18.3269	5058.82
S2.P7	pre_drought	C1	18.3561	10715.5
S2.P8	pre_drought	C2	18.36	458.695
S3.P1	drought	C1	18.3619	2086.97
S3.P4	drought	C2	18.3664	1177.62
S2.P3	drought	C1	18.3969	3029.97
S2.P6	drought	C2	18.4017	1530.54
S3.P5	pre_drought	C1	18.4897	10754.7
S3.P2	pre_drought	C2	18.4942	2170.07
S3.P3	drought	C1	18.5667	2977.9
S3.P6	drought	C2	18.5711	1204.5
S3.P1	pre_drought	C1	18.5842	9491.76
S3.P4	pre_drought	C2	18.5883	2722.04
S1.P3	drought	C1	18.5997	1777.64
S1.P6	drought	C2	18.6039	393.745
S1.P5	pre_drought	C1	18.6103	7897.82
S1.P2	pre_drought	C2	18.615	2797.76
S1.P5	drought	C1	18.6636	1864.77
S1.P2	drought	C2	18.6681	5114.17
S2.P5	drought	C1	18.6708	2580.72
S2.P2	drought	C2	18.675	100.843
S1.P3	pre_drought	C1	18.7122	10705.1
S2.P3	pre_drought	C1	18.7433	7062.38
S2.P6	pre_drought	C2	18.7475	5463.69
S2.P1	drought	C1	18.8086	1192.61
S2.P4	drought	C2	18.8119	492.105
S1.P6	pre_drought	C2	18.8828	3782.26
S2.P1	pre_drought	C1	18.9086	1235.58
S3.P5	drought	C1	18.9092	10262.3
S2.P4	pre_drought	C2	18.9128	2025.76
S3.P2	drought	C2	18.9142	1501.55
S3.P3	pre_drought	C1	18.9164	6652.83
S3.P6	pre_drought	C2	18.9219	5687.68
S1.P5	pre_drought	C1	18.9528	7246.93
S2.P7	pre_drought	C1	18.9539	10125.3
S1.P2	pre_drought	C2	18.9581	2856.82
S2.P8	pre_drought	C2	18.9581	425.279
S1.P1	drought	C1	18.96	3330.12
S1.P4	drought	C2	18.965	2672.61
S1.P1	pre_drought	C1	19.0722	8176.23
S1.P4	pre_drought	C2	19.0767	3192.25
S1.P5	drought	C1	19.1764	1787.27
S1.P2	drought	C2	19.1803	4870.05
S2.P3	drought	C1	19.2531	3082
S2.P6	drought	C2	19.2575	1397.98
S3.P1	drought	C1	19.3397	1960.81
S3.P4	drought	C2	19.3433	1166.56
S3.P5	pre_drought	C1	19.3447	7728.91
S3.P2	pre_drought	C2	19.3494	1760.1
S1.P5	pre_drought	C1	19.4642	6527.94
S2.P7	pre_drought	C1	19.4656	10197.7
S1.P2	pre_drought	C2	19.4683	2691.36
S2.P8	pre_drought	C2	19.4706	428.687
S1.P5	drought	C1	19.5178	1817.43
S1.P2	drought	C2	19.5219	4892.65
S3.P1	pre_drought	C1	19.5247	8381.44
S3.P4	pre_drought	C2	19.5292	2575
S1.P3	pre_drought	C1	19.5672	10604.1
S3.P3	drought	C1	19.5914	2871.45
S3.P6	drought	C2	19.595	1084.56
S1.P3	drought	C1	19.6228	1739.66
S1.P6	drought	C2	19.6275	370.348
S2.P5	drought	C1	19.695	2482.17
S2.P2	drought	C2	19.6994	74.5456
S1.P6	pre_drought	C2	19.7372	3397.36
S2.P1	pre_drought	C1	19.7644	1091.92
S2.P4	pre_drought	C2	19.7689	1949.71
S3.P3	pre_drought	C1	19.7719	6254.06
S3.P6	pre_drought	C2	19.7764	5423.42
S1.P5	pre_drought	C1	19.8069	6070.15
S1.P2	pre_drought	C2	19.8108	2817.99
S2.P1	drought	C1	19.8311	1116.16
S2.P4	drought	C2	19.8353	484.299
S1.P1	pre_drought	C1	19.9286	8100.74
S1.P4	pre_drought	C2	19.9328	3096.42
S3.P5	drought	C1	19.9333	10010.3
S3.P2	drought	C2	19.9375	1505.33
S2.P3	pre_drought	C1	19.9717	5009.32
S2.P6	pre_drought	C2	19.9758	5279.26
S2.P7	pre_drought	C1	19.9786	9639.96
S2.P8	pre_drought	C2	19.9833	406.139
S1.P1	drought	C1	19.9836	2867.44
S1.P4	drought	C2	19.9886	2557.99
S3.P1	drought	C1	20.1956	1897.73
S3.P4	drought	C2	20.1992	1121.55
S1.P5	drought	C1	20.1997	1040.29
S1.P2	drought	C2	20.2039	2403.79
S2.P3	drought	C1	20.2781	2788.83
S2.P6	drought	C2	20.2825	1462.57
S3.P5	pre_drought	C1	20.2864	5751.4
S3.P2	pre_drought	C2	20.2903	1596.42
S3.P1	pre_drought	C1	20.3811	7783.64
S3.P4	pre_drought	C2	20.3856	2331.9
S1.P5	pre_drought	C1	20.4044	5542.65
S1.P2	pre_drought	C2	20.4092	2555.64
S3.P3	drought	C1	20.4458	3015.88
S3.P6	drought	C2	20.4508	1162.22
S1.P3	drought	C1	20.4781	1646.03
S1.P6	drought	C2	20.4828	381.609
S2.P7	pre_drought	C1	20.4914	9780.21
S2.P8	pre_drought	C2	20.4953	376.532
S1.P3	pre_drought	C1	20.5064	9782.25
S1.P5	drought	C1	20.5433	978.742
S1.P2	drought	C2	20.5469	2384.65
S2.P5	drought	C1	20.55	2121.28
S2.P2	drought	C2	20.5542	83.4783
S1.P6	pre_drought	C2	20.6775	3098.76
S2.P1	pre_drought	C1	20.7047	930.255
S2.P4	pre_drought	C2	20.7089	1707.72
S3.P3	pre_drought	C1	20.7097	5130.13
S3.P6	pre_drought	C2	20.7147	4649.35
S1.P5	pre_drought	C1	20.7467	5212.13
S1.P2	pre_drought	C2	20.7506	2723.94
S3.P5	drought	C1	20.7883	9510.39
S3.P2	drought	C2	20.7936	1484.91
S1.P1	drought	C1	20.8397	3124.41
S1.P4	drought	C2	20.8444	2403.77
S1.P1	pre_drought	C1	20.8678	7410.27
S1.P4	pre_drought	C2	20.8717	2921.13
S2.P3	pre_drought	C1	20.8736	4414.21
S2.P6	pre_drought	C2	20.8781	4954.02
S1.P5	drought	C1	21.0544	997.897
S1.P2	drought	C2	21.0592	2360.63
S2.P7	pre_drought	C1	21.0881	8066.48
S2.P8	pre_drought	C2	21.0931	373.487
S2.P3	drought	C1	21.1339	2601.78
S2.P6	drought	C2	21.1386	1330.1
S3.P5	pre_drought	C1	21.1411	4867.08
S3.P2	pre_drought	C2	21.1461	1416.79
S3.P1	drought	C1	21.1722	1770.74
S3.P4	drought	C2	21.1764	993.884
S1.P5	pre_drought	C1	21.2583	4609.89
S1.P2	pre_drought	C2	21.2628	2642.71
S3.P1	pre_drought	C1	21.3219	3144.86
S3.P4	pre_drought	C2	21.3258	1376.24
S1.P3	pre_drought	C1	21.3617	8867.06
S1.P5	drought	C1	21.3964	930.043
S1.P2	drought	C2	21.4003	2330.05
S3.P3	drought	C1	21.4692	2739.05
S3.P6	drought	C2	21.4736	995.322
S1.P3	drought	C1	21.5022	1471.13
S1.P6	drought	C2	21.5067	347.415
S1.P6	pre_drought	C2	21.5322	1772.74
S2.P1	pre_drought	C1	21.5603	716.543
S2.P4	pre_drought	C2	21.5647	1452.77
S3.P3	pre_drought	C1	21.5653	4524.32
S3.P6	pre_drought	C2	21.5697	3327.43
S2.P5	drought	C1	21.5739	2021.37
S2.P2	drought	C2	21.58	79.9215
S1.P5	pre_drought	C1	21.6008	4328.26
S2.P7	pre_drought	C1	21.6014	7330.41
S1.P2	pre_drought	C2	21.6053	2773.06
S2.P8	pre_drought	C2	21.6053	330.619
S1.P1	pre_drought	C1	21.7233	6835
S1.P4	pre_drought	C2	21.7278	2529.36
S3.P5	drought	C1	21.8114	5370.11
S3.P2	drought	C2	21.8167	945.133
S1.P1	drought	C1	21.8642	1558.89
S1.P4	drought	C2	21.8681	1429.25
S3.P1	drought	C1	22.0283	1705.24
S3.P4	drought	C2	22.0319	989.065
S2.P3	pre_drought	C1	22.0553	1894.97
S2.P6	pre_drought	C2	22.0594	2608.94
S3.P5	pre_drought	C1	22.0828	2650.61
S3.P2	pre_drought	C2	22.0878	943.258
S2.P7	pre_drought	C1	22.1136	6685.48
S2.P8	pre_drought	C2	22.1183	299.206
S2.P3	drought	C1	22.1594	1562
S2.P6	drought	C2	22.165	811.184
S3.P1	pre_drought	C1	22.1775	2438.86
S3.P4	pre_drought	C2	22.1817	1314.97
S1.P5	pre_drought	C1	22.1994	3683.75
S1.P2	pre_drought	C2	22.2039	2662.67
S1.P3	pre_drought	C1	22.3014	4456.4
S3.P3	drought	C1	22.3236	2627.82
S3.P6	drought	C2	22.3278	924.485
S1.P3	drought	C1	22.3572	1264.69
S1.P6	drought	C2	22.3603	342.241
S2.P5	drought	C1	22.4281	2192.28
S2.P2	drought	C2	22.4319	74.4538
S1.P6	pre_drought	C2	22.4722	1052.5
S2.P1	pre_drought	C1	22.5003	485.909
S2.P4	pre_drought	C2	22.5047	933.282
S3.P3	pre_drought	C1	22.5056	2938.54
S3.P6	pre_drought	C2	22.51	1938.14
S1.P5	pre_drought	C1	22.5411	3441.04
S1.P2	pre_drought	C2	22.5458	2504.43
S2.P1	drought	C1	22.5669	915.981
S2.P4	drought	C2	22.5717	301.386
S2.P7	pre_drought	C1	22.6264	6269.84
S2.P8	pre_drought	C2	22.6314	273.057
S1.P1	pre_drought	C1	22.6625	3857.2
S1.P4	pre_drought	C2	22.6667	1404.36
S3.P5	drought	C1	22.6669	4949.09
S3.P2	drought	C2	22.6719	964.341
S1.P1	drought	C1	22.7194	1410.63
S1.P4	drought	C2	22.7239	1364.51
S2.P3	pre_drought	C1	22.9108	1654.03
S2.P6	pre_drought	C2	22.9153	2267.25
S3.P5	pre_drought	C1	22.9383	2384.59
S1.P5	drought	C1	22.94	910.163
S1.P2	drought	C2	22.9419	2055.18
S3.P2	pre_drought	C2	22.9431	874.219
S3.P1	drought	C1	23.0053	1188.16
S3.P4	drought	C2	23.0092	612.145
S2.P3	drought	C1	23.0144	1479.71
S2.P6	drought	C2	23.0192	831.815
S1.P5	pre_drought	C1	23.055	3200.73
S1.P2	pre_drought	C2	23.0597	2398.02
S1.P3	pre_drought	C1	23.1569	4041.83
S2.P7	pre_drought	C1	23.2247	5395.85
S2.P8	pre_drought	C2	23.2292	265.192
S1.P5	drought	C1	23.2792	918.953
S1.P2	drought	C2	23.2839	1903.79
S2.P1	pre_drought	C1	23.3561	394.34
S1.P3	drought	C1	23.3792	743.296
S1.P5	pre_drought	C1	23.3978	3055.05
S1.P2	pre_drought	C2	23.4022	2302.83
S2.P5	drought	C1	23.4508	1076.61
S3.P3	pre_drought	C1	23.5647	2923.58
S3.P1	pre_drought	C1	23.5956	1641.49
S2.P7	pre_drought	C1	23.7372	5376.87
S2.P8	pre_drought	C2	23.7417	260.047
S3.P3	drought	C1	23.7767	2192.86
S3.P6	pre_drought	C2	23.9114	2349.57
S3.P4	pre_drought	C2	23.9414	968.285
S2.P3	pre_drought	C1	23.9794	1920.57
S1.P1	drought	C1	24.0639	1877.35
S1.P3	drought	C1	24.0644	1278.45
S2.P5	drought	C1	24.065	2008.16
S3.P5	drought	C1	24.065	6981.11
S2.P3	drought	C1	24.0653	2243.68
S3.P5	pre_drought	C1	24.0661	2577.38
S1.P1	pre_drought	C1	24.0672	3720.21
S3.P1	drought	C1	24.0678	1541.21
S1.P5	drought	C1	24.0803	1677.66
S2.P1	pre_drought	C1	24.0833	385.503
S3.P6	drought	C2	24.1236	998.406
S2.P7	pre_drought	C1	24.2503	4464.55
S2.P1	drought	C1	24.2514	878.494
S2.P8	pre_drought	C2	24.255	239.317
S2.P6	pre_drought	C2	24.3269	2746.17
S1.P6	pre_drought	C2	24.4086	1096.27
S1.P4	drought	C2	24.4103	2167.74
S1.P6	drought	C2	24.4111	286.928
S2.P6	drought	C2	24.4111	1534.22
S2.P2	drought	C2	24.4114	67.5833
S3.P2	drought	C2	24.4117	1323.91
S3.P2	pre_drought	C2	24.4131	954.169
S1.P4	pre_drought	C2	24.4144	1669.16
S3.P4	drought	C2	24.4147	1082.45
S1.P2	drought	C2	24.4256	3293.02
S2.P4	pre_drought	C2	24.4303	1003.37
S1.P5	pre_drought	C1	24.5644	2485.94
S3.P3	pre_drought	C1	24.5911	2623.13
S2.P4	drought	C2	24.5978	355.823
S2.P7	pre_drought	C1	24.7628	4679.72
S2.P8	pre_drought	C2	24.7672	228.812
S3.P3	drought	C1	24.8017	2400.5
S3.P1	pre_drought	C1	24.8661	1795.89
S1.P2	pre_drought	C2	24.9119	2200.94
S1.P3	pre_drought	C1	24.9219	5852.5
S3.P6	pre_drought	C2	24.9372	2262.44
S2.P3	pre_drought	C1	25.0069	1585.85
S1.P3	drought	C1	25.0894	1147.91
S1.P1	drought	C1	25.0897	1820.15
S2.P3	drought	C1	25.0903	2744.31
S2.P5	drought	C1	25.0908	1712.02
S3.P5	drought	C1	25.0914	5847.41
S3.P5	pre_drought	C1	25.0936	2043
S1.P1	pre_drought	C1	25.0939	3231.38
S3.P1	drought	C1	25.0953	1499.39
S1.P5	drought	C1	25.1056	1435.58
S2.P1	pre_drought	C1	25.1108	322.064
S3.P6	drought	C2	25.1486	910.578
S3.P4	pre_drought	C2	25.2122	1240.41
S2.P1	drought	C1	25.2783	924.301
S2.P6	pre_drought	C2	25.3547	2206.43
S2.P7	pre_drought	C1	25.3614	4778.83
S2.P8	pre_drought	C2	25.3664	235.093
S1.P6	pre_drought	C2	25.4344	1004.75
S1.P6	drought	C2	25.435	311.504
S2.P6	drought	C2	25.4353	1513.48
S1.P4	drought	C2	25.4356	2085.52
S2.P2	drought	C2	25.4369	68.5507
S3.P2	drought	C2	25.4386	1340.44
S1.P4	pre_drought	C2	25.4406	1621.56
S3.P2	pre_drought	C2	25.4406	883.702
S3.P4	drought	C2	25.4408	1140.96
S1.P2	drought	C2	25.4508	3223.37
S2.P4	pre_drought	C2	25.4575	915.275
S1.P5	pre_drought	C1	25.5928	2157.57
S2.P4	drought	C2	25.6242	373.642
S3.P3	pre_drought	C1	25.7022	2265.11
S2.P7	pre_drought	C1	25.8739	4253.99
S2.P8	pre_drought	C2	25.8786	227.702
S3.P1	pre_drought	C1	25.8931	1647.04
S1.P2	pre_drought	C2	25.9406	2290.51
S3.P3	drought	C1	25.9967	2576.33
S1.P3	pre_drought	C1	26.0325	5451.4
S3.P6	pre_drought	C2	26.0497	2118.63
S2.P3	pre_drought	C1	26.1194	1271.23
S3.P5	pre_drought	C1	26.2053	1935.65
S1.P1	pre_drought	C1	26.2061	2986.71
S2.P1	pre_drought	C1	26.2233	272.002
S3.P4	pre_drought	C2	26.2392	1165.97
S1.P3	drought	C1	26.2825	1294.12
S1.P1	drought	C1	26.2828	1934.23
S2.P3	drought	C1	26.2839	2555.14
S2.P5	drought	C1	26.2858	1737.4
S3.P5	drought	C1	26.2875	5349.73
S3.P1	drought	C1	26.29	1472.85
S1.P5	drought	C1	26.2986	1380.14
S3.P6	drought	C2	26.3425	1109.45
S2.P7	pre_drought	C1	26.3872	4296.2
S2.P8	pre_drought	C2	26.3919	221.129
S2.P6	pre_drought	C2	26.4661	1906.4
S2.P1	drought	C1	26.4717	951.476
S1.P6	pre_drought	C2	26.5453	924.283
S1.P4	pre_drought	C2	26.5528	1531.06
S3.P2	pre_drought	C2	26.5528	1003.73
S2.P4	pre_drought	C2	26.5703	863.599
S1.P6	drought	C2	26.6283	272.374
S1.P4	drought	C2	26.6292	2206.91
S2.P6	drought	C2	26.6297	1350.02
S2.P2	drought	C2	26.6319	71.3029
S3.P2	drought	C2	26.6339	1356.49
S3.P4	drought	C2	26.6356	1161.27
S1.P2	drought	C2	26.6444	3502.11
S1.P5	pre_drought	C1	26.7053	1844.78
S3.P3	pre_drought	C1	26.7289	1960.26
S2.P4	drought	C2	26.8178	451.012
S2.P7	pre_drought	C1	26.9003	4041.39
S2.P8	pre_drought	C2	26.9044	215.174
S3.P1	pre_drought	C1	27.0044	1558.71
S3.P3	drought	C1	27.0211	2504.18
S1.P2	pre_drought	C2	27.0519	2376.33
S1.P3	pre_drought	C1	27.0589	5065.24
S3.P6	pre_drought	C2	27.0767	1811.85
S2.P3	pre_drought	C1	27.1469	1165.89
S1.P1	pre_drought	C1	27.2325	2734.39
S3.P5	pre_drought	C1	27.2328	3762.1
S2.P1	pre_drought	C1	27.2508	224.259
S1.P3	drought	C1	27.3069	1344.45
S1.P1	drought	C1	27.3086	1889.39
S2.P3	drought	C1	27.3086	2588.59
S2.P5	drought	C1	27.3119	1998.44
S3.P5	drought	C1	27.3139	4884.6
S3.P1	drought	C1	27.3164	1436.16
S1.P5	drought	C1	27.3253	1438.86
S3.P4	pre_drought	C2	27.3503	1109.72
S3.P6	drought	C2	27.3686	1153.05
S2.P6	pre_drought	C2	27.4933	1632.48
S2.P1	drought	C1	27.4967	932.042
S2.P7	pre_drought	C1	27.4978	2807.57
S2.P8	pre_drought	C2	27.5022	187.743
S1.P6	pre_drought	C2	27.5733	885.681
S3.P2	pre_drought	C2	27.5789	763.573
S1.P4	pre_drought	C2	27.58	1485.32
S2.P4	pre_drought	C2	27.5975	750.978
S1.P6	drought	C2	27.6528	281.774
S2.P6	drought	C2	27.6544	1403.4
S1.P4	drought	C2	27.6553	2153.59
S2.P2	drought	C2	27.6581	78.1833
S3.P2	drought	C2	27.66	1366.24
S3.P4	drought	C2	27.6625	1213.81
S1.P2	drought	C2	27.6711	3240.57
S1.P5	pre_drought	C1	27.7336	1542.9
S3.P3	pre_drought	C1	27.8411	1583.14
S2.P4	drought	C2	27.8433	442.744
S2.P7	pre_drought	C1	27.9603	3659.3
S2.P8	pre_drought	C2	27.9644	206.844
S3.P1	pre_drought	C1	28.0308	1388.57
S1.P2	pre_drought	C2	28.0806	2459.78
S1.P3	pre_drought	C1	28.1708	4899.66
S3.P6	pre_drought	C2	28.1872	1867.85
S3.P3	drought	C1	28.2164	2567.08
S2.P3	pre_drought	C1	28.2586	1015.22
S3.P5	pre_drought	C1	28.3439	1424.65
S1.P1	pre_drought	C1	28.3442	2663.89
S2.P1	pre_drought	C1	28.3625	188.737
S3.P4	pre_drought	C2	28.3769	1138.67
S2.P7	pre_drought	C1	28.4722	4001.93
S2.P8	pre_drought	C2	28.4769	200.136
S1.P3	drought	C1	28.5025	1390.74
S1.P1	drought	C1	28.5033	1851.64
S2.P3	drought	C1	28.5036	2548.58
S2.P5	drought	C1	28.5053	1970.58
S3.P5	drought	C1	28.5078	4618.46
S3.P1	drought	C1	28.5114	1448.35
S1.P5	drought	C1	28.5197	1410.01
S3.P6	drought	C2	28.5625	1225.95
S2.P6	pre_drought	C2	28.605	1426.57
S1.P6	pre_drought	C2	28.685	868.302
S3.P2	pre_drought	C2	28.6897	738.846
S1.P4	pre_drought	C2	28.6914	1374.47
S2.P1	drought	C1	28.6919	901.048
S2.P4	pre_drought	C2	28.7094	719.279
S1.P5	pre_drought	C1	28.8458	1344.56
S1.P6	drought	C2	28.8472	257.494
S2.P6	drought	C2	28.8494	1391.28
S1.P4	drought	C2	28.8497	2256.33
S2.P2	drought	C2	28.8517	70.6607
S3.P2	drought	C2	28.8556	1481.39
S3.P4	drought	C2	28.8569	1276.7
S3.P3	pre_drought	C1	28.8661	1399.9
S1.P2	drought	C2	28.8672	3130.36
S2.P7	pre_drought	C1	28.9858	3981.41
S2.P8	pre_drought	C2	28.9906	194.561
S2.P4	drought	C2	29.0383	391.104
S3.P1	pre_drought	C1	29.1417	1236.91
S1.P2	pre_drought	C2	29.1917	2424.35
S1.P3	pre_drought	C1	29.1983	4406.06
S3.P6	pre_drought	C2	29.2136	1685.73
S3.P3	drought	C1	29.2408	2625.66
S2.P3	pre_drought	C1	29.2858	866.045
S3.P5	pre_drought	C1	29.3697	1265.16
S1.P1	pre_drought	C1	29.3708	2542
S2.P1	pre_drought	C1	29.3897	158.717
S3.P4	pre_drought	C2	29.4875	1044.02
S2.P7	pre_drought	C1	29.4983	3803.6
S2.P8	pre_drought	C2	29.5028	191.198
S1.P3	drought	C1	29.5267	1343
S1.P1	drought	C1	29.5294	2041.23
S2.P3	drought	C1	29.5294	2337.09
S2.P5	drought	C1	29.5314	1919.04
S3.P5	drought	C1	29.5356	3992.16
S3.P1	drought	C1	29.5381	1343.82
S1.P5	drought	C1	29.5458	1409.73
S3.P6	drought	C2	29.5872	1259.78
S2.P6	pre_drought	C2	29.6325	62001.7
S1.P6	pre_drought	C2	29.7119	839.354
S3.P2	pre_drought	C2	29.7167	693.405
S1.P4	pre_drought	C2	29.7178	1441.96
S2.P1	drought	C1	29.7181	886.94
S2.P4	pre_drought	C2	29.7361	669.438
S1.P5	pre_drought	C1	29.8722	1169.03
S1.P6	drought	C2	29.8728	271.637
S1.P4	drought	C2	29.8761	2169.25
S2.P6	drought	C2	29.8767	1616.06
S2.P2	drought	C2	29.8769	67.2336
S3.P2	drought	C2	29.8825	1546.27
S3.P4	drought	C2	29.8839	1166.77
S1.P2	drought	C2	29.8917	3303.45
S3.P3	pre_drought	C1	29.9781	1203.58
S2.P4	drought	C2	30.0658	394.582
S2.P7	pre_drought	C1	30.0969	3786.38
S2.P8	pre_drought	C2	30.1011	183.891
S3.P1	pre_drought	C1	30.1678	1168.23
S1.P2	pre_drought	C2	30.2194	2626.71
S1.P3	pre_drought	C1	30.3097	2586.74
S3.P6	pre_drought	C2	30.3247	1608.94
S2.P3	pre_drought	C1	30.3969	549.909
S3.P5	pre_drought	C1	30.4814	846.498
S1.P1	pre_drought	C1	30.4822	1963.65
S2.P1	pre_drought	C1	30.5019	115.275
S3.P4	pre_drought	C2	30.5139	1026.74
S2.P7	pre_drought	C1	30.6086	-8196.25
S2.P8	pre_drought	C2	30.6125	141.579
S2.P5	drought	C1	30.7256	1732.41
S2.P6	pre_drought	C2	30.7428	946.226
S1.P3	drought	C1	30.7869	1607.17
S1.P6	drought	C2	30.7903	324.488
S2.P3	drought	C1	30.8119	1940.73
S2.P6	drought	C2	30.8156	1469.13
S3.P2	pre_drought	C2	30.8286	562.817
S1.P4	pre_drought	C2	30.83	953.689
S1.P1	drought	C1	30.8494	1703.2
S1.P4	drought	C2	30.8547	2111.11
S3.P3	drought	C1	30.8878	2746.68
S3.P6	drought	C2	30.8922	1292.77
S1.P5	pre_drought	C1	30.9853	809.638
S3.P3	pre_drought	C1	31.0039	1022.57
S3.P5	drought	C1	31.0144	3531.34
S3.P2	drought	C2	31.0186	1572.04
S2.P2	drought	C2	31.0719	64.0348
S2.P7	pre_drought	C1	31.1217	3681.77
S2.P8	pre_drought	C2	31.1264	156.011
S1.P2	drought	C2	31.1267	3427.67
S2.P1	drought	C1	31.1681	815.007
S2.P4	drought	C2	31.1725	312.087
S3.P1	pre_drought	C1	31.2797	855.264
S2.P1	pre_drought	C1	31.3192	107.25
S2.P4	pre_drought	C2	31.3233	522.287
S3.P6	pre_drought	C2	31.3506	1511.57
S2.P3	pre_drought	C1	31.4228	533.216
S3.P1	drought	C1	31.4564	1057.25
S3.P4	drought	C2	31.4608	1119.56
S3.P5	pre_drought	C1	31.5092	793.704
S2.P7	pre_drought	C1	31.6342	4370.25
S2.P8	pre_drought	C2	31.6375	173.387
S1.P3	drought	C1	31.6414	1630.07
S1.P6	drought	C2	31.6456	272.162
S2.P3	drought	C1	31.6656	1875.78
S2.P6	drought	C2	31.6706	1685.07
S1.P1	drought	C1	31.705	1840.46
S1.P4	drought	C2	31.7103	1868.69
S3.P3	drought	C1	31.7422	2777.64
S3.P6	drought	C2	31.7467	1458.52
S2.P5	drought	C1	31.7511	1839.97
S3.P5	drought	C1	31.8686	3164.72
S3.P2	drought	C2	31.8742	1520.72
S3.P1	pre_drought	C1	31.905	1015.08
S3.P4	pre_drought	C2	31.9089	1068.21
S1.P2	drought	C2	31.9811	3319.7
S2.P1	drought	C1	32.0244	807.2
S2.P4	drought	C2	32.0289	276.717
S1.P5	pre_drought	C1	32.0589	1066.81
S1.P2	pre_drought	C2	32.0631	5422.6
S2.P2	drought	C2	32.0981	89.6845
S3.P3	pre_drought	C1	32.1147	972.587
S2.P7	pre_drought	C1	32.2306	4308.31
S2.P8	pre_drought	C2	32.2344	171.719
S3.P1	drought	C1	32.3131	1011.16
S3.P4	drought	C2	32.3169	1159.03
S2.P3	pre_drought	C1	32.3678	657.994
S2.P6	pre_drought	C2	32.3725	1536.79
S3.P6	pre_drought	C2	32.4608	1651.4
S3.P5	pre_drought	C1	32.4828	1182.89
S3.P2	pre_drought	C2	32.4872	864.322
S2.P1	pre_drought	C1	32.6381	97.6881
S2.P4	pre_drought	C2	32.6425	687.156
S1.P3	drought	C1	32.6642	1542.55
S1.P6	drought	C2	32.6686	315.229
S1.P1	drought	C1	32.6808	1893.9
S1.P4	drought	C2	32.6856	1780.1
S2.P3	drought	C1	32.6892	19.4419
S2.P6	drought	C2	32.6939	1805.2
S2.P7	pre_drought	C1	32.7428	4328.74
S2.P8	pre_drought	C2	32.7472	154.802
S3.P1	pre_drought	C1	32.7592	1569.68
S3.P4	pre_drought	C2	32.7628	1094.41
S3.P3	drought	C1	32.7658	2680.27
S3.P6	drought	C2	32.7706	1375.15
S1.P3	pre_drought	C1	32.8278	3868.31
S3.P5	drought	C1	32.8944	3163.72
S3.P2	drought	C2	32.8975	1423.44
S1.P5	pre_drought	C1	32.9144	1131.58
S1.P2	pre_drought	C2	32.9186	6545.9
S2.P5	drought	C1	32.9467	1792.06
S1.P6	pre_drought	C2	32.9978	1228.34
S1.P2	drought	C2	33.0058	3267.84
S2.P1	drought	C1	33.0486	772.514
S2.P4	drought	C2	33.0533	230.122
S1.P4	pre_drought	C2	33.1044	2321.25
S3.P3	pre_drought	C1	33.1392	850.787
S2.P3	pre_drought	C1	33.2239	649.943
S2.P6	pre_drought	C2	33.2278	1477.93
S2.P7	pre_drought	C1	33.2556	4122.95
S2.P8	pre_drought	C2	33.2592	140.304
S2.P2	drought	C2	33.2919	78.5153
S3.P5	pre_drought	C1	33.3378	1210.42
S3.P1	drought	C1	33.3381	898.213
S3.P2	pre_drought	C2	33.3419	907.844
S3.P4	drought	C2	33.3419	1027.78
S3.P6	pre_drought	C2	33.4861	1617.14
S2.P1	pre_drought	C1	33.4939	91.0165
S2.P4	pre_drought	C2	33.4983	678.897
S1.P3	drought	C1	33.5178	1321
S1.P6	drought	C2	33.5219	288.862
S1.P1	drought	C1	33.5378	1901.66
S1.P4	drought	C2	33.5422	1793.35
S2.P3	drought	C1	33.5433	1813.28
S2.P6	drought	C2	33.5481	1654.03
S3.P3	drought	C1	33.6206	2559.76
S3.P6	drought	C2	33.625	1363.68
S1.P3	pre_drought	C1	33.6817	3706.15
S3.P5	drought	C1	33.7478	2928.57
S3.P2	drought	C2	33.7533	1434.74
S2.P7	pre_drought	C1	33.7672	4093.22
S2.P8	pre_drought	C2	33.7711	141.653
S1.P6	pre_drought	C2	33.8519	1285.11
S1.P5	pre_drought	C1	33.8542	1094.25
S1.P2	pre_drought	C2	33.8586	6331.12
S1.P2	drought	C2	33.8611	3175.49
S2.P1	drought	C1	33.9047	766.652
S2.P4	drought	C2	33.9083	288.968
S1.P1	pre_drought	C1	33.9447	-73.318
S1.P4	pre_drought	C2	33.9494	1237.04
S2.P5	drought	C1	33.9719	1826.11
S3.P1	pre_drought	C1	33.98	1560.77
S3.P4	pre_drought	C2	33.9836	1039.95
S2.P3	pre_drought	C1	34.165	541.436
S2.P6	pre_drought	C2	34.1694	1352.61
S3.P1	drought	C1	34.1933	852.309
S3.P4	drought	C2	34.1975	920.061
S3.P3	pre_drought	C1	34.2508	755.25
S3.P5	pre_drought	C1	34.2761	1135.61
S3.P2	pre_drought	C2	34.2808	888.399
S2.P2	drought	C2	34.3192	86.1154
S2.P7	pre_drought	C1	34.3647	3406.52
S2.P8	pre_drought	C2	34.3681	123.746
S2.P1	pre_drought	C1	34.4347	80.7229
S2.P4	pre_drought	C2	34.4394	672.053
S1.P1	drought	C1	34.5142	1892.46
S1.P4	drought	C2	34.5189	1711.43
S1.P3	drought	C1	34.5394	1254.32
S1.P6	drought	C2	34.5439	263.773
S2.P3	drought	C1	34.5681	1676.82
S2.P6	drought	C2	34.5731	1545.16
S3.P6	pre_drought	C2	34.5978	1655.33
S1.P3	pre_drought	C1	34.6197	3640.45
S3.P3	drought	C1	34.6453	2459.36
S3.P6	drought	C2	34.6492	1352.86
S1.P5	pre_drought	C1	34.7108	928.445
S1.P2	pre_drought	C2	34.7147	6991.64
S3.P5	drought	C1	34.7728	2663.54
S3.P2	drought	C2	34.7775	1322.25
S1.P6	pre_drought	C2	34.7903	1209.26
S3.P1	pre_drought	C1	34.8342	1381.96
S3.P4	pre_drought	C2	34.8381	1051.76
S2.P7	pre_drought	C1	34.8764	3730.81
S2.P8	pre_drought	C2	34.8811	110.71
S1.P1	pre_drought	C1	34.8839	3966.45
S1.P2	drought	C2	34.8844	3016.6
S1.P4	pre_drought	C2	34.8883	1788.59
S2.P1	drought	C1	34.9283	733.994
S2.P4	drought	C2	34.9325	312.336
S2.P3	pre_drought	C1	35.0192	470.163
S2.P6	pre_drought	C2	35.0239	1050.09
S3.P5	pre_drought	C1	35.13	1062.36
S3.P2	pre_drought	C2	35.1342	906.373
S2.P5	drought	C1	35.1672	1760.19
S3.P1	drought	C1	35.2189	795.459
S3.P4	drought	C2	35.2231	896.151
S3.P3	pre_drought	C1	35.2767	689.471
S2.P1	pre_drought	C1	35.2911	79.226
S2.P4	pre_drought	C2	35.295	639.036
S1.P1	drought	C1	35.3697	1841.73
S1.P4	drought	C2	35.375	1532.78
S2.P7	pre_drought	C1	35.3903	3786.59
S1.P3	drought	C1	35.3939	1177.5
S2.P8	pre_drought	C2	35.3956	121.808
S1.P6	drought	C2	35.3989	258.617
S2.P3	drought	C1	35.4228	1503.53
S2.P6	drought	C2	35.4278	1482.26
S1.P3	pre_drought	C1	35.4747	3371.05
S3.P3	drought	C1	35.4997	2374.69
S3.P6	drought	C2	35.505	1239.9
S2.P2	drought	C2	35.5136	66.5109
S3.P6	pre_drought	C2	35.6244	1650.33
S3.P5	drought	C1	35.6286	2330.47
S3.P2	drought	C2	35.6344	1299.82
S1.P6	pre_drought	C2	35.6458	1191.15
S1.P5	pre_drought	C1	35.6511	862.143
S1.P2	pre_drought	C2	35.6553	6688.07
S1.P1	pre_drought	C1	35.7386	4003.8
S1.P2	drought	C2	35.7397	2925.29
S1.P4	pre_drought	C2	35.7433	1862.75
S2.P1	drought	C1	35.785	705.367
S2.P4	drought	C2	35.7889	295.279
S2.P7	pre_drought	C1	35.9033	3843.86
S2.P8	pre_drought	C2	35.9081	114.085
S2.P3	pre_drought	C1	35.9594	440.487
S2.P6	pre_drought	C2	35.9631	1101.62
S3.P1	pre_drought	C1	36.0647	1280.36
S3.P4	pre_drought	C2	36.0683	968.487
S3.P5	pre_drought	C1	36.0697	943.994
S3.P1	drought	C1	36.0747	740.706
S3.P2	pre_drought	C2	36.0747	874.144
S3.P4	drought	C2	36.0789	869.586
S2.P5	drought	C1	36.1942	1584.37
S2.P1	pre_drought	C1	36.2308	68.4132
S2.P4	pre_drought	C2	36.2353	631.399
S1.P1	drought	C1	36.3469	1728.09
S1.P4	drought	C2	36.3514	1443.3
S3.P3	pre_drought	C1	36.3878	600.218
S1.P3	pre_drought	C1	36.4156	3123.35
S1.P3	drought	C1	36.4167	1108.73
S1.P6	drought	C2	36.4214	262.265
S2.P3	drought	C1	36.4486	1470.01
S2.P6	drought	C2	36.4531	1354.31
S2.P7	pre_drought	C1	36.5022	3728.42
S1.P5	pre_drought	C1	36.5058	742.702
S2.P8	pre_drought	C2	36.5058	103.544
S1.P2	pre_drought	C2	36.5103	6225.7
S3.P3	drought	C1	36.5239	2308.69
S3.P6	drought	C2	36.5283	1239.64
S2.P2	drought	C2	36.5397	55.2034
S1.P6	pre_drought	C2	36.5872	1159.18
S3.P5	drought	C1	36.6539	2024.46
S3.P2	drought	C2	36.6589	1224.89
S1.P1	pre_drought	C1	36.6797	3923.59
S1.P4	pre_drought	C2	36.6844	1832.91
S3.P6	pre_drought	C2	36.7353	1531.78
S1.P2	drought	C2	36.7642	2789.18
S2.P1	drought	C1	36.8089	664.709
S2.P4	drought	C2	36.8131	296.37
S2.P3	pre_drought	C1	36.8142	13.1795
S2.P6	pre_drought	C2	36.8186	1098.23
S3.P1	pre_drought	C1	36.9192	1203.66
S3.P4	pre_drought	C2	36.9231	956.57
S3.P5	pre_drought	C1	36.9267	895.043
S3.P2	pre_drought	C2	36.9311	901.383
S2.P7	pre_drought	C1	37.015	3798.03
S2.P8	pre_drought	C2	37.0194	104.095
S2.P1	pre_drought	C1	37.0872	66.9346
S2.P4	pre_drought	C2	37.0914	629.62
S3.P1	drought	C1	37.0997	686.983
S3.P4	drought	C2	37.1044	849.382
S1.P1	drought	C1	37.2033	1689.61
[truncated: 489 more rows]

## Sheet: CO2-auc-panB
Label	AUC	Pyr	Cond	umol	mol	mass.13C.g	perc.mass	perc.mol
S1.P1	12264.8	C1	Drought	385.312	0.000385312	0.00500906	33.9635	33.9635
S1.P3	4986.83	C1	Drought	156.666	0.000156666	0.00203666	13.8094	13.8094
S1.P5	5048.41	C1	Drought	158.601	0.000158601	0.00206181	13.9799	13.9799
S2.P1	14298	C1	Drought	449.187	0.000449187	0.00583944	39.5938	39.5938
S2.P3	8350.56	C1	Drought	262.341	0.000262341	0.00341044	23.1242	23.1242
S2.P5	6194.77	C1	Drought	194.615	0.000194615	0.00252999	17.1544	17.1544
S3.P1	7992.19	C1	Drought	251.083	0.000251083	0.00326408	22.1318	22.1318
S3.P3	12395.5	C1	Drought	389.417	0.000389417	0.00506242	34.3253	34.3253
S3.P5	20816.6	C1	Drought	653.975	0.000653975	0.00850167	57.6449	57.6449
S1.P1	20569.9	C1	Pre_Drought	646.223	0.000646223	0.0084009	56.9616	56.9616
S1.P3	20448.3	C1	Pre_Drought	642.403	0.000642403	0.00835124	56.6249	56.6249
S1.P5	24385.7	C1	Pre_Drought	766.101	0.000766101	0.00995932	67.5283	67.5283
S2.P1	21416.2	C1	Pre_Drought	672.81	0.00067281	0.00874653	59.3051	59.3051
S2.P3	19739.8	C1	Pre_Drought	620.147	0.000620147	0.00806191	54.6631	54.6631
S2.P7	21377.3	C1	Pre_Drought	671.588	0.000671588	0.00873064	59.1974	59.1974
S3.P1	31761.1	C1	Pre_Drought	997.807	0.000997807	0.0129715	87.9521	87.9521
S3.P3	24085.1	C1	Pre_Drought	756.657	0.000756657	0.00983655	66.6959	66.6959
S3.P5	18186.8	C1	Pre_Drought	571.355	0.000571355	0.00742762	50.3623	50.3623
S1.P2	8116.57	C2	Drought	254.99	0.00025499	0.00331487	22.4762	22.4762
S1.P4	6880.21	C2	Drought	216.149	0.000216149	0.00280993	19.0525	19.0525
S1.P6	1214.51	C2	Drought	38.1551	3.81551e-05	0.000496016	3.36319	3.36319
S2.P2	890.749	C2	Drought	27.9838	2.79838e-05	0.000363789	2.46664	2.46664
S2.P4	3108.44	C2	Drought	97.6546	9.76546e-05	0.00126951	8.60781	8.60781
S2.P6	3853.72	C2	Drought	121.069	0.000121069	0.00157389	10.6716	10.6716
S3.P2	6018.23	C2	Drought	189.069	0.000189069	0.00245789	16.6655	16.6655
S3.P4	3214.91	C2	Drought	101	0.000101	0.001313	8.90265	8.90265
S3.P6	2731.24	C2	Drought	85.8047	8.58047e-05	0.00111546	7.56329	7.56329
S1.P2	6072.2	C2	Pre_Drought	190.764	0.000190764	0.00247994	16.815	16.815
S1.P4	7387.64	C2	Pre_Drought	232.09	0.00023209	0.00301717	20.4577	20.4577
S1.P6	7597.72	C2	Pre_Drought	238.69	0.00023869	0.00310297	21.0394	21.0394
S2.P4	8159.63	C2	Pre_Drought	256.343	0.000256343	0.00333246	22.5955	22.5955
S2.P6	8783.92	C2	Pre_Drought	275.956	0.000275956	0.00358742	24.3242	24.3242
S2.P8	5665.88	C2	Pre_Drought	177.999	0.000177999	0.00231399	15.6898	15.6898
S3.P2	7126.68	C2	Pre_Drought	223.892	0.000223892	0.00291059	19.735	19.735
S3.P4	8562.23	C2	Pre_Drought	268.991	0.000268991	0.00349688	23.7103	23.7103
S3.P6	9262.36	C2	Pre_Drought	290.986	0.000290986	0.00378282	25.6491	25.6491

## Sheet: CO2-diff-panC
Condition	Site	Set	Time	C1_C2_diff_fCO2_13_py
drought	Site1	Set1	3	438.574
drought	Site1	Set1	6	519.639
drought	Site1	Set1	12	202.154
drought	Site1	Set1	18	-7.32711
drought	Site1	Set1	24	-9.82673
drought	Site1	Set1	30	-1.60667
drought	Site1	Set1	36	12.6251
drought	Site1	Set1	42	6.99369
drought	Site1	Set1	48	-10.1901
drought	Site1	Set2	3	179.446
drought	Site1	Set2	6	98.5399
drought	Site1	Set2	12	-20.5604
drought	Site1	Set2	18	-89.2207
drought	Site1	Set2	24	-91.0574
drought	Site1	Set2	30	-123.82
drought	Site1	Set2	36	-64.5532
drought	Site1	Set2	42	-33.0594
drought	Site1	Set2	48	-22.2917
drought	Site1	Set3	3	236.984
drought	Site1	Set3	6	258.654
drought	Site1	Set3	12	173.678
drought	Site1	Set3	18	116.375
drought	Site1	Set3	24	76.2732
drought	Site1	Set3	30	97.0505
drought	Site1	Set3	36	NA
drought	Site1	Set3	42	NA
drought	Site1	Set3	48	NA
drought	Site2	Set1	3	NA
drought	Site2	Set1	6	NA
drought	Site2	Set1	12	NA
drought	Site2	Set1	18	NA
drought	Site2	Set1	24	NA
drought	Site2	Set1	30	NA
drought	Site2	Set1	36	NA
drought	Site2	Set1	42	NA
drought	Site2	Set1	48	NA
drought	Site2	Set2	3	326.202
drought	Site2	Set2	6	301.707
drought	Site2	Set2	12	192.811
drought	Site2	Set2	18	119.864
drought	Site2	Set2	24	84.2644
drought	Site2	Set2	30	63.9916
drought	Site2	Set2	36	51.8625
drought	Site2	Set2	42	37.167
drought	Site2	Set2	48	26.7315
drought	Site2	Set3	3	219.472
drought	Site2	Set3	6	199.279
drought	Site2	Set3	12	130.258
drought	Site2	Set3	18	62.7728
drought	Site2	Set3	24	28.0066
drought	Site2	Set3	30	-4.8835
drought	Site2	Set3	36	-3.46731
drought	Site2	Set3	42	-4.47681
drought	Site2	Set3	48	-9.02181
drought	Site3	Set1	3	203.475
drought	Site3	Set1	6	150.855
drought	Site3	Set1	12	101.792
drought	Site3	Set1	18	76.188
drought	Site3	Set1	24	49.0714
drought	Site3	Set1	30	24.3617
drought	Site3	Set1	36	-22.651
drought	Site3	Set1	42	-35.7734
drought	Site3	Set1	48	-36.6001
drought	Site3	Set2	3	239.744
drought	Site3	Set2	6	323.045
drought	Site3	Set2	12	260.639
drought	Site3	Set2	18	193.722
drought	Site3	Set2	24	184.319
drought	Site3	Set2	30	215.555
drought	Site3	Set2	36	195.437
drought	Site3	Set2	42	133.568
drought	Site3	Set2	48	89.6576
drought	Site3	Set3	3	318.753
drought	Site3	Set3	6	784.487
drought	Site3	Set3	12	714.254
drought	Site3	Set3	18	594.729
drought	Site3	Set3	24	529.643
drought	Site3	Set3	30	406.8
drought	Site3	Set3	36	153.238
drought	Site3	Set3	42	53.8756
drought	Site3	Set3	48	21.055
pre_drought	Site1	Set1	3	355.258
pre_drought	Site1	Set1	6	611.876
pre_drought	Site1	Set1	12	626.776
pre_drought	Site1	Set1	18	471.794
pre_drought	Site1	Set1	24	354.479
pre_drought	Site1	Set1	30	245.34
pre_drought	Site1	Set1	36	176.394
pre_drought	Site1	Set1	42	109.583
pre_drought	Site1	Set1	48	67.8387
pre_drought	Site1	Set2	3	262.197
pre_drought	Site1	Set2	6	559.908
pre_drought	Site1	Set2	12	640.25
pre_drought	Site1	Set2	18	460.823
pre_drought	Site1	Set2	24	337.969
pre_drought	Site1	Set2	30	174.123
pre_drought	Site1	Set2	36	124.57
pre_drought	Site1	Set2	42	3.73053
pre_drought	Site1	Set2	48	-19.367
pre_drought	Site1	Set3	3	654.974
pre_drought	Site1	Set3	6	1179.34
pre_drought	Site1	Set3	12	1038.48
pre_drought	Site1	Set3	18	589.458
pre_drought	Site1	Set3	24	256.627
pre_drought	Site1	Set3	30	66.3033
pre_drought	Site1	Set3	36	-18.4135
pre_drought	Site1	Set3	42	-25.6878
pre_drought	Site1	Set3	48	-41.2607
pre_drought	Site2	Set1	3	NA
pre_drought	Site2	Set1	6	NA
pre_drought	Site2	Set1	12	NA
pre_drought	Site2	Set1	18	NA
pre_drought	Site2	Set1	24	NA
pre_drought	Site2	Set1	30	NA
pre_drought	Site2	Set1	36	NA
pre_drought	Site2	Set1	42	NA
pre_drought	Site2	Set1	48	NA
pre_drought	Site2	Set2	3	707.568
pre_drought	Site2	Set2	6	812.612
pre_drought	Site2	Set2	12	676.406
pre_drought	Site2	Set2	18	368.977
pre_drought	Site2	Set2	24	88.612
pre_drought	Site2	Set2	30	25.8933
pre_drought	Site2	Set2	36	-9.195
pre_drought	Site2	Set2	42	-26.0026
pre_drought	Site2	Set2	48	-27.0486
pre_drought	Site2	Set3	3	NA
pre_drought	Site2	Set3	6	NA
pre_drought	Site2	Set3	12	NA
pre_drought	Site2	Set3	18	NA
pre_drought	Site2	Set3	24	NA
pre_drought	Site2	Set3	30	NA
pre_drought	Site2	Set3	36	NA
pre_drought	Site2	Set3	42	NA
pre_drought	Site2	Set3	48	NA
pre_drought	Site2	Set4	3	265.486
pre_drought	Site2	Set4	6	516.168
pre_drought	Site2	Set4	12	643.957
pre_drought	Site2	Set4	18	472.254
pre_drought	Site2	Set4	24	326.564
pre_drought	Site2	Set4	30	258.945
pre_drought	Site2	Set4	36	263.635
pre_drought	Site2	Set4	42	175.625
pre_drought	Site2	Set4	48	74.9839
pre_drought	Site3	Set1	3	704.071
pre_drought	Site3	Set1	6	990.008
pre_drought	Site3	Set1	12	1598.82
pre_drought	Site3	Set1	18	783.714
pre_drought	Site3	Set1	24	345.921
pre_drought	Site3	Set1	30	147.717
pre_drought	Site3	Set1	36	54.1348
pre_drought	Site3	Set1	42	6.48546
pre_drought	Site3	Set1	48	-11.7469
pre_drought	Site3	Set2	3	339.864
pre_drought	Site3	Set2	6	664.448
pre_drought	Site3	Set2	12	752.929
pre_drought	Site3	Set2	18	624.351
pre_drought	Site3	Set2	24	483.696
pre_drought	Site3	Set2	30	205.701
pre_drought	Site3	Set2	36	44.0866
pre_drought	Site3	Set2	42	-11.4706
pre_drought	Site3	Set2	48	-26.057
pre_drought	Site3	Set3	3	339.161
pre_drought	Site3	Set3	6	561.593
pre_drought	Site3	Set3	12	554.074
pre_drought	Site3	Set3	18	392.069
pre_drought	Site3	Set3	24	157.713
pre_drought	Site3	Set3	30	22.2288
pre_drought	Site3	Set3	36	-6.69975
pre_drought	Site3	Set3	42	-9.49699
pre_drought	Site3	Set3	48	-21.8677

## Sheet: acetate-preD-13C-12C-panD
S1P1.C1_time	S1P1.C1	S1P3.C1_time	S1P3.C1	S1P5.C1_time	S1P5.C1	S2P1.C1_time	S2P1.C1	S2P3.C1_time	S2P3.C1	S2P7.C1_time	S2P7.C1	S3P1.C1_time	S3P1.C1	S3P3.C1_time	S3P3.C1	S3P5.C1_time	S3P5.C1	S1P2.C2_time	S1P2.C2	S1P4.C2_time	S1P4.C2	S1P6.C2_time	S1P6.C2	S2P8.C2_time	S2P8.C2	S2P4.C2_time	S2P4.C2	S2P6.C2_time	S2P6.C2	S3P2.C2_time	S3P2.C2	S3P4.C2_time	S3P4.C2	S3P6.C2_time	S3P6.C2
-0.62821	-8.47907	-0.6523	-6.85547	-1.58571	-1.21859	-0.64587	-13.3812	-0.60287	-6.07913	-0.60692	3.41019	-0.6767	-21.5223	-0.65035	2.10969	-0.63999	0.67089	-1.58551	-5.49595	-0.59956	-0.90956	-0.62365	-7.65437	-0.57134	3.32821	-0.61718	3.62092	-0.58602	-1.7022	-0.6113	-17.0811	-0.59302	-14.1456	-0.62163	-10.5224
-0.55352	-3.18408	-0.56583	-5.51453	-1.57144	0.37506	-0.57106	-4.98097	-0.52815	0.46261	-0.53223	0.92605	-0.62172	-16.8201	-0.5755	2.70843	-0.56525	8.1903	-1.57124	-11.4592	-0.52488	-22.9788	-0.53718	17.848	-0.49657	4.74904	-0.54231	1.17546	-0.51125	-5.83124	-0.5366	1.09537	-0.51817	-2.03774	-0.54682	-4.23496
-0.47876	3.51737	-0.47899	-11.0487	-1.55719	-3.19764	-0.49623	-11.9354	-0.45328	6.36354	-0.45738	-3.56738	-0.54685	18.1277	-0.50073	-20.097	-0.49064	1.00235	-1.55703	-8.38416	-0.45006	5.51104	-0.45031	-9.99903	-0.42174	10.9185	-0.46752	-3.46835	-0.43634	3.1574	-0.46197	-14.5766	-0.44331	8.09868	-0.47203	-6.89297
-0.40397		-0.39222	15.7743	-1.54294	-2.75861	-0.42139	-14.8119	-0.37838	-5.6664	-0.38259	17.3219	-0.47201	-2.46642	-0.42591	-31.5736	-0.41598	27.4301	-1.54275	-3.09718	-0.37525	-4.95091	-0.36352	3.11469	-0.347	9.69255	-0.39267	-10.6411	-0.3615	-6.08282	-0.38734	29.9252	-0.36851	4.68081	-0.39722
-0.32916	-1.1652	-0.30537	4.55027	-1.52872	6.9682	-0.34657	19.623	-0.30354	-1.49101	-0.30787	-8.36391	-0.3972	-3.18341	-0.35117	-4.578	-0.34138	-10.0821	-1.52853	9.24986	-0.30044	-11.1194	-0.27668	-4.52328	-0.27227	-2.10163	-0.31791	-6.30422	-0.28663	-0.80079	-0.31274	0.48566	-0.29367	10.1001	-0.32248	22.4732
-0.25434	-10.9779	-0.21856	-10.5603	-1.51449	-6.46193	-0.27181	3.27025	-0.22868	-1.41037	-0.23316	8.47077	-0.32236	-13.4842	-0.27639	8.0205	-0.26672	-2.25213	-1.51431	-5.69004	-0.22564	-0.84625	-0.18968	7.57426	-0.19753	-17.8732	-0.24313	1.54923	-0.21178	-8.11555	-0.23808	-31.5178	-0.21884	-26.8083	-0.24769	-3.63142
-0.17954	13.4101	-0.1298	-2.23064	-1.49675	0.67634	-0.19699	-3.64194	-0.15382	-12.9455	-0.15837	5.23472	-0.24753	-14.5017	-0.20163	-13.9628	-0.19205	-13.738	-1.49659	-0.70274	-0.15082	14.9643	-0.10104	-19.2048	-0.12279	-13.3992	-0.16826	-3.27305	-0.1369	-6.96696	-0.16334	-3.53533	-0.14403	-7.59354	-0.17293	12.8366
-0.10471	4.26734	-0.04495	4.32798	-1.48253	3.36728	-0.12216	-17.8966	-0.07897	6.46018	-0.08367	4.18784	-0.1727	7.32307	-0.12685	-0.84234	-0.11728	0.28408	-1.48236	2.62595	-0.07598	-8.28441	-0.00735	7.93882	-0.04801	-12.3872	-0.09343	8.14011	-0.06207	-13.9091	-0.08854	-18.354	-0.06925	13.6695	-0.09814	-4.13925
-0.02986	-4.68614	-0.00755	3.64711	-1.46832	1.25183	-0.04726	27.5624	-0.02704	3.266	-0.00747	-13.2823	-0.09791	-3.05355	-0.05207	7.60931	-0.04241	2.42	-1.46814	-6.9098	-0.00652	3.37743	0.01405	-6.77547	-0.000324	3.05748	-0.00723	-3.9579	-0.03867	4.27459	-0.01366	14.3332	-0.00716	-13.4364	-0.02815	33.7953
-0.0067	-3.61832	0.01385	8.98449	-1.45409	-9.3698	-0.00742	6.54198	-0.00565	-9.51111	0.01391	9.01055	-0.02315	-21.9218	-0.02834		0.01333	-5.59176	-1.45391	-1.21526	0.01488	-3.2361	0.03545	10.0291	0.02105	-0.94889	0.01417	-3.46163	-0.01727	0.16848	0.01354	-3.18098	0.01422	-6.28759	-0.00682	-20.9246
0.01469	18.7489	0.03525	-0.39821	-1.43986	-3.82634	0.01398	14.9829	0.01573	-18.2012	0.0353	-39.6702	-0.00731	-5.97102	-0.00703		0.03475	14.4747	-1.43969	9.71996	0.0363	-18.5869	0.05686	15.9215	0.04244	-8.70772	0.03558	-0.89297	0.01428	-18.8732	0.03495	-19.9591	0.03561	-1.78251	0.01455	-12.5358
0.0361	-0.54494	0.05667	-17.9311	-1.42565	-1.79951	0.03539	-18.0464	0.02591	-14.1475	0.05667	-15.9914	0.01405	-7.44554	0.01434	-14.0596	0.05618	7.09263	-1.42546	6.84948	0.0577	-26.0359	0.08181	0.72489	0.06381	-17.3516	0.05697	-21.5187	0.03568	-15.6141	0.05638	-0.32451	0.05701	-2.21823	0.03595	-4.03265
0.0575	16.3584	0.08161	14.2858	-1.40788	-2.01372	0.05678	-7.28586	0.0473	-1.58785	0.0816	4.16598	0.03544	-20.6414	0.03574	-11.1312	0.07759	-0.07982	-1.40769	-4.74143	0.08265	-7.21077	0.10321	5.42577	0.08874	5.65302	0.0819	-18.3736	0.05706	-0.57183	0.0778	-11.8661	0.08193	-0.61573	0.06083	2.64052
0.08245	-14.1189	0.10301	-1.73813	-1.39363	11.0466	0.08171	-12.6682	0.06868	4.47244	0.10296	6.98576	0.05684	1.41511	0.06062	-5.47824	0.10253	-7.21397	-1.39345	-1.19978	0.10404	-0.49	0.12461	15.2616	0.1101	11.5117	0.1033	-29.9322	0.07846	7.83006	0.10272	-3.04776	0.10334	5.01276	0.08222	15.1908
0.10384	-11.4302	0.12441	5.48759	-1.37941	-1.75339	0.10311	25.2001	0.09008	17.8754	0.1244	-12.5199	0.08177	-1.18411	0.08201		0.12394	4.46965	-1.37922	-2.96116	0.12547	0.56729	0.14601	14.8586	0.13154	2.58588	0.12471	0.3641	0.10339	5.18352	0.12414	23.8139	0.12472	5.28343	0.1036	25.0606
0.12527	-2.15803	0.14581	-11.373	-1.36516	-1.80744	0.12453	11.3484	0.11501	-25.8855	0.14576	8.76744	0.10317	0.8381	0.10339	19.7216	0.14536	27.3895	-1.36498	-15.1245	0.14685	22.9828	0.17093	-1.32796	0.15291	-24.9564	0.14608	-15.8553	0.12477	-16.0874	0.14557	-10.6179	0.14611	-3.53766	0.12501	6.47595
0.14666	5.31553	0.17073	24.281	-1.35091	-6.5345	0.1459	-25.8245	0.13639	-3.28574	0.17072	-24.5498	0.12455	1.03599	0.1248	3.03054	0.16678	15.7353	-1.35072	5.72962	0.17178	-1.74091	0.19233	-14.0002	0.17786	-4.83123	0.171	3.61596	0.14615	12.8635	0.16698	5.43792	0.17102	2.46163	0.14993	-26.9463
0.17159	7.12608	0.19213	1.3106	-1.33666	12.6072	0.17081	6.85766	0.15777	-3.21896	0.19207	-14.4382	0.14594	-0.18852	0.14972	24.9163	0.19174	-20.738	-1.33646	22.1727	0.19318	-14.5625	0.21373	-9.06659	0.19921	1.4316	0.19236	3.12632	0.16755	-6.96326	0.19192	9.54905	0.19242	-3.41891	0.17134	0.72382
0.193	31.3663	0.21353	10.2737	-1.31887	-31.2875	0.19218	16.3996	0.17917	-9.84876	0.21347	-4.3402	0.17086	-4.30967	0.17113	-26.9167	0.21314	-5.00195	-1.31868	21.9799	0.21457	14.5441	0.23512	3.1549	0.2206	11.707	0.21375	-15.1607	0.19243	-14.9471	0.2133	11.999	0.21381	0.06201	0.19274	4.01451
0.21438	-1.50632	0.23492	-0.39692	-1.30458	21.2711	0.21356	-19.4095	0.20405	1.36709	0.23481	-5.45588	0.19225	-6.10911	0.19253	-28.5898	0.23451	-14.6853	-1.30439	-32.1174	0.23598	-2.648	0.26002	-5.53899	0.24196	-30.1656	0.23514	-4.88561	0.21383	-10.2658	0.23471	-34.5793	0.23521	-7.19112	0.21414	-17.5126
0.23578	-13.2756	0.25983	-13.15	-1.2903	-7.09414	0.23495	-3.71589	0.22545	-5.74821	0.25977	18.0671	0.21363	3.53945	0.21394	16.3505	0.2559	13.8017	-1.29012	-3.57772	0.26093	10.2626	0.28142	-4.36588	0.26691	-1.80197	0.26007	5.25853	0.2352	0.52609	0.2561	8.27459	0.26014	-0.53812	0.23906	12.8078
0.26072	3.54627	0.28123	-12.4486	-1.27603	-10.904	0.25988	0.25568	0.24683	2.44101	0.28113	-5.68413	0.23503	3.28818	0.23885	1.62442	0.28087	35.0623	-1.27587	-8.2947	0.29495	5.17561	0.30277	9.55928	0.28828	-23.2347	0.28146	-11.6938	0.2566	-2.56047	0.28106	-5.695	0.28153	0.66652	0.34396	-3.42701
0.28212	-9.61089	0.3026	1.94466	-1.26178	-6.33284	0.28127	5.11774	0.26822	3.20919	0.30252	-14.1502	0.25998	6.03195	0.26025	-3.47976	0.30227	26.0514	-1.26161	19.8723	0.33061	-21.0109	0.32416	-4.5835	0.30966	-2.61527	0.30286	-1.61257	0.28152	-9.07272	0.30247		0.30292	7.55145	0.37954	-0.556
0.29477	-1.81884	0.32397	-3.79859	-1.24755	-12.8493	0.30267	-21.5789	0.29314	0.70892	0.32389	-5.2738	0.28135	2.18984	0.34375	-7.46136	0.32558	18.81	-1.24737	9.84125	0.34993	23.4097	0.34215	-19.2831	0.33103	3.94886	0.32426	9.64559	0.30757	-4.62089	0.32579		0.32431	-3.0982	0.41865	-5.36511
0.33043	32.0713	0.34196	7.30427	-1.22977	14.704	0.32407	-26.9198	0.3192	1.04883	0.3488	-6.05787	0.30275	-1.42623	0.37933	-9.47297	0.36125	-6.44008	-1.22959	13.847	0.38561	-30.6846	0.37781	10.3545	0.35594	-26.6631	0.34347	-14.0482	0.34316	-1.39357	0.36145	18.0341	0.34922	10.2389	0.45426	12.1354
0.34973	-8.55088	0.37762	-4.26953	-1.21551	0.53887	0.34326	-19.1358	0.3548	-0.44266	0.37016	-0.26875	0.32414	-10.2691	0.41844	-2.08902	0.40043	-6.37545	-1.21531	-3.77289	0.4248	-6.81546	0.41703	2.55027	0.37727	7.98023	0.3791	7.88672	0.39405	2.69855	0.4006	0.02087	0.36887	-6.2751	0.49346	8.41705
0.38542	19.3248	0.41683	-13.6565	-1.20125	-18.624	0.37892	13.374	0.40569	23.6553	0.3915	-13.9443	0.34906	-6.7052	0.45405	-3.56393	0.43609	8.46536	-1.20104	12.0268	0.46047	-3.05427	0.45263	-18.7039	0.39861	18.0282	0.41819	7.58837	0.42963	-21.5603	0.4363	0.26583	0.40442	-3.37052	0.52911	-14.0812
0.42461	4.13541	0.45247	-8.2121	-1.18696	-9.62956	0.41803	3.44418	0.44126	5.71289	0.41285	-22.4136	0.36872	-8.28925	0.49325	4.99719	0.47529	-22.5181	-1.18678	2.75629	0.49965	23.0791	0.49179	5.52474	0.41995	-1.58174	0.45376	3.33384	0.48088	3.59337	0.47547	-0.91887	0.44353	5.1274	0.56826	27.6223
0.46028	-22.5903	0.4916	-17.0059	-1.17272	-13.6778	0.45358	-9.07185	0.4925	2.95996	0.43779	-15.903	0.40426	6.03194	0.5289	-11.4939	0.51091	6.7098	-1.17252	-0.68845	0.53531	-13.959	0.52743	11.5566	0.44492	-6.84802	0.49292	-9.18971	0.51648	-4.43196	0.5111	-15.7462	0.47916	4.80781	0.6039	29.3605
0.49946	3.36735	0.52723	-2.61774	-1.15844	-20.918	0.49273	-0.50538	0.52811	-10.6043	0.45918	-24.7271	0.44337	0.1799	0.56806	4.27053	0.5501	-20.8143	-1.15825	8.8678	0.57449	2.58941	0.56659	14.5956	0.46632	-5.45328	0.52856	-3.14572	0.56767	1.52722	0.55029	-14.5331	0.51837	3.38078	0.643	-3.6436
0.53512	5.78089	0.5664	-0.76875	-1.14065	1.52298	0.52838	-5.18919	0.57931	8.2264	0.48056	22.908	0.47899	-8.68208	0.60369	1.0402	0.58575	2.89701	-1.14046	2.78354	0.61014	-4.74048	0.60221		0.4877	12.9726	0.56771	4.17984	0.60326	-11.9521	0.58594	6.23322	0.55405	-2.80337	0.67859	-8.32268
0.57429	-22.3677	0.60204		-1.12638	-0.0302	0.56753	-9.58647	0.6149	1.60266	0.50192		0.51819	-4.61194	0.64279	-8.41884	0.62495		-1.12619	17.8561	0.64929	-11.5659	0.64137	-28.4161	0.50906	12.1252	0.60334	-5.95946	0.6545	-10.3225	0.62514		0.59331	22.3788	0.71773	-8.94851
0.60994	-13.0666	0.64118	-2.29719	-1.11214	2.47443	0.60317		0.66611	-3.38507	0.52686	-12.7806	0.55388	6.13441	0.67838	-1.85765	0.66054	-5.78186	-1.11194	-13.9292	0.68497	-14.2656	0.67696	2.5085	0.534	-23.4481	0.6425	-2.97768	0.69012	-6.69312	0.66074	-18.6471	0.62891		0.75333	18.457
0.6491		0.67679	-3.90901	-1.09789	12.6581	0.64233	-19.6145	0.70174	1.98691	0.54823	6.02861	0.59311	-9.13605	0.71752	18.5898	0.69971	8.27063	-1.0977	11.2195	0.72416	0.25819	0.71612	-5.70672	0.55537	-3.21886	0.67815	13.7754	0.7413	0.39058	0.69988	-19.68	0.66813	4.21969	0.7925	-3.31052
0.68477	-3.18723	0.71596	20.718	-1.08365	0.57993	0.67797	4.96007	0.75292	-0.64306	0.56962	-9.30174	0.62876	-12.8627	0.75313	-5.59305	0.73531	27.0368	-1.08346	6.304	0.75979	3.99714	0.75174	-18.3212	0.57676	22.4995	0.7173	9.36298	0.77691	-2.73857	0.7355	-7.02575	0.70377	-18.3608	0.82811	0.50728
0.72396	-7.67163	0.75157	-13.7861	-1.06941	-9.21608	0.71714	4.52233	0.78853	-4.19104	0.59098	-7.77168	0.66795	17.3617	0.79229	-23.3639	0.77448	-10.673	-1.0692	0.26145	0.79897	-13.1447	0.79089	-14.2237	0.59809		0.75297	-0.67632	0.8281	-10.9782	0.77468	-7.33538	0.74299	-7.74703	0.86721	-23.0628
0.75959	-6.26902	0.79073	-16.7909	-1.05161	-23.2267	0.75279	7.35174	0.83972	-7.74392	0.61587		0.7036	-1.51065	0.82791	-10.6003	0.81014	-5.05573	-1.05141	-1.25353	0.83462	1.69647	0.82649	-9.54622	0.62299		0.79212	-6.74825	0.86568	5.71765	0.81032	6.97151	0.77863	-23.6807	0.90284	-14.6079
0.79877	-12.9762	0.82633	15.0801	-1.03736	-0.93614	0.79194	-2.25398	0.8773	10.251	0.63719		0.74282	4.00505	0.867	10.1225	0.84935	0.33563	-1.03716	5.66287	0.87376	15.5041	0.86565	6.40407	0.64431	-20.0063	0.82779	7.12146	0.91491	-6.22387	0.84953	-17.227	0.81784	-9.31676	0.94201	-8.59709
0.83443	-1.70381	0.86547	-19.6568	-1.02311	2.29228	0.8276	-5.81371	0.92653	-0.10869	0.65855	-31.3752	0.77847	-3.38855	0.90263	-24.246	0.88497	9.76779	-1.02291	-10.2484	0.90942	-7.90557	0.90126		0.66568	22.7994	0.86696	9.34142	0.95056	10.5376	0.88516	3.48841	0.85351	-6.83055	1.00041	6.88435
0.87356	-6.78771	0.90111	36.5218	-1.00883	-12.6462	0.86679	12.2933	0.96218	-20.5709	0.67991	-1.54816	0.81766	-8.02039	0.94181	-0.7719	0.9242	14.6676	-0.99909	2.20496	0.94854	-13.6648	0.94044	-21.4113	0.68704	-13.8904	0.90262	5.81147	1.00938	14.3803	0.9244	-4.10197	0.8927	12.0912	1.04316	-7.6599
0.90922	-2.18823	0.94025	34.3881	-0.99928	-5.09071	0.90243	-1.14559	1.00672	-27.885	0.70483	-4.03454	0.85333	-19.4634	0.98595	-10.2075	0.95986	9.65319	-0.98481	34.902	1.02135	-5.04877	1.02112	16.9869	0.71196	-0.97822	0.94181	1.83052	1.0522	16.5018	0.96006	-21.2289	0.92836	5.09667	1.08949	-2.46824
0.94838	-6.40561	0.97589	-18.2391	-0.98501	8.47025	0.94162	-10.1048	1.04954	9.86741	0.72618	-0.57746	0.89252	-9.96311	1.0287	15.4085	1.00684	7.82807	-0.97057	-13.3761	1.06413	-0.02084	1.06388	19.4453	0.73332	25.397	1.02203	-7.08689	1.09853	-3.95727	1.02131	12.6683	1.00166	-4.22387	1.13229	-10.295
1.0069	-0.66145	1.00672	0.2607	-0.97076	-2.14784	0.97728	-13.4383	1.09588	-4.58456	0.74757	0.52906	0.92818	-4.30941	1.075	-34.1634	1.04965	10.1669	-0.9563	5.35749	1.11046	2.08799	1.11016	25.8226	0.7547	16.3923	1.06484	9.99957	1.14133	-0.57013	1.06411	1.86338	1.05462	-7.65452	1.17856	-4.66607
1.04969	0.35528	1.04944	-7.16189	-0.95649	-2.33781	1.00757	-10.7504	1.13868	16.3604	0.76892	-26.5532	0.98723	-14.992	1.1178	-19.515	1.09597	1.82702	-0.94204	-4.09449	1.15325	1.90069	1.15297	2.5111	0.77605	-1.7579	1.11119	-9.18678	1.18765	-1.33111	1.11045	-26.313	1.0974	-5.2099	1.22134	-27.3285
1.09602	-0.1815	1.09572	23.3826	-0.94223	3.78637	1.05038	-12.3834	1.185	7.98514	0.79382	-8.48412	1.04019	-7.90398	1.16412	-22.412	1.13878	-15.2882	-0.89126	8.08382	1.19955	-1.97891	1.19931	-22.0267	0.80095	2.73154	1.15398	14.4827	1.23044	-5.4448	1.15322	-0.0008	1.14369	3.12953	1.26763	-14.8177
1.13878	2.58079	1.13851	-23.2506	-0.92795	-1.28154	1.09672	-1.49406	1.2278	1.22506	0.81517	-7.75953	1.08296	-19.3128	1.20686	16.7075	1.18507	-2.55057	-0.87701	-10.1813	1.24234	-4.27711	1.24209	-13.9748	0.8223	-0.38932	1.20032	-0.13295	1.27672	-1.89643	1.1995	-14.646	1.18647	-4.44339	1.31038	-9.25246
1.18509	2.04676	1.18484	15.2718	-0.89146	3.43141	1.13954	-39.7111	1.2741	16.0318	0.83655	-22.3716	1.12927	12.0795	1.25317	18.0184	1.22782	1.19355	-0.86273	4.63796	1.28867	0.9214	1.379	6.75655	0.84368	9.44561	1.24311	-2.1678	1.34462	-10.5498	1.24228	9.54819	1.23275	2.98095	1.35662	16.5977
1.22788	-1.29619	1.22764	32.7831	-0.87721	7.83467	1.18587	-19.4201	1.31684	13.1288	0.85791	-13.1377	1.17205	-5.36367	1.29593	1.44607	1.27414	5.05888	-0.84848	5.23896	1.33145	1.1745	1.41459	-8.78554	0.86502	20.6764	1.30921	-22.2202	1.38025	-11.7019	1.2886	-14.6741	1.27552	-10.8954	1.39934	-21.6653
1.2742	-7.84015	1.27396	-4.39153	-0.86294	4.94335	1.22866	1.84289	1.35624	-8.24661	0.88278	-7.42653	1.21833	-10.7976	1.3422	-22.2229	1.31694	-9.44502	-0.83419	1.77759	1.38308	2.57589	1.45369	1.64052	0.88991	21.5059	1.36419	-10.3609	1.41949	-11.8188	1.35771	13.1593	1.33362	-17.617	1.44567	-7.13494
1.317	6.41332	1.37884	16.9867	-0.84869	-2.3604	1.275	3.95398	1.3919	0.5506	0.90413	1.09493	1.2611	0.39812	1.38488	-14.8193	1.35753	1.14809	-0.81991	-1.62135	1.41868	-1.33767	1.48934	3.61167	0.91127	34.4429	1.39985	12.6526	1.45508	8.39053	1.39333	-4.31609	1.36922	-6.07482	1.48845	8.84161
1.38292	-7.98307	1.41443	15.2897	-0.8344	-9.42755	1.30904	1.1068	1.43111	-4.18886	0.92551	-15.9249	1.30742	-11.6291	1.43122	-21.0525	1.39316	16.055	-0.80208	2.39283	1.4578	0.18737	1.52854	10.6633	0.93264	2.18464	1.43906	17.4753	1.49424	9.06627	1.43242	-18.9322	1.42009	6.25449	1.53472	-23.6638
1.4185	5.61964	1.45353	2.76553	-0.8201	1.37917	1.36402	31.9899	1.46671	0.40153	0.94686	-3.1005	1.33347	-8.18927	1.47396	5.15576	1.43225	7.71273	-0.78781	-7.66929	1.49343	-3.11567	1.56419	0.89815	0.95399		1.47472	3.67688	1.52986	-3.17915	1.468	6.41793	1.45569	9.80731	1.57744
1.4576	3.40394	1.48914	31.1321	-0.80229	5.89325	1.39968	0.88239	1.50587	-21.3616	0.97179	8.37268	1.36906	0.66332	1.52027	-38.6741	1.46782	3.22931	-0.77356	2.2316	1.53264	-1.28603	1.60333	9.96634	0.97892	-3.62041	1.5139	13.2549	1.56904	22.5023	1.50716	-9.93174	1.50694	-6.14537	1.62366	8.83374
1.49323	-2.45644	1.52836	6.48654	-0.78801	8.60312	1.43889	9.43283	1.54148	8.21741	0.99315	13.7513	1.41993	-35.0747	1.56302	4.01478	1.50699	16.9579	-0.75931	4.73813	1.56832	-3.9297	1.63896	-2.46454	1.00028	-0.06566	1.54956	33.2795	1.60466		1.54281	-17.0393	1.54256	13.5194	1.66639	-33.7289
1.53244	7.0296	1.564	8.2468	-0.77376	-0.16096	1.47455	19.6013	1.58066	3.31947	1.01453	-3.59797	1.45553	-12.346	1.60925		1.54264	-23.5541	-0.74502	-3.97858	1.60757	12.2872	1.67806	-13.2492	1.02166	-28.3904	1.58872		1.64381	1.65397	1.58196		1.59373	-10.6765	1.71267	4.86769
1.56813	1.00379	1.60315	6.93738	-0.75949	1.18471	1.51373	-6.07234	1.61631		1.03588		1.50678	-4.25332	1.65194	-12.5438	1.58177	-2.45574	-0.73075	2.97967	1.64316	0.06991	1.71366	0.11662	1.04301	11.849	1.62437	-17.3581	1.6794	6.67991	1.61762	-9.06282	1.62934	-3.99535	1.75541	3.25555
1.60741	2.32116	1.6388		-0.74522	-1.13529	1.54939	-1.0315	1.65544	16.0825	1.06082	-11.4585	1.54238	4.57536	1.69822	4.17093	1.61743	-10.8401	-0.71293	-8.44722	1.6824	4.58227	1.75278	0.394	1.06796		1.66355	-23.5653	1.71858	-12.0547	1.65676	-20.8213	1.68057	-14.3574	1.80166	19.6922
1.64296	-16.0949	1.67789	-8.17409	-0.73095	-9.6472	1.58854		1.69103	-12.0023	1.08219	8.95589	1.59356	14.8176	1.74096	17.5072	1.65657	-15.2732	-0.69867	-3.94219	1.71804	-1.1768	1.7884	-21.507	1.08932	8.73983	1.69921	5.93994	1.75419	6.67507	1.69242	-3.11024	1.71619	3.98289	1.84438	-6.59288
1.6822	-12.6964	1.71348	8.09668	-0.71312	9.1028	1.6242	-3.45768	1.7302	-12.9821	1.10358	-12.9418	1.62918	-24.6463	1.78721	0.50783	1.69222	-18.7397	-0.68439	10.3598	1.75726	-6.38012	1.82757	-3.78056	1.11071	13.7986	1.73838	2.96043	1.79334	5.42995	1.73159	-3.71646	1.76736	3.48554	1.89063	36.7216
1.71785	-12.3372	1.75262	-6.5326	-0.69888	4.79109	1.66338	-11.3669	1.76581	-8.17039	1.12493	-0.5759	1.68041	0.95565	1.82994	-30.11	1.73138	6.66499	-0.6701	1.1127	1.79291	10.6881	1.86315	7.04563	1.13206	-6.38295	1.77404	8.94189	1.82895	13.3692	1.76723	-6.06403	1.80319	-1.59987	1.93334	-31.6176
1.75706	-0.22723	1.78823	6.65444	-0.68461	-21.843	1.69904	2.44154	1.80497	12.5571	1.14985	-4.98837	1.71602	-1.04727	1.87617	-15.861	1.76704	10.2816	-0.65588	-12.7763	1.83211	-7.45878	1.90225	6.59312	1.15698	-13.2532	1.81322	7.89138	1.86811	-18.3306	1.80638	11.3528	1.85612	-8.28562	1.97963	3.07121
1.79271	-0.82213	1.8274	-3.89899	-0.6703	4.75334	1.73821	23.9807	1.84057	20.7379	1.1691	-2.90649	1.7672	-0.52363	1.9189	21.201	1.80619	11.9327	-0.64166	9.30615	1.86778	-4.0893	1.93792	2.25449	1.17623	25.5852	1.84884	-16.8999	1.90374	-7.48397	1.84204	2.19267	1.89184	-10.2506	2.02236	-0.5694
1.83191	2.78891	1.863	-12.8457	-0.65606	18.568	1.77385	2.69656	1.87972	-9.4011	1.19045	-11.9462	1.80303	12.9669	1.96519	-18.4139	1.84185	-6.07369	-0.62392	-2.89783	1.90696	0.84415			1.19758	3.54305	1.88801	-5.8986	1.94289	-8.59364	1.88122	20.4806	1.94097	-11.2617	2.06867	-30.2079
1.86758	-6.123	1.90208	7.03071	-0.64183	-6.95148	1.81303	-15.9988	1.91535	-16.8657	1.21184	-8.78034	1.85595	-1.20298	2.00792	-19.4066	1.88102	-4.26977	-0.60971	-26.7119	1.9426	11.8955			1.21897	4.33378	1.92365	-36.2954			1.9169	0.58552			2.11141	-2.79703
1.90677	-11.5176	1.93772	9.573	-0.62409	-6.36518	1.84867	-6.53189	1.95451	-8.93972	1.23319	-20.3841	1.89168	-14.3359	2.05422	17.8636	1.91668	19.165	-0.5955	1.14069					1.24032	3.36073	1.96277	10.8006			1.95606	-4.04979			2.17693	0.02304
1.94243	-16.0578	1.97691	20.6623	-0.60988	3.50591	1.88784	-0.53373			1.2581	-20.9066	1.94081	4.03799	2.09697	-12.4588	1.95587	-1.48301	-0.58131	20.9093					1.26524	-5.51584									2.21968	-4.88859
		4.0574	13.7983	-0.59567	2.45107	1.92347	4.33565			1.27944	-20.6405	1.97646	3.63919	2.16249	-28.0524			-0.56709	7.63186					1.28657	-29.5724									2.26593	12.7199
		4.07171	-4.37753	-0.58146	-1.94116	1.96259	-32.072			1.30082	-9.41445			2.20523	-11.9022			-0.55289	15.0628					1.30795	-22.8833									2.30863	5.75272
		4.08598	-13.8546	-0.56726	0.54959	9.36006	-20.6614			1.32218	-1.99379			2.2515	-14.9984			-0.53514	16.8414					1.32928	-10.2945									2.35485	-12.3939
		4.10027	-7.11037	-0.55306	0.43531	9.45264	-6.19887			1.34705	4.85896			2.29421	-12.3416			-0.52093	-19.1377					1.35416	3.4769									2.39752	-5.64099
		4.11455	10.9773	-0.53531	7.95056	9.54519	-1.53902			1.36839	-5.14509			2.34043				-0.50672	14.3195					1.3755	-15.3148									2.4438	-11.3815
		4.12883	12.5908	-0.52109	-4.79333	9.63778				1.38975				2.38311	-17.8898			-0.49245	6.5849					1.39685	3.62321									2.48657	21.7134
		4.14313	1.19617	-0.50689	9.87651	9.73039	-21.5056			1.41106	-14.3475			2.42932	-14.8591			-0.47819	-8.56014					1.41817	-1.92788									2.53287	-14.8509
		4.15745	23.598	-0.49266	-8.0345	9.82293	-5.49522			1.43595	-3.68655			2.47209	-25.0587			-0.46398	-9.38558					1.44306	-14.0287									2.5756	-23.6819
		4.17178	-4.34277	-0.47837	-3.19602	9.9155	12.1616			1.45728	-25.8374			2.51843	35.9122			-0.44625	-4.705					1.46441	9.64692									2.62189	-32.834
				-0.46416	3.13796	10.0564	3.94425			1.4787	0.9559			2.56116	22.2429			-0.43201	-0.0197					1.48583	-23.3284									2.66463
				-0.44641	7.82631	10.1516	-12.9719			1.50006	0.33871			2.60743	-24.857			-0.41777	-6.896					1.50719	-24.5799									2.71088	16.8795
				-0.43221	-16.3696	10.2442	16.2982			1.525	5.19589			2.65017	11.4937			-0.40352						1.53213	-12.7242									2.75362	-0.27913
				-0.41797	-0.48159	10.3369	-2.3013			1.54639	-13.3974			2.69646	8.0067			-0.38924	0.3204					1.55352	1.34134									2.79988	-20.7097
				-0.4037	18.3304	10.4295	-5.59841			1.56777	23.9024			2.73918	0.6786			-0.37498	-8.56096					1.5749	7.26057									2.84262	3.4349
				-0.38943	31.8277	10.5221	-15.0735			1.58912				2.78544	19.909			-0.35715	-30.4575					1.59625										2.88892	-1.9912
				-0.37517		10.6147				1.61403	16.1152			2.82817	-14.4953			-0.34292						1.62116	-3.33921									2.93168
				-0.35735	27.8436	10.7071	2.53842			1.63539	-16.2646			2.87447				-0.32868						1.64252	15.9688									2.97787	29.1356
				-0.3431	19.9638	10.7997	-8.98394			1.65678	-7.26079			2.91723	-5.62901			-0.3144	9.38814					1.66391	6.29773
				-0.32887	-7.49239	10.8923	3.33507			1.67813	-2.54144			2.96352	-34.9178			-0.30012	0.46995					1.68525	13.1218
				-0.31459	-7.09337	10.9849	-1.12193			1.70308	-25.1761							-0.28588	8.95195					1.71021	-1.8498
				-0.30031	8.80918	11.0775	-32.7168			1.7244	-15.5654							-0.2681	3.84758					1.73153	-0.46665
				-0.28608	-2.82087	11.1701	4.82107			1.74578	-37.4954							-0.25382	16.1493					1.75291	25.9
				-0.26829	9.87453	11.2627	6.98608			1.76714	0.41891							-0.23958	-25.7348					1.77427	-6.2904
				-0.25402	-9.72759	11.3746	4.10731			1.79205	-1.29073							-0.22535	-1.98684					1.79918
				-0.23978	6.15838	11.4671	5.42445			1.8134								-0.21111	11.0922					1.82053	15.2711
				-0.22554	-13.7159	11.5596	20.3373			1.83478	19.1345							-0.19688	-11.7215					1.84191	7.48024
				-0.21131	14.3969	11.6522	12.6961			1.85613	-2.08539							-0.17911	-12.8641					1.86326	27.5793
				-0.19707	-0.84063	11.7448	18.4888			1.88108	-0.83306							-0.16487	-13.3656					1.88821	-31.3699
				-0.17931	9.30162	11.8373	-3.06291			1.90244	-18.3096							-0.15064	11.4365					1.90957	-19.6672
				-0.16507	1.89191	11.9298	-1.13917			1.92383								-0.1364	11.6355					1.93097	33.4894
				-0.15083	1.98582	12.0224	1.5665			1.9452								-0.12216	5.03019					1.95233
				-0.1366	11.2768	12.1151	10.5832			1.97013	-3.48416							-0.10792	12.5768					1.97726	-35.8491
				-0.12236	10.0925	12.2077	28.61			1.99148								-0.09015	-13.5768					1.99862	-0.7637
				-0.10811	2.94117	12.3002	0.46665			2.01278	-12.4581							-0.07589	14.2163
				-0.09035	17.2262	12.9963	9.73375											-0.06161	-2.99701
				-0.07609	9.11482	13.0889	-3.14096											-0.04735	-6.89893
				-0.06181	0.59917	13.1815	5.34709											-0.03307	11.4285
				-0.04753	3.138	13.274	-20.2843											-0.01878	-20.4698
				-0.03326	17.0625	13.3665	6.61879											-0.000972	1.94722
				-0.01898	6.52519	13.459	4.25042											0.01329	3.04192
				-0.00117	5.77916	13.5515	11.6431											0.02757	15.0426
				0.01309	-10.7492	13.644	19.2802											0.04183	22.6244
				0.02737	15.7132	13.7366	4.54054											0.05609	0.51564
				0.04164	-10.3142	13.8293	-6.13165											0.07037	-6.20231
				0.0559	-16.2895	13.9218	5.65728											0.08818	-24.5619
				0.07017	-7.38649	14.0144	-5.8433											0.10241	-15.3828
				0.08799	4.42207	14.107	5.49076											0.11668	17.0608
				0.10222	-14.8933	14.1995	-13.2749											0.13095	14.0392
				0.11649	-5.62711	14.292	0.91715											0.14522	-10.1838
				0.13076	2.7511	14.3845	-18.7042											0.15949	-3.71025
				0.14503	8.74915	14.4771	7.54996											0.17731	-3.20047
				0.15931	-16.636	14.5697	5.97122											0.1916	15.8216
				0.17713	-3.05623	14.6622	-2.34745											0.20587	-2.60718
				0.1914	2.96094	14.7547	-5.16993											0.22014	-7.31031
				0.20568	16.6091	14.8471	-5.11533											0.23441	3.08751
				0.21995	2.05554	14.9397	-8.35227											0.24868	2.90552
				0.23422	-18.204	15.0322	-5.78395											0.26648	4.56759
				0.2485	-24.5845	15.1248	-29.5645											0.28075	-0.24481
				0.2663	-8.02792	15.2161	-1.49625											0.29502	21.8504
				0.28057	16.5082	15.3087	0.77092											0.30929	-0.7503
				0.29484	-3.23081	15.4013	-20.2728											0.33177	-3.28863
				0.30911	8.27593	15.4939	28.1393											0.34604	-15.4296
				0.3316	-13.1846	15.5865	-0.32636											0.36731	-8.79278
				0.34586	-12.2432	15.679	-6.57323											0.38157	-4.97811
				0.36713	-3.75501	15.7716	15.429											0.40652	-3.57404
				0.38139	-0.87889	15.8642												0.42076	8.94108
				0.40633	-15.3654	15.9568	-10.5666											0.44205	16.5767
				0.42058	-12.8824	16.0276	-26.1275											0.45628	-6.93259
				0.44188	4.30421	16.1203	11.667											0.48117	22.3611
				0.45611	-2.12835	16.2129	-26.2259											0.49541	3.57555
				0.481	-1.51369	16.353	0.05292											0.51667	17.166
				0.49523	3.88196	16.4948	-0.36866											0.53091	-8.82822
				0.51648	0.73367	16.6366	11.2461											0.55584	11.2912
				0.53073	-3.39147	16.7784	0.07328											0.57006	12.1375
				0.55566	0.63828	16.92	0.36336											0.59131	-25.9103
				0.56988	13.5435	17.0617	0.88441											0.60554
				0.59113	37.9473	17.2034	0.45104											0.63044	28.523
				0.60537	-23.0057	17.3451	-0.48168											0.64466	17.5605
				0.63027														0.66591	-0.66091
				0.64448	2.0037													0.68014	14.5264
				0.66573	10.1091													0.70506	17.2905
				0.67995	8.74401													0.71927	14.5817
				0.70488	15.2806													0.74059	-9.44275
				0.7191	-7.84925													0.75481	-11.1756
				0.74041	0.41416													0.77971	12.995
				0.75464	-4.06797													0.79399	-12.5648
				0.77953	-5.48169													0.81529	13.3097
				0.7938	-19.1032													0.82955	-6.2118
				0.8151	8.85048													0.85446	-9.87082
				0.82936	-0.14178													0.86872	-9.53588
				0.85427	2.70794													0.89005	7.9049
				0.86853	-12.1203													0.90431	-1.96929
				0.88986	7.27491													0.92925	-18.0419
				0.90412	-37.1916													0.94351	-8.55781
				0.92906	-9.76254													0.96492	-7.36763
				0.94332	11.3088													0.97919	28.9777
				0.96473	-8.50452													1.04209	6.55606
				0.979	-3.02969													1.08493	-18.2064
				1.02762														1.13127	-14.7863
				1.07046	18.0857													1.17411	2.11511
				1.11681	8.75578													1.22043	20.2595
				1.15965	6.92665													1.26324	19.7715
				1.20601	-29.5197													1.34006	-26.0408
				1.24878	-33.0332													1.37569	0.55485
				1.29514	-0.88474													1.41486	6.21893
				1.33987	-5.22208													1.45056	15.2516
				1.37552	-1.43231													1.48972	16.9234
				1.41468	4.48116													1.52536	11.3178
				1.45037	14.2561													1.56456	6.89875
				1.48955	-6.16696													1.6002	31.5059
				1.52517	-7.35216													1.63939	4.48564
				1.56438	4.49772													1.67499	-16.2375
				1.60001	23.8145													1.71414	5.50443
				1.63921														1.74976	2.24179
				1.67481	8.93923													1.78892	38.9883
				1.71396	-9.5998													1.82458	-15.6323
				1.74957	1.17114													1.86376	-3.93225
				1.78875	-10.6837													1.89942	-2.40769
				1.8244	2.91193													1.93867	3.9506
				1.86359	5.38052													1.97431	18.1284
				1.89924	-7.18701
				1.93848	2.37117
				1.97413	6.21272

## Sheet: acetate-Drou-13C-12C-panD
S1P1.C1_time	S1P1.C1	S1P3.C1_time	S1P3.C1	S1P5.C1_time	S1P5.C1	S2P1.C1_time	S2P1.C1	S2P3.C1_time	S2P3.C1	S2P5.C1_time	S2P5.C1	S3P1.C1_time	S3P1.C1	S3P3.C1_time	S3P3.C1	S3P5.C1_time	S3P5.C1	S1P2.C2_time	S1P2.C2	S1P4.C2_time	S1P4.C2	S1P6.C2_time	S1P6.C2	S2P2.C2_time	S2P2.C2	S2P4.C2_time	S2P4.C2	S2P6.C2_time	S2P6.C2	S3P2.C2_time	S3P2.C2	S3P4.C2_time	S3P4.C2	S3P6.C2_time	S3P6.C2	S1P2.W_time	S1P2.W	S1P4.W_time	S1P4.W
-0.68939	76.85	-0.67097	-45.7736	-0.67546	28.1974	-0.68491	13.8104	-0.69624	-9.4503	-0.69888	-42.2875	-0.68292	-3.93558	-0.69786	-7.79727	-0.59498	-112.139	-0.67541	50.8678	-1.70606	168.631	-0.64223	46.2035	-0.67022	-13.057	-0.65623	45.7004	-0.67307	-98.3093	-0.56631	23.4392	-0.65424	59.2313	-0.66917	-5.03769	-0.69708	94.0181	-0.66147	56.0366
-0.61112	51.8574	-0.59259		-0.66133	117.147	-0.6066	-66.3368	-0.61992	14.0885	-0.62067	11.5401	-0.60461	-11.315	-0.61959	48.6319	-0.51679	145.653	-0.66125	-26.2113	-1.67046	94.3633	-0.56388	44.0096	-0.59204	7.69311	-0.57789	44.219	-0.59674	260.158	-0.48812	32.2943	-0.57593	5.54576	-0.59091		-0.61883	85.605	-0.58319	52.3391
-0.53278	38.4926	-0.51421		-0.64718	-25.7632	-0.52832	-35.7169	-0.54355	-30.3147	-0.54251	-7.76338	-0.52626	-42.1099	-0.54131	129.663	-0.43859	17.2695	-0.647	-58.0322	-1.62777	109.018	-0.4855	174.534	-0.51387	-19.1668	-0.49961	-3.12405	-0.52038	-18.192	-0.40994	46.4858	-0.49757	-20.4285	-0.51259		-0.54053	48.2279	-0.5049	-77.6126
-0.45441	78.1028	-0.43583	97.4283	-0.63293	102.861	-0.45002		-0.46718	-18.5017	-0.46431	36.2022	-0.44789	-14.3018	-0.46295		-0.36041	293.33	-0.63275	9.70594	-1.59213	108.651	-0.40711		-0.43566	4.6629	-0.42131	54.3203	-0.444	20.2855	-0.33175	-68.8058	-0.41921		-0.43422		-0.46223	53.0394	-0.42664	147.316
-0.37604		-0.35755		-0.61868	54.9938	-0.37164	-23.0204	-0.39075		-0.38609		-0.36956	15.6339	-0.38459		-0.28222	268.361	-0.61851	59.4049	-1.54949	75.3698	-0.32885	-5.31086	-0.35742	-13.0017	-0.343	-20.0539	-0.36756	-147.353	-0.25355	86.3458	-0.34088	-43.7361	-0.35589	-188.286	-0.38407		-0.34841	-23.8649
-0.29769		-0.2792		-0.60443	51.5131	-0.29344		-0.31437	-33.5481	-0.30775	60.2389	-0.29128	5.9471	-0.30627	-95.8941	-0.20402		-0.60426	150.083	-1.51385	130.184	-0.25047	-28.1689	-0.27904	50.1345	-0.26473	29.6414	-0.29122		-0.17534		-0.26264	13.3233	-0.27758		-0.30575	46.982	-0.27012	-20.183
-0.21936		-0.20083	38.5234	-0.58317	-17.942	-0.21517	52.7305	-0.238	16.9289	-0.22941	-23.1988	-0.21302	22.7465	-0.22802		-0.12575		-0.583	54.0377	-1.47118	236.722	-0.17212	39.2312	-0.20068	-1.82186	-0.18646	-13.9417	-0.21481	-62.5659	-0.09706		-0.18434	64.4941	-0.19936		-0.22748	86.627	-0.19185	-80.5244
-0.14108		-0.12244	31.7232	-0.56892		-0.13689	56.167	-0.1616	-101.478	-0.15111	16.158	-0.13472	87.3731	-0.14976		-0.00683		-0.56874	199.434	-1.43554		-0.09373	-2.77905	-0.12243		-0.10818	22.9221	-0.13843		-0.00664		-0.10604		-0.12104		-0.14918	48.0675	-0.11354	153.243
-0.06277		-0.04409	-31.3721	-0.55466	2.93203	-0.05856	164.059	-0.08523	-34.6397	-0.07287		-0.05639	-84.491	-0.07152	202.719	0.01455	168.651	-0.55449	-63.3676	-1.39286	30.8154	-0.00727	40.6604	-0.04421		-0.02988	48.4299	-0.06207	150.934	0.01473	134.086	-0.02773	76.7105	-0.04285	-28.193	-0.07093	127.259	-0.03534	-121.051
0.000313	11.8295	-0.00744	29.4773	-0.54042	-59.6342	-0.00747	104.89	-0.00734	1.18507	-0.01947	5.80046	-0.00745	45.1588	-0.00747	-4.90205	0.03589	-11.3128	-0.54024	116.739	-1.35723	165.647	0.01411	77.033	-0.01928	-17.1208	-0.00728	2.39379	-0.00716	-11.8325	0.03609	57.4731	-0.00729	-43.7828	-0.00729		-0.00985	104.111	-0.00274	0.40032
0.02169	109.589	0.01394	39.2056	-0.52617	-47.0334	0.01392	20.268	0.01406	-19.7514	0.00191	-6.41514	0.01392	6.33267	0.01389	-7.75212	0.05726	100.951	-0.526	6.22337	-1.31461	493.99	0.03546	42.6531	0.00208	71.871	0.0141	66.4167	0.01427	-11.4871	0.05745	-3.1699	0.01409	75.226	0.01407	1.23592	0.0115	87.85	0.01862	123.825
0.04309	81.329	0.03529	27.465	-0.51193	-33.0266	0.0353	-47.7659	0.03544	-26.4206	0.02328	-0.82828	0.03528	47.0276	0.03523	-82.5456	0.08562	29.5824	-0.51176		-1.27897	96.5382	0.05681	2.70619	0.02344	-1.09509	0.03547	61.4561	0.03564	-3.94601	0.08583	35.7813	0.03544	44.8631	0.03542	-16.5851	0.03288	87.5299	0.04	68.0746
0.06444	93.7347	0.05663	-23.3355	-0.49065	168.766	0.05667	12.3068	0.05685	43.4831	0.04463	-10.1948	0.05666	78.2202	0.05659	-27.6559	0.10699	-49.1391	-0.49047	49.0604	-1.23634	-16.7885	0.0852	31.0386	0.04481	30.1397	0.05688	94.6141	0.05705	-18.1229	0.10719	197.365	0.05682	22.9292	0.05676	-34.5302	0.05425	153.262	0.06137	101.907
0.09284	7.90683	0.08502	-43.876	-0.47641	-62.1123	0.08514	2.3096	0.08524	17.2017	0.07306	7.93435	0.08501	84.1927	0.08497	-67.9493	0.12841		-0.47624	350.223	-1.20071	467.756	0.10655	7.29755	0.07324	-4.38949	0.08531	63.6613	0.08544	-7.77533	0.12861	152.215	0.08517	61.6613	0.08515	19.8933	0.08269	68.5966	0.08979	-6.19701
0.1142	38.1121	0.10638	11.2081	-0.46218	60.2764	0.10652	-9.49632	0.10666		0.0944	86.5534	0.10638	125.297	0.10632	-6.91943	0.14977	3.77414	-0.462	-28.4461	-1.15806	149.757	0.12789		0.09457	74.5388	0.10669	93.0066	0.10683	-6.80805	0.14997		0.10654	87.3119	0.10649	-2.93307	0.10405	94.9038	0.11116	37.1361
0.13557	78.5602	0.12772		-0.44794	-131.62	0.12791	30.8028	0.12799	26.5134	0.11575	-10.195	0.12774	205.388	0.12765	114.074	0.17817	-32.5328	-0.44777		-1.12242	271.623	0.14927		0.11593	71.7063	0.12808	112.594	0.12816		0.17837		0.12791	58.0228	0.12784	-27.9724	0.12542	73.5326	0.13253	18.9126
0.15692	88.7607	0.1491		-0.4337	481.728	0.14927	32.8492	0.14939	102.331	0.13709	-14.0948	0.14913	150.559	0.149	20.5411	0.19959	64.6969	-0.43353	-139.346	-1.07972	294.933	0.17765		0.13729	70.3678	0.14944	157.601	0.14959	-11.2941	0.19979	187.565	0.14929	85.1583	0.14919	114.088	0.14679	80.3992	0.15391	68.2609
0.18535	61.6175	0.17748		-0.41947	118.506	0.17767	37.1514	0.17779	98.756	0.16552	59.8841	0.17752		0.17743	4.09235	0.22095	-87.5803	-0.41929	-197.406	-1.04414	95.5337	0.19903		0.16569	87.8947	0.17788	89.6073	0.178	8.44461	0.22113		0.17769	115.047	0.17762	-8.91902	0.1752	64.9812	0.18228	42.177
0.20671	16.1392	0.19885		-0.39818	16.229	0.19904	46.1408	0.19922	75.3201	0.1869	126.372	0.1989	82.0361	0.19877	131.057	0.24229	-12.4152	-0.39801	375.461	-0.66071	-32.5182	0.22041		0.18707	128.429	0.19921	165.797	0.19939	123.293	0.24249	225.268	0.19906	132.438	0.19896	76.8591	0.19653	23.7739	0.20363	-3.32066
0.2281	117.585	0.22023		-0.38395	826.1	0.22045	50.9355	0.22056	53.8155	0.20826	107.445	0.22025	117.006	0.22015	39.5496	0.28663	30.6394	-0.38377	2664.77	-0.58242	-26.4982	0.24182		0.20841	170.693	0.22064	160.72	0.22075	-7.7879	0.28683	224.624	0.22042	114.503	0.22032	84.5694	0.21788	59.0446	0.225	60.4527
0.24948	126.102	0.24164		-0.36971	124.819	0.24183	-3.79187	0.24199	74.8027	0.22959	71.5923	0.24164	152.5	0.24149	54.0545	0.32222	37.5815	-0.36954		-0.50404	-51.4038	0.27385		0.22976	201.608	0.242	171.385	0.24215	-36.0021	0.32242	238.799	0.24182	-20.9744	0.24168	77.8326	0.23924	81.9582	0.24638	87.3428
0.28852	77.5314	0.27368		-0.35547	-167.761	0.28213	57.9958	0.30049	76.6041	0.258	98.2207	0.27527	134.188	0.27263	43.3039	0.36493	62.1357	-0.3553	334.505	-0.42568		0.30943	88.0119	0.25817	92.8065	0.2823	159.59	0.30069	-27.619	0.36513	214.556	0.27543	62.1327	0.27281	46.0401	0.26766	45.495	0.27479	-44.1014
0.3242	79.915	0.30926	64.9422	-0.34124		0.31774	-43.5274	0.33616	22.1094	0.27683	70.1371	0.31093	166.91	0.30825	15.9063	0.40057	15.3996	-0.34106		-0.3473		0.35209		0.27701	170.704	0.31792	166.909	0.33637	7.6955	0.40076	317.185	0.31109	175.181	0.30844	37.5976	0.28903	77.2888	0.29615	70.0334
0.36685	60.7341	0.35191		-0.327	119.676	0.36037	82.4393	0.37888	77.8384	0.31245	33.6673	0.35156	258.074	0.35086	39.5368	0.44319	11.0823	-0.32683		-0.26895		0.38769	70.6353	0.31264	136.62	0.36054	230.945	0.37907	-15.4024	0.44339	194.589	0.35172	39.3074	0.35104	77.2623	0.31041	75.8779	0.31751	46.6112
0.40251	38.7238	0.38751	51.6253	-0.30572	-1.19502	0.39601	49.7079	0.41454	189.557	0.35509	55.1833	0.38725	213.474	0.38642	-11.9127	0.47883	-57.7244	-0.30554	-72.4453	-0.19067		0.43038	103.811	0.35528	113.654	0.39618	186.744	0.41473	17.171	0.47904	292.983	0.38741	129.527	0.38661	46.373	0.33176	49.4114	0.33888	-6.88857
0.44519	58.293	0.43021	98.7904	-0.29148		0.43867	-24.28	0.45725	106.856	0.39071	116.359	0.42795	228.319	0.429	-8.0375	0.52152	-2.19506	-0.29131		-0.11238		0.466	45.8594	0.39089	221.116	0.43884	261.877	0.45744	-40.1521	0.52171	432.316	0.42811	111.011	0.42919	90.2252	0.36017	94.962	0.3673	24.0674
0.48086	91.9085	0.46581	70.8079	-0.27725	70.0897	0.47435	33.0457	0.49292	76.7105	0.43339	177.753	0.46361	352.79	0.46459	-30.8631	0.55713		-0.27707		-0.03403	-26.3645	0.50873	121.039	0.43356	217.608	0.47453	232.822	0.49311		0.55734		0.46377	172.107	0.46478	78.873	0.38155	77.4528	0.38867	-30.8585
0.52355	96.3628	0.50854	216.022	-0.26301		0.51705	43.9709	0.53561		0.469	188.777	0.50433	294.039	0.50721	10.9845	0.59984		-0.26284		0.000521	36.962	0.54436	86.2919	0.46919	142.14	0.51722	184.483	0.53581		0.60003		0.50449	142	0.5074	65.8333	0.40292	94.0432	0.41005	51.0228
0.55922		0.54418	218.042	-0.24877		0.55272		0.5713		0.51169	144.921	0.53999		0.54279		0.63549		-0.2486		0.02187	-6.24627	0.58706		0.51186	167.497	0.55289		0.57149		0.63566		0.54015	153.219	0.54297	139.172	0.42428	26.6955	0.43141	43.2169
0.60186		0.58686		-0.23454		0.59539		0.61397		0.5473		0.58073		0.58542		0.67809		-0.23436		0.04328	-37.1585	0.62271		0.54747	350.814	0.59558		0.61418		0.67829		0.58089		0.58559		0.45272	76.7505	0.45985	42.6381
0.63756		0.62252		-0.21328	47.2563	0.63111		0.64958		0.58992		0.6164		0.62101		0.71373		-0.2131	-155.114	0.06463	27.1983	0.66541		0.59008		0.63131		0.64976		0.71392		0.6166		0.62119		0.4741	44.2818	0.48122	20.8169
0.6802		0.66522		-0.19904	66.9581	0.67377		0.69226		0.62546		0.65712		0.66372		0.75635		-0.19887	-121.794	0.09302	-26.2281	0.70102		0.62566		0.67398		0.69247		0.75655	165.123	0.65728		0.6639	49.8415	0.49549	96.0181	0.50262	-6.83531
0.71583	70.0529	0.70084		-0.18479		0.70944		0.72794	117.674	0.66815		0.69278		0.69938		0.79199	307.051	-0.18462		0.11439	56.8338	0.74369	170.169	0.66833		0.70962		0.72814	376.435	0.79219	239.896	0.69294		0.69956	116.624	0.51685	0.39183	0.52398	20.3261
0.75846	118.59	0.74351	130.832	-0.17056	-16.5726	0.75212		0.77064	122.751	0.70378		0.73351	288.498	0.74206	12.3667	0.83464		-0.17038	140.474	0.13575	-13.1344	0.77927	195.562	0.70396		0.75229		0.77084	84.392	0.83484	375.059	0.73367	218.673	0.74225	97.2544	0.54524	76.1122	0.55236	-55.8218
0.7941	51.5621	0.7791	131.929	-0.15632		0.78777		0.8063	104.871	0.74646	192.386	0.76918	389.74	0.77772	-18.9122	0.87028		-0.15615	-117.582	0.15711	36.2113	0.82191	45.05	0.74662	405.213	0.78794		0.80649	-21.7692	0.87047	206.04	0.76934	168.844	0.77791	343.486	0.5666	71.0684	0.57373	-24.6934
0.83676	127.525	0.82172	225.594	-0.14208		0.83041		0.84902	91.7006	0.78206	47.4408	0.8099	277.104	0.82037	27.8177	0.91292		-0.14191	105.564	0.18553	52.1979	0.85755	258.643	0.78223	252.715	0.83058		0.8492		0.91312	202.9	0.81006	293.893	0.82056	22.1515	0.58796		0.59509
0.8724	32.621	0.85736	232.67	-0.12081	176.837	0.86605		0.88469	116.178	0.82473	207.546	0.84558	360.646	0.85601		0.94856	-117.766	-0.12064		0.20691	-3.03082	0.90022	151.414	0.82491	559.745	0.86623		0.88488	5.83435	0.94875	341.59	0.84574	229.365	0.85619	142.22	0.60932		0.61644
0.91507	-63.2739	0.90003	242.872	-0.10657		0.90869		0.92742	159.76	0.86036	165.301	0.88627	514.805	0.89866		1.00681	18.9359	-0.1064		0.2283	-21.7812	0.93578	53.3893	0.86053	452.696	0.90887		0.92758	-24.5192	1.02126	176.224	0.88644	256.082	0.89884		0.63767		0.64478
0.95073	61.8224	0.9356	150.333	-0.09234		0.94436		0.96304	185.302	0.90302	176.972	0.92193	395.306	0.93425		1.04956	-0.20221	-0.09216	149.365	0.24968	3.0202	1.02119	222.093	0.90319	186.636	0.94454		0.96324	-1.42063	1.06404	150.078	0.92211	99.6308	0.93443		0.659		0.66612
1.00676	104.297	0.97824	210.645	-0.0781		1.01458	54.7796	1.00683	85.5394	0.93861	234.78	0.96266	268.316	0.99479	68.7462	1.0994	-35.3134	-0.07793		0.28872	-42.4529	1.06388	233.221	0.93877	467.682	1.029	231.745	1.02123	29.0816	1.11385	86.7427	0.96282	269.652	1.00922	182.742	0.68038		0.6875
1.04949	134.69	1.00678	328.408	-0.06387	135.028	1.05734	88.4146	1.04953	106.94	0.98123	153.169	1.00693	377.022	1.03751	4.80089	1.14216	14.3704	-0.0637		0.3244	107.039	1.11361	169.19	1.02123	307.536	1.07176	240.922	1.06391	23.2936	1.15661	121.052	1.02138	250.011	1.05196	172.156	0.70174		0.70885
1.09922	140.429	1.04948	251.682	-0.04964	90.4457	1.10708	53.574	1.09926	107.563	1.00682	97.8543	1.04972	231.194	1.08728	25.6646	1.19193	21.5953	-0.04948		0.36705	99.3819	1.15631	251.776	1.06398	387.572	1.1215	186.9	1.11366	10.0672	1.20639	117.685	1.06414	157.206	1.10169	154.516	0.73014		0.73728
1.14197	81.4764	1.09921	238.487	-0.000486	-87.2476	1.1498	77.4133	1.14196		1.04956	110.698	1.09953	271.302	1.12999	42.3567	1.23472	-26.3892	-0.000324	-146.241	0.40271	-7.96556	1.20608	190.036	1.11377	347.859	1.16424	192.592	1.15638		1.24918	98.6493	1.11392	189.238	1.14444	180.108	0.75149		0.75861
1.19175	77.2186	1.1419	199.792	0.01374	59.4889	1.19959	36.204	1.19175		1.09935	149.881	1.14226	238.55	1.17977	-2.42222	1.29635	-64.2589	0.0139	67.9882	0.44538	33.3403	1.24881	163.181	1.15652	338.142	1.21404	188.689	1.20617		1.29655	112.222	1.15669	136.788	1.19419	126.347	0.77285		0.77998
1.23447	54.1701	1.19168	217.188	0.02795	74.3027	1.24236	33.4244	1.2345		1.14209	196.39	1.19208	195.42	1.22248	5.99411	1.33197	19.6665	0.02811	17.5782	0.48106	-16.2067	1.28704	139.905	1.20626	373.895	1.25681	218.847	1.24897		1.33216	154.737	1.20648	127.775	1.2369	158.18	0.79424		0.80135
1.2895	55.9106	1.23439	183.7	0.04218	7.2986	1.30278	65.9051	1.28792		1.19183	180.861	1.23486	296.262	1.29109	64.2258	1.37462	6.96557	0.04235	-21.5499	0.52375	84.0981	1.32267	70.2152	1.24898	293.857	1.30296	175.999	1.28809		1.37481	59.7396	1.24926	182.724	1.29128	106.735	0.82263		0.82975
1.32515	127.353	1.28688	243.182	0.05641	-31.4674	1.33846	66.5578	1.3235	71.0401	1.23455	117.359	1.31479	253.313	1.3267	1.23312	1.41027	-16.9052	0.05657	169.708	0.55942		1.36528	102.954	1.29876	229.391	1.33863	184.701	1.32369	-4.77631	1.41046	56.4846	1.31495	184.376	1.32689	72.2599	0.84396		0.85109
1.3658	68.4065	1.3225	223.453	0.07061	11.1143	1.38111	98.2133	1.36616		1.28434	155.612	1.35047	215.561	1.36935	-14.244	1.45295	23.2922	0.07078	5.0301	0.60206		1.40086	85.8699	1.34148	261.194	1.38128	182.516	1.36635		1.45316	73.016	1.35064	184.535	1.36954	119.639	0.86534		0.87245
1.40149	74.9195	1.3651	119.914	0.09189	-5.68679	1.41677	-7.84491	1.40175	114.07	1.32707	152.224	1.39317	346.904	1.40497	67.281	1.48863	22.7682	0.09205	-112.505	0.63775		1.44344	64.9485	1.39127	279.305	1.41694	170.022	1.40194	-12.3698	1.48884	-28.3475	1.39333	138.785	1.40515	177.425	0.88671		0.89383
1.44218	60.449	1.40067	122.529	0.1061	-15.7093	1.45944	-14.7867	1.44444	127.231	1.37685	34.7123	1.42883	332.376	1.44764	51.9783	1.53133	-6.45375	0.10626	113.414	0.68039		1.47903	165.98	1.43403	344.962	1.45962	201.62	1.44464	-31.8738	1.53153	214.484	1.429	246.001	1.44782	262.064	0.91512		0.92227
1.47785	72.3837	1.44325	190.869	0.12034	115.244	1.49513	7.81215	1.48006	193.899	1.41959	173.708	1.47155	182.741	1.48326	75.4618	1.56699	-99.883	0.12049	69.1566	0.71603		1.52164	152.219	1.48383	221.197	1.4953	135.128	1.48027	82.5444	1.5672	104.223	1.47171	335.522	1.48345	224.408	0.93654		0.94363
1.51855	122.83	1.47885	148.644	0.13454	55.189	1.53781	111.341	1.52279	213.808	1.46941	65.0086	1.50721	398.365	1.52594	-16.4872	1.60966		0.1347	14.9288	0.75866	24.1983	1.55723	161.459	1.52659	324.603	1.53799	142.084	1.52299	142.71	1.60987		1.50737	399.712	1.52612	155.825	0.95789	175.007	0.96501	44.687
1.55422	73.5877	1.52147	237.908	0.14875	59.5799	1.57348	117.991	1.55843	307.749	1.51216	139.148	1.54992	167.081	1.56154	-52.3927	1.64538		0.14891	-13.2181	0.79429		1.59986		1.57632	386.801	1.57366	230.075	1.55862	-128.47	1.64558		1.55009	288.904	1.56172	85.6815	0.97927	179.924	0.98639	54.3075
1.59499		1.55705	180.33	0.16296	73.3948	1.61615	38.7161	1.60116		1.56192	57.1032	1.5856	344.673	1.60411		1.68806		0.16314	36.7218	0.83696	47.5386	1.63544	-132.022	1.61903		1.61634	132.792	1.60135		1.68825		1.58578		1.60429		1.00771	164.731	1.01481	70.9527
1.63067		1.59968		0.18421	49.9069	1.65182	130.524	1.63678		1.60463		1.62826		1.63976		1.72373		0.18438	0.74446	0.8726	136.618	1.67816	125.206	1.66873		1.65199	252.525	1.63696	34.5244	1.72394		1.6284		1.63994	51.1465	1.0599	145.357	1.06701	9.23322
1.67135	-13.5586	1.63527		0.19843	158.723	1.69446		1.67947	183.722	1.65432		1.66385	290.464	1.68242	49.637	1.76637		0.1986	-9.53392	0.91525	26.4558	1.71382	103.606	1.71146		1.69463	251.982	1.67966	119.781	1.76657		1.66402	127.23	1.6826	374.974	1.11903	116.822	1.12613	-40.0151
1.707	64.5935	1.67797	224.72	0.21267	94.5189	1.73009	29.3507	1.71508	185.676	1.69704		1.70659	241.216	1.71804	-51.2778	1.80201		0.21282	-59.5437	0.95091	108.47	1.7565	134.864	1.76119		1.73027	283.487	1.71528	-109.466	1.80221		1.70674	107.563	1.71823	55.912	1.17814	75.2847	1.18524	90.67
1.74774	275.37	1.71363	169.242	0.22689	49.25	1.77272	21.4513	1.75775	179.09	1.74682		1.74223	306.428	1.76069	296.04	1.84465		0.22705	100.4	1.0212	114.023	1.79218	84.6537	1.80396		1.77289	147.935	1.75792	32.3279	1.84486		1.74241	163.58	1.76088	-3.42353	1.24434	106.401	1.25145	-25.93
1.78341	220.402	1.75632	164.98	0.24111	97.7052	1.80836	5.37501	1.79333	215.486	1.78954		1.78493	212.239	1.79631	245.434	1.8803		0.24128	7.86506	1.06392	45.9644	1.83479	203.042	1.85368		1.80853	371.353	1.7935		1.8805		1.7851	201.094	1.79649	216.123	1.30344	142.999	1.31054	50.7586
1.82413	159.095	1.79199	124.387	0.25534	36.6842	1.85102	66.1931	1.83597	167.364	1.83927		1.82059	177.733	1.83899		1.92297		0.2555	-13.2983	1.11366	44.9812	1.87046	138.006	1.89645		1.85119	187.475	1.83617	211.698	1.92317		1.82075	218.604	1.83918	485.625	1.36259	112.668	1.3697	57.9169
1.85981	123.362	1.83464	229.949	0.27657	104.234	1.88667	-158.513	1.87161	131.997	1.88201		1.8633	297.614	1.87462	215.993	1.95865	34.5846	0.27674	12.2676	1.1564	50.9138	1.91308		1.94625		1.88684	304.694	1.87181		1.95884	183.691	1.86347	176.178	1.87481	-31.3026	1.42877	76.3318	1.43589	-12.6089
1.9005	142.225	1.87028	216.215	0.29079	79.0964	1.92932	35.9154	1.91428	246.658	1.93183		1.89898	378.146	1.91726	215.756			0.29095	49.9689	1.20617	37.3189	1.94868		1.989	335.313	1.92949	138.497	1.91444				1.89916	333.644	1.91744	551.915	1.48791	117.509	1.49501	-5.23255
1.93617	315.617	1.91291		0.30501	114.416	1.96498	109.838	1.94984	222.613	1.97457	243.263	1.94168	222.561	1.95284	158.747			0.30517	54.9815	1.24894	3.20117					1.96515	33.8779	1.95	-36.7734			1.94185	203.302	1.95302	362.219	1.54704	130.949	1.55414	80.7054
1.97689	7.14067	1.94851		0.31922	91.6124					2.02438	37.6427	1.97733	226.335					0.31939	62.267	1.2897	-14.2855															1.61324		1.62037
				0.33345	145.242													0.33361	-15.2002	1.32536	-31.894															1.67236	184.533	1.67948	937.209
				0.34767	123.258													0.34785	52.5442	1.36601	35.5379															1.7315	87.2339	1.73862	56.2831
				0.37656	-35.0741													0.37672	-44.3635	1.40169	22.2313															1.79767	81.7793	1.80479	6.98058
				0.39079	-2.57463													0.39096	36.723	1.44237	34.7519															1.85679	154.836	1.8639	-113.775
				0.41215	112.579													0.41231	-45.6709	1.47804	-33.6713															1.91595	152.276	1.92306	-107.295
				0.42638	7.33947													0.42655	-4.69569	1.51875	-25.2038
				0.45475	70.7634													0.45491	-52.1672	1.55442	82.5237
				0.46897	131.181													0.46914	19.2025	1.59515
				0.49034	66.5757													0.49051	-50.2189	1.63087
				0.50457	98.9996													0.50473	-41.4958	1.67155	44.7794
				0.53296														0.53313	73.589	1.70721	-77.0726
				0.54719														0.54735	-45.0239	1.74793	-30.3138
				0.56853														0.56869		1.78362	-27.3302
				0.58275														0.58292		1.82433
				0.61113														0.61131		1.86	20.7756
				0.62537														0.62553		1.90069	22.5034
				0.64671														0.64687		1.93635	-10.5932
				0.66094														0.66111
				0.68932														0.68948
				0.70354	141.882													0.70372
				0.72491	124.91													0.72508
				0.73914														0.73931	28.9079
				0.76752														0.7677
				0.78176														0.78192
				0.80313														0.80329
				0.81735														0.81752
				0.84576														0.84594
				0.86001														0.86019
				0.88138														0.88155
				0.89563														0.89579
				0.95986														0.96002
				0.97407														0.97424
				1.00744														1.02184	158.426
				1.05015	250.401													1.06456	111.525
				1.09988	70.0092													1.11429	138.475
				1.14266	106.192													1.15707	68.327
				1.19242	76.9195													1.2069	17.495
				1.23519	97.0597													1.24959	12.5904
																		1.30104	102.93
																		1.33664	13.9536
																		1.37934	51.8626
																		1.41498	77.7323
																		1.45762	80.5143
																		1.49326	59.6939
																		1.53593	18.8558
																		1.57156
																		1.61428	-155.146
																		1.64987
																		1.6925
																		1.72814
																		1.77076	207.911
																		1.80641	274.842
																		1.84905	-154.096
																		1.88469	240.457
																		1.92738
																		1.963	189.526

## Sheet: acetone-Drou-13C-12C-panE
S1P1.C1_time	S1P1.C1	S1P3.C1_time	S1P3.C1	S1P5.C1_time	S1P5.C1	S2P1.C1_time	S2P1.C1	S2P3.C1_time	S2P3.C1	S2P5.C1_time	S2P5.C1	S3P1.C1_time	S3P1.C1	S3P3.C1_time	S3P3.C1	S3P5.C1_time	S3P5.C1	S1P2.C2_time	S1P2.C2	S1P4.C2_time	S1P4.C2	S1P6.C2_time	S1P6.C2	S2P2.C2_time	S2P2.C2	S2P4.C2_time	S2P4.C2	S2P6.C2_time	S2P6.C2	S3P2.C2_time	S3P2.C2	S3P4.C2_time	S3P4.C2	S3P6.C2_time	S3P6.C2	S1P2.W_time	S1P2.W	S1P4.W_time	S1P4.W
-0.68939	-2.17696	-0.67097	8.99253	-0.67546	9.7709	-0.68491	-28.3212	-0.69624	9.48133	-0.69888	1.35778	-0.68292	10.8982	-0.69786	-0.28878	-0.59498	-2.79013	-0.67541	6.38561	-1.70606	-11.6546	-0.64223	-1.64342	-0.67022	-6.60034	-0.65623	28.3229	-0.67307	30.9532	-0.56631	13.5282	-0.65424	-3.61178	-0.66917	-6.26107	-0.69708	0.60972	-0.66147	0.22175
-0.61112	15.2409	-0.59259	-2.66077	-0.66133	11.7203	-0.6066	6.42423	-0.61992	6.32143	-0.62067	7.00181	-0.60461	-4.86176	-0.61959	2.26883	-0.51679	-45.2346	-0.66125	10.0266	-1.67046	-2.80884	-0.56388	8.16626	-0.59204	-13.3836	-0.57789	-1.34286	-0.59674	21.8279	-0.48812	40.169	-0.57593	-25.471	-0.59091	2.99001	-0.61883	2.22768	-0.58319	-0.73796
-0.53278	-2.43926	-0.51421	-1.57292	-0.64718	4.60542	-0.52832	-1.62554	-0.54355	-11.5706	-0.54251	7.35063	-0.52626	25.4057	-0.54131	-6.19239	-0.43859		-0.647	-13.5254	-1.62777	2.00004	-0.4855	-2.86197	-0.51387	-7.38512	-0.49961	12.4571	-0.52038	78.5606	-0.40994		-0.49757	-8.52481	-0.51259	-7.82849	-0.54053	1.1381	-0.5049	0.7405
-0.45441		-0.43583		-0.63293	0.30359	-0.45002		-0.46718	-3.22333	-0.46431	0.90571	-0.44789		-0.46295	-12.2227	-0.36041		-0.63275	0.4304	-1.59213	-1.46242	-0.40711		-0.43566		-0.42131		-0.444		-0.33175		-0.41921		-0.43422		-0.46223	5.60656	-0.42664
-0.37604		-0.35755		-0.61868	-1.80095	-0.37164		-0.39075		-0.38609		-0.36956		-0.38459		-0.28222	-13.2701	-0.61851	-6.24957	-1.54949	-7.88238	-0.32885		-0.35742		-0.343		-0.36756		-0.25355	-1.3528	-0.34088		-0.35589		-0.38407		-0.34841
-0.29769		-0.2792	1.1858	-0.60443	-25.329	-0.29344		-0.31437		-0.30775		-0.29128		-0.30627		-0.20402		-0.60426	-3.79897	-1.51385	4.4731	-0.25047	-10.7048	-0.27904	-22.6484	-0.26473		-0.29122	-115.06	-0.17534		-0.26264	23.5836	-0.27758	-11.9238	-0.30575		-0.27012	1.07443
-0.21936		-0.20083	16.6459	-0.58317	-7.26402	-0.21517		-0.238	-4.51639	-0.22941	6.97672	-0.21302	-4.05758	-0.22802	3.48228	-0.12575		-0.583	10.4557	-1.47118	-3.496	-0.17212	-9.46117	-0.20068	-12.3478	-0.18646		-0.21481		-0.09706		-0.18434	-2.90515	-0.19936		-0.22748	-3.53192	-0.19185	2.97239
-0.14108		-0.12244	-2.95865	-0.56892	4.70443	-0.13689		-0.1616	9.13396	-0.15111	-10.6989	-0.13472	14.1037	-0.14976	9.66807	-0.00683		-0.56874	-18.4086	-1.43554		-0.09373	-5.0199	-0.12243		-0.10818		-0.13843		-0.00664		-0.10604	35.4079	-0.12104		-0.14918	-0.35568	-0.11354	-1.24231
-0.06277		-0.04409	4.28741	-0.55466	-3.52217	-0.05856	46.0965	-0.08523	-2.51935	-0.07287		-0.05639	3.36035	-0.07152	37.9065	0.01455		-0.55449	19.1676	-1.39286		-0.00727	-11.8227	-0.04421		-0.02988	-18.8463	-0.06207	4.87707	0.01473		-0.02773	-11.9662	-0.04285	6.7172	-0.07093	-11.1157	-0.03534	-2.22113
0.000313	-2.09242	-0.00744	-3.20699	-0.54042	31.9645	-0.00747		-0.00734	12.9348	-0.01947	0.7945	-0.00745	-0.60175	-0.00747	-19.6079	0.03589	84.0088	-0.54024	18.1442	-1.35723		0.01411	10.9126	-0.01928	0.54931	-0.00728	-18.1235	-0.00716	-8.1705	0.03609	8.63007	-0.00729	3.52831	-0.00729	-10.2747	-0.00985	-4.14918	-0.00274	2.37578
0.02169	-10.2542	0.01394	0.20451	-0.52617	-27.3412	0.01392	-11.591	0.01406	-6.57307	0.00191	0.18184	0.01392	-30.2402	0.01389	-3.31383	0.05726		-0.526	9.29475	-1.31461		0.03546	1.49359	0.00208	0.62192	0.0141	7.89751	0.01427	5.26332	0.05745	-4.63366	0.01409	9.00902	0.01407	-3.27099	0.0115	-6.37824	0.01862	-2.6333
0.04309	7.07367	0.03529	0.24765	-0.51193	0.41387	0.0353	3.52127	0.03544	1.6442	0.02328	-0.61537	0.03528	-6.56425	0.03523	-0.2545	0.08562	-6.21228	-0.51176	63.6904	-1.27897	-0.97863	0.05681	-7.57401	0.02344	-1.44	0.03547	13.7482	0.03564	41.7442	0.08583	16.0555	0.03544	-3.14346	0.03542	-6.89168	0.03288	3.44327	0.04	1.04767
0.06444	-4.64485	0.05663	3.74439	-0.49065	-8.01474	0.05667	-30.8045	0.05685	6.6779	0.04463	0.90145	0.05666	14.1779	0.05659	-0.83044	0.10699	-5.16255	-0.49047	24.9005	-1.23634	1.87684	0.0852	8.58801	0.04481	-2.27346	0.05688	41.7586	0.05705	8.08016	0.10719	14.7124	0.05682	-1.52854	0.05676	3.05474	0.05425	-0.95105	0.06137	-4.93732
0.09284	-0.30499	0.08502	10.1755	-0.47641	6.05346	0.08514	-16.2478	0.08524	8.30112	0.07306	-0.38587	0.08501	-0.98085	0.08497	-14.695	0.12841	-35.9165	-0.47624		-1.20071	-17.3738	0.10655	0.97178	0.07324	0.64031	0.08531	51.4292	0.08544	30.0361	0.12861	60.8283	0.08517	44.3115	0.08515	16.1335	0.08269	-0.68692	0.08979	-2.45495
0.1142	-25.8866	0.10638	-0.56652	-0.46218	68.4511	0.10652	-4.31057	0.10666		0.0944	0.51219	0.10638	2.05676	0.10632	0.52877	0.14977	12.836	-0.462		-1.15806	0.64242	0.12789		0.09457	2.52893	0.10669	66.2483	0.10683	2.04794	0.14997	64.6998	0.10654	73.0921	0.10649	18.4544	0.10405	-2.21432	0.11116	-1.70092
0.13557	-9.03608	0.12772		-0.44794		0.12791	-12.4424	0.12799	-18.9742	0.11575	0.888	0.12774	10.7907	0.12765	-19.6836	0.17817	9.97895	-0.44777		-1.12242		0.14927		0.11593	5.83622	0.12808	73.5274	0.12816	2.69866	0.17837	125.593	0.12791	80.3098	0.12784	33.5143	0.12542	-0.47454	0.13253	0.62218
0.15692	4.68066	0.1491		-0.4337		0.14927	-0.84409	0.14939	6.78371	0.13709	0.78646	0.14913	6.55539	0.149	4.11773	0.19959	-12.7004	-0.43353		-1.07972		0.17765		0.13729	4.92133	0.14944	94.1678	0.14959	22.568	0.19979	119.182	0.14929	129.922	0.14919	35.5376	0.14679	-1.83451	0.15391	0.28157
0.18535	0.25084	0.17748		-0.41947		0.17767	11.4192	0.17779	-3.04382	0.16552	-2.36788	0.17752	-7.35301	0.17743	0.49181	0.22095	-14.6816	-0.41929		-1.04414	-0.93002	0.19903		0.16569	11.3178	0.17788	123.306	0.178	22.7719	0.22113	144.476	0.17769	115.598	0.17762	29.234	0.1752	-0.47689	0.18228	4.93847
0.20671	-10.5797	0.19885		-0.39818		0.19904	21.6538	0.19922	21.2337	0.1869	-1.93823	0.1989	20.7259	0.19877	3.38366	0.24229	1.94073	-0.39801		-0.66071	-10.6821	0.22041		0.18707	14.8093	0.19921	113.624	0.19939	24.1211	0.24249	116.127	0.19906	137.262	0.19896	39.4073	0.19653	5.7256	0.20363	14.2309
0.2281	-3.19778	0.22023		-0.38395		0.22045	2.51201	0.22056	-12.4119	0.20826	-0.33417	0.22025	-3.90998	0.22015	-9.911	0.28663	-5.4537	-0.38377		-0.58242	3.71144	0.24182		0.20841	14.6466	0.22064	130.373	0.22075	8.75564	0.28683	155.84	0.22042	190.919	0.22032	48.4918	0.21788	-3.89649	0.225	0.10509
0.24948	-0.97753	0.24164		-0.36971		0.24183	-1.25899	0.24199	14.8507	0.22959	-1.14446	0.24164	14.7593	0.24149	12.6722	0.32222	13.9205	-0.36954		-0.50404	17.164	0.27385		0.22976	20.3809	0.242	173.375	0.24215	47.9976	0.32242	200.323	0.24182	217.336	0.24168	72.152	0.23924	7.81425	0.24638	2.67436
0.28852	-4.4517	0.27368		-0.35547		0.28213	-8.22872	0.30049	-1.73395	0.258	2.92661	0.27527	4.09699	0.27263	-19.663	0.36493	2.13171	-0.3553		-0.42568		0.30943	33.0204	0.25817	25.2253	0.2823	146.897	0.30069	34.0667	0.36513	190.318	0.27543	180.624	0.27281	68.2064	0.26766	0.33317	0.27479	-9.2351
0.3242	0.51406	0.30926	0.13095	-0.34124		0.31774	11.3827	0.33616	3.90229	0.27683	6.3649	0.31093	7.93947	0.30825	4.16593	0.40057	-17.9202	-0.34106		-0.3473		0.35209		0.27701	30.4691	0.31792	207.723	0.33637	20.9062	0.40076	206.244	0.31109	226.893	0.30844	74.2163	0.28903	4.40759	0.29615	3.28713
0.36685	10.4908	0.35191		-0.327		0.36037	-1.36462	0.37888	-6.70179	0.31245	-2.04771	0.35156	-14.8051	0.35086	1.86562	0.44319	8.25563	-0.32683		-0.26895		0.38769	54.297	0.31264	26.2236	0.36054	200.434	0.37907	29.441	0.44339	263.384	0.35172	255.393	0.35104	54.3506	0.31041	-3.15922	0.31751	2.60292
0.40251	1.60842	0.38751	-4.60487	-0.30572		0.39601	15.5916	0.41454	0.63232	0.35509	-0.31357	0.38725	2.86617	0.38642	14.539	0.47883	7.79597	-0.30554		-0.19067		0.43038	75.5561	0.35528	28.9458	0.39618	226.217	0.41473	-2.77366	0.47904	248.456	0.38741	289.034	0.38661	82.8887	0.33176	-10.9367	0.33888	6.74862
0.44519	7.92072	0.43021	11.7029	-0.29148		0.43867	14.2925	0.45725	-0.55221	0.39071	-1.44375	0.42795	4.53662	0.429	5.9532	0.52152	14.1192	-0.29131		-0.11238		0.466	98.9402	0.39089	40.837	0.43884	203.336	0.45744	20.2237	0.52171	284.917	0.42811	265.965	0.42919	91.8809	0.36017	0.29647	0.3673	3.93578
0.48086	-3.92729	0.46581	11.4615	-0.27725		0.47435	-15.5668	0.49292	9.15771	0.43339	3.36212	0.46361	2.70688	0.46459	12.7604	0.55713		-0.27707		-0.03403	-5.48071	0.50873	103.732	0.43356	48.3823	0.47453	219.69	0.49311	45.0728	0.55734		0.46377	296.644	0.46478	127.339	0.38155	-14.5945	0.38867	0.04974
0.52355	0.38619	0.50854	6.86343	-0.26301		0.51705	-0.71567	0.53561	6.35145	0.469	7.93684	0.50433	6.31083	0.50721	14.0872	0.59984		-0.26284		0.000521	24.3955	0.54436		0.46919	49.4978	0.51722	257.747	0.53581	26.6813	0.60003		0.50449	308.571	0.5074	100.496	0.40292	3.34487	0.41005	2.88439
0.55922		0.54418		-0.24877		0.55272		0.5713		0.51169	0.08721	0.53999	16.8992	0.54279	-2.55987	0.63549		-0.2486		0.02187	-1.62042	0.58706		0.51186	58.4299	0.55289		0.57149		0.63566		0.54015		0.54297		0.42428	6.75891	0.43141	0.55135
0.60186		0.58686		-0.23454		0.59539		0.61397		0.5473		0.58073		0.58542		0.67809		-0.23436		0.04328	-4.37228	0.62271		0.54747		0.59558		0.61418		0.67829		0.58089		0.58559		0.45272	8.70067	0.45985	4.33917
0.63756		0.62252		-0.21328		0.63111		0.64958		0.58992		0.6164		0.62101		0.71373		-0.2131		0.06463	-2.10281	0.66541		0.59008		0.63131		0.64976		0.71392	321.724	0.6166		0.62119		0.4741	-5.63927	0.48122	11.2516
0.6802		0.66522		-0.19904		0.67377		0.69226		0.62546		0.65712		0.66372		0.75635		-0.19887		0.09302	21.6692	0.70102		0.62566		0.67398		0.69247		0.75655	366.496	0.65728		0.6639		0.49549	-0.18031	0.50262	15.2243
0.71583	9.76921	0.70084		-0.18479		0.70944		0.72794	8.44742	0.66815		0.69278		0.69938		0.79199	-32.0973	-0.18462		0.11439	37.8447	0.74369	170.576	0.66833		0.70962		0.72814	48.4515	0.79219	393.962	0.69294		0.69956		0.51685	4.35529	0.52398	0.26301
0.75846	10.7297	0.74351	2.9255	-0.17056		0.75212		0.77064	11.1935	0.70378		0.73351	7.39676	0.74206	-0.85645	0.83464		-0.17038		0.13575	2.59935	0.77927	171.09	0.70396	84.2564	0.75229		0.77084	38.8883	0.83484	301.931	0.73367	300.322	0.74225	143.731	0.54524		0.55236
0.7941	4.02212	0.7791	-2.12108	-0.15632		0.78777		0.8063	2.48067	0.74646	-1.98456	0.76918	7.90612	0.77772	10.8964	0.87028		-0.15615		0.15711	4.04154	0.82191	185.008	0.74662	71.0014	0.78794		0.80649	18.2042	0.87047	360.488	0.76934	343.622	0.77791	161.095	0.5666		0.57373
0.83676	5.40841	0.82172	7.78066	-0.14208		0.83041		0.84902	5.76064	0.78206	6.85685	0.8099	-3.58786	0.82037	-16.3549	0.91292	34.9265	-0.14191		0.18553	31.7349	0.85755	179.14	0.78223	80.6843	0.83058		0.8492	31.4974	0.91312	359.898	0.81006	285.567	0.82056	152.823	0.58796		0.59509
0.8724	0.34734	0.85736	2.48692	-0.12081		0.86605		0.88469	11.5892	0.82473	-1.08387	0.84558	3.22341	0.85601	-9.50398	0.94856		-0.12064		0.20691	40.686	0.90022	130.824	0.82491	96.1436	0.86623		0.88488	15.5724	0.94875	312.249	0.84574	317.624	0.85619	199.49	0.60932		0.61644
0.91507	7.36722	0.90003	2.83294	-0.10657		0.90869		0.92742	-13.1265	0.86036	9.96031	0.88627	14.7542	0.89866		1.00681	-9.82513	-0.1064		0.2283	45.607	0.93578	155.301	0.86053	83.6714	0.90887		0.92758	45.4997	1.02126	345.878	0.88644	244.207	0.89884		0.63767		0.64478
0.95073	-4.92732	0.9356	1.58097	-0.09234		0.94436		0.96304	16.6559	0.90302	0.95458	0.92193	5.33627	0.93425		1.04956	-2.00699	-0.09216		0.24968	60.9263	1.02119	184.756	0.90319	118.287	0.94454		0.96324	41.9719	1.06404	290.053	0.92211	304.299	0.93443		0.659		0.66612
1.00676	5.24727	0.97824	9.88211	-0.0781		1.01458	-1.81882	1.00683	-0.7604	0.93861	2.9116	0.96266	2.6338	0.99479	-1.42333	1.0994	11.1518	-0.07793		0.28872	54.7711	1.06388	174.998	0.93877	122.767	1.029	317.266	1.02123	51.1374	1.11385	337.411	0.96282	328.669	1.00922	7.4495	0.68038		0.6875
1.04949	7.41211	1.00678	6.35795	-0.06387	-31.9653	1.05734	5.49791	1.04953	6.55583	0.98123	-2.73968	1.00693	-1.30765	1.03751	-0.81066	1.14216	11.5729	-0.0637		0.3244	75.8694	1.11361	187.905	1.02123	112.577	1.07176	288.398	1.06391	50.821	1.15661	353.95	1.02138	209.409	1.05196	15.5012	0.70174		0.70885
1.09922	7.67303	1.04948	-0.73551	-0.04964		1.10708	14.2533	1.09926	-1.29264	1.00682	3.53497	1.04972	-8.03516	1.08728	0.31812	1.19193	4.64821	-0.04948		0.36705	56.3765	1.15631	190.041	1.06398	131.347	1.1215	263.744	1.11366	-0.17422	1.20639	318.988	1.06414	164.39	1.10169	24.8692	0.73014		0.73728
1.14197	-2.20648	1.09921	1.66079	-0.000486	-21.5963	1.1498	-5.66389	1.14196		1.04956	7.55715	1.09953	-10.9912	1.12999	-1.357	1.23472	5.46911	-0.000324	-20.123	0.40271	76.8968	1.20608	213.336	1.11377	167.585	1.16424	290.749	1.15638		1.24918	282.205	1.11392	227.909	1.14444	38.3181	0.75149		0.75861
1.19175	6.04473	1.1419	4.0394	0.01374	-44.0959	1.19959	0.39151	1.19175		1.09935	4.48562	1.14226	7.48639	1.17977	-0.26124	1.29635	-2.24432	0.0139	-31.9537	0.44538	99.2027	1.24881	210.413	1.15652	157.514	1.21404	258.914	1.20617		1.29655	307.024	1.15669	192.094	1.19419	53.5728	0.77285		0.77998
1.23447	-1.44761	1.19168	2.21928	0.02795		1.24236	-2.70793	1.2345		1.14209	1.67939	1.19208	10.1971	1.22248	-1.52891	1.33197	-6.54892	0.02811	29.8891	0.48106	104.947	1.28704	184.286	1.20626	165.859	1.25681	281.346	1.24897		1.33216	259.226	1.20648	273.705	1.2369	66.9161	0.79424		0.80135
1.2895	-6.1433	1.23439	7.98272	0.04218	-0.9464	1.30278	-13.5315	1.28792		1.19183	11.3759	1.23486	1.96065	1.29109	2.52717	1.37462	-18.202	0.04235	-8.57714	0.52375	82.3314	1.32267	169.623	1.24898	165.286	1.30296	276.583	1.28809		1.37481	286.526	1.24926	337.61	1.29128	68.2598	0.82263		0.82975
1.32515	2.11667	1.28688	-4.17803	0.05641	4.64233	1.33846	8.56957	1.3235	-0.28934	1.23455	5.44414	1.31479	10.6899	1.3267	-1.35608	1.41027	-3.05387	0.05657	-12.7485	0.55942		1.36528	175.504	1.29876	193.919	1.33863	308.857	1.32369	42.0702	1.41046	222.303	1.31495	364.186	1.32689	61.5044	0.84396		0.85109
1.3658	6.9982	1.3225	8.43597	0.07061	10.9259	1.38111	-7.43051	1.36616		1.28434	2.66782	1.35047	2.14683	1.36935	0.3319	1.45295	-26.3274	0.07078	6.08062	0.60206		1.40086	219.05	1.34148	138.574	1.38128	299.604	1.36635		1.45316	293.647	1.35064	369.554	1.36954	63.4152	0.86534		0.87245
1.40149	-13.3701	1.3651	4.06366	0.09189	-15.6131	1.41677	5.96591	1.40175	2.83458	1.32707	4.10514	1.39317	4.28008	1.40497	0.79008	1.48863	12.1827	0.09205	-19.0039	0.63775		1.44344	194.989	1.39127	111.008	1.41694	312.29	1.40194	67.3851	1.48884	276.97	1.39333	288.703	1.40515	67.6938	0.88671		0.89383
1.44218	-1.59535	1.40067	6.17376	0.1061	10.0817	1.45944	-11.4797	1.44444	9.16177	1.37685	-0.65864	1.42883	0.26038	1.44764	-2.04856	1.53133	-2.15402	0.10626	8.08586	0.68039		1.47903	224.708	1.43403	81.4418	1.45962	295.18	1.44464	43.7543	1.53153	267.154	1.429	379.789	1.44782	77.281	0.91512		0.92227
1.47785	-1.1195	1.44325	1.40787	0.12034	5.16086	1.49513	6.42816	1.48006	7.01709	1.41959	4.38457	1.47155	2.96573	1.48326	-4.28404	1.56699		0.12049	-7.70135	0.71603	121.317	1.52164	227.105	1.48383	91.1979	1.4953	267.692	1.48027	46.041	1.5672		1.47171	362.946	1.48345	97.991	0.93654		0.94363
1.51855	1.12547	1.47885	3.07813	0.13454	1.41992	1.53781	-7.85907	1.52279	6.01217	1.46941	5.27087	1.50721	5.24362	1.52594	-4.99019	1.60966		0.1347	34.615	0.75866	120.214	1.55723		1.52659	109.615	1.53799		1.52299	50.6268	1.60987		1.50737	342.113	1.52612	101.741	0.95789	5.35503	0.96501	-5.62287
1.55422		1.52147	4.83739	0.14875	8.16112	1.57348		1.55843		1.51216	6.57753	1.54992		1.56154		1.64538		0.14891	21.4341	0.79429	130.056	1.59986		1.57632		1.57366		1.55862		1.64558		1.55009		1.56172		0.97927	0.27	0.98639	4.02365
1.59499		1.55705		0.16296	3.7822	1.61615		1.60116		1.56192		1.5856		1.60411		1.68806		0.16314	17.5912	0.83696	151.236	1.63544		1.61903		1.61634		1.60135		1.68825		1.58578		1.60429		1.00771	-7.40803	1.01481	-0.61459
1.63067		1.59968		0.18421	9.49103	1.65182		1.63678		1.60463		1.62826		1.63976		1.72373		0.18438	54.0872	0.8726	124.349	1.67816		1.66873		1.65199		1.63696		1.72394		1.6284		1.63994		1.0599	5.54665	1.06701	-3.68277
1.67135		1.63527		0.19843	4.86506	1.69446		1.67947		1.65432		1.66385		1.68242		1.76637		0.1986	59.1152	0.91525	123.232	1.71382	222.213	1.71146		1.69463		1.67966		1.76657		1.66402		1.6826		1.11903	1.89554	1.12613	9.22465
1.707		1.67797		0.21267	-8.34263	1.73009	-32.2441	1.71508	8.04951	1.69704		1.70659		1.71804	2.57514	1.80201		0.21282	10.9756	0.95091	155.756	1.7565	248.528	1.76119		1.73027	288.86	1.71528	98.4214	1.80221		1.70674	282.107	1.71823	145.199	1.17814	12.1538	1.18524	-9.72789
1.74774	-10.5457	1.71363	2.65399	0.22689	-0.25293	1.77272	-8.08154	1.75775	7.3406	1.74682		1.74223	5.60979	1.76069	-10.2768	1.84465		0.22705	46.2647	1.0212	168.342	1.79218	243.391	1.80396		1.77289	315.408	1.75792	91.4713	1.84486		1.74241	297.045	1.76088	154.395	1.24434	5.32448	1.25145	-0.07873
1.78341	2.01021	1.75632	9.71303	0.24111	-11.8317	1.80836	-10.5576	1.79333	9.24999	1.78954		1.78493	4.60036	1.79631	-5.13054	1.8803		0.24128	163.759	1.06392	156.388	1.83479	239.572	1.85368		1.80853	282.932	1.7935	68.7299	1.8805		1.7851	308.944	1.79649	149.218	1.30344	-3.51231	1.31054	0.52092
1.82413	-1.79496	1.79199	3.53902	0.25534	8.17725	1.85102	-11.7365	1.83597	13.2182	1.83927		1.82059	2.91002	1.83899	-2.08197	1.92297		0.2555	149.189	1.11366	145.6	1.87046	262.522	1.89645		1.85119	240.19	1.83617	73.2573	1.92317		1.82075	330.1	1.83918	136.139	1.36259	2.4396	1.3697	2.09304
1.85981	3.48165	1.83464	7.68494	0.27657	12.778	1.88667	5.45923	1.87161	4.37612	1.88201		1.8633	-12.6402	1.87462	-3.33217	1.95865	-8.52183	0.27674	197.648	1.1564	147.844	1.91308		1.94625		1.88684	266.161	1.87181	52.0329	1.95884	242.895	1.86347	262.23	1.87481	149.015	1.42877	8.14486	1.43589	16.2387
1.9005	-2.87581	1.87028	11.4632	0.29079	9.46994	1.92932	-4.62797	1.91428	4.64698	1.93183		1.89898	13.848	1.91726	9.57913			0.29095	209.683	1.20617	141.785	1.94868		1.989	148.537	1.92949	305.784	1.91444	51.078			1.89916	267.702	1.91744	129.821	1.48791	8.98032	1.49501	4.38718
1.93617	16.1454	1.91291		0.30501	-14.9321	1.96498	1.98033	1.94984	0.46157	1.97457	0.13123	1.94168	1.79538	1.95284	1.9079			0.30517	213.223	1.24894	149.602					1.96515	326.888	1.95	70.6434			1.94185	295.79	1.95302	196.137	1.54704		1.55414
1.97689	-8.03732	1.94851		0.31922	-2.53426					2.02438	1.74583	1.97733	8.23649					0.31939	201.122	1.2897	142.862															1.61324		1.62037
				0.33345	14.4478													0.33361	206.042	1.32536	140.872															1.67236		1.67948
				0.34767	-1.91711													0.34785	213.255	1.36601	150.39															1.7315	10.1193	1.73862	4.09444
				0.37656	-4.31584													0.37672	284.488	1.40169	156.308															1.79767	-11.5638	1.80479	-2.04463
				0.39079	6.17483													0.39096	320.513	1.44237	167.853															1.85679	7.9205	1.8639	-5.86562
				0.41215	-13.951													0.41231	270.501	1.47804	125.602															1.91595	11.7756	1.92306	-2.06146
				0.42638	7.92735													0.42655	269.898	1.51875	158.619
				0.45475	-10.2394													0.45491	282.938	1.55442
				0.46897	-9.92793													0.46914	254.722	1.59515
				0.49034	3.78055													0.49051	334.735	1.63087
				0.50457	12.5535													0.50473	311.21	1.67155
				0.53296	-4.81141													0.53313	323.23	1.70721	142.423
				0.54719														0.54735		1.74793	133.855
				0.56853														0.56869		1.78362	180.182
				0.58275														0.58292		1.82433	141.375
				0.61113														0.61131		1.86	8.43598
				0.62537														0.62553		1.90069	161.705
				0.64671														0.64687		1.93635	157.46
				0.66094														0.66111
				0.68932														0.68948
				0.70354														0.70372
				0.72491	5.35233													0.72508	439.72
				0.73914														0.73931	411.454
				0.76752	7.07818													0.7677
				0.78176														0.78192
				0.80313														0.80329
				0.81735														0.81752
				0.84576														0.84594
				0.86001														0.86019
				0.88138														0.88155
				0.89563														0.89579
				0.95986														0.96002
				0.97407														0.97424
				1.00744														1.02184	291.268
				1.05015	-26.2684													1.06456	267.043
				1.09988	16.4851													1.11429	262.672
				1.14266	-3.79339													1.15707	222.25
				1.19242	-3.26867													1.2069	261.309
				1.23519	4.4492													1.24959	276.88
				1.23439	-0.41782													1.30104	266.228
				1.28688	-0.41782													1.33664	261.308
				1.3225	-0.41782													1.37934	280.943
																		1.41498	271.208
																		1.45762	303.616
																		1.49326	300.657
																		1.53593	267.679
																		1.57156
																		1.61428
																		1.64987
																		1.6925
																		1.72814	238.296
																		1.77076	258.985
																		1.80641	301.48
																		1.84905	250.178
																		1.88469	306.743
																		1.92738	263.457
																		1.963	219.192

## Sheet: acetone-PreD-13C-12C-panE
S1P1.C1_time	S1P1.C1	S1P3.C1_time	S1P3.C1	S1P5.C1_time	S1P5.C1	S2P1.C1_time	S2P1.C1	S2P3.C1_time	S2P3.C1	S2P7.C1_time	S2P7.C1	S3P1.C1_time	S3P1.C1	S3P3.C1_time	S3P3.C1	S3P5.C1_time	S3P5.C1	S1P2.C2_time	S1P2.C2	S1P4.C2_time	S1P4.C2	S1P6.C2_time	S1P6.C2	S2P8.C2_time	S2P8.C2	S2P4.C2_time	S2P4.C2	S2P6.C2_time	S2P6.C2	S3P2.C2_time	S3P2.C2	S3P4.C2_time	S3P4.C2	S3P6.C2_time	S3P6.C2
-0.62821	-7.1478	-0.6523	8.79489	-1.58571	12.7761	-0.64587	-5.99935	-0.60287	-9.0337	-0.60692	-7.734	-0.6767	-0.70418	-0.65035	6.14209	-0.63999	-3.04747	-1.58551	2.00991	-0.59956	0.47018	-0.62365	0.28526	-0.57134	-1.63525	-0.61718	7.41	-0.58602	8.77832	-0.6113	-7.95494	-0.59302	-4.09619	-0.62163	0.08538
-0.55352	4.96021	-0.56583	4.92496	-1.57144	10.2635	-0.57106	-4.92172	-0.52815	-3.56993	-0.53223	-6.06539	-0.62172	0.92344	-0.5755	2.07976	-0.56525	0.74369	-1.57124	-8.36138	-0.52488	-0.54219	-0.53718	3.19355	-0.49657	-6.79842	-0.54231	-22.1548	-0.51125	-2.76664	-0.5366	-3.02077	-0.51817	0.72444	-0.54682	0.04868
-0.47876	2.29036	-0.47899	8.64341	-1.55719	1.95357	-0.49623	-5.37079	-0.45328		-0.45738	0.97629	-0.54685	6.82928	-0.50073	-3.3655	-0.49064	0.76383	-1.55703	-6.75814	-0.45006		-0.45031		-0.42174		-0.46752	-15.0448	-0.43634		-0.46197		-0.44331		-0.47203
-0.40397		-0.39222		-1.54294	8.04706	-0.42139		-0.37838		-0.38259		-0.47201	7.07819	-0.42591		-0.41598		-1.54275	3.07138	-0.37525		-0.36352		-0.347		-0.39267		-0.3615		-0.38734		-0.36851		-0.39722
-0.32916		-0.30537		-1.52872	18.3902	-0.34657		-0.30354		-0.30787		-0.3972		-0.35117		-0.34138		-1.52853	-0.11921	-0.30044		-0.27668	7.28907	-0.27227	3.18859	-0.31791		-0.28663	-4.63134	-0.31274		-0.29367	-28.7453	-0.32248
-0.25434	7.07585	-0.21856	11.7678	-1.51449	0.93175	-0.27181	-2.21482	-0.22868	-4.7356	-0.23316	2.50744	-0.32236		-0.27639	-17.0756	-0.26672	3.17428	-1.51431	-6.26728	-0.22564	0.88982	-0.18968	-6.71847	-0.19753	-3.14719	-0.24313	1.85265	-0.21178	7.22936	-0.23808	-3.832	-0.21884	2.5938	-0.24769	5.51835
-0.17954	2.78787	-0.1298	-29.7617	-1.49675	-1.18756	-0.19699	-5.23568	-0.15382	-16.0075	-0.15837	-9.01687	-0.24753	14.0078	-0.20163	-8.17026	-0.19205	28.4535	-1.49659	-2.1292	-0.15082	3.0678	-0.10104	0.01592	-0.12279	6.98538	-0.16826	13.4479	-0.1369	7.0529	-0.16334	-15.2407	-0.14403	7.80791	-0.17293	2.56995
-0.10471	18.3457	-0.04495	11.3696	-1.48253	-2.67788	-0.12216	15.4401	-0.07897	-7.92641	-0.08367	7.51727	-0.1727	-7.33419	-0.12685	-21.2778	-0.11728	-3.87022	-1.48236	-6.64593	-0.07598	0.68713	-0.00735	29.6856	-0.04801	-7.25224	-0.09343	1.29647	-0.06207	-14.5006	-0.08854	-2.01009	-0.06925	-7.48241	-0.09814	0.02447
-0.02986	-1.65382	-0.00755	-0.74336	-1.46832	-0.25596	-0.04726	15.2489	-0.02704	-1.64481	-0.00747	-22.2325	-0.09791	5.71339	-0.05207	-22.6179	-0.04241	-6.85914	-1.46814	2.62012	-0.00652	16.8673	0.01405	18.1168	-0.000324	-13.4279	-0.00723	1.18104	-0.03867	-0.78098	-0.01366	12.0672	-0.00716	-0.84355	-0.02815	20.2869
-0.0067	-45.5252	0.01385	4.8795	-1.45409		-0.00742	1.5959	-0.00565	-11.7272	0.01391	-11.6136	-0.02315	7.93098	-0.02834	1.46573	0.01333	-14.9839	-1.45391		0.01488	-12.7503	0.03545	13.3188	0.02105	-11.0848	0.01417	-7.85002	-0.01727	-15.3652	0.01354	4.73276	0.01422	-9.24388	-0.00682	-5.82814
0.01469	20.4993	0.03525	5.81069	-1.43986		0.01398	28.5132	0.01573	0.07602	0.0353	-1.73004	-0.00731	0.75341	-0.00703	-6.21817	0.03475	20.0537	-1.43969		0.0363	-17.2877	0.05686	3.79057	0.04244	1.00925	0.03558	-10.3239	0.01428	-3.19236	0.03495	6.26315	0.03561	-9.81034	0.01455	26.1511
0.0361	28.2634	0.05667	-6.0519	-1.42565		0.03539	2.8587	0.02591	-2.85749	0.05667	-26.7609	0.01405	4.87893	0.01434	-27.5921	0.05618	4.61966	-1.42546		0.0577	22.8783	0.08181	25.6724	0.06381	1.22074	0.05697	-2.3336	0.03568	-0.25392	0.05638	8.62425	0.05701	-1.73842	0.03595	1.05169
0.0575	-8.92871	0.08161	-1.07438	-1.40788		0.05678	-1.26514	0.0473	0.78522	0.0816	0.33836	0.03544	-2.90818	0.03574	-19.5377	0.07759	-15.9667	-1.40769		0.08265	-18.8098	0.10321	9.28156	0.08874	4.66773	0.0819	17.9289	0.05706	-11.4178	0.0778	-10.7996	0.08193	-1.08555	0.06083	-6.28578
0.08245	3.00832	0.10301	-15.879	-1.39363		0.08171	-24.127	0.06868	6.00881	0.10296	19.1513	0.05684	2.75476	0.06062	-29.2934	0.10253	21.9178	-1.39345		0.10404	15.3338	0.12461	-15.188	0.1101	-4.76589	0.1033	0.17815	0.07846	1.61447	0.10272	10.2065	0.10334	-3.76921	0.08222	15.5268
0.10384	-7.07229	0.12441	-0.972	-1.37941		0.10311	-11.1859	0.09008	18.7343	0.1244	-20.3951	0.08177	-15.1433	0.08201	-0.23705	0.12394	7.5807	-1.37922		0.12547	-6.27459	0.14601	11.2864	0.13154	18.8389	0.12471	-5.37939	0.10339	12.0298	0.12414	-8.76525	0.12472	-0.75105	0.1036	0.43409
0.12527	7.0324	0.14581	0.85357	-1.36516		0.12453	33.1268	0.11501	6.68295	0.14576	-27.88	0.10317	3.25228	0.10339	31.1449	0.14536	20.2601	-1.36498		0.14685	-1.79586	0.17093	6.05003	0.15291	-13.2634	0.14608	-5.46978	0.12477	5.72792	0.14557	5.00067	0.14611	13.0224	0.12501	8.26479
0.14666	-9.59549	0.17073	-3.89795	-1.35091		0.1459	-17.6749	0.13639	13.2288	0.17072	-1.11923	0.12455	-1.57981	0.1248	-21.2934	0.16678	-35.3733	-1.35072		0.17178	2.37864	0.19233	30.3294	0.17786	16.9132	0.171	8.09525	0.14615	10.8564	0.16698	-8.59659	0.17102	0.62574	0.14993	0.91327
0.17159	15.7642	0.19213	3.24327	-1.33666		0.17081	-1.74002	0.15777	-0.14466	0.19207	10.0891	0.14594	0.57765	0.14972	15.5469	0.19174	-10.5551	-1.33646		0.19318	-4.03498	0.21373	6.72304	0.19921	3.032	0.19236	-12.5248	0.16755	2.49375	0.19192	-8.505	0.19242	14.6325	0.17134	10.9451
0.193	-7.8804	0.21353	20.8371	-1.31887		0.19218	0.64442	0.17917	-5.49966	0.21347	-23.9813	0.17086	-3.42728	0.17113	-10.7523	0.21314	-6.27576	-1.31868		0.21457	2.70105	0.23512	9.06077	0.2206	17.5481	0.21375	-10.5425	0.19243	5.89753	0.2133	23.8145	0.21381	7.03638	0.19274	19.6607
0.21438	-3.44925	0.23492	-5.42246	-1.30458		0.21356	6.7843	0.20405	0.65451	0.23481	-24.4762	0.19225	-0.26847	0.19253	-34.7689	0.23451	-11.3786	-1.30439		0.23598	-13.6584	0.26002	9.67381	0.24196	2.08932	0.23514	3.53475	0.21383	12.2195	0.23471	-12.2337	0.23521	8.53539	0.21414	-19.3922
0.23578	12.5014	0.25983	-3.45525	-1.2903		0.23495	-4.13748	0.22545	10.3081	0.25977	2.35816	0.21363	5.91947	0.21394	-27.3009	0.2559	-9.48875	-1.29012	6.42737	0.26093	4.03497	0.28142	13.7444	0.26691	2.80452	0.26007	12.7316	0.2352	-12.5877	0.2561	2.17722	0.26014	0.99209	0.23906	-8.00958
0.26072	-4.61126	0.28123	-35.9313	-1.27603	17.769	0.25988	-2.52858	0.24683	-7.72973	0.28113	11.7381	0.23503	-10.3425	0.23885	-9.07065	0.28087	-20.2456	-1.27587	-2.08135	0.29495	23.4347	0.30277	27.6896	0.28828	2.12302	0.28146	10.9928	0.2566	14.0766	0.28106	9.64429	0.28153	6.75894	0.34396	1.73363
0.28212	6.13337	0.3026	13.0162	-1.26178	3.00669	0.28127	3.41521	0.26822	3.2887	0.30252	-8.68013	0.25998	-10.6504	0.26025	-17.0191	0.30227	-18.7798	-1.26161	2.93119	0.33061	-0.24565	0.32416	6.08136	0.30966	27.346	0.30286	5.1745	0.28152	10.1687	0.30247	-6.15034	0.30292	4.63206	0.37954	28.0744
0.29477	-0.96224	0.32397	11.1075	-1.24755	7.04088	0.30267	5.22699	0.29314	-9.70412	0.32389	-11.4169	0.28135	-8.22232	0.34375	-11.0177	0.32558	-11.7512	-1.24737	-3.46449	0.34993	4.11781	0.34215	13.4393	0.33103	6.70337	0.32426	22.3468	0.30757	6.87893	0.32579	11.3397	0.32431	-0.37191	0.41865	18.771
0.33043	8.49549	0.34196	13.1222	-1.22977	3.4655	0.32407	9.98697	0.3192	4.23855	0.3488	3.99329	0.30275	8.19218	0.37933	-2.3948	0.36125	-7.34034	-1.22959	-2.12181	0.38561	15.3259	0.37781	15.5284	0.35594	-2.98218	0.34347	12.7652	0.34316	-5.58297	0.36145	12.2695	0.34922	23.021	0.45426	17.3785
0.34973	-10.8707	0.37762	5.84749	-1.21551	13.5232	0.34326	5.42709	0.3548	4.57978	0.37016	6.96053	0.32414	3.14165	0.41844	2.02943	0.40043	5.81338	-1.21531	6.67115	0.4248	9.0587	0.41703	2.6379	0.37727	12.562	0.3791	3.6386	0.39405	-15.4046	0.4006	8.08527	0.36887	14.6759	0.49346	12.4363
0.38542	-1.35779	0.41683	-6.22602	-1.20125	9.86932	0.37892	2.71262	0.40569	1.02986	0.3915	6.73894	0.34906	-7.79024	0.45405	-2.85858	0.43609	-4.82819	-1.20104	0.10427	0.46047	-9.0305	0.45263	18.3591	0.39861	7.36165	0.41819	0.72258	0.42963	6.07246	0.4363	6.09303	0.40442	14.0815	0.52911
0.42461	-3.5328	0.45247	7.93958	-1.18696	-8.24888	0.41803	4.99587	0.44126	12.6825	0.41285	2.0355	0.36872	-2.87654	0.49325	9.91116	0.47529	-1.13815	-1.18678	-0.23901	0.49965	-5.91395	0.49179	22.8836	0.41995	7.52603	0.45376	-4.80614	0.48088	6.32925	0.47547	-1.86367	0.44353	14.5515	0.56826
0.46028	6.21107	0.4916	-7.93409	-1.17272	7.37786	0.45358	11.107	0.4925	-3.4813	0.43779	-6.26221	0.40426	-3.54123	0.5289		0.51091	6.07141	-1.17252	11.5478	0.53531	5.60463	0.52743	15.1839	0.44492	17.7044	0.49292	0.50216	0.51648	3.25196	0.5111	-4.43308	0.47916	8.06903	0.6039
0.49946	-0.8559	0.52723	10.7037	-1.15844	-2.7259	0.49273	-6.00878	0.52811	-6.88025	0.45918	9.9219	0.44337	-3.18508	0.56806		0.5501		-1.15825	-3.54784	0.57449		0.56659		0.46632	6.28107	0.52856	0.72869	0.56767		0.55029		0.51837	8.92318	0.643
0.53512	-17.171	0.5664		-1.14065	6.10247	0.52838	12.5405	0.57931		0.48056	-0.87029	0.47899	-9.72216	0.60369		0.58575		-1.14046	8.98137	0.61014		0.60221		0.4877	2.90668	0.56771		0.60326		0.58594		0.55405		0.67859
0.57429		0.60204		-1.12638	5.98348	0.56753		0.6149		0.50192	1.35796	0.51819	-5.66263	0.64279		0.62495		-1.12619	-11.0634	0.64929		0.64137		0.50906	-3.28111	0.60334		0.6545		0.62514		0.59331		0.71773	21.8326
0.60994		0.64118		-1.11214	0.45245	0.60317		0.66611		0.52686	-3.56687	0.55388		0.67838		0.66054		-1.11194	1.70306	0.68497		0.67696		0.534	11.4702	0.6425		0.69012		0.66074		0.62891		0.75333	3.70086
0.6491		0.67679		-1.09789	6.09237	0.64233		0.70174		0.54823		0.59311		0.71752	1.50654	0.69971		-1.0977	2.93796	0.72416	23.8169	0.71612	26.2735	0.55537		0.67815		0.7413	-7.06937	0.69988		0.66813		0.7925	9.76858
0.68477		0.71596	1.24906	-1.08365	13.354	0.67797		0.75292	-9.45525	0.56962		0.62876		0.75313	-1.94555	0.73531	1.51305	-1.08346	-9.13536	0.75979	-4.65887	0.75174	21.4316	0.57676		0.7173	2.89274	0.77691	9.90866	0.7355	7.06347	0.70377		0.82811	10.815
0.72396	-6.17568	0.75157	4.74483	-1.06941	-2.8587	0.71714	0.67126	0.78853	-2.92248	0.59098		0.66795		0.79229	20.2189	0.77448	4.36765	-1.0692	-22.8058	0.79897	-3.55125	0.79089	14.1409	0.59809		0.75297	3.14851	0.8281	31.651	0.77468	3.15562	0.74299	22.4061	0.86721	23.8684
0.75959	10.3105	0.79073	-22.4241	-1.05161	-2.65077	0.75279	0.14256	0.83972	2.02571	0.61587		0.7036		0.82791	-6.99288	0.81014	-2.63741	-1.05141	-6.47961	0.83462	6.82138	0.82649	29.6585	0.62299		0.79212	0.15852	0.86568	15.0702	0.81032	4.38116	0.77863	16.3336	0.90284	-10.2899
0.79877	6.24006	0.82633	-1.5449	-1.03736	10.0998	0.79194	7.79454	0.8773	-5.71685	0.63719		0.74282	8.79444	0.867	7.15127	0.84935	-6.11247	-1.03716	-2.04459	0.87376	-0.30862	0.86565	7.2071	0.64431		0.82779	-5.85029	0.91491	26.1707	0.84953	-3.48978	0.81784	9.04014	0.94201	29.145
0.83443	-5.28219	0.86547	8.54386	-1.02311	-5.9648	0.8276	16.0921	0.92653	0.12592	0.65855		0.77847	-5.79619	0.90263	-1.78964	0.88497	-18.5337	-1.02291	2.76994	0.90942	5.16821	0.90126	15.5277	0.66568		0.86696	6.11955	0.95056	6.98718	0.88516	11.7235	0.85351	24.6056	1.00041	33.6079
0.87356	-2.82322	0.90111	0.98612	-1.00883	-5.32862	0.86679	7.98502	0.96218	7.39808	0.67991		0.81766	22.3182	0.94181	14.4275	0.9242	-36.2331	-0.99909	13.0457	0.94854	10.5417	0.94044	47.7177	0.68704		0.90262	7.79343	1.00938	10.9882	0.9244	-0.23404	0.8927	27.907	1.04316	23.8089
0.90922	-5.71463	0.94025	-3.63606	-0.99928	0.92889	0.90243	-11.3696	1.00672	-20.7926	0.70483		0.85333	14.2334	0.98595	3.74418	0.95986	30.5297	-0.98481	11.7737	1.02135	15.095	1.02112	29.1396	0.71196	5.68639	0.94181	-8.50944	1.0522	9.46377	0.96006	-8.09405	0.92836	6.09559	1.08949	16.7838
0.94838	-18.6776	0.97589	12.1458	-0.98501	-11.6494	0.94162	11.5877	1.04954	1.75167	0.72618	-13.2846	0.89252	2.60842	1.0287	12.185	1.00684	-9.78727	-0.97057	-0.88761	1.06413	3.09693	1.06388	36.4685	0.73332	-7.96986	1.02203	4.3882	1.09853	2.944	1.02131	-17.7894	1.00166	16.1456	1.13229	21.9928
1.0069	16.235	1.00672	2.58076	-0.97076	11.2677	0.97728	-9.84796	1.09588	-1.13754	0.74757	-6.64387	0.92818	-8.53088	1.075	-1.18708	1.04965	-27.4387	-0.9563	-11.7048	1.11046	-0.9341	1.11016	46.0261	0.7547	10.1146	1.06484	24.384	1.14133	-0.3234	1.06411	18.8817	1.05462	23.1736	1.17856	-2.05691
1.04969	-0.55641	1.04944	18.7851	-0.95649	-7.72736	1.00757	-5.6334	1.13868	-14.6856	0.76892	1.35053	0.98723	-7.47694	1.1178	16.9577	1.09597	12.4945	-0.94204	-13.8046	1.15325	5.58188	1.15297	16.449	0.77605	20.2738	1.11119	9.93999	1.18765	23.5024	1.11045	2.23737	1.0974	5.06558	1.22134	14.0524
1.09602	-10.2334	1.09572	0.03927	-0.94223	1.79985	1.05038	-13.0937	1.185	12.9657	0.79382	6.75051	1.04019	1.38117	1.16412	18.807	1.13878	-7.03185	-0.89126	9.5021	1.19955	-8.05391	1.19931	55.0238	0.80095	28.1903	1.15398	6.40277	1.23044	-10.4729	1.15322	17.6598	1.14369	11.4578	1.26763	24.987
1.13878	-5.69204	1.13851	27.3327	-0.92795	-0.68355	1.09672	-1.76802	1.2278	-4.74556	0.81517	12.5136	1.08296	-19.6126	1.20686	-1.67212	1.18507	3.0276	-0.87701	-7.94901	1.24234	2.47571	1.24209	25.4068	0.8223	-6.80549	1.20032	26.5555	1.27672	-9.60575	1.1995	-21.6679	1.18647	-12.7793	1.31038	24.7137
1.18509	7.76653	1.18484	1.97132	-0.89146	-11.24	1.13954	0.07887	1.2741	-17.5628	0.83655	-11.5888	1.12927	-5.73756	1.25317	-18.575	1.22782	-3.66661	-0.86273	8.89058	1.28867	-9.74502	1.379	19.8555	0.84368	-4.58334	1.24311	-13.949	1.34462	-6.682	1.24228	-4.58535	1.23275	-10.9463	1.35662	5.10708
1.22788	-0.61033	1.22764	7.798	-0.87721	4.76858	1.18587	4.52623	1.31684	6.07375	0.85791	-2.80136	1.17205	-0.91743	1.29593	3.45169	1.27414	-13.612	-0.84848	-2.44708	1.33145	-6.64699	1.41459	17.4291	0.86502	-3.39898	1.30921	-0.4554	1.38025	8.05353	1.2886	10.6615	1.27552	26.7819	1.39934	5.09479
1.2742	-11.8159	1.27396	-22.1257	-0.86294	7.30527	1.22866	-1.47272	1.35624	-7.33876	0.88278	34.3045	1.21833	26.0777	1.3422	0.5123	1.31694	-8.59783	-0.83419	9.29642	1.38308	-9.71118	1.45369	0.88025	0.88991	8.04925	1.36419	6.82454	1.41949	-2.86911	1.35771	1.58037	1.33362	13.2136	1.44567	2.01914
1.317	2.42108	1.37884	-4.57371	-0.84869	4.38998	1.275	-10.9348	1.3919	16.6704	0.90413	-18.1332	1.2611	-9.47476	1.38488	-2.27412	1.35753	-5.62916	-0.81991	3.16657	1.41868	9.60427	1.48934	1.12191	0.91127	2.66599	1.39985	3.53121	1.45508	9.19949	1.39333	-7.48536	1.36922	4.35709	1.48845	0.14355
1.38292	3.73108	1.41443	-5.45436	-0.8344	2.66904	1.30904	-7.80983	1.43111	7.7163	0.92551	-4.86681	1.30742	0.14269	1.43122	10.6664	1.39316	-8.69415	-0.80208	-7.92406	1.4578	-1.91479	1.52854	11.6551	0.93264	32.1313	1.43906	16.4375	1.49424	-4.61829	1.43242	4.16625	1.42009	-1.35693	1.53472
1.4185	-0.38684	1.45353	-7.76914	-0.8201	0.80701	1.36402	-0.29629	1.46671	-2.635	0.94686	-17.9206	1.33347	7.29496	1.47396	-11.7204	1.43225	-2.02689	-0.78781	-1.21015	1.49343	-2.24543	1.56419		0.95399	12.7673	1.47472	2.33115	1.52986		1.468	3.84377	1.45569	10.7673	1.57744
1.4576	-0.44628	1.48914	17.9627	-0.80229	-17.4956	1.39968	13.557	1.50587	-4.16916	0.97179	-22.8293	1.36906	-6.97483	1.52027	0.40261	1.46782	-6.77474	-0.77356	-5.13242	1.53264	-10.4801	1.60333		0.97892	32.5314	1.5139	3.09713	1.56904		1.50716	1.25218	1.50694	2.33799	1.62366
1.49323	1.60775	1.52836	0.91831	-0.78801	3.11358	1.43889	-3.63613	1.54148	-0.66063	0.99315	27.608	1.41993	-9.60245	1.56302		1.50699	-11.8605	-0.75931	-8.89566	1.56832		1.63896		1.00028	13.6326	1.54956		1.60466		1.54281		1.54256		1.66639
1.53244	0.10169	1.564		-0.77376	3.69162	1.47455	7.61208	1.58066		1.01453	0.52262	1.45553	1.32254	1.60925		1.54264	0.14083	-0.74502	2.83616	1.60757		1.67806		1.02166	-1.21954	1.58872		1.64381		1.58196		1.59373		1.71267	11.2651
1.56813		1.60315		-0.75949	7.73365	1.51373	-5.45316	1.61631		1.03588	3.1733	1.50678	14.9644	1.65194		1.58177		-0.73075	-14.6569	1.64316		1.71366	-9.82089	1.04301	5.37734	1.62437		1.6794		1.61762		1.62934		1.75541	-18.5564
1.60741		1.6388		-0.74522	17.5305	1.54939		1.65544		1.06082	18.755	1.54238	-2.17975	1.69822	-10.8305	1.61743		-0.71293	-8.00546	1.6824		1.75278	-4.93189	1.06796	36.753	1.66355		1.71858	3.78654	1.65676		1.68057		1.80166	3.07906
1.64296		1.67789		-0.73095	1.10262	1.58854		1.69103		1.08219	-3.8402	1.59356		1.74096	-10.0836	1.65657		-0.69867	-3.5003	1.71804	5.42167	1.7884	12.128	1.08932	46.356	1.69921		1.75419	2.35722	1.69242		1.71619	-1.62534	1.84438	-6.25165
1.6822		1.71348	13.222	-0.71312	16.7665	1.6242		1.7302	-19.8372	1.10358	-0.34057	1.62918		1.78721	-0.43888	1.69222		-0.68439	0.86453	1.75726	11.8105	1.82757	11.6539	1.11071	-13.9549	1.73838	-4.89029	1.79334	1.25726	1.73159	13.4056	1.76736	2.69015	1.89063	2.40532
1.71785	15.1395	1.75262	-0.39356	-0.69888	16.6567	1.66338		1.76581	-8.36039	1.12493	29.4533	1.68041		1.82994	-15.9533	1.73138	-0.81555	-0.6701	-14.3876	1.79291	-0.92872	1.86315	2.6787	1.13206	-33.9712	1.77404	-6.35361	1.82895	15.2186	1.76723	5.95042	1.80319	15.8272	1.93334	-9.21805
1.75706	6.62606	1.78823	2.50224	-0.68461	-2.91025	1.69904		1.80497	-17.7146	1.14985	2.62947	1.71602	1.69435	1.87617	37.404	1.76704	-8.00622	-0.65588	-4.16767	1.83211	-4.26251	1.90225	14.7959	1.15698	-20.9046	1.81322	3.12139	1.86811	14.8149	1.80638	4.01437	1.85612	-0.57218	1.97963	31.5648
1.79271	16.7462	1.8274	4.66164	-0.6703	-5.61947	1.73821	7.69726	1.84057	-5.8933	1.1691	-25.0961	1.7672	-4.27062	1.9189	30.6213	1.80619	1.87057	-0.64166	-9.59323	1.86778	1.5686	1.93792	-10.7399	1.17623	19.5165	1.84884	-4.99095	1.90374	6.07837	1.84204	5.75724	1.89184	1.79268	2.02236	6.58725
1.83191	14.1564	1.863	5.84015	-0.65606	8.60983	1.77385	3.8901	1.87972	4.07622	1.19045	-1.10017	1.80303	5.58697	1.96519	30.4516	1.84185	6.49049	-0.62392	7.12986	1.90696	-2.27783			1.19758	-1.03128	1.88801	3.35659	1.94289	6.5477	1.88122	8.81828	1.94097	-9.5623	2.06867	39.688
1.86758	5.8343	1.90208	2.13035	-0.64183	3.3807	1.81303	5.34671	1.91535	7.82812	1.21184	-7.50472	1.85595	-4.10639	2.00792	-13.3883	1.88102	2.63404	-0.60971	5.95602	1.9426	-18.4889			1.21897	-0.21781	1.92365	12.368			1.9169	2.60369			2.11141	-4.58117
1.90677	-8.96218	1.93772	-6.14061	-0.62409	-4.35672	1.84867	-15.629	1.95451	4.95391	1.23319	-19.4592	1.89168	-28.9013	2.05422	-6.21064	1.91668	-8.1105	-0.5955	4.40093					1.24032	7.11985	1.96277	-1.46659			1.95606	4.23047			2.17693	0.19858
1.94243	2.41554	1.97691	10.1888	-0.60988	2.60419	1.88784	2.2624			1.2581	-12.6855	1.94081	-6.48125	2.09697	25.0036	1.95587	-0.39407	-0.58131	-0.40092					1.26524	-11.843									2.21968	36.8935
		4.0574	3.9194	-0.59567	-5.65995	1.92347	-2.93002			1.27944	8.62845	1.97646	-15.9785	2.16249	-11.2258			-0.56709	-8.38246					1.28657	41.1733									2.26593	-11.7127
		4.07171	3.16557	-0.58146	7.96757	1.96259	-11.8803			1.30082	32.5372			2.20523	-15.5102			-0.55289	-0.24362					1.30795	23.4686									2.30863	21.8026
		4.08598	-6.70718	-0.56726	10.0122	9.36006	-8.00688			1.32218	-30.311			2.2515	44.8524			-0.53514	10.9182					1.32928	23.5435									2.35485	31.9316
		4.10027	-3.1072	-0.55306	2.14822	9.45264	11.6155			1.34705	-9.54491			2.29421	7.53494			-0.52093	0.11379					1.35416	29.7299									2.39752	10.7008
		4.11455	-13.029	-0.53531	-5.12833	9.54519				1.36839	23.9718			2.34043	28.3372			-0.50672	2.54885					1.3755	13.2882									2.4438	12.0354
		4.12883	13.3327	-0.52109	25.701	9.63778				1.38975	1.70852			2.38311	-5.41538			-0.49245	-5.68648					1.39685	18.7073									2.48657	2.02913
		4.14313	8.89529	-0.50689	19.5265	9.73039	8.32291			1.41106	-21.5344			2.42932	-2.26298			-0.47819	-0.64755					1.41817	19.6802									2.53287
		4.15745	-14.5291	-0.49266	6.49018	9.82293	10.2808			1.43595	7.1748			2.47209	10.5454			-0.46398	15.8691					1.44306	19.3692									2.5756
		4.17178	8.05426	-0.47837	2.27016	9.9155	-30.3265			1.45728	1.84967			2.51843	4.32471			-0.44625						1.46441	14.2571									2.62189
				-0.46416	5.82737	10.0564	-2.0586			1.4787	-2.36333			2.56116				-0.43201						1.48583	24.2808									2.66463
				-0.44641		10.1516	8.23941			1.50006	-4.65997			2.60743				-0.41777						1.50719	4.74711									2.71088	20.4776
				-0.43221		10.2442	13.3453			1.525	-7.44498			2.65017				-0.40352						1.53213	36.4644									2.75362	19.0582
				-0.41797		10.3369	1.06004			1.54639				2.69646	33.9921			-0.38924						1.55352										2.79988	3.177
				-0.4037		10.4295	-3.14356			1.56777				2.73918	2.17567			-0.37498						1.5749										2.84262	-42.8873
				-0.38943		10.5221	-0.33249			1.58912				2.78544	20.5419			-0.35715						1.59625										2.88892	-23.8478
				-0.37517		10.6147				1.61403				2.82817	-0.96513			-0.34292						1.62116										2.93168	-0.89904
				-0.35735		10.7071				1.63539				2.87447	1.13484			-0.32868						1.64252										2.97787	1.6017
				-0.3431		10.7997	-15.088			1.65678				2.91723	3.9564			-0.3144						1.66391
				-0.32887		10.8923	18.3793			1.67813				2.96352	-13.9687			-0.30012						1.68525
				-0.31459		10.9849	13.4706			1.70308								-0.28588	-5.62458					1.71021
				-0.30031		11.0775	8.38976			1.7244	-18.6306							-0.2681	-0.51391					1.73153	35.864
				-0.28608	16.6913	11.1701	1.89752			1.74578	13.2876							-0.25382	6.5045					1.75291	12.7118
				-0.26829	-4.26315	11.2627	-3.84436			1.76714	-21.6991							-0.23958	-19.3152					1.77427	-14.3707
				-0.25402	-4.25379	11.3746	-5.04923			1.79205	-8.01641							-0.22535	15.5762					1.79918	5.13866
				-0.23978	-11.0086	11.4671	10.2776			1.8134	-10.106							-0.21111	9.01149					1.82053	37.5395
				-0.22554	11.8612	11.5596				1.83478	18.3899							-0.19688	-15.8228					1.84191	15.4016
				-0.21131	-9.90198	11.6522				1.85613	-7.74036							-0.17911	-11.8873					1.86326	8.72758
				-0.19707	-5.97406	11.7448	-4.42959			1.88108	-34.0884							-0.16487	2.64124					1.88821	56.5537
				-0.17931	28.4205	11.8373	-2.70701			1.90244	4.96568							-0.15064	-28.2254					1.90957	-17.4181
				-0.16507	0.9141	11.9298	-25.7263			1.92383	21.1891							-0.1364	-13.5076					1.93097	29.1412
				-0.15083	15.2561	12.0224	-16.8381			1.9452	17.8699							-0.12216	0.13536					1.95233	12.7201
				-0.1366	19.7218	12.1151	-22.0472			1.97013	-13.1517							-0.10792	-27.7897					1.97726	16.2252
				-0.12236	4.7397	12.2077	16.4529			1.99148	9.55185							-0.09015	-6.14629					1.99862	12.1364
				-0.10811	25.1378	12.3002	-18.5954			2.01278	-2.3269							-0.07589	-25.143
				-0.09035	24.8827	12.9963	-12.8998											-0.06161	-0.64031
				-0.07609	19.0507	13.0889	-20.4675											-0.04735	13.4554
				-0.06181	-17.2815	13.1815	4.61225											-0.03307	13.1527
				-0.04753	3.11333	13.274	-23.4921											-0.01878	-1.96762
				-0.03326	-3.51438	13.3665	-5.38633											-0.000972	2.58829
				-0.01898	32.6455	13.459	-8.41557											0.01329	-11.513
				-0.00117	0.54778	13.5515												0.02757	6.91597
				0.01309	5.28132	13.644												0.04183	3.40282
				0.02737	19.2658	13.7366	-18.6401											0.05609	-21.9426
				0.04164	0.54815	13.8293	1.85295											0.07037	-12.3624
				0.0559	20.399	13.9218	-21.8327											0.08818	11.7341
				0.07017	16.297	14.0144	-12.4259											0.10241	-10.5745
				0.08799	9.52598	14.107	-38.2169											0.11668	-5.63779
				0.10222	31.6533	14.1995	-2.53244											0.13095	-1.83969
				0.11649	-9.38997	14.292	-24.1844											0.14522	17.108
				0.13076	-7.92971	14.3845	-18.8636											0.15949	9.03845
				0.14503	8.17993	14.4771	-19.1044											0.17731	3.12634
				0.15931	-23.5962	14.5697												0.1916	-5.37169
				0.17713	5.26945	14.6622												0.20587	15.5676
				0.1914	2.66002	14.7547	-1.08812											0.22014	8.7299
				0.20568	21.8387	14.8471	-20.2028											0.23441	-11.7417
				0.21995	12.2576	14.9397	-45.4959											0.24868	-7.49423
				0.23422	10.4121	15.0322	-8.39849											0.26648	1.14877
				0.2485	18.8689	15.1248	-30.6295											0.28075	0.32678
				0.2663	29.2485	15.2161	-7.0537											0.29502	8.49352
				0.28057	14.4507	15.3087	11.9059											0.30929	2.75259
				0.29484	18.5446	15.4013	-11.4144											0.33177	9.31429
				0.30911	-5.02376	15.4939	7.70415											0.34604	4.56395
				0.3316	23.2854	15.5865												0.36731	11.922
				0.34586	-11.4449	15.679												0.38157	11.5923
				0.36713	13.2269	15.7716	3.64125											0.40652	12.8371
				0.38139	11.612	15.8642												0.42076	2.76701
				0.40633	12.8698	15.9568	10.9621											0.44205	9.30953
				0.42058	-1.11767	16.0276	24.1828											0.45628	3.0864
				0.44188	4.97984	16.1203	29.3495											0.48117	12.9218
				0.45611	-7.4481	16.2129	1.65964											0.49541	12.8712
				0.481	2.08637	16.353	-0.40036											0.51667	0.50708
				0.49523	11.023	16.4948	-0.11507											0.53091	13.9024
				0.51648	-4.1155	16.6366												0.55584
				0.53073	15.4466	16.7784	0.67965											0.57006
				0.55566		16.92	0.98624											0.59131
				0.56988		17.0617	2.10978											0.60554
				0.59113		17.2034	1.94839											0.63044
				0.60537		17.3451	0.21062											0.64466
				0.63027														0.66591
				0.64448														0.68014
				0.66573														0.70506	6.64743
				0.67995														0.71927	16.745
				0.70488														0.74059	8.19985
				0.7191	6.2673													0.75481	5.21326
				0.74041	-3.16501													0.77971	35.4216
				0.75464	16.2246													0.79399	24.8269
				0.77953	8.57014													0.81529	33.5806
				0.7938	5.54447													0.82955	49.1886
				0.8151	2.66446													0.85446	48.6563
				0.82936	17.8909													0.86872	27.1602
				0.85427	20.6442													0.89005	28.7288
				0.86853	-1.78931													0.90431	56.0232
				0.88986	-19.4311													0.92925	6.7465
				0.90412	16.1162													0.94351	40.3331
				0.92906	25.3698													0.96492	29.0296
				0.94332	18.4916													0.97919	62.1863
				0.96473	32.8934													1.04209	75.2328
				0.979	-0.7818													1.08493	52.0098
				1.02762	23.5884													1.13127	24.5935
				1.07046	5.44467													1.17411	14.3812
				1.11681	16.0645													1.22043	37.9132
				1.15965	9.52586													1.26324	36.3513
				1.20601	-6.19123													1.34006	37.1422
				1.24878	6.65178													1.37569	17.5565
				1.29514	-3.76205													1.41486	28.3775
				1.33987	2.26117													1.45056	22.6105
				1.37552	-1.22481													1.48972	33.2638
				1.41468	8.43996													1.52536	21.3065
				1.45037	5.55969													1.56456
				1.48955	9.8231													1.6002
				1.52517	11.6678													1.63939
				1.56438														1.67499
				1.60001														1.71414	33.5688
				1.63921														1.74976	29.6634
				1.67481														1.78892	7.86866
				1.71396	10.7159													1.82458	23.0935
				1.74957	16.0132													1.86376	19.2255
				1.78875	0.9059													1.89942	29.6572
				1.8244	-1.42744													1.93867	2.36008
				1.86359	1.68394													1.97431	19.362
				1.89924	9.30157
				1.93848	8.45023
				1.97413	-14.8857

## Sheet: diacetyl-Drought-13C-12C-pan F 
S1P1.C1_time	S1P1.C1	S1P3.C1_time	S1P3.C1	S1P5.C1_time	S1P5.C1	S2P1.C1_time	S2P1.C1	S2P3.C1_time	S2P3.C1	S2P5.C1_time	S2P5.C1	S3P1.C1_time	S3P1.C1	S3P3.C1_time	S3P3.C1	S3P5.C1_time	S3P5.C1	S1P2.C2_time	S1P2.C2	S1P4.C2_time	S1P4.C2	S1P6.C2_time	S1P6.C2	S2P2.C2_time	S2P2.C2	S2P4.C2_time	S2P4.C2	S2P6.C2_time	S2P6.C2	S3P2.C2_time	S3P2.C2	S3P4.C2_time	S3P4.C2	S3P6.C2_time	S3P6.C2	S1P2.W_time	S1P2.W	S1P4.W_time	S1P4.W
-0.68939	27.2736	-0.67097	21.3806	-0.67546	29.8612	-0.68491	4.31833	-0.69624	-6.67592	-0.69888	5.38116	-0.68292	19.4631	-0.69786	16.8591	-0.59498	28.8725	-0.67541	10.0474	-1.70606	2.5136	-0.64223	-54.4108	-0.67022	31.905	-0.65623	16.0573	-0.67307	16.8335	-0.56631	-62.3038	-0.65424	-2.09442	-0.66917	-10.13	-0.69708	-25.8281	-0.66147	-11.6032
-0.61112	-43.3827	-0.59259	1.17929	-0.66133	-9.44163	-0.6066	19.8512	-0.61992	9.99346	-0.62067	-15.0027	-0.60461	-26.3894	-0.61959	34.6345	-0.51679	-5.67676	-0.66125	22.0554	-1.67046	-2.33749	-0.56388	-3.69063	-0.59204	-20.1854	-0.57789	54.6581	-0.59674	-38.3349	-0.48812	-0.95188	-0.57593	-7.32563	-0.59091	-12.2219	-0.61883	2.26873	-0.58319	-11.7136
-0.53278	-0.79659	-0.51421	27.0081	-0.64718	35.8159	-0.52832	42.1749	-0.54355	-17.6713	-0.54251	-15.9546	-0.52626	-19.9559	-0.54131	14.4082	-0.43859	6.31372	-0.647	-22.4199	-1.62777	-28.5765	-0.4855	-18.2645	-0.51387	36.9695	-0.49961	4.40737	-0.52038		-0.40994	12.042	-0.49757	3.87195	-0.51259	15.1506	-0.54053	27.4036	-0.5049	6.77991
-0.45441	-11.6929	-0.43583	35.1403	-0.63293	22.4764	-0.45002	0.58716	-0.46718	3.21253	-0.46431	7.24892	-0.44789	4.85077	-0.46295	-27.3287	-0.36041	-4.45132	-0.63275	31.0249	-1.59213	7.28744	-0.40711		-0.43566	-56.1455	-0.42131	44.1654	-0.444	11.5527	-0.33175	16.2688	-0.41921		-0.43422	28.0245	-0.46223	61.8915	-0.42664	-40.4987
-0.37604		-0.35755	27.6326	-0.61868	-13.7373	-0.37164		-0.39075		-0.38609		-0.36956	0.91515	-0.38459		-0.28222	37.0073	-0.61851	-16.6875	-1.54949	-6.78608	-0.32885	-5.73332	-0.35742	-7.489	-0.343	9.57148	-0.36756		-0.25355	7.27739	-0.34088	7.25414	-0.35589		-0.38407		-0.34841	17.1751
-0.29769		-0.2792	9.32137	-0.60443	11.6585	-0.29344	27.1123	-0.31437	17.5113	-0.30775	3.80144	-0.29128	-3.18172	-0.30627	26.0952	-0.20402		-0.60426	1.58491	-1.51385	0.53122	-0.25047	-31.2674	-0.27904		-0.26473	55.218	-0.29122		-0.17534		-0.26264	-19.8695	-0.27758	26.123	-0.30575	2.33675	-0.27012
-0.21936		-0.20083	-1.88786	-0.58317	-21.5723	-0.21517	62.4056	-0.238	20.4538	-0.22941		-0.21302	60.7372	-0.22802	-44.1922	-0.12575		-0.583	28.7018	-1.47118	-24.1915	-0.17212	2.31764	-0.20068	1.85046	-0.18646	-33.2257	-0.21481		-0.09706		-0.18434	7.96655	-0.19936	97.0788	-0.22748	273.7	-0.19185	-54.7997
-0.14108		-0.12244	-3.70467	-0.56892	30.8078	-0.13689	-42.5562	-0.1616	-46.7438	-0.15111	12.962	-0.13472	-21.3726	-0.14976	19.212	-0.00683		-0.56874	-32.0547	-1.43554	-8.18092	-0.09373	-26.8455	-0.12243		-0.10818	11.2497	-0.13843		-0.00664		-0.10604	-33.5587	-0.12104	-18.2753	-0.14918	-23.4012	-0.11354	35.1438
-0.06277		-0.04409	-0.01186	-0.55466	-23.6004	-0.05856	9.4966	-0.08523	-10.5697	-0.07287		-0.05639	27.7306	-0.07152		0.01455	-2.09668	-0.55449	-16.4851	-1.39286		-0.00727	32.7779	-0.04421		-0.02988	-48.5811	-0.06207		0.01473	-2.63903	-0.02773	-10.2249	-0.04285	-46.3633	-0.07093		-0.03534
0.000313	-0.67355	-0.00744	-52.5182	-0.54042	1.96429	-0.00747	28.5002	-0.00734	26.7789	-0.01947	0.43203	-0.00745	39.2844	-0.00747	26.8459	0.03589	-36.7136	-0.54024	-19.3608	-1.35723	-12.8775	0.01411	26.9428	-0.01928	-2.1488	-0.00728	-4.19472	-0.00716		0.03609	12.6477	-0.00729	12.0508	-0.00729	-19.8852	-0.00985	9.94923	-0.00274	101.16
0.02169	9.97098	0.01394	-9.81049	-0.52617	9.27151	0.01392	-3.19116	0.01406	-17.5573	0.00191	12.1302	0.01392	33.9671	0.01389	61.7034	0.05726	9.76377	-0.526	-9.59591	-1.31461	7.12005	0.03546	-4.19526	0.00208	27.1935	0.0141	-5.99731	0.01427	10.4642	0.05745	67.7608	0.01409	36.8277	0.01407	17.7538	0.0115		0.01862	13.5601
0.04309	-24.5016	0.03529	-10.8284	-0.51193	3.13943	0.0353	-18.3142	0.03544	23.5534	0.02328	25.1702	0.03528	-3.75749	0.03523	46.8655	0.08562	4.63036	-0.51176	19.0248	-1.27897	22.5209	0.05681	17.2005	0.02344	-5.62558	0.03547	-21.9534	0.03564	2.31625	0.08583	28.2294	0.03544	14.3814	0.03542	6.00954	0.03288	20.3926	0.04	-66.2212
0.06444	-0.78367	0.05663	3.41909	-0.49065	45.5554	0.05667	-24.4686	0.05685	-23.008	0.04463	9.54425	0.05666	-0.4403	0.05659	-49.2129	0.10699	-3.4411	-0.49047	7.0227	-1.23634	-27.3815	0.0852	-14.5463	0.04481	-23.8661	0.05688	32.4045	0.05705	15.0815	0.10719	39.9789	0.05682	49.2751	0.05676	7.77797	0.05425	32.6709	0.06137
0.09284	-26.5696	0.08502	13.7453	-0.47641	13.5457	0.08514	9.60401	0.08524	-2.42127	0.07306	-7.82273	0.08501	1.25449	0.08497	10.4187	0.12841	22.489	-0.47624	-16.9806	-1.20071	15.6206	0.10655	-2.20336	0.07324	-0.65815	0.08531	64.4264	0.08544	-9.63477	0.12861	43.8558	0.08517	42.8275	0.08515	31.6878	0.08269	45.354	0.08979	27.1522
0.1142	-15.8143	0.10638	-4.25177	-0.46218	-1.01675	0.10652	8.17508	0.10666		0.0944	11.896	0.10638	-16.9685	0.10632	-15.9672	0.14977	15.7648	-0.462	3.45161	-1.15806	2.46766	0.12789		0.09457	89.2748	0.10669	103.544	0.10683	57.0438	0.14997	119.108	0.10654	47.1598	0.10649	39.4086	0.10405	30.3538	0.11116	55.0459
0.13557	-24.2	0.12772		-0.44794	-5.99275	0.12791	-2.45264	0.12799	1.68021	0.11575	3.21119	0.12774	-1.18194	0.12765	0.50875	0.17817	-21.2958	-0.44777	23.3976	-1.12242	15.9549	0.14927		0.11593	76.1877	0.12808	55.2693	0.12816	33.3543	0.17837	41.6409	0.12791	36.9024	0.12784	6.36928	0.12542	12.3442	0.13253	42.3378
0.15692	-6.83634	0.1491		-0.4337	-34.7969	0.14927	7.16541	0.14939	4.40204	0.13709	18.2128	0.14913	-9.94179	0.149	0.14255	0.19959		-0.43353	-15.8141	-1.07972	5.18967	0.17765		0.13729	96.4949	0.14944	26.9952	0.14959	47.2233	0.19979	14.7386	0.14929	57.3796	0.14919	91.4566	0.14679	-4.92723	0.15391	15.9431
0.18535	-5.83455	0.17748		-0.41947	-3.56934	0.17767	-1.11355	0.17779	16.6191	0.16552	23.6042	0.17752	-4.18672	0.17743	0.41353	0.22095	-3.98023	-0.41929	0.29032	-1.04414	-13.7494	0.19903		0.16569	98.8155	0.17788	80.9828	0.178	27.0292	0.22113	51.9662	0.17769	68.1797	0.17762	21.1123	0.1752	3.83539	0.18228	25.6306
0.20671	-15.2916	0.19885		-0.39818	-8.17634	0.19904	-44.0426	0.19922	5.76099	0.1869	14.0043	0.1989	-2.08201	0.19877	-3.24063	0.24229	-4.14751	-0.39801	-33.1235	-0.66071	-44.7196	0.22041		0.18707	151.492	0.19921	108.67	0.19939	43.0103	0.24249	48.6644	0.19906	73.0737	0.19896	47.4781	0.19653	19.3342	0.20363	-42.0701
0.2281	-31.415	0.22023		-0.38395	-4.57909	0.22045	15.9043	0.22056	5.41333	0.20826	-13.8177	0.22025	-0.29396	0.22015	-2.96981	0.28663	-31.7708	-0.38377	-39.368	-0.58242	-3.63302	0.24182		0.20841	98.1188	0.22064	64.4665	0.22075	-9.97833	0.28683	76.8006	0.22042	70.4537	0.22032	52.5565	0.21788	67.1438	0.225	-10.0511
0.24948	-1.69776	0.24164		-0.36971	-33.8075	0.24183	14.5813	0.24199	10.5389	0.22959	22.8195	0.24164	-5.5574	0.24149	11.2682	0.32222	-17.1479	-0.36954	29.0446	-0.50404	34.5923	0.27385		0.22976	89.1597	0.242	118.38	0.24215	56.0294	0.32242	76.9258	0.24182	75.1418	0.24168	23.7534	0.23924	24.405	0.24638	0.09691
0.28852	2.89523	0.27368		-0.35547	21.7957	0.28213	17.7811	0.30049	6.03104	0.258	16.5864	0.27527	5.64989	0.27263	-26.811	0.36493	-1.25029	-0.3553	25.3446	-0.42568	11.2738	0.30943	40.6408	0.25817	123.982	0.2823	114.309	0.30069	13.7786	0.36513	-18.3814	0.27543	77.8005	0.27281	73.1734	0.26766	34.1135	0.27479	-3.22171
0.3242	-18.0945	0.30926	4.25018	-0.34124	6.41134	0.31774	-29.1045	0.33616	0.56212	0.27683	-8.06289	0.31093	-0.54314	0.30825	9.90572	0.40057	-0.20752	-0.34106	-61.4155	-0.3473		0.35209		0.27701	117.744	0.31792	162.95	0.33637	35.9972	0.40076	-4.69239	0.31109	57.3649	0.30844	38.7408	0.28903	0.53706	0.29615	-41.6694
0.36685	14.7967	0.35191		-0.327	22.9884	0.36037	7.71951	0.37888	1.64603	0.31245	10.9431	0.35156	-19.2091	0.35086	2.56028	0.44319	-40.5255	-0.32683	-50.5685	-0.26895		0.38769	91.3215	0.31264	71.4423	0.36054	148.878	0.37907	32.9154	0.44339	-12.815	0.35172	41.5177	0.35104	77.3246	0.31041	-23.9625	0.31751	38.7046
0.40251	11.1345	0.38751	7.75563	-0.30572	27.9422	0.39601	7.89544	0.41454	-1.92179	0.35509	21.5307	0.38725	1.54126	0.38642	-7.88229	0.47883	-0.05616	-0.30554	-31.4016	-0.19067		0.43038	85.2674	0.35528	99.5191	0.39618	84.3718	0.41473	80.0267	0.47904	63.4848	0.38741	80.9786	0.38661	69.8127	0.33176	-13.7545	0.33888	-23.7223
0.44519	8.26559	0.43021	28.1298	-0.29148		0.43867	13.5721	0.45725	20.457	0.39071	20.9043	0.42795	-4.22108	0.429	-7.80755	0.52152	39.6167	-0.29131	-13.2713	-0.11238		0.466	158.52	0.39089	129.028	0.43884	140.534	0.45744	4.08598	0.52171		0.42811	84.7629	0.42919	24.6314	0.36017	-11.6039	0.3673	5.94749
0.48086	10.0757	0.46581	2.52984	-0.27725	46.5517	0.47435	1.69398	0.49292	-10.1752	0.43339	-24.6149	0.46361	11.1824	0.46459	-3.08996	0.55713		-0.27707	39.743	-0.03403	-7.81182	0.50873		0.43356	122.718	0.47453	138.585	0.49311	31.4334	0.55734		0.46377	72.0719	0.46478	50.9723	0.38155	43.9404	0.38867	-5.25996
0.52355	7.20067	0.50854	18.1616	-0.26301	-17.9428	0.51705	-1.02492	0.53561	11.3979	0.469	2.08182	0.50433	3.81172	0.50721	15.4253	0.59984		-0.26284	-54.3496	0.000521	24.6841	0.54436		0.46919	113.903	0.51722		0.53581		0.60003		0.50449		0.5074		0.40292	1.37371	0.41005	0.6831
0.55922		0.54418		-0.24877	24.0624	0.55272		0.5713		0.51169	-6.11566	0.53999	9.66541	0.54279	-5.49424	0.63549		-0.2486	-41.3662	0.02187	12.4713	0.58706		0.51186		0.55289		0.57149		0.63566		0.54015		0.54297		0.42428	-24.2957	0.43141	7.70991
0.60186		0.58686		-0.23454	-6.77196	0.59539		0.61397		0.5473		0.58073		0.58542		0.67809		-0.23436	14.6904	0.04328	-25.7921	0.62271		0.54747		0.59558		0.61418		0.67829		0.58089		0.58559		0.45272	55.8434	0.45985	9.08749
0.63756		0.62252		-0.21328	3.61251	0.63111		0.64958		0.58992		0.6164		0.62101		0.71373		-0.2131	-7.46411	0.06463	0.3296	0.66541		0.59008		0.63131		0.64976		0.71392		0.6166		0.62119		0.4741	38.4722	0.48122	-17.6814
0.6802		0.66522		-0.19904	15.5982	0.67377		0.69226	21.778	0.62546		0.65712		0.66372		0.75635		-0.19887	-36.8549	0.09302	-34.9594	0.70102		0.62566		0.67398		0.69247		0.75655		0.65728		0.6639		0.49549	-4.85931	0.50262	0.47171
0.71583		0.70084		-0.18479	24.6855	0.70944		0.72794	21.0736	0.66815		0.69278		0.69938		0.79199	43.0876	-0.18462	9.26865	0.11439	15.9442	0.74369		0.66833		0.70962		0.72814		0.79219		0.69294		0.69956		0.51685	-26.7607	0.52398	29.1435
0.75846	0.28954	0.74351	32.8625	-0.17056	8.41714	0.75212		0.77064	15.4562	0.70378		0.73351	11.5301	0.74206	-4.29333	0.83464		-0.17038	-39.2911	0.13575	11.1748	0.77927	98.0543	0.70396		0.75229		0.77084		0.83484	31.6407	0.73367		0.74225	38.0715	0.54524	63.1042	0.55236	41.2399
0.7941	46.0915	0.7791	32.5102	-0.15632	-42.3002	0.78777		0.8063	-7.85844	0.74646	12.3057	0.76918	10.9587	0.77772	-14.8367	0.87028	3.70005	-0.15615	43.8932	0.15711	68.5306	0.82191	102.362	0.74662	127.835	0.78794		0.80649		0.87047	34.1845	0.76934		0.77791	44.4564	0.5666	-4.65804	0.57373	-48.1013
0.83676	5.74004	0.82172	18.6457	-0.14208	4.85274	0.83041		0.84902	6.78828	0.78206	29.1938	0.8099	16.8396	0.82037	2.08749	0.91292	49.1462	-0.14191	34.8409	0.18553	23.1507	0.85755		0.78223	123.709	0.83058		0.8492		0.91312	25.8477	0.81006	107.75	0.82056		0.58796		0.59509
0.8724	19.6455	0.85736	21.7843	-0.12081	-0.0492	0.86605		0.88469	21.6477	0.82473	16.4323	0.84558	5.84726	0.85601	-24.7872	0.94856	-19.1497	-0.12064	-2.09725	0.20691	15.4368	0.90022	117.906	0.82491	67.7279	0.86623		0.88488	8.68478	0.94875	39.6424	0.84574	85.7816	0.85619	107.427	0.60932		0.61644
0.91507	-3.31375	0.90003	13.8556	-0.10657	58.6725	0.90869		0.92742	14.0805	0.86036	-1.00947	0.88627	-4.62258	0.89866		1.00681	-13.51	-0.1064	2.71016	0.2283	4.77235	0.93578	50.3922	0.86053	192.149	0.90887		0.92758	46.0235	1.02126	55.8979	0.88644	33.2251	0.89884		0.63767		0.64478
0.95073	-4.85935	0.9356	4.16681	-0.09234	18.1942	0.94436		0.96304	1.99452	0.90302	7.15197	0.92193	-5.14479	0.93425		1.04956	-20.7135	-0.09216	-21.6929	0.24968	16.2288	1.02119	74.3859	0.90319	149.905	0.94454		0.96324	10.9464	1.06404	24.0565	0.92211	90.6586	0.93443		0.659		0.66612
1.00676	-8.72685	0.97824	24.8103	-0.0781	62.9558	1.01458		1.00683	5.82229	0.93861	4.78755	0.96266	-13.2578	0.99479	13.8515	1.0994	-4.42828	-0.07793	-7.07429	0.28872	30.6111	1.06388	79.0642	0.93877	100.667	1.029	88.4811	1.02123	39.5491	1.11385	15.3253	0.96282	107.279	1.00922	86.4334	0.68038		0.6875
1.04949	-36.663	1.00678	29.4416	-0.06387	8.15088	1.05734	-10.5829	1.04953	5.7483	0.98123	-7.82938	1.00693	-10.0254	1.03751	-13.5207	1.14216	-34.0697	-0.0637	-47.7928	0.3244	29.4891	1.11361	84.4486	1.02123	156.151	1.07176	58.5827	1.06391	43.9357	1.15661	5.181	1.02138	34.3805	1.05196	64.1735	0.70174		0.70885
1.09922	1.14275	1.04948	20.1444	-0.04964	27.4637	1.10708	-18.2762	1.09926	-14.1835	1.00682	13.4102	1.04972	0.62945	1.08728	11.8672	1.19193	-9.74408	-0.04948	-23.5882	0.36705	21.4563	1.15631	134.82	1.06398	89.9611	1.1215	63.9896	1.11366		1.20639	9.1844	1.06414	12.9761	1.10169	26.4699	0.73014		0.73728
1.14197	-29.4968	1.09921	6.06485	-0.000486	44.4638	1.1498	-2.44138	1.14196		1.04956	13.4517	1.09953	-11.6509	1.12999	-0.09247	1.23472	18.438	-0.000324	38.5249	0.40271	52.4812	1.20608	73.3811	1.11377	105.036	1.16424	19.4555	1.15638		1.24918	14.5359	1.11392	39.3269	1.14444	93.9071	0.75149		0.75861
1.19175	-16.4531	1.1419	10.956	0.01374	19.5273	1.19959	-4.85064	1.19175		1.09935	-11.0132	1.14226	2.24635	1.17977	8.70558	1.29635	52.3274	0.0139	-56.8429	0.44538	37.7919	1.24881	71.3524	1.15652	83.4849	1.21404	87.0346	1.20617		1.29655	1.07576	1.15669	26.6954	1.19419	82.4274	0.77285		0.77998
1.23447	-0.53196	1.19168	21.0628	0.02795	-5.99225	1.24236	-9.51139	1.2345		1.14209	23.0264	1.19208	6.09856	1.22248	25.7358	1.33197	-24.8836	0.02811	41.5452	0.48106	4.3754	1.28704	63.5916	1.20626	163.601	1.25681	72.6437	1.24897		1.33216	2.98317	1.20648	45.6749	1.2369	8.89212	0.79424		0.80135
1.2895	-10.184	1.23439	4.09387	0.04218	-10.2748	1.30278	-11.4837	1.28792		1.19183	20.9691	1.23486	23.4092	1.29109	16.3306	1.37462	-36.1963	0.04235	96.7323	0.52375		1.32267	38.1159	1.24898	94.2492	1.30296	44.145	1.28809		1.37481	29.9213	1.24926	41.8594	1.29128	-7.45522	0.82263		0.82975
1.32515	20.3424	1.28688	15.1299	0.05641	-28.4924	1.33846	-32.4193	1.3235	9.22104	1.23455	6.29171	1.31479	-6.03669	1.3267	-3.90157	1.41027	24.2358	0.05657	-5.76362	0.55942		1.36528	73.6542	1.29876	139.633	1.33863	46.0879	1.32369	5.12463	1.41046	16.9174	1.31495	32.2323	1.32689	37.6516	0.84396		0.85109
1.3658	-3.13468	1.3225	-16.2917	0.07061	-26.8194	1.38111	3.15336	1.36616		1.28434	-5.52449	1.35047	2.80269	1.36935	45.0722	1.45295	-39.7407	0.07078	52.0705	0.60206		1.40086	76.7155	1.34148	69.0402	1.38128	76.7734	1.36635		1.45316	39.1568	1.35064	81.7294	1.36954	33.683	0.86534		0.87245
1.40149	-15.0484	1.3651	-26.504	0.09189	12.8282	1.41677	0.55547	1.40175	4.09386	1.32707	35.087	1.39317	2.15463	1.40497	-12.7849	1.48863	-11.253	0.09205	15.0942	0.63775		1.44344	26.2241	1.39127	115.595	1.41694	65.2985	1.40194		1.48884	-38.8576	1.39333	72.7563	1.40515	-41.6322	0.88671		0.89383
1.44218	2.78632	1.40067	-8.10945	0.1061	2.70781	1.45944	6.44919	1.44444	15.2806	1.37685	14.2521	1.42883	-0.45104	1.44764	25.8199	1.53133	-27.6632	0.10626	19.9809	0.68039		1.47903	38.7836	1.43403	25.0389	1.45962	79.432	1.44464	22.9436	1.53153	30.2842	1.429	55.8868	1.44782	16.7013	0.91512		0.92227
1.47785	16.5691	1.44325	7.75001	0.12034	-11.7008	1.49513	13.3015	1.48006	24.376	1.41959	2.40028	1.47155	-10.1725	1.48326	2.64392	1.56699	-12.666	0.12049	23.7111	0.71603	77.3984	1.52164	43.6183	1.48383	81.2728	1.4953	75.5393	1.48027	51.0106	1.5672	48.718	1.47171	6.44243	1.48345	19.2268	0.93654		0.94363
1.51855	14.922	1.47885	27.6458	0.13454	23.4939	1.53781	-16.7216	1.52279	20.5679	1.46941	0.49191	1.50721	19.9254	1.52594	-33.9641	1.60966		0.1347	-11.9847	0.75866	38.3722	1.55723	59.1647	1.52659	80.1264	1.53799	68.4488	1.52299	52.1299	1.60987		1.50737	-25.3604	1.52612	-9.43658	0.95789		0.96501	4.25689
1.55422	-33.86	1.52147	6.95442	0.14875	-15.3162	1.57348	-23.1876	1.55843	-1.17569	1.51216	10.2035	1.54992	-18.2003	1.56154	-11.974	1.64538		0.14891	-11.5786	0.79429		1.59986		1.57632	23.6258	1.57366	77.9295	1.55862	5.40467	1.64558		1.55009	16.7459	1.56172	25.5327	0.97927	31.1119	0.98639	-46.9153
1.59499		1.55705	-19.7435	0.16296	-14.798	1.61615	3.79801	1.60116		1.56192	0.16135	1.5856	0.55226	1.60411		1.68806		0.16314	80.7091	0.83696	62.9438	1.63544	-16.1488	1.61903		1.61634	58.0908	1.60135		1.68825		1.58578		1.60429		1.00771	-7.48587	1.01481	8.05256
1.63067		1.59968		0.18421	-4.92374	1.65182	-20.672	1.63678		1.60463		1.62826		1.63976		1.72373		0.18438	39.2192	0.8726	53.1967	1.67816	-12.1689	1.66873		1.65199	24.6203	1.63696		1.72394		1.6284		1.63994	27.6099	1.0599	83.164	1.06701	-4.63422
1.67135	8.2101	1.63527		0.19843	19.012	1.69446	12.7886	1.67947	28.4934	1.65432		1.66385	4.06947	1.68242	-35.7472	1.76637		0.1986	0.51136	0.91525	84.2985	1.71382	25.9625	1.71146		1.69463	-8.73797	1.67966	2.00316	1.76657		1.66402	29.7038	1.6826	30.9284	1.11903	-20.1134	1.12613	-21.8007
1.707	-12.1542	1.67797	22.5972	0.21267	-30.1319	1.73009	31.5695	1.71508	-34.016	1.69704		1.70659	12.7604	1.71804	13.6312	1.80201		0.21282	29.8495	0.95091	43.6456	1.7565	86.939	1.76119		1.73027	23.4273	1.71528	25.5793	1.80221		1.70674	-4.66777	1.71823		1.17814	22.6372	1.18524	-64.3475
1.74774	-6.73872	1.71363	27.234	0.22689	-18.9345	1.77272	7.92929	1.75775	14.0568	1.74682		1.74223	6.00137	1.76069	5.09694	1.84465		0.22705	28.7554	1.0212	73.3448	1.79218	41.8416	1.80396		1.77289	7.82937	1.75792	42.3335	1.84486		1.74241	37.6175	1.76088	9.00032	1.24434	4.21209	1.25145	-6.78893
1.78341	16.4922	1.75632	37.8225	0.24111	-0.56786	1.80836	16.6284	1.79333	-3.38256	1.78954		1.78493	5.96742	1.79631	-22.4211	1.8803		0.24128	-10.6933	1.06392	15.8118	1.83479	120.79	1.85368		1.80853	26.6868	1.7935	10.5078	1.8805		1.7851	40.4961	1.79649	10.8009	1.30344	12.5712	1.31054	-21.7607
1.82413	10.6174	1.79199	8.87897	0.25534	-13.6645	1.85102	-27.9295	1.83597	-0.41907	1.83927		1.82059	-12.5945	1.83899	35.6176	1.92297		0.2555	30.1713	1.11366	75.6018	1.87046		1.89645		1.85119	8.56069	1.83617	83.0664	1.92317		1.82075	59.5974	1.83918	53.8093	1.36259	-4.99933	1.3697	50.9969
1.85981	19.8572	1.83464	7.57412	0.27657	-18.4604	1.88667	41.6896	1.87161	22.2597	1.88201		1.8633	-0.37781	1.87462		1.95865	21.7943	0.27674	16.3559	1.1564	62.1784	1.91308		1.94625		1.88684	95.6921	1.87181	14.9823	1.95884	-22.367	1.86347	33.0257	1.87481	-8.75361	1.42877	20.7981	1.43589	46.4436
1.9005	-2.28682	1.87028	13.2035	0.29079	-16.3035	1.92932	-0.68665	1.91428	-10.1829	1.93183		1.89898	-13.2494	1.91726				0.29095	76.312	1.20617	41.4171	1.94868		1.989	28.0108	1.92949	23.81	1.91444				1.89916	45.36	1.91744		1.48791	31.4423	1.49501	12.3812
1.93617	-10.5558	1.91291		0.30501	-4.36214	1.96498	9.52679	1.94984	-39.7426	1.97457	-26.306	1.94168	11.6228	1.95284	10.0543			0.30517	42.7727	1.24894	22.4745					1.96515	-0.47523	1.95	-44.4768			1.94185	6.83461	1.95302	20.1085	1.54704	-8.50848	1.55414
1.97689	-22.4011	1.94851		0.31922	-16.8411					2.02438	27.941	1.97733	-18.5847					0.31939	35.7732	1.2897	18.0156															1.61324		1.62037
				0.33345	8.08615													0.33361	26.3023	1.32536	19.9592															1.67236		1.67948	-29.179
				0.34767	-5.924													0.34785	68.3611	1.36601	-2.39687															1.7315	726.463	1.73862	-18.491
				0.37656	-33.4227													0.37672	37.1473	1.40169	-0.93298															1.79767	4.09246	1.80479	-2.09642
				0.39079	-0.27099													0.39096	41.8809	1.44237	37.2612															1.85679		1.8639
				0.41215	2.8196													0.41231	-5.54732	1.47804	59.9605															1.91595	14.6931	1.92306	25.6188
				0.42638	0.2735													0.42655	16.1186	1.51875	11.0065
				0.45475	-2.50553													0.45491	-23.9018	1.55442	26.7106
				0.46897	-6.59423													0.46914	-15.108	1.59515
				0.49034	10.2904													0.49051	84.4821	1.63087
				0.50457	-0.0403													0.50473		1.67155	53.7882
				0.53296	-9.25607													0.53313		1.70721	11.9374
				0.54719														0.54735		1.74793	45.4861
				0.56853														0.56869		1.78362	8.43514
				0.58275														0.58292		1.82433	31.3057
				0.61113														0.61131		1.86	5.99017
				0.62537														0.62553		1.90069	-1.81342
				0.64671														0.64687		1.93635	27.3173
				0.66094														0.66111
				0.68932														0.68948
				0.70354														0.70372
				0.72491	-2.77182													0.72508
				0.73914	16.4733													0.73931
				0.76752	50.3695													0.7677
				0.78176														0.78192
				0.80313														0.80329
				0.81735														0.81752
				0.84576														0.84594
				0.86001														0.86019
				0.88138														0.88155
				0.89563														0.89579
				0.95986														0.96002
				0.97407														0.97424
				1.00744														1.02184
				1.05015	-8.57563													1.06456
				1.09988	-13.7714													1.11429	3.05791
				1.14266	6.59023													1.15707	8.33842
				1.19242	6.59023													1.2069	22.4866
				1.23519	6.59023													1.24959	21.1877
																		1.30104	6.63453
																		1.33664	18.2361
																		1.37934	-5.8141
																		1.41498	17.919
																		1.45762	62.1789
																		1.49326	-12.7262
																		1.53593	-11.2391
																		1.57156	40.7926
																		1.61428
																		1.64987	36.8422
																		1.6925	-15.1874
																		1.72814	-6.28255
																		1.77076	-4.43361
																		1.80641	-17.2218
																		1.84905
																		1.88469	-32.1688
																		1.92738	43.3507
																		1.963	18.7813

## Sheet: diac.-pre-dro-13C-12C-pan F
S1P1.C1_time	S1P1.C1	S1P3.C1_time	S1P3.C1	S1P5.C1_time	S1P5.C1	S2P1.C1_time	S2P1.C1	S2P3.C1_time	S2P3.C1	S2P7.C1_time	S2P7.C1	S3P1.C1_time	S3P1.C1	S3P3.C1_time	S3P3.C1	S3P5.C1_time	S3P5.C1	S1P2.C2_time	S1P2.C2	S1P4.C2_time	S1P4.C2	S1P6.C2_time	S1P6.C2	S2P8.C2_time	S2P8.C2	S2P4.C2_time	S2P4.C2	S2P6.C2_time	S2P6.C2	S3P2.C2_time	S3P2.C2	S3P4.C2_time	S3P4.C2	S3P6.C2_time	S3P6.C2
-0.62821	-15.8513	-0.6523	4.28609	-1.58571	6.49927	-0.64587	12.0905	-0.60287	11.4611	-0.60692	5.06056	-0.6767	3.32889	-0.65035	11.2171	-0.63999	23.2139	-1.58551	-5.73241	-0.59956	-0.03726	-0.62365	-22.2393	-0.57134	4.59653	-0.61718	4.11482	-0.58602	-6.7562	-0.6113	-10.3938	-0.59302	-20.0752	-0.62163	-0.59171
-0.55352	24.8981	-0.56583	6.37052	-1.57144	4.36979	-0.57106	18.4997	-0.52815	1.58848	-0.53223	-22.1672	-0.62172	10.4511	-0.5755	22.7973	-0.56525	-0.39078	-1.57124	-16.383	-0.52488	-11.9328	-0.53718	-16.8431	-0.49657	-9.42633	-0.54231	6.51494	-0.51125	22.2771	-0.5366	-11.8136	-0.51817	0.46562	-0.54682	14.5613
-0.47876	-1.30976	-0.47899	-2.03346	-1.55719	-3.9009	-0.49623	-0.33064	-0.45328	-1.40895	-0.45738	-18.2553	-0.54685	12.3277	-0.50073	-16.3874	-0.49064	-8.53805	-1.55703	2.26118	-0.45006	2.66623	-0.45031	-7.87192	-0.42174	21.1269	-0.46752	15.0064	-0.43634	-13.0603	-0.46197	1.44259	-0.44331	-28.954	-0.47203	3.5179
-0.40397	-6.11435	-0.39222	17.0947	-1.54294	-3.77037	-0.42139	19.4465	-0.37838	-48.4657	-0.38259	-52.4138	-0.47201	-30.3373	-0.42591	7.87619	-0.41598	-7.88179	-1.54275	-3.14975	-0.37525		-0.36352	-35.5089	-0.347	8.6133	-0.39267		-0.3615	-32.3202	-0.38734		-0.36851	8.74966	-0.39722
-0.32916	-6.35697	-0.30537	-5.45806	-1.52872	-0.17	-0.34657	-20.3662	-0.30354	17.688	-0.30787	4.02765	-0.3972	-11.711	-0.35117	40.6769	-0.34138	-5.68756	-1.52853	11.9829	-0.30044	19.5266	-0.27668	-19.7038	-0.27227	-0.02664	-0.31791	8.89824	-0.28663	8.11262	-0.31274	11.9422	-0.29367	-16.1881	-0.32248	-12.8121
-0.25434	-10.9046	-0.21856	-26.923	-1.51449	-9.01968	-0.27181	14.1677	-0.22868	15.0083	-0.23316	-9.33663	-0.32236	-5.25339	-0.27639	-11.4224	-0.26672	-1.16369	-1.51431	-10.1735	-0.22564	-11.5362	-0.18968	-25.9403	-0.19753	-3.12902	-0.24313	-25.6459	-0.21178	12.7446	-0.23808	-4.53334	-0.21884	-26.8891	-0.24769	-13.946
-0.17954	-16.0072	-0.1298	1.01298	-1.49675	1.52873	-0.19699	15.9473	-0.15382	-6.61097	-0.15837	23.4116	-0.24753	39.3892	-0.20163	-7.62239	-0.19205	14.4476	-1.49659	-5.15471	-0.15082	-19.6066	-0.10104	21.5861	-0.12279	3.59327	-0.16826	6.07739	-0.1369	26.494	-0.16334	-11.7087	-0.14403	-5.11294	-0.17293	-2.48019
-0.10471	10.938	-0.04495	-28.618	-1.48253	4.95588	-0.12216	-0.38199	-0.07897	40.1953	-0.08367	8.20762	-0.1727	-15.0359	-0.12685	7.75188	-0.11728	-32.2429	-1.48236	6.42309	-0.07598	-10.6945	-0.00735	12.9644	-0.04801	37.3796	-0.09343	5.4769	-0.06207	-16.9252	-0.08854	1.15	-0.06925	-27.1671	-0.09814	-0.93738
-0.02986	13.3215	-0.00755	-26.1427	-1.46832	4.78648	-0.04726	14.9766	-0.02704	-5.38245	-0.00747	4.5835	-0.09791	-3.26548	-0.05207	-11.88	-0.04241	3.09054	-1.46814	-0.99847	-0.00652	22.3437	0.01405	-47.6522	-0.000324	-8.63698	-0.00723	-9.80916	-0.03867	14.1131	-0.01366	-17.7228	-0.00716	5.48144	-0.02815	8.60615
-0.0067	38.8792	0.01385	-12.2032	-1.45409	-8.10131	-0.00742	-11.6137	-0.00565	-14.0112	0.01391	22.9747	-0.02315	-21.328	-0.02834	-37.7427	0.01333	-34.0177	-1.45391	-7.49087	0.01488	-0.10566	0.03545	-6.52424	0.02105	13.1589	0.01417	-20.3788	-0.01727	-7.9962	0.01354	-20.1146	0.01422	0.46145	-0.00682	14.6416
0.01469		0.03525	13.2159	-1.43986	5.06106	0.01398	21.2736	0.01573	41.5787	0.0353	16.2999	-0.00731	24.6744	-0.00703	12.9115	0.03475	-35.9387	-1.43969	-1.3786	0.0363	3.29178	0.05686	-7.00685	0.04244	-10.2322	0.03558	5.77426	0.01428	13.5038	0.03495	-15.5395	0.03561	-13.9842	0.01455	-23.4
0.0361	1.28095	0.05667	26.2418	-1.42565	19.4039	0.03539	30.111	0.02591	-5.82273	0.05667	-9.89987	0.01405	-14.4751	0.01434	26.5965	0.05618	5.99334	-1.42546	10.4627	0.0577	1.21163	0.08181	25.8987	0.06381	-7.25482	0.05697	-1.37531	0.03568	6.06226	0.05638	-9.56095	0.05701	6.78768	0.03595	26.1121
0.0575	-22.995	0.08161	12.5305	-1.40788	10.1736	0.05678	5.75637	0.0473	7.79276	0.0816	-28.6595	0.03544	41.5951	0.03574	-1.75991	0.07759	14.4321	-1.40769	-14.8673	0.08265	-6.4112	0.10321	-16.6662	0.08874	-20.1955	0.0819	4.13068	0.05706	-10.2484	0.0778	0.85673	0.08193	-2.91828	0.06083	-31.2685
0.08245	11.5999	0.10301	21.3904	-1.39363	14.4116	0.08171	13.9086	0.06868	-11.6934	0.10296	3.24147	0.05684	-12.0976	0.06062	19.9486	0.10253	16.5049	-1.39345	4.05082	0.10404	23.8981	0.12461	-15.3686	0.1101	19.7891	0.1033	13.109	0.07846	11.0791	0.10272	32.7475	0.10334	-4.17643	0.08222	12.0233
0.10384	-21.7053	0.12441	1.91757	-1.37941	9.91022	0.10311	19.9757	0.09008	-13.9562	0.1244	-10.9595	0.08177	17.3588	0.08201	19.3208	0.12394	-1.91326	-1.37922	5.52706	0.12547	7.6672	0.14601	12.0459	0.13154	15.9715	0.12471	-12.0859	0.10339	7.67686	0.12414	2.69203	0.12472	-10.8303	0.1036
0.12527	-7.80428	0.14581	-17.7315	-1.36516	0.09022	0.12453	-29.4123	0.11501	15.9679	0.14576	-11.1878	0.10317	6.24563	0.10339	-11.6728	0.14536	-35.0647	-1.36498	0.92755	0.14685	-24.5023	0.17093	9.14894	0.15291	26.8726	0.14608	1.83144	0.12477	12.2062	0.14557	-0.64986	0.14611	13.3914	0.12501	18.855
0.14666	22.955	0.17073	-20.1501	-1.35091	0.95037	0.1459	-22.7535	0.13639	-39.9171	0.17072	6.25743	0.12455	8.32541	0.1248	-17.5248	0.16678	-8.96316	-1.35072	2.00743	0.17178	16.1886	0.19233	40.8293	0.17786	16.5217	0.171	-15.8037	0.14615	-11.5604	0.16698	4.99173	0.17102	16.2678	0.14993	18.7403
0.17159	15.372	0.19213	10.9558	-1.33666	-0.86817	0.17081	-15.1884	0.15777	-33.3802	0.19207	-28.1834	0.14594	11.2972	0.14972	7.85332	0.19174	-34.2223	-1.33646	17.7903	0.19318	-2.27247	0.21373	4.80353	0.19921	-17.9968	0.19236	-8.06431	0.16755	5.09788	0.19192	3.37913	0.19242	9.58069	0.17134	18.7632
0.193	-5.99103	0.21353	10.5055	-1.31887	-19.5008	0.19218	-30.1013	0.17917	-22.9661	0.21347		0.17086	5.50493	0.17113	-17.5835	0.21314	3.55798	-1.31868	7.81359	0.21457	5.84853	0.23512	-18.3427	0.2206	12.535	0.21375	1.11219	0.19243	-2.70983	0.2133	-57.8801	0.21381	12.3382	0.19274	9.65098
0.21438	-26.9887	0.23492	40.7861	-1.30458	31.7636	0.21356	-18.8709	0.20405	-47.9551	0.23481	-4.5329	0.19225	15.2692	0.19253	11.1729	0.23451	-52.7246	-1.30439	-8.20993	0.23598	-4.22395	0.26002	26.2313	0.24196	-17.3245	0.23514	2.95423	0.21383	3.63404	0.23471	31.0257	0.23521	5.3842	0.21414	-10.5149
0.23578	13.2732	0.25983	-16.3428	-1.2903	-34.0944	0.23495	-29.7416	0.22545	-0.2953	0.25977	-31.1207	0.21363	0.17086	0.21394	12.3697	0.2559	-30.8566	-1.29012	25.0281	0.26093	1.73929	0.28142	14.2944	0.26691	-10.3254	0.26007	24.7293	0.2352	2.1513	0.2561	19.7617	0.26014	-12.5245	0.23906	38.4117
0.26072	-17.0351	0.28123	-1.28978	-1.27603	21.4259	0.25988	-6.49799	0.24683	-0.24586	0.28113	12.9916	0.23503	12.1277	0.23885	0.43187	0.28087	-4.18172	-1.27587	0.88754	0.29495	-3.00123	0.30277	-16.3117	0.28828	7.26153	0.28146	8.74927	0.2566	32.1134	0.28106	14.5114	0.28153	19.8917	0.34396	-12.1419
0.28212	2.14583	0.3026	-9.95133	-1.26178	5.36176	0.28127	9.0358	0.26822	7.01191	0.30252	20.7839	0.25998	-5.21794	0.26025	-40.1345	0.30227	20.6983	-1.26161	7.85383	0.33061	7.74322	0.32416	2.98213	0.30966	34.2001	0.30286	20.3554	0.28152	3.52181	0.30247	7.25652	0.30292	-15.6079	0.37954	-8.93395
0.29477	26.497	0.32397	-15.5925	-1.24755	11.3042	0.30267	7.07325	0.29314	0.42423	0.32389	1.23581	0.28135	-6.41275	0.34375	-14.9517	0.32558	-8.49789	-1.24737	3.24005	0.34993	1.07789	0.34215	5.88355	0.33103	8.59866	0.32426	8.1996	0.30757	-11.5419	0.32579	14.1152	0.32431	-10.4547	0.41865	25.2222
0.33043	-8.41446	0.34196	24.6841	-1.22977	-0.70707	0.32407	-0.39513	0.3192	-8.15753	0.3488	-20.3499	0.30275	-10.1054	0.37933	6.38059	0.36125	-12.925	-1.22959	7.1912	0.38561	16.7935	0.37781	-3.89701	0.35594	0.29493	0.34347	-9.90598	0.34316	32.9267	0.36145	-19.1201	0.34922	18.4307	0.45426	13.9408
0.34973	17.9811	0.37762	16.1374	-1.21551	-2.96114	0.34326	4.55208	0.3548	2.9299	0.37016	-13.8123	0.32414	-9.42185	0.41844	-10.936	0.40043	6.06418	-1.21531	-11.7532	0.4248	-10.9398	0.41703	6.56526	0.37727	5.3809	0.3791	17.5013	0.39405	-3.80687	0.4006	5.3614	0.36887	32.882	0.49346	10.4201
0.38542	-0.07487	0.41683	-20.291	-1.20125	-10.7866	0.37892	21.3919	0.40569	-21.6736	0.3915	-14.9327	0.34906	-4.88595	0.45405	3.82789	0.43609	21.8575	-1.20104	6.68205	0.46047	0.97728	0.45263	6.02847	0.39861	-12.6127	0.41819	1.26941	0.42963	-16.266	0.4363	3.7955	0.40442	-0.75895	0.52911	7.90055
0.42461	23.3164	0.45247	1.02193	-1.18696	-12.5002	0.41803	11.2324	0.44126	4.28553	0.41285	7.5452	0.36872	3.56954	0.49325	-11.2461	0.47529	20.4672	-1.18678	-27.0785	0.49965	2.54257	0.49179	19.0296	0.41995	3.51689	0.45376	-6.05474	0.48088	-16.0972	0.47547	1.81414	0.44353	6.0453	0.56826
0.46028	-14.3686	0.4916	15.1858	-1.17272	6.21395	0.45358	-8.59299	0.4925	-16.5381	0.43779	12.9989	0.40426	10.2847	0.5289	6.34383	0.51091	18.2953	-1.17252	-5.17599	0.53531	-21.3448	0.52743	18.6894	0.44492	-9.75813	0.49292	17.8849	0.51648	0.74189	0.5111	-19.694	0.47916	2.179	0.6039
0.49946	-21.5662	0.52723	2.64017	-1.15844	-8.13447	0.49273	28.5303	0.52811	-6.47322	0.45918	-4.60648	0.44337	-15.9667	0.56806	-22.9638	0.5501	22.9044	-1.15825	0.58504	0.57449	5.97537	0.56659	-11.4328	0.46632	-15.5461	0.52856	-1.58876	0.56767	15.3533	0.55029	16.4777	0.51837	5.4501	0.643	3.3963
0.53512	-11.8085	0.5664	14.2383	-1.14065	-12.6481	0.52838	-14.1948	0.57931	-3.98639	0.48056	-6.08544	0.47899	7.56007	0.60369		0.58575	15.7215	-1.14046	5.30838	0.61014	32.6196	0.60221		0.4877	30.2745	0.56771	-13.4011	0.60326	-22.6685	0.58594	3.09274	0.55405	1.02803	0.67859	-21.594
0.57429	2.92198	0.60204	-49.5893	-1.12638	-1.73516	0.56753	-1.30132	0.6149	16.2594	0.50192	-4.53687	0.51819	10.1011	0.64279	14.0612	0.62495		-1.12619	18.2895	0.64929	20.9052	0.64137	-5.28698	0.50906	15.3337	0.60334		0.6545	-4.94203	0.62514	5.83627	0.59331	-21.5471	0.71773	17.0644
0.60994	-6.87847	0.64118	-10.2749	-1.11214	-18.5604	0.60317		0.66611	3.27269	0.52686	-2.40986	0.55388	2.1845	0.67838	-5.02323	0.66054	-16.0424	-1.11194	10.5008	0.68497	-24.3342	0.67696	-4.15991	0.534	30.5463	0.6425	-30.4391	0.69012	6.11767	0.66074	-11.0209	0.62891		0.75333	-0.27514
0.6491	-22.6644	0.67679	1.02224	-1.09789	1.8606	0.64233	4.38771	0.70174	23.6964	0.54823	-21.7419	0.59311		0.71752	0.74901	0.69971	11.9347	-1.0977	-17.3132	0.72416	18.7524	0.71612	-6.55504	0.55537	10.1952	0.67815	-5.30569	0.7413	1.07088	0.69988	-2.87667	0.66813	-1.71964	0.7925	9.17533
0.68477	1.17568	0.71596	17.2294	-1.08365	-13.2238	0.67797	33.2204	0.75292	-12.4142	0.56962	16.9011	0.62876		0.75313	6.2066	0.73531	8.34025	-1.08346	-17.4831	0.75979	-29.7383	0.75174		0.57676	-18.2689	0.7173	-8.85644	0.77691	-22.2091	0.7355	-15.5253	0.70377	-7.97367	0.82811	-8.16104
0.72396	-11.2799	0.75157	21.7907	-1.06941	15.103	0.71714	20.8615	0.78853	11.6043	0.59098	18.6492	0.66795	-19.2922	0.79229	-20.7442	0.77448	0.65667	-1.0692	14.1591	0.79897	-6.30922	0.79089	-3.92908	0.59809	-5.65859	0.75297	3.41944	0.8281	-23.6768	0.77468	1.03737	0.74299	7.80699	0.86721	22.7892
0.75959	1.02993	0.79073	-15.1077	-1.05161	9.46765	0.75279	16.6162	0.83972	28.3723	0.61587	-3.48619	0.7036	-10.986	0.82791	-7.93432	0.81014	-22.3009	-1.05141	-11.2546	0.83462	-1.72117	0.82649	-8.24757	0.62299		0.79212	-23.8679	0.86568	29.792	0.81032	29.8404	0.77863	-1.08758	0.90284	-12.3257
0.79877	-2.9595	0.82633	-25.7876	-1.03736	15.0379	0.79194	5.51773	0.8773	-22.469	0.63719		0.74282	7.68399	0.867	-5.51643	0.84935	-49.3943	-1.03716	12.6058	0.87376	35.0673	0.86565	-21.5094	0.64431	21.2522	0.82779	4.69986	0.91491	42.3079	0.84953	-24.0045	0.81784	13.0797	0.94201	2.9238
0.83443	-1.36494	0.86547	-22.4811	-1.02311	-9.295	0.8276	-11.2369	0.92653	-7.37486	0.65855	-48.9023	0.77847	17.0397	0.90263	6.76189	0.88497	6.64413	-1.02291	-0.91109	0.90942	-9.24757	0.90126	41.1215	0.66568	-10.0213	0.86696	-3.24092	0.95056	-29.2208	0.88516	-36.0913	0.85351	-2.52269	1.00041	2.38405
0.87356	-8.64677	0.90111	-24.8079	-1.00883	5.63471	0.86679	2.59492	0.96218	-1.25513	0.67991	-0.68192	0.81766	-0.14031	0.94181	-2.04922	0.9242	10.0684	-0.99909	-0.72075	0.94854	13.6229	0.94044	-47.4669	0.68704	5.30191	0.90262	-6.77806	1.00938	7.67094	0.9244	5.88109	0.8927	27.5168	1.04316	-10.6908
0.90922	11.0622	0.94025	-14.3332	-0.99928	-52.6764	0.90243	21.8446	1.00672	-33.225	0.70483	6.0403	0.85333	23.4187	0.98595	-9.88514	0.95986	15.1851	-0.98481	-18.996	1.02135	19.6954	1.02112	-16.9007	0.71196	-13.9164	0.94181	0.57976	1.0522	-10.5906	0.96006	-24.7017	0.92836	-25.3797	1.08949	-6.37656
0.94838	-4.58927	0.97589	-14.5255	-0.98501	-3.30338	0.94162	-18.8894	1.04954	29.0766	0.72618	-11.8115	0.89252	-4.04077	1.0287	37.1525	1.00684	-7.03289	-0.97057	21.3349	1.06413	-4.57898	1.06388	11.7346	0.73332	8.76448	1.02203	-15.2605	1.09853	33.396	1.02131	-5.52708	1.00166	11.8645	1.13229	12.5922
1.0069	3.0045	1.00672	16.1839	-0.97076	-2.01155	0.97728	0.8031	1.09588	-5.07339	0.74757	7.82401	0.92818	-12.6198	1.075	34.9591	1.04965	-2.55805	-0.9563	-4.89947	1.11046	-9.93211	1.11016	-5.41278	0.7547	9.48771	1.06484	17.5363	1.14133	-9.50074	1.06411	7.56441	1.05462	21.8357	1.17856	-17.3389
1.04969	-10.6835	1.04944	8.81373	-0.95649	-14.658	1.00757	18.4024	1.13868	25.1175	0.76892	11.5483	0.98723	-9.61203	1.1178	3.94944	1.09597	-12.1115	-0.94204	25.7718	1.15325	10.0104	1.15297	-13.2355	0.77605	5.44453	1.11119	27.7994	1.18765	4.61383	1.11045	6.4888	1.0974	14.7975	1.22134	9.07047
1.09602	-4.41077	1.09572	3.23177	-0.94223	6.3086	1.05038	-1.13637	1.185	16.885	0.79382	-4.20672	1.04019	-0.69032	1.16412	7.75819	1.13878	-3.68697	-0.89126	-36.8951	1.19955	-18.5162	1.19931	0.52297	0.80095	21.1262	1.15398	-23.2704	1.23044	32.8888	1.15322	27.1865	1.14369	4.32945	1.26763	37.9105
1.13878	-28.1059	1.13851	3.26666	-0.92795	27.8934	1.09672	-20.3143	1.2278	-14.4559	0.81517	-8.26581	1.08296	3.74914	1.20686	25.9102	1.18507	34.9643	-0.87701	0.91909	1.24234	-1.57395	1.24209		0.8223	10.3686	1.20032	-23.8224	1.27672	6.34132	1.1995	-47.3856	1.18647	-41.6499	1.31038	17.6838
1.18509	5.12267	1.18484	26.0957	-0.89146	7.16104	1.13954	-4.30509	1.2741	17.6421	0.83655	-15.9247	1.12927	-3.99419	1.25317	-28.9442	1.22782	14.7749	-0.86273	-6.8078	1.28867	5.30231	1.379	9.89972	0.84368	-20.4723	1.24311	7.47984	1.34462	-12.755	1.24228	29.5902	1.23275	3.34874	1.35662	8.62551
1.22788	-2.36017	1.22764	-46.2551	-0.87721	1.11591	1.18587	29.0239	1.31684	18.3474	0.85791	-8.09174	1.17205	-0.00154	1.29593	9.96481	1.27414	5.48568	-0.84848	-10.4366	1.33145	3.91908	1.41459	21.5228	0.86502	3.06265	1.30921	-14.8026	1.38025	1.79149	1.2886	3.24957	1.27552	27.4569	1.39934	-17.4596
1.2742	-2.00477	1.27396	-34.8137	-0.86294	-4.16801	1.22866	19.2428	1.35624	-5.01095	0.88278	8.56026	1.21833	1.13606	1.3422	-24.2421	1.31694	13.1997	-0.83419	-6.47754	1.38308	0.29681	1.45369	-27.4343	0.88991	14.2664	1.36419	-22.4177	1.41949	3.58359	1.35771	38.8716	1.33362	4.1206	1.44567	7.43832
1.317	18.4917	1.37884	-14.1353	-0.84869	8.24385	1.275	-49.1428	1.3919	2.76225	0.90413	27.5133	1.2611	9.62866	1.38488	13.1456	1.35753	2.29339	-0.81991	8.26747	1.41868	-2.69896	1.48934	-31.56	0.91127	2.24044	1.39985	-22.8458	1.45508	5.16021	1.39333	-1.8287	1.36922	10.5318	1.48845	13.3913
1.38292	10.2403	1.41443	0.83785	-0.8344	-35.3307	1.30904	-29.2937	1.43111	19.1497	0.92551	-33.0407	1.30742	-22.9715	1.43122	-0.28041	1.39316	7.55496	-0.80208	-0.57141	1.4578	-3.78801	1.52854	14.0736	0.93264	-20.795	1.43906	2.28801	1.49424	-6.96124	1.43242	-16.4081	1.42009	-19.6719	1.53472	13.0768
1.4185	3.29713	1.45353	11.4217	-0.8201	-15.7357	1.36402	-2.58387	1.46671	-23.7353	0.94686	-22.9307	1.33347	17.7973	1.47396	23.4098	1.43225	18.032	-0.78781	-1.13405	1.49343	4.6803	1.56419	-25.5422	0.95399	-35.9366	1.47472		1.52986	-25.5191	1.468	19.6195	1.45569	-30.9866	1.57744
1.4576	-0.8041	1.48914	-8.27949	-0.80229	-8.64924	1.39968	15.8546	1.50587	-15.3265	0.97179	12.7229	1.36906	-4.31543	1.52027	23.7868	1.46782	18.087	-0.77356	-5.83819	1.53264	2.06893	1.60333	-1.62532	0.97892	-24.9196	1.5139	-7.85777	1.56904	28.3045	1.50716	-29.4133	1.50694	-14.7202	1.62366	-0.29449
1.49323	11.5712	1.52836	-28.8216	-0.78801	12.1472	1.43889	-33.2392	1.54148	10.0501	0.99315	-4.92117	1.41993	-3.36049	1.56302	-10.1541	1.50699	-18.026	-0.75931	5.38917	1.56832	-16.0864	1.63896	-9.45734	1.00028	31.3817	1.54956	9.67103	1.60466		1.54281	11.1443	1.54256	12.8276	1.66639	0.19542
1.53244	-8.0676	1.564	6.49514	-0.77376	11.3545	1.47455	-31.2801	1.58066	-16.467	1.01453	-26.6063	1.45553	3.89369	1.60925	-7.4324	1.54264	-38.0746	-0.74502	27.8469	1.60757	-34.6914	1.67806	-3.34009	1.02166		1.58872		1.64381	-11.8059	1.58196		1.59373	16.8179	1.71267	-6.45942
1.56813	1.51565	1.60315		-0.75949	-10.0073	1.51373	-5.35868	1.61631	17.6941	1.03588	-1.66944	1.50678	18.6577	1.65194	16.9637	1.58177	19.3494	-0.73075	8.32249	1.64316	28.3021	1.71366	10.8576	1.04301	-11.5675	1.62437	15.4782	1.6794	-26.2929	1.61762	12.1026	1.62934	-29.6947	1.75541	-31.0286
1.60741	-19.0521	1.6388		-0.74522	19.3367	1.54939	-0.75698	1.65544	7.45347	1.06082	2.6633	1.54238	22.7106	1.69822	1.0436	1.61743		-0.71293	25.9884	1.6824	6.87761	1.75278	-21.1365	1.06796	-16.0388	1.66355	-35.6458	1.71858	-13.0806	1.65676	15.0433	1.68057	-5.98984	1.80166	-34.1777
1.64296	12.144	1.67789	-28.0217	-0.73095	-9.76503	1.58854		1.69103	-0.17549	1.08219	-38.4732	1.59356	-28.436	1.74096	-12.7422	1.65657	15.3749	-0.69867	-17.8082	1.71804	-12.4821	1.7884	6.18149	1.08932	-21.2367	1.69921	11.6073	1.75419	39.8634	1.69242	-1.53267	1.71619	-5.67069	1.84438	-50.3873
1.6822	19.6928	1.71348	-19.8382	-0.71312	20.9423	1.6242	-16.7413	1.7302	7.44511	1.10358	-37.5836	1.62918		1.78721	-35.058	1.69222	2.44468	-0.68439	1.8237	1.75726	-13.3288	1.82757	-6.9192	1.11071	-21.9057	1.73838	6.95355	1.79334	28.46	1.73159	22.5723	1.76736	4.81255	1.89063	-5.25079
1.71785	-2.83023	1.75262	7.52388	-0.69888	-14.5289	1.66338	18.9936	1.76581	-19.4437	1.12493	13.5357	1.68041	-6.32365	1.82994	-36.941	1.73138	8.36818	-0.6701	1.51028	1.79291	-12.5076	1.86315	-6.09369	1.13206	-24.6287	1.77404	6.56406	1.82895	-2.82501	1.76723	-24.8456	1.80319	-2.17058	1.93334	19.9674
1.75706	-0.86892	1.78823	-30.1288	-0.68461	3.38155	1.69904	37.3269	1.80497	0.57013	1.14985	-2.95677	1.71602	8.6695	1.87617	-23.2067	1.76704	-14.681	-0.65588	-10.1651	1.83211	4.12307	1.90225	-15.361	1.15698	-3.6076	1.81322	-7.88545	1.86811	24.9634	1.80638	-0.95955	1.85612	-7.63857	1.97963	-4.16948
1.79271	4.20333	1.8274	13.188	-0.6703	5.847	1.73821	22.7279	1.84057	-3.59079	1.1691	-11.4216	1.7672	-12.3837	1.9189	-0.11538	1.80619	6.36345	-0.64166	-17.0779	1.86778	3.11667	1.93792	-16.514	1.17623	-40.7137	1.84884	-16.3622	1.90374	-19.7665	1.84204	-18.5615	1.89184	18.7515	2.02236	0.91614
1.83191	33.359	1.863	0.56345	-0.65606	25.2051	1.77385	8.97439	1.87972	15.5148	1.19045	-24.917	1.80303	14.9542	1.96519	14.2883	1.84185	-8.59444	-0.62392	-2.19527	1.90696	5.23367			1.19758	-40.9397	1.88801	23.2956	1.94289	-10.5888	1.88122	16.8235	1.94097	19.3603	2.06867	16.7119
1.86758	-24.2615	1.90208	3.86828	-0.64183	19.8029	1.81303	30.76	1.91535	20.4269	1.21184	2.91815	1.85595	-9.3791	2.00792	-13.006	1.88102	-1.86407	-0.60971	-4.93802	1.9426	25.5796			1.21897	-4.91183	1.92365	-8.22654			1.9169	15.623			2.11141	18.7004
1.90677	-5.68247	1.93772	-15.7511	-0.62409	21.2121	1.84867	-17.6173	1.95451	-17.3988	1.23319	11.884	1.89168	9.69619	2.05422	6.49025	1.91668	-10.8987	-0.5955	13.3973					1.24032	-11.3733	1.96277	-20.6362			1.95606	-46.7662			2.17693	12.0425
1.94243	-3.20456	1.97691	38.1732	-0.60988	-5.10552	1.88784	5.35938			1.2581	18.2135	1.94081	8.08479	2.09697	2.92212	1.95587	-17.1495	-0.58131	-2.54694					1.26524	-10.6472									2.21968	-24.3127
		4.0574	-14.4853	-0.59567	13.502	1.92347	47.4842			1.27944		1.97646	-36.8445	2.16249	-15.0621			-0.56709	27.1328					1.28657	20.4836									2.26593	8.91933
		4.07171	21.1789	-0.58146	19.3168	1.96259	-5.97717			1.30082	-9.05533			2.20523	6.78769			-0.55289	-16.4932					1.30795	45.8319									2.30863	-14.1819
		4.08598	-24.5536	-0.56726	20.4186	9.36006	-1.09466			1.32218	-6.63805			2.2515	-9.38866			-0.53514	-4.23624					1.32928	-31.2766									2.35485	-15.1927
		4.10027	-11.7193	-0.55306	13.4025	9.45264	17.9073			1.34705	14.3883			2.29421	10.4134			-0.52093	-2.80208					1.35416	2.07838									2.39752	-2.75779
		4.11455	-1.30077	-0.53531	-23.2357	9.54519	-17.1161			1.36839	5.64542			2.34043	10.7703			-0.50672	0.55399					1.3755	-17.5703									2.4438	17.7486
		4.12883	-3.36754	-0.52109	8.66107	9.63778				1.38975	33.2829			2.38311	15.3262			-0.49245	4.17188					1.39685	-7.12029									2.48657	7.72531
		4.14313	17.9281	-0.50689	23.4573	9.73039	23.3844			1.41106	-19.7284			2.42932	-20.4432			-0.47819	2.08677					1.41817	9.26418									2.53287	-16.3438
		4.15745	20.876	-0.49266	0.85231	9.82293	-1.24952			1.43595	2.70849			2.47209	-26.9657			-0.46398	-2.61977					1.44306										2.5756	4.85156
		4.17178	4.01688	-0.47837	-16.7772	9.9155	-20.4744			1.45728	-0.17017			2.51843	-9.49152			-0.44625	1.3164					1.46441	25.3771									2.62189	-0.6475
				-0.46416	-12.4527	10.0564	-30.8025			1.4787	-12.18			2.56116	-8.07085			-0.43201	17.9767					1.48583	21.496									2.66463	12.3663
				-0.44641	-11.8247	10.1516	12.2868			1.50006	11.5852			2.60743	28.7575			-0.41777	-44.9317					1.50719	7.68807									2.71088	9.37983
				-0.43221	-24.1893	10.2442	20.3227			1.525	3.77373			2.65017	20.8411			-0.40352						1.53213	10.7062									2.75362	37.7513
				-0.41797	16.6064	10.3369	18.7738			1.54639	-13.7118			2.69646	-8.25399			-0.38924						1.55352	19.7278									2.79988	28.1251
				-0.4037	-55.053	10.4295	29.4329			1.56777	9.19604			2.73918	-21.3475			-0.37498						1.5749	-48.5048									2.84262	-27.2613
				-0.38943		10.5221	-7.50844			1.58912	-27.3962			2.78544	19.0918			-0.35715						1.59625										2.88892	41.0098
				-0.37517		10.6147				1.61403	-2.83134			2.82817	-7.51217			-0.34292						1.62116	-0.52862									2.93168	8.61202
				-0.35735		10.7071	-3.55109			1.63539	2.96587			2.87447	-43.2548			-0.32868						1.64252	25.6994									2.97787	-4.23943
				-0.3431		10.7997	7.78183			1.65678	2.35522			2.91723	-54.6012			-0.3144	-23.3452					1.66391	-23.46
				-0.32887	-4.43925	10.8923	-4.4984			1.67813	-12.3755			2.96352	-1.68495			-0.30012	5.63685					1.68525	-6.90075
				-0.31459	-32.1119	10.9849	8.53057			1.70308	16.3889							-0.28588	-8.58821					1.71021	-21.1702
				-0.30031	0.27196	11.0775	18.6049			1.7244	25.2468							-0.2681	5.55023					1.73153	23.814
				-0.28608	22.1885	11.1701	-6.73583			1.74578	-33.3731							-0.25382	-20.4863					1.75291	-18.7175
				-0.26829	26.2521	11.2627	-6.84366			1.76714	-2.75598							-0.23958	-47.048					1.77427	-4.89433
				-0.25402	-18.9158	11.3746	21.9286			1.79205	-4.88773							-0.22535	1.37413					1.79918	6.65448
				-0.23978	20.6719	11.4671	10.737			1.8134	-0.40624							-0.21111	21.9438					1.82053	-23.776
				-0.22554	23.4141	11.5596	11.3762			1.83478	-15.5156							-0.19688	48.3075					1.84191	30.4425
				-0.21131	-9.9506	11.6522	6.38144			1.85613	-5.63376							-0.17911	33.0987					1.86326	-44.9489
				-0.19707	-15.8813	11.7448	-9.38891			1.88108	38.5021							-0.16487	1.94512					1.88821	-48.9595
				-0.17931	11.6656	11.8373	34.1645			1.90244	-5.76873							-0.15064	-36.0099					1.90957
				-0.16507	-36.9441	11.9298	-22.0542			1.92383	16.2413							-0.1364	17.823					1.93097	0.81322
				-0.15083		12.0224	13.9256			1.9452	-23.3691							-0.12216	31.0385					1.95233	48.6902
				-0.1366	-13.1479	12.1151	12.971			1.97013	-7.37809							-0.10792	-18.7202					1.97726	-2.78265
				-0.12236	7.56084	12.2077	30.3749			1.99148	5.84465							-0.09015	32.5618					1.99862	12.9736
				-0.10811	5.03016	12.3002	9.95584			2.01278	41.207							-0.07589	22.4499
				-0.09035	19.1707	12.9963	8.39234											-0.06161	-50.8286
				-0.07609	17.1652	13.0889	-9.63457											-0.04735	28.6053
				-0.06181	34.8257	13.1815	12.0771											-0.03307	2.27811
				-0.04753	0.25396	13.274	14.8922											-0.01878	4.29989
				-0.03326	-0.85834	13.3665	8.19291											-0.000972	-15.6364
				-0.01898	8.00155	13.459	-17.8648											0.01329	27.2558
				-0.00117	11.7602	13.5515	5.14702											0.02757	5.99916
				0.01309	-0.43006	13.644	-22.5995											0.04183	21.5336
				0.02737	11.3915	13.7366	-1.40981											0.05609	0.13754
				0.04164	-2.60196	13.8293	16.723											0.07037	0.27812
				0.0559	-14.5051	13.9218	13.3157											0.08818	16.4219
				0.07017	15.277	14.0144	-6.34458											0.10241	12.0384
				0.08799	-8.26183	14.107	-32.0449											0.11668	-37.1351
				0.10222	-14.5339	14.1995	-4.71567											0.13095	-4.79312
				0.11649	-11.3288	14.292	5.37044											0.14522	0.91067
				0.13076	-15.3297	14.3845	4.31893											0.15949	19.4428
				0.14503	-22.3367	14.4771	15.8158											0.17731	4.87947
				0.15931	18.3473	14.5697	9.33571											0.1916	5.13875
				0.17713	19.7917	14.6622	-3.5681											0.20587	25.2863
				0.1914	0.74563	14.7547	16.0304											0.22014	-6.51418
				0.20568	-10.9603	14.8471	3.30404											0.23441	-15.2138
				0.21995	30.8241	14.9397	10.8846											0.24868	30.5176
				0.23422	-3.45769	15.0322	16.1851											0.26648	-0.3631
				0.2485	1.774	15.1248	5.8854											0.28075	42.0898
				0.2663	-28.3556	15.2161	10.1821											0.29502	16.0533
				0.28057	5.86421	15.3087	4.62134											0.30929	-4.85244
				0.29484	-5.40528	15.4013	-23.9582											0.33177	-1.87186
				0.30911	-8.78763	15.4939	2.10651											0.34604	16.8448
				0.3316	5.28549	15.5865	-11.6434											0.36731	-8.12058
				0.34586	-3.40438	15.679	-12.0273											0.38157	9.46738
				0.36713	-16.295	15.7716	-2.94999											0.40652	1.50679
				0.38139	-24.5494	15.8642												0.42076	-13.2818
				0.40633	5.53037	15.9568	12.9237											0.44205	32.1583
				0.42058	-12.881	16.0276	-12.0183											0.45628	23.5413
				0.44188	6.32902	16.1203	46.1001											0.48117	-0.92271
				0.45611	25.6696	16.2129	-16.5055											0.49541	13.522
				0.481	6.74251	16.353	0.08288											0.51667	-23.4436
				0.49523	2.1342	16.4948	0.22273											0.53091	-1.54634
				0.51648	-13.8071	16.6366	-10.7155											0.55584	-19.5725
				0.53073	0.69583	16.7784	1.45125											0.57006	2.30096
				0.55566	19.2511	16.92	-0.10356											0.59131	-3.14376
				0.56988	-15.4834	17.0617	-1.41049											0.60554
				0.59113	22.6677	17.2034	1.07578											0.63044	-0.68822
				0.60537	25.2571	17.3451	-0.7763											0.64466	-21.9102
				0.63027														0.66591	18.4935
				0.64448	-7.61331													0.68014	20.5037
				0.66573	14.2814													0.70506	-4.87687
				0.67995	21.16													0.71927	-9.38503
				0.70488	1.38898													0.74059	-5.89489
				0.7191	-1.83693													0.75481	34.2273
				0.74041	-7.84735													0.77971	4.3377
				0.75464	-13.4302													0.79399	-0.3128
				0.77953	10.0129													0.81529	-17.9541
				0.7938	-11.3951													0.82955	25.624
				0.8151	-1.19107													0.85446	-10.9365
				0.82936	16.1978													0.86872	-8.97513
				0.85427	6.50278													0.89005	13.0921
				0.86853	16.9848													0.90431	-2.7853
				0.88986	-5.75835													0.92925	18.5036
				0.90412	-31.6108													0.94351	30.0883
				0.92906	-11.0659													0.96492	-3.82377
				0.94332	30.7188													0.97919	26.7995
				0.96473	17.4282													1.04209	-18.6598
				0.979	-6.95642													1.08493	30.1312
				1.02762	24.2199													1.13127	1.34666
				1.07046	-31.2273													1.17411	16.4863
				1.11681	-0.04875													1.22043	-7.60395
				1.15965	17.6949													1.26324	-42.3268
				1.20601	0.68541													1.34006	-10.2827
				1.24878	28.3164													1.37569	-22.5249
				1.29514	-27.2215													1.41486	18.5024
				1.33987	-8.6103													1.45056	22.8794
				1.37552	3.08213													1.48972	-19.7366
				1.41468	-24.0449													1.52536	-16.8245
				1.45037	10.0218													1.56456	8.03021
				1.48955	-4.57284													1.6002	-18.1195
				1.52517	10.3654													1.63939	-31.9387
				1.56438	34.6405													1.67499	-12.0522
				1.60001														1.71414	-7.17982
				1.63921														1.74976	4.66284
				1.67481	5.32825													1.78892	10.3587
				1.71396	21.2582													1.82458	4.10973
				1.74957	6.56514													1.86376
				1.78875	15.8619													1.89942	-15.6951
				1.8244	-13.9225													1.93867	-0.98624
				1.86359	-11.5017													1.97431	9.49987
				1.89924	-15.443
				1.93848	-16.6745
				1.97413	-17.6589

## Sheet: Acetate-auc-panG
Label	AUC	Pyr	Cond	AUC.a	umol	mol	mass.13C.g	perc.mol	perc.mass
S1P1	0.656242	C1	Drought	0.226255	0.00710804	7.10804e-09	9.24045e-08	0.000625934	0.000625934
S1P3	1.7903	C1	Drought	1.36031	0.0427355	4.27355e-08	5.55561e-07	0.00376328	0.00376328
S1P5	0.391679	C1	Drought	-0.0383069	-0.00120345	-1.20345e-09	-1.56448e-08	-0.000105976	-0.000105976
S2P1	0.190303	C1	Drought	-0.239683	-0.00752988	-7.52988e-09	-9.78884e-08	-0.000663081	-0.000663081
S2P3	1.17415	C1	Drought	0.744164	0.0233787	2.33787e-08	3.03923e-07	0.00205873	0.00205873
S2P5	1.12487	C1	Drought	0.694886	0.0218305	2.18305e-08	2.83797e-07	0.0019224	0.0019224
S3P1	2.19055	C1	Drought	0.694886	0.05531	5.531e-08	7.1903e-07	0.0048706	0.0048706
S3P3	0.191545	C1	Drought	0.694886	-0.00749087	-7.49087e-09	-9.73813e-08	-0.000659646	-0.000659646
S3P5	-0.063344	C1	Drought	0.694886	-0.0154985	-1.54985e-08	-2.0148e-07	-0.00136479	-0.00136479
S1P1	0.0474383	C1	Pre_Drought	0.694886	-0.0120181	-1.20181e-08	-1.56236e-07	-0.00105832	-0.00105832
S1P3	0.0966629	C1	Pre_Drought	0.694886	-0.0104717	-1.04717e-08	-1.36132e-07	-0.000922137	-0.000922137
S1P5	0.00776407	C1	Pre_Drought	0.694886	-0.0132645	-1.32645e-08	-1.72439e-07	-0.00116807	-0.00116807
S2P1	-0.0833234	C1	Pre_Drought	0.694886	-0.0161261	-1.61261e-08	-2.0964e-07	-0.00142007	-0.00142007
S2P3	-0.071058	C1	Pre_Drought	0.694886	-0.0157408	-1.57408e-08	-2.04631e-07	-0.00138614	-0.00138614
S2P7	-0.141377	C1	Pre_Drought	0.694886	-0.01795	-1.795e-08	-2.33349e-07	-0.00158067	-0.00158067
S3P1	-0.168977	C1	Pre_Drought	0.694886	-0.018817	-1.8817e-08	-2.44621e-07	-0.00165703	-0.00165703
S3P3	-0.109302	C1	Pre_Drought	0.694886	-0.0169423	-1.69423e-08	-2.20249e-07	-0.00149194	-0.00149194
S3P5	0.032179	C1	Pre_Drought	0.694886	-0.0124975	-1.24975e-08	-1.62468e-07	-0.00110053	-0.00110053
S1P2	0.036155	C2	Drought	0.694886	-0.0123726	-1.23726e-08	-1.60844e-07	-0.00108953	-0.00108953
S1P4	0.0947512	C2	Drought	0.694886	-0.0105317	-1.05317e-08	-1.36913e-07	-0.000927425	-0.000927425
S1P6	1.09803	C2	Drought	0.694886	0.0209871	2.09871e-08	2.72833e-07	0.00184813	0.00184813
S2P2	3.90905	C2	Drought	0.694886	0.109298	1.09298e-07	1.42088e-06	0.00962481	0.00962481
S2P4	2.25483	C2	Drought	0.694886	0.0573294	5.73294e-08	7.45282e-07	0.00504843	0.00504843
S2P6	0.0614323	C2	Drought	0.694886	-0.0115785	-1.15785e-08	-1.5052e-07	-0.0010196	-0.0010196
S3P2	0.928292	C2	Drought	0.694886	0.0156548	1.56548e-08	2.03512e-07	0.00137856	0.00137856
S3P4	1.3985	C2	Drought	0.694886	0.0304269	3.04269e-08	3.9555e-07	0.00267939	0.00267939
S3P6	0.763915	C2	Drought	0.694886	0.0104907	1.04907e-08	1.36379e-07	0.00092381	0.00092381
S1P2	0.108555	C2	Pre_Drought	0.694886	-0.0100981	-1.00981e-08	-1.31275e-07	-0.000889238	-0.000889238
S1P4	-0.0421159	C2	Pre_Drought	0.694886	-0.0148316	-1.48316e-08	-1.9281e-07	-0.00130607	-0.00130607
S1P6	0.030317	C2	Pre_Drought	0.694886	-0.012556	-1.2556e-08	-1.63228e-07	-0.00110568	-0.00110568
S2P4	-0.0301541	C2	Pre_Drought	0.694886	-0.0144558	-1.44558e-08	-1.87925e-07	-0.00127298	-0.00127298
S2P6	-0.0930813	C2	Pre_Drought	0.694886	-0.0164327	-1.64327e-08	-2.13625e-07	-0.00144706	-0.00144706
S2P8	-0.0485168	C2	Pre_Drought	0.694886	-0.0150327	-1.50327e-08	-1.95425e-07	-0.00132378	-0.00132378
S3P2	-0.0764771	C2	Pre_Drought	0.694886	-0.0159111	-1.59111e-08	-2.06844e-07	-0.00140113	-0.00140113
S3P4	-0.0446701	C2	Pre_Drought	0.694886	-0.0149118	-1.49118e-08	-1.93853e-07	-0.00131313	-0.00131313
S3P6	-0.0370966	C2	Pre_Drought	0.694886	-0.0146739	-1.46739e-08	-1.9076e-07	-0.00129218	-0.00129218

[truncated: 2 more sheets: Acetone-auc-panH, Diacetyl-auc-PanI]
