# Supplementary material for: Drought re-routes soil microbial carbon metabolism towards emission of volatile metabolites in an artificial tropical rainforest
Source: Nat Microbiol. 2023 Jul 31;8(8):1480–94. doi: 10.1038/s41564-023-01432-9 (PMC10390333; doi:10.1038/s41564-023-01432-9)
Supplement: Supplementary file 6 — DESeq2 results of VOC cycling genes in Fig. 3. [file 41564_2023_1432_MOESM6_ESM.xlsx]

## Sheet: drought0h-vs-predrought0h-fig3
	KO	baseMean	log2FoldChange	lfcSE	stat	pvalue	padj	Activity	VOC	VOC_alt	gene_name	Priority	Significance	datExpr
1	K00004	2.05202	-0.548269	2.76423	-0.198344	0.842776	NA	consume	Diacetyl	Diacetyl	BDH	yes	NA	K00004
2	K00156	211.436	6.601	1.31143	5.03343	4.81775e-07	2.21436e-05	produce	Acetate	Acetate	poxB	yes	Sig.D	K00156
3	K00158	187.652	6.44001	1.37953	4.66827	3.03747e-06	9.79718e-05	produce	Acetate	Acetate	poxL	yes	Sig.D	K00158
4	K00925	75.04	0.551494	1.01041	0.545811	0.585196	0.775076	consume	Acetate	Acetate	ackA	yes	NA	K00925
5	K01026	9.37508	-0.134179	1.77335	-0.0756642	0.939686	0.985799	produce	Acetate	Acetate	pct	yes	NA	K01026
6	K01067	18.7497	19.2763	2.35522	8.18453	2.73371e-16	8.37655e-14	produce	Acetate	Acetate	ACH1	yes	Sig.D	K01067
7	K01512	65.2108	0.966657	1.22832	0.786976	0.431296	0.656405	produce	Acetate	Acetate	acyP	yes	NA	K01512
8	K01574	5.5043	-1.81262	1.87958	-0.964379	0.334856	0.565839	produce	Acetone	Acetone	adc	yes	NA	K01574
9	K01652	1210.26	-0.994132	0.344546	-2.88534	0.00390988	0.0287532	produce	Diacetyl	Diacetyl	ilvB	yes	Sig.PD	K01652
10	K01895	729.514	-1.01374	0.500593	-2.02508	0.0428589	0.156203	consume	Acetate	Acetate	acs	yes	NA	K01895
11	K03366	12.1645	-1.62562	1.29278	-1.25746	0.208587	0.42827	consume	Diacetyl	Diacetyl	butA	yes	NA	K03366
12	K10854	179.904	-28.7943	3.42697	-8.40225	4.37991e-17	2.01312e-14	consume	Acetone	Acetone	acxB	yes	Sig.PD	K10854
13	K10855	40.2807	-8.80142	2.50575	-3.51248	0.000443938	0.00538733	consume	Acetone	Acetone	acxA	yes	Sig.PD	K10855
14	K10856	23.8791	-8.66082	2.56135	-3.38135	0.000721294	0.00809792	consume	Acetone	Acetone	acxC	yes	Sig.PD	K10856
15	K18118	58.5023	2.23231	1.52827	1.46068	0.144103	0.342735	produce	Acetate	Acetate	aarC	yes	NA	K18118
16	K18371	14.7701	-19.8951	2.45539	-8.10263	5.37856e-16	1.41264e-13	consume	Acetone	Acetone	acmA	yes	Sig.PD	K18371
17	K18372	1.32922	-2.80772	4.29483	-0.653745	0.513276	NA	consume	Acetone	Acetone	acmB	yes	NA	K18372
18	K18382	14.6593	-1.07529	1.70619	-0.63023	0.528544	0.736158	consume	Acetone	Acetone	ald1	yes	NA	K18382

## Sheet: drought48h-vs-predrought48h
	KO	baseMean	log2FoldChange	lfcSE	stat	pvalue	padj	Activity	VOC	VOC_alt	gene_name	Priority	Significance	datExpr
1	K00004	2.05202	0.179053	2.67694	0.0668871	0.946672	NA	consume	Diacetyl	Diacetyl	BDH	yes	NA	K00004
2	K00156	211.436	1.90937	1.25754	1.51834	0.128929	0.423481	produce	Acetate	Acetate	poxB	yes	NA	K00156
3	K00158	187.652	1.84623	1.32751	1.39075	0.164302	0.476381	produce	Acetate	Acetate	poxL	yes	NA	K00158
4	K00925	75.04	-1.59021	0.994117	-1.59962	0.109682	0.39048	consume	Acetate	Acetate	ackA	yes	NA	K00925
5	K01026	9.37508	-0.94036	1.63417	-0.575437	0.564996	0.82913	produce	Acetate	Acetate	pct	yes	NA	K01026
6	K01067	18.7497	1.35958	2.19385	0.619723	0.53544	0.813394	produce	Acetate	Acetate	ACH1	yes	NA	K01067
7	K01512	65.2108	-0.655304	1.2227	-0.535948	0.591994	0.834694	produce	Acetate	Acetate	acyP	yes	NA	K01512
8	K01574	5.5043	1.83746	1.63755	1.12208	0.261829	0.59567	produce	Acetone	Acetone	adc	yes	NA	K01574
9	K01652	1210.26	-0.42249	0.341761	-1.23621	0.216379	0.539746	produce	Diacetyl	Diacetyl	ilvB	yes	NA	K01652
10	K01895	729.514	-0.249674	0.497011	-0.50235	0.615421	0.844436	consume	Acetate	Acetate	acs	yes	NA	K01895
11	K03366	12.1645	-0.10315	1.32642	-0.0777657	0.938014	0.979165	consume	Diacetyl	Diacetyl	butA	yes	NA	K03366
12	K10854	179.904	-2.41441	3.3389	-0.723115	0.469609	0.774906	consume	Acetone	Acetone	acxB	yes	NA	K10854
13	K10855	40.2807	-1.25524	2.38624	-0.526035	0.598864	0.837298	consume	Acetone	Acetone	acxA	yes	NA	K10855
14	K10856	23.8791	-2.16833	2.48063	-0.874106	0.382061	0.709592	consume	Acetone	Acetone	acxC	yes	NA	K10856
15	K18118	58.5023	0.0453292	1.47877	0.0306533	0.975546	0.995413	produce	Acetate	Acetate	aarC	yes	NA	K18118
16	K18371	14.7701	-0.293391	2.28347	-0.128485	0.897765	0.973548	consume	Acetone	Acetone	acmA	yes	NA	K18371
17	K18372	1.32922	-2.81135	4.30338	-0.653287	0.513571	NA	consume	Acetone	Acetone	acmB	yes	NA	K18372
18	K18382	14.6593	2.08333	1.48625	1.40173	0.160995	0.471989	consume	Acetone	Acetone	ald1	yes	NA	K18382

## Sheet: drought6h vs predrought6h
	KO	baseMean	log2FoldChange	lfcSE	stat	pvalue	padj	Activity	VOC	VOC_alt	gene_name	Priority	Significance
1	K00004	2.05202	-1.69875	2.75234	-0.617203	0.537101	1	consume	Diacetyl	Diacetyl	BDH	yes	NA
2	K00156	211.436	5.46658	1.33529	4.09394	4.24109e-05	0.00653246	produce	Acetate	Acetate	poxB	yes	Sig.D
3	K00158	187.652	5.50625	1.41006	3.90498	9.42348e-05	0.0113594	produce	Acetate	Acetate	poxL	yes	Sig.D
4	K00925	75.04	-0.787529	1.03675	-0.759613	0.447486	1	consume	Acetate	Acetate	ackA	yes	NA
5	K01026	9.37508	-1.71615	1.71988	-0.997829	0.318362	1	produce	Acetate	Acetate	pct	yes	NA
6	K01067	18.7497	-3.42396	2.31694	-1.4778	0.139463	1	produce	Acetate	Acetate	ACH1	yes	NA
7	K01512	65.2108	-0.341196	1.27901	-0.266767	0.789649	1	produce	Acetate	Acetate	acyP	yes	NA
8	K01574	5.5043	-0.891317	1.73376	-0.514095	0.607186	1	produce	Acetone	Acetone	adc	yes	NA
9	K01652	1210.26	-0.645839	0.35843	-1.80186	0.0715678	0.843613	produce	Diacetyl	Diacetyl	ilvB	yes	NA
10	K01895	729.514	-0.750129	0.522516	-1.43561	0.151114	1	consume	Acetate	Acetate	acs	yes	NA
11	K03366	12.1645	1.07109	1.319	0.812048	0.416764	1	consume	Diacetyl	Diacetyl	butA	yes	NA
12	K10854	179.904	6.13702	3.54502	1.73116	0.0834225	0.891146	consume	Acetone	Acetone	acxB	yes	NA
13	K10855	40.2807	-0.988	2.56514	-0.385164	0.700116	1	consume	Acetone	Acetone	acxA	yes	NA
14	K10856	23.8791	-0.300154	2.64653	-0.113414	0.909702	1	consume	Acetone	Acetone	acxC	yes	NA
15	K18118	58.5023	1.44776	1.55365	0.931846	0.351416	1	produce	Acetate	Acetate	aarC	yes	NA
16	K18371	14.7701	-2.30274	2.43726	-0.944806	0.344758	1	consume	Acetone	Acetone	acmA	yes	NA
17	K18372	1.32922	-5.4739	4.48659	-1.22006	0.222442	1	consume	Acetone	Acetone	acmB	yes	NA
18	K18382	14.6593	-2.36907	1.70156	-1.3923	0.163832	1	consume	Acetone	Acetone	ald1	yes	NA
