# Supplementary material for: Drought re-routes soil microbial carbon metabolism towards emission of volatile metabolites in an artificial tropical rainforest
Source: Nat Microbiol. 2023 Jul 31;8(8):1480–94. doi: 10.1038/s41564-023-01432-9 (PMC10390333; doi:10.1038/s41564-023-01432-9)
Supplement: Supplementary file 7 — WGCNA eigengene expression for pink, red, green and magenta modules. [file 41564_2023_1432_MOESM7_ESM.xlsx]

## Sheet: ME-pink
	SampleID	ME.pink	Condition	Site	Time	Condition_Time
1	X3300044942_Site3_PreDrought_6hr	-0.120095	PreDrought	Site3	6hr	PreDrought_6hr
2	X3300044943_Site3_PreDrought_48hr	-0.153291	PreDrought	Site3	48hr	PreDrought_48hr
3	X3300044944_Site3_PreDrought_0hr	-0.132903	PreDrought	Site3	0hr	PreDrought_0hr
4	X3300044945_Site3_Drought_6hr	0.204711	Drought	Site3	6hr	Drought_6hr
5	X3300045458_Site1_PreDrought_48hr	-0.10716	PreDrought	Site1	48hr	PreDrought_48hr
6	X3300045459_Site1_Drought_6hr	0.0483491	Drought	Site1	6hr	Drought_6hr
7	X3300045460_Site1_Drought_48hr	0.186418	Drought	Site1	48hr	Drought_48hr
8	X3300045461_Site2_PreDrought_0hr	-0.198517	PreDrought	Site2	0hr	PreDrought_0hr
9	X3300045462_Site2_PreDrought_6hr	-0.153314	PreDrought	Site2	6hr	PreDrought_6hr
10	X3300045463_Site2_PreDrought_48hr	-0.1312	PreDrought	Site2	48hr	PreDrought_48hr
11	X3300045464_Site2_Drought_0hr	0.0527309	Drought	Site2	0hr	Drought_0hr
12	X3300045465_Site2_Drought_48hr	0.138351	Drought	Site2	48hr	Drought_48hr
13	X3300045466_Site2_Pre_drought_0hr	-0.17087	PreDrought	Site2	0hr	PreDrought_0hr
14	X3300045467_Site2_PreDrought_6hr	-0.0736049	PreDrought	Site2	6hr	PreDrought_6hr
15	X3300045468_Site2_PreDrought_48hr	0.13535	PreDrought	Site2	48hr	PreDrought_48hr
16	X3300045469_Site2_Drought_0hr	0.287264	Drought	Site2	0hr	Drought_0hr
17	X3300045470_Site2_Drought_6hr	0.0350424	Drought	Site2	6hr	Drought_6hr
18	X3300045471_Site3_Drought_6hr	0.0237145	Drought	Site3	6hr	Drought_6hr
19	X3300045472_Site3_Drought_48hr	-0.00152675	Drought	Site3	48hr	Drought_48hr
20	X3300045473_Site2_Drought_48hr	0.155522	Drought	Site2	48hr	Drought_48hr
21	X3300048052_Site3_PreDrought_0hr	-0.230444	PreDrought	Site3	0hr	PreDrought_0hr
22	X3300048053_Site3_PreDrought_48hr	-0.292975	PreDrought	Site3	48hr	PreDrought_48hr
23	X3300048054_Site3_Drought_0hr	0.249374	Drought	Site3	0hr	Drought_0hr
24	X3300048092_Site1_PreDrought_0hr	-0.176988	PreDrought	Site1	0hr	PreDrought_0hr
25	X3300048093_Site1_PreDrought_6hr	-0.0878141	PreDrought	Site1	6hr	PreDrought_6hr
26	X3300048094_Site1_PreDrought_48hr	-0.126288	PreDrought	Site1	48hr	PreDrought_48hr
27	X3300048095_Site1_Drought_6hr	0.118829	Drought	Site1	6hr	Drought_6hr
28	X3300048096_Site1_Drought_48hr	0.192103	Drought	Site1	48hr	Drought_48hr
29	X3300048099_Site1_PreDrought_0hr	-0.156213	PreDrought	Site1	0hr	PreDrought_0hr
30	X3300048100_Site1_PreDrought_6hr	-0.161701	PreDrought	Site1	6hr	PreDrought_6hr
31	X3300049511_Site2_Drought_6hr	-0.141197	Drought	Site2	6hr	Drought_6hr
32	X3300049512_Site3_Drought_0hr	0.32171	Drought	Site3	0hr	Drought_0hr
33	X3300049557_Site3_Drought_48hr	0.24853	Drought	Site3	48hr	Drought_48hr
34	X3300049628_Site1_Drought_0hr	0.218103	Drought	Site1	0hr	Drought_0hr

## Sheet: ME-magenta
	SampleID	ME.magenta	Condition	Site	Time	Condition_Time
1	X3300044942_Site3_PreDrought_6hr	0.018731	PreDrought	Site3	6hr	PreDrought_6hr
2	X3300044943_Site3_PreDrought_48hr	-0.0144405	PreDrought	Site3	48hr	PreDrought_48hr
3	X3300044944_Site3_PreDrought_0hr	0.113319	PreDrought	Site3	0hr	PreDrought_0hr
4	X3300044945_Site3_Drought_6hr	0.0960984	Drought	Site3	6hr	Drought_6hr
5	X3300045458_Site1_PreDrought_48hr	-0.137532	PreDrought	Site1	48hr	PreDrought_48hr
6	X3300045459_Site1_Drought_6hr	-0.281362	Drought	Site1	6hr	Drought_6hr
7	X3300045460_Site1_Drought_48hr	-0.231766	Drought	Site1	48hr	Drought_48hr
8	X3300045461_Site2_PreDrought_0hr	0.023914	PreDrought	Site2	0hr	PreDrought_0hr
9	X3300045462_Site2_PreDrought_6hr	-0.0370596	PreDrought	Site2	6hr	PreDrought_6hr
10	X3300045463_Site2_PreDrought_48hr	-0.0885498	PreDrought	Site2	48hr	PreDrought_48hr
11	X3300045464_Site2_Drought_0hr	-0.140042	Drought	Site2	0hr	Drought_0hr
12	X3300045465_Site2_Drought_48hr	-0.0950032	Drought	Site2	48hr	Drought_48hr
13	X3300045466_Site2_Pre_drought_0hr	0.0126266	PreDrought	Site2	0hr	PreDrought_0hr
14	X3300045467_Site2_PreDrought_6hr	0.036478	PreDrought	Site2	6hr	PreDrought_6hr
15	X3300045468_Site2_PreDrought_48hr	-0.202035	PreDrought	Site2	48hr	PreDrought_48hr
16	X3300045469_Site2_Drought_0hr	0.568719	Drought	Site2	0hr	Drought_0hr
17	X3300045470_Site2_Drought_6hr	0.130894	Drought	Site2	6hr	Drought_6hr
18	X3300045471_Site3_Drought_6hr	0.122827	Drought	Site3	6hr	Drought_6hr
19	X3300045472_Site3_Drought_48hr	-0.00813317	Drought	Site3	48hr	Drought_48hr
20	X3300045473_Site2_Drought_48hr	0.0207549	Drought	Site2	48hr	Drought_48hr
21	X3300048052_Site3_PreDrought_0hr	0.0536201	PreDrought	Site3	0hr	PreDrought_0hr
22	X3300048053_Site3_PreDrought_48hr	-0.244209	PreDrought	Site3	48hr	PreDrought_48hr
23	X3300048054_Site3_Drought_0hr	0.407918	Drought	Site3	0hr	Drought_0hr
24	X3300048092_Site1_PreDrought_0hr	-0.0954149	PreDrought	Site1	0hr	PreDrought_0hr
25	X3300048093_Site1_PreDrought_6hr	-0.0927107	PreDrought	Site1	6hr	PreDrought_6hr
26	X3300048094_Site1_PreDrought_48hr	-0.102141	PreDrought	Site1	48hr	PreDrought_48hr
27	X3300048095_Site1_Drought_6hr	-0.0116855	Drought	Site1	6hr	Drought_6hr
28	X3300048096_Site1_Drought_48hr	-0.0119591	Drought	Site1	48hr	Drought_48hr
29	X3300048099_Site1_PreDrought_0hr	-0.121321	PreDrought	Site1	0hr	PreDrought_0hr
30	X3300048100_Site1_PreDrought_6hr	-0.175354	PreDrought	Site1	6hr	PreDrought_6hr
31	X3300049511_Site2_Drought_6hr	0.00958869	Drought	Site2	6hr	Drought_6hr
32	X3300049512_Site3_Drought_0hr	0.221527	Drought	Site3	0hr	Drought_0hr
33	X3300049557_Site3_Drought_48hr	0.174502	Drought	Site3	48hr	Drought_48hr
34	X3300049628_Site1_Drought_0hr	0.0792007	Drought	Site1	0hr	Drought_0hr

## Sheet: ME-green
	SampleID	ME.green	Condition	Site	Time	Condition_Time
1	X3300044942_Site3_PreDrought_6hr	-0.0337581	PreDrought	Site3	6hr	PreDrought_6hr
2	X3300044943_Site3_PreDrought_48hr	-0.106153	PreDrought	Site3	48hr	PreDrought_48hr
3	X3300044944_Site3_PreDrought_0hr	-0.105834	PreDrought	Site3	0hr	PreDrought_0hr
4	X3300044945_Site3_Drought_6hr	-0.0148844	Drought	Site3	6hr	Drought_6hr
5	X3300045458_Site1_PreDrought_48hr	-0.00701402	PreDrought	Site1	48hr	PreDrought_48hr
6	X3300045459_Site1_Drought_6hr	0.155491	Drought	Site1	6hr	Drought_6hr
7	X3300045460_Site1_Drought_48hr	0.354694	Drought	Site1	48hr	Drought_48hr
8	X3300045461_Site2_PreDrought_0hr	-0.123269	PreDrought	Site2	0hr	PreDrought_0hr
9	X3300045462_Site2_PreDrought_6hr	-0.0766029	PreDrought	Site2	6hr	PreDrought_6hr
10	X3300045463_Site2_PreDrought_48hr	-0.0899844	PreDrought	Site2	48hr	PreDrought_48hr
11	X3300045464_Site2_Drought_0hr	0.221283	Drought	Site2	0hr	Drought_0hr
12	X3300045465_Site2_Drought_48hr	0.464492	Drought	Site2	48hr	Drought_48hr
13	X3300045466_Site2_Pre_drought_0hr	-0.190103	PreDrought	Site2	0hr	PreDrought_0hr
14	X3300045467_Site2_PreDrought_6hr	-0.0961177	PreDrought	Site2	6hr	PreDrought_6hr
15	X3300045468_Site2_PreDrought_48hr	-0.106503	PreDrought	Site2	48hr	PreDrought_48hr
16	X3300045469_Site2_Drought_0hr	0.00764995	Drought	Site2	0hr	Drought_0hr
17	X3300045470_Site2_Drought_6hr	-0.0629796	Drought	Site2	6hr	Drought_6hr
18	X3300045471_Site3_Drought_6hr	-0.0687809	Drought	Site3	6hr	Drought_6hr
19	X3300045472_Site3_Drought_48hr	-0.113978	Drought	Site3	48hr	Drought_48hr
20	X3300045473_Site2_Drought_48hr	0.143629	Drought	Site2	48hr	Drought_48hr
21	X3300048052_Site3_PreDrought_0hr	-0.230629	PreDrought	Site3	0hr	PreDrought_0hr
22	X3300048053_Site3_PreDrought_48hr	-0.209256	PreDrought	Site3	48hr	PreDrought_48hr
23	X3300048054_Site3_Drought_0hr	-0.200379	Drought	Site3	0hr	Drought_0hr
24	X3300048092_Site1_PreDrought_0hr	-0.107195	PreDrought	Site1	0hr	PreDrought_0hr
25	X3300048093_Site1_PreDrought_6hr	-0.0584109	PreDrought	Site1	6hr	PreDrought_6hr
26	X3300048094_Site1_PreDrought_48hr	-0.0616355	PreDrought	Site1	48hr	PreDrought_48hr
27	X3300048095_Site1_Drought_6hr	0.00383842	Drought	Site1	6hr	Drought_6hr
28	X3300048096_Site1_Drought_48hr	0.333918	Drought	Site1	48hr	Drought_48hr
29	X3300048099_Site1_PreDrought_0hr	-0.00982193	PreDrought	Site1	0hr	PreDrought_0hr
30	X3300048100_Site1_PreDrought_6hr	0.0270562	PreDrought	Site1	6hr	PreDrought_6hr
31	X3300049511_Site2_Drought_6hr	-0.0509378	Drought	Site2	6hr	Drought_6hr
32	X3300049512_Site3_Drought_0hr	0.0944963	Drought	Site3	0hr	Drought_0hr
33	X3300049557_Site3_Drought_48hr	0.385774	Drought	Site3	48hr	Drought_48hr
34	X3300049628_Site1_Drought_0hr	-0.0680955	Drought	Site1	0hr	Drought_0hr

## Sheet: ME-brown
	SampleID	ME.brown	Condition	Site	Time	Condition_Time
1	X3300044942_Site3_PreDrought_6hr	0.0891437	PreDrought	Site3	6hr	PreDrought_6hr
2	X3300044943_Site3_PreDrought_48hr	0.152218	PreDrought	Site3	48hr	PreDrought_48hr
3	X3300044944_Site3_PreDrought_0hr	0.229746	PreDrought	Site3	0hr	PreDrought_0hr
4	X3300044945_Site3_Drought_6hr	-0.163741	Drought	Site3	6hr	Drought_6hr
5	X3300045458_Site1_PreDrought_48hr	0.0827868	PreDrought	Site1	48hr	PreDrought_48hr
6	X3300045459_Site1_Drought_6hr	-0.357781	Drought	Site1	6hr	Drought_6hr
7	X3300045460_Site1_Drought_48hr	-0.257342	Drought	Site1	48hr	Drought_48hr
8	X3300045461_Site2_PreDrought_0hr	0.207377	PreDrought	Site2	0hr	PreDrought_0hr
9	X3300045462_Site2_PreDrought_6hr	0.113339	PreDrought	Site2	6hr	PreDrought_6hr
10	X3300045463_Site2_PreDrought_48hr	0.120374	PreDrought	Site2	48hr	PreDrought_48hr
11	X3300045464_Site2_Drought_0hr	-0.250495	Drought	Site2	0hr	Drought_0hr
12	X3300045465_Site2_Drought_48hr	-0.273495	Drought	Site2	48hr	Drought_48hr
13	X3300045466_Site2_Pre_drought_0hr	0.238129	PreDrought	Site2	0hr	PreDrought_0hr
14	X3300045467_Site2_PreDrought_6hr	0.120471	PreDrought	Site2	6hr	PreDrought_6hr
15	X3300045468_Site2_PreDrought_48hr	-0.403977	PreDrought	Site2	48hr	PreDrought_48hr
16	X3300045469_Site2_Drought_0hr	-0.0600344	Drought	Site2	0hr	Drought_0hr
17	X3300045470_Site2_Drought_6hr	-0.0250814	Drought	Site2	6hr	Drought_6hr
18	X3300045471_Site3_Drought_6hr	-0.0177152	Drought	Site3	6hr	Drought_6hr
19	X3300045472_Site3_Drought_48hr	0.105396	Drought	Site3	48hr	Drought_48hr
20	X3300045473_Site2_Drought_48hr	-0.0680582	Drought	Site2	48hr	Drought_48hr
21	X3300048052_Site3_PreDrought_0hr	0.142405	PreDrought	Site3	0hr	PreDrought_0hr
22	X3300048053_Site3_PreDrought_48hr	-0.0705586	PreDrought	Site3	48hr	PreDrought_48hr
23	X3300048054_Site3_Drought_0hr	-0.204944	Drought	Site3	0hr	Drought_0hr
24	X3300048092_Site1_PreDrought_0hr	0.164658	PreDrought	Site1	0hr	PreDrought_0hr
25	X3300048093_Site1_PreDrought_6hr	0.121527	PreDrought	Site1	6hr	PreDrought_6hr
26	X3300048094_Site1_PreDrought_48hr	0.152109	PreDrought	Site1	48hr	PreDrought_48hr
27	X3300048095_Site1_Drought_6hr	-0.0360952	Drought	Site1	6hr	Drought_6hr
28	X3300048096_Site1_Drought_48hr	-0.0796785	Drought	Site1	48hr	Drought_48hr
29	X3300048099_Site1_PreDrought_0hr	0.188628	PreDrought	Site1	0hr	PreDrought_0hr
30	X3300048100_Site1_PreDrought_6hr	0.100235	PreDrought	Site1	6hr	PreDrought_6hr
31	X3300049511_Site2_Drought_6hr	0.101177	Drought	Site2	6hr	Drought_6hr
32	X3300049512_Site3_Drought_0hr	-0.0716512	Drought	Site3	0hr	Drought_0hr
33	X3300049557_Site3_Drought_48hr	-0.146311	Drought	Site3	48hr	Drought_48hr
34	X3300049628_Site1_Drought_0hr	0.0572402	Drought	Site1	0hr	Drought_0hr
