# Supplementary material for: Drought re-routes soil microbial carbon metabolism towards emission of volatile metabolites in an artificial tropical rainforest
Source: Nat Microbiol. 2023 Jul 31;8(8):1480–94. doi: 10.1038/s41564-023-01432-9 (PMC10390333; doi:10.1038/s41564-023-01432-9)
Supplement: Supplementary file 8 — CO2 flux and CO2 C1-C2 ratios. [file 41564_2023_1432_MOESM8_ESM.xlsx]

## Sheet: CO2-flux
Label	Condition	Pyruv	Trel	Flux
S2.P1	pre_drought	C1	-12.0075	5.56162
S1.P5	pre_drought	C1	-11.9222	1.56015
S1.P2	pre_drought	C2	-11.9169	0.523272
S1.P5	drought	C1	-11.8742	1.42682
S3.P5	pre_drought	C1	-11.8733	0.662155
S1.P2	drought	C2	-11.8689	1.11232
S3.P2	drought	C2	-11.8136	2.43095
S1.P3	pre_drought	C1	-11.7608	1.06882
S1.P6	drought	C2	-11.75	1.36882
S1.P1	pre_drought	C1	-11.5878	1.35704
S1.P5	pre_drought	C1	-11.5789	1.56543
S1.P2	pre_drought	C2	-11.5747	0.951091
S1.P5	drought	C1	-11.5317	1.41486
S1.P2	drought	C2	-11.5283	1.09281
S3.P1	pre_drought	C1	-11.4267	1.37382
S3.P6	pre_drought	C2	-11.4267	1.29475
S2.P4	pre_drought	C2	-11.3186	1.77729
S2.P3	drought	C1	-11.31	1.28135
S2.P5	drought	C1	-11.2417	13.3539
S1.P5	pre_drought	C1	-11.2378	1.65451
S1.P2	pre_drought	C2	-11.2342	0.932576
S3.P3	drought	C1	-11.2094	2.16195
S1.P5	drought	C1	-11.1908	1.39546
S1.P2	drought	C2	-11.1867	1.14281
S3.P2	pre_drought	C2	-11.1853	1.92152
S2.P7	pre_drought	C1	-11.075	0.906126
S2.P3	pre_drought	C1	-11.0606	2.214
S1.P1	drought	C1	-11.0039	1.45764
S1.P6	pre_drought	C2	-10.9056	1.69467
S2.P1	drought	C1	-10.8986	6.03155
S1.P4	pre_drought	C2	-10.8956	1.57983
S1.P5	drought	C1	-10.8492	1.38449
S3.P1	drought	C1	-10.8478	2.7054
S1.P2	drought	C2	-10.845	1.00261
S1.P5	pre_drought	C1	-10.8122	1.66017
S1.P2	pre_drought	C2	-10.8086	0.909398
S3.P4	pre_drought	C2	-10.7375	1.22394
S2.P6	drought	C2	-10.6631	NA
S3.P5	drought	C1	-10.6247	1.56854
S1.P3	drought	C1	-10.5583	1.51944
S2.P2	drought	C2	-10.5544	0.242679
S3.P6	drought	C2	-10.5194	0.939294
S1.P5	drought	C1	-10.5075	1.42279
S1.P2	drought	C2	-10.5031	1.03327
S1.P5	pre_drought	C1	-10.4714	1.83794
S1.P2	pre_drought	C2	-10.4669	1.00723
S2.P8	pre_drought	C2	-10.3867	7.85907
S2.P6	pre_drought	C2	-10.3711	1.33629
S3.P3	pre_drought	C1	-10.3203	NA
S1.P4	drought	C2	-10.3147	1.49958
S2.P1	pre_drought	C1	-10.2117	5.27874
S2.P4	drought	C2	-10.2097	1.31147
S1.P5	drought	C1	-10.1656	1.39009
S1.P2	drought	C2	-10.1614	1.02112
S1.P5	pre_drought	C1	-10.1294	1.87768
S3.P5	pre_drought	C1	-10.0822	NA
S3.P2	drought	C2	-9.93639	2.34064
S1.P1	pre_drought	C1	-9.7925	1.53891
S1.P5	drought	C1	-9.655	1.33169
S1.P2	drought	C2	-9.65056	1.05392
S3.P6	pre_drought	C2	-9.63167	7.30845
S3.P1	pre_drought	C1	-9.63111	1.38631
S2.P4	pre_drought	C2	-9.5225	1.52563
S3.P2	pre_drought	C2	-9.39444	1.84708
S2.P5	drought	C1	-9.36472	11.8153
S1.P5	drought	C1	-9.31333	1.39314
S1.P2	drought	C2	-9.30861	1.07551
S2.P7	pre_drought	C1	-9.28056	1.09909
S1.P4	pre_drought	C2	-9.10417	1.66634
S1.P5	drought	C1	-8.97167	1.50114
S1.P2	drought	C2	-8.9675	0.990763
S3.P4	pre_drought	C2	-8.94222	1.20281
S2.P6	drought	C2	-8.82806	NA
S1.P6	pre_drought	C2	-8.82278	1.7974
S3.P5	drought	C1	-8.74806	1.50065
S1.P3	drought	C1	-8.67944	1.83958
S2.P2	drought	C2	-8.67667	NA
S1.P5	pre_drought	C1	-8.67472	1.5528
S1.P2	pre_drought	C2	-8.67028	0.545718
S3.P6	drought	C2	-8.63972	1.03033
S1.P5	drought	C1	-8.63	1.34122
S1.P2	drought	C2	-8.62583	1.05607
S2.P8	pre_drought	C2	-8.59306	7.11838
S2.P6	pre_drought	C2	-8.575	1.34794
S3.P3	pre_drought	C1	-8.52611	3.2631
S1.P4	drought	C2	-8.43361	1.48808
S2.P1	pre_drought	C1	-8.41611	5.41676
S1.P5	pre_drought	C1	-8.33278	1.46549
S2.P4	drought	C2	-8.33	3.49604
S1.P2	pre_drought	C2	-8.32833	0.589497
S3.P5	pre_drought	C1	-8.29167	0.567394
S1.P5	drought	C1	-8.28833	1.3465
S1.P2	drought	C2	-8.28333	0.982639
S3.P4	drought	C2	-8.27972	1.22449
S3.P2	drought	C2	-8.06056	2.20135
S1.P1	pre_drought	C1	-7.99667	1.36937
S1.P6	drought	C2	-7.99111	1.3104
S1.P5	pre_drought	C1	-7.99083	1.66471
S1.P2	pre_drought	C2	-7.98667	0.428214
S1.P5	drought	C1	-7.94667	1.32806
S1.P2	drought	C2	-7.94222	0.971618
S3.P6	pre_drought	C2	-7.83778	1.15929
S3.P1	pre_drought	C1	-7.835	1.42505
S2.P4	pre_drought	C2	-7.72778	1.83334
S1.P5	pre_drought	C1	-7.64889	2.05042
S1.P2	pre_drought	C2	-7.64389	0.59234
S2.P3	drought	C1	-7.64306	1.2202
S3.P2	pre_drought	C2	-7.60417	1.92262
S1.P3	pre_drought	C1	-7.59417	1.0416
S2.P7	pre_drought	C1	-7.48722	0.860082
S2.P5	drought	C1	-7.48472	11.7376
S2.P3	pre_drought	C1	-7.46722	1.92834
S3.P3	drought	C1	-7.44917	2.0974
S1.P5	drought	C1	-7.43583	1.37731
S1.P2	drought	C2	-7.43083	0.985357
S1.P4	pre_drought	C2	-7.30833	1.39271
S1.P5	pre_drought	C1	-7.30556	2.038
S1.P2	pre_drought	C2	-7.30111	0.968534
S1.P1	drought	C1	-7.24278	1.82991
S3.P4	pre_drought	C2	-7.14611	1.3404
S2.P1	drought	C1	-7.14056	5.8736
S1.P5	drought	C1	-7.09417	1.35124
S1.P2	drought	C2	-7.08944	1.02331
S3.P1	drought	C1	-7.08917	2.61069
S2.P6	drought	C2	-6.99583	NA
S1.P5	pre_drought	C1	-6.96417	2.09529
S1.P2	pre_drought	C2	-6.95917	0.962754
S3.P5	drought	C1	-6.87194	1.48408
S1.P3	drought	C1	-6.79944	1.54167
S2.P8	pre_drought	C2	-6.79944	6.96356
S2.P2	drought	C2	-6.79528	0.03025
S2.P6	pre_drought	C2	-6.77806	1.31175
S3.P6	drought	C2	-6.76056	0.984325
S1.P5	drought	C1	-6.7525	1.40242
S1.P2	drought	C2	-6.74833	0.956816
S1.P6	pre_drought	C2	-6.73806	1.42652
S3.P3	pre_drought	C1	-6.73139	2.96688
S2.P1	pre_drought	C1	-6.62194	5.20304
S1.P4	drought	C2	-6.55278	1.44944
S1.P5	pre_drought	C1	-6.53694	2.10522
S1.P2	pre_drought	C2	-6.53306	1.03698
S3.P5	pre_drought	C1	-6.49972	0.818076
S2.P4	drought	C2	-6.45167	3.39237
S1.P5	drought	C1	-6.41083	1.43987
S1.P2	drought	C2	-6.40639	0.968641
S3.P4	drought	C2	-6.40139	1.20378
S1.P1	pre_drought	C1	-6.20222	1.34172
S1.P5	pre_drought	C1	-6.19472	2.05938
S1.P2	pre_drought	C2	-6.19	1.37511
S3.P2	drought	C2	-6.18389	2.35201
S1.P6	drought	C2	-6.10972	1.50539
S1.P5	drought	C1	-6.06889	1.34042
S1.P2	drought	C2	-6.065	0.973818
S3.P6	pre_drought	C2	-6.04278	1.09036
S3.P1	pre_drought	C1	-6.03889	1.41339
S2.P4	pre_drought	C2	-5.93333	1.83903
S1.P5	pre_drought	C1	-5.85306	2.1172
S1.P2	pre_drought	C2	-5.84806	1.31106
S3.P2	pre_drought	C2	-5.81222	1.9369
S2.P3	drought	C1	-5.81056	1.19414
S1.P5	drought	C1	-5.72667	1.37536
S1.P2	drought	C2	-5.72333	0.973454
S2.P7	pre_drought	C1	-5.69444	0.815334
S2.P3	pre_drought	C1	-5.67056	1.84694
S2.P5	drought	C1	-5.60361	11.3762
S3.P3	drought	C1	-5.57111	2.03939
S1.P4	pre_drought	C2	-5.51333	1.42343
S1.P5	pre_drought	C1	-5.51139	2.11915
S1.P3	pre_drought	C1	-5.51056	1.12085
S1.P2	pre_drought	C2	-5.50694	1.30921
S1.P1	drought	C1	-5.36306	1.87461
S3.P4	pre_drought	C2	-5.35056	1.26086
S2.P1	drought	C1	-5.26222	5.69144
S1.P5	drought	C1	-5.21667	1.30652
S1.P2	drought	C2	-5.21278	0.947798
S3.P1	drought	C1	-5.21111	2.65582
S1.P5	pre_drought	C1	-5.16944	2.09282
S1.P2	pre_drought	C2	-5.16472	1.29617
S2.P6	drought	C2	-5.16194	NA
S2.P8	pre_drought	C2	-5.00528	6.67998
S3.P5	drought	C1	-4.995	1.50519
S2.P6	pre_drought	C2	-4.98139	1.27668
S3.P3	pre_drought	C1	-4.93722	2.95509
S1.P3	drought	C1	-4.91861	1.63615
S2.P2	drought	C2	-4.915	NA
S3.P6	drought	C2	-4.88333	0.912461
S1.P5	drought	C1	-4.87528	1.3385
S1.P2	drought	C2	-4.86917	0.95379
S1.P5	pre_drought	C1	-4.82806	2.14447
S2.P1	pre_drought	C1	-4.82611	5.17221
S1.P2	pre_drought	C2	-4.82306	1.29855
S3.P5	pre_drought	C1	-4.7075	0.557544
S1.P4	drought	C2	-4.67389	1.42389
S1.P6	pre_drought	C2	-4.65028	3.0268
S2.P4	drought	C2	-4.57333	3.51493
S1.P5	drought	C1	-4.53361	1.32841
S1.P2	drought	C2	-4.52833	0.88655
S3.P4	drought	C2	-4.52222	1.20142
S1.P1	pre_drought	C1	-4.40694	1.31771
S1.P5	pre_drought	C1	-4.40167	2.14546
S1.P2	pre_drought	C2	-4.39694	1.34661
S3.P2	drought	C2	-4.30583	2.27671
S3.P6	pre_drought	C2	-4.24889	1.05874
S3.P1	pre_drought	C1	-4.24306	1.38837
S1.P6	drought	C2	-4.22917	1.44046
S1.P5	drought	C1	-4.19194	1.27842
S1.P2	drought	C2	-4.18778	0.911621
S2.P4	pre_drought	C2	-4.13667	2.10377
S1.P5	pre_drought	C1	-4.06	2.07279
S1.P2	pre_drought	C2	-4.05556	1.33258
S3.P2	pre_drought	C2	-4.01833	2.38153
S2.P3	drought	C1	-3.97694	1.19034
S2.P7	pre_drought	C1	-3.89944	0.837271
S2.P3	pre_drought	C1	-3.87389	1.84281
S1.P5	drought	C1	-3.84944	1.31372
S1.P2	drought	C2	-3.84583	0.934751
S2.P5	drought	C1	-3.725	13.3333
S1.P4	pre_drought	C2	-3.71806	1.40957
S1.P5	pre_drought	C1	-3.71806	2.13558
S1.P2	pre_drought	C2	-3.71333	1.34283
S3.P3	drought	C1	-3.69111	1.78298
S3.P4	pre_drought	C2	-3.555	1.35678
S1.P5	drought	C1	-3.50833	1.37122
S1.P2	drought	C2	-3.50361	0.939249
S1.P1	drought	C1	-3.48417	1.81737
S2.P1	drought	C1	-3.38333	5.34884
S1.P3	pre_drought	C1	-3.38028	1.16189
S1.P5	pre_drought	C1	-3.37639	2.17083
S1.P2	pre_drought	C2	-3.37139	1.30232
S3.P1	drought	C1	-3.33194	2.48276
S2.P6	drought	C2	-3.32861	NA
S2.P8	pre_drought	C2	-3.21222	6.60618
S2.P6	pre_drought	C2	-3.18444	1.45072
S3.P3	pre_drought	C1	-3.14278	3.09356
S3.P5	drought	C1	-3.11667	2.31602
S1.P3	drought	C1	-3.03694	1.62976
S2.P2	drought	C2	-3.03667	NA
S1.P5	pre_drought	C1	-3.035	2.22699
S1.P2	pre_drought	C2	-3.03056	1.44209
S2.P1	pre_drought	C1	-3.03028	5.52848
S3.P6	drought	C2	-3.00361	0.929633
S1.P5	drought	C1	-2.9975	1.31477
S1.P2	drought	C2	-2.99389	0.953741
S3.P5	pre_drought	C1	-2.91306	0.0120901
S2.P4	drought	C2	-2.695	3.3635
S1.P5	pre_drought	C1	-2.69306	2.31003
S1.P2	pre_drought	C2	-2.68833	1.50279
S1.P5	drought	C1	-2.65639	1.56981
S1.P2	drought	C2	-2.65194	1.03166
S3.P4	drought	C2	-2.64278	1.37027
S1.P1	pre_drought	C1	-2.61139	2.3335
S1.P6	pre_drought	C2	-2.52333	3.53699
S3.P6	pre_drought	C2	-2.45333	1.52334
S3.P1	pre_drought	C1	-2.44806	1.81718
S3.P2	drought	C2	-2.42806	3.27245
S1.P6	drought	C2	-2.34778	1.26866
S2.P4	pre_drought	C2	-2.34028	2.3061
S1.P5	drought	C1	-2.31417	1.52558
S1.P2	drought	C2	-2.31028	1.16846
S1.P5	pre_drought	C1	-2.26639	2.37718
S1.P2	pre_drought	C2	-2.26222	1.49469
S3.P2	pre_drought	C2	-2.22333	2.62506
S2.P3	drought	C1	-2.14333	0.97777
S2.P7	pre_drought	C1	-2.10611	1.15523
S2.P3	pre_drought	C1	-2.0775	3.26527
S1.P5	drought	C1	-1.97278	1.66348
S1.P2	drought	C2	-1.96833	1.07733
S1.P5	pre_drought	C1	-1.92472	2.4346
S1.P4	pre_drought	C2	-1.92139	1.92458
S1.P2	pre_drought	C2	-1.92	1.43876
S2.P5	drought	C1	-1.8475	14.7959
S3.P3	drought	C1	-1.815	2.2733
S3.P4	pre_drought	C2	-1.76028	1.94282
S1.P5	drought	C1	-1.63139	2.01727
S1.P2	drought	C2	-1.62722	1.37774
S1.P1	drought	C1	-1.605	1.89974
S1.P5	pre_drought	C1	-1.58167	2.54534
S1.P2	pre_drought	C2	-1.57694	1.50691
S2.P1	drought	C1	-1.50417	9.16977
S2.P6	drought	C2	-1.49667	3.02803
S3.P1	drought	C1	-1.45194	3.76095
S2.P8	pre_drought	C2	-1.41694	7.46916
S2.P6	pre_drought	C2	-1.38861	2.721
S3.P3	pre_drought	C1	-1.34833	4.61996
S1.P3	pre_drought	C1	-1.34333	2.35999
S1.P5	drought	C1	-1.29	1.94266
S1.P2	drought	C2	-1.28528	1.4445
S1.P5	pre_drought	C1	-1.23944	2.48759
S1.P2	pre_drought	C2	-1.23472	1.56617
S2.P1	pre_drought	C1	-1.2325	6.71937
S2.P2	drought	C2	-1.15944	0.0295803
S1.P3	drought	C1	-1.15611	2.71965
S3.P6	drought	C2	-1.12667	1.5081
S3.P5	pre_drought	C1	-1.11556	2.47109
S1.P4	drought	C2	-0.914722	1.75391
S1.P5	pre_drought	C1	-0.896389	2.54754
S1.P2	pre_drought	C2	-0.891667	1.27385
S2.P3	pre_drought	C1	-0.830556	3.75911
S2.P6	pre_drought	C2	-0.826667	2.71168
S2.P4	drought	C2	-0.815833	5.19114
S1.P1	pre_drought	C1	-0.814722	3.45786
S3.P4	drought	C2	-0.763889	2.7272
S3.P1	pre_drought	C1	-0.653889	3.16721
S2.P5	drought	C1	-0.565556	1.68833
S2.P2	drought	C2	-0.560833	4.6267
S1.P5	pre_drought	C1	-0.554167	2.58408
S1.P2	pre_drought	C2	-0.548889	1.70485
S1.P3	pre_drought	C1	-0.446111	1.53389
S3.P2	pre_drought	C2	-0.425833	2.78713
S2.P3	pre_drought	C1	-0.317222	3.66951
S2.P6	pre_drought	C2	-0.3125	2.9778
S3.P3	drought	C1	-0.277778	2.83896
S2.P7	pre_drought	C1	-0.2775	1.21647
S3.P1	drought	C1	-0.2775	3.03672
S1.P3	drought	C1	-0.276944	1.93576
S2.P1	drought	C1	-0.276944	8.91674
S2.P1	pre_drought	C1	-0.276389	6.35487
S1.P6	pre_drought	C2	-0.275	4.20212
S2.P3	drought	C1	-0.274722	1.06513
S3.P1	pre_drought	C1	-0.273889	2.42443
S3.P4	drought	C2	-0.273611	2.06132
S1.P6	drought	C2	-0.272778	1.47608
S2.P8	pre_drought	C2	-0.272778	7.84931
S3.P6	drought	C2	-0.272778	1.5855
S2.P4	drought	C2	-0.272222	4.29904
S2.P4	pre_drought	C2	-0.271667	2.6792
S2.P6	drought	C2	-0.270278	1.48387
S3.P4	pre_drought	C2	-0.270278	2.30948
S3.P5	drought	C1	-0.262222	1.86927
S3.P6	pre_drought	C2	-0.262222	1.57756
S1.P1	pre_drought	C1	-0.258889	2.75202
S3.P2	drought	C2	-0.258056	2.65447
S1.P4	pre_drought	C2	-0.254444	2.00469
S1.P5	pre_drought	C1	-0.126111	2.67694
S1.P2	pre_drought	C2	-0.121944	1.89108
S1.P5	drought	C1	-0.11	1.85825
S1.P2	drought	C2	-0.106111	1.44361
S1.P1	drought	C1	-0.0902778	8.10606
S1.P4	drought	C2	-0.0855556	2.11583
S2.P5	drought	C1	-0.0522222	1.58682
S2.P2	drought	C2	-0.0480556	4.66998
S1.P3	pre_drought	C1	0.0680556	1.40144
S2.P3	pre_drought	C1	0.195833	3.98966
S1.P5	pre_drought	C1	0.215833	2.67659
S1.P2	pre_drought	C2	0.220833	1.21694
S3.P5	pre_drought	C1	0.221944	2.68973
S3.P2	pre_drought	C2	0.226389	3.24497
S1.P5	drought	C1	0.232222	2.10047
S1.P2	drought	C2	0.235	2.32725
S2.P7	pre_drought	C1	0.235278	1.58422
S2.P1	drought	C1	0.235556	8.55219
S3.P1	drought	C1	0.235556	3.22181
S3.P3	drought	C1	0.235556	2.98947
S1.P3	drought	C1	0.236111	2.14007
S2.P1	pre_drought	C1	0.237222	7.20169
S1.P6	pre_drought	C2	0.238889	4.13775
S3.P1	pre_drought	C1	0.239167	3.43025
S3.P6	drought	C2	0.239167	2.31034
S2.P3	drought	C1	0.239444	1.38888
S2.P4	drought	C2	0.239722	5.54589
S3.P4	drought	C2	0.239722	2.1458
S1.P6	drought	C2	0.24	1.83828
S2.P8	pre_drought	C2	0.24	9.8958
S2.P4	pre_drought	C2	0.242222	3.01361
S3.P4	pre_drought	C2	0.243333	2.30887
S2.P6	drought	C2	0.244722	2.2366
S3.P3	pre_drought	C1	0.245556	3.79495
S3.P5	drought	C1	0.250556	2.18252
S3.P6	pre_drought	C2	0.250556	2.08332
S1.P1	pre_drought	C1	0.254444	2.93937
S3.P2	drought	C2	0.255	2.79652
S1.P4	pre_drought	C2	0.258889	2.11762
S1.P1	drought	C1	0.4225	3.8422
S1.P4	drought	C2	0.426944	2.16888
S2.P3	pre_drought	C1	0.44	3.20976
S2.P6	pre_drought	C2	0.445	2.05928
S2.P5	drought	C1	0.460833	1.63414
S2.P2	drought	C2	0.464167	4.73847
S1.P5	pre_drought	C1	0.558611	2.82192
S1.P2	pre_drought	C2	0.563333	1.25957
S1.P5	drought	C1	0.572222	2.11366
S1.P2	drought	C2	0.576111	1.62247
S1.P3	pre_drought	C1	0.580833	1.539
S3.P5	pre_drought	C1	0.735556	2.85939
S3.P2	pre_drought	C2	0.740833	3.13352
S3.P3	drought	C1	0.746944	3.04309
S3.P1	drought	C1	0.748056	3.06035
S1.P3	drought	C1	0.748333	2.21099
S2.P1	drought	C1	0.748611	8.60888
S2.P7	pre_drought	C1	0.748889	1.54754
S2.P1	pre_drought	C1	0.751667	7.1807
S3.P6	drought	C2	0.751944	1.84108
S1.P6	pre_drought	C2	0.752222	4.27443
S3.P1	pre_drought	C1	0.7525	3.73348
S3.P4	drought	C2	0.7525	2.55117
S2.P3	drought	C1	0.753056	1.34117
S2.P4	drought	C2	0.753056	4.6771
S1.P6	drought	C2	0.753333	1.7727
S2.P8	pre_drought	C2	0.753889	10.1278
S2.P4	pre_drought	C2	0.755556	3.169
S3.P4	pre_drought	C2	0.756389	2.46188
S2.P6	drought	C2	0.757222	1.98044
S3.P3	pre_drought	C1	0.759444	3.99939
S3.P5	drought	C1	0.762778	2.27838
S3.P6	pre_drought	C2	0.764444	1.93623
S3.P2	drought	C2	0.7675	2.9538
S1.P1	pre_drought	C1	0.768056	2.93569
S1.P4	pre_drought	C2	0.772778	2.23534
S1.P5	pre_drought	C1	0.901389	2.96433
S1.P2	pre_drought	C2	0.905278	1.45203
S1.P5	drought	C1	0.913611	2.0942
S1.P2	drought	C2	0.917778	1.68372
S1.P1	drought	C1	0.936667	3.26236
S1.P4	drought	C2	0.94	2.24619
S2.P3	pre_drought	C1	0.953889	3.02449
S2.P6	pre_drought	C2	0.958333	2.23591
S2.P5	drought	C1	0.9725	1.4437
S2.P2	drought	C2	0.976944	5.00128
S1.P3	pre_drought	C1	1.09528	1.58705
S1.P5	pre_drought	C1	1.24333	2.89558
S1.P2	pre_drought	C2	1.24833	1.24216
S3.P5	pre_drought	C1	1.24972	2.88997
S3.P2	pre_drought	C2	1.25472	3.62347
S1.P5	drought	C1	1.25694	2.20614
S1.P2	drought	C2	1.25917	1.79927
S3.P3	drought	C1	1.25944	3.15771
S1.P3	drought	C1	1.26056	2.10026
S2.P7	pre_drought	C1	1.26167	1.6476
S3.P1	drought	C1	1.26167	3.22108
S2.P1	drought	C1	1.26222	8.52541
S3.P6	drought	C2	1.26389	1.87319
S2.P1	pre_drought	C1	1.26444	7.03197
S1.P6	drought	C2	1.26472	1.74235
S3.P1	pre_drought	C1	1.26583	3.85348
S3.P4	drought	C2	1.26583	2.07779
S1.P6	pre_drought	C2	1.26611	4.25045
S2.P3	drought	C1	1.26639	1.40288
S2.P4	drought	C2	1.26639	4.55192
S2.P8	pre_drought	C2	1.26639	11.2739
S2.P4	pre_drought	C2	1.26917	3.24506
S3.P4	pre_drought	C2	1.27	2.4234
S2.P6	drought	C2	1.27083	2.1568
S3.P5	drought	C1	1.27556	2.13998
S3.P2	drought	C2	1.28028	2.85837
S1.P1	pre_drought	C1	1.28167	3.04687
S1.P4	pre_drought	C2	1.28667	2.34733
S3.P3	pre_drought	C1	1.35694	4.21066
S3.P6	pre_drought	C2	1.36222	1.92403
S1.P1	drought	C1	1.44833	3.17121
S1.P4	drought	C2	1.4525	2.24893
S2.P3	pre_drought	C1	1.46667	3.35328
S2.P6	pre_drought	C2	1.47139	2.26679
S1.P5	pre_drought	C1	1.58556	3.082
S1.P2	pre_drought	C2	1.59028	1.42519
S1.P5	drought	C1	1.59611	2.14608
S1.P2	drought	C2	1.6	1.78959
S2.P5	drought	C1	1.65472	1.53609
S2.P2	drought	C2	1.65917	4.62658
S1.P3	pre_drought	C1	1.69361	1.46645
S3.P5	pre_drought	C1	1.76361	2.96907
S3.P2	pre_drought	C2	1.76917	3.42026
S2.P7	pre_drought	C1	1.85972	1.67542
S2.P1	pre_drought	C1	1.86333	7.44022
S2.P8	pre_drought	C2	1.86444	10.9372
S3.P1	pre_drought	C1	1.86444	4.11561
S1.P6	pre_drought	C2	1.86528	4.5176
S2.P4	pre_drought	C2	1.8675	3.5607
S3.P4	pre_drought	C2	1.86861	2.32355
S3.P3	pre_drought	C1	1.86972	4.26107
S3.P6	pre_drought	C2	1.875	2.07355
S1.P1	pre_drought	C1	1.88111	3.18096
S1.P4	pre_drought	C2	1.88528	2.22459
S3.P3	drought	C1	1.94111	3.32349
S1.P3	drought	C1	1.94194	2.06005
S3.P1	drought	C1	1.94194	3.17605
S3.P6	drought	C2	1.945	1.59827
S2.P1	drought	C1	1.94556	8.88896
S3.P4	drought	C2	1.94583	2.3024
S1.P6	drought	C2	1.94611	1.87927
S2.P3	drought	C1	1.9475	2.01032
S2.P4	drought	C2	1.94944	4.68115
S2.P6	drought	C2	1.95222	2.32806
S3.P5	drought	C1	1.95639	2.51102
S3.P2	drought	C2	1.96139	3.14276
S2.P3	pre_drought	C1	1.98028	3.65181
S2.P6	pre_drought	C2	1.98444	2.16943
S1.P5	pre_drought	C1	2.01389	3.07644
S1.P2	pre_drought	C2	2.01806	1.60481
S1.P5	drought	C1	2.10667	2.20377
S1.P2	drought	C2	2.11056	1.72325
S1.P1	drought	C1	2.12972	3.27212
S1.P4	drought	C2	2.13417	2.16064
S2.P5	drought	C1	2.16694	1.68065
S2.P2	drought	C2	2.17139	5.07573
S1.P3	pre_drought	C1	2.2075	1.59159
S1.P5	pre_drought	C1	2.355	3.15112
S1.P2	pre_drought	C2	2.35917	1.71611
S3.P5	pre_drought	C1	2.36222	2.90485
S3.P2	pre_drought	C2	2.36722	3.69531
S2.P7	pre_drought	C1	2.37306	1.71116
S2.P1	pre_drought	C1	2.37639	7.67735
S2.P8	pre_drought	C2	2.3775	11.5374
S3.P1	pre_drought	C1	2.3775	4.25885
S1.P6	pre_drought	C2	2.37861	4.64834
S2.P4	pre_drought	C2	2.38111	5.9059
S3.P4	pre_drought	C2	2.38167	2.41937
S3.P3	pre_drought	C1	2.38306	4.25234
S3.P6	pre_drought	C2	2.38806	2.15596
S1.P1	pre_drought	C1	2.39389	3.42382
S1.P4	pre_drought	C2	2.39833	2.22992
S1.P5	drought	C1	2.44806	2.58142
S1.P2	drought	C2	2.45167	1.68566
S3.P3	drought	C1	2.45333	3.0753
S1.P3	drought	C1	2.45472	2.04515
S3.P1	drought	C1	2.45472	3.28852
S3.P6	drought	C2	2.4575	1.78752
S2.P1	drought	C1	2.45806	8.9413
S1.P6	drought	C2	2.45861	1.99158
S3.P4	drought	C2	2.45861	2.31152
S2.P3	drought	C1	2.46111	1.65731
S2.P4	drought	C2	2.46278	4.64708
S2.P6	drought	C2	2.46528	2.88614
S3.P5	drought	C1	2.46917	2.33493
S3.P2	drought	C2	2.47389	3.00978
S2.P3	pre_drought	C1	2.57917	3.37796
S2.P6	pre_drought	C2	2.58333	2.46991
S1.P1	drought	C1	2.64278	3.47019
S1.P4	drought	C2	2.64667	2.55652
S2.P5	drought	C1	2.67972	1.44623
S2.P2	drought	C2	2.68361	5.60921
S1.P5	pre_drought	C1	2.69722	3.2528
S1.P2	pre_drought	C2	2.7025	1.6904
S1.P3	pre_drought	C1	2.72083	1.5827
S1.P5	drought	C1	2.78944	2.43875
S1.P2	drought	C2	2.79361	1.90209
S3.P5	pre_drought	C1	2.87667	2.88161
S3.P2	pre_drought	C2	2.88139	3.77115
S2.P7	pre_drought	C1	2.88694	1.83005
S2.P1	pre_drought	C1	2.89028	6.98621
S3.P1	pre_drought	C1	2.89083	4.24817
S1.P6	pre_drought	C2	2.89194	4.69515
S2.P8	pre_drought	C2	2.89222	10.9548
S2.P4	pre_drought	C2	2.895	2.97811
S3.P4	pre_drought	C2	2.895	2.51487
S3.P3	pre_drought	C1	2.89722	4.28432
S3.P6	pre_drought	C2	2.90222	2.24399
S1.P1	pre_drought	C1	2.90833	3.42219
S1.P4	pre_drought	C2	2.91333	2.40111
S3.P3	drought	C1	2.96528	3.07722
S3.P1	drought	C1	2.96722	3.17671
S1.P3	drought	C1	2.9675	1.96021
S3.P6	drought	C2	2.96972	1.79403
S1.P6	drought	C2	2.97111	2.06506
S3.P4	drought	C2	2.97139	2.31682
S2.P1	drought	C1	2.97222	8.36203
S2.P3	drought	C1	2.97306	1.43222
S2.P4	drought	C2	2.97528	4.41584
S2.P6	drought	C2	2.97722	2.11073
S3.P5	drought	C1	2.98333	2.32688
S3.P2	drought	C2	2.98889	2.88738
S1.P5	pre_drought	C1	3.04028	3.27651
S1.P2	pre_drought	C2	3.04417	1.63288
S2.P3	pre_drought	C1	3.09167	3.44382
S2.P6	pre_drought	C2	3.09639	2.39672
S1.P5	drought	C1	3.13028	2.81248
S1.P2	drought	C2	3.13417	1.77536
S1.P1	drought	C1	3.15583	3.58515
S1.P4	drought	C2	3.16	2.37547
S2.P5	drought	C1	3.19167	1.44586
S2.P2	drought	C2	3.19694	5.70074
S1.P3	pre_drought	C1	3.23444	1.79058
S1.P5	pre_drought	C1	3.3825	3.26455
S1.P2	pre_drought	C2	3.38667	1.73693
S3.P5	pre_drought	C1	3.39	3.16447
S3.P2	pre_drought	C2	3.39556	3.82194
S2.P7	pre_drought	C1	3.39972	1.86064
S2.P1	pre_drought	C1	3.40361	8.07032
S3.P1	pre_drought	C1	3.40417	4.40088
S2.P8	pre_drought	C2	3.40444	10.5397
S1.P6	pre_drought	C2	3.40611	4.42334
S2.P4	pre_drought	C2	3.4075	2.52843
S3.P4	pre_drought	C2	3.40833	2.67544
S1.P1	pre_drought	C1	3.42167	3.49259
S1.P4	pre_drought	C2	3.42639	2.39349
S1.P5	drought	C1	3.4725	2.39986
S1.P2	drought	C2	3.47528	1.79096
S3.P3	drought	C1	3.47778	3.1406
S1.P3	drought	C1	3.47972	2.15527
S3.P1	drought	C1	3.48111	3.25917
S3.P6	drought	C2	3.48222	1.77259
S1.P6	drought	C2	3.48389	1.93874
S2.P1	drought	C1	3.48389	8.69191
S3.P4	drought	C2	3.48528	2.45732
S2.P3	drought	C1	3.48694	1.66341
S2.P4	drought	C2	3.48833	4.82102
S2.P6	drought	C2	3.4925	2.3861
S3.P3	pre_drought	C1	3.495	4.49798
S3.P5	drought	C1	3.49583	2.49857
S3.P6	pre_drought	C2	3.5	2.49108
S3.P2	drought	C2	3.50056	3.15671
S2.P3	pre_drought	C1	3.605	3.56248
S2.P6	pre_drought	C2	3.60944	2.37201
S1.P1	drought	C1	3.66778	3.61365
S1.P4	drought	C2	3.6725	2.30921
S1.P5	pre_drought	C1	3.725	3.395
S1.P2	pre_drought	C2	3.72917	1.92279
S1.P5	drought	C1	3.81222	2.54112
S1.P2	drought	C2	3.81667	2.01446
S1.P3	pre_drought	C1	3.8325	1.71216
S2.P5	drought	C1	3.87472	1.68405
S2.P2	drought	C2	3.87806	5.79304
S3.P5	pre_drought	C1	3.90472	3.11898
S3.P2	pre_drought	C2	3.90889	3.93644
S2.P7	pre_drought	C1	3.99889	1.79244
S2.P1	pre_drought	C1	4.00139	8.20145
S3.P1	pre_drought	C1	4.00194	4.42647
S2.P8	pre_drought	C2	4.00389	10.6118
S1.P6	pre_drought	C2	4.00417	4.69218
S2.P4	pre_drought	C2	4.00611	3.7371
S3.P4	pre_drought	C2	4.00611	2.43375
S3.P3	pre_drought	C1	4.00972	4.40949
S3.P6	pre_drought	C2	4.01417	2.36617
S1.P1	pre_drought	C1	4.01972	3.40689
S1.P4	pre_drought	C2	4.02417	2.56485
S2.P3	pre_drought	C1	4.11889	3.52995
S2.P6	pre_drought	C2	4.12278	2.38563
S1.P5	pre_drought	C1	4.15306	3.39028
S1.P2	pre_drought	C2	4.15722	1.83951
S3.P3	drought	C1	4.16028	3.13692
S1.P3	drought	C1	4.16083	2.21758
S3.P1	drought	C1	4.16194	3.61568
S3.P6	drought	C2	4.16417	1.75231
S1.P6	drought	C2	4.165	2.0684
S2.P1	drought	C1	4.16583	8.9675
S3.P4	drought	C2	4.16583	2.39632
S2.P3	drought	C1	4.16917	2.28648
S2.P4	drought	C2	4.17167	4.96107
S2.P6	drought	C2	4.17361	2.2523
S3.P5	drought	C1	4.1775	2.48262
S3.P2	drought	C2	4.1825	3.00345
S1.P5	drought	C1	4.3225	2.29621
S1.P2	drought	C2	4.32639	1.97122
S1.P3	pre_drought	C1	4.34611	1.84285
S1.P1	drought	C1	4.35	3.9083
S1.P4	drought	C2	4.35417	2.56142
S2.P5	drought	C1	4.38722	1.52037
S2.P2	drought	C2	4.39167	5.97689
S1.P5	pre_drought	C1	4.49556	3.08999
S1.P2	pre_drought	C2	4.49972	1.83272
S3.P5	pre_drought	C1	4.50361	3.02946
S3.P2	pre_drought	C2	4.5075	3.98339
S2.P7	pre_drought	C1	4.51139	1.89503
S2.P1	pre_drought	C1	4.51417	7.87968
S3.P1	pre_drought	C1	4.51583	4.46867
S2.P8	pre_drought	C2	4.51611	10.7863
S1.P6	pre_drought	C2	4.51778	4.67067
S2.P4	pre_drought	C2	4.51861	3.83967
S3.P4	pre_drought	C2	4.51972	2.69152
S3.P3	pre_drought	C1	4.52278	4.44587
S3.P6	pre_drought	C2	4.52722	2.33826
S1.P1	pre_drought	C1	4.53333	3.51688
S1.P4	pre_drought	C2	4.53833	2.35499
S1.P5	drought	C1	4.66417	2.65807
S1.P2	drought	C2	4.66917	1.64442
S3.P3	drought	C1	4.67222	3.33774
S1.P3	drought	C1	4.67444	2.08472
S3.P1	drought	C1	4.675	3.07637
S3.P6	drought	C2	4.67667	1.69524
S1.P6	drought	C2	4.67833	2.0066
S2.P1	drought	C1	4.67917	8.77341
S3.P4	drought	C2	4.67972	2.42697
S2.P4	drought	C2	4.6825	4.42612
S2.P3	drought	C1	4.68389	1.79585
S2.P6	drought	C2	4.68694	2.12783
S3.P5	drought	C1	4.69167	2.57847
S3.P2	drought	C2	4.69667	2.84211
S2.P3	pre_drought	C1	4.71556	3.49045
S2.P6	pre_drought	C2	4.71972	2.3518
S1.P5	pre_drought	C1	4.83806	3.2321
S1.P2	pre_drought	C2	4.8425	1.85188
S1.P3	pre_drought	C1	4.86	1.77232
S1.P1	drought	C1	4.86278	3.12624
S1.P4	drought	C2	4.86778	2.17408
S2.P5	drought	C1	4.89972	1.60019
S2.P2	drought	C2	4.90361	6.27403
S1.P5	drought	C1	5.00556	2.61981
S1.P2	drought	C2	5.00917	1.68335
S3.P5	pre_drought	C1	5.01722	3.18838
S3.P2	pre_drought	C2	5.02083	4.01115
S2.P7	pre_drought	C1	5.02528	2.00574
S2.P1	pre_drought	C1	5.02778	8.12357
S3.P1	pre_drought	C1	5.02861	4.53908
S2.P8	pre_drought	C2	5.02972	10.2419
S1.P6	pre_drought	C2	5.03083	4.89278
S2.P4	pre_drought	C2	5.03167	3.83959
S3.P4	pre_drought	C2	5.03278	3.1351
S3.P3	pre_drought	C1	5.03611	4.49839
S3.P6	pre_drought	C2	5.04111	2.34348
S1.P1	pre_drought	C1	5.04667	3.44678
S1.P4	pre_drought	C2	5.05139	2.4225
S1.P5	pre_drought	C1	5.18083	3.45327
S1.P2	pre_drought	C2	5.18528	1.9936
S3.P3	drought	C1	5.18611	3.08253
S1.P3	drought	C1	5.18722	2.1546
S3.P1	drought	C1	5.18861	3.04213
S3.P6	drought	C2	5.18917	1.61714
S1.P6	drought	C2	5.19139	2.26759
S2.P1	drought	C1	5.19222	8.75399
S3.P4	drought	C2	5.19222	2.20524
S2.P3	drought	C1	5.195	1.78633
S2.P4	drought	C2	5.19722	5.27611
S2.P6	drought	C2	5.19944	1.90448
S3.P5	drought	C1	5.20417	2.59349
S3.P2	drought	C2	5.20861	2.85057
S2.P3	pre_drought	C1	5.22917	3.52931
S2.P6	pre_drought	C2	5.23389	2.3335
S1.P5	drought	C1	5.34694	2.25721
S1.P2	drought	C2	5.35056	1.45267
S1.P3	pre_drought	C1	5.37278	1.70353
S1.P1	drought	C1	5.37611	3.2851
S1.P4	drought	C2	5.38056	2.19379
S2.P5	drought	C1	5.41167	1.46157
S2.P2	drought	C2	5.41583	5.99818
S1.P5	pre_drought	C1	5.52333	3.32001
S1.P2	pre_drought	C2	5.5275	1.96882
S3.P5	pre_drought	C1	5.53028	3.26473
S3.P2	pre_drought	C2	5.53472	3.87343
S2.P7	pre_drought	C1	5.53694	2.03215
S2.P1	pre_drought	C1	5.54111	8.20706
S2.P8	pre_drought	C2	5.54194	11.0068
S3.P1	pre_drought	C1	5.54278	4.55568
S1.P6	pre_drought	C2	5.54444	5.00516
S2.P4	pre_drought	C2	5.545	3.80927
S3.P4	pre_drought	C2	5.54694	2.91479
S1.P1	pre_drought	C1	5.56028	3.39619
S1.P4	pre_drought	C2	5.56528	2.38159
S3.P3	pre_drought	C1	5.63417	5.42325
S3.P6	pre_drought	C2	5.63889	3.20688
S1.P5	drought	C1	5.68806	2.20685
S1.P2	drought	C2	5.6925	1.78002
S3.P3	drought	C1	5.6975	3.66514
S1.P3	drought	C1	5.70111	2.01457
S3.P1	drought	C1	5.70139	3.42367
S3.P6	drought	C2	5.70167	1.90897
S1.P6	drought	C2	5.705	2.1403
S2.P1	drought	C1	5.70528	9.66885
S3.P4	drought	C2	5.70528	2.02089
S2.P3	drought	C1	5.70944	1.76583
S2.P4	drought	C2	5.71028	5.3002
S2.P6	drought	C2	5.71306	2.44517
S3.P5	drought	C1	5.71639	2.41371
S3.P2	drought	C2	5.72111	2.82391
S2.P3	pre_drought	C1	5.74222	3.50918
S2.P6	pre_drought	C2	5.74667	2.2698
S1.P5	pre_drought	C1	5.86583	3.28462
S1.P2	pre_drought	C2	5.87	2.02391
S1.P1	drought	C1	5.88917	3.20971
S1.P4	drought	C2	5.89444	2.23508
S1.P3	pre_drought	C1	5.97056	2.55596
S1.P5	drought	C1	6.02944	2.45062
S1.P2	drought	C2	6.03333	1.79692
S3.P5	pre_drought	C1	6.04361	3.13205
S3.P2	pre_drought	C2	6.04778	3.96074
S2.P5	drought	C1	6.09333	2.50546
S2.P2	drought	C2	6.09806	6.3025
S2.P7	pre_drought	C1	6.13583	1.99565
S2.P1	pre_drought	C1	6.13917	8.95074
S2.P8	pre_drought	C2	6.14111	10.2098
S3.P1	pre_drought	C1	6.14111	5.43666
S1.P6	pre_drought	C2	6.14222	5.34102
S2.P4	pre_drought	C2	6.14417	4.84604
S3.P4	pre_drought	C2	6.145	3.75289
S3.P3	pre_drought	C1	6.14778	5.25074
S1.P1	pre_drought	C1	6.15917	4.15244
S1.P4	pre_drought	C2	6.16417	3.39405
S2.P3	pre_drought	C1	6.25583	3.50231
S2.P6	pre_drought	C2	6.25972	2.2848
S1.P5	pre_drought	C1	6.29278	4.18246
S1.P2	pre_drought	C2	6.29722	2.41055
S3.P3	drought	C1	6.44472	3.12763
S3.P6	drought	C2	6.44889	1.3841
S1.P3	drought	C1	6.47056	1.99837
S1.P6	drought	C2	6.47389	2.20432
S1.P3	pre_drought	C1	6.48472	2.70553
S3.P1	drought	C1	6.50778	3.24681
S3.P4	drought	C2	6.51167	1.82201
S1.P5	drought	C1	6.53944	2.73203
S1.P2	drought	C2	6.54306	1.93332
S2.P5	drought	C1	6.54583	1.4268
S2.P2	drought	C2	6.54972	5.72065
S1.P5	pre_drought	C1	6.63556	4.14621
S1.P2	pre_drought	C2	6.63944	2.55474
S3.P5	pre_drought	C1	6.64222	3.7409
S3.P2	pre_drought	C2	6.6475	4.74859
S2.P7	pre_drought	C1	6.64861	2.04818
S2.P1	pre_drought	C1	6.65222	8.83832
S2.P8	pre_drought	C2	6.65361	10.501
S3.P1	pre_drought	C1	6.65444	5.26284
S1.P6	pre_drought	C2	6.65611	5.38815
S2.P4	pre_drought	C2	6.65722	4.699
S3.P4	pre_drought	C2	6.65833	3.526
S1.P1	pre_drought	C1	6.67222	4.09888
S2.P1	drought	C1	6.67278	8.38059
S2.P4	drought	C2	6.67722	5.55964
S3.P5	drought	C1	6.78167	2.22516
S3.P2	drought	C2	6.78583	2.56719
S1.P1	drought	C1	6.82583	2.97176
S1.P4	drought	C2	6.83056	2.01304
S2.P3	pre_drought	C1	6.85417	4.21173
S2.P6	pre_drought	C2	6.85833	3.10447
S1.P5	drought	C1	6.88028	2.10432
S1.P2	drought	C2	6.88417	1.9601
S1.P1	pre_drought	C1	6.97667	4.04609
S1.P5	pre_drought	C1	6.9775	4.07144
S1.P4	pre_drought	C2	6.98056	3.24195
S1.P2	pre_drought	C2	6.98194	2.441
S1.P3	pre_drought	C1	6.99778	2.52515
S2.P3	drought	C1	7.11333	1.76404
S2.P6	drought	C2	7.11806	1.68778
S3.P5	pre_drought	C1	7.15639	3.92343
S3.P2	pre_drought	C2	7.16111	4.68532
S2.P7	pre_drought	C1	7.1625	1.78652
S2.P1	pre_drought	C1	7.16639	9.04417
S2.P8	pre_drought	C2	7.16694	10.2589
S3.P1	pre_drought	C1	7.16778	5.14656
S1.P6	pre_drought	C2	7.16861	3.77814
S2.P4	pre_drought	C2	7.17083	4.61907
S3.P4	pre_drought	C2	7.17167	3.50035
S1.P5	drought	C1	7.22278	1.91632
S1.P2	drought	C2	7.22556	1.74036
S3.P3	drought	C1	7.29944	2.50152
S3.P6	drought	C2	7.30389	1.28398
S1.P5	pre_drought	C1	7.32056	3.99616
S1.P3	drought	C1	7.32389	1.67665
S1.P2	pre_drought	C2	7.325	2.58428
S1.P6	drought	C2	7.32778	1.71305
S3.P1	drought	C1	7.36444	3.05722
S3.P4	drought	C2	7.36861	1.85835
S2.P5	drought	C1	7.40167	1.48871
S2.P2	drought	C2	7.40472	5.39027
S2.P3	pre_drought	C1	7.47917	3.30643
S2.P6	pre_drought	C2	7.48389	2.10928
S1.P3	pre_drought	C1	7.51	2.67132
S2.P1	drought	C1	7.52722	8.89793
S2.P4	drought	C2	7.53167	6.08383
S1.P5	drought	C1	7.56278	2.05312
S1.P2	drought	C2	7.56694	1.54699
S3.P5	drought	C1	7.635	2.12104
S3.P2	drought	C2	7.64028	2.57226
S2.P7	pre_drought	C1	7.67472	1.79294
S2.P1	pre_drought	C1	7.67972	8.76971
S2.P8	pre_drought	C2	7.68	10.1243
S1.P6	pre_drought	C2	7.68167	3.74539
S1.P1	drought	C1	7.68222	2.47653
S2.P4	pre_drought	C2	7.68417	4.39166
S1.P4	drought	C2	7.68722	2.01618
S3.P5	pre_drought	C1	7.71583	3.0293
S3.P2	pre_drought	C2	7.72083	3.68061
S1.P1	pre_drought	C1	7.83194	3.02136
S1.P4	pre_drought	C2	7.83611	2.88146
S1.P5	pre_drought	C1	7.86028	2.90959
S1.P2	pre_drought	C2	7.86444	1.85385
S1.P5	drought	C1	7.90417	1.84776
S1.P2	drought	C2	7.90833	1.48558
S1.P3	pre_drought	C1	7.94194	1.80724
S2.P3	drought	C1	7.96917	1.87798
S2.P6	drought	C2	7.97472	1.41542
S1.P6	pre_drought	C2	8.11361	2.57042
S2.P1	pre_drought	C1	8.14028	8.17065
S2.P4	pre_drought	C2	8.14583	3.41295
S3.P3	pre_drought	C1	8.15194	4.21766
S3.P6	pre_drought	C2	8.15694	2.37618
S1.P5	pre_drought	C1	8.20222	3.10465
S1.P2	pre_drought	C2	8.20694	1.96806
S1.P5	drought	C1	8.24556	1.96556
S1.P2	drought	C2	8.25083	1.57674
S2.P7	pre_drought	C1	8.2725	1.72088
S2.P8	pre_drought	C2	8.27722	11.1334
S1.P1	pre_drought	C1	8.29528	2.18229
S1.P4	pre_drought	C2	8.3	1.88364
S3.P3	drought	C1	8.32194	2.69855
S3.P6	drought	C2	8.32778	0.873856
S2.P3	pre_drought	C1	8.33333	3.76214
S2.P6	pre_drought	C2	8.3375	1.93171
S3.P1	drought	C1	8.33889	3.02251
S3.P4	drought	C2	8.34306	1.61564
S1.P3	drought	C1	8.34722	0.893069
S1.P6	drought	C2	8.35194	2.56882
S2.P5	drought	C1	8.42361	1.23354
S2.P2	drought	C2	8.42861	4.0907
S2.P1	drought	C1	8.55056	8.18034
S2.P4	drought	C2	8.55444	6.00659
S3.P5	pre_drought	C1	8.57194	2.22028
S3.P2	pre_drought	C2	8.57667	2.96944
S3.P5	drought	C1	8.65972	1.85468
S3.P2	drought	C2	8.66472	2.44846
S1.P1	drought	C1	8.70611	2.36962
S1.P4	drought	C2	8.71056	1.88658
S1.P5	pre_drought	C1	8.71278	2.69329
S1.P2	pre_drought	C2	8.71694	0.984831
S3.P1	pre_drought	C1	8.75139	7.38413
S3.P4	pre_drought	C2	8.75389	4.22313
S2.P7	pre_drought	C1	8.78556	2.0891
S2.P8	pre_drought	C2	8.78972	12.5914
S1.P3	pre_drought	C1	8.79778	1.89734
S1.P5	drought	C1	8.93889	1.88016
S1.P2	drought	C2	8.94389	1.40067
S1.P6	pre_drought	C2	8.96917	2.53407
S2.P3	drought	C1	8.995	1.94279
S2.P1	pre_drought	C1	8.99667	9.7102
S2.P6	drought	C2	8.99944	1.42486
S2.P4	pre_drought	C2	9.00056	3.4308
S3.P3	pre_drought	C1	9.00556	4.35352
S3.P6	pre_drought	C2	9.01056	2.44874
S1.P5	pre_drought	C1	9.05528	2.53652
S1.P2	pre_drought	C2	9.05972	0.929541
S1.P1	pre_drought	C1	9.15167	1.99978
S1.P4	pre_drought	C2	9.15694	1.8216
S3.P3	drought	C1	9.17556	2.4978
S3.P6	drought	C2	9.18028	1.19277
S3.P1	drought	C1	9.19611	2.74679
S3.P4	drought	C2	9.2	1.41371
S1.P3	drought	C1	9.2025	1.39289
S1.P6	drought	C2	9.20583	1.51672
S2.P5	drought	C1	9.27889	1.14455
S1.P5	drought	C1	9.28028	1.65888
S2.P2	drought	C2	9.28333	3.83919
S1.P2	drought	C2	9.28472	1.42082
S2.P7	pre_drought	C1	9.29778	2.15135
S2.P8	pre_drought	C2	9.30167	12.9449
S2.P1	drought	C1	9.40611	7.36683
S2.P4	drought	C2	9.41056	5.02368
S3.P5	pre_drought	C1	9.51222	2.24813
S3.P5	drought	C1	9.515	1.86206
S3.P2	pre_drought	C2	9.51611	2.96869
S3.P2	drought	C2	9.52028	2.47688
S2.P3	pre_drought	C1	9.555	4.70687
S2.P6	pre_drought	C2	9.55917	2.12664
S1.P1	drought	C1	9.56167	2.21501
S1.P4	drought	C2	9.56667	1.85515
S3.P1	pre_drought	C1	9.60333	0.00575351
S3.P4	pre_drought	C2	9.60722	0.00282797
S1.P5	pre_drought	C1	9.65361	2.53789
S1.P2	pre_drought	C2	9.65778	0.980329
S1.P3	pre_drought	C1	9.73889	1.82102
S1.P5	drought	C1	9.79333	1.71754
S1.P2	drought	C2	9.79722	1.32616
S2.P7	pre_drought	C1	9.80972	1.98817
S2.P8	pre_drought	C2	9.81417	13.4672
S2.P3	drought	C1	9.85028	1.82381
S2.P6	drought	C2	9.85528	1.31515
S1.P6	pre_drought	C2	9.91	2.52919
S2.P1	pre_drought	C1	9.93444	9.28215
S2.P4	pre_drought	C2	9.93861	3.36784
S3.P3	pre_drought	C1	9.94444	4.30993
S3.P6	pre_drought	C2	9.94917	2.00874
S1.P5	pre_drought	C1	9.99556	2.42778
S1.P2	pre_drought	C2	10	0.780042
S1.P1	pre_drought	C1	10.0922	1.94234
S1.P4	pre_drought	C2	10.0969	1.8536
S1.P5	drought	C1	10.135	1.76003
S1.P2	drought	C2	10.1397	1.34005
S3.P1	drought	C1	10.1725	2.58135
S3.P4	drought	C2	10.1764	1.33581
S3.P3	drought	C1	10.1978	2.6572
S3.P6	drought	C2	10.2028	1.16827
S1.P3	drought	C1	10.2272	1.4427
S1.P6	drought	C2	10.2306	1.5448
S2.P5	drought	C1	10.3033	1.21998
S2.P2	drought	C2	10.3075	3.60899
S3.P5	pre_drought	C1	10.3678	2.11534
S3.P2	pre_drought	C2	10.3731	2.82612
S2.P3	pre_drought	C1	10.4086	4.45688
S2.P7	pre_drought	C1	10.4086	1.83409
S2.P6	pre_drought	C2	10.4131	2.19858
S2.P8	pre_drought	C2	10.4131	11.345
S2.P1	drought	C1	10.4294	6.42354
S2.P4	drought	C2	10.4339	4.4621
S1.P5	pre_drought	C1	10.5067	2.27283
S1.P2	pre_drought	C2	10.5111	0.729036
S3.P5	drought	C1	10.5386	1.90294
S3.P1	pre_drought	C1	10.5422	3.19152
S3.P2	drought	C2	10.5428	2.31178
S3.P4	pre_drought	C2	10.5458	2.90094
S1.P1	drought	C1	10.5864	2.07779
S1.P4	drought	C2	10.5911	1.86598
S1.P3	pre_drought	C1	10.5944	1.7315
S1.P6	pre_drought	C2	10.7647	2.47556
S2.P1	pre_drought	C1	10.7881	8.53772
S2.P4	pre_drought	C2	10.7931	3.49526
S3.P3	pre_drought	C1	10.7989	4.33599
S3.P6	pre_drought	C2	10.8044	1.69898
S1.P5	drought	C1	10.8158	1.65135
S1.P2	drought	C2	10.8192	1.17816
S1.P5	pre_drought	C1	10.8483	2.32605
S1.P2	pre_drought	C2	10.8528	0.672022
S2.P3	drought	C1	10.8758	1.74989
S2.P6	drought	C2	10.88	1.18688
S2.P7	pre_drought	C1	10.9217	1.70418
S2.P8	pre_drought	C2	10.9267	11.0803
S1.P1	pre_drought	C1	10.9486	1.87961
S1.P4	pre_drought	C2	10.9531	1.88878
S3.P1	drought	C1	11.0283	2.47439
S3.P4	drought	C2	11.0322	1.33679
S3.P3	drought	C1	11.0517	2.35373
S3.P6	drought	C2	11.0561	1.11427
S1.P3	drought	C1	11.0808	1.34528
S1.P6	drought	C2	11.0853	1.4631
S1.P5	drought	C1	11.1567	1.7416
S2.P5	drought	C1	11.1575	1.21514
S1.P2	drought	C2	11.1608	1.32481
S2.P2	drought	C2	11.1619	3.47677
S2.P1	drought	C1	11.2861	6.08499
S2.P4	drought	C2	11.2908	4.70312
S3.P5	pre_drought	C1	11.3086	1.95563
S3.P2	pre_drought	C2	11.3133	2.61898
S3.P5	drought	C1	11.3936	1.80041
S3.P1	pre_drought	C1	11.3969	2.81002
S3.P2	drought	C2	11.3983	2.27753
S3.P4	pre_drought	C2	11.4008	2.74952
S2.P7	pre_drought	C1	11.4353	1.74
S2.P8	pre_drought	C2	11.4397	10.7035
S1.P1	drought	C1	11.4422	1.80575
S1.P5	pre_drought	C1	11.4453	2.38413
S1.P4	drought	C2	11.4469	1.83452
S1.P2	pre_drought	C2	11.45	0.651949
S1.P3	pre_drought	C1	11.5336	1.91301
S2.P3	pre_drought	C1	11.6383	3.06051
S2.P6	pre_drought	C2	11.6425	2.21289
S1.P5	drought	C1	11.6694	1.60736
S1.P2	drought	C2	11.6747	1.32103
S1.P6	pre_drought	C2	11.705	2.30531
S2.P1	pre_drought	C1	11.7283	8.22429
S2.P3	drought	C1	11.7314	1.8299
S2.P4	pre_drought	C2	11.7325	2.95013
S2.P6	drought	C2	11.7369	1.3433
S3.P3	pre_drought	C1	11.7397	3.92129
S3.P6	pre_drought	C2	11.7444	1.84267
S1.P5	pre_drought	C1	11.7875	2.91574
S1.P2	pre_drought	C2	11.7914	0.732989
S1.P1	pre_drought	C1	11.8886	1.93538
S1.P4	pre_drought	C2	11.8936	1.70872
S2.P7	pre_drought	C1	11.9475	1.70612
S2.P8	pre_drought	C2	11.9528	10.8993
S3.P1	drought	C1	12.0053	2.52419
S3.P4	drought	C2	12.0097	1.27706
S1.P5	drought	C1	12.0114	1.58051
S1.P2	drought	C2	12.0156	1.25448
S3.P3	drought	C1	12.0747	2.33808
S3.P6	drought	C2	12.0789	1.12597
S1.P3	drought	C1	12.1064	1.30954
S1.P6	drought	C2	12.1108	1.6265
S3.P5	pre_drought	C1	12.1639	1.96779
S3.P2	pre_drought	C2	12.1681	2.49939
S2.P5	drought	C1	12.1819	1.1984
S2.P2	drought	C2	12.1861	3.45198
S1.P5	pre_drought	C1	12.2975	2.26391
S1.P2	pre_drought	C2	12.3019	0.749785
S2.P1	drought	C1	12.3106	6.16189
S2.P4	drought	C2	12.3147	4.49773
S3.P1	pre_drought	C1	12.3381	2.56142
S3.P4	pre_drought	C2	12.3419	2.6141
S1.P3	pre_drought	C1	12.3889	1.61296
S3.P5	drought	C1	12.4181	1.86362
S3.P2	drought	C2	12.4225	2.45522
S1.P1	drought	C1	12.4672	1.58386
S1.P4	drought	C2	12.4719	1.81331
S2.P3	pre_drought	C1	12.4931	2.96421
S2.P6	pre_drought	C2	12.4969	2.07086
S2.P7	pre_drought	C1	12.5467	1.63232
S2.P8	pre_drought	C2	12.5511	8.98442
S1.P6	pre_drought	C2	12.5603	NA
S2.P1	pre_drought	C1	12.5839	7.57978
S2.P4	pre_drought	C2	12.5883	3.09222
S3.P3	pre_drought	C1	12.595	4.01155
S3.P6	pre_drought	C2	12.6006	1.68191
S1.P5	pre_drought	C1	12.6392	2.15081
S1.P2	pre_drought	C2	12.6436	0.71876
S1.P5	drought	C1	12.6925	1.59302
S1.P2	drought	C2	12.6967	1.21067
S1.P1	pre_drought	C1	12.7447	1.86139
S1.P4	pre_drought	C2	12.7494	1.69883
S2.P3	drought	C1	12.7561	1.73561
S2.P6	drought	C2	12.7614	1.27369
S3.P1	drought	C1	12.8614	2.48475
S3.P4	drought	C2	12.8653	1.26299
S3.P3	drought	C1	12.9286	2.26612
S3.P6	drought	C2	12.9331	1.09642
S1.P3	drought	C1	12.9617	1.22764
S1.P6	drought	C2	12.9664	1.50336
S1.P5	drought	C1	13.0339	1.65141
S2.P5	drought	C1	13.0367	1.13518
S1.P2	drought	C2	13.0378	1.31247
S2.P2	drought	C2	13.0408	3.59648
S2.P7	pre_drought	C1	13.0589	1.64246
S2.P8	pre_drought	C2	13.0642	8.40152
S3.P5	pre_drought	C1	13.1044	1.87203
S3.P2	pre_drought	C2	13.1086	2.43519
S2.P1	drought	C1	13.1672	5.66174
S2.P4	drought	C2	13.1711	4.59842
S3.P1	pre_drought	C1	13.1942	2.34186
S3.P4	pre_drought	C2	13.1983	2.53547
S1.P5	pre_drought	C1	13.2375	2.1612
S1.P2	pre_drought	C2	13.2419	0.697297
S3.P5	drought	C1	13.2728	1.80986
S3.P2	drought	C2	13.2775	2.23489
S1.P1	drought	C1	13.3228	1.53867
S1.P4	drought	C2	13.3281	1.80967
S1.P3	pre_drought	C1	13.3286	1.62768
S1.P6	pre_drought	C2	13.4994	2.18092
S2.P1	pre_drought	C1	13.5233	7.38341
S2.P4	pre_drought	C2	13.5272	2.91506
S3.P3	pre_drought	C1	13.5347	3.39631
S3.P6	pre_drought	C2	13.5397	1.51424
S1.P5	drought	C1	13.5461	1.75423
S1.P2	drought	C2	13.55	1.22639
S2.P7	pre_drought	C1	13.5725	1.52146
S2.P8	pre_drought	C2	13.5772	8.45859
S1.P5	pre_drought	C1	13.5789	1.99033
S1.P2	pre_drought	C2	13.5833	0.66187
S2.P3	drought	C1	13.6131	1.62922
S2.P6	drought	C2	13.6175	1.22327
S1.P1	pre_drought	C1	13.6847	1.81486
S1.P4	pre_drought	C2	13.6897	1.72256
S2.P3	pre_drought	C1	13.7219	2.56246
S2.P6	pre_drought	C2	13.7256	NA
S3.P1	drought	C1	13.8389	2.50158
S1.P5	drought	C1	13.8875	1.74955
S1.P2	drought	C2	13.8917	1.16529
S3.P3	drought	C1	13.9517	2.42944
S3.P6	drought	C2	13.9556	1.03125
S3.P5	pre_drought	C1	13.9597	1.9463
S3.P2	pre_drought	C2	13.9644	2.04588
S1.P5	pre_drought	C1	14.0889	1.29908
S1.P2	pre_drought	C2	14.0931	0.723983
S1.P3	pre_drought	C1	14.1844	NA
S1.P6	pre_drought	C2	14.3544	20.9202
S2.P1	pre_drought	C1	14.3783	6.1593
S2.P4	pre_drought	C2	14.3819	2.24971
S3.P3	pre_drought	C1	14.3903	3.1775
S3.P6	pre_drought	C2	14.3956	1.95701
S1.P5	pre_drought	C1	14.4308	1.60846
S1.P2	pre_drought	C2	14.4344	0.642097
S1.P1	pre_drought	C1	14.5406	1.73319
S1.P4	pre_drought	C2	14.5447	1.75983
S1.P5	drought	C1	14.5686	1.61199
S1.P2	drought	C2	14.5731	1.18806
S3.P3	drought	C1	14.8061	2.32567
S3.P6	drought	C2	14.8106	0.971112
S3.P5	pre_drought	C1	14.9008	1.88568
S3.P2	pre_drought	C2	14.9053	2.09999
S1.P5	drought	C1	14.9103	1.63356
S1.P2	drought	C2	14.9144	1.20737
S3.P4	pre_drought	C2	15.0053	10.1804
S2.P2	drought	C2	15.0122	1.0131
S1.P5	pre_drought	C1	15.0278	1.78792
S1.P2	pre_drought	C2	15.0322	0.74023
S2.P4	drought	C2	15.0531	4.04359
S1.P3	pre_drought	C1	15.1233	1.76005
S3.P2	drought	C2	15.1575	2.80789
S3.P5	drought	C1	15.1806	8.57719
S2.P7	pre_drought	C1	15.1942	4.07435
S2.P8	pre_drought	C2	15.1983	8.27831
S1.P1	drought	C1	15.2028	1.96374
S1.P4	drought	C2	15.2078	1.77217
S1.P6	pre_drought	C2	15.2944	2.17809
S2.P1	pre_drought	C1	15.3178	6.67915
S2.P4	pre_drought	C2	15.3219	2.63174
S3.P3	pre_drought	C1	15.3289	3.66773
S3.P6	pre_drought	C2	15.3336	1.65805
S1.P5	pre_drought	C1	15.3692	2.05036
S1.P2	pre_drought	C2	15.3739	0.683134
S1.P5	drought	C1	15.4233	1.64443
S1.P2	drought	C2	15.4267	1.15521
S1.P1	pre_drought	C1	15.48	1.72606
S1.P4	pre_drought	C2	15.4847	1.61839
S2.P3	drought	C1	15.4919	1.51344
S2.P6	drought	C2	15.4958	1.20576
S3.P1	drought	C1	15.6728	2.47248
S3.P4	drought	C2	15.6764	1.30248
S2.P7	pre_drought	C1	15.7067	1.42929
S2.P8	pre_drought	C2	15.7114	7.69701
S3.P5	pre_drought	C1	15.7547	1.74158
S3.P2	pre_drought	C2	15.7594	2.31079
S1.P5	drought	C1	15.7639	1.53495
S1.P2	drought	C2	15.7681	1.11495
S2.P3	pre_drought	C1	15.805	1.61406
S2.P6	pre_drought	C2	15.8094	1.8362
S3.P3	drought	C1	15.8308	2.38498
S3.P6	drought	C2	15.8358	1.11924
S1.P3	drought	C1	15.8667	1.29308
S1.P6	drought	C2	15.8717	1.55049
S1.P5	pre_drought	C1	15.8792	2.05589
S1.P2	pre_drought	C2	15.8839	0.671224
S3.P1	pre_drought	C1	15.9319	2.11037
S3.P4	pre_drought	C2	15.9361	2.32756
S2.P5	drought	C1	15.9372	1.1493
S2.P2	drought	C2	15.9414	3.25148
S1.P3	pre_drought	C1	15.9783	1.55355
S2.P1	drought	C1	16.0719	5.49237
S2.P4	drought	C2	16.0778	3.6833
S1.P6	pre_drought	C2	16.1486	1.99315
S2.P1	pre_drought	C1	16.1739	6.56852
S3.P5	drought	C1	16.1756	1.68814
S2.P4	pre_drought	C2	16.1783	2.66839
S3.P2	drought	C2	16.1814	2.28748
S3.P3	pre_drought	C1	16.1825	3.53309
S3.P6	pre_drought	C2	16.1881	1.72979
S2.P7	pre_drought	C1	16.2197	1.39342
S1.P5	pre_drought	C1	16.2206	2.07082
S2.P8	pre_drought	C2	16.2236	7.94835
S1.P2	pre_drought	C2	16.2253	0.651337
S1.P1	drought	C1	16.2261	1.55056
S1.P4	drought	C2	16.2314	1.70905
S1.P1	pre_drought	C1	16.3358	1.67754
S1.P4	pre_drought	C2	16.3406	1.65274
S1.P5	drought	C1	16.4453	1.6825
S1.P2	drought	C2	16.4492	1.13185
S2.P3	drought	C1	16.5161	1.50394
S2.P6	drought	C2	16.5211	1.1086
S3.P1	drought	C1	16.5286	2.42584
S3.P4	drought	C2	16.5319	1.31662
S2.P3	pre_drought	C1	16.66	1.56852
S2.P6	pre_drought	C2	16.6647	1.79729
S3.P3	drought	C1	16.6864	2.33247
S3.P6	drought	C2	16.6911	1.0471
S3.P5	pre_drought	C1	16.695	1.76575
S3.P2	pre_drought	C2	16.6992	2.36875
S1.P3	drought	C1	16.7217	1.26382
S1.P6	drought	C2	16.7267	1.43893
S1.P5	drought	C1	16.7864	1.57867
S3.P1	pre_drought	C1	16.7878	2.0653
S1.P2	drought	C2	16.7906	1.10459
S3.P4	pre_drought	C2	16.7914	2.33427
S2.P5	drought	C1	16.7922	1.02447
S2.P2	drought	C2	16.7967	3.2318
S2.P7	pre_drought	C1	16.8175	1.46065
S1.P5	pre_drought	C1	16.8189	1.92368
S2.P8	pre_drought	C2	16.8222	7.00847
S1.P2	pre_drought	C2	16.8231	0.645171
S1.P3	pre_drought	C1	16.9183	1.5273
S2.P1	drought	C1	16.9281	5.36875
S2.P4	drought	C2	16.9322	3.48118
S3.P5	drought	C1	17.0319	1.58159
S3.P2	drought	C2	17.0361	2.35604
S1.P1	drought	C1	17.0817	1.41045
S1.P4	drought	C2	17.0869	1.84027
S1.P6	pre_drought	C2	17.0883	1.94097
S2.P1	pre_drought	C1	17.1136	6.31764
S2.P4	pre_drought	C2	17.1175	2.44895
S3.P3	pre_drought	C1	17.1228	3.81969
S3.P6	pre_drought	C2	17.1272	1.71226
S1.P5	pre_drought	C1	17.1603	2.03363
S1.P2	pre_drought	C2	17.1639	0.623267
S1.P1	pre_drought	C1	17.2767	1.73525
S1.P4	pre_drought	C2	17.2811	1.59757
S1.P5	drought	C1	17.2992	1.56587
S1.P2	drought	C2	17.3044	1.09311
S2.P7	pre_drought	C1	17.3297	1.40613
S2.P8	pre_drought	C2	17.3347	7.13886
S2.P3	drought	C1	17.3719	1.39672
S2.P6	drought	C2	17.3772	1.19963
S3.P1	drought	C1	17.5064	2.45943
S3.P4	drought	C2	17.5103	2.68422
S3.P5	pre_drought	C1	17.5494	1.523
S3.P2	pre_drought	C2	17.5536	2.27369
S1.P5	drought	C1	17.6408	1.54892
S1.P2	drought	C2	17.6447	1.0816
S1.P5	pre_drought	C1	17.6717	2.03393
S1.P2	pre_drought	C2	17.6761	0.670699
S3.P3	drought	C1	17.7108	2.17478
S3.P6	drought	C2	17.7164	1.06243
S3.P1	pre_drought	C1	17.7289	2.06433
S3.P4	pre_drought	C2	17.7325	2.28607
S1.P3	drought	C1	17.7456	1.26405
S1.P6	drought	C2	17.75	1.45921
S1.P3	pre_drought	C1	17.7731	1.42088
S2.P5	drought	C1	17.8167	1.04115
S2.P2	drought	C2	17.8203	3.29171
S2.P7	pre_drought	C1	17.8436	1.35917
S2.P8	pre_drought	C2	17.8483	7.12366
S2.P3	pre_drought	C1	17.8886	1.66635
S2.P6	pre_drought	C2	17.8931	1.82328
S1.P6	pre_drought	C2	17.9431	1.84393
S2.P1	drought	C1	17.9531	5.34562
S2.P4	drought	C2	17.9564	3.67087
S2.P1	pre_drought	C1	17.9686	6.09987
S2.P4	pre_drought	C2	17.9731	2.356
S3.P3	pre_drought	C1	17.9767	3.53579
S3.P6	pre_drought	C2	17.9819	1.64932
S1.P5	pre_drought	C1	18.0133	1.97929
S1.P2	pre_drought	C2	18.0172	0.644027
S3.P5	drought	C1	18.0544	1.61189
S3.P2	drought	C2	18.0589	2.33139
S1.P1	drought	C1	18.1044	1.63507
S1.P4	drought	C2	18.1094	1.72892
S1.P1	pre_drought	C1	18.1319	1.65973
S1.P4	pre_drought	C2	18.1367	1.60911
S1.P5	drought	C1	18.3219	1.51255
S1.P2	drought	C2	18.3269	1.05463
S2.P7	pre_drought	C1	18.3561	1.33434
S2.P8	pre_drought	C2	18.36	7.05597
S3.P1	drought	C1	18.3619	2.48629
S3.P4	drought	C2	18.3664	1.15257
S2.P3	drought	C1	18.3969	1.48766
S2.P6	drought	C2	18.4017	1.21975
S3.P5	pre_drought	C1	18.4897	1.61285
S3.P2	pre_drought	C2	18.4942	2.13222
S3.P3	drought	C1	18.5667	2.00189
S3.P6	drought	C2	18.5711	1.11167
S3.P1	pre_drought	C1	18.5842	1.94999
S3.P4	pre_drought	C2	18.5883	2.13623
S1.P3	drought	C1	18.5997	1.36824
S1.P6	drought	C2	18.6039	1.44658
S1.P5	pre_drought	C1	18.6103	2.09461
S1.P2	pre_drought	C2	18.615	1.35604
S1.P5	drought	C1	18.6636	1.49267
S1.P2	drought	C2	18.6681	1.08509
S2.P5	drought	C1	18.6708	1.06506
S2.P2	drought	C2	18.675	3.29211
S1.P3	pre_drought	C1	18.7122	1.49898
S2.P3	pre_drought	C1	18.7433	1.43253
S2.P6	pre_drought	C2	18.7475	1.80687
S2.P1	drought	C1	18.8086	5.19166
S2.P4	drought	C2	18.8119	3.74664
S1.P6	pre_drought	C2	18.8828	1.75951
S2.P1	pre_drought	C1	18.9086	5.85149
S3.P5	drought	C1	18.9092	1.67614
S2.P4	pre_drought	C2	18.9128	2.23355
S3.P2	drought	C2	18.9142	2.35534
S3.P3	pre_drought	C1	18.9164	3.54103
S3.P6	pre_drought	C2	18.9219	1.56453
S1.P5	pre_drought	C1	18.9528	2.17753
S2.P7	pre_drought	C1	18.9539	1.44091
S1.P2	pre_drought	C2	18.9581	1.34269
S2.P8	pre_drought	C2	18.9581	7.2409
S1.P1	drought	C1	18.96	1.52227
S1.P4	drought	C2	18.965	1.74538
S1.P1	pre_drought	C1	19.0722	1.73897
S1.P4	pre_drought	C2	19.0767	1.55264
S1.P5	drought	C1	19.1764	1.59437
S1.P2	drought	C2	19.1803	1.12312
S2.P3	drought	C1	19.2531	1.44832
S2.P6	drought	C2	19.2575	1.15485
S3.P1	drought	C1	19.3397	2.48786
S3.P4	drought	C2	19.3433	1.21353
S3.P5	pre_drought	C1	19.3447	1.77717
S3.P2	pre_drought	C2	19.3494	2.6396
S1.P5	pre_drought	C1	19.4642	2.30302
S2.P7	pre_drought	C1	19.4656	1.28753
S1.P2	pre_drought	C2	19.4683	1.36177
S2.P8	pre_drought	C2	19.4706	7.03963
S1.P5	drought	C1	19.5178	1.43478
S1.P2	drought	C2	19.5219	1.09643
S3.P1	pre_drought	C1	19.5247	1.94581
S3.P4	pre_drought	C2	19.5292	2.14968
S1.P3	pre_drought	C1	19.5672	1.43198
S3.P3	drought	C1	19.5914	2.3169
S3.P6	drought	C2	19.595	1.05514
S1.P3	drought	C1	19.6228	1.18938
S1.P6	drought	C2	19.6275	1.43083
S2.P5	drought	C1	19.695	1.04973
S2.P2	drought	C2	19.6994	3.07002
S1.P6	pre_drought	C2	19.7372	1.69717
S2.P1	pre_drought	C1	19.7644	5.84623
S2.P4	pre_drought	C2	19.7689	2.18318
S3.P3	pre_drought	C1	19.7719	3.30817
S3.P6	pre_drought	C2	19.7764	1.45085
S1.P5	pre_drought	C1	19.8069	2.28715
S1.P2	pre_drought	C2	19.8108	1.22598
S2.P1	drought	C1	19.8311	5.3485
S2.P4	drought	C2	19.8353	3.82374
S1.P1	pre_drought	C1	19.9286	1.65587
S1.P4	pre_drought	C2	19.9328	1.53919
S3.P5	drought	C1	19.9333	1.65485
S3.P2	drought	C2	19.9375	2.21156
S2.P3	pre_drought	C1	19.9717	1.5885
S2.P6	pre_drought	C2	19.9758	1.90565
S2.P7	pre_drought	C1	19.9786	1.37211
S2.P8	pre_drought	C2	19.9833	7.2176
S1.P1	drought	C1	19.9836	1.59963
S1.P4	drought	C2	19.9886	1.82055
S3.P1	drought	C1	20.1956	2.53475
S3.P4	drought	C2	20.1992	1.14271
S1.P5	drought	C1	20.1997	2.34378
S1.P2	drought	C2	20.2039	1.95091
S2.P3	drought	C1	20.2781	1.48564
S2.P6	drought	C2	20.2825	1.13619
S3.P5	pre_drought	C1	20.2864	2.02925
S3.P2	pre_drought	C2	20.2903	2.77327
S3.P1	pre_drought	C1	20.3811	1.8911
S3.P4	pre_drought	C2	20.3856	2.16464
S1.P5	pre_drought	C1	20.4044	2.27419
S1.P2	pre_drought	C2	20.4092	1.43384
S3.P3	drought	C1	20.4458	1.96596
S3.P6	drought	C2	20.4508	0.976427
S1.P3	drought	C1	20.4781	1.13184
S1.P6	drought	C2	20.4828	1.50075
S2.P7	pre_drought	C1	20.4914	1.33546
S2.P8	pre_drought	C2	20.4953	7.36177
S1.P3	pre_drought	C1	20.5064	1.48385
S1.P5	drought	C1	20.5433	2.30097
S1.P2	drought	C2	20.5469	1.85498
S2.P5	drought	C1	20.55	1.0424
S2.P2	drought	C2	20.5542	2.95632
S1.P6	pre_drought	C2	20.6775	1.79824
S2.P1	pre_drought	C1	20.7047	5.50993
S2.P4	pre_drought	C2	20.7089	2.45372
S3.P3	pre_drought	C1	20.7097	3.71771
S3.P6	pre_drought	C2	20.7147	1.71406
S1.P5	pre_drought	C1	20.7467	2.29169
S1.P2	pre_drought	C2	20.7506	1.35835
S3.P5	drought	C1	20.7883	1.64872
S3.P2	drought	C2	20.7936	2.32757
S1.P1	drought	C1	20.8397	1.47642
S1.P4	drought	C2	20.8444	1.83352
S1.P1	pre_drought	C1	20.8678	1.78529
S1.P4	pre_drought	C2	20.8717	1.53852
S2.P3	pre_drought	C1	20.8736	1.5007
S2.P6	pre_drought	C2	20.8781	1.92113
S1.P5	drought	C1	21.0544	2.35077
S1.P2	drought	C2	21.0592	1.97785
S2.P7	pre_drought	C1	21.0881	1.46369
S2.P8	pre_drought	C2	21.0931	6.73624
S2.P3	drought	C1	21.1339	1.28838
S2.P6	drought	C2	21.1386	1.44531
S3.P5	pre_drought	C1	21.1411	2.246
S3.P2	pre_drought	C2	21.1461	2.8718
S3.P1	drought	C1	21.1722	2.5403
S3.P4	drought	C2	21.1764	1.30377
S1.P5	pre_drought	C1	21.2583	2.45369
S1.P2	pre_drought	C2	21.2628	1.30019
S3.P1	pre_drought	C1	21.3219	4.04389
S3.P4	pre_drought	C2	21.3258	3.37156
S1.P3	pre_drought	C1	21.3617	1.49657
S1.P5	drought	C1	21.3964	2.51453
S1.P2	drought	C2	21.4003	2.00643
S3.P3	drought	C1	21.4692	2.12593
S3.P6	drought	C2	21.4736	1.163
S1.P3	drought	C1	21.5022	1.23818
S1.P6	drought	C2	21.5067	1.55921
S1.P6	pre_drought	C2	21.5322	2.7394
S2.P1	pre_drought	C1	21.5603	6.1511
S2.P4	pre_drought	C2	21.5647	2.60452
S3.P3	pre_drought	C1	21.5653	3.74039
S3.P6	pre_drought	C2	21.5697	2.00454
S2.P5	drought	C1	21.5739	1.19604
S2.P2	drought	C2	21.58	3.64952
S1.P5	pre_drought	C1	21.6008	2.55019
S2.P7	pre_drought	C1	21.6014	1.51757
S1.P2	pre_drought	C2	21.6053	1.26967
S2.P8	pre_drought	C2	21.6053	7.41536
S1.P1	pre_drought	C1	21.7233	1.9047
S1.P4	pre_drought	C2	21.7278	1.80505
S3.P5	drought	C1	21.8114	2.68181
S3.P2	drought	C2	21.8167	3.45625
S1.P1	drought	C1	21.8642	2.49966
S1.P4	drought	C2	21.8681	2.66565
S3.P1	drought	C1	22.0283	2.57922
S3.P4	drought	C2	22.0319	1.42092
S2.P3	pre_drought	C1	22.0553	2.7246
S2.P6	pre_drought	C2	22.0594	3.077
S3.P5	pre_drought	C1	22.0828	3.25134
S3.P2	pre_drought	C2	22.0878	3.92706
S2.P7	pre_drought	C1	22.1136	1.66818
S2.P8	pre_drought	C2	22.1183	7.71429
S2.P3	drought	C1	22.1594	2.11547
S2.P6	drought	C2	22.165	2.18673
S3.P1	pre_drought	C1	22.1775	4.64927
S3.P4	pre_drought	C2	22.1817	3.28601
S1.P5	pre_drought	C1	22.1994	2.7033
S1.P2	pre_drought	C2	22.2039	1.34667
S1.P3	pre_drought	C1	22.3014	2.47956
S3.P3	drought	C1	22.3236	2.28709
S3.P6	drought	C2	22.3278	1.29671
S1.P3	drought	C1	22.3572	1.45757
S1.P6	drought	C2	22.3603	1.49707
S2.P5	drought	C1	22.4281	1.18292
S2.P2	drought	C2	22.4319	3.66968
S1.P6	pre_drought	C2	22.4722	4.25421
S2.P1	pre_drought	C1	22.5003	7.65309
S2.P4	pre_drought	C2	22.5047	3.90368
S3.P3	pre_drought	C1	22.5056	5.19957
S3.P6	pre_drought	C2	22.51	3.26995
S1.P5	pre_drought	C1	22.5411	2.70093
S1.P2	pre_drought	C2	22.5458	1.39527
S2.P1	drought	C1	22.5669	6.30928
S2.P4	drought	C2	22.5717	5.6027
S2.P7	pre_drought	C1	22.6264	1.63404
S2.P8	pre_drought	C2	22.6314	8.34844
S1.P1	pre_drought	C1	22.6625	3.18973
S1.P4	pre_drought	C2	22.6667	3.06801
S3.P5	drought	C1	22.6669	3.12381
S3.P2	drought	C2	22.6719	3.63059
S1.P1	drought	C1	22.7194	3.0952
S1.P4	drought	C2	22.7239	2.94578
S2.P3	pre_drought	C1	22.9108	2.91654
S2.P6	pre_drought	C2	22.9153	3.31868
S3.P5	pre_drought	C1	22.9383	3.28467
S1.P5	drought	C1	22.94	2.40661
S1.P2	drought	C2	22.9419	2.26932
S3.P2	pre_drought	C2	22.9431	4.18439
S3.P1	drought	C1	23.0053	3.63427
S3.P4	drought	C2	23.0092	2.53767
S2.P3	drought	C1	23.0144	2.413
S2.P6	drought	C2	23.0192	2.27942
S1.P5	pre_drought	C1	23.055	2.63932
S1.P2	pre_drought	C2	23.0597	1.41141
S1.P3	pre_drought	C1	23.1569	2.48997
S2.P7	pre_drought	C1	23.2247	1.87561
S2.P8	pre_drought	C2	23.2292	8.30164
S1.P5	drought	C1	23.2792	2.59914
S1.P2	drought	C2	23.2839	2.55668
S2.P1	pre_drought	C1	23.3561	7.8199
S1.P3	drought	C1	23.3792	2.5274
S1.P5	pre_drought	C1	23.3978	2.78409
S1.P2	pre_drought	C2	23.4022	1.62591
S2.P5	drought	C1	23.4508	2.14382
S3.P3	pre_drought	C1	23.5647	4.59977
S3.P1	pre_drought	C1	23.5956	5.49376
S2.P7	pre_drought	C1	23.7372	1.85681
S2.P8	pre_drought	C2	23.7417	8.44499
S3.P3	drought	C1	23.7767	3.04748
S3.P6	pre_drought	C2	23.9114	2.39834
S3.P4	pre_drought	C2	23.9414	3.65543
S2.P3	pre_drought	C1	23.9794	2.43863
S1.P1	drought	C1	24.0639	2.93807
S1.P3	drought	C1	24.0644	1.64871
S2.P5	drought	C1	24.065	1.30932
S3.P5	drought	C1	24.065	2.20163
S2.P3	drought	C1	24.0653	1.35085
S3.P5	pre_drought	C1	24.0661	2.67684
S1.P1	pre_drought	C1	24.0672	2.9824
S3.P1	drought	C1	24.0678	2.92958
S1.P5	drought	C1	24.0803	1.81347
S2.P1	pre_drought	C1	24.0833	7.34738
S3.P6	drought	C2	24.1236	1.76439
S2.P7	pre_drought	C1	24.2503	2.19845
S2.P1	drought	C1	24.2514	8.32341
S2.P8	pre_drought	C2	24.255	8.62892
S2.P6	pre_drought	C2	24.3269	2.41233
S1.P6	pre_drought	C2	24.4086	3.62923
S1.P4	drought	C2	24.4103	2.31082
S1.P6	drought	C2	24.4111	2.02223
S2.P6	drought	C2	24.4111	1.62709
S2.P2	drought	C2	24.4114	3.80931
S3.P2	drought	C2	24.4117	2.94663
S3.P2	pre_drought	C2	24.4131	3.59006
S1.P4	pre_drought	C2	24.4144	2.33409
S3.P4	drought	C2	24.4147	2.00476
S1.P2	drought	C2	24.4256	2.0316
S2.P4	pre_drought	C2	24.4303	3.46402
S1.P5	pre_drought	C1	24.5644	2.88121
S3.P3	pre_drought	C1	24.5911	4.51328
S2.P4	drought	C2	24.5978	5.29497
S2.P7	pre_drought	C1	24.7628	2.02646
S2.P8	pre_drought	C2	24.7672	9.00042
S3.P3	drought	C1	24.8017	3.16721
S3.P1	pre_drought	C1	24.8661	4.65121
S1.P2	pre_drought	C2	24.9119	1.65625
S1.P3	pre_drought	C1	24.9219	1.62643
S3.P6	pre_drought	C2	24.9372	2.28867
S2.P3	pre_drought	C1	25.0069	2.8044
S1.P3	drought	C1	25.0894	1.94938
S1.P1	drought	C1	25.0897	3.11378
S2.P3	drought	C1	25.0903	1.427
S2.P5	drought	C1	25.0908	1.259
S3.P5	drought	C1	25.0914	2.51958
S3.P5	pre_drought	C1	25.0936	3.02381
S1.P1	pre_drought	C1	25.0939	3.19469
S3.P1	drought	C1	25.0953	3.0998
S1.P5	drought	C1	25.1056	1.99536
S2.P1	pre_drought	C1	25.1108	7.5538
S3.P6	drought	C2	25.1486	1.89688
S3.P4	pre_drought	C2	25.2122	2.84507
S2.P1	drought	C1	25.2783	7.66059
S2.P6	pre_drought	C2	25.3547	2.47329
S2.P7	pre_drought	C1	25.3614	1.94659
S2.P8	pre_drought	C2	25.3664	8.8312
S1.P6	pre_drought	C2	25.4344	3.78088
S1.P6	drought	C2	25.435	1.81177
S2.P6	drought	C2	25.4353	1.77404
S1.P4	drought	C2	25.4356	2.64815
S2.P2	drought	C2	25.4369	4.42769
S3.P2	drought	C2	25.4386	3.09236
S1.P4	pre_drought	C2	25.4406	2.34748
S3.P2	pre_drought	C2	25.4406	3.93811
S3.P4	drought	C2	25.4408	2.05253
S1.P2	drought	C2	25.4508	1.95411
S2.P4	pre_drought	C2	25.4575	3.49861
S1.P5	pre_drought	C1	25.5928	2.98927
S2.P4	drought	C2	25.6242	4.99646
S3.P3	pre_drought	C1	25.7022	4.63755
S2.P7	pre_drought	C1	25.8739	2.18978
S2.P8	pre_drought	C2	25.8786	9.18112
S3.P1	pre_drought	C1	25.8931	4.66311
S1.P2	pre_drought	C2	25.9406	1.52995
S3.P3	drought	C1	25.9967	2.97232
S1.P3	pre_drought	C1	26.0325	1.64639
S3.P6	pre_drought	C2	26.0497	2.37421
S2.P3	pre_drought	C1	26.1194	3.18652
S3.P5	pre_drought	C1	26.2053	2.73137
S1.P1	pre_drought	C1	26.2061	3.55546
S2.P1	pre_drought	C1	26.2233	7.15736
S3.P4	pre_drought	C2	26.2392	2.79752
S1.P3	drought	C1	26.2825	1.78147
S1.P1	drought	C1	26.2828	3.41563
S2.P3	drought	C1	26.2839	1.41023
S2.P5	drought	C1	26.2858	1.25414
S3.P5	drought	C1	26.2875	2.45004
S3.P1	drought	C1	26.29	3.39069
S1.P5	drought	C1	26.2986	2.27409
S3.P6	drought	C2	26.3425	1.76468
S2.P7	pre_drought	C1	26.3872	2.15958
S2.P8	pre_drought	C2	26.3919	9.24009
S2.P6	pre_drought	C2	26.4661	2.49677
S2.P1	drought	C1	26.4717	8.10495
S1.P6	pre_drought	C2	26.5453	4.01658
S1.P4	pre_drought	C2	26.5528	2.49446
S3.P2	pre_drought	C2	26.5528	3.35821
S2.P4	pre_drought	C2	26.5703	3.25141
S1.P6	drought	C2	26.6283	2.24145
S1.P4	drought	C2	26.6292	2.55095
S2.P6	drought	C2	26.6297	2.03889
S2.P2	drought	C2	26.6319	4.75663
S3.P2	drought	C2	26.6339	3.20995
S3.P4	drought	C2	26.6356	2.21707
S1.P2	drought	C2	26.6444	1.92083
S1.P5	pre_drought	C1	26.7053	3.0353
S3.P3	pre_drought	C1	26.7289	4.62656
S2.P4	drought	C2	26.8178	4.73656
S2.P7	pre_drought	C1	26.9003	2.10994
S2.P8	pre_drought	C2	26.9044	9.03842
S3.P1	pre_drought	C1	27.0044	4.44041
S3.P3	drought	C1	27.0211	3.30919
S1.P2	pre_drought	C2	27.0519	1.487
S1.P3	pre_drought	C1	27.0589	1.62822
S3.P6	pre_drought	C2	27.0767	2.43921
S2.P3	pre_drought	C1	27.1469	3.03892
S1.P1	pre_drought	C1	27.2325	3.57434
S3.P5	pre_drought	C1	27.2328	1.23745
S2.P1	pre_drought	C1	27.2508	7.45378
S1.P3	drought	C1	27.3069	1.84977
S1.P1	drought	C1	27.3086	3.51405
S2.P3	drought	C1	27.3086	1.37263
S2.P5	drought	C1	27.3119	1.51375
S3.P5	drought	C1	27.3139	2.59569
S3.P1	drought	C1	27.3164	3.49218
S1.P5	drought	C1	27.3253	2.23469
S3.P4	pre_drought	C2	27.3503	2.74998
S3.P6	drought	C2	27.3686	1.56132
S2.P6	pre_drought	C2	27.4933	2.5944
S2.P1	drought	C1	27.4967	8.3289
S2.P7	pre_drought	C1	27.4978	3.02364
S2.P8	pre_drought	C2	27.5022	9.77061
S1.P6	pre_drought	C2	27.5733	4.03984
S3.P2	pre_drought	C2	27.5789	4.08451
S1.P4	pre_drought	C2	27.58	2.3313
S2.P4	pre_drought	C2	27.5975	3.73712
S1.P6	drought	C2	27.6528	2.39072
S2.P6	drought	C2	27.6544	1.73907
S1.P4	drought	C2	27.6553	2.71046
S2.P2	drought	C2	27.6581	4.6019
S3.P2	drought	C2	27.66	3.05929
S3.P4	drought	C2	27.6625	2.10149
S1.P2	drought	C2	27.6711	1.82379
S1.P5	pre_drought	C1	27.7336	3.17335
S3.P3	pre_drought	C1	27.8411	4.64925
S2.P4	drought	C2	27.8433	4.77814
S2.P7	pre_drought	C1	27.9603	2.47156
S2.P8	pre_drought	C2	27.9644	9.35866
S3.P1	pre_drought	C1	28.0308	4.70243
S1.P2	pre_drought	C2	28.0806	1.52297
S1.P3	pre_drought	C1	28.1708	1.59201
S3.P6	pre_drought	C2	28.1872	2.41281
S3.P3	drought	C1	28.2164	3.17212
S2.P3	pre_drought	C1	28.2586	3.08597
S3.P5	pre_drought	C1	28.3439	2.70261
S1.P1	pre_drought	C1	28.3442	3.53044
S2.P1	pre_drought	C1	28.3625	7.51233
S3.P4	pre_drought	C2	28.3769	2.77099
S2.P7	pre_drought	C1	28.4722	2.1427
S2.P8	pre_drought	C2	28.4769	9.18412
S1.P3	drought	C1	28.5025	1.81068
S1.P1	drought	C1	28.5033	3.76683
S2.P3	drought	C1	28.5036	NA
S2.P5	drought	C1	28.5053	1.48594
S3.P5	drought	C1	28.5078	2.53228
S3.P1	drought	C1	28.5114	2.81623
S1.P5	drought	C1	28.5197	2.40125
S3.P6	drought	C2	28.5625	1.6321
S2.P6	pre_drought	C2	28.605	2.67785
S1.P6	pre_drought	C2	28.685	4.00248
S3.P2	pre_drought	C2	28.6897	4.02838
S1.P4	pre_drought	C2	28.6914	2.48261
S2.P1	drought	C1	28.6919	8.11731
S2.P4	pre_drought	C2	28.7094	3.54824
S1.P5	pre_drought	C1	28.8458	3.2557
S1.P6	drought	C2	28.8472	2.55078
S2.P6	drought	C2	28.8494	2.11292
S1.P4	drought	C2	28.8497	2.63252
S2.P2	drought	C2	28.8517	5.47616
S3.P2	drought	C2	28.8556	2.35615
S3.P4	drought	C2	28.8569	1.72286
S3.P3	pre_drought	C1	28.8661	4.77887
S1.P2	drought	C2	28.8672	2.04072
S2.P7	pre_drought	C1	28.9858	2.27085
S2.P8	pre_drought	C2	28.9906	9.04512
S2.P4	drought	C2	29.0383	5.2031
S3.P1	pre_drought	C1	29.1417	4.52473
S1.P2	pre_drought	C2	29.1917	1.54377
S1.P3	pre_drought	C1	29.1983	1.73837
S3.P6	pre_drought	C2	29.2136	2.21816
S3.P3	drought	C1	29.2408	3.03982
S2.P3	pre_drought	C1	29.2858	3.02594
S3.P5	pre_drought	C1	29.3697	2.76331
S1.P1	pre_drought	C1	29.3708	3.59573
S2.P1	pre_drought	C1	29.3897	7.51059
S3.P4	pre_drought	C2	29.4875	2.62709
S2.P7	pre_drought	C1	29.4983	2.28354
S2.P8	pre_drought	C2	29.5028	8.98572
S1.P3	drought	C1	29.5267	1.93839
S1.P1	drought	C1	29.5294	2.78343
S2.P3	drought	C1	29.5294	2.09264
S2.P5	drought	C1	29.5314	1.38475
S3.P5	drought	C1	29.5356	2.45799
S3.P1	drought	C1	29.5381	3.04907
S1.P5	drought	C1	29.5458	2.25392
S3.P6	drought	C2	29.5872	1.59868
S2.P6	pre_drought	C2	29.6325	0.115114
S1.P6	pre_drought	C2	29.7119	3.90416
S3.P2	pre_drought	C2	29.7167	4.00011
S1.P4	pre_drought	C2	29.7178	2.2414
S2.P1	drought	C1	29.7181	8.45854
S2.P4	pre_drought	C2	29.7361	3.54727
S1.P5	pre_drought	C1	29.8722	3.39118
S1.P6	drought	C2	29.8728	2.39113
S1.P4	drought	C2	29.8761	2.62138
S2.P6	drought	C2	29.8767	1.78338
S2.P2	drought	C2	29.8769	5.48287
S3.P2	drought	C2	29.8825	2.28141
S3.P4	drought	C2	29.8839	1.66188
S1.P2	drought	C2	29.8917	1.83231
S3.P3	pre_drought	C1	29.9781	4.48039
S2.P4	drought	C2	30.0658	5.1131
S2.P7	pre_drought	C1	30.0969	2.07983
S2.P8	pre_drought	C2	30.1011	9.24263
S3.P1	pre_drought	C1	30.1678	4.37383
S1.P2	pre_drought	C2	30.2194	1.65009
S1.P3	pre_drought	C1	30.3097	2.58728
S3.P6	pre_drought	C2	30.3247	2.05267
S2.P3	pre_drought	C1	30.3969	3.88762
S3.P5	pre_drought	C1	30.4814	3.6356
S1.P1	pre_drought	C1	30.4822	4.54551
S2.P1	pre_drought	C1	30.5019	8.18691
S3.P4	pre_drought	C2	30.5139	2.56148
S2.P7	pre_drought	C1	30.6086	NA
S2.P8	pre_drought	C2	30.6125	1.64425
S2.P5	drought	C1	30.7256	1.47943
S2.P6	pre_drought	C2	30.7428	3.03883
S1.P3	drought	C1	30.7869	1.50742
S1.P6	drought	C2	30.7903	2.14723
S2.P3	drought	C1	30.8119	1.80622
S2.P6	drought	C2	30.8156	2.14196
S3.P2	pre_drought	C2	30.8286	4.76908
S1.P4	pre_drought	C2	30.83	3.23235
S1.P1	drought	C1	30.8494	3.30871
S1.P4	drought	C2	30.8547	2.30323
S3.P3	drought	C1	30.8878	2.75201
S3.P6	drought	C2	30.8922	1.3624
S1.P5	pre_drought	C1	30.9853	4.0215
S3.P3	pre_drought	C1	31.0039	4.42724
S3.P5	drought	C1	31.0144	2.35498
S3.P2	drought	C2	31.0186	2.19976
S2.P2	drought	C2	31.0719	5.52895
S2.P7	pre_drought	C1	31.1217	2.2089
S2.P8	pre_drought	C2	31.1264	9.32383
S1.P2	drought	C2	31.1267	1.61043
S2.P1	drought	C1	31.1681	8.27076
S2.P4	drought	C2	31.1725	5.64089
S3.P1	pre_drought	C1	31.2797	5.3907
S2.P1	pre_drought	C1	31.3192	8.08005
S2.P4	pre_drought	C2	31.3233	3.83094
S3.P6	pre_drought	C2	31.3506	2.02532
S2.P3	pre_drought	C1	31.4228	3.4412
S3.P1	drought	C1	31.4564	2.93878
S3.P4	drought	C2	31.4608	1.42909
S3.P5	pre_drought	C1	31.5092	3.70079
S2.P7	pre_drought	C1	31.6342	2.14595
S2.P8	pre_drought	C2	31.6375	11.4641
S1.P3	drought	C1	31.6414	1.32256
S1.P6	drought	C2	31.6456	2.38932
S2.P3	drought	C1	31.6656	1.71499
S2.P6	drought	C2	31.6706	1.4838
S1.P1	drought	C1	31.705	2.8118
S1.P4	drought	C2	31.7103	2.0702
S3.P3	drought	C1	31.7422	2.665
S3.P6	drought	C2	31.7467	1.15012
S2.P5	drought	C1	31.7511	1.51423
S3.P5	drought	C1	31.8686	2.06529
S3.P2	drought	C2	31.8742	2.22305
S3.P1	pre_drought	C1	31.905	4.4666
S3.P4	pre_drought	C2	31.9089	2.29663
S1.P2	drought	C2	31.9811	1.48024
S2.P1	drought	C1	32.0244	8.26774
S2.P4	drought	C2	32.0289	5.72696
S1.P5	pre_drought	C1	32.0589	2.5879
S1.P2	pre_drought	C2	32.0631	0.780788
S2.P2	drought	C2	32.0981	3.57237
S3.P3	pre_drought	C1	32.1147	4.32375
S2.P7	pre_drought	C1	32.2306	2.25995
S2.P8	pre_drought	C2	32.2344	11.8686
S3.P1	drought	C1	32.3131	2.63574
S3.P4	drought	C2	32.3169	1.12753
S2.P3	pre_drought	C1	32.3678	2.27419
S2.P6	pre_drought	C2	32.3725	1.97495
S3.P6	pre_drought	C2	32.4608	1.8444
S3.P5	pre_drought	C1	32.4828	2.16794
S3.P2	pre_drought	C2	32.4872	3.55266
S2.P1	pre_drought	C1	32.6381	6.676
S2.P4	pre_drought	C2	32.6425	2.69439
S1.P3	drought	C1	32.6642	1.26284
S1.P6	drought	C2	32.6686	1.88484
S1.P1	drought	C1	32.6808	2.41559
S1.P4	drought	C2	32.6856	1.96901
S2.P3	drought	C1	32.6892	NA
S2.P6	drought	C2	32.6939	1.33462
S2.P7	pre_drought	C1	32.7428	2.34222
S2.P8	pre_drought	C2	32.7472	12.2063
S3.P1	pre_drought	C1	32.7592	2.54035
S3.P4	pre_drought	C2	32.7628	2.3164
S3.P3	drought	C1	32.7658	2.45399
S3.P6	drought	C2	32.7706	1.06535
S1.P3	pre_drought	C1	32.8278	1.63393
S3.P5	drought	C1	32.8944	1.68232
S3.P2	drought	C2	32.8975	2.17957
S1.P5	pre_drought	C1	32.9144	2.42773
S1.P2	pre_drought	C2	32.9186	0.687398
S2.P5	drought	C1	32.9467	1.18214
S1.P6	pre_drought	C2	32.9978	2.58826
S1.P2	drought	C2	33.0058	1.21727
S2.P1	drought	C1	33.0486	7.88729
S2.P4	drought	C2	33.0533	6.49027
S1.P4	pre_drought	C2	33.1044	2.21234
S3.P3	pre_drought	C1	33.1392	4.26833
S2.P3	pre_drought	C1	33.2239	2.27578
S2.P6	pre_drought	C2	33.2278	1.95291
S2.P7	pre_drought	C1	33.2556	2.34957
S2.P8	pre_drought	C2	33.2592	12.6587
S2.P2	drought	C2	33.2919	3.3366
S3.P5	pre_drought	C1	33.3378	1.97652
S3.P1	drought	C1	33.3381	2.61957
S3.P2	pre_drought	C2	33.3419	3.39259
S3.P4	drought	C2	33.3419	1.27836
S3.P6	pre_drought	C2	33.4861	1.6304
S2.P1	pre_drought	C1	33.4939	6.56944
S2.P4	pre_drought	C2	33.4983	2.44008
S1.P3	drought	C1	33.5178	1.27398
S1.P6	drought	C2	33.5219	1.95328
S1.P1	drought	C1	33.5378	1.78612
S1.P4	drought	C2	33.5422	1.88764
S2.P3	drought	C1	33.5433	1.77025
S2.P6	drought	C2	33.5481	1.40662
S3.P3	drought	C1	33.6206	2.30564
S3.P6	drought	C2	33.625	1.02354
S1.P3	pre_drought	C1	33.6817	1.70999
S3.P5	drought	C1	33.7478	1.6631
S3.P2	drought	C2	33.7533	2.12838
S2.P7	pre_drought	C1	33.7672	2.40947
S2.P8	pre_drought	C2	33.7711	12.5494
S1.P6	pre_drought	C2	33.8519	2.50383
S1.P5	pre_drought	C1	33.8542	2.16467
S1.P2	pre_drought	C2	33.8586	0.728681
S1.P2	drought	C2	33.8611	1.18593
S2.P1	drought	C1	33.9047	7.09096
S2.P4	drought	C2	33.9083	5.26871
S1.P1	pre_drought	C1	33.9447	NA
S1.P4	pre_drought	C2	33.9494	0.00705534
S2.P5	drought	C1	33.9719	1.04401
S3.P1	pre_drought	C1	33.98	2.6563
S3.P4	pre_drought	C2	33.9836	2.35439
S2.P3	pre_drought	C1	34.165	2.50568
S2.P6	pre_drought	C2	34.1694	2.13349
S3.P1	drought	C1	34.1933	2.69266
S3.P4	drought	C2	34.1975	1.22602
S3.P3	pre_drought	C1	34.2508	3.96373
S3.P5	pre_drought	C1	34.2761	2.24414
S3.P2	pre_drought	C2	34.2808	3.48649
S2.P2	drought	C2	34.3192	2.99438
S2.P7	pre_drought	C1	34.3647	2.62962
S2.P8	pre_drought	C2	34.3681	12.8303
S2.P1	pre_drought	C1	34.4347	6.506
S2.P4	pre_drought	C2	34.4394	2.46916
S1.P1	drought	C1	34.5142	2.02316
S1.P4	drought	C2	34.5189	1.68334
S1.P3	drought	C1	34.5394	1.28394
S1.P6	drought	C2	34.5439	1.7744
S2.P3	drought	C1	34.5681	1.58594
S2.P6	drought	C2	34.5731	1.2953
S3.P6	pre_drought	C2	34.5978	1.51779
S1.P3	pre_drought	C1	34.6197	1.79692
S3.P3	drought	C1	34.6453	2.2765
S3.P6	drought	C2	34.6492	1.02521
S1.P5	pre_drought	C1	34.7108	2.06447
S1.P2	pre_drought	C2	34.7147	0.670951
S3.P5	drought	C1	34.7728	1.6044
S3.P2	drought	C2	34.7775	2.19048
S1.P6	pre_drought	C2	34.7903	2.29171
S3.P1	pre_drought	C1	34.8342	2.76241
S3.P4	pre_drought	C2	34.8381	2.30423
S2.P7	pre_drought	C1	34.8764	2.1483
S2.P8	pre_drought	C2	34.8811	12.4
S1.P1	pre_drought	C1	34.8839	2.35177
S1.P2	drought	C2	34.8844	1.1359
S1.P4	pre_drought	C2	34.8883	2.504
S2.P1	drought	C1	34.9283	7.02253
S2.P4	drought	C2	34.9325	4.22664
S2.P3	pre_drought	C1	35.0192	2.51491
S2.P6	pre_drought	C2	35.0239	2.42317
S3.P5	pre_drought	C1	35.13	2.12083
S3.P2	pre_drought	C2	35.1342	3.16783
S2.P5	drought	C1	35.1672	1.14545
S3.P1	drought	C1	35.2189	2.52932
S3.P4	drought	C2	35.2231	1.18791
S3.P3	pre_drought	C1	35.2767	3.73639
S2.P1	pre_drought	C1	35.2911	6.11487
S2.P4	pre_drought	C2	35.295	2.38257
S1.P1	drought	C1	35.3697	1.99556
S1.P4	drought	C2	35.375	1.83857
S2.P7	pre_drought	C1	35.3903	1.97748
S1.P3	drought	C1	35.3939	1.27079
S2.P8	pre_drought	C2	35.3956	10.0685
S1.P6	drought	C2	35.3989	1.72822
S2.P3	drought	C1	35.4228	1.66703
S2.P6	drought	C2	35.4278	1.19325
S1.P3	pre_drought	C1	35.4747	1.65689
S3.P3	drought	C1	35.4997	2.22647
S3.P6	drought	C2	35.505	1.04844
S2.P2	drought	C2	35.5136	3.04979
S3.P6	pre_drought	C2	35.6244	1.49539
S3.P5	drought	C1	35.6286	1.66823
S3.P2	drought	C2	35.6344	2.06377
S1.P6	pre_drought	C2	35.6458	2.21298
S1.P5	pre_drought	C1	35.6511	2.03322
S1.P2	pre_drought	C2	35.6553	0.749538
S1.P1	pre_drought	C1	35.7386	2.21786
S1.P2	drought	C2	35.7397	1.10288
S1.P4	pre_drought	C2	35.7433	2.02337
S2.P1	drought	C1	35.785	6.43266
S2.P4	drought	C2	35.7889	4.47683
S2.P7	pre_drought	C1	35.9033	1.83039
S2.P8	pre_drought	C2	35.9081	10.2435
S2.P3	pre_drought	C1	35.9594	2.32989
S2.P6	pre_drought	C2	35.9631	1.91181
S3.P1	pre_drought	C1	36.0647	2.33332
S3.P4	pre_drought	C2	36.0683	2.13066
S3.P5	pre_drought	C1	36.0697	2.02686
S3.P1	drought	C1	36.0747	2.47406
S3.P2	pre_drought	C2	36.0747	2.79195
S3.P4	drought	C2	36.0789	1.10245
S2.P5	drought	C1	36.1942	1.0353
S2.P1	pre_drought	C1	36.2308	5.99265
S2.P4	pre_drought	C2	36.2353	2.29373
S1.P1	drought	C1	36.3469	1.93317
S1.P4	drought	C2	36.3514	1.75484
S3.P3	pre_drought	C1	36.3878	3.68947
S1.P3	pre_drought	C1	36.4156	1.60093
S1.P3	drought	C1	36.4167	1.30536
S1.P6	drought	C2	36.4214	1.63567
S2.P3	drought	C1	36.4486	1.64666
S2.P6	drought	C2	36.4531	1.18592
S2.P7	pre_drought	C1	36.5022	1.85681
S1.P5	pre_drought	C1	36.5058	2.16967
S2.P8	pre_drought	C2	36.5058	10.1596
S1.P2	pre_drought	C2	36.5103	0.712502
S3.P3	drought	C1	36.5239	2.22274
S3.P6	drought	C2	36.5283	1.11712
S2.P2	drought	C2	36.5397	2.87513
S1.P6	pre_drought	C2	36.5872	2.0077
S3.P5	drought	C1	36.6539	1.54138
S3.P2	drought	C2	36.6589	2.13507
S1.P1	pre_drought	C1	36.6797	2.03709
S1.P4	pre_drought	C2	36.6844	1.7949
S3.P6	pre_drought	C2	36.7353	1.29047
S1.P2	drought	C2	36.7642	1.09206
S2.P1	drought	C1	36.8089	6.26515
S2.P4	drought	C2	36.8131	4.29344
S2.P3	pre_drought	C1	36.8142	NA
S2.P6	pre_drought	C2	36.8186	1.64917
S3.P1	pre_drought	C1	36.9192	2.18008
S3.P4	pre_drought	C2	36.9231	2.05571
S3.P5	pre_drought	C1	36.9267	2.01259
S3.P2	pre_drought	C2	36.9311	2.81988
S2.P7	pre_drought	C1	37.015	1.63618
S2.P8	pre_drought	C2	37.0194	9.99193
S2.P1	pre_drought	C1	37.0872	5.70585
S2.P4	pre_drought	C2	37.0914	2.10634
S3.P1	drought	C1	37.0997	2.39449
S3.P4	drought	C2	37.1044	1.12698
[truncated: 490 more rows]

## Sheet: C1-C2-ratio
Condition	Site	Set	Time	C1_C2_ratio_sum_fCO2_13_py
drought	Site1	Set1	3	0.859759
drought	Site1	Set1	6	0.794179
drought	Site1	Set1	12	0.65238
drought	Site1	Set1	18	0.492333
drought	Site1	Set1	24	0.486723
drought	Site1	Set1	30	0.498339
drought	Site1	Set1	36	0.519166
drought	Site1	Set1	42	0.516776
drought	Site1	Set1	48	0.465836
drought	Site1	Set2	3	0.763478
drought	Site1	Set2	6	0.619066
drought	Site1	Set2	12	0.469155
drought	Site1	Set2	18	0.349664
drought	Site1	Set2	24	0.316668
drought	Site1	Set2	30	0.301109
drought	Site1	Set2	36	0.348373
drought	Site1	Set2	42	0.377333
drought	Site1	Set2	48	0.381887
drought	Site1	Set3	3	0.916929
drought	Site1	Set3	6	0.873295
drought	Site1	Set3	12	0.841544
drought	Site1	Set3	18	0.829618
drought	Site1	Set3	24	0.813946
drought	Site1	Set3	30	0.824387
drought	Site1	Set3	36	NA
drought	Site1	Set3	42	NA
drought	Site1	Set3	48	NA
drought	Site2	Set1	3	NA
drought	Site2	Set1	6	NA
drought	Site2	Set1	12	NA
drought	Site2	Set1	18	NA
drought	Site2	Set1	24	NA
drought	Site2	Set1	30	NA
drought	Site2	Set1	36	NA
drought	Site2	Set1	42	NA
drought	Site2	Set1	48	NA
drought	Site2	Set2	3	0.911737
drought	Site2	Set2	6	0.829688
drought	Site2	Set2	12	0.762846
drought	Site2	Set2	18	0.712363
drought	Site2	Set2	24	0.681507
drought	Site2	Set2	30	0.639369
drought	Site2	Set2	36	0.640862
drought	Site2	Set2	42	0.648124
drought	Site2	Set2	48	0.64539
drought	Site2	Set3	3	0.790223
drought	Site2	Set3	6	0.722799
drought	Site2	Set3	12	0.720118
drought	Site2	Set3	18	0.656908
drought	Site2	Set3	24	0.583879
drought	Site2	Set3	30	0.48822
drought	Site2	Set3	36	0.490444
drought	Site2	Set3	42	0.481768
drought	Site2	Set3	48	0.459669
drought	Site3	Set1	3	0.79454
drought	Site3	Set1	6	0.660694
drought	Site3	Set1	12	0.622411
drought	Site3	Set1	18	0.60162
drought	Site3	Set1	24	0.576258
drought	Site3	Set1	30	0.536476
drought	Site3	Set1	36	0.44871
drought	Site3	Set1	42	0.386165
drought	Site3	Set1	48	0.359077
drought	Site3	Set2	3	0.819757
drought	Site3	Set2	6	0.776616
drought	Site3	Set2	12	0.778332
drought	Site3	Set2	18	0.766338
drought	Site3	Set2	24	0.81618
drought	Site3	Set2	30	0.771326
drought	Site3	Set2	36	0.828652
drought	Site3	Set2	42	0.828909
drought	Site3	Set2	48	0.794874
drought	Site3	Set3	3	0.891554
drought	Site3	Set3	6	0.90764
drought	Site3	Set3	12	0.913351
drought	Site3	Set3	18	0.921148
drought	Site3	Set3	24	0.924085
drought	Site3	Set3	30	0.866108
drought	Site3	Set3	36	0.782465
drought	Site3	Set3	42	0.686109
drought	Site3	Set3	48	0.60747
pre_drought	Site1	Set1	3	0.918309
pre_drought	Site1	Set1	6	0.893469
pre_drought	Site1	Set1	12	0.873602
pre_drought	Site1	Set1	18	0.821215
pre_drought	Site1	Set1	24	0.780455
pre_drought	Site1	Set1	30	0.732873
pre_drought	Site1	Set1	36	0.671081
pre_drought	Site1	Set1	42	0.631403
pre_drought	Site1	Set1	48	0.608495
pre_drought	Site1	Set2	3	0.796202
pre_drought	Site1	Set2	6	0.798817
pre_drought	Site1	Set2	12	0.77436
pre_drought	Site1	Set2	18	0.745451
pre_drought	Site1	Set2	24	0.737994
pre_drought	Site1	Set2	30	0.690459
pre_drought	Site1	Set2	36	0.679444
pre_drought	Site1	Set2	42	0.50848
pre_drought	Site1	Set2	48	0.442577
pre_drought	Site1	Set3	3	0.880147
pre_drought	Site1	Set3	6	0.871927
pre_drought	Site1	Set3	12	0.848678
pre_drought	Site1	Set3	18	0.752682
pre_drought	Site1	Set3	24	0.689181
pre_drought	Site1	Set3	30	0.593102
pre_drought	Site1	Set3	36	0.457128
pre_drought	Site1	Set3	42	0.394568
pre_drought	Site1	Set3	48	0.27657
pre_drought	Site2	Set1	3	NA
pre_drought	Site2	Set1	6	NA
pre_drought	Site2	Set1	12	NA
pre_drought	Site2	Set1	18	NA
pre_drought	Site2	Set1	24	NA
pre_drought	Site2	Set1	30	NA
pre_drought	Site2	Set1	36	NA
pre_drought	Site2	Set1	42	NA
pre_drought	Site2	Set1	48	NA
pre_drought	Site2	Set2	3	0.814993
pre_drought	Site2	Set2	6	0.757532
pre_drought	Site2	Set2	12	0.736803
pre_drought	Site2	Set2	18	0.708763
pre_drought	Site2	Set2	24	0.608466
pre_drought	Site2	Set2	30	0.550663
pre_drought	Site2	Set2	36	0.46497
pre_drought	Site2	Set2	42	0.325789
pre_drought	Site2	Set2	48	0.266816
pre_drought	Site2	Set3	3	NA
pre_drought	Site2	Set3	6	NA
pre_drought	Site2	Set3	12	NA
pre_drought	Site2	Set3	18	NA
pre_drought	Site2	Set3	24	NA
pre_drought	Site2	Set3	30	NA
pre_drought	Site2	Set3	36	NA
pre_drought	Site2	Set3	42	NA
pre_drought	Site2	Set3	48	NA
pre_drought	Site2	Set4	3	0.739906
pre_drought	Site2	Set4	6	0.755458
pre_drought	Site2	Set4	12	0.787873
pre_drought	Site2	Set4	18	0.791579
pre_drought	Site2	Set4	24	0.799254
pre_drought	Site2	Set4	30	0.803559
pre_drought	Site2	Set4	36	0.829305
pre_drought	Site2	Set4	42	0.845422
pre_drought	Site2	Set4	48	0.741886
pre_drought	Site3	Set1	3	0.88342
pre_drought	Site3	Set1	6	0.838752
pre_drought	Site3	Set1	12	0.875353
pre_drought	Site3	Set1	18	0.819967
pre_drought	Site3	Set1	24	0.756092
pre_drought	Site3	Set1	30	0.683313
pre_drought	Site3	Set1	36	0.592967
pre_drought	Site3	Set1	42	0.518786
pre_drought	Site3	Set1	48	0.441736
pre_drought	Site3	Set2	3	0.777595
pre_drought	Site3	Set2	6	0.770985
pre_drought	Site3	Set2	12	0.755505
pre_drought	Site3	Set2	18	0.757389
pre_drought	Site3	Set2	24	0.775406
pre_drought	Site3	Set2	30	0.72605
pre_drought	Site3	Set2	36	0.590944
pre_drought	Site3	Set2	42	0.456894
pre_drought	Site3	Set2	48	0.336588
pre_drought	Site3	Set3	3	0.806428
pre_drought	Site3	Set3	6	0.780452
pre_drought	Site3	Set3	12	0.737346
pre_drought	Site3	Set3	18	0.669769
pre_drought	Site3	Set3	24	0.611739
pre_drought	Site3	Set3	30	0.529359
pre_drought	Site3	Set3	36	0.48447
pre_drought	Site3	Set3	42	0.463083
pre_drought	Site3	Set3	48	0.36171
