# Supplementary material for: Drought re-routes soil microbial carbon metabolism towards emission of volatile metabolites in an artificial tropical rainforest
Source: Nat Microbiol. 2023 Jul 31;8(8):1480–94. doi: 10.1038/s41564-023-01432-9 (PMC10390333; doi:10.1038/s41564-023-01432-9)
Supplement: Supplementary file 9 — metaT/metaG PCA coordinates and metaT/metaG taxonomy. [file 41564_2023_1432_MOESM9_ESM.xlsx]

## Sheet: PCA_coord-metaT
	SampleID	PC1	PC2	Condition	Site	Time	Condition_Time
1	X3300044942_Site3_PreDrought_6hr	-129.274	-0.40448	PreDrought	Site3	6hr	PreDrought_6hr
2	X3300044943_Site3_PreDrought_48hr	-62.7063	26.9626	PreDrought	Site3	48hr	PreDrought_48hr
3	X3300044944_Site3_PreDrought_0hr	20.7425	28.9661	PreDrought	Site3	0hr	PreDrought_0hr
4	X3300044945_Site3_Drought_6hr	48.9153	-15.6817	Drought	Site3	6hr	Drought_6hr
5	X3300045458_Site1_PreDrought_48hr	-67.8916	8.15252	PreDrought	Site1	48hr	PreDrought_48hr
6	X3300045459_Site1_Drought_6hr	74.1642	-35.2137	Drought	Site1	6hr	Drought_6hr
7	X3300045460_Site1_Drought_48_hr	74.1262	-43.8151	Drought	Site1	48hr	Drought_48hr
8	X3300045461_Site2_PreDrought_0hr	19.9239	33.0108	PreDrought	Site2	0hr	PreDrought_0hr
9	X3300045462_Site2_PreDrought_6hr	-90.2924	17.5631	PreDrought	Site2	6hr	PreDrought_6hr
10	X3300045463_Site2_PreDrought_48hr	-44.2687	20.3455	PreDrought	Site2	48hr	PreDrought_48hr
11	X3300045464_Site2_Drought_0hr	16.5751	-56.6982	Drought	Site2	0hr	Drought_0hr
12	X3300045465_Site2_Drought_48hr	56.7546	-61.9834	Drought	Site2	48hr	Drought_48hr
13	X3300045466_Site2_Pre_drought_0hr	41.64	37.1238	PreDrought	Site2	0hr	PreDrought_0hr
14	X3300045467_Site2_PreDrought_6hr	-43.4872	14.4682	PreDrought	Site2	6hr	PreDrought_6hr
15	X3300045468_Site2_PreDrought_48hr	124.185	15.5734	PreDrought	Site2	48hr	PreDrought_48hr
16	X3300045469_Site2_Drought_0hr	27.8881	-18.9715	Drought	Site2	0hr	Drought_0hr
17	X3300045470_Site2_Drought_6hr	-11.4363	-10.5351	Drought	Site2	6hr	Drought_6hr
18	X3300045471_Site3_Drought_6hr	-35.9878	-2.36986	Drought	Site3	6hr	Drought_6hr
19	X3300045472_Site3_Drought_48hr	-52.1437	23.5191	Drought	Site3	48hr	Drought_48hr
20	X3300045473_Site2_Drought_48hr	-29.5539	-42.3554	Drought	Site2	48hr	Drought_48hr
21	X3300048051_Site1_Drought_0hr	106.195	23.0475	Drought	Site1	0hr	Drought_0hr
22	X3300048052_Site3_PreDrought_0hr	138.517	46.749	PreDrought	Site3	0hr	PreDrought_0hr
23	X3300048053_Site3_PreDrought_48hr	89.0672	46.5066	PreDrought	Site3	48hr	PreDrought_48hr
24	X3300048054_Site3_Drought_0hr	136.222	29.595	Drought	Site3	0hr	Drought_0hr
25	X3300048092_Site1_PreDrought_0hr	-39.9842	28.7851	PreDrought	Site1	0hr	PreDrought_0hr
26	X3300048093_Site1_PreDrought_6hr	-82.2062	14.1221	PreDrought	Site1	6hr	PreDrought_6hr
27	X3300048094_Site1_PreDrought_48hr	-76.5822	23.2831	PreDrought	Site1	48hr	PreDrought_48hr
28	X3300048095_Site1_Drought_6hr	-39.0192	-18.5124	Drought	Site1	6hr	Drought_6hr
29	X3300048096_Site1_Drought_48hr	-15.8306	-71.6851	Drought	Site1	48hr	Drought_48hr
30	X3300048099_Site1_PreDrought_0hr	-26.3618	19.8653	PreDrought	Site1	0hr	PreDrought_0hr
31	X3300048100_Site1_PreDrought_6hr	-68.0287	7.08697	PreDrought	Site1	6hr	PreDrought_6hr
32	X3300049511_Site2_Drought_6hr	-60.4668	18.8295	Drought	Site2	6hr	Drought_6hr
33	X3300049512_Site3_Drought_0hr	21.1287	-28.1907	Drought	Site3	0hr	Drought_0hr
34	X3300049557_Site3_Drought_48hr	4.72795	-70.5656	Drought	Site3	48hr	Drought_48hr
35	X3300049628_Site1_Drought_0hr	-25.2503	-6.57306	Drought	Site1	0hr	Drought_0hr

## Sheet: PCA_coord_metaG
	Sample_ID	PC1	PC2	Condition	Site	Time	Condition_time
1	P11SSC1_190916_c	-12.1268	7.06456	PreDrought	Site1	0hr	PreDrought_0hr
2	P11SSC1_190916_f	-63.258	17.0781	PreDrought	Site1	6hr	PreDrought_6hr
3	P11SSC1_190916_i	-27.0949	20.13	PreDrought	Site1	48hr	PreDrought_48hr
4	P11SSC1_191110_c	-70.0509	16.2983	Drought	Site1	0hr	Drought_0hr
5	P11SSC1_191119_f	-12.1764	21.3749	Drought	Site1	6hr	Drought_6hr
6	P11SSC1_191119_i	-78.7882	13.4601	Drought	Site1	48hr	Drought_48hr
7	P15SSC1_190912_c	14.8429	42.6301	PreDrought	Site1	0hr	PreDrought_0hr
8	P15SSC1_190913_f	16.148	28.536	PreDrought	Site1	6hr	PreDrought_6hr
9	P15SSC1_190915_i	37.1911	37.7753	PreDrought	Site1	48hr	PreDrought_48hr
10	P15SSC1_191107_f	31.71	31.5972	Drought	Site1	6hr	Drought_6hr
11	P15SSC1_191107_i	13.8121	26.4271	Drought	Site1	48hr	Drought_48hr
12	P15SSCI_191107_c	19.185	28.6062	Drought	Site1	0hr	Drought_0hr
13	P24SSC2_190915_c	14.2808	-5.02922	PreDrought	Site2	0hr	PreDrought_0hr
14	P24SSC2_190915_f	35.5087	-4.61702	PreDrought	Site2	6hr	PreDrought_6hr
15	P24SSC2_190915_i	2.58134	-1.61069	PreDrought	Site2	48hr	PreDrought_48hr
16	P24SSC2_191109_c	25.5337	-2.10749	Drought	Site2	0hr	Drought_0hr
17	P24SSC2_191109_f	-7.97336	0.573436	Drought	Site2	6hr	Drought_6hr
18	P24SSC2_191109_i	47.3555	-1.23973	Drought	Site2	48hr	Drought_48hr
19	P26SSC2_190918_f	23.9974	-10.355	PreDrought	Site2	6hr	PreDrought_6hr
20	P26SSC2_190918_i	26.1756	-7.04908	PreDrought	Site2	48hr	PreDrought_48hr
21	P26SSC2_191112_c	37.4986	-12.9986	Drought	Site2	0hr	Drought_0hr
22	P26SSC2_191112_f	7.91415	-12.9706	Drought	Site2	6hr	Drought_6hr
23	P26SSC2_191112_i	-33.4969	-13.8951	Drought	Site2	48hr	Drought_48hr
24	P34SSC2_190917_c	-7.15415	-13.7335	PreDrought	Site3	0hr	PreDrought_0hr
25	P34SSC2_190917_f	25.4202	-17.1649	PreDrought	Site3	6hr	PreDrought_6hr
26	P34SSC2_190917_i	-1.53319	-15.0284	PreDrought	Site3	48hr	PreDrought_48hr
27	P34SSC2_191111_c	-22.3235	-8.94463	Drought	Site3	0hr	Drought_0hr
28	P34SSC2_191111_f	-12.5259	-8.89912	Drought	Site3	6hr	Drought_6hr
29	P34SSC2_191111_i	9.64605	-15.9198	Drought	Site3	48hr	Drought_48hr
30	P35SSC1_190914_c	11.9688	-23.1726	PreDrought	Site3	0hr	PreDrought_0hr
31	P35SSC1_190914_f	-13.1849	-26.9978	PreDrought	Site3	6hr	PreDrought_6hr
32	P35SSC1_190914_i	11.0091	-21.7149	PreDrought	Site3	48hr	PreDrought_48hr
33	P35SSC1_191108_c	-49.3509	-19.9449	Drought	Site3	0hr	Drought_0hr
34	P35SSC1_191108_f	-3.36378	-22.4232	Drought	Site3	6hr	Drought_6hr
35	P35SSC1_191108_i	2.62256	-25.735	Drought	Site3	48hr	Drought_48hr

## Sheet: metaT-kingdom
	OTU	Sample	Abundance	Condition	Site	Time	Condition_Time	Kingdom
68	x3325	X3300048095.Drought_6hr	0.988986	Drought	Site1	6hr	Drought_6hr	Bacteria
53	x3325	X3300048051.Drought_0hr	0.988164	Drought	Site1	0hr	Drought_0hr	Bacteria
63	x3325	X3300048099.Pre_drought_0hr	0.987576	PreDrought	Site1	0hr	PreDrought_0hr	Bacteria
60	x3325	X3300048093.Pre_drought_6hr	0.986778	PreDrought	Site1	6hr	PreDrought_6hr	Bacteria
45	x3325	X3300045472.Drought_48_hr	0.985652	Drought	Site3	48hr	Drought_48hr	Bacteria
69	x3325	X3300048092.Pre_drought_0hr	0.984815	PreDrought	Site1	0hr	PreDrought_0hr	Bacteria
40	x3325	X3300044942.Pre_drought_6hr	0.983155	PreDrought	Site3	6hr	PreDrought_6hr	Bacteria
51	x3325	X3300045467.Pre_drought_6hr	0.983127	PreDrought	Site2	6hr	PreDrought_6hr	Bacteria
58	x3325	X3300049511.Drought_6hr	0.98196	Drought	Site2	6hr	Drought_6hr	Bacteria
70	x3325	X3300049628.Drought_0hr	0.978848	Drought	Site1	0hr	Drought_0hr	Bacteria
48	x3325	X3300045463.Pre_Drought_48hr	0.977985	PreDrought	Site2	48hr	PreDrought_48hr	Bacteria
67	x3325	X3300048100.Pre_drought_6hr	0.9768	PreDrought	Site1	6hr	PreDrought_6hr	Bacteria
42	x3325	X3300045458.Pre_Drought_48hr	0.976548	PreDrought	Site1	48hr	PreDrought_48hr	Bacteria
49	x3325	X3300045473.Drought_48_hr	0.973775	Drought	Site2	48hr	Drought_48hr	Bacteria
41	x3325	X3300045461.Pre_drought_0hr	0.973042	PreDrought	Site2	0hr	PreDrought_0hr	Bacteria
38	x3325	X3300045460.Drought_48_hr	0.972707	Drought	Site1	48hr	Drought_48hr	Bacteria
44	x3325	X3300045462.Pre_drought_6hr	0.971709	PreDrought	Site2	6hr	PreDrought_6hr	Bacteria
64	x3325	X3300048094.Pre_Drought_48hr	0.971557	PreDrought	Site1	48hr	PreDrought_48hr	Bacteria
61	x3325	X3300048053.Pre_Drought_48hr	0.968503	PreDrought	Site3	48hr	PreDrought_48hr	Bacteria
39	x3325	X3300044945.Drought_6hr	0.96792	Drought	Site3	6hr	Drought_6hr	Bacteria
37	x3325	X3300044944.Pre_drought_0hr	0.965428	PreDrought	Site3	0hr	PreDrought_0hr	Bacteria
54	x3325	X3300045471.Drought_6hr	0.962858	Drought	Site3	6hr	Drought_6hr	Bacteria
36	x3325	X3300045459.Drought_6hr	0.96244	Drought	Site1	6hr	Drought_6hr	Bacteria
62	x3325	X3300049512.Drought_0hr	0.958487	Drought	Site3	0hr	Drought_0hr	Bacteria
66	x3325	X3300049557.Drought_48_hr	0.952685	Drought	Site3	48hr	Drought_48hr	Bacteria
47	x3325	X3300045466.Pre_drought_0hr	0.95054	PreDrought	Site2	0hr	PreDrought_0hr	Bacteria
56	x3325	X3300045465.Drought_48_hr	0.947697	Drought	Site2	48hr	Drought_48hr	Bacteria
50	x3325	X3300045470.Drought_6hr	0.942213	Drought	Site2	6hr	Drought_6hr	Bacteria
43	x3325	X3300044943.Pre_Drought_48hr	0.937216	PreDrought	Site3	48hr	PreDrought_48hr	Bacteria
57	x3325	X3300048052.Pre_drought_0hr	0.923481	PreDrought	Site3	0hr	PreDrought_0hr	Bacteria
46	x3325	X3300045469.Drought_0hr	0.916688	Drought	Site2	0hr	Drought_0hr	Bacteria
55	x3325	X3300045468.Pre_Drought_48hr	0.910478	PreDrought	Site2	48hr	PreDrought_48hr	Bacteria
65	x3325	X3300048054.Drought_0hr	0.896073	Drought	Site3	0hr	Drought_0hr	Bacteria
59	x3325	X3300048096.Drought_48_hr	0.894091	Drought	Site1	48hr	Drought_48hr	Bacteria
52	x3325	X3300045464.Drought_0hr	0.850303	Drought	Site2	0hr	Drought_0hr	Bacteria
112	x596	X3300045464.Drought_0hr	0.134527	Drought	Site2	0hr	Drought_0hr	Eukaryota
132	x596	X3300048096.Drought_48_hr	0.0926382	Drought	Site1	48hr	Drought_48hr	Eukaryota
85	x555	X3300048054.Drought_0hr	0.0924142	Drought	Site3	0hr	Drought_0hr	Archaea
92	x555	X3300045469.Drought_0hr	0.0732904	Drought	Site2	0hr	Drought_0hr	Archaea
115	x596	X3300045468.Pre_Drought_48hr	0.0694101	PreDrought	Site2	48hr	PreDrought_48hr	Eukaryota
90	x555	X3300048052.Pre_drought_0hr	0.0532447	PreDrought	Site3	0hr	PreDrought_0hr	Archaea
75	x555	X3300044943.Pre_Drought_48hr	0.0390025	PreDrought	Site3	48hr	PreDrought_48hr	Archaea
96	x555	X3300045470.Drought_6hr	0.0363448	Drought	Site2	6hr	Drought_6hr	Archaea
116	x596	X3300045465.Drought_48_hr	0.0356316	Drought	Site2	48hr	Drought_48hr	Eukaryota
87	x555	X3300045471.Drought_6hr	0.0311634	Drought	Site3	6hr	Drought_6hr	Archaea
80	x555	X3300045466.Pre_drought_0hr	0.0306411	PreDrought	Site2	0hr	PreDrought_0hr	Archaea
104	x555	X3300049512.Drought_0hr	0.0301445	Drought	Site3	0hr	Drought_0hr	Archaea
136	x596	X3300049557.Drought_48_hr	0.026595	Drought	Site3	48hr	Drought_48hr	Eukaryota
83	x555	X3300044945.Drought_6hr	0.026251	Drought	Site3	6hr	Drought_6hr	Archaea
79	x555	X3300044944.Pre_drought_0hr	0.0256758	PreDrought	Site3	0hr	PreDrought_0hr	Archaea
107	x596	X3300044943.Pre_Drought_48hr	0.0235915	PreDrought	Site3	48hr	PreDrought_48hr	Eukaryota
123	x596	X3300045470.Drought_6hr	0.0213796	Drought	Site2	6hr	Drought_6hr	Eukaryota
78	x555	X3300045459.Drought_6hr	0.021355	Drought	Site1	6hr	Drought_6hr	Archaea
122	x596	X3300045460.Drought_48_hr	0.0210703	Drought	Site1	48hr	Drought_48hr	Eukaryota
98	x555	X3300049557.Drought_48_hr	0.0206463	Drought	Site3	48hr	Drought_48hr	Archaea
117	x596	X3300045462.Pre_drought_6hr	0.0199142	PreDrought	Site2	6hr	PreDrought_6hr	Eukaryota
94	x555	X3300048053.Pre_Drought_48hr	0.0190018	PreDrought	Site3	48hr	PreDrought_48hr	Archaea
88	x555	X3300045468.Pre_Drought_48hr	0.0189331	PreDrought	Site2	48hr	PreDrought_48hr	Archaea
109	x596	X3300045466.Pre_drought_0hr	0.0183306	PreDrought	Site2	0hr	PreDrought_0hr	Eukaryota
114	x596	X3300045458.Pre_Drought_48hr	0.0180363	PreDrought	Site1	48hr	PreDrought_48hr	Eukaryota
73	x555	X3300045461.Pre_drought_0hr	0.0172774	PreDrought	Site2	0hr	PreDrought_0hr	Archaea
76	x555	X3300045465.Drought_48_hr	0.016444	Drought	Site2	48hr	Drought_48hr	Archaea
121	x596	X3300045463.Pre_Drought_48hr	0.0157324	PreDrought	Site2	48hr	PreDrought_48hr	Eukaryota
118	x596	X3300045459.Drought_6hr	0.0157154	Drought	Site1	6hr	Drought_6hr	Eukaryota
137	x596	X3300048100.Pre_drought_6hr	0.0153675	PreDrought	Site1	6hr	PreDrought_6hr	Eukaryota
130	x596	X3300048052.Pre_drought_0hr	0.0153557	PreDrought	Site3	0hr	PreDrought_0hr	Eukaryota
72	x555	X3300045464.Drought_0hr	0.0149437	Drought	Site2	0hr	Drought_0hr	Archaea
95	x555	X3300045473.Drought_48_hr	0.0144314	Drought	Site2	48hr	Drought_48hr	Archaea
124	x596	X3300048094.Pre_Drought_48hr	0.0127789	PreDrought	Site1	48hr	PreDrought_48hr	Eukaryota
138	x596	X3300049628.Drought_0hr	0.0119316	Drought	Site1	0hr	Drought_0hr	Eukaryota
134	x596	X3300045473.Drought_48_hr	0.0116935	Drought	Site2	48hr	Drought_48hr	Eukaryota
91	x555	X3300045472.Drought_48_hr	0.0112895	Drought	Site3	48hr	Drought_48hr	Archaea
140	x596	X3300049512.Drought_0hr	0.0111963	Drought	Site3	0hr	Drought_0hr	Eukaryota
102	x555	X3300049511.Drought_6hr	0.0109967	Drought	Site2	6hr	Drought_6hr	Archaea
84	x555	X3300045467.Pre_drought_6hr	0.0109608	PreDrought	Site2	6hr	PreDrought_6hr	Archaea
97	x555	X3300048094.Pre_Drought_48hr	0.0101534	PreDrought	Site1	48hr	PreDrought_48hr	Archaea
119	x596	X3300045469.Drought_0hr	0.00995286	Drought	Site2	0hr	Drought_0hr	Eukaryota
113	x596	X3300045461.Pre_drought_0hr	0.00960157	PreDrought	Site2	0hr	PreDrought_0hr	Eukaryota
126	x596	X3300048051.Drought_0hr	0.00922921	Drought	Site1	0hr	Drought_0hr	Eukaryota
71	x555	X3300044942.Pre_drought_6hr	0.00918295	PreDrought	Site3	6hr	PreDrought_6hr	Archaea
101	x555	X3300049628.Drought_0hr	0.00915424	Drought	Site1	0hr	Drought_0hr	Archaea
108	x596	X3300044944.Pre_drought_0hr	0.00864734	PreDrought	Site3	0hr	PreDrought_0hr	Eukaryota
103	x555	X3300048096.Drought_48_hr	0.00848245	Drought	Site1	48hr	Drought_48hr	Archaea
77	x555	X3300045462.Pre_drought_6hr	0.00828734	PreDrought	Site2	6hr	PreDrought_6hr	Archaea
125	x596	X3300048054.Drought_0hr	0.00823131	Drought	Site3	0hr	Drought_0hr	Eukaryota
100	x555	X3300048095.Drought_6hr	0.00820456	Drought	Site1	6hr	Drought_6hr	Archaea
30	x3323	X3300048052.Pre_drought_0hr	0.00791876	PreDrought	Site3	0hr	PreDrought_0hr	Viruses
106	x596	X3300044942.Pre_drought_6hr	0.00758013	PreDrought	Site3	6hr	PreDrought_6hr	Eukaryota
139	x596	X3300049511.Drought_6hr	0.00691537	Drought	Site2	6hr	Drought_6hr	Eukaryota
133	x596	X3300048053.Pre_Drought_48hr	0.00663689	PreDrought	Site3	48hr	PreDrought_48hr	Eukaryota
89	x555	X3300048092.Pre_drought_0hr	0.00659783	PreDrought	Site1	0hr	PreDrought_0hr	Archaea
81	x555	X3300045463.Pre_Drought_48hr	0.00612085	PreDrought	Site2	48hr	PreDrought_48hr	Archaea
99	x555	X3300048100.Pre_drought_6hr	0.00611897	PreDrought	Site1	6hr	PreDrought_6hr	Archaea
82	x555	X3300045460.Drought_48_hr	0.00599802	Drought	Site1	48hr	Drought_48hr	Archaea
93	x555	X3300048093.Pre_drought_6hr	0.0059869	PreDrought	Site1	6hr	PreDrought_6hr	Archaea
32	x3323	X3300048053.Pre_Drought_48hr	0.00585877	PreDrought	Site3	48hr	PreDrought_48hr	Viruses
111	x596	X3300045467.Pre_drought_6hr	0.00585766	PreDrought	Site2	6hr	PreDrought_6hr	Eukaryota
127	x596	X3300045471.Drought_6hr	0.00578003	Drought	Site3	6hr	Drought_6hr	Eukaryota
110	x596	X3300044945.Drought_6hr	0.00567384	Drought	Site3	6hr	Drought_6hr	Eukaryota
105	x555	X3300048099.Pre_drought_0hr	0.00562804	PreDrought	Site1	0hr	PreDrought_0hr	Archaea
24	x3323	X3300048094.Pre_Drought_48hr	0.00551063	PreDrought	Site1	48hr	PreDrought_48hr	Viruses
135	x596	X3300048099.Pre_drought_0hr	0.00531642	PreDrought	Site1	0hr	PreDrought_0hr	Eukaryota
74	x555	X3300045458.Pre_Drought_48hr	0.0052973	PreDrought	Site1	48hr	PreDrought_48hr	Archaea
129	x596	X3300048092.Pre_drought_0hr	0.00517841	PreDrought	Site1	0hr	PreDrought_0hr	Eukaryota
19	x3323	X3300048096.Drought_48_hr	0.004788	Drought	Site1	48hr	Drought_48hr	Viruses
120	x596	X3300048093.Pre_drought_6hr	0.00468502	PreDrought	Site1	6hr	PreDrought_6hr	Eukaryota
29	x3323	X3300048092.Pre_drought_0hr	0.00340901	PreDrought	Site1	0hr	PreDrought_0hr	Viruses
25	x3323	X3300048054.Drought_0hr	0.00328166	Drought	Site3	0hr	Drought_0hr	Viruses
131	x596	X3300045472.Drought_48_hr	0.00286985	Drought	Site3	48hr	Drought_48hr	Eukaryota
128	x596	X3300048095.Drought_6hr	0.00275311	Drought	Site1	6hr	Drought_6hr	Eukaryota
20	x3323	X3300048093.Pre_drought_6hr	0.00255033	PreDrought	Site1	6hr	PreDrought_6hr	Viruses
86	x555	X3300048051.Drought_0hr	0.00240512	Drought	Site1	0hr	Drought_0hr	Archaea
27	x3323	X3300048100.Pre_drought_6hr	0.00171369	PreDrought	Site1	6hr	PreDrought_6hr	Viruses
23	x3323	X3300048099.Pre_drought_0hr	0.0014798	PreDrought	Site1	0hr	PreDrought_0hr	Viruses
15	x3323	X3300045468.Pre_Drought_48hr	0.00117856	PreDrought	Site2	48hr	PreDrought_48hr	Viruses
6	x3323	X3300045459.Drought_6hr	0.000489408	Drought	Site1	6hr	Drought_6hr	Viruses
8	x3323	X3300045466.Pre_drought_0hr	0.000488444	PreDrought	Site2	0hr	PreDrought_0hr	Viruses
1	x3323	X3300044944.Pre_drought_0hr	0.000248807	PreDrought	Site3	0hr	PreDrought_0hr	Viruses
16	x3323	X3300045465.Drought_48_hr	0.000227336	Drought	Site2	48hr	Drought_48hr	Viruses
12	x3323	X3300045464.Drought_0hr	0.000226165	Drought	Site2	0hr	Drought_0hr	Viruses
9	x3323	X3300045460.Drought_48_hr	0.00022465	Drought	Site1	48hr	Drought_48hr	Viruses
26	x3323	X3300048051.Drought_0hr	0.000201386	Drought	Site1	0hr	Drought_0hr	Viruses
14	x3323	X3300045471.Drought_6hr	0.000198235	Drought	Site3	6hr	Drought_6hr	Viruses
5	x3323	X3300044943.Pre_Drought_48hr	0.000190194	PreDrought	Site3	48hr	PreDrought_48hr	Viruses
18	x3323	X3300045472.Drought_48_hr	0.000189087	Drought	Site3	48hr	Drought_48hr	Viruses
33	x3323	X3300049512.Drought_0hr	0.00017187	Drought	Site3	0hr	Drought_0hr	Viruses
21	x3323	X3300045463.Pre_Drought_48hr	0.000161637	PreDrought	Site2	48hr	PreDrought_48hr	Viruses
2	x3323	X3300044945.Drought_6hr	0.000154771	Drought	Site3	6hr	Drought_6hr	Viruses
31	x3323	X3300049511.Drought_6hr	0.000128102	Drought	Site2	6hr	Drought_6hr	Viruses
4	x3323	X3300045458.Pre_Drought_48hr	0.000118568	PreDrought	Site1	48hr	PreDrought_48hr	Viruses
22	x3323	X3300045473.Drought_48_hr	0.00010054	Drought	Site2	48hr	Drought_48hr	Viruses
17	x3323	X3300045462.Pre_drought_6hr	8.99279e-05	PreDrought	Site2	6hr	PreDrought_6hr	Viruses
3	x3323	X3300044942.Pre_drought_6hr	8.16971e-05	PreDrought	Site3	6hr	PreDrought_6hr	Viruses
13	x3323	X3300045461.Pre_drought_0hr	7.92523e-05	PreDrought	Site2	0hr	PreDrought_0hr	Viruses
34	x3323	X3300049557.Drought_48_hr	7.41646e-05	Drought	Site3	48hr	Drought_48hr	Viruses
7	x3323	X3300045469.Drought_0hr	6.90162e-05	Drought	Site2	0hr	Drought_0hr	Viruses
35	x3323	X3300049628.Drought_0hr	6.58992e-05	Drought	Site1	0hr	Drought_0hr	Viruses
10	x3323	X3300045470.Drought_6hr	6.29313e-05	Drought	Site2	6hr	Drought_6hr	Viruses
28	x3323	X3300048095.Drought_6hr	5.63548e-05	Drought	Site1	6hr	Drought_6hr	Viruses
11	x3323	X3300045467.Pre_drought_6hr	5.41641e-05	PreDrought	Site2	6hr	PreDrought_6hr	Viruses

## Sheet: metaT-phylum-A B
	OTU	Sample	Abundance	Condition	Site	Time	Condition_Time	Kingdom	Phylum
2354	x662	X3300048051.Drought_0hr	0.760074	Drought	Site1	0hr	Drought_0hr	Bacteria	Chlorobi
1688	x3325	X3300048053.Pre_Drought_48hr	0.690886	PreDrought	Site3	48hr	PreDrought_48hr	Bacteria	Proteobacteria
1689	x3325	X3300048095.Drought_6hr	0.681215	Drought	Site1	6hr	Drought_6hr	Bacteria	Proteobacteria
1696	x3325	X3300048094.Pre_Drought_48hr	0.67916	PreDrought	Site1	48hr	PreDrought_48hr	Bacteria	Proteobacteria
1713	x3325	X3300048092.Pre_drought_0hr	0.659546	PreDrought	Site1	0hr	PreDrought_0hr	Bacteria	Proteobacteria
1683	x3325	X3300045472.Drought_48_hr	0.649049	Drought	Site3	48hr	Drought_48hr	Bacteria	Proteobacteria
1715	x3325	X3300049628.Drought_0hr	0.645266	Drought	Site1	0hr	Drought_0hr	Bacteria	Proteobacteria
1705	x3325	X3300048100.Pre_drought_6hr	0.638183	PreDrought	Site1	6hr	PreDrought_6hr	Bacteria	Proteobacteria
1714	x3325	X3300048099.Pre_drought_0hr	0.636995	PreDrought	Site1	0hr	PreDrought_0hr	Bacteria	Proteobacteria
1704	x3325	X3300048093.Pre_drought_6hr	0.63291	PreDrought	Site1	6hr	PreDrought_6hr	Bacteria	Proteobacteria
1691	x3325	X3300044943.Pre_Drought_48hr	0.63176	PreDrought	Site3	48hr	PreDrought_48hr	Bacteria	Proteobacteria
1709	x3325	X3300045458.Pre_Drought_48hr	0.626367	PreDrought	Site1	48hr	PreDrought_48hr	Bacteria	Proteobacteria
1685	x3325	X3300045462.Pre_drought_6hr	0.62606	PreDrought	Site2	6hr	PreDrought_6hr	Bacteria	Proteobacteria
1710	x3325	X3300045463.Pre_Drought_48hr	0.611087	PreDrought	Site2	48hr	PreDrought_48hr	Bacteria	Proteobacteria
1690	x3325	X3300049512.Drought_0hr	0.589871	Drought	Site3	0hr	Drought_0hr	Bacteria	Proteobacteria
1697	x3325	X3300049511.Drought_6hr	0.567099	Drought	Site2	6hr	Drought_6hr	Bacteria	Proteobacteria
1699	x3325	X3300044942.Pre_drought_6hr	0.560392	PreDrought	Site3	6hr	PreDrought_6hr	Bacteria	Proteobacteria
1694	x3325	X3300048096.Drought_48_hr	0.559767	Drought	Site1	48hr	Drought_48hr	Bacteria	Proteobacteria
1712	x3325	X3300045473.Drought_48_hr	0.517532	Drought	Site2	48hr	Drought_48hr	Bacteria	Proteobacteria
1687	x3325	X3300045471.Drought_6hr	0.517157	Drought	Site3	6hr	Drought_6hr	Bacteria	Proteobacteria
1711	x3325	X3300045468.Pre_Drought_48hr	0.509361	PreDrought	Site2	48hr	PreDrought_48hr	Bacteria	Proteobacteria
1684	x3325	X3300044944.Pre_drought_0hr	0.508078	PreDrought	Site3	0hr	PreDrought_0hr	Bacteria	Proteobacteria
1686	x3325	X3300045466.Pre_drought_0hr	0.501862	PreDrought	Site2	0hr	PreDrought_0hr	Bacteria	Proteobacteria
1682	x3325	X3300045467.Pre_drought_6hr	0.497715	PreDrought	Site2	6hr	PreDrought_6hr	Bacteria	Proteobacteria
1693	x3325	X3300048054.Drought_0hr	0.472036	Drought	Site3	0hr	Drought_0hr	Bacteria	Proteobacteria
1701	x3325	X3300045464.Drought_0hr	0.466402	Drought	Site2	0hr	Drought_0hr	Bacteria	Proteobacteria
1706	x3325	X3300045465.Drought_48_hr	0.466278	Drought	Site2	48hr	Drought_48hr	Bacteria	Proteobacteria
1698	x3325	X3300045461.Pre_drought_0hr	0.447099	PreDrought	Site2	0hr	PreDrought_0hr	Bacteria	Proteobacteria
1681	x3325	X3300044945.Drought_6hr	0.445717	Drought	Site3	6hr	Drought_6hr	Bacteria	Proteobacteria
1702	x3325	X3300045469.Drought_0hr	0.440499	Drought	Site2	0hr	Drought_0hr	Bacteria	Proteobacteria
1708	x3325	X3300048052.Pre_drought_0hr	0.435223	PreDrought	Site3	0hr	PreDrought_0hr	Bacteria	Proteobacteria
1707	x3325	X3300045470.Drought_6hr	0.430731	Drought	Site2	6hr	Drought_6hr	Bacteria	Proteobacteria
815	x2772	X3300049557.Drought_48_hr	0.401451	Drought	Site3	48hr	Drought_48hr	Bacteria	Actinobacteria
814	x2772	X3300045459.Drought_6hr	0.387144	Drought	Site1	6hr	Drought_6hr	Bacteria	Actinobacteria
1692	x3325	X3300045460.Drought_48_hr	0.355686	Drought	Site1	48hr	Drought_48hr	Bacteria	Proteobacteria
1695	x3325	X3300049557.Drought_48_hr	0.347079	Drought	Site3	48hr	Drought_48hr	Bacteria	Proteobacteria
1700	x3325	X3300045459.Drought_6hr	0.300983	Drought	Site1	6hr	Drought_6hr	Bacteria	Proteobacteria
829	x2772	X3300045465.Drought_48_hr	0.284268	Drought	Site2	48hr	Drought_48hr	Bacteria	Actinobacteria
821	x2772	X3300045460.Drought_48_hr	0.272765	Drought	Site1	48hr	Drought_48hr	Bacteria	Actinobacteria
820	x2772	X3300044945.Drought_6hr	0.268487	Drought	Site3	6hr	Drought_6hr	Bacteria	Actinobacteria
834	x2772	X3300045468.Pre_Drought_48hr	0.262963	PreDrought	Site2	48hr	PreDrought_48hr	Bacteria	Actinobacteria
813	x2772	X3300045464.Drought_0hr	0.25542	Drought	Site2	0hr	Drought_0hr	Bacteria	Actinobacteria
816	x2772	X3300048096.Drought_48_hr	0.204771	Drought	Site1	48hr	Drought_48hr	Bacteria	Actinobacteria
363	x1627	X3300045467.Pre_drought_6hr	0.181673	PreDrought	Site2	6hr	PreDrought_6hr	Bacteria	Acidobacteria
689	x2258	X3300045461.Pre_drought_0hr	0.172505	PreDrought	Site2	0hr	PreDrought_0hr	Bacteria	Planctomycetes
375	x1627	X3300048052.Pre_drought_0hr	0.167828	PreDrought	Site3	0hr	PreDrought_0hr	Bacteria	Acidobacteria
824	x2772	X3300045473.Drought_48_hr	0.152145	Drought	Site2	48hr	Drought_48hr	Bacteria	Actinobacteria
353	x1627	X3300045469.Drought_0hr	0.137713	Drought	Site2	0hr	Drought_0hr	Bacteria	Acidobacteria
367	x1627	X3300045466.Pre_drought_0hr	0.137662	PreDrought	Site2	0hr	PreDrought_0hr	Bacteria	Acidobacteria
384	x1627	X3300048053.Pre_Drought_48hr	0.137556	PreDrought	Site3	48hr	PreDrought_48hr	Bacteria	Acidobacteria
366	x1627	X3300045471.Drought_6hr	0.134734	Drought	Site3	6hr	Drought_6hr	Bacteria	Acidobacteria
691	x2258	X3300049628.Drought_0hr	0.131043	Drought	Site1	0hr	Drought_0hr	Bacteria	Planctomycetes
362	x1627	X3300045472.Drought_48_hr	0.130199	Drought	Site3	48hr	Drought_48hr	Bacteria	Acidobacteria
357	x1627	X3300048054.Drought_0hr	0.127631	Drought	Site3	0hr	Drought_0hr	Bacteria	Acidobacteria
351	x1627	X3300044944.Pre_drought_0hr	0.121831	PreDrought	Site3	0hr	PreDrought_0hr	Bacteria	Acidobacteria
380	x1627	X3300045465.Drought_48_hr	0.120619	Drought	Site2	48hr	Drought_48hr	Bacteria	Acidobacteria
697	x2258	X3300048092.Pre_drought_0hr	0.117258	PreDrought	Site1	0hr	PreDrought_0hr	Bacteria	Planctomycetes
383	x1627	X3300048099.Pre_drought_0hr	0.117156	PreDrought	Site1	0hr	PreDrought_0hr	Bacteria	Acidobacteria
385	x1627	X3300045470.Drought_6hr	0.116906	Drought	Site2	6hr	Drought_6hr	Bacteria	Acidobacteria
373	x1627	X3300049511.Drought_6hr	0.116505	Drought	Site2	6hr	Drought_6hr	Bacteria	Acidobacteria
364	x1627	X3300045461.Pre_drought_0hr	0.11552	PreDrought	Site2	0hr	PreDrought_0hr	Bacteria	Acidobacteria
378	x1627	X3300044943.Pre_Drought_48hr	0.112212	PreDrought	Site3	48hr	PreDrought_48hr	Bacteria	Acidobacteria
825	x2772	X3300045469.Drought_0hr	0.111163	Drought	Site2	0hr	Drought_0hr	Bacteria	Actinobacteria
836	x2772	X3300049512.Drought_0hr	0.106984	Drought	Site3	0hr	Drought_0hr	Bacteria	Actinobacteria
381	x1627	X3300045463.Pre_Drought_48hr	0.0986327	PreDrought	Site2	48hr	PreDrought_48hr	Bacteria	Acidobacteria
817	x2772	X3300048054.Drought_0hr	0.0982231	Drought	Site3	0hr	Drought_0hr	Bacteria	Actinobacteria
819	x2772	X3300045470.Drought_6hr	0.0971111	Drought	Site2	6hr	Drought_6hr	Bacteria	Actinobacteria
827	x2772	X3300045458.Pre_Drought_48hr	0.095873	PreDrought	Site1	48hr	PreDrought_48hr	Bacteria	Actinobacteria
57	x1088	X3300048052.Pre_drought_0hr	0.0937733	PreDrought	Site3	0hr	PreDrought_0hr	Bacteria	Bacteroidetes
833	x2772	X3300048095.Drought_6hr	0.0936107	Drought	Site1	6hr	Drought_6hr	Bacteria	Actinobacteria
356	x1627	X3300044945.Drought_6hr	0.0928354	Drought	Site3	6hr	Drought_6hr	Bacteria	Acidobacteria
1703	x3325	X3300048051.Drought_0hr	0.0921514	Drought	Site1	0hr	Drought_0hr	Bacteria	Proteobacteria
681	x2258	X3300045460.Drought_48_hr	0.090635	Drought	Site1	48hr	Drought_48hr	Bacteria	Planctomycetes
352	x1627	X3300045459.Drought_6hr	0.0898318	Drought	Site1	6hr	Drought_6hr	Bacteria	Acidobacteria
2194	x555	X3300048054.Drought_0hr	0.0888992	Drought	Site3	0hr	Drought_0hr	Archaea	Thaumarchaeota
1738	x343	X3300045464.Drought_0hr	0.0871425	Drought	Site2	0hr	Drought_0hr	Bacteria	Firmicutes
811	x2772	X3300048051.Drought_0hr	0.0867203	Drought	Site1	0hr	Drought_0hr	Bacteria	Actinobacteria
62	x1088	X3300048100.Pre_drought_6hr	0.0866058	PreDrought	Site1	6hr	PreDrought_6hr	Bacteria	Bacteroidetes
667	x2258	X3300044942.Pre_drought_6hr	0.0863811	PreDrought	Site3	6hr	PreDrought_6hr	Bacteria	Planctomycetes
354	x1627	X3300045462.Pre_drought_6hr	0.0857065	PreDrought	Site2	6hr	PreDrought_6hr	Bacteria	Acidobacteria
355	x1627	X3300044942.Pre_drought_6hr	0.0852388	PreDrought	Site3	6hr	PreDrought_6hr	Bacteria	Acidobacteria
368	x1627	X3300048094.Pre_Drought_48hr	0.0839438	PreDrought	Site1	48hr	PreDrought_48hr	Bacteria	Acidobacteria
831	x2772	X3300048099.Pre_drought_0hr	0.0839308	PreDrought	Site1	0hr	PreDrought_0hr	Bacteria	Actinobacteria
371	x1627	X3300045468.Pre_Drought_48hr	0.0826118	PreDrought	Site2	48hr	PreDrought_48hr	Bacteria	Acidobacteria
693	x2258	X3300045470.Drought_6hr	0.0809884	Drought	Site2	6hr	Drought_6hr	Bacteria	Planctomycetes
835	x2772	X3300045471.Drought_6hr	0.0790556	Drought	Site3	6hr	Drought_6hr	Bacteria	Actinobacteria
1733	x343	X3300045459.Drought_6hr	0.0788759	Drought	Site1	6hr	Drought_6hr	Bacteria	Firmicutes
65	x1088	X3300045463.Pre_Drought_48hr	0.0781686	PreDrought	Site2	48hr	PreDrought_48hr	Bacteria	Bacteroidetes
369	x1627	X3300048095.Drought_6hr	0.0773585	Drought	Site1	6hr	Drought_6hr	Bacteria	Acidobacteria
1749	x343	X3300045461.Pre_drought_0hr	0.0771888	PreDrought	Site2	0hr	PreDrought_0hr	Bacteria	Firmicutes
372	x1627	X3300049512.Drought_0hr	0.0760741	Drought	Site3	0hr	Drought_0hr	Bacteria	Acidobacteria
374	x1627	X3300045473.Drought_48_hr	0.0749266	Drought	Site2	48hr	Drought_48hr	Bacteria	Acidobacteria
377	x1627	X3300045460.Drought_48_hr	0.0742436	Drought	Site1	48hr	Drought_48hr	Bacteria	Acidobacteria
55	x1088	X3300044942.Pre_drought_6hr	0.0740768	PreDrought	Site3	6hr	PreDrought_6hr	Bacteria	Bacteroidetes
358	x1627	X3300045458.Pre_Drought_48hr	0.0733181	PreDrought	Site1	48hr	PreDrought_48hr	Bacteria	Acidobacteria
574	x2007	X3300048093.Pre_drought_6hr	0.0709679	PreDrought	Site1	6hr	PreDrought_6hr	Bacteria	Nitrospirae
2171	x555	X3300045469.Drought_0hr	0.0705197	Drought	Site2	0hr	Drought_0hr	Archaea	Thaumarchaeota
809	x2772	X3300048052.Pre_drought_0hr	0.0703743	PreDrought	Site3	0hr	PreDrought_0hr	Bacteria	Actinobacteria
2162	x553	X3300045467.Pre_drought_6hr	0.0703074	PreDrought	Site2	6hr	PreDrought_6hr	Bacteria	Nitrospinae
361	x1627	X3300048093.Pre_drought_6hr	0.0700518	PreDrought	Site1	6hr	PreDrought_6hr	Bacteria	Acidobacteria
50	x1088	X3300045471.Drought_6hr	0.068539	Drought	Site3	6hr	Drought_6hr	Bacteria	Bacteroidetes
342	x1570	X3300049512.Drought_0hr	0.0677878	Drought	Site3	0hr	Drought_0hr	Bacteria	Chloroflexi
810	x2772	X3300044944.Pre_drought_0hr	0.066867	PreDrought	Site3	0hr	PreDrought_0hr	Bacteria	Actinobacteria
687	x2258	X3300045466.Pre_drought_0hr	0.0665366	PreDrought	Site2	0hr	PreDrought_0hr	Bacteria	Planctomycetes
360	x1627	X3300048100.Pre_drought_6hr	0.0650008	PreDrought	Site1	6hr	PreDrought_6hr	Bacteria	Acidobacteria
56	x1088	X3300048054.Drought_0hr	0.0639333	Drought	Site3	0hr	Drought_0hr	Bacteria	Bacteroidetes
1717	x343	X3300048100.Pre_drought_6hr	0.0634323	PreDrought	Site1	6hr	PreDrought_6hr	Bacteria	Firmicutes
382	x1627	X3300049628.Drought_0hr	0.0630271	Drought	Site1	0hr	Drought_0hr	Bacteria	Acidobacteria
44	x1088	X3300044944.Pre_drought_0hr	0.0628864	PreDrought	Site3	0hr	PreDrought_0hr	Bacteria	Bacteroidetes
42	x1088	X3300049511.Drought_6hr	0.0622428	Drought	Site2	6hr	Drought_6hr	Bacteria	Bacteroidetes
41	x1088	X3300045459.Drought_6hr	0.0613121	Drought	Site1	6hr	Drought_6hr	Bacteria	Bacteroidetes
1747	x343	X3300045462.Pre_drought_6hr	0.0610239	PreDrought	Site2	6hr	PreDrought_6hr	Bacteria	Firmicutes
1731	x343	X3300049557.Drought_48_hr	0.0601391	Drought	Site3	48hr	Drought_48hr	Bacteria	Firmicutes
665	x2180	X3300045460.Drought_48_hr	0.0579663	Drought	Site1	48hr	Drought_48hr	Bacteria	Verrucomicrobia
370	x1627	X3300048096.Drought_48_hr	0.0576701	Drought	Site1	48hr	Drought_48hr	Bacteria	Acidobacteria
379	x1627	X3300048092.Pre_drought_0hr	0.0554362	PreDrought	Site1	0hr	PreDrought_0hr	Bacteria	Acidobacteria
679	x2258	X3300045467.Pre_drought_6hr	0.0532154	PreDrought	Site2	6hr	PreDrought_6hr	Bacteria	Planctomycetes
322	x1570	X3300049557.Drought_48_hr	0.0530677	Drought	Site3	48hr	Drought_48hr	Bacteria	Chloroflexi
58	x1088	X3300045470.Drought_6hr	0.0530582	Drought	Site2	6hr	Drought_6hr	Bacteria	Bacteroidetes
52	x1088	X3300045469.Drought_0hr	0.0521333	Drought	Site2	0hr	Drought_0hr	Bacteria	Bacteroidetes
1741	x343	X3300045473.Drought_48_hr	0.0520666	Drought	Site2	48hr	Drought_48hr	Bacteria	Firmicutes
2182	x555	X3300048052.Pre_drought_0hr	0.0514906	PreDrought	Site3	0hr	PreDrought_0hr	Archaea	Thaumarchaeota
640	x2180	X3300049511.Drought_6hr	0.0506975	Drought	Site2	6hr	Drought_6hr	Bacteria	Verrucomicrobia
673	x2258	X3300045469.Drought_0hr	0.0500473	Drought	Site2	0hr	Drought_0hr	Bacteria	Planctomycetes
671	x2258	X3300048093.Pre_drought_6hr	0.049914	PreDrought	Site1	6hr	PreDrought_6hr	Bacteria	Planctomycetes
688	x2258	X3300048052.Pre_drought_0hr	0.0492519	PreDrought	Site3	0hr	PreDrought_0hr	Bacteria	Planctomycetes
45	x1088	X3300045462.Pre_drought_6hr	0.0481629	PreDrought	Site2	6hr	PreDrought_6hr	Bacteria	Bacteroidetes
828	x2772	X3300045461.Pre_drought_0hr	0.0457903	PreDrought	Site2	0hr	PreDrought_0hr	Bacteria	Actinobacteria
53	x1088	X3300045458.Pre_Drought_48hr	0.045061	PreDrought	Site1	48hr	PreDrought_48hr	Bacteria	Bacteroidetes
60	x1088	X3300045460.Drought_48_hr	0.0448767	Drought	Site1	48hr	Drought_48hr	Bacteria	Bacteroidetes
684	x2258	X3300045473.Drought_48_hr	0.0446383	Drought	Site2	48hr	Drought_48hr	Bacteria	Planctomycetes
838	x2772	X3300045466.Pre_drought_0hr	0.0445252	PreDrought	Site2	0hr	PreDrought_0hr	Bacteria	Actinobacteria
48	x1088	X3300044943.Pre_Drought_48hr	0.0444635	PreDrought	Site3	48hr	PreDrought_48hr	Bacteria	Bacteroidetes
1750	x343	X3300045467.Pre_drought_6hr	0.0436636	PreDrought	Site2	6hr	PreDrought_6hr	Bacteria	Firmicutes
700	x2258	X3300048094.Pre_Drought_48hr	0.0433186	PreDrought	Site1	48hr	PreDrought_48hr	Bacteria	Planctomycetes
647	x2180	X3300045461.Pre_drought_0hr	0.0432589	PreDrought	Site2	0hr	PreDrought_0hr	Bacteria	Verrucomicrobia
807	x2772	X3300049511.Drought_6hr	0.042433	Drought	Site2	6hr	Drought_6hr	Bacteria	Actinobacteria
49	x1088	X3300048053.Pre_Drought_48hr	0.0424177	PreDrought	Site3	48hr	PreDrought_48hr	Bacteria	Bacteroidetes
1739	x343	X3300045468.Pre_Drought_48hr	0.042148	PreDrought	Site2	48hr	PreDrought_48hr	Bacteria	Firmicutes
1740	x343	X3300044944.Pre_drought_0hr	0.0417727	PreDrought	Site3	0hr	PreDrought_0hr	Bacteria	Firmicutes
645	x2180	X3300045463.Pre_Drought_48hr	0.04176	PreDrought	Site2	48hr	PreDrought_48hr	Bacteria	Verrucomicrobia
682	x2258	X3300044943.Pre_Drought_48hr	0.0414774	PreDrought	Site3	48hr	PreDrought_48hr	Bacteria	Planctomycetes
123	x1156	X3300044944.Pre_drought_0hr	0.040392	PreDrought	Site3	0hr	PreDrought_0hr	Bacteria	Gemmatimonadetes
676	x2258	X3300044944.Pre_drought_0hr	0.0399469	PreDrought	Site3	0hr	PreDrought_0hr	Bacteria	Planctomycetes
1728	x343	X3300045470.Drought_6hr	0.0395231	Drought	Site2	6hr	Drought_6hr	Bacteria	Firmicutes
59	x1088	X3300045465.Drought_48_hr	0.0393561	Drought	Site2	48hr	Drought_48hr	Bacteria	Bacteroidetes
696	x2258	X3300045463.Pre_Drought_48hr	0.0392561	PreDrought	Site2	48hr	PreDrought_48hr	Bacteria	Planctomycetes
837	x2772	X3300045462.Pre_drought_6hr	0.0391723	PreDrought	Site2	6hr	PreDrought_6hr	Bacteria	Actinobacteria
822	x2772	X3300048100.Pre_drought_6hr	0.0389875	PreDrought	Site1	6hr	PreDrought_6hr	Bacteria	Actinobacteria
1746	x343	X3300045466.Pre_drought_0hr	0.0386683	PreDrought	Site2	0hr	PreDrought_0hr	Bacteria	Firmicutes
694	x2258	X3300044945.Drought_6hr	0.0379952	Drought	Site3	6hr	Drought_6hr	Bacteria	Planctomycetes
1735	x343	X3300045471.Drought_6hr	0.037924	Drought	Site3	6hr	Drought_6hr	Bacteria	Firmicutes
37	x1088	X3300045466.Pre_drought_0hr	0.0372402	PreDrought	Site2	0hr	PreDrought_0hr	Bacteria	Bacteroidetes
830	x2772	X3300049628.Drought_0hr	0.0371489	Drought	Site1	0hr	Drought_0hr	Bacteria	Actinobacteria
1744	x343	X3300045460.Drought_48_hr	0.035861	Drought	Site1	48hr	Drought_48hr	Bacteria	Firmicutes
1723	x343	X3300049511.Drought_6hr	0.0357993	Drought	Site2	6hr	Drought_6hr	Bacteria	Firmicutes
1730	x343	X3300048096.Drought_48_hr	0.0357651	Drought	Site1	48hr	Drought_48hr	Bacteria	Firmicutes
818	x2772	X3300045472.Drought_48_hr	0.0352953	Drought	Site3	48hr	Drought_48hr	Bacteria	Actinobacteria
64	x1088	X3300045473.Drought_48_hr	0.0351576	Drought	Site2	48hr	Drought_48hr	Bacteria	Bacteroidetes
329	x1570	X3300048096.Drought_48_hr	0.03489	Drought	Site1	48hr	Drought_48hr	Bacteria	Chloroflexi
317	x1570	X3300045464.Drought_0hr	0.0343585	Drought	Site2	0hr	Drought_0hr	Bacteria	Chloroflexi
686	x2258	X3300045471.Drought_6hr	0.0341229	Drought	Site3	6hr	Drought_6hr	Bacteria	Planctomycetes
632	x2180	X3300044942.Pre_drought_6hr	0.0340987	PreDrought	Site3	6hr	PreDrought_6hr	Bacteria	Verrucomicrobia
657	x2180	X3300045473.Drought_48_hr	0.0339974	Drought	Site2	48hr	Drought_48hr	Bacteria	Verrucomicrobia
324	x1570	X3300044944.Pre_drought_0hr	0.0339553	PreDrought	Site3	0hr	PreDrought_0hr	Bacteria	Chloroflexi
668	x2258	X3300048054.Drought_0hr	0.0336619	Drought	Site3	0hr	Drought_0hr	Bacteria	Planctomycetes
812	x2772	X3300044943.Pre_Drought_48hr	0.033579	PreDrought	Site3	48hr	PreDrought_48hr	Bacteria	Actinobacteria
680	x2258	X3300045462.Pre_drought_6hr	0.0334785	PreDrought	Site2	6hr	PreDrought_6hr	Bacteria	Planctomycetes
646	x2180	X3300045466.Pre_drought_0hr	0.0333645	PreDrought	Site2	0hr	PreDrought_0hr	Bacteria	Verrucomicrobia
246	x1558	X3300045464.Drought_0hr	0.0331945	Drought	Site2	0hr	Drought_0hr	Bacteria	Cyanobacteria
449	x1725	X3300048092.Pre_drought_0hr	0.0330857	PreDrought	Site1	0hr	PreDrought_0hr	Bacteria	Deinococcus-Thermus
690	x2258	X3300048096.Drought_48_hr	0.0322261	Drought	Site1	48hr	Drought_48hr	Bacteria	Planctomycetes
808	x2772	X3300048094.Pre_Drought_48hr	0.0319239	PreDrought	Site1	48hr	PreDrought_48hr	Bacteria	Actinobacteria
359	x1627	X3300045464.Drought_0hr	0.0317791	Drought	Site2	0hr	Drought_0hr	Bacteria	Acidobacteria
677	x2258	X3300049511.Drought_6hr	0.0317723	Drought	Site2	6hr	Drought_6hr	Bacteria	Planctomycetes
40	x1088	X3300048093.Pre_drought_6hr	0.0311957	PreDrought	Site1	6hr	PreDrought_6hr	Bacteria	Bacteroidetes
70	x1088	X3300048099.Pre_drought_0hr	0.0305373	PreDrought	Site1	0hr	PreDrought_0hr	Bacteria	Bacteroidetes
839	x2772	X3300048092.Pre_drought_0hr	0.0303048	PreDrought	Site1	0hr	PreDrought_0hr	Bacteria	Actinobacteria
66	x1088	X3300045472.Drought_48_hr	0.0299821	Drought	Site3	48hr	Drought_48hr	Bacteria	Bacteroidetes
639	x2180	X3300045462.Pre_drought_6hr	0.0298764	PreDrought	Site2	6hr	PreDrought_6hr	Bacteria	Verrucomicrobia
248	x1558	X3300045469.Drought_0hr	0.0297805	Drought	Site2	0hr	Drought_0hr	Bacteria	Cyanobacteria
863	x2786	X3300044943.Pre_Drought_48hr	0.0296789	PreDrought	Site3	48hr	PreDrought_48hr	Archaea	Crenarchaeota
1727	x343	X3300049628.Drought_0hr	0.0294327	Drought	Site1	0hr	Drought_0hr	Bacteria	Firmicutes
319	x1570	X3300045459.Drought_6hr	0.0293147	Drought	Site1	6hr	Drought_6hr	Bacteria	Chloroflexi
2175	x555	X3300045471.Drought_6hr	0.0292615	Drought	Site3	6hr	Drought_6hr	Archaea	Thaumarchaeota
1734	x343	X3300045463.Pre_Drought_48hr	0.0287627	PreDrought	Site2	48hr	PreDrought_48hr	Bacteria	Firmicutes
2188	x555	X3300045466.Pre_drought_0hr	0.028217	PreDrought	Site2	0hr	PreDrought_0hr	Archaea	Thaumarchaeota
656	x2180	X3300045458.Pre_Drought_48hr	0.0276383	PreDrought	Site1	48hr	PreDrought_48hr	Bacteria	Verrucomicrobia
1736	x343	X3300045472.Drought_48_hr	0.0273743	Drought	Site3	48hr	Drought_48hr	Bacteria	Firmicutes
675	x2258	X3300049557.Drought_48_hr	0.0270763	Drought	Site3	48hr	Drought_48hr	Bacteria	Planctomycetes
318	x1570	X3300044945.Drought_6hr	0.0269942	Drought	Site3	6hr	Drought_6hr	Bacteria	Chloroflexi
451	x1725	X3300045470.Drought_6hr	0.0269745	Drought	Site2	6hr	Drought_6hr	Bacteria	Deinococcus-Thermus
344	x1570	X3300045460.Drought_48_hr	0.026633	Drought	Site1	48hr	Drought_48hr	Bacteria	Chloroflexi
39	x1088	X3300045461.Pre_drought_0hr	0.0265941	PreDrought	Site2	0hr	PreDrought_0hr	Bacteria	Bacteroidetes
698	x2258	X3300048095.Drought_6hr	0.0263925	Drought	Site1	6hr	Drought_6hr	Bacteria	Planctomycetes
336	x1570	X3300045469.Drought_0hr	0.0262929	Drought	Site2	0hr	Drought_0hr	Bacteria	Chloroflexi
806	x2772	X3300044942.Pre_drought_6hr	0.026212	PreDrought	Site3	6hr	PreDrought_6hr	Bacteria	Actinobacteria
678	x2258	X3300045472.Drought_48_hr	0.0261913	Drought	Site3	48hr	Drought_48hr	Bacteria	Planctomycetes
43	x1088	X3300048094.Pre_Drought_48hr	0.0261696	PreDrought	Site1	48hr	PreDrought_48hr	Bacteria	Bacteroidetes
337	x1570	X3300048094.Pre_Drought_48hr	0.0260015	PreDrought	Site1	48hr	PreDrought_48hr	Bacteria	Chloroflexi
1722	x343	X3300048099.Pre_drought_0hr	0.0259624	PreDrought	Site1	0hr	PreDrought_0hr	Bacteria	Firmicutes
2174	x555	X3300045470.Drought_6hr	0.0251677	Drought	Site2	6hr	Drought_6hr	Archaea	Thaumarchaeota
692	x2258	X3300048099.Pre_drought_0hr	0.0251525	PreDrought	Site1	0hr	PreDrought_0hr	Bacteria	Planctomycetes
823	x2772	X3300048093.Pre_drought_6hr	0.0251222	PreDrought	Site1	6hr	PreDrought_6hr	Bacteria	Actinobacteria
1729	x343	X3300048052.Pre_drought_0hr	0.0251066	PreDrought	Site3	0hr	PreDrought_0hr	Bacteria	Firmicutes
365	x1627	X3300049557.Drought_48_hr	0.0249329	Drought	Site3	48hr	Drought_48hr	Bacteria	Acidobacteria
67	x1088	X3300045467.Pre_drought_6hr	0.0249026	PreDrought	Site2	6hr	PreDrought_6hr	Bacteria	Bacteroidetes
1718	x343	X3300045469.Drought_0hr	0.0246821	Drought	Site2	0hr	Drought_0hr	Bacteria	Firmicutes
47	x1088	X3300049512.Drought_0hr	0.0243943	Drought	Site3	0hr	Drought_0hr	Bacteria	Bacteroidetes
669	x2258	X3300045464.Drought_0hr	0.0240508	Drought	Site2	0hr	Drought_0hr	Bacteria	Planctomycetes
1724	x343	X3300044945.Drought_6hr	0.0240078	Drought	Site3	6hr	Drought_6hr	Bacteria	Firmicutes
1716	x343	X3300048093.Pre_drought_6hr	0.0238839	PreDrought	Site1	6hr	PreDrought_6hr	Bacteria	Firmicutes
2204	x555	X3300044945.Drought_6hr	0.0237535	Drought	Site3	6hr	Drought_6hr	Archaea	Thaumarchaeota
1748	x343	X3300045465.Drought_48_hr	0.0236792	Drought	Site2	48hr	Drought_48hr	Bacteria	Firmicutes
2179	x555	X3300044944.Pre_drought_0hr	0.0234626	PreDrought	Site3	0hr	PreDrought_0hr	Archaea	Thaumarchaeota
348	x1570	X3300045471.Drought_6hr	0.023425	Drought	Site3	6hr	Drought_6hr	Bacteria	Chloroflexi
46	x1088	X3300044945.Drought_6hr	0.0234169	Drought	Site3	6hr	Drought_6hr	Bacteria	Bacteroidetes
1732	x343	X3300044942.Pre_drought_6hr	0.0233837	PreDrought	Site3	6hr	PreDrought_6hr	Bacteria	Firmicutes
63	x1088	X3300048092.Pre_drought_0hr	0.0233164	PreDrought	Site1	0hr	PreDrought_0hr	Bacteria	Bacteroidetes
346	x1570	X3300049628.Drought_0hr	0.0232618	Drought	Site1	0hr	Drought_0hr	Bacteria	Chloroflexi
1721	x343	X3300048095.Drought_6hr	0.0232536	Drought	Site1	6hr	Drought_6hr	Bacteria	Firmicutes
316	x1570	X3300044942.Pre_drought_6hr	0.0230834	PreDrought	Site3	6hr	PreDrought_6hr	Bacteria	Chloroflexi
566	x2007	X3300044942.Pre_drought_6hr	0.0229955	PreDrought	Site3	6hr	PreDrought_6hr	Bacteria	Nitrospirae
683	x2258	X3300049512.Drought_0hr	0.0227783	Drought	Site3	0hr	Drought_0hr	Bacteria	Planctomycetes
636	x2180	X3300045469.Drought_0hr	0.0227656	Drought	Site2	0hr	Drought_0hr	Bacteria	Verrucomicrobia
695	x2258	X3300048053.Pre_Drought_48hr	0.0226854	PreDrought	Site3	48hr	PreDrought_48hr	Bacteria	Planctomycetes
840	x2772	X3300048053.Pre_Drought_48hr	0.0225067	PreDrought	Site3	48hr	PreDrought_48hr	Bacteria	Actinobacteria
641	x2180	X3300045472.Drought_48_hr	0.0221494	Drought	Site3	48hr	Drought_48hr	Bacteria	Verrucomicrobia
321	x1570	X3300045472.Drought_48_hr	0.0221242	Drought	Site3	48hr	Drought_48hr	Bacteria	Chloroflexi
128	x1156	X3300045470.Drought_6hr	0.022095	Drought	Site2	6hr	Drought_6hr	Bacteria	Gemmatimonadetes
1719	x343	X3300048094.Pre_Drought_48hr	0.0218901	PreDrought	Site1	48hr	PreDrought_48hr	Bacteria	Firmicutes
271	x1558	X3300049511.Drought_6hr	0.0218215	Drought	Site2	6hr	Drought_6hr	Bacteria	Cyanobacteria
54	x1088	X3300049557.Drought_48_hr	0.0217785	Drought	Site3	48hr	Drought_48hr	Bacteria	Bacteroidetes
674	x2258	X3300045458.Pre_Drought_48hr	0.0215238	PreDrought	Site1	48hr	PreDrought_48hr	Bacteria	Planctomycetes
651	x2180	X3300045467.Pre_drought_6hr	0.0214048	PreDrought	Site2	6hr	PreDrought_6hr	Bacteria	Verrucomicrobia
826	x2772	X3300045463.Pre_Drought_48hr	0.0213751	PreDrought	Site2	48hr	PreDrought_48hr	Bacteria	Actinobacteria
343	x1570	X3300045473.Drought_48_hr	0.0213722	Drought	Site2	48hr	Drought_48hr	Bacteria	Chloroflexi
136	x1156	X3300045458.Pre_Drought_48hr	0.0212382	PreDrought	Site1	48hr	PreDrought_48hr	Bacteria	Gemmatimonadetes
118	x1156	X3300045467.Pre_drought_6hr	0.0209074	PreDrought	Site2	6hr	PreDrought_6hr	Bacteria	Gemmatimonadetes
111	x1156	X3300045466.Pre_drought_0hr	0.0208722	PreDrought	Site2	0hr	PreDrought_0hr	Bacteria	Gemmatimonadetes
1743	x343	X3300044943.Pre_Drought_48hr	0.0207926	PreDrought	Site3	48hr	PreDrought_48hr	Bacteria	Firmicutes
1745	x343	X3300049512.Drought_0hr	0.020662	Drought	Site3	0hr	Drought_0hr	Bacteria	Firmicutes
479	x1730	X3300045470.Drought_6hr	0.0203988	Drought	Site2	6hr	Drought_6hr	Bacteria	Ignavibacteriae
253	x1558	X3300045466.Pre_drought_0hr	0.0203864	PreDrought	Site2	0hr	PreDrought_0hr	Bacteria	Cyanobacteria
832	x2772	X3300045467.Pre_drought_6hr	0.0203817	PreDrought	Site2	6hr	PreDrought_6hr	Bacteria	Actinobacteria
2180	x555	X3300045459.Drought_6hr	0.0202079	Drought	Site1	6hr	Drought_6hr	Archaea	Thaumarchaeota
648	x2180	X3300045470.Drought_6hr	0.0198804	Drought	Site2	6hr	Drought_6hr	Bacteria	Phylum < 2%
661	x2180	X3300048052.Pre_drought_0hr	0.0198576	PreDrought	Site3	0hr	PreDrought_0hr	Bacteria	Phylum < 2%
140	x1156	X3300048099.Pre_drought_0hr	0.0198013	PreDrought	Site1	0hr	PreDrought_0hr	Bacteria	Phylum < 2%
439	x1725	X3300045466.Pre_drought_0hr	0.0194414	PreDrought	Site2	0hr	PreDrought_0hr	Bacteria	Phylum < 2%
653	x2180	X3300044945.Drought_6hr	0.0192951	Drought	Site3	6hr	Drought_6hr	Bacteria	Phylum < 2%
2198	x555	X3300049512.Drought_0hr	0.0191019	Drought	Site3	0hr	Drought_0hr	Archaea	Phylum < 2%
320	x1570	X3300048093.Pre_drought_6hr	0.0190436	PreDrought	Site1	6hr	PreDrought_6hr	Bacteria	Phylum < 2%
2158	x553	X3300048095.Drought_6hr	0.0187912	Drought	Site1	6hr	Drought_6hr	Bacteria	Phylum < 2%
332	x1570	X3300048095.Drought_6hr	0.0186674	Drought	Site1	6hr	Drought_6hr	Bacteria	Phylum < 2%
331	x1570	X3300045467.Pre_drought_6hr	0.0185281	PreDrought	Site2	6hr	PreDrought_6hr	Bacteria	Phylum < 2%
132	x1156	X3300048100.Pre_drought_6hr	0.0185114	PreDrought	Site1	6hr	PreDrought_6hr	Bacteria	Phylum < 2%
581	x2007	X3300049511.Drought_6hr	0.018323	Drought	Site2	6hr	Drought_6hr	Bacteria	Phylum < 2%
61	x1088	X3300049628.Drought_0hr	0.0182842	Drought	Site1	0hr	Drought_0hr	Bacteria	Phylum < 2%
650	x2180	X3300048094.Pre_Drought_48hr	0.0180272	PreDrought	Site1	48hr	PreDrought_48hr	Bacteria	Phylum < 2%
567	x2007	X3300045466.Pre_drought_0hr	0.0179406	PreDrought	Site2	0hr	PreDrought_0hr	Bacteria	Phylum < 2%
584	x2007	X3300048054.Drought_0hr	0.0175962	Drought	Site3	0hr	Drought_0hr	Bacteria	Phylum < 2%
120	x1156	X3300045471.Drought_6hr	0.0175019	Drought	Site3	6hr	Drought_6hr	Bacteria	Phylum < 2%
2200	x555	X3300049557.Drought_48_hr	0.0174949	Drought	Site3	48hr	Drought_48hr	Archaea	Phylum < 2%
2183	x555	X3300045468.Pre_Drought_48hr	0.0173605	PreDrought	Site2	48hr	PreDrought_48hr	Archaea	Phylum < 2%
2371	x662	X3300045458.Pre_Drought_48hr	0.0171541	PreDrought	Site1	48hr	PreDrought_48hr	Bacteria	Phylum < 2%
670	x2258	X3300048100.Pre_drought_6hr	0.01715	PreDrought	Site1	6hr	PreDrought_6hr	Bacteria	Phylum < 2%
108	x1156	X3300045461.Pre_drought_0hr	0.0171372	PreDrought	Site2	0hr	PreDrought_0hr	Bacteria	Phylum < 2%
2187	x555	X3300048053.Pre_Drought_48hr	0.0171233	PreDrought	Site3	48hr	PreDrought_48hr	Archaea	Phylum < 2%
36	x1088	X3300045464.Drought_0hr	0.0169874	Drought	Site2	0hr	Drought_0hr	Bacteria	Phylum < 2%
1737	x343	X3300048054.Drought_0hr	0.0167642	Drought	Site3	0hr	Drought_0hr	Bacteria	Phylum < 2%
131	x1156	X3300044943.Pre_Drought_48hr	0.0166825	PreDrought	Site3	48hr	PreDrought_48hr	Bacteria	Phylum < 2%
2190	x555	X3300045461.Pre_drought_0hr	0.0164083	PreDrought	Site2	0hr	PreDrought_0hr	Archaea	Phylum < 2%
115	x1156	X3300044942.Pre_drought_6hr	0.0163844	PreDrought	Site3	6hr	PreDrought_6hr	Bacteria	Phylum < 2%
127	x1156	X3300048052.Pre_drought_0hr	0.0163667	PreDrought	Site3	0hr	PreDrought_0hr	Bacteria	Phylum < 2%
569	x2007	X3300048052.Pre_drought_0hr	0.0161011	PreDrought	Site3	0hr	PreDrought_0hr	Bacteria	Phylum < 2%
587	x2007	X3300048100.Pre_drought_6hr	0.0160786	PreDrought	Site1	6hr	PreDrought_6hr	Bacteria	Phylum < 2%
135	x1156	X3300045463.Pre_Drought_48hr	0.0160622	PreDrought	Site2	48hr	PreDrought_48hr	Bacteria	Phylum < 2%
2178	x555	X3300045464.Drought_0hr	0.0159759	Drought	Site2	0hr	Drought_0hr	Archaea	Phylum < 2%
69	x1088	X3300045468.Pre_Drought_48hr	0.015921	PreDrought	Site2	48hr	PreDrought_48hr	Bacteria	Phylum < 2%
339	x1570	X3300045470.Drought_6hr	0.0159049	Drought	Site2	6hr	Drought_6hr	Bacteria	Phylum < 2%
251	x1558	X3300048054.Drought_0hr	0.0156184	Drought	Site3	0hr	Drought_0hr	Bacteria	Phylum < 2%
1742	x343	X3300045458.Pre_Drought_48hr	0.0153799	PreDrought	Site1	48hr	PreDrought_48hr	Bacteria	Phylum < 2%
112	x1156	X3300049511.Drought_6hr	0.0153299	Drought	Site2	6hr	Drought_6hr	Bacteria	Phylum < 2%
126	x1156	X3300048094.Pre_Drought_48hr	0.0152812	PreDrought	Site1	48hr	PreDrought_48hr	Bacteria	Phylum < 2%
326	x1570	X3300045466.Pre_drought_0hr	0.0151129	PreDrought	Site2	0hr	PreDrought_0hr	Bacteria	Phylum < 2%
659	x2180	X3300045471.Drought_6hr	0.0148978	Drought	Site3	6hr	Drought_6hr	Bacteria	Phylum < 2%
589	x2007	X3300045471.Drought_6hr	0.014766	Drought	Site3	6hr	Drought_6hr	Bacteria	Phylum < 2%
572	x2007	X3300045467.Pre_drought_6hr	0.0146991	PreDrought	Site2	6hr	PreDrought_6hr	Bacteria	Phylum < 2%
655	x2180	X3300048099.Pre_drought_0hr	0.0146051	PreDrought	Site1	0hr	PreDrought_0hr	Bacteria	Phylum < 2%
579	x2007	X3300044944.Pre_drought_0hr	0.0146042	PreDrought	Site3	0hr	PreDrought_0hr	Bacteria	Phylum < 2%
347	x1570	X3300048092.Pre_drought_0hr	0.0145877	PreDrought	Site1	0hr	PreDrought_0hr	Bacteria	Phylum < 2%
649	x2180	X3300044944.Pre_drought_0hr	0.0145568	PreDrought	Site3	0hr	PreDrought_0hr	Bacteria	Phylum < 2%
106	x1156	X3300045462.Pre_drought_6hr	0.0142811	PreDrought	Site2	6hr	PreDrought_6hr	Bacteria	Phylum < 2%
51	x1088	X3300048051.Drought_0hr	0.0142602	Drought	Site1	0hr	Drought_0hr	Bacteria	Phylum < 2%
685	x2258	X3300045468.Pre_Drought_48hr	0.0142009	PreDrought	Site2	48hr	PreDrought_48hr	Bacteria	Phylum < 2%
1726	x343	X3300048051.Drought_0hr	0.0141702	Drought	Site1	0hr	Drought_0hr	Bacteria	Phylum < 2%
113	x1156	X3300045472.Drought_48_hr	0.0141548	Drought	Site3	48hr	Drought_48hr	Bacteria	Phylum < 2%
592	x2007	X3300045462.Pre_drought_6hr	0.0140956	PreDrought	Site2	6hr	PreDrought_6hr	Bacteria	Phylum < 2%
110	x1156	X3300048093.Pre_drought_6hr	0.014003	PreDrought	Site1	6hr	PreDrought_6hr	Bacteria	Phylum < 2%
1720	x343	X3300048092.Pre_drought_0hr	0.0139596	PreDrought	Site1	0hr	PreDrought_0hr	Bacteria	Phylum < 2%
654	x2180	X3300044943.Pre_Drought_48hr	0.0138372	PreDrought	Site3	48hr	PreDrought_48hr	Bacteria	Phylum < 2%
663	x2180	X3300048054.Drought_0hr	0.0138132	Drought	Site3	0hr	Drought_0hr	Bacteria	Phylum < 2%
634	x2180	X3300048093.Pre_drought_6hr	0.0137518	PreDrought	Site1	6hr	PreDrought_6hr	Bacteria	Phylum < 2%
330	x1570	X3300048054.Drought_0hr	0.0137426	Drought	Site3	0hr	Drought_0hr	Bacteria	Phylum < 2%
638	x2180	X3300049557.Drought_48_hr	0.0136845	Drought	Site3	48hr	Drought_48hr	Bacteria	Phylum < 2%
664	x2180	X3300049512.Drought_0hr	0.0131437	Drought	Site3	0hr	Drought_0hr	Bacteria	Phylum < 2%
642	x2180	X3300048100.Pre_drought_6hr	0.0131402	PreDrought	Site1	6hr	PreDrought_6hr	Bacteria	Phylum < 2%
345	x1570	X3300045458.Pre_Drought_48hr	0.0131237	PreDrought	Site1	48hr	PreDrought_48hr	Bacteria	Phylum < 2%
267	x1558	X3300045463.Pre_Drought_48hr	0.0130482	PreDrought	Site2	48hr	PreDrought_48hr	Bacteria	Phylum < 2%
261	x1558	X3300048093.Pre_drought_6hr	0.0130445	PreDrought	Site1	6hr	PreDrought_6hr	Bacteria	Phylum < 2%
338	x1570	X3300048100.Pre_drought_6hr	0.0130339	PreDrought	Site1	6hr	PreDrought_6hr	Bacteria	Phylum < 2%
2153	x553	X3300045460.Drought_48_hr	0.0129105	Drought	Site1	48hr	Drought_48hr	Bacteria	Phylum < 2%
699	x2258	X3300045465.Drought_48_hr	0.0128836	Drought	Site2	48hr	Drought_48hr	Bacteria	Phylum < 2%
38	x1088	X3300048095.Drought_6hr	0.0128081	Drought	Site1	6hr	Drought_6hr	Bacteria	Phylum < 2%
250	x1558	X3300044944.Pre_drought_0hr	0.0128065	PreDrought	Site3	0hr	PreDrought_0hr	Bacteria	Phylum < 2%
577	x2007	X3300045458.Pre_Drought_48hr	0.0126174	PreDrought	Site1	48hr	PreDrought_48hr	Bacteria	Phylum < 2%
766	x2647	X3300045463.Pre_Drought_48hr	0.012583	PreDrought	Site2	48hr	PreDrought_48hr	Bacteria	Phylum < 2%
130	x1156	X3300049512.Drought_0hr	0.0125573	Drought	Site3	0hr	Drought_0hr	Bacteria	Phylum < 2%
68	x1088	X3300048096.Drought_48_hr	0.0123916	Drought	Site1	48hr	Drought_48hr	Bacteria	Phylum < 2%
593	x2007	X3300045473.Drought_48_hr	0.012391	Drought	Site2	48hr	Drought_48hr	Bacteria	Phylum < 2%
2192	x555	X3300045473.Drought_48_hr	0.0123634	Drought	Site2	48hr	Drought_48hr	Archaea	Phylum < 2%
323	x1570	X3300045462.Pre_drought_6hr	0.0123294	PreDrought	Site2	6hr	PreDrought_6hr	Bacteria	Phylum < 2%
269	x1558	X3300048052.Pre_drought_0hr	0.0121043	PreDrought	Site3	0hr	PreDrought_0hr	Bacteria	Phylum < 2%
257	x1558	X3300045465.Drought_48_hr	0.0120531	Drought	Site2	48hr	Drought_48hr	Bacteria	Phylum < 2%
643	x2180	X3300048095.Drought_6hr	0.0119371	Drought	Site1	6hr	Drought_6hr	Bacteria	Phylum < 2%
340	x1570	X3300049511.Drought_6hr	0.0119331	Drought	Site2	6hr	Drought_6hr	Bacteria	Phylum < 2%
447	x1725	X3300048093.Pre_drought_6hr	0.011929	PreDrought	Site1	6hr	PreDrought_6hr	Bacteria	Phylum < 2%
1725	x343	X3300048053.Pre_Drought_48hr	0.0118989	PreDrought	Site3	48hr	PreDrought_48hr	Bacteria	Phylum < 2%
582	x2007	X3300048094.Pre_Drought_48hr	0.0117985	PreDrought	Site1	48hr	PreDrought_48hr	Bacteria	Phylum < 2%
660	x2180	X3300049628.Drought_0hr	0.0116263	Drought	Site1	0hr	Drought_0hr	Bacteria	Phylum < 2%
583	x2007	X3300045470.Drought_6hr	0.0115293	Drought	Site2	6hr	Drought_6hr	Bacteria	Phylum < 2%
635	x2180	X3300048096.Drought_48_hr	0.0113985	Drought	Site1	48hr	Drought_48hr	Bacteria	Phylum < 2%
328	x1570	X3300048052.Pre_drought_0hr	0.011358	PreDrought	Site3	0hr	PreDrought_0hr	Bacteria	Phylum < 2%
554	x1772	X3300049512.Drought_0hr	0.0112256	Drought	Site3	0hr	Drought_0hr	Archaea	Phylum < 2%
341	x1570	X3300044943.Pre_Drought_48hr	0.011189	PreDrought	Site3	48hr	PreDrought_48hr	Bacteria	Phylum < 2%
273	x1558	X3300044943.Pre_Drought_48hr	0.0110709	PreDrought	Site3	48hr	PreDrought_48hr	Bacteria	Phylum < 2%
446	x1725	X3300045473.Drought_48_hr	0.0109197	Drought	Site2	48hr	Drought_48hr	Bacteria	Phylum < 2%
262	x1558	X3300049512.Drought_0hr	0.0108747	Drought	Site3	0hr	Drought_0hr	Bacteria	Phylum < 2%
107	x1156	X3300048054.Drought_0hr	0.0108544	Drought	Site3	0hr	Drought_0hr	Bacteria	Phylum < 2%
575	x2007	X3300045468.Pre_Drought_48hr	0.0107109	PreDrought	Site2	48hr	PreDrought_48hr	Bacteria	Phylum < 2%
588	x2007	X3300048053.Pre_Drought_48hr	0.0107004	PreDrought	Site3	48hr	PreDrought_48hr	Bacteria	Phylum < 2%
561	x2007	X3300045469.Drought_0hr	0.0106162	Drought	Site2	0hr	Drought_0hr	Bacteria	Phylum < 2%
268	x1558	X3300045461.Pre_drought_0hr	0.0103556	PreDrought	Site2	0hr	PreDrought_0hr	Bacteria	Phylum < 2%
586	x2007	X3300044943.Pre_Drought_48hr	0.0102229	PreDrought	Site3	48hr	PreDrought_48hr	Bacteria	Phylum < 2%
565	x2007	X3300048096.Drought_48_hr	0.0101856	Drought	Site1	48hr	Drought_48hr	Bacteria	Phylum < 2%
571	x2007	X3300045472.Drought_48_hr	0.0100856	Drought	Site3	48hr	Drought_48hr	Bacteria	Phylum < 2%
334	x1570	X3300045468.Pre_Drought_48hr	0.0100017	PreDrought	Site2	48hr	PreDrought_48hr	Bacteria	Phylum < 2%
259	x1558	X3300045462.Pre_drought_6hr	0.00998724	PreDrought	Site2	6hr	PreDrought_6hr	Bacteria	Phylum < 2%
857	x2786	X3300045470.Drought_6hr	0.00993648	Drought	Site2	6hr	Drought_6hr	Archaea	Phylum < 2%
133	x1156	X3300045473.Drought_48_hr	0.00979428	Drought	Site2	48hr	Drought_48hr	Bacteria	Phylum < 2%
2155	x553	X3300045470.Drought_6hr	0.0097034	Drought	Site2	6hr	Drought_6hr	Bacteria	Phylum < 2%
2195	x555	X3300045472.Drought_48_hr	0.00970078	Drought	Site3	48hr	Drought_48hr	Archaea	Phylum < 2%
652	x2180	X3300048092.Pre_drought_0hr	0.00963418	PreDrought	Site1	0hr	PreDrought_0hr	Bacteria	Phylum < 2%
272	x1558	X3300045467.Pre_drought_6hr	0.00960242	PreDrought	Site2	6hr	PreDrought_6hr	Bacteria	Phylum < 2%
252	x1558	X3300045471.Drought_6hr	0.00952919	Drought	Site3	6hr	Drought_6hr	Bacteria	Phylum < 2%
2382	x684	X3300044942.Pre_drought_6hr	0.00944012	PreDrought	Site3	6hr	PreDrought_6hr	Bacteria	Phylum < 2%
543	x1772	X3300045465.Drought_48_hr	0.00938134	Drought	Site2	48hr	Drought_48hr	Archaea	Phylum < 2%
137	x1156	X3300048092.Pre_drought_0hr	0.00933187	PreDrought	Site1	0hr	PreDrought_0hr	Bacteria	Phylum < 2%
124	x1156	X3300049557.Drought_48_hr	0.00929932	Drought	Site3	48hr	Drought_48hr	Bacteria	Phylum < 2%
585	x2007	X3300048099.Pre_drought_0hr	0.00927751	PreDrought	Site1	0hr	PreDrought_0hr	Bacteria	Phylum < 2%
2205	x555	X3300045467.Pre_drought_6hr	0.00924774	PreDrought	Site2	6hr	PreDrought_6hr	Archaea	Phylum < 2%
350	x1570	X3300048099.Pre_drought_0hr	0.00915747	PreDrought	Site1	0hr	PreDrought_0hr	Bacteria	Phylum < 2%
119	x1156	X3300048053.Pre_Drought_48hr	0.0091245	PreDrought	Site3	48hr	PreDrought_48hr	Bacteria	Phylum < 2%
376	x1627	X3300048051.Drought_0hr	0.00911958	Drought	Site1	0hr	Drought_0hr	Bacteria	Phylum < 2%
666	x2258	X3300045459.Drought_6hr	0.00907271	Drought	Site1	6hr	Drought_6hr	Bacteria	Phylum < 2%
591	x2007	X3300049512.Drought_0hr	0.00897136	Drought	Site3	0hr	Drought_0hr	Bacteria	Phylum < 2%
181	x1369	X3300044942.Pre_drought_6hr	0.00881108	PreDrought	Site3	6hr	PreDrought_6hr	Bacteria	Phylum < 2%
570	x2007	X3300044945.Drought_6hr	0.00868862	Drought	Site3	6hr	Drought_6hr	Bacteria	Phylum < 2%
249	x1558	X3300048094.Pre_Drought_48hr	0.00859515	PreDrought	Site1	48hr	PreDrought_48hr	Bacteria	Phylum < 2%
254	x1558	X3300045458.Pre_Drought_48hr	0.00855934	PreDrought	Site1	48hr	PreDrought_48hr	Bacteria	Phylum < 2%
644	x2180	X3300045468.Pre_Drought_48hr	0.00852622	PreDrought	Site2	48hr	PreDrought_48hr	Bacteria	Phylum < 2%
265	x1558	X3300048096.Drought_48_hr	0.00851955	Drought	Site1	48hr	Drought_48hr	Bacteria	Phylum < 2%
2184	x555	X3300044943.Pre_Drought_48hr	0.00848147	PreDrought	Site3	48hr	PreDrought_48hr	Archaea	Phylum < 2%
122	x1156	X3300045469.Drought_0hr	0.00847036	Drought	Site2	0hr	Drought_0hr	Bacteria	Phylum < 2%
280	x1558	X3300045473.Drought_48_hr	0.00834389	Drought	Site2	48hr	Drought_48hr	Bacteria	Phylum < 2%
2189	x555	X3300049511.Drought_6hr	0.00826126	Drought	Site2	6hr	Drought_6hr	Archaea	Phylum < 2%
270	x1558	X3300045470.Drought_6hr	0.0082033	Drought	Site2	6hr	Drought_6hr	Bacteria	Phylum < 2%
594	x2007	X3300049628.Drought_0hr	0.00815556	Drought	Site1	0hr	Drought_0hr	Bacteria	Phylum < 2%
247	x1558	X3300044942.Pre_drought_6hr	0.00796442	PreDrought	Site3	6hr	PreDrought_6hr	Bacteria	Phylum < 2%
578	x2007	X3300045461.Pre_drought_0hr	0.00796151	PreDrought	Site2	0hr	PreDrought_0hr	Bacteria	Phylum < 2%
563	x2007	X3300045464.Drought_0hr	0.00794451	Drought	Site2	0hr	Drought_0hr	Bacteria	Phylum < 2%
116	x1156	X3300045460.Drought_48_hr	0.00792569	Drought	Site1	48hr	Drought_48hr	Bacteria	Phylum < 2%
573	x2007	X3300048095.Drought_6hr	0.00783304	Drought	Site1	6hr	Drought_6hr	Bacteria	Phylum < 2%
264	x1558	X3300048100.Pre_drought_6hr	0.00781429	PreDrought	Site1	6hr	PreDrought_6hr	Bacteria	Phylum < 2%
658	x2180	X3300048053.Pre_Drought_48hr	0.00764127	PreDrought	Site3	48hr	PreDrought_48hr	Bacteria	Phylum < 2%
260	x1558	X3300044945.Drought_6hr	0.00761599	Drought	Site3	6hr	Drought_6hr	Bacteria	Phylum < 2%
2164	x553	X3300045472.Drought_48_hr	0.00761444	Drought	Site3	48hr	Drought_48hr	Bacteria	Phylum < 2%
2193	x555	X3300045465.Drought_48_hr	0.00760347	Drought	Site2	48hr	Drought_48hr	Archaea	Phylum < 2%
275	x1558	X3300049628.Drought_0hr	0.00752153	Drought	Site1	0hr	Drought_0hr	Bacteria	Phylum < 2%
335	x1570	X3300045463.Pre_Drought_48hr	0.00747918	PreDrought	Site2	48hr	PreDrought_48hr	Bacteria	Phylum < 2%
580	x2007	X3300045463.Pre_Drought_48hr	0.00747717	PreDrought	Site2	48hr	PreDrought_48hr	Bacteria	Phylum < 2%
117	x1156	X3300048095.Drought_6hr	0.00746873	Drought	Site1	6hr	Drought_6hr	Bacteria	Phylum < 2%
277	x1558	X3300048099.Pre_drought_0hr	0.00744962	PreDrought	Site1	0hr	PreDrought_0hr	Bacteria	Phylum < 2%
662	x2180	X3300045465.Drought_48_hr	0.00739231	Drought	Site2	48hr	Drought_48hr	Bacteria	Phylum < 2%
2210	x561	X3300045464.Drought_0hr	0.0073835	Drought	Site2	0hr	Drought_0hr	Bacteria	Phylum < 2%
2173	x555	X3300044942.Pre_drought_6hr	0.00730236	PreDrought	Site3	6hr	PreDrought_6hr	Archaea	Phylum < 2%
129	x1156	X3300044945.Drought_6hr	0.00728589	Drought	Site3	6hr	Drought_6hr	Bacteria	Phylum < 2%
550	x1772	X3300048094.Pre_Drought_48hr	0.00711096	PreDrought	Site1	48hr	PreDrought_48hr	Archaea	Phylum < 2%
134	x1156	X3300045468.Pre_Drought_48hr	0.0070967	PreDrought	Site2	48hr	PreDrought_48hr	Bacteria	Phylum < 2%
2199	x555	X3300049628.Drought_0hr	0.00708565	Drought	Site1	0hr	Drought_0hr	Archaea	Phylum < 2%
595	x2007	X3300048092.Pre_drought_0hr	0.00698907	PreDrought	Site1	0hr	PreDrought_0hr	Bacteria	Phylum < 2%
2186	x555	X3300048095.Drought_6hr	0.00669542	Drought	Site1	6hr	Drought_6hr	Archaea	Phylum < 2%
278	x1558	X3300048092.Pre_drought_0hr	0.00668146	PreDrought	Site1	0hr	PreDrought_0hr	Bacteria	Phylum < 2%
258	x1558	X3300045472.Drought_48_hr	0.0066148	Drought	Site3	48hr	Drought_48hr	Bacteria	Phylum < 2%
349	x1570	X3300045465.Drought_48_hr	0.00657595	Drought	Site2	48hr	Drought_48hr	Bacteria	Phylum < 2%
672	x2258	X3300048051.Drought_0hr	0.00653183	Drought	Site1	0hr	Drought_0hr	Bacteria	Phylum < 2%
637	x2180	X3300045464.Drought_0hr	0.00641164	Drought	Site2	0hr	Drought_0hr	Bacteria	Phylum < 2%
568	x2007	X3300049557.Drought_48_hr	0.00640936	Drought	Site3	48hr	Drought_48hr	Bacteria	Phylum < 2%
327	x1570	X3300045461.Pre_drought_0hr	0.00627584	PreDrought	Site2	0hr	PreDrought_0hr	Bacteria	Phylum < 2%
2202	x555	X3300045462.Pre_drought_6hr	0.0062412	PreDrought	Site2	6hr	PreDrought_6hr	Archaea	Phylum < 2%
279	x1558	X3300045468.Pre_Drought_48hr	0.006236	PreDrought	Site2	48hr	PreDrought_48hr	Bacteria	Phylum < 2%
2166	x553	X3300049512.Drought_0hr	0.00620265	Drought	Site3	0hr	Drought_0hr	Bacteria	Phylum < 2%
633	x2180	X3300045459.Drought_6hr	0.00613031	Drought	Site1	6hr	Drought_6hr	Bacteria	Phylum < 2%
294	x1560	X3300045463.Pre_Drought_48hr	0.00607816	PreDrought	Site2	48hr	PreDrought_48hr	Bacteria	Phylum < 2%
295	x1560	X3300045458.Pre_Drought_48hr	0.00593804	PreDrought	Site1	48hr	PreDrought_48hr	Bacteria	Phylum < 2%
2203	x555	X3300048096.Drought_48_hr	0.00577342	Drought	Site1	48hr	Drought_48hr	Archaea	Phylum < 2%
255	x1558	X3300049557.Drought_48_hr	0.00551488	Drought	Site3	48hr	Drought_48hr	Bacteria	Phylum < 2%
333	x1570	X3300048053.Pre_Drought_48hr	0.00531048	PreDrought	Site3	48hr	PreDrought_48hr	Bacteria	Phylum < 2%
879	x2904	X3300045464.Drought_0hr	0.00528927	Drought	Site2	0hr	Drought_0hr	Bacteria	Phylum < 2%
274	x1558	X3300048053.Pre_Drought_48hr	0.00524427	PreDrought	Site3	48hr	PreDrought_48hr	Bacteria	Phylum < 2%
263	x1558	X3300048095.Drought_6hr	0.00507569	Drought	Site1	6hr	Drought_6hr	Bacteria	Phylum < 2%
139	x1156	X3300049628.Drought_0hr	0.00501177	Drought	Site1	0hr	Drought_0hr	Bacteria	Phylum < 2%
125	x1156	X3300048096.Drought_48_hr	0.00483422	Drought	Site1	48hr	Drought_48hr	Bacteria	Phylum < 2%
576	x2007	X3300045460.Drought_48_hr	0.004813	Drought	Site1	48hr	Drought_48hr	Bacteria	Phylum < 2%
2201	x555	X3300045463.Pre_Drought_48hr	0.00479774	PreDrought	Site2	48hr	PreDrought_48hr	Archaea	Phylum < 2%
2196	x555	X3300048092.Pre_drought_0hr	0.00478966	PreDrought	Site1	0hr	PreDrought_0hr	Archaea	Phylum < 2%
2176	x555	X3300048100.Pre_drought_6hr	0.00455946	PreDrought	Site1	6hr	PreDrought_6hr	Archaea	Phylum < 2%
2160	x553	X3300049511.Drought_6hr	0.00452528	Drought	Site2	6hr	Drought_6hr	Bacteria	Phylum < 2%
2151	x553	X3300045471.Drought_6hr	0.00446391	Drought	Site3	6hr	Drought_6hr	Bacteria	Phylum < 2%
590	x2007	X3300045465.Drought_48_hr	0.00432021	Drought	Site2	48hr	Drought_48hr	Bacteria	Phylum < 2%
529	x1772	X3300048054.Drought_0hr	0.00431664	Drought	Site3	0hr	Drought_0hr	Archaea	Phylum < 2%
105	x1131	X3300045473.Drought_48_hr	0.0042096	Drought	Site2	48hr	Drought_48hr	Bacteria	Phylum < 2%
2197	x555	X3300048099.Pre_drought_0hr	0.00415138	PreDrought	Site1	0hr	PreDrought_0hr	Archaea	Phylum < 2%
2148	x553	X3300045461.Pre_drought_0hr	0.00400959	PreDrought	Site2	0hr	PreDrought_0hr	Bacteria	Phylum < 2%
2185	x555	X3300045460.Drought_48_hr	0.00396384	Drought	Site1	48hr	Drought_48hr	Archaea	Phylum < 2%
631	x2180	X3300048051.Drought_0hr	0.00391794	Drought	Site1	0hr	Drought_0hr	Bacteria	Phylum < 2%
325	x1570	X3300048051.Drought_0hr	0.00391213	Drought	Site1	0hr	Drought_0hr	Bacteria	Phylum < 2%
2169	x553	X3300045462.Pre_drought_6hr	0.00389008	PreDrought	Site2	6hr	PreDrought_6hr	Bacteria	Phylum < 2%
276	x1558	X3300045460.Drought_48_hr	0.00378141	Drought	Site1	48hr	Drought_48hr	Bacteria	Phylum < 2%
440	x1725	X3300045458.Pre_Drought_48hr	0.00373397	PreDrought	Site1	48hr	PreDrought_48hr	Bacteria	Phylum < 2%
2150	x553	X3300044944.Pre_drought_0hr	0.00365061	PreDrought	Site3	0hr	PreDrought_0hr	Bacteria	Phylum < 2%
537	x1772	X3300049557.Drought_48_hr	0.00361217	Drought	Site3	48hr	Drought_48hr	Archaea	Phylum < 2%
547	x1772	X3300048093.Pre_drought_6hr	0.00353781	PreDrought	Site1	6hr	PreDrought_6hr	Archaea	Phylum < 2%
564	x2007	X3300045459.Drought_6hr	0.00352599	Drought	Site1	6hr	Drought_6hr	Bacteria	Phylum < 2%
532	x1772	X3300048096.Drought_48_hr	0.00334687	Drought	Site1	48hr	Drought_48hr	Archaea	Phylum < 2%
114	x1156	X3300045459.Drought_6hr	0.0033216	Drought	Site1	6hr	Drought_6hr	Bacteria	Phylum < 2%
530	x1772	X3300045469.Drought_0hr	0.00323012	Drought	Site2	0hr	Drought_0hr	Archaea	Phylum < 2%
256	x1558	X3300045459.Drought_6hr	0.00311593	Drought	Site1	6hr	Drought_6hr	Bacteria	Phylum < 2%
2147	x553	X3300045463.Pre_Drought_48hr	0.00305611	PreDrought	Site2	48hr	PreDrought_48hr	Bacteria	Phylum < 2%
2191	x555	X3300045458.Pre_Drought_48hr	0.00301497	PreDrought	Site1	48hr	PreDrought_48hr	Archaea	Phylum < 2%
430	x1725	X3300045469.Drought_0hr	0.00290846	Drought	Site2	0hr	Drought_0hr	Bacteria	Phylum < 2%
560	x1772	X3300045468.Pre_Drought_48hr	0.00289507	PreDrought	Site2	48hr	PreDrought_48hr	Archaea	Phylum < 2%
431	x1725	X3300045462.Pre_drought_6hr	0.00287666	PreDrought	Site2	6hr	PreDrought_6hr	Bacteria	Phylum < 2%
2384	x684	X3300048052.Pre_drought_0hr	0.00287113	PreDrought	Site3	0hr	PreDrought_0hr	Bacteria	Phylum < 2%
1124	x3157	X3300048052.Pre_drought_0hr	0.002732	PreDrought	Site3	0hr	PreDrought_0hr	Bacteria	Phylum < 2%
881	x2904	X3300045470.Drought_6hr	0.00266906	Drought	Site2	6hr	Drought_6hr	Bacteria	Phylum < 2%
209	x1369	X3300049628.Drought_0hr	0.00262377	Drought	Site1	0hr	Drought_0hr	Bacteria	Phylum < 2%
551	x1772	X3300048052.Pre_drought_0hr	0.00260552	PreDrought	Site3	0hr	PreDrought_0hr	Archaea	Phylum < 2%
553	x1772	X3300049511.Drought_6hr	0.00260253	Drought	Site2	6hr	Drought_6hr	Archaea	Phylum < 2%
109	x1156	X3300045464.Drought_0hr	0.00259893	Drought	Site2	0hr	Drought_0hr	Bacteria	Phylum < 2%
149	x122	X3300044942.Pre_drought_6hr	0.00256801	PreDrought	Site3	6hr	PreDrought_6hr	Bacteria	Phylum < 2%
2181	x555	X3300048094.Pre_Drought_48hr	0.00256237	PreDrought	Site1	48hr	PreDrought_48hr	Archaea	Phylum < 2%
552	x1772	X3300044945.Drought_6hr	0.00244928	Drought	Site3	6hr	Drought_6hr	Archaea	Phylum < 2%
2406	x684	X3300045466.Pre_drought_0hr	0.00239796	PreDrought	Site2	0hr	PreDrought_0hr	Bacteria	Phylum < 2%
1331	x3177	X3300048052.Pre_drought_0hr	0.00237785	PreDrought	Site3	0hr	PreDrought_0hr	Bacteria	Phylum < 2%
549	x1772	X3300045466.Pre_drought_0hr	0.00237404	PreDrought	Site2	0hr	PreDrought_0hr	Archaea	Phylum < 2%
438	x1725	X3300045471.Drought_6hr	0.00237279	Drought	Site3	6hr	Drought_6hr	Bacteria	Phylum < 2%
467	x1730	X3300045469.Drought_0hr	0.00231221	Drought	Site2	0hr	Drought_0hr	Bacteria	Phylum < 2%
433	x1725	X3300048054.Drought_0hr	0.00230744	Drought	Site3	0hr	Drought_0hr	Bacteria	Phylum < 2%
2138	x553	X3300045466.Pre_drought_0hr	0.00227834	PreDrought	Site2	0hr	PreDrought_0hr	Bacteria	Phylum < 2%
434	x1725	X3300049511.Drought_6hr	0.00226335	Drought	Site2	6hr	Drought_6hr	Bacteria	Phylum < 2%
397	x17	X3300045463.Pre_Drought_48hr	0.00221898	PreDrought	Site2	48hr	PreDrought_48hr	Bacteria	Phylum < 2%
540	x1772	X3300045458.Pre_Drought_48hr	0.0022061	PreDrought	Site1	48hr	PreDrought_48hr	Archaea	Phylum < 2%
487	x1730	X3300048094.Pre_Drought_48hr	0.00220312	PreDrought	Site1	48hr	PreDrought_48hr	Bacteria	Phylum < 2%
424	x1725	X3300045467.Pre_drought_6hr	0.00218708	PreDrought	Site2	6hr	PreDrought_6hr	Bacteria	Phylum < 2%
423	x1725	X3300048096.Drought_48_hr	0.00216562	Drought	Site1	48hr	Drought_48hr	Bacteria	Phylum < 2%
2177	x555	X3300048093.Pre_drought_6hr	0.00214167	PreDrought	Site1	6hr	PreDrought_6hr	Archaea	Phylum < 2%
445	x1725	X3300048094.Pre_Drought_48hr	0.00207171	PreDrought	Site1	48hr	PreDrought_48hr	Bacteria	Phylum < 2%
558	x1772	X3300045460.Drought_48_hr	0.00207115	Drought	Site1	48hr	Drought_48hr	Archaea	Phylum < 2%
556	x1772	X3300045473.Drought_48_hr	0.00204111	Drought	Site2	48hr	Drought_48hr	Archaea	Phylum < 2%
452	x1725	X3300048052.Pre_drought_0hr	0.0020237	PreDrought	Site3	0hr	PreDrought_0hr	Bacteria	Phylum < 2%
460	x1730	X3300048093.Pre_drought_6hr	0.00200307	PreDrought	Site1	6hr	PreDrought_6hr	Bacteria	Phylum < 2%
290	x1560	X3300045467.Pre_drought_6hr	0.00196428	PreDrought	Site2	6hr	PreDrought_6hr	Bacteria	Phylum < 2%
557	x1772	X3300049628.Drought_0hr	0.00195794	Drought	Site1	0hr	Drought_0hr	Archaea	Phylum < 2%
453	x1725	X3300045460.Drought_48_hr	0.00193714	Drought	Site1	48hr	Drought_48hr	Bacteria	Phylum < 2%
138	x1156	X3300045465.Drought_48_hr	0.00190257	Drought	Site2	48hr	Drought_48hr	Bacteria	Phylum < 2%
538	x1772	X3300044944.Pre_drought_0hr	0.00190035	PreDrought	Site3	0hr	PreDrought_0hr	Archaea	Phylum < 2%
2172	x555	X3300048051.Drought_0hr	0.00187329	Drought	Site1	0hr	Drought_0hr	Archaea	Phylum < 2%
542	x1772	X3300045470.Drought_6hr	0.00186784	Drought	Site2	6hr	Drought_6hr	Archaea	Phylum < 2%
1788	x484	X3300048052.Pre_drought_0hr	0.00183398	PreDrought	Site3	0hr	PreDrought_0hr	Bacteria	Phylum < 2%
2363	x662	X3300045462.Pre_drought_6hr	0.00179396	PreDrought	Site2	6hr	PreDrought_6hr	Bacteria	Phylum < 2%
978	x2939	X3300045468.Pre_Drought_48hr	0.00178846	PreDrought	Site2	48hr	PreDrought_48hr	Bacteria	Phylum < 2%
448	x1725	X3300045468.Pre_Drought_48hr	0.00178722	PreDrought	Site2	48hr	PreDrought_48hr	Bacteria	Phylum < 2%
306	x1560	X3300048052.Pre_drought_0hr	0.00178339	PreDrought	Site3	0hr	PreDrought_0hr	Bacteria	Phylum < 2%
900	x2904	X3300048054.Drought_0hr	0.00178159	Drought	Site3	0hr	Drought_0hr	Bacteria	Phylum < 2%
528	x1772	X3300044942.Pre_drought_6hr	0.00175437	PreDrought	Site3	6hr	PreDrought_6hr	Archaea	Phylum < 2%
548	x1772	X3300045471.Drought_6hr	0.00174842	Drought	Site3	6hr	Drought_6hr	Archaea	Phylum < 2%
878	x2904	X3300045461.Pre_drought_0hr	0.00173706	PreDrought	Site2	0hr	PreDrought_0hr	Bacteria	Phylum < 2%
2154	x553	X3300048052.Pre_drought_0hr	0.0017075	PreDrought	Site3	0hr	PreDrought_0hr	Bacteria	Phylum < 2%
422	x1725	X3300044942.Pre_drought_6hr	0.0016993	PreDrought	Site3	6hr	PreDrought_6hr	Bacteria	Phylum < 2%
180	x1369	X3300045467.Pre_drought_6hr	0.00168109	PreDrought	Site2	6hr	PreDrought_6hr	Bacteria	Phylum < 2%
2024	x514	X3300049557.Drought_48_hr	0.00167743	Drought	Site3	48hr	Drought_48hr	Bacteria	Phylum < 2%
481	x1730	X3300045458.Pre_Drought_48hr	0.00166635	PreDrought	Site1	48hr	PreDrought_48hr	Bacteria	Phylum < 2%
562	x2007	X3300048051.Drought_0hr	0.00164385	Drought	Site1	0hr	Drought_0hr	Bacteria	Phylum < 2%
432	x1725	X3300044944.Pre_drought_0hr	0.0016379	PreDrought	Site3	0hr	PreDrought_0hr	Bacteria	Phylum < 2%
536	x1772	X3300044943.Pre_Drought_48hr	0.00163575	PreDrought	Site3	48hr	PreDrought_48hr	Archaea	Phylum < 2%
906	x2904	X3300048053.Pre_Drought_48hr	0.00160904	PreDrought	Site3	48hr	PreDrought_48hr	Bacteria	Phylum < 2%
2399	x684	X3300044944.Pre_drought_0hr	0.00160806	PreDrought	Site3	0hr	PreDrought_0hr	Bacteria	Phylum < 2%
121	x1156	X3300048051.Drought_0hr	0.00160609	Drought	Site1	0hr	Drought_0hr	Bacteria	Phylum < 2%
892	x2904	X3300048052.Pre_drought_0hr	0.00156837	PreDrought	Site3	0hr	PreDrought_0hr	Bacteria	Phylum < 2%
535	x1772	X3300045467.Pre_drought_6hr	0.00156483	PreDrought	Site2	6hr	PreDrought_6hr	Archaea	Phylum < 2%
545	x1772	X3300048092.Pre_drought_0hr	0.00154182	PreDrought	Site1	0hr	PreDrought_0hr	Archaea	Phylum < 2%
2168	x553	X3300048096.Drought_48_hr	0.00153657	Drought	Site1	48hr	Drought_48hr	Bacteria	Phylum < 2%
266	x1558	X3300048051.Drought_0hr	0.00153348	Drought	Site1	0hr	Drought_0hr	Bacteria	Phylum < 2%
308	x1560	X3300045466.Pre_drought_0hr	0.00151276	PreDrought	Site2	0hr	PreDrought_0hr	Bacteria	Phylum < 2%
425	x1725	X3300045472.Drought_48_hr	0.00150052	Drought	Site3	48hr	Drought_48hr	Bacteria	Phylum < 2%
1806	x484	X3300048094.Pre_Drought_48hr	0.00149598	PreDrought	Site1	48hr	PreDrought_48hr	Bacteria	Phylum < 2%
300	x1560	X3300048094.Pre_Drought_48hr	0.00148292	PreDrought	Site1	48hr	PreDrought_48hr	Bacteria	Phylum < 2%
298	x1560	X3300048054.Drought_0hr	0.00147551	Drought	Site3	0hr	Drought_0hr	Bacteria	Phylum < 2%
527	x1772	X3300045459.Drought_6hr	0.00146027	Drought	Site1	6hr	Drought_6hr	Archaea	Phylum < 2%
429	x1725	X3300045463.Pre_Drought_48hr	0.00143912	PreDrought	Site2	48hr	PreDrought_48hr	Bacteria	Phylum < 2%
533	x1772	X3300048053.Pre_Drought_48hr	0.00143688	PreDrought	Site3	48hr	PreDrought_48hr	Archaea	Phylum < 2%
541	x1772	X3300045462.Pre_drought_6hr	0.00143568	PreDrought	Site2	6hr	PreDrought_6hr	Archaea	Phylum < 2%
435	x1725	X3300044943.Pre_Drought_48hr	0.00141774	PreDrought	Site3	48hr	PreDrought_48hr	Bacteria	Phylum < 2%
469	x1730	X3300044944.Pre_drought_0hr	0.00140705	PreDrought	Site3	0hr	PreDrought_0hr	Bacteria	Phylum < 2%
555	x1772	X3300048095.Drought_6hr	0.00139272	Drought	Site1	6hr	Drought_6hr	Archaea	Phylum < 2%
2165	x553	X3300048054.Drought_0hr	0.00136563	Drought	Site3	0hr	Drought_0hr	Bacteria	Phylum < 2%
198	x1369	X3300045461.Pre_drought_0hr	0.00136517	PreDrought	Site2	0hr	PreDrought_0hr	Bacteria	Phylum < 2%
973	x2939	X3300044945.Drought_6hr	0.00135627	Drought	Site3	6hr	Drought_6hr	Bacteria	Phylum < 2%
895	x2904	X3300045468.Pre_Drought_48hr	0.00134755	PreDrought	Site2	48hr	PreDrought_48hr	Bacteria	Phylum < 2%
444	x1725	X3300049512.Drought_0hr	0.00134522	Drought	Site3	0hr	Drought_0hr	Bacteria	Phylum < 2%
969	x2939	X3300048096.Drought_48_hr	0.00133834	Drought	Site1	48hr	Drought_48hr	Bacteria	Phylum < 2%
1451	x3228	X3300048096.Drought_48_hr	0.00133295	Drought	Site1	48hr	Drought_48hr	Bacteria	Phylum < 2%
483	x1730	X3300048100.Pre_drought_6hr	0.00131246	PreDrought	Site1	6hr	PreDrought_6hr	Bacteria	Phylum < 2%
544	x1772	X3300045472.Drought_48_hr	0.00130328	Drought	Site3	48hr	Drought_48hr	Archaea	Phylum < 2%
475	x1730	X3300045471.Drought_6hr	0.0012996	Drought	Site3	6hr	Drought_6hr	Bacteria	Phylum < 2%
546	x1772	X3300048100.Pre_drought_6hr	0.00129305	PreDrought	Site1	6hr	PreDrought_6hr	Archaea	Phylum < 2%
792	x2733	X3300045462.Pre_drought_6hr	0.00128707	PreDrought	Site2	6hr	PreDrought_6hr	Bacteria	Phylum < 2%
473	x1730	X3300045462.Pre_drought_6hr	0.00128707	PreDrought	Site2	6hr	PreDrought_6hr	Bacteria	Phylum < 2%
1815	x484	X3300044945.Drought_6hr	0.00127232	Drought	Site3	6hr	Drought_6hr	Bacteria	Phylum < 2%
1819	x484	X3300049512.Drought_0hr	0.00126824	Drought	Site3	0hr	Drought_0hr	Bacteria	Phylum < 2%
284	x1560	X3300044942.Pre_drought_6hr	0.00125841	PreDrought	Site3	6hr	PreDrought_6hr	Bacteria	Phylum < 2%
302	x1560	X3300048093.Pre_drought_6hr	0.00123128	PreDrought	Site1	6hr	PreDrought_6hr	Bacteria	Phylum < 2%
442	x1725	X3300044945.Drought_6hr	0.00121527	Drought	Site3	6hr	Drought_6hr	Bacteria	Phylum < 2%
293	x1560	X3300045471.Drought_6hr	0.00121293	Drought	Site3	6hr	Drought_6hr	Bacteria	Phylum < 2%
539	x1772	X3300045463.Pre_Drought_48hr	0.00121054	PreDrought	Site2	48hr	PreDrought_48hr	Archaea	Phylum < 2%
1796	x484	X3300048054.Drought_0hr	0.00120866	Drought	Site3	0hr	Drought_0hr	Bacteria	Phylum < 2%
559	x1772	X3300048099.Pre_drought_0hr	0.00119987	PreDrought	Site1	0hr	PreDrought_0hr	Archaea	Phylum < 2%
459	x1730	X3300044942.Pre_drought_6hr	0.00119337	PreDrought	Site3	6hr	PreDrought_6hr	Bacteria	Phylum < 2%
176	x1369	X3300048096.Drought_48_hr	0.00118799	Drought	Site1	48hr	Drought_48hr	Bacteria	Phylum < 2%
526	x1772	X3300045464.Drought_0hr	0.00118459	Drought	Site2	0hr	Drought_0hr	Archaea	Phylum < 2%
953	x2939	X3300045459.Drought_6hr	0.00118326	Drought	Site1	6hr	Drought_6hr	Bacteria	Phylum < 2%
476	x1730	X3300044943.Pre_Drought_48hr	0.00117877	PreDrought	Site3	48hr	PreDrought_48hr	Bacteria	Phylum < 2%
436	x1725	X3300048100.Pre_drought_6hr	0.00117326	PreDrought	Site1	6hr	PreDrought_6hr	Bacteria	Phylum < 2%
706	x2536	X3300048054.Drought_0hr	0.00116942	Drought	Site3	0hr	Drought_0hr	Bacteria	Phylum < 2%
286	x1560	X3300045461.Pre_drought_0hr	0.00116784	PreDrought	Site2	0hr	PreDrought_0hr	Bacteria	Phylum < 2%
194	x1369	X3300048095.Drought_6hr	0.00116124	Drought	Site1	6hr	Drought_6hr	Bacteria	Phylum < 2%
1368	x3187	X3300048052.Pre_drought_0hr	0.00115098	PreDrought	Site3	0hr	PreDrought_0hr	Bacteria	Phylum < 2%
1340	x3177	X3300048094.Pre_Drought_48hr	0.00113209	PreDrought	Site1	48hr	PreDrought_48hr	Bacteria	Phylum < 2%
2357	x662	X3300045459.Drought_6hr	0.00113184	Drought	Site1	6hr	Drought_6hr	Bacteria	Phylum < 2%
489	x1730	X3300048099.Pre_drought_0hr	0.0011262	PreDrought	Site1	0hr	PreDrought_0hr	Bacteria	Phylum < 2%
485	x1730	X3300049511.Drought_6hr	0.00111856	Drought	Site2	6hr	Drought_6hr	Bacteria	Phylum < 2%
2145	x553	X3300044943.Pre_Drought_48hr	0.00111591	PreDrought	Site3	48hr	PreDrought_48hr	Bacteria	Phylum < 2%
2381	x684	X3300048094.Pre_Drought_48hr	0.00111567	PreDrought	Site1	48hr	PreDrought_48hr	Bacteria	Phylum < 2%
289	x1560	X3300049511.Drought_6hr	0.00111147	Drought	Site2	6hr	Drought_6hr	Bacteria	Phylum < 2%
287	x1560	X3300044944.Pre_drought_0hr	0.00110686	PreDrought	Site3	0hr	PreDrought_0hr	Bacteria	Phylum < 2%
183	x1369	X3300045466.Pre_drought_0hr	0.00110236	PreDrought	Site2	0hr	PreDrought_0hr	Bacteria	Phylum < 2%
2163	x553	X3300044945.Drought_6hr	0.00109138	Drought	Site3	6hr	Drought_6hr	Bacteria	Phylum < 2%
2395	x684	X3300048053.Pre_Drought_48hr	0.00108593	PreDrought	Site3	48hr	PreDrought_48hr	Bacteria	Phylum < 2%
2394	x684	X3300048100.Pre_drought_6hr	0.00107437	PreDrought	Site1	6hr	PreDrought_6hr	Bacteria	Phylum < 2%
461	x1730	X3300048054.Drought_0hr	0.00106739	Drought	Site3	0hr	Drought_0hr	Bacteria	Phylum < 2%
1436	x3228	X3300048094.Pre_Drought_48hr	0.00106218	PreDrought	Site1	48hr	PreDrought_48hr	Bacteria	Phylum < 2%
1351	x3177	X3300048096.Drought_48_hr	0.00105854	Drought	Site1	48hr	Drought_48hr	Bacteria	Phylum < 2%
1787	x484	X3300048093.Pre_drought_6hr	0.00105419	PreDrought	Site1	6hr	PreDrought_6hr	Bacteria	Phylum < 2%
2386	x684	X3300048093.Pre_drought_6hr	0.00103911	PreDrought	Site1	6hr	PreDrought_6hr	Bacteria	Phylum < 2%
482	x1730	X3300048092.Pre_drought_0hr	0.00103444	PreDrought	Site1	0hr	PreDrought_0hr	Bacteria	Phylum < 2%
457	x1730	X3300045466.Pre_drought_0hr	0.00103427	PreDrought	Site2	0hr	PreDrought_0hr	Bacteria	Phylum < 2%
2408	x684	X3300048099.Pre_drought_0hr	0.00103089	PreDrought	Site1	0hr	PreDrought_0hr	Bacteria	Phylum < 2%
437	x1725	X3300048053.Pre_Drought_48hr	0.00102634	PreDrought	Site3	48hr	PreDrought_48hr	Bacteria	Phylum < 2%
478	x1730	X3300048052.Pre_drought_0hr	0.0010245	PreDrought	Site3	0hr	PreDrought_0hr	Bacteria	Phylum < 2%
421	x1725	X3300045461.Pre_drought_0hr	0.00101485	PreDrought	Site2	0hr	PreDrought_0hr	Bacteria	Phylum < 2%
1786	x484	X3300045471.Drought_6hr	0.00101483	Drought	Site3	6hr	Drought_6hr	Bacteria	Phylum < 2%
2389	x684	X3300048054.Drought_0hr	0.0010046	Drought	Site3	0hr	Drought_0hr	Bacteria	Phylum < 2%
1801	x484	X3300045466.Pre_drought_0hr	0.00100299	PreDrought	Site2	0hr	PreDrought_0hr	Bacteria	Phylum < 2%
612	x2123	X3300045468.Pre_Drought_48hr	0.00100104	PreDrought	Site2	48hr	PreDrought_48hr	Bacteria	Phylum < 2%
887	x2904	X3300048094.Pre_Drought_48hr	0.000998584	PreDrought	Site1	48hr	PreDrought_48hr	Bacteria	Phylum < 2%
450	x1725	X3300048099.Pre_drought_0hr	0.000997404	PreDrought	Site1	0hr	PreDrought_0hr	Bacteria	Phylum < 2%
2401	x684	X3300048096.Drought_48_hr	0.000994487	Drought	Site1	48hr	Drought_48hr	Bacteria	Phylum < 2%
454	x1725	X3300049628.Drought_0hr	0.00099196	Drought	Site1	0hr	Drought_0hr	Bacteria	Phylum < 2%
1342	x3177	X3300048054.Drought_0hr	0.000988902	Drought	Site3	0hr	Drought_0hr	Bacteria	Phylum < 2%
2348	x662	X3300048052.Pre_drought_0hr	0.000986555	PreDrought	Site3	0hr	PreDrought_0hr	Bacteria	Phylum < 2%
1341	x3177	X3300048093.Pre_drought_6hr	0.000985803	PreDrought	Site1	6hr	PreDrought_6hr	Bacteria	Phylum < 2%
1131	x3157	X3300048053.Pre_Drought_48hr	0.000973368	PreDrought	Site3	48hr	PreDrought_48hr	Bacteria	Phylum < 2%
304	x1560	X3300044943.Pre_Drought_48hr	0.000964776	PreDrought	Site3	48hr	PreDrought_48hr	Bacteria	Phylum < 2%
2413	x684	X3300044943.Pre_Drought_48hr	0.000963439	PreDrought	Site3	48hr	PreDrought_48hr	Bacteria	Phylum < 2%
1122	x3157	X3300048094.Pre_Drought_48hr	0.000963206	PreDrought	Site1	48hr	PreDrought_48hr	Bacteria	Phylum < 2%
2149	x553	X3300048094.Pre_Drought_48hr	0.000962364	PreDrought	Site1	48hr	PreDrought_48hr	Bacteria	Phylum < 2%
599	x2123	X3300045469.Drought_0hr	0.000957662	Drought	Site2	0hr	Drought_0hr	Bacteria	Phylum < 2%
1789	x484	X3300045470.Drought_6hr	0.0009476	Drought	Site2	6hr	Drought_6hr	Bacteria	Phylum < 2%
441	x1725	X3300049557.Drought_48_hr	0.000944177	Drought	Site3	48hr	Drought_48hr	Bacteria	Phylum < 2%
291	x1560	X3300045462.Pre_drought_6hr	0.000941399	PreDrought	Site2	6hr	PreDrought_6hr	Bacteria	Phylum < 2%
2409	x684	X3300048092.Pre_drought_0hr	0.000926604	PreDrought	Site1	0hr	PreDrought_0hr	Bacteria	Phylum < 2%
1361	x3177	X3300048092.Pre_drought_0hr	0.000923577	PreDrought	Site1	0hr	PreDrought_0hr	Bacteria	Phylum < 2%
2351	x662	X3300048094.Pre_Drought_48hr	0.000921511	PreDrought	Site1	48hr	PreDrought_48hr	Bacteria	Phylum < 2%
315	x1560	X3300048092.Pre_drought_0hr	0.000907686	PreDrought	Site1	0hr	PreDrought_0hr	Bacteria	Phylum < 2%
455	x1725	X3300048095.Drought_6hr	0.000899428	Drought	Site1	6hr	Drought_6hr	Bacteria	Phylum < 2%
314	x1560	X3300048099.Pre_drought_0hr	0.000895912	PreDrought	Site1	0hr	PreDrought_0hr	Bacteria	Phylum < 2%
311	x1560	X3300045473.Drought_48_hr	0.000894762	Drought	Site2	48hr	Drought_48hr	Bacteria	Phylum < 2%
1143	x3157	X3300048100.Pre_drought_6hr	0.000885545	PreDrought	Site1	6hr	PreDrought_6hr	Bacteria	Phylum < 2%
2376	x662	X3300048093.Pre_drought_6hr	0.000883868	PreDrought	Site1	6hr	PreDrought_6hr	Bacteria	Phylum < 2%
301	x1560	X3300048100.Pre_drought_6hr	0.00088256	PreDrought	Site1	6hr	PreDrought_6hr	Bacteria	Phylum < 2%
2139	x553	X3300048093.Pre_drought_6hr	0.000881528	PreDrought	Site1	6hr	PreDrought_6hr	Bacteria	Phylum < 2%
2170	x553	X3300049628.Drought_0hr	0.000877563	Drought	Site1	0hr	Drought_0hr	Bacteria	Phylum < 2%
531	x1772	X3300045461.Pre_drought_0hr	0.000872843	PreDrought	Site2	0hr	PreDrought_0hr	Archaea	Phylum < 2%
190	x1369	X3300048052.Pre_drought_0hr	0.000872722	PreDrought	Site3	0hr	PreDrought_0hr	Bacteria	Phylum < 2%
1459	x3228	X3300048093.Pre_drought_6hr	0.000869826	PreDrought	Site1	6hr	PreDrought_6hr	Bacteria	Phylum < 2%
2388	x684	X3300049511.Drought_6hr	0.000864794	Drought	Site2	6hr	Drought_6hr	Bacteria	Phylum < 2%
2404	x684	X3300045470.Drought_6hr	0.000864459	Drought	Site2	6hr	Drought_6hr	Bacteria	Phylum < 2%
1807	x484	X3300044943.Pre_Drought_48hr	0.00086179	PreDrought	Site3	48hr	PreDrought_48hr	Bacteria	Phylum < 2%
182	x1369	X3300045471.Drought_6hr	0.000849005	Drought	Site3	6hr	Drought_6hr	Bacteria	Phylum < 2%
195	x1369	X3300048053.Pre_Drought_48hr	0.000840937	PreDrought	Site3	48hr	PreDrought_48hr	Bacteria	Phylum < 2%
203	x1369	X3300044943.Pre_Drought_48hr	0.000834594	PreDrought	Site3	48hr	PreDrought_48hr	Bacteria	Phylum < 2%
480	x1730	X3300045463.Pre_Drought_48hr	0.000828554	PreDrought	Site2	48hr	PreDrought_48hr	Bacteria	Phylum < 2%
2004	x514	X3300044942.Pre_drought_6hr	0.000826271	PreDrought	Site3	6hr	PreDrought_6hr	Bacteria	Phylum < 2%
297	x1560	X3300045470.Drought_6hr	0.00082573	Drought	Site2	6hr	Drought_6hr	Bacteria	Phylum < 2%
1364	x3177	X3300048099.Pre_drought_0hr	0.000824816	PreDrought	Site1	0hr	PreDrought_0hr	Bacteria	Phylum < 2%
468	x1730	X3300044945.Drought_6hr	0.000824033	Drought	Site3	6hr	Drought_6hr	Bacteria	Phylum < 2%
2239	x561	X3300045462.Pre_drought_6hr	0.000820571	PreDrought	Site2	6hr	PreDrought_6hr	Bacteria	Phylum < 2%
170	x122	X3300048054.Drought_0hr	0.000816237	Drought	Site3	0hr	Drought_0hr	Bacteria	Phylum < 2%
1444	x3228	X3300048052.Pre_drought_0hr	0.000809481	PreDrought	Site3	0hr	PreDrought_0hr	Bacteria	Phylum < 2%
292	x1560	X3300048053.Pre_Drought_48hr	0.000801208	PreDrought	Site3	48hr	PreDrought_48hr	Bacteria	Phylum < 2%
2360	x662	X3300048054.Drought_0hr	0.000792692	Drought	Site3	0hr	Drought_0hr	Bacteria	Phylum < 2%
1153	x3157	X3300048099.Pre_drought_0hr	0.000788238	PreDrought	Site1	0hr	PreDrought_0hr	Bacteria	Phylum < 2%
2412	x684	X3300045467.Pre_drought_6hr	0.000781895	PreDrought	Site2	6hr	PreDrought_6hr	Bacteria	Phylum < 2%
883	x2904	X3300045471.Drought_6hr	0.00077737	Drought	Site3	6hr	Drought_6hr	Bacteria	Phylum < 2%
310	x1560	X3300048095.Drought_6hr	0.000771394	Drought	Site1	6hr	Drought_6hr	Bacteria	Phylum < 2%
761	x2647	X3300048094.Pre_Drought_48hr	0.000770733	PreDrought	Site1	48hr	PreDrought_48hr	Bacteria	Phylum < 2%
1536	x3239	X3300048054.Drought_0hr	0.000761298	Drought	Site3	0hr	Drought_0hr	Bacteria	Phylum < 2%
2305	x569	X3300048052.Pre_drought_0hr	0.000758888	PreDrought	Site3	0hr	PreDrought_0hr	Bacteria	Phylum < 2%
2137	x553	X3300045469.Drought_0hr	0.000755856	Drought	Site2	0hr	Drought_0hr	Bacteria	Phylum < 2%
2159	x553	X3300045473.Drought_48_hr	0.000754771	Drought	Site2	48hr	Drought_48hr	Bacteria	Phylum < 2%
2156	x553	X3300049557.Drought_48_hr	0.000754237	Drought	Site3	48hr	Drought_48hr	Bacteria	Phylum < 2%
1151	x3157	X3300048092.Pre_drought_0hr	0.000754072	PreDrought	Site1	0hr	PreDrought_0hr	Bacteria	Phylum < 2%
968	x2939	X3300044944.Pre_drought_0hr	0.000751364	PreDrought	Site3	0hr	PreDrought_0hr	Bacteria	Phylum < 2%
1359	x3177	X3300048100.Pre_drought_6hr	0.000750829	PreDrought	Site1	6hr	PreDrought_6hr	Bacteria	Phylum < 2%
205	x1369	X3300045473.Drought_48_hr	0.000749644	Drought	Site2	48hr	Drought_48hr	Bacteria	Phylum < 2%
2152	x553	X3300045468.Pre_Drought_48hr	0.000747675	PreDrought	Site2	48hr	PreDrought_48hr	Bacteria	Phylum < 2%
611	x2123	X3300048054.Drought_0hr	0.000745601	Drought	Site3	0hr	Drought_0hr	Bacteria	Phylum < 2%
466	x1730	X3300045467.Pre_drought_6hr	0.000742332	PreDrought	Site2	6hr	PreDrought_6hr	Bacteria	Phylum < 2%
427	x1725	X3300045464.Drought_0hr	0.000739323	Drought	Site2	0hr	Drought_0hr	Bacteria	Phylum < 2%
2141	x553	X3300044942.Pre_drought_6hr	0.000738292	PreDrought	Site3	6hr	PreDrought_6hr	Bacteria	Phylum < 2%
1136	x3157	X3300048054.Drought_0hr	0.000737753	Drought	Site3	0hr	Drought_0hr	Bacteria	Phylum < 2%
1812	x484	X3300048100.Pre_drought_6hr	0.000734782	PreDrought	Site1	6hr	PreDrought_6hr	Bacteria	Phylum < 2%
1176	x3160	X3300048096.Drought_48_hr	0.000734235	Drought	Site1	48hr	Drought_48hr	Bacteria	Phylum < 2%
2397	x684	X3300045469.Drought_0hr	0.000731395	Drought	Site2	0hr	Drought_0hr	Bacteria	Phylum < 2%
177	x1369	X3300044944.Pre_drought_0hr	0.000723276	PreDrought	Site3	0hr	PreDrought_0hr	Bacteria	Phylum < 2%
899	x2904	X3300048096.Drought_48_hr	0.000720076	Drought	Site1	48hr	Drought_48hr	Bacteria	Phylum < 2%
2396	x684	X3300045471.Drought_6hr	0.000719001	Drought	Site3	6hr	Drought_6hr	Bacteria	Phylum < 2%
202	x1369	X3300048094.Pre_Drought_48hr	0.000718509	PreDrought	Site1	48hr	PreDrought_48hr	Bacteria	Phylum < 2%
2007	x514	X3300049512.Drought_0hr	0.000716554	Drought	Site3	0hr	Drought_0hr	Bacteria	Phylum < 2%
1799	x484	X3300044942.Pre_drought_6hr	0.000712474	PreDrought	Site3	6hr	PreDrought_6hr	Bacteria	Phylum < 2%
2352	x662	X3300048100.Pre_drought_6hr	0.00070754	PreDrought	Site1	6hr	PreDrought_6hr	Bacteria	Phylum < 2%
2400	x684	X3300045458.Pre_Drought_48hr	0.00070659	PreDrought	Site1	48hr	PreDrought_48hr	Bacteria	Phylum < 2%
891	x2904	X3300044943.Pre_Drought_48hr	0.000705749	PreDrought	Site3	48hr	PreDrought_48hr	Bacteria	Phylum < 2%
288	x1560	X3300044945.Drought_6hr	0.000700143	Drought	Site3	6hr	Drought_6hr	Bacteria	Phylum < 2%
893	x2904	X3300048093.Pre_drought_6hr	0.000699241	PreDrought	Site1	6hr	PreDrought_6hr	Bacteria	Phylum < 2%
1452	x3228	X3300048054.Drought_0hr	0.00069851	Drought	Site3	0hr	Drought_0hr	Bacteria	Phylum < 2%
1130	x3157	X3300048093.Pre_drought_6hr	0.000698461	PreDrought	Site1	6hr	PreDrought_6hr	Bacteria	Phylum < 2%
486	x1730	X3300049628.Drought_0hr	0.000698017	Drought	Site1	0hr	Drought_0hr	Bacteria	Phylum < 2%
976	x2939	X3300048092.Pre_drought_0hr	0.000697696	PreDrought	Site1	0hr	PreDrought_0hr	Bacteria	Phylum < 2%
1350	x3177	X3300048053.Pre_Drought_48hr	0.000695263	PreDrought	Site3	48hr	PreDrought_48hr	Bacteria	Phylum < 2%
299	x1560	X3300045472.Drought_48_hr	0.000694325	Drought	Site3	48hr	Drought_48hr	Bacteria	Phylum < 2%
966	x2939	X3300045466.Pre_drought_0hr	0.000693809	PreDrought	Site2	0hr	PreDrought_0hr	Bacteria	Phylum < 2%
2415	x684	X3300045473.Drought_48_hr	0.00068931	Drought	Site2	48hr	Drought_48hr	Bacteria	Phylum < 2%
963	x2939	X3300048095.Drought_6hr	0.000685506	Drought	Site1	6hr	Drought_6hr	Bacteria	Phylum < 2%
283	x1560	X3300048096.Drought_48_hr	0.000683668	Drought	Site1	48hr	Drought_48hr	Bacteria	Phylum < 2%
2146	x553	X3300048053.Pre_Drought_48hr	0.00068202	PreDrought	Site3	48hr	PreDrought_48hr	Bacteria	Phylum < 2%
862	x2786	X3300045462.Pre_drought_6hr	0.000680915	PreDrought	Site2	6hr	PreDrought_6hr	Archaea	Phylum < 2%
2414	x684	X3300049628.Drought_0hr	0.000679404	Drought	Site1	0hr	Drought_0hr	Bacteria	Phylum < 2%
1814	x484	X3300049557.Drought_48_hr	0.00067528	Drought	Site3	48hr	Drought_48hr	Bacteria	Phylum < 2%
1469	x3228	X3300048092.Pre_drought_0hr	0.000670832	PreDrought	Site1	0hr	PreDrought_0hr	Bacteria	Phylum < 2%
2393	x684	X3300049512.Drought_0hr	0.000669725	Drought	Site3	0hr	Drought_0hr	Bacteria	Phylum < 2%
2367	x662	X3300045471.Drought_6hr	0.000667265	Drought	Site3	6hr	Drought_6hr	Bacteria	Phylum < 2%
2402	x684	X3300044945.Drought_6hr	0.000663465	Drought	Site3	6hr	Drought_6hr	Bacteria	Phylum < 2%
956	x2939	X3300048094.Pre_Drought_48hr	0.00065407	PreDrought	Site1	48hr	PreDrought_48hr	Bacteria	Phylum < 2%
901	x2904	X3300045467.Pre_drought_6hr	0.000650712	PreDrought	Site2	6hr	PreDrought_6hr	Bacteria	Phylum < 2%
490	x1730	X3300049512.Drought_0hr	0.00065048	Drought	Site3	0hr	Drought_0hr	Bacteria	Phylum < 2%
196	x1369	X3300048093.Pre_drought_6hr	0.000645154	PreDrought	Site1	6hr	PreDrought_6hr	Bacteria	Phylum < 2%
734	x2536	X3300048052.Pre_drought_0hr	0.000645055	PreDrought	Site3	0hr	PreDrought_0hr	Bacteria	Phylum < 2%
1370	x3187	X3300048054.Drought_0hr	0.000643571	Drought	Site3	0hr	Drought_0hr	Bacteria	Phylum < 2%
1809	x484	X3300044944.Pre_drought_0hr	0.000642522	PreDrought	Site3	0hr	PreDrought_0hr	Bacteria	Phylum < 2%
147	x122	X3300048094.Pre_Drought_48hr	0.00063933	PreDrought	Site1	48hr	PreDrought_48hr	Bacteria	Phylum < 2%
488	x1730	X3300045473.Drought_48_hr	0.00063568	Drought	Site2	48hr	Drought_48hr	Bacteria	Phylum < 2%
200	x1369	X3300045470.Drought_6hr	0.000631733	Drought	Site2	6hr	Drought_6hr	Bacteria	Phylum < 2%
161	x122	X3300044944.Pre_drought_0hr	0.000629355	PreDrought	Site3	0hr	PreDrought_0hr	Bacteria	Phylum < 2%
472	x1730	X3300045461.Pre_drought_0hr	0.000625701	PreDrought	Site2	0hr	PreDrought_0hr	Bacteria	Phylum < 2%
303	x1560	X3300049512.Drought_0hr	0.00062482	Drought	Site3	0hr	Drought_0hr	Bacteria	Phylum < 2%
477	x1730	X3300048095.Drought_6hr	0.000622288	Drought	Site1	6hr	Drought_6hr	Bacteria	Phylum < 2%
191	x1369	X3300045462.Pre_drought_6hr	0.00062041	PreDrought	Site2	6hr	PreDrought_6hr	Bacteria	Phylum < 2%
950	x2939	X3300048093.Pre_drought_6hr	0.00061941	PreDrought	Site1	6hr	PreDrought_6hr	Bacteria	Phylum < 2%
905	x2904	X3300045473.Drought_48_hr	0.000618723	Drought	Site2	48hr	Drought_48hr	Bacteria	Phylum < 2%
185	x1369	X3300048100.Pre_drought_6hr	0.000603798	PreDrought	Site1	6hr	PreDrought_6hr	Bacteria	Phylum < 2%
456	x1730	X3300045472.Drought_48_hr	0.000598019	Drought	Site3	48hr	Drought_48hr	Bacteria	Phylum < 2%
751	x2647	X3300049628.Drought_0hr	0.000597193	Drought	Site1	0hr	Drought_0hr	Bacteria	Phylum < 2%
474	x1730	X3300048053.Pre_Drought_48hr	0.00059594	PreDrought	Site3	48hr	PreDrought_48hr	Bacteria	Phylum < 2%
949	x2939	X3300048052.Pre_drought_0hr	0.000594463	PreDrought	Site3	0hr	PreDrought_0hr	Bacteria	Phylum < 2%
2222	x561	X3300048094.Pre_Drought_48hr	0.000591317	PreDrought	Site1	48hr	PreDrought_48hr	Bacteria	Phylum < 2%
2167	x553	X3300048099.Pre_drought_0hr	0.000590405	PreDrought	Site1	0hr	PreDrought_0hr	Bacteria	Phylum < 2%
2144	x553	X3300048100.Pre_drought_6hr	0.000590363	PreDrought	Site1	6hr	PreDrought_6hr	Bacteria	Phylum < 2%
615	x2123	X3300045473.Drought_48_hr	0.00059033	Drought	Site2	48hr	Drought_48hr	Bacteria	Phylum < 2%
759	x2647	X3300044944.Pre_drought_0hr	0.000588101	PreDrought	Site3	0hr	PreDrought_0hr	Bacteria	Phylum < 2%
2157	x553	X3300048092.Pre_drought_0hr	0.000586458	PreDrought	Site1	0hr	PreDrought_0hr	Bacteria	Phylum < 2%
464	x1730	X3300048096.Drought_48_hr	0.000585904	Drought	Site1	48hr	Drought_48hr	Bacteria	Phylum < 2%
1811	x484	X3300045458.Pre_Drought_48hr	0.00058431	PreDrought	Site1	48hr	PreDrought_48hr	Bacteria	Phylum < 2%
2304	x569	X3300048054.Drought_0hr	0.000580784	Drought	Site3	0hr	Drought_0hr	Bacteria	Phylum < 2%
948	x2939	X3300049557.Drought_48_hr	0.00058031	Drought	Site3	48hr	Drought_48hr	Bacteria	Phylum < 2%
971	x2939	X3300048099.Pre_drought_0hr	0.000577526	PreDrought	Site1	0hr	PreDrought_0hr	Bacteria	Phylum < 2%
2398	x684	X3300045461.Pre_drought_0hr	0.00057588	PreDrought	Site2	0hr	PreDrought_0hr	Bacteria	Phylum < 2%
885	x2904	X3300044944.Pre_drought_0hr	0.000575812	PreDrought	Site3	0hr	PreDrought_0hr	Bacteria	Phylum < 2%
1511	x3239	X3300048100.Pre_drought_6hr	0.000574317	PreDrought	Site1	6hr	PreDrought_6hr	Bacteria	Phylum < 2%
2355	x662	X3300045466.Pre_drought_0hr	0.000574186	PreDrought	Site2	0hr	PreDrought_0hr	Bacteria	Phylum < 2%
908	x2904	X3300049512.Drought_0hr	0.000572217	Drought	Site3	0hr	Drought_0hr	Bacteria	Phylum < 2%
169	x122	X3300044943.Pre_Drought_48hr	0.000567988	PreDrought	Site3	48hr	PreDrought_48hr	Bacteria	Phylum < 2%
2411	x684	X3300045463.Pre_Drought_48hr	0.000565152	PreDrought	Site2	48hr	PreDrought_48hr	Bacteria	Phylum < 2%
902	x2904	X3300044945.Drought_6hr	0.000564027	Drought	Site3	6hr	Drought_6hr	Bacteria	Phylum < 2%
979	x2939	X3300049628.Drought_0hr	0.000561516	Drought	Site1	0hr	Drought_0hr	Bacteria	Phylum < 2%
443	x1725	X3300045465.Drought_48_hr	0.000560659	Drought	Site2	48hr	Drought_48hr	Bacteria	Phylum < 2%
2230	x561	X3300045466.Pre_drought_0hr	0.000560384	PreDrought	Site2	0hr	PreDrought_0hr	Bacteria	Phylum < 2%
402	x17	X3300049628.Drought_0hr	0.000559577	Drought	Site1	0hr	Drought_0hr	Bacteria	Phylum < 2%
172	x122	X3300045466.Pre_drought_0hr	0.000559464	PreDrought	Site2	0hr	PreDrought_0hr	Bacteria	Phylum < 2%
1798	x484	X3300045467.Pre_drought_6hr	0.000559091	PreDrought	Site2	6hr	PreDrought_6hr	Bacteria	Phylum < 2%
1254	x3164	X3300048100.Pre_drought_6hr	0.000554538	PreDrought	Site1	6hr	PreDrought_6hr	Bacteria	Phylum < 2%
958	x2939	X3300045470.Drought_6hr	0.0005525	Drought	Site2	6hr	Drought_6hr	Bacteria	Phylum < 2%
1579	x3256	X3300048093.Pre_drought_6hr	0.0005518	PreDrought	Site1	6hr	PreDrought_6hr	Bacteria	Phylum < 2%
1793	x484	X3300045472.Drought_48_hr	0.000550918	Drought	Site3	48hr	Drought_48hr	Bacteria	Phylum < 2%
955	x2939	X3300048053.Pre_Drought_48hr	0.000549589	PreDrought	Site3	48hr	PreDrought_48hr	Bacteria	Phylum < 2%
313	x1560	X3300049628.Drought_0hr	0.000545617	Drought	Site1	0hr	Drought_0hr	Bacteria	Phylum < 2%
965	x2939	X3300045471.Drought_6hr	0.000544778	Drought	Site3	6hr	Drought_6hr	Bacteria	Phylum < 2%
534	x1772	X3300048051.Drought_0hr	0.000540205	Drought	Site1	0hr	Drought_0hr	Archaea	Phylum < 2%
2223	x561	X3300044944.Pre_drought_0hr	0.000538946	PreDrought	Site3	0hr	PreDrought_0hr	Bacteria	Phylum < 2%
2373	x662	X3300048096.Drought_48_hr	0.00053736	Drought	Site1	48hr	Drought_48hr	Bacteria	Phylum < 2%
880	x2904	X3300045472.Drought_48_hr	0.000534096	Drought	Site3	48hr	Drought_48hr	Bacteria	Phylum < 2%
2220	x561	X3300045471.Drought_6hr	0.000533723	Drought	Site3	6hr	Drought_6hr	Bacteria	Phylum < 2%
2234	x561	X3300048054.Drought_0hr	0.000533693	Drought	Site3	0hr	Drought_0hr	Bacteria	Phylum < 2%
2353	x662	X3300048053.Pre_Drought_48hr	0.000529724	PreDrought	Site3	48hr	PreDrought_48hr	Bacteria	Phylum < 2%
2214	x561	X3300044943.Pre_Drought_48hr	0.0005292	PreDrought	Site3	48hr	PreDrought_48hr	Bacteria	Phylum < 2%
2405	x684	X3300045462.Pre_drought_6hr	0.000528829	PreDrought	Site2	6hr	PreDrought_6hr	Bacteria	Phylum < 2%
974	x2939	X3300044943.Pre_Drought_48hr	0.000527863	PreDrought	Site3	48hr	PreDrought_48hr	Bacteria	Phylum < 2%
1366	x3187	X3300048094.Pre_Drought_48hr	0.000525615	PreDrought	Site1	48hr	PreDrought_48hr	Bacteria	Phylum < 2%
2161	x553	X3300045458.Pre_Drought_48hr	0.000522791	PreDrought	Site1	48hr	PreDrought_48hr	Bacteria	Phylum < 2%
201	x1369	X3300044945.Drought_6hr	0.000521643	Drought	Site3	6hr	Drought_6hr	Bacteria	Phylum < 2%
967	x2939	X3300045458.Pre_Drought_48hr	0.000515955	PreDrought	Site1	48hr	PreDrought_48hr	Bacteria	Phylum < 2%
2370	x662	X3300044944.Pre_drought_0hr	0.000511735	PreDrought	Site3	0hr	PreDrought_0hr	Bacteria	Phylum < 2%
2207	x561	X3300048093.Pre_drought_6hr	0.000510714	PreDrought	Site1	6hr	PreDrought_6hr	Bacteria	Phylum < 2%
2407	x684	X3300048095.Drought_6hr	0.000509899	Drought	Site1	6hr	Drought_6hr	Bacteria	Phylum < 2%
188	x1369	X3300049511.Drought_6hr	0.000509307	Drought	Site2	6hr	Drought_6hr	Bacteria	Phylum < 2%
876	x2904	X3300044942.Pre_drought_6hr	0.000507707	PreDrought	Site3	6hr	PreDrought_6hr	Bacteria	Phylum < 2%
850	x2786	X3300045466.Pre_drought_0hr	0.000503333	PreDrought	Site2	0hr	PreDrought_0hr	Archaea	Phylum < 2%
193	x1369	X3300045472.Drought_48_hr	0.000502976	Drought	Site3	48hr	Drought_48hr	Bacteria	Phylum < 2%
1192	x3161	X3300048094.Pre_Drought_48hr	0.000502872	PreDrought	Site1	48hr	PreDrought_48hr	Bacteria	Phylum < 2%
175	x122	X3300045470.Drought_6hr	0.000502402	Drought	Site2	6hr	Drought_6hr	Bacteria	Phylum < 2%
961	x2939	X3300048100.Pre_drought_6hr	0.000500801	PreDrought	Site1	6hr	PreDrought_6hr	Bacteria	Phylum < 2%
960	x2939	X3300045460.Drought_48_hr	0.00049888	Drought	Site1	48hr	Drought_48hr	Bacteria	Phylum < 2%
886	x2904	X3300049511.Drought_6hr	0.000496902	Drought	Site2	6hr	Drought_6hr	Bacteria	Phylum < 2%
2212	x561	X3300048053.Pre_Drought_48hr	0.000496616	PreDrought	Site3	48hr	PreDrought_48hr	Bacteria	Phylum < 2%
1395	x3187	X3300048099.Pre_drought_0hr	0.000491489	PreDrought	Site1	0hr	PreDrought_0hr	Bacteria	Phylum < 2%
1525	x3239	X3300048093.Pre_drought_6hr	0.000488871	PreDrought	Site1	6hr	PreDrought_6hr	Bacteria	Phylum < 2%
752	x2647	X3300044943.Pre_Drought_48hr	0.000487292	PreDrought	Site3	48hr	PreDrought_48hr	Bacteria	Phylum < 2%
426	x1725	X3300045459.Drought_6hr	0.000487186	Drought	Site1	6hr	Drought_6hr	Bacteria	Phylum < 2%
970	x2939	X3300048054.Drought_0hr	0.000486603	Drought	Site3	0hr	Drought_0hr	Bacteria	Phylum < 2%
208	x1369	X3300048099.Pre_drought_0hr	0.000484792	PreDrought	Site1	0hr	PreDrought_0hr	Bacteria	Phylum < 2%
714	x2536	X3300045468.Pre_Drought_48hr	0.000484374	PreDrought	Site2	48hr	PreDrought_48hr	Bacteria	Phylum < 2%
199	x1369	X3300045458.Pre_Drought_48hr	0.00048355	PreDrought	Site1	48hr	PreDrought_48hr	Bacteria	Phylum < 2%
1803	x484	X3300048053.Pre_Drought_48hr	0.000483373	PreDrought	Site3	48hr	PreDrought_48hr	Bacteria	Phylum < 2%
1820	x484	X3300049511.Drought_6hr	0.00048308	Drought	Site2	6hr	Drought_6hr	Bacteria	Phylum < 2%
152	x122	X3300045469.Drought_0hr	0.000480054	Drought	Site2	0hr	Drought_0hr	Bacteria	Phylum < 2%
2375	x662	X3300048099.Pre_drought_0hr	0.00047964	PreDrought	Site1	0hr	PreDrought_0hr	Bacteria	Phylum < 2%
909	x2904	X3300045462.Pre_drought_6hr	0.00047728	PreDrought	Site2	6hr	PreDrought_6hr	Bacteria	Phylum < 2%
1797	x484	X3300045473.Drought_48_hr	0.000475577	Drought	Site2	48hr	Drought_48hr	Bacteria	Phylum < 2%
1816	x484	X3300045462.Pre_drought_6hr	0.000475087	PreDrought	Site2	6hr	PreDrought_6hr	Bacteria	Phylum < 2%
144	x122	X3300048093.Pre_drought_6hr	0.000471968	PreDrought	Site1	6hr	PreDrought_6hr	Bacteria	Phylum < 2%
620	x2123	X3300044945.Drought_6hr	0.000471924	Drought	Site3	6hr	Drought_6hr	Bacteria	Phylum < 2%
1463	x3228	X3300048099.Pre_drought_0hr	0.000470367	PreDrought	Site1	0hr	PreDrought_0hr	Bacteria	Phylum < 2%
1810	x484	X3300048092.Pre_drought_0hr	0.000469923	PreDrought	Site1	0hr	PreDrought_0hr	Bacteria	Phylum < 2%
618	x2123	X3300045466.Pre_drought_0hr	0.000465606	PreDrought	Site2	0hr	PreDrought_0hr	Bacteria	Phylum < 2%
2380	x662	X3300048092.Pre_drought_0hr	0.000465383	PreDrought	Site1	0hr	PreDrought_0hr	Bacteria	Phylum < 2%
174	x122	X3300045471.Drought_6hr	0.000464742	Drought	Site3	6hr	Drought_6hr	Bacteria	Phylum < 2%
741	x2647	X3300048093.Pre_drought_6hr	0.000462867	PreDrought	Site1	6hr	PreDrought_6hr	Bacteria	Phylum < 2%
1510	x3239	X3300048094.Pre_Drought_48hr	0.000462861	PreDrought	Site1	48hr	PreDrought_48hr	Bacteria	Phylum < 2%
207	x1369	X3300045463.Pre_Drought_48hr	0.000461457	PreDrought	Site2	48hr	PreDrought_48hr	Bacteria	Phylum < 2%
192	x1369	X3300049512.Drought_0hr	0.000461238	Drought	Site3	0hr	Drought_0hr	Bacteria	Phylum < 2%
2514	x930	X3300048052.Pre_drought_0hr	0.000455333	PreDrought	Site3	0hr	PreDrought_0hr	Bacteria	Phylum < 2%
1818	x484	X3300048099.Pre_drought_0hr	0.000453365	PreDrought	Site1	0hr	PreDrought_0hr	Bacteria	Phylum < 2%
2379	x662	X3300045463.Pre_Drought_48hr	0.000452626	PreDrought	Site2	48hr	PreDrought_48hr	Bacteria	Phylum < 2%
2359	x662	X3300049511.Drought_6hr	0.000452599	Drought	Site2	6hr	Drought_6hr	Bacteria	Phylum < 2%
740	x2647	X3300045470.Drought_6hr	0.000450172	Drought	Site2	6hr	Drought_6hr	Bacteria	Phylum < 2%
2213	x561	X3300049511.Drought_6hr	0.000450118	Drought	Site2	6hr	Drought_6hr	Bacteria	Phylum < 2%
904	x2904	X3300048092.Pre_drought_0hr	0.0004476	PreDrought	Site1	0hr	PreDrought_0hr	Bacteria	Phylum < 2%
756	x2647	X3300045471.Drought_6hr	0.000444843	Drought	Site3	6hr	Drought_6hr	Bacteria	Phylum < 2%
204	x1369	X3300048092.Pre_drought_0hr	0.000444195	PreDrought	Site1	0hr	PreDrought_0hr	Bacteria	Phylum < 2%
1526	x3239	X3300048052.Pre_drought_0hr	0.000442685	PreDrought	Site3	0hr	PreDrought_0hr	Bacteria	Phylum < 2%
184	x1369	X3300045469.Drought_0hr	0.000441528	Drought	Site2	0hr	Drought_0hr	Bacteria	Phylum < 2%
859	x2786	X3300048094.Pre_Drought_48hr	0.000440539	PreDrought	Site1	48hr	PreDrought_48hr	Archaea	Phylum < 2%
1532	x3239	X3300048099.Pre_drought_0hr	0.000438425	PreDrought	Site1	0hr	PreDrought_0hr	Bacteria	Phylum < 2%
874	x2786	X3300048053.Pre_Drought_48hr	0.000437022	PreDrought	Site3	48hr	PreDrought_48hr	Archaea	Phylum < 2%
903	x2904	X3300049628.Drought_0hr	0.000435873	Drought	Site1	0hr	Drought_0hr	Bacteria	Phylum < 2%
143	x122	X3300048100.Pre_drought_6hr	0.000434749	PreDrought	Site1	6hr	PreDrought_6hr	Bacteria	Phylum < 2%
962	x2939	X3300049512.Drought_0hr	0.000433012	Drought	Site3	0hr	Drought_0hr	Bacteria	Phylum < 2%
146	x122	X3300049511.Drought_6hr	0.000430625	Drought	Site2	6hr	Drought_6hr	Bacteria	Phylum < 2%
1460	x3228	X3300048053.Pre_Drought_48hr	0.000430401	PreDrought	Site3	48hr	PreDrought_48hr	Bacteria	Phylum < 2%
164	x122	X3300048099.Pre_drought_0hr	0.000428121	PreDrought	Site1	0hr	PreDrought_0hr	Bacteria	Phylum < 2%
2364	x662	X3300044943.Pre_Drought_48hr	0.000427997	PreDrought	Site3	48hr	PreDrought_48hr	Bacteria	Phylum < 2%
285	x1560	X3300045469.Drought_0hr	0.000426239	Drought	Site2	0hr	Drought_0hr	Bacteria	Phylum < 2%
210	x1369	X3300045468.Pre_Drought_48hr	0.000426001	PreDrought	Site2	48hr	PreDrought_48hr	Bacteria	Phylum < 2%
2237	x561	X3300045467.Pre_drought_6hr	0.000425132	PreDrought	Site2	6hr	PreDrought_6hr	Bacteria	Phylum < 2%
159	x122	X3300045458.Pre_Drought_48hr	0.00042279	PreDrought	Site1	48hr	PreDrought_48hr	Bacteria	Phylum < 2%
1225	x3161	X3300048092.Pre_drought_0hr	0.00042225	PreDrought	Site1	0hr	PreDrought_0hr	Bacteria	Phylum < 2%
910	x2904	X3300048095.Drought_6hr	0.000422096	Drought	Site1	6hr	Drought_6hr	Bacteria	Phylum < 2%
158	x122	X3300045473.Drought_48_hr	0.000420369	Drought	Site2	48hr	Drought_48hr	Bacteria	Phylum < 2%
155	x122	X3300045462.Pre_drought_6hr	0.000418968	PreDrought	Site2	6hr	PreDrought_6hr	Bacteria	Phylum < 2%
2228	x561	X3300048092.Pre_drought_0hr	0.000418845	PreDrought	Site1	0hr	PreDrought_0hr	Bacteria	Phylum < 2%
860	x2786	X3300048052.Pre_drought_0hr	0.000417389	PreDrought	Site3	0hr	PreDrought_0hr	Archaea	Phylum < 2%
1199	x3161	X3300048052.Pre_drought_0hr	0.000417389	PreDrought	Site3	0hr	PreDrought_0hr	Bacteria	Phylum < 2%
757	x2647	X3300045466.Pre_drought_0hr	0.000415917	PreDrought	Site2	0hr	PreDrought_0hr	Bacteria	Phylum < 2%
157	x122	X3300045472.Drought_48_hr	0.000415502	Drought	Site3	48hr	Drought_48hr	Bacteria	Phylum < 2%
947	x2939	X3300044942.Pre_drought_6hr	0.000413966	PreDrought	Site3	6hr	PreDrought_6hr	Bacteria	Phylum < 2%
305	x1560	X3300049557.Drought_48_hr	0.000413561	Drought	Site3	48hr	Drought_48hr	Bacteria	Phylum < 2%
897	x2904	X3300048100.Pre_drought_6hr	0.000411612	PreDrought	Site1	6hr	PreDrought_6hr	Bacteria	Phylum < 2%
1805	x484	X3300048096.Drought_48_hr	0.000411279	Drought	Site1	48hr	Drought_48hr	Bacteria	Phylum < 2%
2362	x662	X3300045467.Pre_drought_6hr	0.000409167	PreDrought	Site2	6hr	PreDrought_6hr	Bacteria	Phylum < 2%
760	x2647	X3300049511.Drought_6hr	0.000408651	Drought	Site2	6hr	Drought_6hr	Bacteria	Phylum < 2%
2387	x684	X3300049557.Drought_48_hr	0.000407487	Drought	Site3	48hr	Drought_48hr	Bacteria	Phylum < 2%
2358	x662	X3300044942.Pre_drought_6hr	0.000405767	PreDrought	Site3	6hr	PreDrought_6hr	Bacteria	Phylum < 2%
2109	x537	X3300048052.Pre_drought_0hr	0.000404741	PreDrought	Site3	0hr	PreDrought_0hr	Bacteria	Phylum < 2%
1397	x3187	X3300048092.Pre_drought_0hr	0.000402197	PreDrought	Site1	0hr	PreDrought_0hr	Bacteria	Phylum < 2%
769	x2647	X3300048053.Pre_Drought_48hr	0.000397293	PreDrought	Site3	48hr	PreDrought_48hr	Bacteria	Phylum < 2%
2346	x662	X3300045470.Drought_6hr	0.000397232	Drought	Site2	6hr	Drought_6hr	Bacteria	Phylum < 2%
463	x1730	X3300049557.Drought_48_hr	0.000395892	Drought	Site3	48hr	Drought_48hr	Bacteria	Phylum < 2%
2229	x561	X3300045470.Drought_6hr	0.000394745	Drought	Site2	6hr	Drought_6hr	Bacteria	Phylum < 2%
1802	x484	X3300045463.Pre_Drought_48hr	0.000392831	PreDrought	Site2	48hr	PreDrought_48hr	Bacteria	Phylum < 2%
2224	x561	X3300044942.Pre_drought_6hr	0.000391805	PreDrought	Site3	6hr	PreDrought_6hr	Bacteria	Phylum < 2%
964	x2939	X3300045473.Drought_48_hr	0.000386061	Drought	Site2	48hr	Drought_48hr	Bacteria	Phylum < 2%
896	x2904	X3300045463.Pre_Drought_48hr	0.000385515	PreDrought	Site2	48hr	PreDrought_48hr	Bacteria	Phylum < 2%
156	x122	X3300045467.Pre_drought_6hr	0.000382792	PreDrought	Site2	6hr	PreDrought_6hr	Bacteria	Phylum < 2%
746	x2647	X3300048096.Drought_48_hr	0.000382287	Drought	Site1	48hr	Drought_48hr	Bacteria	Phylum < 2%
2232	x561	X3300048099.Pre_drought_0hr	0.000381754	PreDrought	Site1	0hr	PreDrought_0hr	Bacteria	Phylum < 2%
1381	x3187	X3300048100.Pre_drought_6hr	0.000381385	PreDrought	Site1	6hr	PreDrought_6hr	Bacteria	Phylum < 2%
889	x2904	X3300045465.Drought_48_hr	0.000378314	Drought	Site2	48hr	Drought_48hr	Bacteria	Phylum < 2%
749	x2647	X3300045467.Pre_drought_6hr	0.000375504	PreDrought	Site2	6hr	PreDrought_6hr	Bacteria	Phylum < 2%
428	x1725	X3300048051.Drought_0hr	0.000374658	Drought	Site1	0hr	Drought_0hr	Bacteria	Phylum < 2%
282	x1560	X3300045459.Drought_6hr	0.000366353	Drought	Site1	6hr	Drought_6hr	Bacteria	Phylum < 2%
2215	x561	X3300048100.Pre_drought_6hr	0.000365339	PreDrought	Site1	6hr	PreDrought_6hr	Bacteria	Phylum < 2%
145	x122	X3300044945.Drought_6hr	0.00036515	Drought	Site3	6hr	Drought_6hr	Bacteria	Phylum < 2%
613	x2123	X3300049512.Drought_0hr	0.00036373	Drought	Site3	0hr	Drought_0hr	Bacteria	Phylum < 2%
2403	x684	X3300045472.Drought_48_hr	0.000359569	Drought	Site3	48hr	Drought_48hr	Bacteria	Phylum < 2%
1581	x3256	X3300048094.Pre_Drought_48hr	0.000359254	PreDrought	Site1	48hr	PreDrought_48hr	Bacteria	Phylum < 2%
727	x2536	X3300048053.Pre_Drought_48hr	0.000357564	PreDrought	Site3	48hr	PreDrought_48hr	Bacteria	Phylum < 2%
2240	x561	X3300045472.Drought_48_hr	0.000357045	Drought	Site3	48hr	Drought_48hr	Bacteria	Phylum < 2%
898	x2904	X3300049557.Drought_48_hr	0.000356137	Drought	Site3	48hr	Drought_48hr	Bacteria	Phylum < 2%
701	x2536	X3300045469.Drought_0hr	0.000355301	Drought	Site2	0hr	Drought_0hr	Bacteria	Phylum < 2%
708	x2536	X3300045470.Drought_6hr	0.000353884	Drought	Site2	6hr	Drought_6hr	Bacteria	Phylum < 2%
179	x1369	X3300048054.Drought_0hr	0.000353179	Drought	Site3	0hr	Drought_0hr	Bacteria	Phylum < 2%
975	x2939	X3300045463.Pre_Drought_48hr	0.000352968	PreDrought	Site2	48hr	PreDrought_48hr	Bacteria	Phylum < 2%
888	x2904	X3300045458.Pre_Drought_48hr	0.000352662	PreDrought	Site1	48hr	PreDrought_48hr	Bacteria	Phylum < 2%
206	x1369	X3300045460.Drought_48_hr	0.000352268	Drought	Site1	48hr	Drought_48hr	Bacteria	Phylum < 2%
753	x2647	X3300048100.Pre_drought_6hr	0.000351158	PreDrought	Site1	6hr	PreDrought_6hr	Bacteria	Phylum < 2%
1586	x3256	X3300048096.Drought_48_hr	0.000350599	Drought	Site1	48hr	Drought_48hr	Bacteria	Phylum < 2%
764	x2647	X3300044945.Drought_6hr	0.000350479	Drought	Site3	6hr	Drought_6hr	Bacteria	Phylum < 2%
626	x2123	X3300045460.Drought_48_hr	0.000349614	Drought	Site1	48hr	Drought_48hr	Bacteria	Phylum < 2%
2236	x561	X3300044945.Drought_6hr	0.000348849	Drought	Site3	6hr	Drought_6hr	Bacteria	Phylum < 2%
2221	x561	X3300048096.Drought_48_hr	0.000348576	Drought	Site1	48hr	Drought_48hr	Bacteria	Phylum < 2%
1145	x3157	X3300048096.Drought_48_hr	0.000346553	Drought	Site1	48hr	Drought_48hr	Bacteria	Phylum < 2%
600	x2123	X3300045464.Drought_0hr	0.000346199	Drought	Site2	0hr	Drought_0hr	Bacteria	Phylum < 2%
882	x2904	X3300045469.Drought_0hr	0.000344294	Drought	Site2	0hr	Drought_0hr	Bacteria	Phylum < 2%
2111	x537	X3300045466.Pre_drought_0hr	0.000344144	PreDrought	Site2	0hr	PreDrought_0hr	Bacteria	Phylum < 2%
1790	x484	X3300045469.Drought_0hr	0.000343071	Drought	Site2	0hr	Drought_0hr	Bacteria	Phylum < 2%
744	x2647	X3300045458.Pre_Drought_48hr	0.000343042	PreDrought	Site1	48hr	PreDrought_48hr	Bacteria	Phylum < 2%
160	x122	X3300045463.Pre_Drought_48hr	0.000341867	PreDrought	Site2	48hr	PreDrought_48hr	Bacteria	Phylum < 2%
2374	x662	X3300049628.Drought_0hr	0.000341641	Drought	Site1	0hr	Drought_0hr	Bacteria	Phylum < 2%
2361	x662	X3300045472.Drought_48_hr	0.000339803	Drought	Site3	48hr	Drought_48hr	Bacteria	Phylum < 2%
763	x2647	X3300045462.Pre_drought_6hr	0.000339452	PreDrought	Site2	6hr	PreDrought_6hr	Bacteria	Phylum < 2%
842	x2786	X3300044944.Pre_drought_0hr	0.000338816	PreDrought	Site3	0hr	PreDrought_0hr	Archaea	Phylum < 2%
952	x2939	X3300045464.Drought_0hr	0.000337162	Drought	Site2	0hr	Drought_0hr	Bacteria	Phylum < 2%
166	x122	X3300045460.Drought_48_hr	0.000337009	Drought	Site1	48hr	Drought_48hr	Bacteria	Phylum < 2%
2410	x684	X3300045468.Pre_Drought_48hr	0.000334094	PreDrought	Site2	48hr	PreDrought_48hr	Bacteria	Phylum < 2%
1804	x484	X3300045461.Pre_drought_0hr	0.000333054	PreDrought	Site2	0hr	PreDrought_0hr	Bacteria	Phylum < 2%
141	x122	X3300049628.Drought_0hr	0.000331946	Drought	Site1	0hr	Drought_0hr	Bacteria	Phylum < 2%
1214	x3161	X3300048093.Pre_drought_6hr	0.000329988	PreDrought	Site1	6hr	PreDrought_6hr	Bacteria	Phylum < 2%
2392	x684	X3300045460.Drought_48_hr	0.000327722	Drought	Site1	48hr	Drought_48hr	Bacteria	Phylum < 2%
163	x122	X3300048092.Pre_drought_0hr	0.00032766	PreDrought	Site1	0hr	PreDrought_0hr	Bacteria	Phylum < 2%
1464	x3228	X3300048100.Pre_drought_6hr	0.000325036	PreDrought	Site1	6hr	PreDrought_6hr	Bacteria	Phylum < 2%
187	x1369	X3300049557.Drought_48_hr	0.000324664	Drought	Site3	48hr	Drought_48hr	Bacteria	Phylum < 2%
1250	x3164	X3300048053.Pre_Drought_48hr	0.000324456	PreDrought	Site3	48hr	PreDrought_48hr	Bacteria	Phylum < 2%
413	x17	X3300045466.Pre_drought_0hr	0.00032298	PreDrought	Site2	0hr	PreDrought_0hr	Bacteria	Phylum < 2%
1533	x3239	X3300048092.Pre_drought_0hr	0.000322363	PreDrought	Site1	0hr	PreDrought_0hr	Bacteria	Phylum < 2%
1245	x3164	X3300048093.Pre_drought_6hr	0.000321667	PreDrought	Site1	6hr	PreDrought_6hr	Bacteria	Phylum < 2%
1219	x3161	X3300048099.Pre_drought_0hr	0.000321477	PreDrought	Site1	0hr	PreDrought_0hr	Bacteria	Phylum < 2%
2368	x662	X3300045473.Drought_48_hr	0.000320206	Drought	Site2	48hr	Drought_48hr	Bacteria	Phylum < 2%
765	x2647	X3300048099.Pre_drought_0hr	0.000319417	PreDrought	Site1	0hr	PreDrought_0hr	Bacteria	Phylum < 2%
1480	x3234	X3300048094.Pre_Drought_48hr	0.000317559	PreDrought	Site1	48hr	PreDrought_48hr	Bacteria	Phylum < 2%
2136	x553	X3300045464.Drought_0hr	0.000317349	Drought	Site2	0hr	Drought_0hr	Bacteria	Phylum < 2%
2365	x662	X3300049512.Drought_0hr	0.0003169	Drought	Site3	0hr	Drought_0hr	Bacteria	Phylum < 2%
977	x2939	X3300045467.Pre_drought_6hr	0.000316159	PreDrought	Site2	6hr	PreDrought_6hr	Bacteria	Phylum < 2%
2378	x662	X3300044945.Drought_6hr	0.000315431	Drought	Site3	6hr	Drought_6hr	Bacteria	Phylum < 2%
597	x2123	X3300045459.Drought_6hr	0.00031365	Drought	Site1	6hr	Drought_6hr	Bacteria	Phylum < 2%
745	x2647	X3300044942.Pre_drought_6hr	0.000312248	PreDrought	Site3	6hr	PreDrought_6hr	Bacteria	Phylum < 2%
2219	x561	X3300045473.Drought_48_hr	0.00031153	Drought	Site2	48hr	Drought_48hr	Bacteria	Phylum < 2%
1387	x3187	X3300048053.Pre_Drought_48hr	0.000311213	PreDrought	Site3	48hr	PreDrought_48hr	Bacteria	Phylum < 2%
1236	x3164	X3300048094.Pre_Drought_48hr	0.000309978	PreDrought	Site1	48hr	PreDrought_48hr	Bacteria	Phylum < 2%
2142	x553	X3300045459.Drought_6hr	0.000309794	Drought	Site1	6hr	Drought_6hr	Bacteria	Phylum < 2%
711	x2536	X3300044943.Pre_Drought_48hr	0.000309406	PreDrought	Site3	48hr	PreDrought_48hr	Bacteria	Phylum < 2%
171	x122	X3300045461.Pre_drought_0hr	0.000308732	PreDrought	Site2	0hr	PreDrought_0hr	Bacteria	Phylum < 2%
877	x2904	X3300045459.Drought_6hr	0.000308508	Drought	Site1	6hr	Drought_6hr	Bacteria	Phylum < 2%
951	x2939	X3300048051.Drought_0hr	0.000304954	Drought	Site1	0hr	Drought_0hr	Bacteria	Phylum < 2%
1580	x3256	X3300048053.Pre_Drought_48hr	0.00029797	PreDrought	Site3	48hr	PreDrought_48hr	Bacteria	Phylum < 2%
2227	x561	X3300048095.Drought_6hr	0.000297574	Drought	Site1	6hr	Drought_6hr	Bacteria	Phylum < 2%
959	x2939	X3300049511.Drought_6hr	0.000295235	Drought	Site2	6hr	Drought_6hr	Bacteria	Phylum < 2%
621	x2123	X3300049628.Drought_0hr	0.000295106	Drought	Site1	0hr	Drought_0hr	Bacteria	Phylum < 2%
606	x2123	X3300044944.Pre_drought_0hr	0.000293173	PreDrought	Site3	0hr	PreDrought_0hr	Bacteria	Phylum < 2%
142	x122	X3300049512.Drought_0hr	0.000289958	Drought	Site3	0hr	Drought_0hr	Bacteria	Phylum < 2%
907	x2904	X3300048099.Pre_drought_0hr	0.00028799	PreDrought	Site1	0hr	PreDrought_0hr	Bacteria	Phylum < 2%
616	x2123	X3300048096.Drought_48_hr	0.000287896	Drought	Site1	48hr	Drought_48hr	Bacteria	Phylum < 2%
2226	x561	X3300049512.Drought_0hr	0.000286109	Drought	Site3	0hr	Drought_0hr	Bacteria	Phylum < 2%
770	x2647	X3300048092.Pre_drought_0hr	0.00028604	PreDrought	Site1	0hr	PreDrought_0hr	Bacteria	Phylum < 2%
312	x1560	X3300045465.Drought_48_hr	0.000284521	Drought	Site2	48hr	Drought_48hr	Bacteria	Phylum < 2%
608	x2123	X3300045465.Drought_48_hr	0.000283473	Drought	Site2	48hr	Drought_48hr	Bacteria	Phylum < 2%
1800	x484	X3300049628.Drought_0hr	0.000279983	Drought	Site1	0hr	Drought_0hr	Bacteria	Phylum < 2%
168	x122	X3300048096.Drought_48_hr	0.000279131	Drought	Site1	48hr	Drought_48hr	Bacteria	Phylum < 2%
767	x2647	X3300048095.Drought_6hr	0.000278736	Drought	Site1	6hr	Drought_6hr	Bacteria	Phylum < 2%
1576	x3256	X3300048100.Pre_drought_6hr	0.000276523	PreDrought	Site1	6hr	PreDrought_6hr	Bacteria	Phylum < 2%
2117	x537	X3300049511.Drought_6hr	0.000273615	Drought	Site2	6hr	Drought_6hr	Bacteria	Phylum < 2%
394	x17	X3300045472.Drought_48_hr	0.000272515	Drought	Site3	48hr	Drought_48hr	Bacteria	Phylum < 2%
2143	x553	X3300045465.Drought_48_hr	0.00027247	Drought	Site2	48hr	Drought_48hr	Bacteria	Phylum < 2%
980	x2939	X3300045462.Pre_drought_6hr	0.000272183	PreDrought	Site2	6hr	PreDrought_6hr	Bacteria	Phylum < 2%
2477	x910	X3300048053.Pre_Drought_48hr	0.000271484	PreDrought	Site3	48hr	PreDrought_48hr	Bacteria	Phylum < 2%
2112	x537	X3300044944.Pre_drought_0hr	0.000268595	PreDrought	Site3	0hr	PreDrought_0hr	Bacteria	Phylum < 2%
2233	x561	X3300049557.Drought_48_hr	0.000268345	Drought	Site3	48hr	Drought_48hr	Bacteria	Phylum < 2%
1012	x3044	X3300048054.Drought_0hr	0.000266847	Drought	Site3	0hr	Drought_0hr	Bacteria	Phylum < 2%
1237	x3164	X3300048054.Drought_0hr	0.000266847	Drought	Site3	0hr	Drought_0hr	Bacteria	Phylum < 2%
1378	x3187	X3300048093.Pre_drought_6hr	0.000266279	PreDrought	Site1	6hr	PreDrought_6hr	Bacteria	Phylum < 2%
716	x2536	X3300045466.Pre_drought_0hr	0.000265929	PreDrought	Site2	0hr	PreDrought_0hr	Bacteria	Phylum < 2%
1223	x3161	X3300048053.Pre_Drought_48hr	0.000264862	PreDrought	Site3	48hr	PreDrought_48hr	Bacteria	Phylum < 2%
2366	x662	X3300048095.Drought_6hr	0.000264688	Drought	Site1	6hr	Drought_6hr	Bacteria	Phylum < 2%
755	x2647	X3300045468.Pre_Drought_48hr	0.000264543	PreDrought	Site2	48hr	PreDrought_48hr	Bacteria	Phylum < 2%
946	x2939	X3300045469.Drought_0hr	0.000264183	Drought	Site2	0hr	Drought_0hr	Bacteria	Phylum < 2%
2231	x561	X3300045463.Pre_Drought_48hr	0.000262644	PreDrought	Site2	48hr	PreDrought_48hr	Bacteria	Phylum < 2%
2235	x561	X3300049628.Drought_0hr	0.000262532	Drought	Site1	0hr	Drought_0hr	Bacteria	Phylum < 2%
1260	x3164	X3300048099.Pre_drought_0hr	0.00026017	PreDrought	Site1	0hr	PreDrought_0hr	Bacteria	Phylum < 2%
1504	x3234	X3300048099.Pre_drought_0hr	0.000258624	PreDrought	Site1	0hr	PreDrought_0hr	Bacteria	Phylum < 2%
2218	x561	X3300045458.Pre_Drought_48hr	0.000256965	PreDrought	Site1	48hr	PreDrought_48hr	Bacteria	Phylum < 2%
957	x2939	X3300045472.Drought_48_hr	0.000256955	Drought	Site3	48hr	Drought_48hr	Bacteria	Phylum < 2%
2217	x561	X3300045469.Drought_0hr	0.000256844	Drought	Site2	0hr	Drought_0hr	Bacteria	Phylum < 2%
954	x2939	X3300045461.Pre_drought_0hr	0.000256165	PreDrought	Site2	0hr	PreDrought_0hr	Bacteria	Phylum < 2%
890	x2904	X3300045460.Drought_48_hr	0.000256074	Drought	Site1	48hr	Drought_48hr	Bacteria	Phylum < 2%
603	x2123	X3300045472.Drought_48_hr	0.000254432	Drought	Site3	48hr	Drought_48hr	Bacteria	Phylum < 2%
218	x1554	X3300048052.Pre_drought_0hr	0.000252963	PreDrought	Site3	0hr	PreDrought_0hr	Bacteria	Phylum < 2%
610	x2123	X3300048052.Pre_drought_0hr	0.000252963	PreDrought	Site3	0hr	PreDrought_0hr	Bacteria	Phylum < 2%
630	x2123	X3300045470.Drought_6hr	0.000251912	Drought	Site2	6hr	Drought_6hr	Bacteria	Phylum < 2%
733	x2536	X3300048094.Pre_Drought_48hr	0.000251857	PreDrought	Site1	48hr	PreDrought_48hr	Bacteria	Phylum < 2%
607	x2123	X3300045471.Drought_6hr	0.000251606	Drought	Site3	6hr	Drought_6hr	Bacteria	Phylum < 2%
2391	x684	X3300045465.Drought_48_hr	0.00025151	Drought	Site2	48hr	Drought_48hr	Bacteria	Phylum < 2%
720	x2536	X3300045472.Drought_48_hr	0.000251488	Drought	Site3	48hr	Drought_48hr	Bacteria	Phylum < 2%
309	x1560	X3300045460.Drought_48_hr	0.000250767	Drought	Site1	48hr	Drought_48hr	Bacteria	Phylum < 2%
721	x2536	X3300045467.Pre_drought_6hr	0.00025022	PreDrought	Site2	6hr	PreDrought_6hr	Bacteria	Phylum < 2%
416	x17	X3300048094.Pre_Drought_48hr	0.000247224	PreDrought	Site1	48hr	PreDrought_48hr	Bacteria	Phylum < 2%
712	x2536	X3300048100.Pre_drought_6hr	0.000245923	PreDrought	Site1	6hr	PreDrought_6hr	Bacteria	Phylum < 2%
33	x1067	X3300048099.Pre_drought_0hr	0.000245229	PreDrought	Site1	0hr	PreDrought_0hr	Bacteria	Phylum < 2%
1559	x3246	X3300048093.Pre_drought_6hr	0.000245216	PreDrought	Site1	6hr	PreDrought_6hr	Bacteria	Phylum < 2%
2046	x529	X3300048053.Pre_Drought_48hr	0.000244997	PreDrought	Site3	48hr	PreDrought_48hr	Archaea	Phylum < 2%
851	x2786	X3300048100.Pre_drought_6hr	0.000244803	PreDrought	Site1	6hr	PreDrought_6hr	Archaea	Phylum < 2%
2140	x553	X3300048051.Drought_0hr	0.000243963	Drought	Site1	0hr	Drought_0hr	Bacteria	Phylum < 2%
1168	x3160	X3300048054.Drought_0hr	0.000243301	Drought	Site3	0hr	Drought_0hr	Bacteria	Phylum < 2%
1218	x3161	X3300048054.Drought_0hr	0.000243301	Drought	Site3	0hr	Drought_0hr	Bacteria	Phylum < 2%
1813	x484	X3300045460.Drought_48_hr	0.000241479	Drought	Site1	48hr	Drought_48hr	Bacteria	Phylum < 2%
1817	x484	X3300048095.Drought_6hr	0.000240422	Drought	Site1	6hr	Drought_6hr	Bacteria	Phylum < 2%
1234	x3164	X3300048052.Pre_drought_0hr	0.000240315	PreDrought	Site3	0hr	PreDrought_0hr	Bacteria	Phylum < 2%
2211	x561	X3300048052.Pre_drought_0hr	0.000240315	PreDrought	Site3	0hr	PreDrought_0hr	Bacteria	Phylum < 2%
748	x2647	X3300045472.Drought_48_hr	0.000240133	Drought	Site3	48hr	Drought_48hr	Bacteria	Phylum < 2%
404	x17	X3300044945.Drought_6hr	0.00023963	Drought	Site3	6hr	Drought_6hr	Bacteria	Phylum < 2%
725	x2536	X3300048092.Pre_drought_0hr	0.000239502	PreDrought	Site1	0hr	PreDrought_0hr	Bacteria	Phylum < 2%
1159	x3160	X3300048094.Pre_Drought_48hr	0.00023838	PreDrought	Site1	48hr	PreDrought_48hr	Bacteria	Phylum < 2%
2385	x684	X3300045464.Drought_0hr	0.000238099	Drought	Site2	0hr	Drought_0hr	Bacteria	Phylum < 2%
604	x2123	X3300045458.Pre_Drought_48hr	0.000237471	PreDrought	Site1	48hr	PreDrought_48hr	Bacteria	Phylum < 2%
2125	x537	X3300045462.Pre_drought_6hr	0.000236904	PreDrought	Site2	6hr	PreDrought_6hr	Bacteria	Phylum < 2%
1499	x3234	X3300048100.Pre_drought_6hr	0.00023622	PreDrought	Site1	6hr	PreDrought_6hr	Bacteria	Phylum < 2%
417	x17	X3300049512.Drought_0hr	0.000236072	Drought	Site3	0hr	Drought_0hr	Bacteria	Phylum < 2%
747	x2647	X3300048054.Drought_0hr	0.000235453	Drought	Site3	0hr	Drought_0hr	Bacteria	Phylum < 2%
870	x2786	X3300048092.Pre_drought_0hr	0.00023534	PreDrought	Site1	0hr	PreDrought_0hr	Archaea	Phylum < 2%
2113	x537	X3300044943.Pre_Drought_48hr	0.000234952	PreDrought	Site3	48hr	PreDrought_48hr	Bacteria	Phylum < 2%
1246	x3164	X3300048096.Drought_48_hr	0.000233957	Drought	Site1	48hr	Drought_48hr	Bacteria	Phylum < 2%
2350	x662	X3300045469.Drought_0hr	0.000233606	Drought	Site2	0hr	Drought_0hr	Bacteria	Phylum < 2%
165	x122	X3300048053.Pre_Drought_48hr	0.000231754	PreDrought	Site3	48hr	PreDrought_48hr	Bacteria	Phylum < 2%
2105	x537	X3300048100.Pre_drought_6hr	0.000230622	PreDrought	Site1	6hr	PreDrought_6hr	Bacteria	Phylum < 2%
729	x2536	X3300045471.Drought_6hr	0.000229939	Drought	Site3	6hr	Drought_6hr	Bacteria	Phylum < 2%
732	x2536	X3300045473.Drought_48_hr	0.000229901	Drought	Site2	48hr	Drought_48hr	Bacteria	Phylum < 2%
20	x1067	X3300048100.Pre_drought_6hr	0.000228756	PreDrought	Site1	6hr	PreDrought_6hr	Bacteria	Phylum < 2%
2216	x561	X3300045460.Drought_48_hr	0.000228211	Drought	Site1	48hr	Drought_48hr	Bacteria	Phylum < 2%
85	x1131	X3300048052.Pre_drought_0hr	0.000227667	PreDrought	Site3	0hr	PreDrought_0hr	Bacteria	Phylum < 2%
307	x1560	X3300045468.Pre_Drought_48hr	0.000227283	PreDrought	Site2	48hr	PreDrought_48hr	Bacteria	Phylum < 2%
2310	x569	X3300048099.Pre_drought_0hr	0.000226168	PreDrought	Site1	0hr	PreDrought_0hr	Bacteria	Phylum < 2%
735	x2536	X3300049628.Drought_0hr	0.000225305	Drought	Site1	0hr	Drought_0hr	Bacteria	Phylum < 2%
1200	x3161	X3300048100.Pre_drought_6hr	0.000225025	PreDrought	Site1	6hr	PreDrought_6hr	Bacteria	Phylum < 2%
8	x1067	X3300048093.Pre_drought_6hr	0.000224933	PreDrought	Site1	6hr	PreDrought_6hr	Bacteria	Phylum < 2%
609	x2123	X3300048094.Pre_Drought_48hr	0.000224903	PreDrought	Site1	48hr	PreDrought_48hr	Bacteria	Phylum < 2%
21	x1067	X3300048092.Pre_drought_0hr	0.000222476	PreDrought	Site1	0hr	PreDrought_0hr	Bacteria	Phylum < 2%
865	x2786	X3300045472.Drought_48_hr	0.000221629	Drought	Site3	48hr	Drought_48hr	Archaea	Phylum < 2%
2372	x662	X3300049557.Drought_48_hr	0.000218652	Drought	Site3	48hr	Drought_48hr	Bacteria	Phylum < 2%
2521	x992	X3300045466.Pre_drought_0hr	0.00021808	PreDrought	Site2	0hr	PreDrought_0hr	Bacteria	Phylum < 2%
2297	x569	X3300048093.Pre_drought_6hr	0.000217131	PreDrought	Site1	6hr	PreDrought_6hr	Bacteria	Phylum < 2%
719	x2536	X3300049511.Drought_6hr	0.000215135	Drought	Site2	6hr	Drought_6hr	Bacteria	Phylum < 2%
718	x2536	X3300048096.Drought_48_hr	0.000215079	Drought	Site1	48hr	Drought_48hr	Bacteria	Phylum < 2%
411	x17	X3300044944.Pre_drought_0hr	0.000215052	PreDrought	Site3	0hr	PreDrought_0hr	Bacteria	Phylum < 2%
419	x17	X3300048052.Pre_drought_0hr	0.000215018	PreDrought	Site3	0hr	PreDrought_0hr	Bacteria	Phylum < 2%
736	x2647	X3300045459.Drought_6hr	0.00021467	Drought	Site1	6hr	Drought_6hr	Bacteria	Phylum < 2%
614	x2123	X3300048100.Pre_drought_6hr	0.000214203	PreDrought	Site1	6hr	PreDrought_6hr	Bacteria	Phylum < 2%
754	x2647	X3300045473.Drought_48_hr	0.000213339	Drought	Site2	48hr	Drought_48hr	Bacteria	Phylum < 2%
296	x1560	X3300045464.Drought_0hr	0.000212377	Drought	Site2	0hr	Drought_0hr	Bacteria	Phylum < 2%
1287	x3173	X3300048054.Drought_0hr	0.000211908	Drought	Site3	0hr	Drought_0hr	Bacteria	Phylum < 2%
189	x1369	X3300045464.Drought_0hr	0.000211335	Drought	Site2	0hr	Drought_0hr	Bacteria	Phylum < 2%
14	x1067	X3300048094.Pre_Drought_48hr	0.000211004	PreDrought	Site1	48hr	PreDrought_48hr	Bacteria	Phylum < 2%
2487	x930	X3300045466.Pre_drought_0hr	0.000210719	PreDrought	Site2	0hr	PreDrought_0hr	Bacteria	Phylum < 2%
398	x17	X3300045468.Pre_Drought_48hr	0.000209895	PreDrought	Site2	48hr	PreDrought_48hr	Bacteria	Phylum < 2%
484	x1730	X3300045465.Drought_48_hr	0.000209068	Drought	Site2	48hr	Drought_48hr	Bacteria	Phylum < 2%
462	x1730	X3300045464.Drought_0hr	0.000208901	Drought	Site2	0hr	Drought_0hr	Bacteria	Phylum < 2%
884	x2904	X3300045466.Pre_drought_0hr	0.000207959	PreDrought	Site2	0hr	PreDrought_0hr	Bacteria	Phylum < 2%
151	x122	X3300045464.Drought_0hr	0.000206121	Drought	Site2	0hr	Drought_0hr	Bacteria	Phylum < 2%
2209	x561	X3300045461.Pre_drought_0hr	0.000205167	PreDrought	Site2	0hr	PreDrought_0hr	Bacteria	Phylum < 2%
1566	x3246	X3300048092.Pre_drought_0hr	0.000204314	PreDrought	Site1	0hr	PreDrought_0hr	Bacteria	Phylum < 2%
623	x2123	X3300045467.Pre_drought_6hr	0.000204063	PreDrought	Site2	6hr	PreDrought_6hr	Bacteria	Phylum < 2%
1493	x3234	X3300048054.Drought_0hr	0.000204059	Drought	Site3	0hr	Drought_0hr	Bacteria	Phylum < 2%
864	x2786	X3300048099.Pre_drought_0hr	0.000204014	PreDrought	Site1	0hr	PreDrought_0hr	Archaea	Phylum < 2%
861	x2786	X3300048093.Pre_drought_6hr	0.000203349	PreDrought	Site1	6hr	PreDrought_6hr	Archaea	Phylum < 2%
627	x2123	X3300044943.Pre_Drought_48hr	0.000203299	PreDrought	Site3	48hr	PreDrought_48hr	Bacteria	Phylum < 2%
2110	x537	X3300045471.Drought_6hr	0.000202965	Drought	Site3	6hr	Drought_6hr	Bacteria	Phylum < 2%
624	x2123	X3300048095.Drought_6hr	0.000201789	Drought	Site1	6hr	Drought_6hr	Bacteria	Phylum < 2%
406	x17	X3300044943.Pre_Drought_48hr	0.000201069	PreDrought	Site3	48hr	PreDrought_48hr	Bacteria	Phylum < 2%
713	x2536	X3300048093.Pre_drought_6hr	0.000200229	PreDrought	Site1	6hr	PreDrought_6hr	Bacteria	Phylum < 2%
724	x2536	X3300048099.Pre_drought_0hr	0.000199893	PreDrought	Site1	0hr	PreDrought_0hr	Bacteria	Phylum < 2%
2208	x561	X3300045459.Drought_6hr	0.000197959	Drought	Site1	6hr	Drought_6hr	Bacteria	Phylum < 2%
731	x2536	X3300049512.Drought_0hr	0.000197582	Drought	Site3	0hr	Drought_0hr	Bacteria	Phylum < 2%
102	x1131	X3300044943.Pre_Drought_48hr	0.000197057	PreDrought	Site3	48hr	PreDrought_48hr	Bacteria	Phylum < 2%
723	x2536	X3300044945.Drought_6hr	0.000196431	Drought	Site3	6hr	Drought_6hr	Bacteria	Phylum < 2%
1975	x513	X3300048054.Drought_0hr	0.000196211	Drought	Site3	0hr	Drought_0hr	Bacteria	Phylum < 2%
471	x1730	X3300045460.Drought_48_hr	0.000195704	Drought	Site1	48hr	Drought_48hr	Bacteria	Phylum < 2%
391	x17	X3300048093.Pre_drought_6hr	0.000195288	PreDrought	Site1	6hr	PreDrought_6hr	Bacteria	Phylum < 2%
854	x2786	X3300045469.Drought_0hr	0.000195079	Drought	Site2	0hr	Drought_0hr	Archaea	Phylum < 2%
1520	x3239	X3300048096.Drought_48_hr	0.000194178	Drought	Site1	48hr	Drought_48hr	Bacteria	Phylum < 2%
1428	x3211	X3300048093.Pre_drought_6hr	0.000193988	PreDrought	Site1	6hr	PreDrought_6hr	Bacteria	Phylum < 2%
2308	x569	X3300048096.Drought_48_hr	0.000193504	Drought	Site1	48hr	Drought_48hr	Bacteria	Phylum < 2%
2128	x537	X3300045472.Drought_48_hr	0.000193452	Drought	Site3	48hr	Drought_48hr	Bacteria	Phylum < 2%
154	x122	X3300049557.Drought_48_hr	0.000193253	Drought	Site3	48hr	Drought_48hr	Bacteria	Phylum < 2%
216	x1554	X3300045466.Pre_drought_0hr	0.000191395	PreDrought	Site2	0hr	PreDrought_0hr	Bacteria	Phylum < 2%
178	x1369	X3300045465.Drought_48_hr	0.000191253	Drought	Site2	48hr	Drought_48hr	Bacteria	Phylum < 2%
758	x2647	X3300049557.Drought_48_hr	0.000191044	Drought	Site3	48hr	Drought_48hr	Bacteria	Phylum < 2%
605	x2123	X3300049557.Drought_48_hr	0.00018994	Drought	Site3	48hr	Drought_48hr	Bacteria	Phylum < 2%
1403	x3211	X3300048094.Pre_Drought_48hr	0.000189103	PreDrought	Site1	48hr	PreDrought_48hr	Bacteria	Phylum < 2%
162	x122	X3300048095.Drought_6hr	0.000188698	Drought	Site1	6hr	Drought_6hr	Bacteria	Phylum < 2%
726	x2536	X3300048095.Drought_6hr	0.00018774	Drought	Site1	6hr	Drought_6hr	Bacteria	Phylum < 2%
2011	x514	X3300045466.Pre_drought_0hr	0.000187715	PreDrought	Site2	0hr	PreDrought_0hr	Bacteria	Phylum < 2%
2390	x684	X3300045459.Drought_6hr	0.000187033	Drought	Site1	6hr	Drought_6hr	Bacteria	Phylum < 2%
1497	x3234	X3300048093.Pre_drought_6hr	0.000185667	PreDrought	Site1	6hr	PreDrought_6hr	Bacteria	Phylum < 2%
768	x2647	X3300045461.Pre_drought_0hr	0.00018516	PreDrought	Site2	0hr	PreDrought_0hr	Bacteria	Phylum < 2%
2238	x561	X3300045468.Pre_Drought_48hr	0.000185056	PreDrought	Site2	48hr	PreDrought_48hr	Bacteria	Phylum < 2%
1259	x3164	X3300048092.Pre_drought_0hr	0.000183883	PreDrought	Site1	0hr	PreDrought_0hr	Bacteria	Phylum < 2%
2307	x569	X3300048092.Pre_drought_0hr	0.000183883	PreDrought	Site1	0hr	PreDrought_0hr	Bacteria	Phylum < 2%
1569	x3246	X3300048099.Pre_drought_0hr	0.000183407	PreDrought	Site1	0hr	PreDrought_0hr	Bacteria	Phylum < 2%
602	x2123	X3300048093.Pre_drought_6hr	0.000183327	PreDrought	Site1	6hr	PreDrought_6hr	Bacteria	Phylum < 2%
79	x1131	X3300045466.Pre_drought_0hr	0.000183114	PreDrought	Site2	0hr	PreDrought_0hr	Bacteria	Phylum < 2%
2134	x537	X3300048099.Pre_drought_0hr	0.000181346	PreDrought	Site1	0hr	PreDrought_0hr	Bacteria	Phylum < 2%
465	x1730	X3300045468.Pre_Drought_48hr	0.000180088	PreDrought	Site2	48hr	PreDrought_48hr	Bacteria	Phylum < 2%
2546	x992	X3300044943.Pre_Drought_48hr	0.000178778	PreDrought	Site3	48hr	PreDrought_48hr	Bacteria	Phylum < 2%
72	x1131	X3300045467.Pre_drought_6hr	0.000178729	PreDrought	Site2	6hr	PreDrought_6hr	Bacteria	Phylum < 2%
629	x2123	X3300048092.Pre_drought_0hr	0.000178586	PreDrought	Site1	0hr	PreDrought_0hr	Bacteria	Phylum < 2%
709	x2536	X3300045465.Drought_48_hr	0.000178153	Drought	Site2	48hr	Drought_48hr	Bacteria	Phylum < 2%
186	x1369	X3300045459.Drought_6hr	0.000177392	Drought	Site1	6hr	Drought_6hr	Bacteria	Phylum < 2%
240	x1554	X3300048094.Pre_Drought_48hr	0.000177311	PreDrought	Site1	48hr	PreDrought_48hr	Bacteria	Phylum < 2%
2122	x537	X3300048094.Pre_Drought_48hr	0.000177311	PreDrought	Site1	48hr	PreDrought_48hr	Bacteria	Phylum < 2%
1156	x3160	X3300048052.Pre_drought_0hr	0.000177074	PreDrought	Site3	0hr	PreDrought_0hr	Bacteria	Phylum < 2%
703	x2536	X3300044942.Pre_drought_6hr	0.000176069	PreDrought	Site3	6hr	PreDrought_6hr	Bacteria	Phylum < 2%
972	x2939	X3300045465.Drought_48_hr	0.000175009	Drought	Site2	48hr	Drought_48hr	Bacteria	Phylum < 2%
872	x2786	X3300048054.Drought_0hr	0.000172665	Drought	Site3	0hr	Drought_0hr	Archaea	Phylum < 2%
2532	x992	X3300048054.Drought_0hr	0.000172665	Drought	Site3	0hr	Drought_0hr	Bacteria	Phylum < 2%
2356	x662	X3300045461.Pre_drought_0hr	0.000172607	PreDrought	Site2	0hr	PreDrought_0hr	Bacteria	Phylum < 2%
392	x17	X3300048100.Pre_drought_6hr	0.000172407	PreDrought	Site1	6hr	PreDrought_6hr	Bacteria	Phylum < 2%
1502	x3234	X3300048053.Pre_Drought_48hr	0.00017216	PreDrought	Site3	48hr	PreDrought_48hr	Bacteria	Phylum < 2%
2452	x910	X3300048094.Pre_Drought_48hr	0.000171836	PreDrought	Site1	48hr	PreDrought_48hr	Bacteria	Phylum < 2%
2369	x662	X3300045468.Pre_Drought_48hr	0.000171394	PreDrought	Site2	48hr	PreDrought_48hr	Bacteria	Phylum < 2%
728	x2536	X3300044944.Pre_drought_0hr	0.000171164	PreDrought	Site3	0hr	PreDrought_0hr	Bacteria	Phylum < 2%
617	x2123	X3300045463.Pre_Drought_48hr	0.000170555	PreDrought	Site2	48hr	PreDrought_48hr	Bacteria	Phylum < 2%
1410	x3211	X3300048096.Drought_48_hr	0.000168557	Drought	Site1	48hr	Drought_48hr	Bacteria	Phylum < 2%
1326	x3176	X3300048096.Drought_48_hr	0.000167209	Drought	Site1	48hr	Drought_48hr	Bacteria	Phylum < 2%
742	x2647	X3300045469.Drought_0hr	0.000165726	Drought	Site2	0hr	Drought_0hr	Bacteria	Phylum < 2%
2119	x537	X3300048053.Pre_Drought_48hr	0.000165539	PreDrought	Site3	48hr	PreDrought_48hr	Bacteria	Phylum < 2%
410	x17	X3300049557.Drought_48_hr	0.000164541	Drought	Site3	48hr	Drought_48hr	Bacteria	Phylum < 2%
739	x2647	X3300048052.Pre_drought_0hr	0.000164426	PreDrought	Site3	0hr	PreDrought_0hr	Bacteria	Phylum < 2%
762	x2647	X3300049512.Drought_0hr	0.000164224	Drought	Site3	0hr	Drought_0hr	Bacteria	Phylum < 2%
704	x2536	X3300049557.Drought_48_hr	0.000163989	Drought	Site3	48hr	Drought_48hr	Bacteria	Phylum < 2%
1492	x3234	X3300048096.Drought_48_hr	0.000162489	Drought	Site1	48hr	Drought_48hr	Bacteria	Phylum < 2%
167	x122	X3300045465.Drought_48_hr	0.000162434	Drought	Site2	48hr	Drought_48hr	Bacteria	Phylum < 2%
2114	x537	X3300045470.Drought_6hr	0.000161309	Drought	Site2	6hr	Drought_6hr	Bacteria	Phylum < 2%
730	x2536	X3300045458.Pre_Drought_48hr	0.000158483	PreDrought	Site1	48hr	PreDrought_48hr	Bacteria	Phylum < 2%
420	x17	X3300049511.Drought_6hr	0.000158427	Drought	Site2	6hr	Drought_6hr	Bacteria	Phylum < 2%
224	x1554	X3300048093.Pre_drought_6hr	0.000158103	PreDrought	Site1	6hr	PreDrought_6hr	Bacteria	Phylum < 2%
855	x2786	X3300045463.Pre_Drought_48hr	0.000157183	PreDrought	Site2	48hr	PreDrought_48hr	Archaea	Phylum < 2%
388	x17	X3300045464.Drought_0hr	0.000157111	Drought	Site2	0hr	Drought_0hr	Bacteria	Phylum < 2%
1795	x484	X3300045464.Drought_0hr	0.000157111	Drought	Site2	0hr	Drought_0hr	Bacteria	Phylum < 2%
409	x17	X3300048096.Drought_48_hr	0.000157095	Drought	Site1	48hr	Drought_48hr	Bacteria	Phylum < 2%
395	x17	X3300048054.Drought_0hr	0.000156969	Drought	Site3	0hr	Drought_0hr	Bacteria	Phylum < 2%
722	x2536	X3300045462.Pre_drought_6hr	0.000156473	PreDrought	Site2	6hr	PreDrought_6hr	Bacteria	Phylum < 2%
2116	x537	X3300045463.Pre_Drought_48hr	0.000155669	PreDrought	Site2	48hr	PreDrought_48hr	Bacteria	Phylum < 2%
707	x2536	X3300045459.Drought_6hr	0.000154897	Drought	Site1	6hr	Drought_6hr	Bacteria	Phylum < 2%
868	x2786	X3300045471.Drought_6hr	0.000154766	Drought	Site3	6hr	Drought_6hr	Archaea	Phylum < 2%
598	x2123	X3300044942.Pre_drought_6hr	0.000152689	PreDrought	Site3	6hr	PreDrought_6hr	Bacteria	Phylum < 2%
858	x2786	X3300048096.Drought_48_hr	0.000152376	Drought	Site1	48hr	Drought_48hr	Archaea	Phylum < 2%
2511	x930	X3300048053.Pre_Drought_48hr	0.000152296	PreDrought	Site3	48hr	PreDrought_48hr	Bacteria	Phylum < 2%
715	x2536	X3300045463.Pre_Drought_48hr	0.000150623	PreDrought	Site2	48hr	PreDrought_48hr	Bacteria	Phylum < 2%
1984	x513	X3300048096.Drought_48_hr	0.000150353	Drought	Site1	48hr	Drought_48hr	Bacteria	Phylum < 2%
2377	x662	X3300045460.Drought_48_hr	0.000149929	Drought	Site1	48hr	Drought_48hr	Bacteria	Phylum < 2%
894	x2904	X3300048051.Drought_0hr	0.000148121	Drought	Site1	0hr	Drought_0hr	Bacteria	Phylum < 2%
2524	x992	X3300048094.Pre_Drought_48hr	0.000146987	PreDrought	Site1	48hr	PreDrought_48hr	Bacteria	Phylum < 2%
1967	x513	X3300048094.Pre_Drought_48hr	0.000145723	PreDrought	Site1	48hr	PreDrought_48hr	Bacteria	Phylum < 2%
1540	x3239	X3300048053.Pre_Drought_48hr	0.000145674	PreDrought	Site3	48hr	PreDrought_48hr	Bacteria	Phylum < 2%
153	x122	X3300048051.Drought_0hr	0.000145216	Drought	Site1	0hr	Drought_0hr	Bacteria	Phylum < 2%
414	x17	X3300045471.Drought_6hr	0.000145038	Drought	Site3	6hr	Drought_6hr	Bacteria	Phylum < 2%
389	x17	X3300045469.Drought_0hr	0.000144322	Drought	Site2	0hr	Drought_0hr	Bacteria	Phylum < 2%
400	x17	X3300048092.Pre_drought_0hr	0.000143777	PreDrought	Site1	0hr	PreDrought_0hr	Bacteria	Phylum < 2%
2493	x930	X3300045471.Drought_6hr	0.000143712	Drought	Site3	6hr	Drought_6hr	Bacteria	Phylum < 2%
2513	x930	X3300044943.Pre_Drought_48hr	0.000143557	PreDrought	Site3	48hr	PreDrought_48hr	Bacteria	Phylum < 2%
2471	x910	X3300048096.Drought_48_hr	0.000142936	Drought	Site1	48hr	Drought_48hr	Bacteria	Phylum < 2%
2291	x569	X3300048094.Pre_Drought_48hr	0.000142354	PreDrought	Site1	48hr	PreDrought_48hr	Bacteria	Phylum < 2%
2123	x537	X3300044942.Pre_drought_6hr	0.000142273	PreDrought	Site3	6hr	PreDrought_6hr	Bacteria	Phylum < 2%
2127	x537	X3300045467.Pre_drought_6hr	0.000141595	PreDrought	Site2	6hr	PreDrought_6hr	Bacteria	Phylum < 2%
622	x2123	X3300049511.Drought_6hr	0.000141061	Drought	Site2	6hr	Drought_6hr	Bacteria	Phylum < 2%
2347	x662	X3300045464.Drought_0hr	0.000140426	Drought	Site2	0hr	Drought_0hr	Bacteria	Phylum < 2%
221	x1554	X3300049511.Drought_6hr	0.000139289	Drought	Site2	6hr	Drought_6hr	Bacteria	Phylum < 2%
173	x122	X3300048052.Pre_drought_0hr	0.00013913	PreDrought	Site3	0hr	PreDrought_0hr	Bacteria	Phylum < 2%
1753	x481	X3300048052.Pre_drought_0hr	0.00013913	PreDrought	Site3	0hr	PreDrought_0hr	Bacteria	Phylum < 2%
2108	x537	X3300048093.Pre_drought_6hr	0.0001386	PreDrought	Site1	6hr	PreDrought_6hr	Bacteria	Phylum < 2%
844	x2786	X3300045461.Pre_drought_0hr	0.000138086	PreDrought	Site2	0hr	PreDrought_0hr	Archaea	Phylum < 2%
228	x1554	X3300044944.Pre_drought_0hr	0.000137809	PreDrought	Site3	0hr	PreDrought_0hr	Bacteria	Phylum < 2%
2486	x930	X3300044944.Pre_drought_0hr	0.000137809	PreDrought	Site3	0hr	PreDrought_0hr	Bacteria	Phylum < 2%
458	x1730	X3300045459.Drought_6hr	0.0001369	Drought	Site1	6hr	Drought_6hr	Bacteria	Phylum < 2%
1208	x3161	X3300048096.Drought_48_hr	0.000136868	Drought	Site1	48hr	Drought_48hr	Bacteria	Phylum < 2%
148	x122	X3300045468.Pre_Drought_48hr	0.000135376	PreDrought	Site2	48hr	PreDrought_48hr	Bacteria	Phylum < 2%
2055	x529	X3300045470.Drought_6hr	0.000135016	Drought	Site2	6hr	Drought_6hr	Archaea	Phylum < 2%
1319	x3176	X3300048054.Drought_0hr	0.000133423	Drought	Site3	0hr	Drought_0hr	Bacteria	Phylum < 2%
2306	x569	X3300048053.Pre_Drought_48hr	0.000132431	PreDrought	Site3	48hr	PreDrought_48hr	Bacteria	Phylum < 2%
396	x17	X3300045458.Pre_Drought_48hr	0.000130888	PreDrought	Site1	48hr	PreDrought_48hr	Bacteria	Phylum < 2%
401	x17	X3300048099.Pre_drought_0hr	0.000130858	PreDrought	Site1	0hr	PreDrought_0hr	Bacteria	Phylum < 2%
1876	x501	X3300044944.Pre_drought_0hr	0.000130787	PreDrought	Site3	0hr	PreDrought_0hr	Bacteria	Phylum < 2%
150	x122	X3300045459.Drought_6hr	0.000130473	Drought	Site1	6hr	Drought_6hr	Bacteria	Phylum < 2%
2502	x930	X3300045462.Pre_drought_6hr	0.000129237	PreDrought	Site2	6hr	PreDrought_6hr	Bacteria	Phylum < 2%
418	x17	X3300045470.Drought_6hr	0.000128976	Drought	Site2	6hr	Drought_6hr	Bacteria	Phylum < 2%
237	x1554	X3300048100.Pre_drought_6hr	0.000128745	PreDrought	Site1	6hr	PreDrought_6hr	Bacteria	Phylum < 2%
399	x17	X3300045473.Drought_48_hr	0.000128556	Drought	Site2	48hr	Drought_48hr	Bacteria	Phylum < 2%
596	x2123	X3300048051.Drought_0hr	0.00012779	Drought	Site1	0hr	Drought_0hr	Bacteria	Phylum < 2%
2460	x910	X3300048052.Pre_drought_0hr	0.000126481	PreDrought	Site3	0hr	PreDrought_0hr	Bacteria	Phylum < 2%
27	x1067	X3300048054.Drought_0hr	0.000125575	Drought	Site3	0hr	Drought_0hr	Bacteria	Phylum < 2%
2430	x744	X3300048054.Drought_0hr	0.000125575	Drought	Site3	0hr	Drought_0hr	Bacteria	Phylum < 2%
236	x1554	X3300044943.Pre_Drought_48hr	0.000125278	PreDrought	Site3	48hr	PreDrought_48hr	Bacteria	Phylum < 2%
2499	x930	X3300048094.Pre_Drought_48hr	0.000125086	PreDrought	Site1	48hr	PreDrought_48hr	Bacteria	Phylum < 2%
601	x2123	X3300045462.Pre_drought_6hr	0.000125032	PreDrought	Site2	6hr	PreDrought_6hr	Bacteria	Phylum < 2%
869	x2786	X3300049628.Drought_0hr	0.00012448	Drought	Site1	0hr	Drought_0hr	Archaea	Phylum < 2%
386	x17	X3300044942.Pre_drought_6hr	0.000124101	PreDrought	Site3	6hr	PreDrought_6hr	Bacteria	Phylum < 2%
2508	x930	X3300045468.Pre_Drought_48hr	0.000122956	PreDrought	Site2	48hr	PreDrought_48hr	Bacteria	Phylum < 2%
215	x1554	X3300048096.Drought_48_hr	0.000122035	Drought	Site1	48hr	Drought_48hr	Bacteria	Phylum < 2%
628	x2123	X3300048099.Pre_drought_0hr	0.000121584	PreDrought	Site1	0hr	PreDrought_0hr	Bacteria	Phylum < 2%
847	x2786	X3300045467.Pre_drought_6hr	0.000121466	PreDrought	Site2	6hr	PreDrought_6hr	Archaea	Phylum < 2%
2349	x662	X3300045465.Drought_48_hr	0.000120515	Drought	Site2	48hr	Drought_48hr	Bacteria	Phylum < 2%
1010	x3044	X3300045462.Pre_drought_6hr	0.000119914	PreDrought	Site2	6hr	PreDrought_6hr	Bacteria	Phylum < 2%
1545	x3246	X3300048094.Pre_Drought_48hr	0.00011919	PreDrought	Site1	48hr	PreDrought_48hr	Bacteria	Phylum < 2%
1792	x484	X3300045459.Drought_6hr	0.000118904	Drought	Site1	6hr	Drought_6hr	Bacteria	Phylum < 2%
873	x2786	X3300044945.Drought_6hr	0.000118185	Drought	Site3	6hr	Drought_6hr	Archaea	Phylum < 2%
982	x3044	X3300048093.Pre_drought_6hr	0.000117797	PreDrought	Site1	6hr	PreDrought_6hr	Bacteria	Phylum < 2%
1277	x3173	X3300048093.Pre_drought_6hr	0.000117797	PreDrought	Site1	6hr	PreDrought_6hr	Bacteria	Phylum < 2%
393	x17	X3300045467.Pre_drought_6hr	0.000117302	PreDrought	Site2	6hr	PreDrought_6hr	Bacteria	Phylum < 2%
2534	x992	X3300048100.Pre_drought_6hr	0.000116431	PreDrought	Site1	6hr	PreDrought_6hr	Bacteria	Phylum < 2%
994	x3044	X3300045471.Drought_6hr	0.000116296	Drought	Site3	6hr	Drought_6hr	Bacteria	Phylum < 2%
1281	x3173	X3300048100.Pre_drought_6hr	0.000116058	PreDrought	Site1	6hr	PreDrought_6hr	Bacteria	Phylum < 2%
1589	x3256	X3300048099.Pre_drought_0hr	0.000115402	PreDrought	Site1	0hr	PreDrought_0hr	Bacteria	Phylum < 2%
2051	x529	X3300045471.Drought_6hr	0.000114969	Drought	Site3	6hr	Drought_6hr	Archaea	Phylum < 2%
412	x17	X3300045461.Pre_drought_0hr	0.000114548	PreDrought	Site2	0hr	PreDrought_0hr	Bacteria	Phylum < 2%
1981	x513	X3300048052.Pre_drought_0hr	0.000113833	PreDrought	Site3	0hr	PreDrought_0hr	Bacteria	Phylum < 2%
717	x2536	X3300045461.Pre_drought_0hr	0.000113372	PreDrought	Site2	0hr	PreDrought_0hr	Bacteria	Phylum < 2%
244	x1554	X3300048099.Pre_drought_0hr	0.000113341	PreDrought	Site1	0hr	PreDrought_0hr	Bacteria	Phylum < 2%
1501	x3234	X3300048092.Pre_drought_0hr	0.00011313	PreDrought	Site1	0hr	PreDrought_0hr	Bacteria	Phylum < 2%
2518	x930	X3300048092.Pre_drought_0hr	0.00011313	PreDrought	Site1	0hr	PreDrought_0hr	Bacteria	Phylum < 2%
2107	x537	X3300045458.Pre_Drought_48hr	0.00011266	PreDrought	Site1	48hr	PreDrought_48hr	Bacteria	Phylum < 2%
1977	x513	X3300048053.Pre_Drought_48hr	0.000112566	PreDrought	Site3	48hr	PreDrought_48hr	Bacteria	Phylum < 2%
2520	x930	X3300048099.Pre_drought_0hr	0.000111796	PreDrought	Site1	0hr	PreDrought_0hr	Bacteria	Phylum < 2%
2468	x910	X3300045463.Pre_Drought_48hr	0.000111769	PreDrought	Site2	48hr	PreDrought_48hr	Bacteria	Phylum < 2%
2131	x537	X3300048092.Pre_drought_0hr	0.000111616	PreDrought	Site1	0hr	PreDrought_0hr	Bacteria	Phylum < 2%
2104	x537	X3300045461.Pre_drought_0hr	0.000111018	PreDrought	Site2	0hr	PreDrought_0hr	Bacteria	Phylum < 2%
2516	x930	X3300044945.Drought_6hr	0.000110849	Drought	Site3	6hr	Drought_6hr	Bacteria	Phylum < 2%
710	x2536	X3300045460.Drought_48_hr	0.000110789	Drought	Site1	48hr	Drought_48hr	Bacteria	Phylum < 2%
1274	x3173	X3300048094.Pre_Drought_48hr	0.000110345	PreDrought	Site1	48hr	PreDrought_48hr	Bacteria	Phylum < 2%
2465	x910	X3300048093.Pre_drought_6hr	0.000110256	PreDrought	Site1	6hr	PreDrought_6hr	Bacteria	Phylum < 2%
1160	x3160	X3300048093.Pre_drought_6hr	0.000109996	PreDrought	Site1	6hr	PreDrought_6hr	Bacteria	Phylum < 2%
1304	x3176	X3300048094.Pre_Drought_48hr	0.000109924	PreDrought	Site1	48hr	PreDrought_48hr	Bacteria	Phylum < 2%
2496	x930	X3300045470.Drought_6hr	0.000109789	Drought	Site2	6hr	Drought_6hr	Bacteria	Phylum < 2%
2501	x930	X3300045467.Pre_drought_6hr	0.00010932	PreDrought	Site2	6hr	PreDrought_6hr	Bacteria	Phylum < 2%
1170	x3160	X3300048100.Pre_drought_6hr	0.000108594	PreDrought	Site1	6hr	PreDrought_6hr	Bacteria	Phylum < 2%
19	x1067	X3300044943.Pre_Drought_48hr	0.000108337	PreDrought	Site3	48hr	PreDrought_48hr	Bacteria	Phylum < 2%
94	x1131	X3300045458.Pre_Drought_48hr	0.000107849	PreDrought	Site1	48hr	PreDrought_48hr	Bacteria	Phylum < 2%
845	x2786	X3300049511.Drought_6hr	0.00010739	Drought	Site2	6hr	Drought_6hr	Archaea	Phylum < 2%
2506	x930	X3300048093.Pre_drought_6hr	0.000106876	PreDrought	Site1	6hr	PreDrought_6hr	Bacteria	Phylum < 2%
405	x17	X3300045462.Pre_drought_6hr	0.000105839	PreDrought	Site2	6hr	PreDrought_6hr	Bacteria	Phylum < 2%
2115	x537	X3300045460.Drought_48_hr	0.000105481	Drought	Site1	48hr	Drought_48hr	Bacteria	Phylum < 2%
846	x2786	X3300044942.Pre_drought_6hr	0.000105154	PreDrought	Site3	6hr	PreDrought_6hr	Archaea	Phylum < 2%
403	x17	X3300048095.Drought_6hr	0.000105045	Drought	Site1	6hr	Drought_6hr	Bacteria	Phylum < 2%
2492	x930	X3300044942.Pre_drought_6hr	0.000105043	PreDrought	Site3	6hr	PreDrought_6hr	Bacteria	Phylum < 2%
2455	x910	X3300045466.Pre_drought_0hr	0.000103979	PreDrought	Site2	0hr	PreDrought_0hr	Bacteria	Phylum < 2%
18	x1067	X3300049512.Drought_0hr	0.000103923	Drought	Site3	0hr	Drought_0hr	Bacteria	Phylum < 2%
875	x2786	X3300049512.Drought_0hr	0.000103923	Drought	Site3	0hr	Drought_0hr	Archaea	Phylum < 2%
2538	x992	X3300045463.Pre_Drought_48hr	0.000103695	PreDrought	Site2	48hr	PreDrought_48hr	Bacteria	Phylum < 2%
2495	x930	X3300045469.Drought_0hr	0.000103349	Drought	Site2	0hr	Drought_0hr	Bacteria	Phylum < 2%
2118	x537	X3300045473.Drought_48_hr	0.000102923	Drought	Site2	48hr	Drought_48hr	Bacteria	Phylum < 2%
2135	x537	X3300049557.Drought_48_hr	0.0001027	Drought	Site3	48hr	Drought_48hr	Bacteria	Phylum < 2%
24	x1067	X3300045463.Pre_Drought_48hr	0.000102434	PreDrought	Site2	48hr	PreDrought_48hr	Bacteria	Phylum < 2%
866	x2786	X3300045473.Drought_48_hr	0.000102135	Drought	Site2	48hr	Drought_48hr	Archaea	Phylum < 2%
2472	x910	X3300048054.Drought_0hr	0.00010203	Drought	Site3	0hr	Drought_0hr	Bacteria	Phylum < 2%
2547	x992	X3300048099.Pre_drought_0hr	0.000100462	PreDrought	Site1	0hr	PreDrought_0hr	Bacteria	Phylum < 2%
738	x2647	X3300045460.Drought_48_hr	9.95107e-05	Drought	Site1	48hr	Drought_48hr	Bacteria	Phylum < 2%
1318	x3176	X3300048053.Pre_Drought_48hr	9.93233e-05	PreDrought	Site3	48hr	PreDrought_48hr	Bacteria	Phylum < 2%
2102	x537	X3300045464.Drought_0hr	9.90631e-05	Drought	Site2	0hr	Drought_0hr	Bacteria	Phylum < 2%
239	x1554	X3300045463.Pre_Drought_48hr	9.89016e-05	PreDrought	Site2	48hr	PreDrought_48hr	Bacteria	Phylum < 2%
241	x1554	X3300048092.Pre_drought_0hr	9.79953e-05	PreDrought	Site1	0hr	PreDrought_0hr	Bacteria	Phylum < 2%
750	x2647	X3300045465.Drought_48_hr	9.79842e-05	Drought	Site2	48hr	Drought_48hr	Bacteria	Phylum < 2%
2453	x910	X3300044944.Pre_drought_0hr	9.74316e-05	PreDrought	Site3	0hr	PreDrought_0hr	Bacteria	Phylum < 2%
2553	x992	X3300045462.Pre_drought_6hr	9.65163e-05	PreDrought	Site2	6hr	PreDrought_6hr	Bacteria	Phylum < 2%
1317	x3176	X3300048100.Pre_drought_6hr	9.5906e-05	PreDrought	Site1	6hr	PreDrought_6hr	Bacteria	Phylum < 2%
281	x1560	X3300048051.Drought_0hr	9.58427e-05	Drought	Site1	0hr	Drought_0hr	Bacteria	Phylum < 2%
2129	x537	X3300048096.Drought_48_hr	9.57404e-05	Drought	Site1	48hr	Drought_48hr	Bacteria	Phylum < 2%
508	x1764	X3300045466.Pre_drought_0hr	9.56977e-05	PreDrought	Site2	0hr	PreDrought_0hr	Archaea	Phylum < 2%
2481	x910	X3300045470.Drought_6hr	9.55772e-05	Drought	Site2	6hr	Drought_6hr	Bacteria	Phylum < 2%
407	x17	X3300045460.Drought_48_hr	9.55302e-05	Drought	Site1	48hr	Drought_48hr	Bacteria	Phylum < 2%
1781	x481	X3300045466.Pre_drought_0hr	9.47776e-05	PreDrought	Site2	0hr	PreDrought_0hr	Bacteria	Phylum < 2%
789	x2733	X3300048054.Drought_0hr	9.41812e-05	Drought	Site3	0hr	Drought_0hr	Bacteria	Phylum < 2%
1865	x501	X3300048054.Drought_0hr	9.41812e-05	Drought	Site3	0hr	Drought_0hr	Bacteria	Phylum < 2%
918	x2910	X3300044944.Pre_drought_0hr	9.39205e-05	PreDrought	Site3	0hr	PreDrought_0hr	Archaea	Phylum < 2%
996	x3044	X3300044944.Pre_drought_0hr	9.39205e-05	PreDrought	Site3	0hr	PreDrought_0hr	Bacteria	Phylum < 2%
2478	x910	X3300045471.Drought_6hr	9.33021e-05	Drought	Site3	6hr	Drought_6hr	Bacteria	Phylum < 2%
2485	x910	X3300049628.Drought_0hr	9.26812e-05	Drought	Site1	0hr	Drought_0hr	Bacteria	Phylum < 2%
987	x3044	X3300044942.Pre_drought_6hr	9.18571e-05	PreDrought	Site3	6hr	PreDrought_6hr	Bacteria	Phylum < 2%
2463	x910	X3300044943.Pre_Drought_48hr	9.1841e-05	PreDrought	Site3	48hr	PreDrought_48hr	Bacteria	Phylum < 2%
2505	x930	X3300048100.Pre_drought_6hr	9.18011e-05	PreDrought	Site1	6hr	PreDrought_6hr	Bacteria	Phylum < 2%
2548	x992	X3300048092.Pre_drought_0hr	9.11848e-05	PreDrought	Site1	0hr	PreDrought_0hr	Bacteria	Phylum < 2%
1808	x484	X3300045465.Drought_48_hr	9.11725e-05	Drought	Site2	48hr	Drought_48hr	Bacteria	Phylum < 2%
619	x2123	X3300045461.Pre_drought_0hr	9.10111e-05	PreDrought	Site2	0hr	PreDrought_0hr	Bacteria	Phylum < 2%
1875	x501	X3300048094.Pre_Drought_48hr	9.09718e-05	PreDrought	Site1	48hr	PreDrought_48hr	Bacteria	Phylum < 2%
1181	x3160	X3300048099.Pre_drought_0hr	9.01579e-05	PreDrought	Site1	0hr	PreDrought_0hr	Bacteria	Phylum < 2%
856	x2786	X3300045458.Pre_Drought_48hr	9.01276e-05	PreDrought	Site1	48hr	PreDrought_48hr	Archaea	Phylum < 2%
1996	x514	X3300044944.Pre_drought_0hr	8.95317e-05	PreDrought	Site3	0hr	PreDrought_0hr	Bacteria	Phylum < 2%
2467	x910	X3300045468.Pre_Drought_48hr	8.94229e-05	PreDrought	Site2	48hr	PreDrought_48hr	Bacteria	Phylum < 2%
2490	x930	X3300045461.Pre_drought_0hr	8.90496e-05	PreDrought	Site2	0hr	PreDrought_0hr	Bacteria	Phylum < 2%
2026	x514	X3300045470.Drought_6hr	8.84711e-05	Drought	Site2	6hr	Drought_6hr	Bacteria	Phylum < 2%
231	x1554	X3300045467.Pre_drought_6hr	8.74556e-05	PreDrought	Site2	6hr	PreDrought_6hr	Bacteria	Phylum < 2%
1002	x3044	X3300044945.Drought_6hr	8.72122e-05	Drought	Site3	6hr	Drought_6hr	Bacteria	Phylum < 2%
197	x1369	X3300048051.Drought_0hr	8.71298e-05	Drought	Site1	0hr	Drought_0hr	Bacteria	Phylum < 2%
2479	x910	X3300045473.Drought_48_hr	8.67553e-05	Drought	Site2	48hr	Drought_48hr	Bacteria	Phylum < 2%
1000	x3044	X3300045470.Drought_6hr	8.66946e-05	Drought	Site2	6hr	Drought_6hr	Bacteria	Phylum < 2%
1183	x3160	X3300048092.Pre_drought_0hr	8.66445e-05	PreDrought	Site1	0hr	PreDrought_0hr	Bacteria	Phylum < 2%
991	x3044	X3300049512.Drought_0hr	8.66024e-05	Drought	Site3	0hr	Drought_0hr	Bacteria	Phylum < 2%
74	x1131	X3300045469.Drought_0hr	8.62263e-05	Drought	Site2	0hr	Drought_0hr	Bacteria	Phylum < 2%
1406	x3211	X3300048053.Pre_Drought_48hr	8.60802e-05	PreDrought	Site3	48hr	PreDrought_48hr	Bacteria	Phylum < 2%
2510	x930	X3300045458.Pre_Drought_48hr	8.58238e-05	PreDrought	Site1	48hr	PreDrought_48hr	Bacteria	Phylum < 2%
2535	x992	X3300048093.Pre_drought_6hr	8.58124e-05	PreDrought	Site1	6hr	PreDrought_6hr	Bacteria	Phylum < 2%
2488	x930	X3300049511.Drought_6hr	8.54161e-05	Drought	Site2	6hr	Drought_6hr	Bacteria	Phylum < 2%
983	x3044	X3300049511.Drought_6hr	8.47073e-05	Drought	Site2	6hr	Drought_6hr	Bacteria	Phylum < 2%
2120	x537	X3300045468.Pre_Drought_48hr	8.44549e-05	PreDrought	Site2	48hr	PreDrought_48hr	Bacteria	Phylum < 2%
75	x1131	X3300044944.Pre_drought_0hr	8.42652e-05	PreDrought	Site3	0hr	PreDrought_0hr	Bacteria	Phylum < 2%
1088	x3153	X3300048094.Pre_Drought_48hr	8.3812e-05	PreDrought	Site1	48hr	PreDrought_48hr	Archaea	Phylum < 2%
1972	x513	X3300048093.Pre_drought_6hr	8.37321e-05	PreDrought	Site1	6hr	PreDrought_6hr	Bacteria	Phylum < 2%
499	x1764	X3300044944.Pre_drought_0hr	8.33874e-05	PreDrought	Site3	0hr	PreDrought_0hr	Archaea	Phylum < 2%
2539	x992	X3300045458.Pre_Drought_48hr	8.32921e-05	PreDrought	Site1	48hr	PreDrought_48hr	Bacteria	Phylum < 2%
2133	x537	X3300044945.Drought_6hr	8.31369e-05	Drought	Site3	6hr	Drought_6hr	Bacteria	Phylum < 2%
702	x2536	X3300045464.Drought_0hr	8.27264e-05	Drought	Site2	0hr	Drought_0hr	Bacteria	Phylum < 2%
1599	x3256	X3300048092.Pre_drought_0hr	8.24825e-05	PreDrought	Site1	0hr	PreDrought_0hr	Bacteria	Phylum < 2%
871	x2786	X3300048095.Drought_6hr	8.20564e-05	Drought	Site1	6hr	Drought_6hr	Archaea	Phylum < 2%
1870	x501	X3300044943.Pre_Drought_48hr	8.20327e-05	PreDrought	Site3	48hr	PreDrought_48hr	Bacteria	Phylum < 2%
1794	x484	X3300045468.Pre_Drought_48hr	8.1971e-05	PreDrought	Site2	48hr	PreDrought_48hr	Bacteria	Phylum < 2%
1323	x3176	X3300048093.Pre_drought_6hr	8.16518e-05	PreDrought	Site1	6hr	PreDrought_6hr	Bacteria	Phylum < 2%
2504	x930	X3300045472.Drought_48_hr	8.11658e-05	Drought	Site3	48hr	Drought_48hr	Bacteria	Phylum < 2%
1418	x3211	X3300048100.Pre_drought_6hr	8.0979e-05	PreDrought	Site1	6hr	PreDrought_6hr	Bacteria	Phylum < 2%
2541	x992	X3300049511.Drought_6hr	7.97454e-05	Drought	Site2	6hr	Drought_6hr	Bacteria	Phylum < 2%
2121	x537	X3300049628.Drought_0hr	7.91086e-05	Drought	Site1	0hr	Drought_0hr	Bacteria	Phylum < 2%
2475	x910	X3300044945.Drought_6hr	7.90616e-05	Drought	Site3	6hr	Drought_6hr	Bacteria	Phylum < 2%
705	x2536	X3300048051.Drought_0hr	7.84168e-05	Drought	Site1	0hr	Drought_0hr	Bacteria	Phylum < 2%
525	x1764	X3300049628.Drought_0hr	7.71697e-05	Drought	Site1	0hr	Drought_0hr	Archaea	Phylum < 2%
4	x1067	X3300049511.Drought_6hr	7.691e-05	Drought	Site2	6hr	Drought_6hr	Bacteria	Phylum < 2%
220	x1554	X3300044942.Pre_drought_6hr	7.63444e-05	PreDrought	Site3	6hr	PreDrought_6hr	Bacteria	Phylum < 2%
989	x3044	X3300044943.Pre_Drought_48hr	7.62369e-05	PreDrought	Site3	48hr	PreDrought_48hr	Bacteria	Phylum < 2%
985	x3044	X3300045463.Pre_Drought_48hr	7.61946e-05	PreDrought	Site2	48hr	PreDrought_48hr	Bacteria	Phylum < 2%
1067	x3152	X3300048096.Drought_48_hr	7.61878e-05	Drought	Site1	48hr	Drought_48hr	Bacteria	Phylum < 2%
1059	x3152	X3300048052.Pre_drought_0hr	7.58888e-05	PreDrought	Site3	0hr	PreDrought_0hr	Bacteria	Phylum < 2%
1611	x3263	X3300048052.Pre_drought_0hr	7.58888e-05	PreDrought	Site3	0hr	PreDrought_0hr	Bacteria	Phylum < 2%
2482	x910	X3300048092.Pre_drought_0hr	7.5672e-05	PreDrought	Site1	0hr	PreDrought_0hr	Bacteria	Phylum < 2%
743	x2647	X3300045464.Drought_0hr	7.50794e-05	Drought	Site2	0hr	Drought_0hr	Bacteria	Phylum < 2%
2277	x569	X3300048100.Pre_drought_6hr	7.46351e-05	PreDrought	Site1	6hr	PreDrought_6hr	Bacteria	Phylum < 2%
1976	x513	X3300048092.Pre_drought_0hr	7.45369e-05	PreDrought	Site1	0hr	PreDrought_0hr	Bacteria	Phylum < 2%
1883	x501	X3300048096.Drought_48_hr	7.34909e-05	Drought	Site1	48hr	Drought_48hr	Bacteria	Phylum < 2%
2130	x537	X3300048095.Drought_6hr	7.31164e-05	Drought	Site1	6hr	Drought_6hr	Bacteria	Phylum < 2%
2057	x529	X3300045462.Pre_drought_6hr	7.29356e-05	PreDrought	Site2	6hr	PreDrought_6hr	Archaea	Phylum < 2%
1006	x3044	X3300048053.Pre_Drought_48hr	7.28371e-05	PreDrought	Site3	48hr	PreDrought_48hr	Bacteria	Phylum < 2%
71	x1131	X3300044942.Pre_drought_6hr	7.27987e-05	PreDrought	Site3	6hr	PreDrought_6hr	Bacteria	Phylum < 2%
498	x1764	X3300045469.Drought_0hr	7.27725e-05	Drought	Site2	0hr	Drought_0hr	Archaea	Phylum < 2%
390	x17	X3300048051.Drought_0hr	7.26081e-05	Drought	Site1	0hr	Drought_0hr	Bacteria	Phylum < 2%
2537	x992	X3300045469.Drought_0hr	7.2161e-05	Drought	Site2	0hr	Drought_0hr	Bacteria	Phylum < 2%
13	x1067	X3300048096.Drought_48_hr	7.21424e-05	Drought	Site1	48hr	Drought_48hr	Bacteria	Phylum < 2%
2512	x930	X3300048096.Drought_48_hr	7.21424e-05	Drought	Site1	48hr	Drought_48hr	Bacteria	Phylum < 2%
2498	x930	X3300049557.Drought_48_hr	7.17795e-05	Drought	Site3	48hr	Drought_48hr	Bacteria	Phylum < 2%
2515	x930	X3300049628.Drought_0hr	7.17407e-05	Drought	Site1	0hr	Drought_0hr	Bacteria	Phylum < 2%
2459	x910	X3300049511.Drought_6hr	7.15936e-05	Drought	Site2	6hr	Drought_6hr	Bacteria	Phylum < 2%
2450	x744	X3300048092.Pre_drought_0hr	7.15101e-05	PreDrought	Site1	0hr	PreDrought_0hr	Bacteria	Phylum < 2%
2469	x910	X3300045467.Pre_drought_6hr	7.14915e-05	PreDrought	Site2	6hr	PreDrought_6hr	Bacteria	Phylum < 2%
998	x3044	X3300048094.Pre_Drought_48hr	7.1177e-05	PreDrought	Site1	48hr	PreDrought_48hr	Bacteria	Phylum < 2%
2525	x992	X3300044944.Pre_drought_0hr	7.10987e-05	PreDrought	Site3	0hr	PreDrought_0hr	Bacteria	Phylum < 2%
408	x17	X3300045465.Drought_48_hr	7.07373e-05	Drought	Site2	48hr	Drought_48hr	Bacteria	Phylum < 2%
1109	x3153	X3300048054.Drought_0hr	7.06359e-05	Drought	Site3	0hr	Drought_0hr	Archaea	Phylum < 2%
2132	x537	X3300048054.Drought_0hr	7.06359e-05	Drought	Site3	0hr	Drought_0hr	Bacteria	Phylum < 2%
2456	x910	X3300045469.Drought_0hr	7.03264e-05	Drought	Site2	0hr	Drought_0hr	Bacteria	Phylum < 2%
1776	x481	X3300044944.Pre_drought_0hr	7.0221e-05	PreDrought	Site3	0hr	PreDrought_0hr	Bacteria	Phylum < 2%
2027	x514	X3300049628.Drought_0hr	7.01895e-05	Drought	Site1	0hr	Drought_0hr	Bacteria	Phylum < 2%
26	x1067	X3300045462.Pre_drought_6hr	7.00109e-05	PreDrought	Site2	6hr	PreDrought_6hr	Bacteria	Phylum < 2%
77	x1131	X3300045471.Drought_6hr	6.9866e-05	Drought	Site3	6hr	Drought_6hr	Bacteria	Phylum < 2%
2060	x529	X3300045468.Pre_Drought_48hr	6.95511e-05	PreDrought	Site2	48hr	PreDrought_48hr	Archaea	Phylum < 2%
2017	x514	X3300044945.Drought_6hr	6.92808e-05	Drought	Site3	6hr	Drought_6hr	Bacteria	Phylum < 2%
1005	x3044	X3300048095.Drought_6hr	6.86464e-05	Drought	Site1	6hr	Drought_6hr	Bacteria	Phylum < 2%
76	x1131	X3300048100.Pre_drought_6hr	6.82911e-05	PreDrought	Site1	6hr	PreDrought_6hr	Bacteria	Phylum < 2%
1432	x3211	X3300048092.Pre_drought_0hr	6.77265e-05	PreDrought	Site1	0hr	PreDrought_0hr	Bacteria	Phylum < 2%
2473	x910	X3300048100.Pre_drought_6hr	6.75447e-05	PreDrought	Site1	6hr	PreDrought_6hr	Bacteria	Phylum < 2%
984	x3044	X3300048096.Drought_48_hr	6.67486e-05	Drought	Site1	48hr	Drought_48hr	Bacteria	Phylum < 2%
1273	x3173	X3300048096.Drought_48_hr	6.67486e-05	Drought	Site1	48hr	Drought_48hr	Bacteria	Phylum < 2%
2476	x910	X3300049512.Drought_0hr	6.67159e-05	Drought	Site3	0hr	Drought_0hr	Bacteria	Phylum < 2%
1628	x3263	X3300048099.Pre_drought_0hr	6.64593e-05	PreDrought	Site1	0hr	PreDrought_0hr	Bacteria	Phylum < 2%
988	x3044	X3300045460.Drought_48_hr	6.63404e-05	Drought	Site1	48hr	Drought_48hr	Bacteria	Phylum < 2%
90	x1131	X3300048053.Pre_Drought_48hr	6.62155e-05	PreDrought	Site3	48hr	PreDrought_48hr	Bacteria	Phylum < 2%
1173	x3160	X3300048053.Pre_Drought_48hr	6.62155e-05	PreDrought	Site3	48hr	PreDrought_48hr	Bacteria	Phylum < 2%
32	x1067	X3300049628.Drought_0hr	6.59239e-05	Drought	Site1	0hr	Drought_0hr	Bacteria	Phylum < 2%
1887	x501	X3300049628.Drought_0hr	6.55361e-05	Drought	Site1	0hr	Drought_0hr	Bacteria	Phylum < 2%
995	x3044	X3300045461.Pre_drought_0hr	6.55123e-05	PreDrought	Site2	0hr	PreDrought_0hr	Bacteria	Phylum < 2%
1327	x3176	X3300048092.Pre_drought_0hr	6.54563e-05	PreDrought	Site1	0hr	PreDrought_0hr	Bacteria	Phylum < 2%
2001	x514	X3300045469.Drought_0hr	6.54341e-05	Drought	Site2	0hr	Drought_0hr	Bacteria	Phylum < 2%
2443	x744	X3300049512.Drought_0hr	6.54329e-05	Drought	Site3	0hr	Drought_0hr	Bacteria	Phylum < 2%
1962	x513	X3300048100.Pre_drought_6hr	6.45593e-05	PreDrought	Site1	6hr	PreDrought_6hr	Bacteria	Phylum < 2%
2517	x930	X3300048095.Drought_6hr	6.44957e-05	Drought	Site1	6hr	Drought_6hr	Bacteria	Phylum < 2%
1008	x3044	X3300045466.Pre_drought_0hr	6.44119e-05	PreDrought	Site2	0hr	PreDrought_0hr	Bacteria	Phylum < 2%
2474	x910	X3300045462.Pre_drought_6hr	6.41614e-05	PreDrought	Site2	6hr	PreDrought_6hr	Bacteria	Phylum < 2%
2484	x910	X3300048099.Pre_drought_0hr	6.38833e-05	PreDrought	Site1	0hr	PreDrought_0hr	Bacteria	Phylum < 2%
73	x1131	X3300045462.Pre_drought_6hr	6.34302e-05	PreDrought	Site2	6hr	PreDrought_6hr	Bacteria	Phylum < 2%
2531	x992	X3300044942.Pre_drought_6hr	6.33803e-05	PreDrought	Site3	6hr	PreDrought_6hr	Bacteria	Phylum < 2%
933	x2910	X3300044943.Pre_Drought_48hr	6.33079e-05	PreDrought	Site3	48hr	PreDrought_48hr	Archaea	Phylum < 2%
981	x3044	X3300045464.Drought_0hr	6.32613e-05	Drought	Site2	0hr	Drought_0hr	Bacteria	Phylum < 2%
233	x1554	X3300048054.Drought_0hr	6.27874e-05	Drought	Site3	0hr	Drought_0hr	Bacteria	Phylum < 2%
2509	x930	X3300048054.Drought_0hr	6.27874e-05	Drought	Site3	0hr	Drought_0hr	Bacteria	Phylum < 2%
849	x2786	X3300045460.Drought_48_hr	6.236e-05	Drought	Site1	48hr	Drought_48hr	Archaea	Phylum < 2%
2483	x910	X3300048095.Drought_6hr	6.19414e-05	Drought	Site1	6hr	Drought_6hr	Bacteria	Phylum < 2%
2006	x514	X3300049511.Drought_6hr	6.16697e-05	Drought	Site2	6hr	Drought_6hr	Bacteria	Phylum < 2%
2458	x910	X3300044942.Pre_drought_6hr	6.16074e-05	PreDrought	Site3	6hr	PreDrought_6hr	Bacteria	Phylum < 2%
1882	x501	X3300045467.Pre_drought_6hr	6.14272e-05	PreDrought	Site2	6hr	PreDrought_6hr	Bacteria	Phylum < 2%
1073	x3152	X3300048100.Pre_drought_6hr	6.12007e-05	PreDrought	Site1	6hr	PreDrought_6hr	Bacteria	Phylum < 2%
470	x1730	X3300048051.Drought_0hr	6.09908e-05	Drought	Site1	0hr	Drought_0hr	Bacteria	Phylum < 2%
1791	x484	X3300048051.Drought_0hr	6.09908e-05	Drought	Site1	0hr	Drought_0hr	Bacteria	Phylum < 2%
2052	x529	X3300049511.Drought_6hr	6.06065e-05	Drought	Site2	6hr	Drought_6hr	Archaea	Phylum < 2%
91	x1131	X3300048093.Pre_drought_6hr	6.05888e-05	PreDrought	Site1	6hr	PreDrought_6hr	Bacteria	Phylum < 2%
243	x1554	X3300049628.Drought_0hr	6.04948e-05	Drought	Site1	0hr	Drought_0hr	Bacteria	Phylum < 2%
2063	x529	X3300048096.Drought_48_hr	6.00063e-05	Drought	Site1	48hr	Drought_48hr	Archaea	Phylum < 2%
2106	x537	X3300045469.Drought_0hr	5.99303e-05	Drought	Site2	0hr	Drought_0hr	Bacteria	Phylum < 2%
2014	x514	X3300045471.Drought_6hr	5.96956e-05	Drought	Site3	6hr	Drought_6hr	Bacteria	Phylum < 2%
2480	x910	X3300045472.Drought_48_hr	5.88767e-05	Drought	Site3	48hr	Drought_48hr	Bacteria	Phylum < 2%
1382	x3187	X3300048096.Drought_48_hr	5.86579e-05	Drought	Site1	48hr	Drought_48hr	Bacteria	Phylum < 2%
2337	x579	X3300044943.Pre_Drought_48hr	5.84037e-05	PreDrought	Site3	48hr	PreDrought_48hr	Bacteria	Phylum < 2%
1101	x3153	X3300048099.Pre_drought_0hr	5.82162e-05	PreDrought	Site1	0hr	PreDrought_0hr	Archaea	Phylum < 2%
2124	x537	X3300045465.Drought_48_hr	5.81618e-05	Drought	Site2	48hr	Drought_48hr	Bacteria	Phylum < 2%
2500	x930	X3300045463.Pre_Drought_48hr	5.8029e-05	PreDrought	Site2	48hr	PreDrought_48hr	Bacteria	Phylum < 2%
1060	x3152	X3300048093.Pre_drought_6hr	5.79884e-05	PreDrought	Site1	6hr	PreDrought_6hr	Bacteria	Phylum < 2%
848	x2786	X3300049557.Drought_48_hr	5.79758e-05	Drought	Site3	48hr	Drought_48hr	Archaea	Phylum < 2%
238	x1554	X3300045470.Drought_6hr	5.79148e-05	Drought	Site2	6hr	Drought_6hr	Bacteria	Phylum < 2%
1754	x481	X3300048093.Pre_drought_6hr	5.69483e-05	PreDrought	Site1	6hr	PreDrought_6hr	Bacteria	Phylum < 2%
2030	x514	X3300045467.Pre_drought_6hr	5.69156e-05	PreDrought	Site2	6hr	PreDrought_6hr	Bacteria	Phylum < 2%
86	x1131	X3300045470.Drought_6hr	5.68489e-05	Drought	Site2	6hr	Drought_6hr	Bacteria	Phylum < 2%
1100	x3153	X3300048100.Pre_drought_6hr	5.67226e-05	PreDrought	Site1	6hr	PreDrought_6hr	Archaea	Phylum < 2%
2323	x579	X3300048094.Pre_Drought_48hr	5.64362e-05	PreDrought	Site1	48hr	PreDrought_48hr	Bacteria	Phylum < 2%
3	x1067	X3300044942.Pre_drought_6hr	5.63996e-05	PreDrought	Site3	6hr	PreDrought_6hr	Bacteria	Phylum < 2%
232	x1554	X3300045462.Pre_drought_6hr	5.63012e-05	PreDrought	Site2	6hr	PreDrought_6hr	Bacteria	Phylum < 2%
222	x1554	X3300048095.Drought_6hr	5.61943e-05	Drought	Site1	6hr	Drought_6hr	Bacteria	Phylum < 2%
1068	x3152	X3300048094.Pre_Drought_48hr	5.6015e-05	PreDrought	Site1	48hr	PreDrought_48hr	Bacteria	Phylum < 2%
2543	x992	X3300045470.Drought_6hr	5.5783e-05	Drought	Site2	6hr	Drought_6hr	Bacteria	Phylum < 2%
993	x3044	X3300045469.Drought_0hr	5.56496e-05	Drought	Site2	0hr	Drought_0hr	Bacteria	Phylum < 2%
387	x17	X3300045459.Drought_6hr	5.52744e-05	Drought	Site1	6hr	Drought_6hr	Bacteria	Phylum < 2%
2126	x537	X3300049512.Drought_0hr	5.51689e-05	Drought	Site3	0hr	Drought_0hr	Bacteria	Phylum < 2%
217	x1554	X3300045461.Pre_drought_0hr	5.49205e-05	PreDrought	Site2	0hr	PreDrought_0hr	Bacteria	Phylum < 2%
2	x1067	X3300045471.Drought_6hr	5.48315e-05	Drought	Site3	6hr	Drought_6hr	Bacteria	Phylum < 2%
2059	x529	X3300045473.Drought_48_hr	5.44192e-05	Drought	Site2	48hr	Drought_48hr	Archaea	Phylum < 2%
1859	x501	X3300045466.Pre_drought_0hr	5.42901e-05	PreDrought	Site2	0hr	PreDrought_0hr	Bacteria	Phylum < 2%
211	x1554	X3300045472.Drought_48_hr	5.42507e-05	Drought	Site3	48hr	Drought_48hr	Bacteria	Phylum < 2%
83	x1131	X3300049511.Drought_6hr	5.42268e-05	Drought	Site2	6hr	Drought_6hr	Bacteria	Phylum < 2%
1013	x3044	X3300045467.Pre_drought_6hr	5.41392e-05	PreDrought	Site2	6hr	PreDrought_6hr	Bacteria	Phylum < 2%
1295	x3173	X3300048099.Pre_drought_0hr	5.35796e-05	PreDrought	Site1	0hr	PreDrought_0hr	Bacteria	Phylum < 2%
1292	x3173	X3300048092.Pre_drought_0hr	5.33488e-05	PreDrought	Site1	0hr	PreDrought_0hr	Bacteria	Phylum < 2%
2045	x529	X3300048093.Pre_drought_6hr	5.33077e-05	PreDrought	Site1	6hr	PreDrought_6hr	Archaea	Phylum < 2%
843	x2786	X3300045464.Drought_0hr	5.31812e-05	Drought	Site2	0hr	Drought_0hr	Archaea	Phylum < 2%
1003	x3044	X3300049628.Drought_0hr	5.31269e-05	Drought	Site1	0hr	Drought_0hr	Bacteria	Phylum < 2%
1015	x3044	X3300045472.Drought_48_hr	5.29891e-05	Drought	Site3	48hr	Drought_48hr	Bacteria	Phylum < 2%
1880	x501	X3300045470.Drought_6hr	5.29405e-05	Drought	Site2	6hr	Drought_6hr	Bacteria	Phylum < 2%
2034	x529	X3300045464.Drought_0hr	5.28336e-05	Drought	Site2	0hr	Drought_0hr	Archaea	Phylum < 2%
2062	x529	X3300045467.Pre_drought_6hr	5.2751e-05	PreDrought	Site2	6hr	PreDrought_6hr	Archaea	Phylum < 2%
1763	x481	X3300045471.Drought_6hr	5.26206e-05	Drought	Site3	6hr	Drought_6hr	Bacteria	Phylum < 2%
990	x3044	X3300048100.Pre_drought_6hr	5.26177e-05	PreDrought	Site1	6hr	PreDrought_6hr	Bacteria	Phylum < 2%
2466	x910	X3300048051.Drought_0hr	5.22779e-05	Drought	Site1	0hr	Drought_0hr	Bacteria	Phylum < 2%
2542	x992	X3300045472.Drought_48_hr	5.2148e-05	Drought	Site3	48hr	Drought_48hr	Bacteria	Phylum < 2%
96	x1131	X3300048096.Drought_48_hr	5.19156e-05	Drought	Site1	48hr	Drought_48hr	Bacteria	Phylum < 2%
1998	x514	X3300044943.Pre_Drought_48hr	5.17163e-05	PreDrought	Site3	48hr	PreDrought_48hr	Bacteria	Phylum < 2%
1009	x3044	X3300045458.Pre_Drought_48hr	5.08867e-05	PreDrought	Site1	48hr	PreDrought_48hr	Bacteria	Phylum < 2%
93	x1131	X3300045463.Pre_Drought_48hr	5.07123e-05	PreDrought	Site2	48hr	PreDrought_48hr	Bacteria	Phylum < 2%
15	x1067	X3300048052.Pre_drought_0hr	5.05926e-05	PreDrought	Site3	0hr	PreDrought_0hr	Bacteria	Phylum < 2%
1299	x3176	X3300048052.Pre_drought_0hr	5.05926e-05	PreDrought	Site3	0hr	PreDrought_0hr	Bacteria	Phylum < 2%
2529	x992	X3300048052.Pre_drought_0hr	5.05926e-05	PreDrought	Site3	0hr	PreDrought_0hr	Bacteria	Phylum < 2%
1871	x501	X3300048100.Pre_drought_6hr	5.03787e-05	PreDrought	Site1	6hr	PreDrought_6hr	Bacteria	Phylum < 2%
1004	x3044	X3300048099.Pre_drought_0hr	4.99732e-05	PreDrought	Site1	0hr	PreDrought_0hr	Bacteria	Phylum < 2%
1430	x3211	X3300048099.Pre_drought_0hr	4.99732e-05	PreDrought	Site1	0hr	PreDrought_0hr	Bacteria	Phylum < 2%
2225	x561	X3300045465.Drought_48_hr	4.92541e-05	Drought	Site2	48hr	Drought_48hr	Bacteria	Phylum < 2%
2047	x529	X3300044945.Drought_6hr	4.89041e-05	Drought	Site3	6hr	Drought_6hr	Archaea	Phylum < 2%
2336	x579	X3300044945.Drought_6hr	4.89041e-05	Drought	Site3	6hr	Drought_6hr	Bacteria	Phylum < 2%
1886	x501	X3300045473.Drought_48_hr	4.88984e-05	Drought	Site2	48hr	Drought_48hr	Bacteria	Phylum < 2%
78	x1131	X3300049512.Drought_0hr	4.87539e-05	Drought	Site3	0hr	Drought_0hr	Bacteria	Phylum < 2%
84	x1131	X3300048094.Pre_Drought_48hr	4.84341e-05	PreDrought	Site1	48hr	PreDrought_48hr	Bacteria	Phylum < 2%
29	x1067	X3300045467.Pre_drought_6hr	4.82394e-05	PreDrought	Site2	6hr	PreDrought_6hr	Bacteria	Phylum < 2%
242	x1554	X3300045473.Drought_48_hr	4.81097e-05	Drought	Site2	48hr	Drought_48hr	Bacteria	Phylum < 2%
518	x1764	X3300048094.Pre_Drought_48hr	4.80129e-05	PreDrought	Site1	48hr	PreDrought_48hr	Archaea	Phylum < 2%
1330	x3176	X3300048099.Pre_drought_0hr	4.79125e-05	PreDrought	Site1	0hr	PreDrought_0hr	Bacteria	Phylum < 2%
2497	x930	X3300045459.Drought_6hr	4.75617e-05	Drought	Site1	6hr	Drought_6hr	Bacteria	Phylum < 2%
234	x1554	X3300045471.Drought_6hr	4.68721e-05	Drought	Site3	6hr	Drought_6hr	Bacteria	Phylum < 2%
1098	x3153	X3300048093.Pre_drought_6hr	4.65468e-05	PreDrought	Site1	6hr	PreDrought_6hr	Archaea	Phylum < 2%
35	x1067	X3300044945.Drought_6hr	4.64589e-05	Drought	Site3	6hr	Drought_6hr	Bacteria	Phylum < 2%
1878	x501	X3300048099.Pre_drought_0hr	4.63669e-05	PreDrought	Site1	0hr	PreDrought_0hr	Bacteria	Phylum < 2%
2058	x529	X3300048094.Pre_Drought_48hr	4.63282e-05	PreDrought	Site1	48hr	PreDrought_48hr	Archaea	Phylum < 2%
2528	x992	X3300045461.Pre_drought_0hr	4.62901e-05	PreDrought	Site2	0hr	PreDrought_0hr	Bacteria	Phylum < 2%
2023	x514	X3300045468.Pre_Drought_48hr	4.59534e-05	PreDrought	Site2	48hr	PreDrought_48hr	Bacteria	Phylum < 2%
1856	x501	X3300045469.Drought_0hr	4.58651e-05	Drought	Site2	0hr	Drought_0hr	Bacteria	Phylum < 2%
5	x1067	X3300044944.Pre_drought_0hr	4.56436e-05	PreDrought	Site3	0hr	PreDrought_0hr	Bacteria	Phylum < 2%
2464	x910	X3300045458.Pre_Drought_48hr	4.50638e-05	PreDrought	Site1	48hr	PreDrought_48hr	Bacteria	Phylum < 2%
30	x1067	X3300045458.Pre_Drought_48hr	4.48106e-05	PreDrought	Site1	48hr	PreDrought_48hr	Bacteria	Phylum < 2%
28	x1067	X3300045472.Drought_48_hr	4.45781e-05	Drought	Site3	48hr	Drought_48hr	Bacteria	Phylum < 2%
1889	x501	X3300045472.Drought_48_hr	4.45781e-05	Drought	Site3	48hr	Drought_48hr	Bacteria	Phylum < 2%
1861	x501	X3300045461.Pre_drought_0hr	4.43287e-05	PreDrought	Site2	0hr	PreDrought_0hr	Bacteria	Phylum < 2%
2048	x529	X3300044943.Pre_Drought_48hr	4.41372e-05	PreDrought	Site3	48hr	PreDrought_48hr	Archaea	Phylum < 2%
1061	x3152	X3300048092.Pre_drought_0hr	4.38898e-05	PreDrought	Site1	0hr	PreDrought_0hr	Bacteria	Phylum < 2%
1873	x501	X3300045471.Drought_6hr	4.37768e-05	Drought	Site3	6hr	Drought_6hr	Bacteria	Phylum < 2%
1783	x481	X3300044943.Pre_Drought_48hr	4.36913e-05	PreDrought	Site3	48hr	PreDrought_48hr	Bacteria	Phylum < 2%
1988	x513	X3300048099.Pre_drought_0hr	4.32758e-05	PreDrought	Site1	0hr	PreDrought_0hr	Bacteria	Phylum < 2%
2533	x992	X3300048095.Drought_6hr	4.31036e-05	Drought	Site1	6hr	Drought_6hr	Bacteria	Phylum < 2%
1879	x501	X3300048092.Pre_drought_0hr	4.27547e-05	PreDrought	Site1	0hr	PreDrought_0hr	Bacteria	Phylum < 2%
2551	x992	X3300049512.Drought_0hr	4.23389e-05	Drought	Site3	0hr	Drought_0hr	Bacteria	Phylum < 2%
2324	x579	X3300048100.Pre_drought_6hr	4.17956e-05	PreDrought	Site1	6hr	PreDrought_6hr	Bacteria	Phylum < 2%
227	x1554	X3300045458.Pre_Drought_48hr	4.17726e-05	PreDrought	Site1	48hr	PreDrought_48hr	Bacteria	Phylum < 2%
1627	x3263	X3300048093.Pre_drought_6hr	4.1606e-05	PreDrought	Site1	6hr	PreDrought_6hr	Bacteria	Phylum < 2%
87	x1131	X3300044945.Drought_6hr	4.15685e-05	Drought	Site3	6hr	Drought_6hr	Bacteria	Phylum < 2%
1863	x501	X3300048093.Pre_drought_6hr	4.1346e-05	PreDrought	Site1	6hr	PreDrought_6hr	Bacteria	Phylum < 2%
1874	x501	X3300049511.Drought_6hr	4.11132e-05	Drought	Site2	6hr	Drought_6hr	Bacteria	Phylum < 2%
519	x1764	X3300044943.Pre_Drought_48hr	4.10164e-05	PreDrought	Site3	48hr	PreDrought_48hr	Archaea	Phylum < 2%
1769	x481	X3300048094.Pre_Drought_48hr	4.08531e-05	PreDrought	Site1	48hr	PreDrought_48hr	Bacteria	Phylum < 2%
10	x1067	X3300045461.Pre_drought_0hr	4.07981e-05	PreDrought	Site2	0hr	PreDrought_0hr	Bacteria	Phylum < 2%
1619	x3263	X3300048100.Pre_drought_6hr	4.06761e-05	PreDrought	Site1	6hr	PreDrought_6hr	Bacteria	Phylum < 2%
2424	x744	X3300048094.Pre_Drought_48hr	4.04319e-05	PreDrought	Site1	48hr	PreDrought_48hr	Bacteria	Phylum < 2%
1890	x501	X3300049512.Drought_0hr	4.04144e-05	Drought	Site3	0hr	Drought_0hr	Bacteria	Phylum < 2%
502	x1764	X3300045472.Drought_48_hr	4.03726e-05	Drought	Site3	48hr	Drought_48hr	Archaea	Phylum < 2%
919	x2910	X3300048094.Pre_Drought_48hr	4.00107e-05	PreDrought	Site1	48hr	PreDrought_48hr	Archaea	Phylum < 2%
2544	x992	X3300045465.Drought_48_hr	3.98225e-05	Drought	Site2	48hr	Drought_48hr	Bacteria	Phylum < 2%
493	x1764	X3300045471.Drought_6hr	3.97971e-05	Drought	Site3	6hr	Drought_6hr	Archaea	Phylum < 2%
625	x2123	X3300048053.Pre_Drought_48hr	3.97293e-05	PreDrought	Site3	48hr	PreDrought_48hr	Bacteria	Phylum < 2%
1885	x501	X3300048053.Pre_Drought_48hr	3.97293e-05	PreDrought	Site3	48hr	PreDrought_48hr	Bacteria	Phylum < 2%
25	x1067	X3300049557.Drought_48_hr	3.92027e-05	Drought	Site3	48hr	Drought_48hr	Bacteria	Phylum < 2%
219	x1554	X3300044945.Drought_6hr	3.91232e-05	Drought	Site3	6hr	Drought_6hr	Bacteria	Phylum < 2%
2540	x992	X3300048096.Drought_48_hr	3.91052e-05	Drought	Site1	48hr	Drought_48hr	Bacteria	Phylum < 2%
1119	x3153	X3300048092.Pre_drought_0hr	3.89711e-05	PreDrought	Site1	0hr	PreDrought_0hr	Archaea	Phylum < 2%
11	x1067	X3300045464.Drought_0hr	3.893e-05	Drought	Site2	0hr	Drought_0hr	Bacteria	Phylum < 2%
1867	x501	X3300044942.Pre_drought_6hr	3.88924e-05	PreDrought	Site3	6hr	PreDrought_6hr	Bacteria	Phylum < 2%
925	x2910	X3300045466.Pre_drought_0hr	3.86472e-05	PreDrought	Site2	0hr	PreDrought_0hr	Archaea	Phylum < 2%
2031	x529	X3300045459.Drought_6hr	3.85635e-05	Drought	Site1	6hr	Drought_6hr	Archaea	Phylum < 2%
1866	x501	X3300048052.Pre_drought_0hr	3.79444e-05	PreDrought	Site3	0hr	PreDrought_0hr	Bacteria	Phylum < 2%
226	x1554	X3300045469.Drought_0hr	3.79151e-05	Drought	Site2	0hr	Drought_0hr	Bacteria	Phylum < 2%
799	x2733	X3300045466.Pre_drought_0hr	3.7727e-05	PreDrought	Site2	0hr	PreDrought_0hr	Bacteria	Phylum < 2%
2451	x910	X3300045461.Pre_drought_0hr	3.76598e-05	PreDrought	Site2	0hr	PreDrought_0hr	Bacteria	Phylum < 2%
867	x2786	X3300045468.Pre_Drought_48hr	3.72595e-05	PreDrought	Site2	48hr	PreDrought_48hr	Archaea	Phylum < 2%
2462	x910	X3300045460.Drought_48_hr	3.71507e-05	Drought	Site1	48hr	Drought_48hr	Bacteria	Phylum < 2%
517	x1764	X3300049512.Drought_0hr	3.65654e-05	Drought	Site3	0hr	Drought_0hr	Archaea	Phylum < 2%
1011	x3044	X3300045473.Drought_48_hr	3.62795e-05	Drought	Site2	48hr	Drought_48hr	Bacteria	Phylum < 2%
16	x1067	X3300045470.Drought_6hr	3.62412e-05	Drought	Site2	6hr	Drought_6hr	Bacteria	Phylum < 2%
2536	x992	X3300045473.Drought_48_hr	3.58851e-05	Drought	Site2	48hr	Drought_48hr	Bacteria	Phylum < 2%
1888	x501	X3300044945.Drought_6hr	3.5863e-05	Drought	Site3	6hr	Drought_6hr	Bacteria	Phylum < 2%
80	x1131	X3300045461.Pre_drought_0hr	3.56983e-05	PreDrought	Site2	0hr	PreDrought_0hr	Bacteria	Phylum < 2%
2009	x514	X3300045473.Drought_48_hr	3.54908e-05	Drought	Site2	48hr	Drought_48hr	Bacteria	Phylum < 2%
1014	x3044	X3300048092.Pre_drought_0hr	3.51875e-05	PreDrought	Site1	0hr	PreDrought_0hr	Bacteria	Phylum < 2%
1864	x501	X3300045463.Pre_Drought_48hr	3.48174e-05	PreDrought	Site2	48hr	PreDrought_48hr	Bacteria	Phylum < 2%
1872	x501	X3300045468.Pre_Drought_48hr	3.47756e-05	PreDrought	Site2	48hr	PreDrought_48hr	Bacteria	Phylum < 2%
2440	x744	X3300045463.Pre_Drought_48hr	3.45651e-05	PreDrought	Site2	48hr	PreDrought_48hr	Bacteria	Phylum < 2%
99	x1131	X3300048099.Pre_drought_0hr	3.45176e-05	PreDrought	Site1	0hr	PreDrought_0hr	Bacteria	Phylum < 2%
2061	x529	X3300045472.Drought_48_hr	3.44849e-05	Drought	Site3	48hr	Drought_48hr	Archaea	Phylum < 2%
2333	x579	X3300045472.Drought_48_hr	3.44849e-05	Drought	Site3	48hr	Drought_48hr	Bacteria	Phylum < 2%
2317	x579	X3300045471.Drought_6hr	3.40486e-05	Drought	Site3	6hr	Drought_6hr	Bacteria	Phylum < 2%
1821	x500	X3300045466.Pre_drought_0hr	3.40463e-05	PreDrought	Site2	0hr	PreDrought_0hr	Bacteria	Phylum < 2%
1881	x501	X3300045462.Pre_drought_6hr	3.38173e-05	PreDrought	Site2	6hr	PreDrought_6hr	Bacteria	Phylum < 2%
1312	x3176	X3300045464.Drought_0hr	3.37162e-05	Drought	Site2	0hr	Drought_0hr	Bacteria	Phylum < 2%
495	x1764	X3300044942.Pre_drought_6hr	3.36846e-05	PreDrought	Site3	6hr	PreDrought_6hr	Archaea	Phylum < 2%
1877	x501	X3300049557.Drought_48_hr	3.36812e-05	Drought	Site3	48hr	Drought_48hr	Bacteria	Phylum < 2%
2526	x992	X3300045471.Drought_6hr	3.36064e-05	Drought	Site3	6hr	Drought_6hr	Bacteria	Phylum < 2%
2312	x579	X3300048093.Pre_drought_6hr	3.32848e-05	PreDrought	Site1	6hr	PreDrought_6hr	Bacteria	Phylum < 2%
1071	x3152	X3300048053.Pre_Drought_48hr	3.31078e-05	PreDrought	Site3	48hr	PreDrought_48hr	Bacteria	Phylum < 2%
1290	x3173	X3300048053.Pre_Drought_48hr	3.31078e-05	PreDrought	Site3	48hr	PreDrought_48hr	Bacteria	Phylum < 2%
2523	x992	X3300048053.Pre_Drought_48hr	3.31078e-05	PreDrought	Site3	48hr	PreDrought_48hr	Bacteria	Phylum < 2%
1862	x501	X3300045458.Pre_Drought_48hr	3.29118e-05	PreDrought	Site1	48hr	PreDrought_48hr	Bacteria	Phylum < 2%
235	x1554	X3300049512.Drought_0hr	3.27164e-05	Drought	Site3	0hr	Drought_0hr	Bacteria	Phylum < 2%
2519	x930	X3300049512.Drought_0hr	3.27164e-05	Drought	Site3	0hr	Drought_0hr	Bacteria	Phylum < 2%
1884	x501	X3300048095.Drought_6hr	3.25671e-05	Drought	Site1	6hr	Drought_6hr	Bacteria	Phylum < 2%
2552	x992	X3300045467.Pre_drought_6hr	3.22753e-05	PreDrought	Site2	6hr	PreDrought_6hr	Bacteria	Phylum < 2%
2013	x514	X3300048095.Drought_6hr	3.22479e-05	Drought	Site1	6hr	Drought_6hr	Bacteria	Phylum < 2%
95	x1131	X3300049557.Drought_48_hr	3.20247e-05	Drought	Site3	48hr	Drought_48hr	Bacteria	Phylum < 2%
1079	x3152	X3300048099.Pre_drought_0hr	3.19417e-05	PreDrought	Site1	0hr	PreDrought_0hr	Bacteria	Phylum < 2%
2429	x744	X3300048096.Drought_48_hr	3.16887e-05	Drought	Site1	48hr	Drought_48hr	Bacteria	Phylum < 2%
34	x1067	X3300045473.Drought_48_hr	3.15474e-05	Drought	Site2	48hr	Drought_48hr	Bacteria	Phylum < 2%
1415	x3211	X3300048054.Drought_0hr	3.13937e-05	Drought	Site3	0hr	Drought_0hr	Bacteria	Phylum < 2%
2065	x529	X3300048054.Drought_0hr	3.13937e-05	Drought	Site3	0hr	Drought_0hr	Archaea	Phylum < 2%
2432	x744	X3300045467.Pre_drought_6hr	3.08871e-05	PreDrought	Site2	6hr	PreDrought_6hr	Bacteria	Phylum < 2%
2421	x744	X3300044944.Pre_drought_0hr	3.07217e-05	PreDrought	Site3	0hr	PreDrought_0hr	Bacteria	Phylum < 2%
98	x1131	X3300045472.Drought_48_hr	3.07e-05	Drought	Site3	48hr	Drought_48hr	Bacteria	Phylum < 2%
104	x1131	X3300048092.Pre_drought_0hr	3.06472e-05	PreDrought	Site1	0hr	PreDrought_0hr	Bacteria	Phylum < 2%
2002	x514	X3300045458.Pre_Drought_48hr	3.03801e-05	PreDrought	Site1	48hr	PreDrought_48hr	Bacteria	Phylum < 2%
1614	x3263	X3300048094.Pre_Drought_48hr	3.03239e-05	PreDrought	Site1	48hr	PreDrought_48hr	Bacteria	Phylum < 2%
2422	x744	X3300048100.Pre_drought_6hr	3.02272e-05	PreDrought	Site1	6hr	PreDrought_6hr	Bacteria	Phylum < 2%
2032	x529	X3300044942.Pre_drought_6hr	3.00281e-05	PreDrought	Site3	6hr	PreDrought_6hr	Archaea	Phylum < 2%
1	x1067	X3300045469.Drought_0hr	2.99652e-05	Drought	Site2	0hr	Drought_0hr	Bacteria	Phylum < 2%
1773	x481	X3300048092.Pre_drought_0hr	2.98904e-05	PreDrought	Site1	0hr	PreDrought_0hr	Bacteria	Phylum < 2%
794	x2733	X3300048099.Pre_drought_0hr	2.98809e-05	PreDrought	Site1	0hr	PreDrought_0hr	Bacteria	Phylum < 2%
2448	x744	X3300045468.Pre_Drought_48hr	2.98076e-05	PreDrought	Site2	48hr	PreDrought_48hr	Bacteria	Phylum < 2%
503	x1764	X3300045458.Pre_Drought_48hr	2.96206e-05	PreDrought	Site1	48hr	PreDrought_48hr	Archaea	Phylum < 2%
934	x2910	X3300048100.Pre_drought_6hr	2.91077e-05	PreDrought	Site1	6hr	PreDrought_6hr	Archaea	Phylum < 2%
938	x2910	X3300045463.Pre_Drought_48hr	2.90145e-05	PreDrought	Site2	48hr	PreDrought_48hr	Archaea	Phylum < 2%
2316	x579	X3300044944.Pre_drought_0hr	2.89661e-05	PreDrought	Site3	0hr	PreDrought_0hr	Bacteria	Phylum < 2%
1997	x514	X3300045459.Drought_6hr	2.89226e-05	Drought	Site1	6hr	Drought_6hr	Bacteria	Phylum < 2%
2433	x744	X3300044945.Drought_6hr	2.85274e-05	Drought	Site3	6hr	Drought_6hr	Bacteria	Phylum < 2%
2101	x537	X3300045459.Drought_6hr	2.82799e-05	Drought	Site1	6hr	Drought_6hr	Bacteria	Phylum < 2%
2470	x910	X3300049557.Drought_48_hr	2.81597e-05	Drought	Site3	48hr	Drought_48hr	Bacteria	Phylum < 2%
522	x1764	X3300048099.Pre_drought_0hr	2.78202e-05	PreDrought	Site1	0hr	PreDrought_0hr	Archaea	Phylum < 2%
785	x2733	X3300045464.Drought_0hr	2.78072e-05	Drought	Site2	0hr	Drought_0hr	Bacteria	Phylum < 2%
939	x2910	X3300045458.Pre_Drought_48hr	2.75953e-05	PreDrought	Site1	48hr	PreDrought_48hr	Archaea	Phylum < 2%
852	x2786	X3300045465.Drought_48_hr	2.7247e-05	Drought	Site2	48hr	Drought_48hr	Archaea	Phylum < 2%
2335	x579	X3300048092.Pre_drought_0hr	2.72419e-05	PreDrought	Site1	0hr	PreDrought_0hr	Bacteria	Phylum < 2%
2064	x529	X3300048095.Drought_6hr	2.682e-05	Drought	Site1	6hr	Drought_6hr	Archaea	Phylum < 2%
506	x1764	X3300048093.Pre_drought_6hr	2.65238e-05	PreDrought	Site1	6hr	PreDrought_6hr	Archaea	Phylum < 2%
7	x1067	X3300048053.Pre_Drought_48hr	2.64862e-05	PreDrought	Site3	48hr	PreDrought_48hr	Bacteria	Phylum < 2%
2445	x744	X3300045471.Drought_6hr	2.60892e-05	Drought	Site3	6hr	Drought_6hr	Bacteria	Phylum < 2%
2554	x992	X3300044945.Drought_6hr	2.60822e-05	Drought	Site3	6hr	Drought_6hr	Bacteria	Phylum < 2%
245	x1554	X3300045468.Pre_Drought_48hr	2.60817e-05	PreDrought	Site2	48hr	PreDrought_48hr	Bacteria	Phylum < 2%
2507	x930	X3300045473.Drought_48_hr	2.60266e-05	Drought	Site2	48hr	Drought_48hr	Bacteria	Phylum < 2%
781	x2733	X3300044943.Pre_Drought_48hr	2.58581e-05	PreDrought	Site3	48hr	PreDrought_48hr	Bacteria	Phylum < 2%
523	x1764	X3300049511.Drought_6hr	2.55185e-05	Drought	Site2	6hr	Drought_6hr	Archaea	Phylum < 2%
1944	x509	X3300044944.Pre_drought_0hr	2.54551e-05	PreDrought	Site3	0hr	PreDrought_0hr	Bacteria	Phylum < 2%
1401	x3211	X3300048052.Pre_drought_0hr	2.52963e-05	PreDrought	Site3	0hr	PreDrought_0hr	Bacteria	Phylum < 2%
1935	x509	X3300048052.Pre_drought_0hr	2.52963e-05	PreDrought	Site3	0hr	PreDrought_0hr	Bacteria	Phylum < 2%
2021	x514	X3300045462.Pre_drought_6hr	2.52258e-05	PreDrought	Site2	6hr	PreDrought_6hr	Bacteria	Phylum < 2%
916	x2910	X3300045471.Drought_6hr	2.52048e-05	Drought	Site3	6hr	Drought_6hr	Archaea	Phylum < 2%
2042	x529	X3300045465.Drought_48_hr	2.5151e-05	Drought	Site2	48hr	Drought_48hr	Archaea	Phylum < 2%
1316	x3176	X3300045463.Pre_Drought_48hr	2.47254e-05	PreDrought	Site2	48hr	PreDrought_48hr	Bacteria	Phylum < 2%
782	x2733	X3300048093.Pre_drought_6hr	2.47036e-05	PreDrought	Site1	6hr	PreDrought_6hr	Bacteria	Phylum < 2%
1778	x481	X3300045467.Pre_drought_6hr	2.46403e-05	PreDrought	Site2	6hr	PreDrought_6hr	Bacteria	Phylum < 2%
1001	x3044	X3300045465.Drought_48_hr	2.46271e-05	Drought	Site2	48hr	Drought_48hr	Bacteria	Phylum < 2%
214	x1554	X3300049557.Drought_48_hr	2.42946e-05	Drought	Site3	48hr	Drought_48hr	Bacteria	Phylum < 2%
1777	x481	X3300048096.Drought_48_hr	2.42722e-05	Drought	Site1	48hr	Drought_48hr	Bacteria	Phylum < 2%
2419	x744	X3300045470.Drought_6hr	2.41608e-05	Drought	Site2	6hr	Drought_6hr	Bacteria	Phylum < 2%
1771	x481	X3300045461.Pre_drought_0hr	2.39296e-05	PreDrought	Site2	0hr	PreDrought_0hr	Bacteria	Phylum < 2%
524	x1764	X3300048092.Pre_drought_0hr	2.38367e-05	PreDrought	Site1	0hr	PreDrought_0hr	Archaea	Phylum < 2%
2442	x744	X3300045462.Pre_drought_6hr	2.37635e-05	PreDrought	Site2	6hr	PreDrought_6hr	Bacteria	Phylum < 2%
737	x2647	X3300048051.Drought_0hr	2.32346e-05	Drought	Site1	0hr	Drought_0hr	Bacteria	Phylum < 2%
2247	x562	X3300045466.Pre_drought_0hr	2.30043e-05	PreDrought	Site2	0hr	PreDrought_0hr	Bacteria	Phylum < 2%
6	x1067	X3300048095.Drought_6hr	2.29886e-05	Drought	Site1	6hr	Drought_6hr	Bacteria	Phylum < 2%
2344	x579	X3300048096.Drought_48_hr	2.29238e-05	Drought	Site1	48hr	Drought_48hr	Bacteria	Phylum < 2%
504	x1764	X3300045462.Pre_drought_6hr	2.28495e-05	PreDrought	Site2	6hr	PreDrought_6hr	Archaea	Phylum < 2%
225	x1554	X3300045460.Drought_48_hr	2.25558e-05	Drought	Site1	48hr	Drought_48hr	Bacteria	Phylum < 2%
2555	x992	X3300049628.Drought_0hr	2.24917e-05	Drought	Site1	0hr	Drought_0hr	Bacteria	Phylum < 2%
2329	x579	X3300045463.Pre_Drought_48hr	2.22024e-05	PreDrought	Site2	48hr	PreDrought_48hr	Bacteria	Phylum < 2%
1945	x509	X3300045470.Drought_6hr	2.2029e-05	Drought	Site2	6hr	Drought_6hr	Bacteria	Phylum < 2%
2044	x529	X3300045458.Pre_Drought_48hr	2.20256e-05	PreDrought	Site1	48hr	PreDrought_48hr	Archaea	Phylum < 2%
1752	x481	X3300048100.Pre_drought_6hr	2.20173e-05	PreDrought	Site1	6hr	PreDrought_6hr	Bacteria	Phylum < 2%
2449	x744	X3300045460.Drought_48_hr	2.18923e-05	Drought	Site1	48hr	Drought_48hr	Bacteria	Phylum < 2%
513	x1764	X3300045467.Pre_drought_6hr	2.18639e-05	PreDrought	Site2	6hr	PreDrought_6hr	Archaea	Phylum < 2%
780	x2733	X3300048094.Pre_Drought_48hr	2.14795e-05	PreDrought	Site1	48hr	PreDrought_48hr	Bacteria	Phylum < 2%
512	x1764	X3300045460.Drought_48_hr	2.12289e-05	Drought	Site1	48hr	Drought_48hr	Archaea	Phylum < 2%
2503	x930	X3300045460.Drought_48_hr	2.12289e-05	Drought	Site1	48hr	Drought_48hr	Bacteria	Phylum < 2%
12	x1067	X3300045459.Drought_6hr	2.12099e-05	Drought	Site1	6hr	Drought_6hr	Bacteria	Phylum < 2%
802	x2733	X3300044945.Drought_6hr	2.11918e-05	Drought	Site3	6hr	Drought_6hr	Bacteria	Phylum < 2%
2420	x744	X3300045465.Drought_48_hr	2.09592e-05	Drought	Site2	48hr	Drought_48hr	Bacteria	Phylum < 2%
2434	x744	X3300044943.Pre_Drought_48hr	2.0954e-05	PreDrought	Site3	48hr	PreDrought_48hr	Bacteria	Phylum < 2%
2020	x514	X3300045463.Pre_Drought_48hr	2.06886e-05	PreDrought	Site2	48hr	PreDrought_48hr	Bacteria	Phylum < 2%
944	x2910	X3300048099.Pre_drought_0hr	2.06075e-05	PreDrought	Site1	0hr	PreDrought_0hr	Archaea	Phylum < 2%
2423	x744	X3300048093.Pre_drought_6hr	2.0543e-05	PreDrought	Site1	6hr	PreDrought_6hr	Bacteria	Phylum < 2%
2418	x744	X3300044942.Pre_drought_6hr	2.04989e-05	PreDrought	Site3	6hr	PreDrought_6hr	Bacteria	Phylum < 2%
2461	x910	X3300045465.Drought_48_hr	2.04352e-05	Drought	Site2	48hr	Drought_48hr	Bacteria	Phylum < 2%
501	x1764	X3300044945.Drought_6hr	2.03767e-05	Drought	Site3	6hr	Drought_6hr	Archaea	Phylum < 2%
229	x1554	X3300048051.Drought_0hr	2.03303e-05	Drought	Site1	0hr	Drought_0hr	Bacteria	Phylum < 2%
1766	x481	X3300044942.Pre_drought_6hr	2.02773e-05	PreDrought	Site3	6hr	PreDrought_6hr	Bacteria	Phylum < 2%
914	x2910	X3300044942.Pre_drought_6hr	2.00556e-05	PreDrought	Site3	6hr	PreDrought_6hr	Archaea	Phylum < 2%
986	x3044	X3300045459.Drought_6hr	1.99245e-05	Drought	Site1	6hr	Drought_6hr	Bacteria	Phylum < 2%
997	x3044	X3300049557.Drought_48_hr	1.98774e-05	Drought	Site3	48hr	Drought_48hr	Bacteria	Phylum < 2%
1758	x481	X3300048053.Pre_Drought_48hr	1.98647e-05	PreDrought	Site3	48hr	PreDrought_48hr	Bacteria	Phylum < 2%
2436	x744	X3300048053.Pre_Drought_48hr	1.98647e-05	PreDrought	Site3	48hr	PreDrought_48hr	Bacteria	Phylum < 2%
2425	x744	X3300045469.Drought_0hr	1.95691e-05	Drought	Site2	0hr	Drought_0hr	Bacteria	Phylum < 2%
497	x1764	X3300048096.Drought_48_hr	1.95526e-05	Drought	Site1	48hr	Drought_48hr	Archaea	Phylum < 2%
1108	x3153	X3300048096.Drought_48_hr	1.95526e-05	Drought	Site1	48hr	Drought_48hr	Archaea	Phylum < 2%
1548	x3246	X3300048096.Drought_48_hr	1.95526e-05	Drought	Site1	48hr	Drought_48hr	Bacteria	Phylum < 2%
774	x2733	X3300044942.Pre_drought_6hr	1.928e-05	PreDrought	Site3	6hr	PreDrought_6hr	Bacteria	Phylum < 2%
771	x2733	X3300049511.Drought_6hr	1.91389e-05	Drought	Site2	6hr	Drought_6hr	Bacteria	Phylum < 2%
1764	x481	X3300049511.Drought_6hr	1.91389e-05	Drought	Site2	6hr	Drought_6hr	Bacteria	Phylum < 2%
81	x1131	X3300045464.Drought_0hr	1.91174e-05	Drought	Site2	0hr	Drought_0hr	Bacteria	Phylum < 2%
772	x2733	X3300045469.Drought_0hr	1.89576e-05	Drought	Site2	0hr	Drought_0hr	Bacteria	Phylum < 2%
1039	x3147	X3300048094.Pre_Drought_48hr	1.89525e-05	PreDrought	Site1	48hr	PreDrought_48hr	Bacteria	Phylum < 2%
1655	x3314	X3300048096.Drought_48_hr	1.88784e-05	Drought	Site1	48hr	Drought_48hr	Bacteria	Phylum < 2%
2041	x529	X3300049557.Drought_48_hr	1.87731e-05	Drought	Site3	48hr	Drought_48hr	Archaea	Phylum < 2%
2549	x992	X3300049557.Drought_48_hr	1.87731e-05	Drought	Site3	48hr	Drought_48hr	Bacteria	Phylum < 2%
922	x2910	X3300048095.Drought_6hr	1.85186e-05	Drought	Site1	6hr	Drought_6hr	Archaea	Phylum < 2%
511	x1764	X3300045465.Drought_48_hr	1.83393e-05	Drought	Site2	48hr	Drought_48hr	Archaea	Phylum < 2%
2073	x534	X3300048100.Pre_drought_6hr	1.82856e-05	PreDrought	Site1	6hr	PreDrought_6hr	Archaea	Phylum < 2%
1785	x481	X3300045458.Pre_Drought_48hr	1.82281e-05	PreDrought	Site1	48hr	PreDrought_48hr	Bacteria	Phylum < 2%
912	x2910	X3300048096.Drought_48_hr	1.82042e-05	Drought	Site1	48hr	Drought_48hr	Archaea	Phylum < 2%
1048	x3147	X3300048096.Drought_48_hr	1.82042e-05	Drought	Site1	48hr	Drought_48hr	Bacteria	Phylum < 2%
935	x2910	X3300048092.Pre_drought_0hr	1.81613e-05	PreDrought	Site1	0hr	PreDrought_0hr	Archaea	Phylum < 2%
520	x1764	X3300045470.Drought_6hr	1.81206e-05	Drought	Site2	6hr	Drought_6hr	Archaea	Phylum < 2%
1767	x481	X3300049557.Drought_48_hr	1.76688e-05	Drought	Site3	48hr	Drought_48hr	Bacteria	Phylum < 2%
2036	x529	X3300044944.Pre_drought_0hr	1.75552e-05	PreDrought	Site3	0hr	PreDrought_0hr	Archaea	Phylum < 2%
788	x2733	X3300044944.Pre_drought_0hr	1.75552e-05	PreDrought	Site3	0hr	PreDrought_0hr	Bacteria	Phylum < 2%
1007	x3044	X3300045468.Pre_Drought_48hr	1.73878e-05	PreDrought	Site2	48hr	PreDrought_48hr	Bacteria	Phylum < 2%
2530	x992	X3300045459.Drought_6hr	1.73536e-05	Drought	Site1	6hr	Drought_6hr	Bacteria	Phylum < 2%
505	x1764	X3300045473.Drought_48_hr	1.69567e-05	Drought	Site2	48hr	Drought_48hr	Archaea	Phylum < 2%
2341	x579	X3300045473.Drought_48_hr	1.69567e-05	Drought	Site2	48hr	Drought_48hr	Bacteria	Phylum < 2%
1765	x481	X3300048095.Drought_6hr	1.69221e-05	Drought	Site1	6hr	Drought_6hr	Bacteria	Phylum < 2%
1550	x3246	X3300048100.Pre_drought_6hr	1.67929e-05	PreDrought	Site1	6hr	PreDrought_6hr	Bacteria	Phylum < 2%
1662	x3314	X3300048100.Pre_drought_6hr	1.67929e-05	PreDrought	Site1	6hr	PreDrought_6hr	Bacteria	Phylum < 2%
803	x2733	X3300049628.Drought_0hr	1.66749e-05	Drought	Site1	0hr	Drought_0hr	Bacteria	Phylum < 2%
2332	x579	X3300049511.Drought_6hr	1.66579e-05	Drought	Site2	6hr	Drought_6hr	Bacteria	Phylum < 2%
1759	x481	X3300048099.Pre_drought_0hr	1.6486e-05	PreDrought	Site1	0hr	PreDrought_0hr	Bacteria	Phylum < 2%
2441	x744	X3300048099.Pre_drought_0hr	1.6486e-05	PreDrought	Site1	0hr	PreDrought_0hr	Bacteria	Phylum < 2%
509	x1764	X3300045461.Pre_drought_0hr	1.64761e-05	PreDrought	Site2	0hr	PreDrought_0hr	Archaea	Phylum < 2%
2003	x514	X3300045461.Pre_drought_0hr	1.64761e-05	PreDrought	Site2	0hr	PreDrought_0hr	Bacteria	Phylum < 2%
1311	x3176	X3300045467.Pre_drought_6hr	1.63112e-05	PreDrought	Site2	6hr	PreDrought_6hr	Bacteria	Phylum < 2%
1623	x3263	X3300048092.Pre_drought_0hr	1.62695e-05	PreDrought	Site1	0hr	PreDrought_0hr	Bacteria	Phylum < 2%
2427	x744	X3300045458.Pre_Drought_48hr	1.62027e-05	PreDrought	Site1	48hr	PreDrought_48hr	Bacteria	Phylum < 2%
23	x1067	X3300045468.Pre_Drought_48hr	1.61458e-05	PreDrought	Site2	48hr	PreDrought_48hr	Bacteria	Phylum < 2%
927	x2910	X3300049557.Drought_48_hr	1.60124e-05	Drought	Site3	48hr	Drought_48hr	Archaea	Phylum < 2%
917	x2910	X3300045470.Drought_6hr	1.59888e-05	Drought	Site2	6hr	Drought_6hr	Archaea	Phylum < 2%
100	x1131	X3300045465.Drought_48_hr	1.57194e-05	Drought	Site2	48hr	Drought_48hr	Bacteria	Phylum < 2%
1591	x3256	X3300048054.Drought_0hr	1.56969e-05	Drought	Site3	0hr	Drought_0hr	Bacteria	Phylum < 2%
496	x1764	X3300048100.Pre_drought_6hr	1.56734e-05	PreDrought	Site1	6hr	PreDrought_6hr	Archaea	Phylum < 2%
2439	x744	X3300045461.Pre_drought_0hr	1.52993e-05	PreDrought	Site2	0hr	PreDrought_0hr	Bacteria	Phylum < 2%
1761	x481	X3300045470.Drought_6hr	1.52781e-05	Drought	Site2	6hr	Drought_6hr	Bacteria	Phylum < 2%
2092	x534	X3300045467.Pre_drought_6hr	1.527e-05	PreDrought	Site2	6hr	PreDrought_6hr	Archaea	Phylum < 2%
88	x1131	X3300045460.Drought_48_hr	1.52583e-05	Drought	Site1	48hr	Drought_48hr	Bacteria	Phylum < 2%
1869	x501	X3300045460.Drought_48_hr	1.52583e-05	Drought	Site1	48hr	Drought_48hr	Bacteria	Phylum < 2%
1843	x500	X3300048094.Pre_Drought_48hr	1.5162e-05	PreDrought	Site1	48hr	PreDrought_48hr	Bacteria	Phylum < 2%
2444	x744	X3300045472.Drought_48_hr	1.51397e-05	Drought	Site3	48hr	Drought_48hr	Bacteria	Phylum < 2%
921	x2910	X3300048093.Pre_drought_6hr	1.50822e-05	PreDrought	Site1	6hr	PreDrought_6hr	Archaea	Phylum < 2%
2331	x579	X3300049557.Drought_48_hr	1.49081e-05	Drought	Site3	48hr	Drought_48hr	Bacteria	Phylum < 2%
798	x2733	X3300045463.Pre_Drought_48hr	1.48857e-05	PreDrought	Site2	48hr	PreDrought_48hr	Bacteria	Phylum < 2%
2038	x529	X3300045463.Pre_Drought_48hr	1.48857e-05	PreDrought	Site2	48hr	PreDrought_48hr	Archaea	Phylum < 2%
775	x2733	X3300048096.Drought_48_hr	1.4833e-05	Drought	Site1	48hr	Drought_48hr	Bacteria	Phylum < 2%
773	x2733	X3300045459.Drought_6hr	1.47827e-05	Drought	Site1	6hr	Drought_6hr	Bacteria	Phylum < 2%
945	x2910	X3300044945.Drought_6hr	1.46712e-05	Drought	Site3	6hr	Drought_6hr	Archaea	Phylum < 2%
936	x2910	X3300045473.Drought_48_hr	1.45907e-05	Drought	Site2	48hr	Drought_48hr	Archaea	Phylum < 2%
2416	x744	X3300049511.Drought_6hr	1.45314e-05	Drought	Site2	6hr	Drought_6hr	Bacteria	Phylum < 2%
853	x2786	X3300048051.Drought_0hr	1.45216e-05	Drought	Site1	0hr	Drought_0hr	Archaea	Phylum < 2%
2206	x561	X3300048051.Drought_0hr	1.45216e-05	Drought	Site1	0hr	Drought_0hr	Bacteria	Phylum < 2%
2428	x744	X3300049557.Drought_48_hr	1.43559e-05	Drought	Site3	48hr	Drought_48hr	Bacteria	Phylum < 2%
2491	x930	X3300045464.Drought_0hr	1.42512e-05	Drought	Site2	0hr	Drought_0hr	Bacteria	Phylum < 2%
1842	x500	X3300048096.Drought_48_hr	1.41588e-05	Drought	Site1	48hr	Drought_48hr	Bacteria	Phylum < 2%
230	x1554	X3300045465.Drought_48_hr	1.41475e-05	Drought	Site2	48hr	Drought_48hr	Bacteria	Phylum < 2%
2489	x930	X3300045465.Drought_48_hr	1.41475e-05	Drought	Site2	48hr	Drought_48hr	Bacteria	Phylum < 2%
1309	x3176	X3300044945.Drought_6hr	1.38562e-05	Drought	Site3	6hr	Drought_6hr	Bacteria	Phylum < 2%
2435	x744	X3300048095.Drought_6hr	1.37293e-05	Drought	Site1	6hr	Drought_6hr	Bacteria	Phylum < 2%
2053	x529	X3300049512.Drought_0hr	1.34715e-05	Drought	Site3	0hr	Drought_0hr	Archaea	Phylum < 2%
2326	x579	X3300048053.Pre_Drought_48hr	1.32431e-05	PreDrought	Site3	48hr	PreDrought_48hr	Bacteria	Phylum < 2%
928	x2910	X3300049511.Drought_6hr	1.31137e-05	Drought	Site2	6hr	Drought_6hr	Archaea	Phylum < 2%
776	x2733	X3300048100.Pre_drought_6hr	1.30611e-05	PreDrought	Site1	6hr	PreDrought_6hr	Bacteria	Phylum < 2%
801	x2733	X3300049512.Drought_0hr	1.283e-05	Drought	Site3	0hr	Drought_0hr	Bacteria	Phylum < 2%
2098	x534	X3300045472.Drought_48_hr	1.26164e-05	Drought	Site3	48hr	Drought_48hr	Archaea	Phylum < 2%
2330	x579	X3300044942.Pre_drought_6hr	1.25209e-05	PreDrought	Site3	6hr	PreDrought_6hr	Bacteria	Phylum < 2%
89	x1131	X3300048095.Drought_6hr	1.24521e-05	Drought	Site1	6hr	Drought_6hr	Bacteria	Phylum < 2%
784	x2733	X3300045468.Pre_Drought_48hr	1.24198e-05	PreDrought	Site2	48hr	PreDrought_48hr	Bacteria	Phylum < 2%
943	x2910	X3300049628.Drought_0hr	1.24092e-05	Drought	Site1	0hr	Drought_0hr	Archaea	Phylum < 2%
2243	x562	X3300044944.Pre_drought_0hr	1.22887e-05	PreDrought	Site3	0hr	PreDrought_0hr	Bacteria	Phylum < 2%
796	x2733	X3300048095.Drought_6hr	1.21329e-05	Drought	Site1	6hr	Drought_6hr	Bacteria	Phylum < 2%
103	x1131	X3300049628.Drought_0hr	1.20214e-05	Drought	Site1	0hr	Drought_0hr	Bacteria	Phylum < 2%
1032	x3147	X3300048093.Pre_drought_6hr	1.19617e-05	PreDrought	Site1	6hr	PreDrought_6hr	Bacteria	Phylum < 2%
1830	x500	X3300048100.Pre_drought_6hr	1.19416e-05	PreDrought	Site1	6hr	PreDrought_6hr	Bacteria	Phylum < 2%
1941	x509	X3300045471.Drought_6hr	1.19391e-05	Drought	Site3	6hr	Drought_6hr	Bacteria	Phylum < 2%
212	x1554	X3300045464.Drought_0hr	1.18181e-05	Drought	Site2	0hr	Drought_0hr	Bacteria	Phylum < 2%
1948	x509	X3300045472.Drought_48_hr	1.17753e-05	Drought	Site3	48hr	Drought_48hr	Bacteria	Phylum < 2%
1768	x481	X3300049628.Drought_0hr	1.16336e-05	Drought	Site1	0hr	Drought_0hr	Bacteria	Phylum < 2%
1782	x481	X3300045463.Pre_Drought_48hr	1.16058e-05	PreDrought	Site2	48hr	PreDrought_48hr	Bacteria	Phylum < 2%
1784	x481	X3300044945.Drought_6hr	1.14109e-05	Drought	Site3	6hr	Drought_6hr	Bacteria	Phylum < 2%
790	x2733	X3300045472.Drought_48_hr	1.13548e-05	Drought	Site3	48hr	Drought_48hr	Bacteria	Phylum < 2%
2245	x562	X3300048100.Pre_drought_6hr	1.11953e-05	PreDrought	Site1	6hr	PreDrought_6hr	Bacteria	Phylum < 2%
1939	x509	X3300044943.Pre_Drought_48hr	1.11458e-05	PreDrought	Site3	48hr	PreDrought_48hr	Bacteria	Phylum < 2%
9	x1067	X3300045466.Pre_drought_0hr	1.1042e-05	PreDrought	Site2	0hr	PreDrought_0hr	Bacteria	Phylum < 2%
2095	x534	X3300045473.Drought_48_hr	1.10416e-05	Drought	Site2	48hr	Drought_48hr	Archaea	Phylum < 2%
942	x2910	X3300045472.Drought_48_hr	1.09343e-05	Drought	Site3	48hr	Drought_48hr	Archaea	Phylum < 2%
2345	x579	X3300049512.Drought_0hr	1.09055e-05	Drought	Site3	0hr	Drought_0hr	Bacteria	Phylum < 2%
1933	x509	X3300045463.Pre_Drought_48hr	1.05966e-05	PreDrought	Site2	48hr	PreDrought_48hr	Bacteria	Phylum < 2%
1959	x509	X3300044945.Drought_6hr	1.05959e-05	Drought	Site3	6hr	Drought_6hr	Bacteria	Phylum < 2%
2077	x534	X3300048094.Pre_Drought_48hr	1.05291e-05	PreDrought	Site1	48hr	PreDrought_48hr	Archaea	Phylum < 2%
791	x2733	X3300045467.Pre_drought_6hr	1.04114e-05	PreDrought	Site2	6hr	PreDrought_6hr	Bacteria	Phylum < 2%
915	x2910	X3300045469.Drought_0hr	1.03961e-05	Drought	Site2	0hr	Drought_0hr	Archaea	Phylum < 2%
521	x1764	X3300045463.Pre_Drought_48hr	1.03443e-05	PreDrought	Site2	48hr	PreDrought_48hr	Archaea	Phylum < 2%
1300	x3176	X3300045470.Drought_6hr	1.03039e-05	Drought	Site2	6hr	Drought_6hr	Bacteria	Phylum < 2%
1957	x509	X3300048096.Drought_48_hr	1.01134e-05	Drought	Site1	48hr	Drought_48hr	Bacteria	Phylum < 2%
2025	x514	X3300045472.Drought_48_hr	1.00932e-05	Drought	Site3	48hr	Drought_48hr	Bacteria	Phylum < 2%
2010	x514	X3300045460.Drought_48_hr	9.95107e-06	Drought	Site1	48hr	Drought_48hr	Bacteria	Phylum < 2%
500	x1764	X3300049557.Drought_48_hr	9.93871e-06	Drought	Site3	48hr	Drought_48hr	Archaea	Phylum < 2%
1840	x500	X3300044943.Pre_Drought_48hr	9.80826e-06	PreDrought	Site3	48hr	PreDrought_48hr	Bacteria	Phylum < 2%
2072	x534	X3300044944.Pre_drought_0hr	9.65538e-06	PreDrought	Site3	0hr	PreDrought_0hr	Archaea	Phylum < 2%
2019	x514	X3300045465.Drought_48_hr	9.43164e-06	Drought	Site2	48hr	Drought_48hr	Bacteria	Phylum < 2%
2322	x579	X3300045462.Pre_drought_6hr	9.1398e-06	PreDrought	Site2	6hr	PreDrought_6hr	Bacteria	Phylum < 2%
2457	x910	X3300045464.Drought_0hr	9.03733e-06	Drought	Site2	0hr	Drought_0hr	Bacteria	Phylum < 2%
1934	x509	X3300048100.Pre_drought_6hr	8.95621e-06	PreDrought	Site1	6hr	PreDrought_6hr	Bacteria	Phylum < 2%
2447	x744	X3300049628.Drought_0hr	8.91911e-06	Drought	Site1	0hr	Drought_0hr	Bacteria	Phylum < 2%
1296	x3176	X3300045465.Drought_48_hr	8.90766e-06	Drought	Site2	48hr	Drought_48hr	Bacteria	Phylum < 2%
2103	x537	X3300048051.Drought_0hr	8.71298e-06	Drought	Site1	0hr	Drought_0hr	Bacteria	Phylum < 2%
2078	x534	X3300045468.Pre_Drought_48hr	8.69389e-06	PreDrought	Site2	48hr	PreDrought_48hr	Archaea	Phylum < 2%
2000	x514	X3300045464.Drought_0hr	8.68974e-06	Drought	Site2	0hr	Drought_0hr	Bacteria	Phylum < 2%
2313	x579	X3300045460.Drought_48_hr	8.62426e-06	Drought	Site1	48hr	Drought_48hr	Bacteria	Phylum < 2%
514	x1764	X3300048095.Drought_6hr	8.62071e-06	Drought	Site1	6hr	Drought_6hr	Archaea	Phylum < 2%
786	x2733	X3300045458.Pre_Drought_48hr	8.60769e-06	PreDrought	Site1	48hr	PreDrought_48hr	Bacteria	Phylum < 2%
2343	x579	X3300045458.Pre_Drought_48hr	8.60769e-06	PreDrought	Site1	48hr	PreDrought_48hr	Bacteria	Phylum < 2%
1661	x3314	X3300048093.Pre_drought_6hr	8.58124e-06	PreDrought	Site1	6hr	PreDrought_6hr	Bacteria	Phylum < 2%
1780	x481	X3300045462.Pre_drought_6hr	8.40862e-06	PreDrought	Site2	6hr	PreDrought_6hr	Bacteria	Phylum < 2%
2311	x579	X3300045465.Drought_48_hr	8.38368e-06	Drought	Site2	48hr	Drought_48hr	Bacteria	Phylum < 2%
1950	x509	X3300048099.Pre_drought_0hr	8.24301e-06	PreDrought	Site1	0hr	PreDrought_0hr	Bacteria	Phylum < 2%
2039	x529	X3300048100.Pre_drought_6hr	8.20986e-06	PreDrought	Site1	6hr	PreDrought_6hr	Archaea	Phylum < 2%
2067	x534	X3300044942.Pre_drought_6hr	8.19955e-06	PreDrought	Site3	6hr	PreDrought_6hr	Archaea	Phylum < 2%
1826	x500	X3300045470.Drought_6hr	8.17203e-06	Drought	Site2	6hr	Drought_6hr	Bacteria	Phylum < 2%
2099	x534	X3300048096.Drought_48_hr	8.09074e-06	Drought	Site1	48hr	Drought_48hr	Archaea	Phylum < 2%
2079	x534	X3300044943.Pre_Drought_48hr	8.02494e-06	PreDrought	Site3	48hr	PreDrought_48hr	Archaea	Phylum < 2%
1834	x500	X3300045472.Drought_48_hr	7.56987e-06	Drought	Site3	48hr	Drought_48hr	Bacteria	Phylum < 2%
1838	x500	X3300048092.Pre_drought_0hr	7.5672e-06	PreDrought	Site1	0hr	PreDrought_0hr	Bacteria	Phylum < 2%
795	x2733	X3300048092.Pre_drought_0hr	7.5672e-06	PreDrought	Site1	0hr	PreDrought_0hr	Bacteria	Phylum < 2%
1823	x500	X3300048093.Pre_drought_6hr	7.54109e-06	PreDrought	Site1	6hr	PreDrought_6hr	Bacteria	Phylum < 2%
1927	x509	X3300048093.Pre_drought_6hr	7.54109e-06	PreDrought	Site1	6hr	PreDrought_6hr	Bacteria	Phylum < 2%
2241	x562	X3300048093.Pre_drought_6hr	7.54109e-06	PreDrought	Site1	6hr	PreDrought_6hr	Bacteria	Phylum < 2%
1313	x3176	X3300049557.Drought_48_hr	7.17795e-06	Drought	Site3	48hr	Drought_48hr	Bacteria	Phylum < 2%
940	x2910	X3300049512.Drought_0hr	7.05649e-06	Drought	Site3	0hr	Drought_0hr	Archaea	Phylum < 2%
1860	x501	X3300045464.Drought_0hr	6.95179e-06	Drought	Site2	0hr	Drought_0hr	Bacteria	Phylum < 2%
2255	x562	X3300044942.Pre_drought_6hr	6.75909e-06	PreDrought	Site3	6hr	PreDrought_6hr	Bacteria	Phylum < 2%
1046	x3147	X3300048099.Pre_drought_0hr	6.69744e-06	PreDrought	Site1	0hr	PreDrought_0hr	Bacteria	Phylum < 2%
926	x2910	X3300045461.Pre_drought_0hr	6.66892e-06	PreDrought	Site2	0hr	PreDrought_0hr	Archaea	Phylum < 2%
1824	x500	X3300044942.Pre_drought_6hr	6.64828e-06	PreDrought	Site3	6hr	PreDrought_6hr	Bacteria	Phylum < 2%
2035	x529	X3300045460.Drought_48_hr	6.63404e-06	Drought	Site1	48hr	Drought_48hr	Archaea	Phylum < 2%
2545	x992	X3300045460.Drought_48_hr	6.63404e-06	Drought	Site1	48hr	Drought_48hr	Bacteria	Phylum < 2%
1845	x500	X3300045471.Drought_6hr	6.63285e-06	Drought	Site3	6hr	Drought_6hr	Bacteria	Phylum < 2%
213	x1554	X3300045459.Drought_6hr	6.42725e-06	Drought	Site1	6hr	Drought_6hr	Bacteria	Phylum < 2%
2417	x744	X3300045459.Drought_6hr	6.42725e-06	Drought	Site1	6hr	Drought_6hr	Bacteria	Phylum < 2%
1958	x509	X3300045462.Pre_drought_6hr	6.39786e-06	PreDrought	Site2	6hr	PreDrought_6hr	Bacteria	Phylum < 2%
2325	x579	X3300048095.Drought_6hr	6.38571e-06	Drought	Site1	6hr	Drought_6hr	Bacteria	Phylum < 2%
2070	x534	X3300048093.Pre_drought_6hr	6.24091e-06	PreDrought	Site1	6hr	PreDrought_6hr	Archaea	Phylum < 2%
1303	x3176	X3300045462.Pre_drought_6hr	6.21506e-06	PreDrought	Site2	6hr	PreDrought_6hr	Bacteria	Phylum < 2%
2083	x534	X3300045471.Drought_6hr	6.19066e-06	Drought	Site3	6hr	Drought_6hr	Archaea	Phylum < 2%
2338	x579	X3300048099.Pre_drought_0hr	6.18226e-06	PreDrought	Site1	0hr	PreDrought_0hr	Bacteria	Phylum < 2%
1755	x481	X3300045469.Drought_0hr	6.11534e-06	Drought	Site2	0hr	Drought_0hr	Bacteria	Phylum < 2%
1617	x3263	X3300048096.Drought_48_hr	6.06806e-06	Drought	Site1	48hr	Drought_48hr	Bacteria	Phylum < 2%
1760	x481	X3300045472.Drought_48_hr	5.88767e-06	Drought	Site3	48hr	Drought_48hr	Bacteria	Phylum < 2%
1297	x3176	X3300045461.Pre_drought_0hr	5.88434e-06	PreDrought	Site2	0hr	PreDrought_0hr	Bacteria	Phylum < 2%
2261	x562	X3300045458.Pre_Drought_48hr	5.82285e-06	PreDrought	Site1	48hr	PreDrought_48hr	Bacteria	Phylum < 2%
1858	x501	X3300048051.Drought_0hr	5.80865e-06	Drought	Site1	0hr	Drought_0hr	Bacteria	Phylum < 2%
2383	x684	X3300048051.Drought_0hr	5.80865e-06	Drought	Site1	0hr	Drought_0hr	Bacteria	Phylum < 2%
17	x1067	X3300045465.Drought_48_hr	5.76378e-06	Drought	Site2	48hr	Drought_48hr	Bacteria	Phylum < 2%
1853	x500	X3300044945.Drought_6hr	5.70547e-06	Drought	Site3	6hr	Drought_6hr	Bacteria	Phylum < 2%
1671	x3314	X3300048099.Pre_drought_0hr	5.66707e-06	PreDrought	Site1	0hr	PreDrought_0hr	Bacteria	Phylum < 2%
2438	x744	X3300045466.Pre_drought_0hr	5.52102e-06	PreDrought	Site2	0hr	PreDrought_0hr	Bacteria	Phylum < 2%
1321	x3176	X3300045473.Drought_48_hr	5.52079e-06	Drought	Site2	48hr	Drought_48hr	Bacteria	Phylum < 2%
1302	x3176	X3300045469.Drought_0hr	5.50381e-06	Drought	Site2	0hr	Drought_0hr	Bacteria	Phylum < 2%
2049	x529	X3300048092.Pre_drought_0hr	5.29704e-06	PreDrought	Site1	0hr	PreDrought_0hr	Archaea	Phylum < 2%
1956	x509	X3300049512.Drought_0hr	5.13199e-06	Drought	Site3	0hr	Drought_0hr	Bacteria	Phylum < 2%
800	x2733	X3300045461.Pre_drought_0hr	5.09976e-06	PreDrought	Site2	0hr	PreDrought_0hr	Bacteria	Phylum < 2%
1930	x509	X3300044942.Pre_drought_6hr	5.09702e-06	PreDrought	Site3	6hr	PreDrought_6hr	Bacteria	Phylum < 2%
1954	x509	X3300049628.Drought_0hr	5.04124e-06	Drought	Site1	0hr	Drought_0hr	Bacteria	Phylum < 2%
1895	x502	X3300045471.Drought_6hr	4.86409e-06	Drought	Site3	6hr	Drought_6hr	Bacteria	Phylum < 2%
2080	x534	X3300045458.Pre_Drought_48hr	4.81018e-06	PreDrought	Site1	48hr	PreDrought_48hr	Archaea	Phylum < 2%
1949	x509	X3300048095.Drought_6hr	4.78929e-06	Drought	Site1	6hr	Drought_6hr	Bacteria	Phylum < 2%
2339	x579	X3300049628.Drought_0hr	4.65345e-06	Drought	Site1	0hr	Drought_0hr	Bacteria	Phylum < 2%
2081	x534	X3300048099.Pre_drought_0hr	4.63669e-06	PreDrought	Site1	0hr	PreDrought_0hr	Archaea	Phylum < 2%
1947	x509	X3300048094.Pre_Drought_48hr	4.63282e-06	PreDrought	Site1	48hr	PreDrought_48hr	Bacteria	Phylum < 2%
1937	x509	X3300049511.Drought_6hr	4.60751e-06	Drought	Site2	6hr	Drought_6hr	Bacteria	Phylum < 2%
911	x2910	X3300045464.Drought_0hr	4.51867e-06	Drought	Site2	0hr	Drought_0hr	Archaea	Phylum < 2%
1923	x502	X3300049512.Drought_0hr	4.49049e-06	Drought	Site3	0hr	Drought_0hr	Bacteria	Phylum < 2%
1936	x509	X3300049557.Drought_48_hr	4.4172e-06	Drought	Site3	48hr	Drought_48hr	Bacteria	Phylum < 2%
1903	x502	X3300044944.Pre_drought_0hr	4.38881e-06	PreDrought	Site3	0hr	PreDrought_0hr	Bacteria	Phylum < 2%
1893	x502	X3300045469.Drought_0hr	4.28074e-06	Drought	Site2	0hr	Drought_0hr	Bacteria	Phylum < 2%
2040	x529	X3300045469.Drought_0hr	4.28074e-06	Drought	Site2	0hr	Drought_0hr	Archaea	Phylum < 2%
2085	x534	X3300049511.Drought_6hr	4.25309e-06	Drought	Site2	6hr	Drought_6hr	Archaea	Phylum < 2%
31	x1067	X3300045460.Drought_48_hr	3.98043e-06	Drought	Site1	48hr	Drought_48hr	Bacteria	Phylum < 2%
1910	x502	X3300045460.Drought_48_hr	3.98043e-06	Drought	Site1	48hr	Drought_48hr	Bacteria	Phylum < 2%
804	x2733	X3300045471.Drought_6hr	3.97971e-06	Drought	Site3	6hr	Drought_6hr	Bacteria	Phylum < 2%
2033	x529	X3300045461.Pre_drought_0hr	3.92289e-06	PreDrought	Site2	0hr	PreDrought_0hr	Archaea	Phylum < 2%
2056	x529	X3300049628.Drought_0hr	3.87787e-06	Drought	Site1	0hr	Drought_0hr	Archaea	Phylum < 2%
2093	x534	X3300049628.Drought_0hr	3.87787e-06	Drought	Site1	0hr	Drought_0hr	Archaea	Phylum < 2%
2086	x534	X3300048095.Drought_6hr	3.51214e-06	Drought	Site1	6hr	Drought_6hr	Archaea	Phylum < 2%
1914	x502	X3300049628.Drought_0hr	3.49009e-06	Drought	Site1	0hr	Drought_0hr	Bacteria	Phylum < 2%
2262	x562	X3300048096.Drought_48_hr	3.37114e-06	Drought	Site1	48hr	Drought_48hr	Bacteria	Phylum < 2%
793	x2733	X3300045460.Drought_48_hr	3.31702e-06	Drought	Site1	48hr	Drought_48hr	Bacteria	Phylum < 2%
932	x2910	X3300045460.Drought_48_hr	3.31702e-06	Drought	Site1	48hr	Drought_48hr	Archaea	Phylum < 2%
787	x2733	X3300049557.Drought_48_hr	3.3129e-06	Drought	Site3	48hr	Drought_48hr	Bacteria	Phylum < 2%
1851	x500	X3300045462.Pre_drought_6hr	3.29033e-06	PreDrought	Site2	6hr	PreDrought_6hr	Bacteria	Phylum < 2%
1305	x3176	X3300044942.Pre_drought_6hr	3.21334e-06	PreDrought	Site3	6hr	PreDrought_6hr	Bacteria	Phylum < 2%
1847	x500	X3300048099.Pre_drought_0hr	3.09113e-06	PreDrought	Site1	0hr	PreDrought_0hr	Bacteria	Phylum < 2%
1666	x3314	X3300048094.Pre_Drought_48hr	2.94816e-06	PreDrought	Site1	48hr	PreDrought_48hr	Bacteria	Phylum < 2%
1918	x502	X3300045472.Drought_48_hr	2.94384e-06	Drought	Site3	48hr	Drought_48hr	Bacteria	Phylum < 2%
1897	x502	X3300045458.Pre_Drought_48hr	2.78484e-06	PreDrought	Site1	48hr	PreDrought_48hr	Bacteria	Phylum < 2%
1762	x481	X3300045464.Drought_0hr	2.78072e-06	Drought	Site2	0hr	Drought_0hr	Bacteria	Phylum < 2%
1757	x481	X3300045473.Drought_48_hr	2.76039e-06	Drought	Site2	48hr	Drought_48hr	Bacteria	Phylum < 2%
1940	x509	X3300045473.Drought_48_hr	2.76039e-06	Drought	Site2	48hr	Drought_48hr	Bacteria	Phylum < 2%
1320	x3176	X3300044943.Pre_Drought_48hr	2.67498e-06	PreDrought	Site3	48hr	PreDrought_48hr	Bacteria	Phylum < 2%
2100	x534	X3300049512.Drought_0hr	2.566e-06	Drought	Site3	0hr	Drought_0hr	Archaea	Phylum < 2%
2318	x579	X3300045469.Drought_0hr	2.44614e-06	Drought	Site2	0hr	Drought_0hr	Bacteria	Phylum < 2%
1846	x500	X3300049628.Drought_0hr	2.32672e-06	Drought	Site1	0hr	Drought_0hr	Bacteria	Phylum < 2%
2096	x534	X3300049557.Drought_48_hr	2.2086e-06	Drought	Site3	48hr	Drought_48hr	Archaea	Phylum < 2%
2522	x992	X3300045464.Drought_0hr	2.08554e-06	Drought	Site2	0hr	Drought_0hr	Bacteria	Phylum < 2%
930	x2910	X3300045467.Pre_drought_6hr	2.08228e-06	PreDrought	Site2	6hr	PreDrought_6hr	Archaea	Phylum < 2%
2253	x562	X3300045460.Drought_48_hr	1.99021e-06	Drought	Site1	48hr	Drought_48hr	Bacteria	Phylum < 2%
2268	x562	X3300049628.Drought_0hr	1.93894e-06	Drought	Site1	0hr	Drought_0hr	Bacteria	Phylum < 2%
1779	x481	X3300049512.Drought_0hr	1.9245e-06	Drought	Site3	0hr	Drought_0hr	Bacteria	Phylum < 2%
2248	x562	X3300048095.Drought_6hr	1.91571e-06	Drought	Site1	6hr	Drought_6hr	Bacteria	Phylum < 2%
1047	x3147	X3300048092.Pre_drought_0hr	1.8918e-06	PreDrought	Site1	0hr	PreDrought_0hr	Bacteria	Phylum < 2%
2097	x534	X3300048092.Pre_drought_0hr	1.8918e-06	PreDrought	Site1	0hr	PreDrought_0hr	Archaea	Phylum < 2%
2275	x562	X3300048092.Pre_drought_0hr	1.8918e-06	PreDrought	Site1	0hr	PreDrought_0hr	Bacteria	Phylum < 2%
1018	x3147	X3300048100.Pre_drought_6hr	1.86588e-06	PreDrought	Site1	6hr	PreDrought_6hr	Bacteria	Phylum < 2%
2254	x562	X3300044943.Pre_Drought_48hr	1.78332e-06	PreDrought	Site3	48hr	PreDrought_48hr	Bacteria	Phylum < 2%
1849	x500	X3300049557.Drought_48_hr	1.65645e-06	Drought	Site3	48hr	Drought_48hr	Bacteria	Phylum < 2%
2249	x562	X3300049557.Drought_48_hr	1.65645e-06	Drought	Site3	48hr	Drought_48hr	Bacteria	Phylum < 2%
937	x2910	X3300045462.Pre_drought_6hr	1.64516e-06	PreDrought	Site2	6hr	PreDrought_6hr	Archaea	Phylum < 2%
2446	x744	X3300045473.Drought_48_hr	1.57737e-06	Drought	Site2	48hr	Drought_48hr	Bacteria	Phylum < 2%
2259	x562	X3300048099.Pre_drought_0hr	1.54556e-06	PreDrought	Site1	0hr	PreDrought_0hr	Bacteria	Phylum < 2%
1835	x500	X3300045467.Pre_drought_6hr	1.38818e-06	PreDrought	Site2	6hr	PreDrought_6hr	Bacteria	Phylum < 2%
1325	x3176	X3300049512.Drought_0hr	1.283e-06	Drought	Site3	0hr	Drought_0hr	Bacteria	Phylum < 2%
2087	x534	X3300045462.Pre_drought_6hr	1.27957e-06	PreDrought	Site2	6hr	PreDrought_6hr	Archaea	Phylum < 2%
1322	x3176	X3300045458.Pre_Drought_48hr	1.26584e-06	PreDrought	Site1	48hr	PreDrought_48hr	Bacteria	Phylum < 2%
2269	x562	X3300045472.Drought_48_hr	1.26164e-06	Drought	Site3	48hr	Drought_48hr	Bacteria	Phylum < 2%
805	x2733	X3300045473.Drought_48_hr	1.18303e-06	Drought	Site2	48hr	Drought_48hr	Bacteria	Phylum < 2%
1329	x3176	X3300049628.Drought_0hr	1.16336e-06	Drought	Site1	0hr	Drought_0hr	Bacteria	Phylum < 2%
1925	x502	X3300045462.Pre_drought_6hr	1.09678e-06	PreDrought	Site2	6hr	PreDrought_6hr	Bacteria	Phylum < 2%
1314	x3176	X3300049511.Drought_6hr	1.06327e-06	Drought	Site2	6hr	Drought_6hr	Bacteria	Phylum < 2%
1917	x502	X3300045467.Pre_drought_6hr	1.04114e-06	PreDrought	Site2	6hr	PreDrought_6hr	Bacteria	Phylum < 2%
1904	x502	X3300044942.Pre_drought_6hr	9.97242e-07	PreDrought	Site3	6hr	PreDrought_6hr	Bacteria	Phylum < 2%
1921	x502	X3300048095.Drought_6hr	9.57857e-07	Drought	Site1	6hr	Drought_6hr	Bacteria	Phylum < 2%
2250	x562	X3300049511.Drought_6hr	7.08848e-07	Drought	Site2	6hr	Drought_6hr	Bacteria	Phylum < 2%
22	x1067	X3300048051.Drought_0hr	0	Drought	Site1	0hr	Drought_0hr	Bacteria	Phylum < 2%
82	x1131	X3300045459.Drought_6hr	0	Drought	Site1	6hr	Drought_6hr	Bacteria	Phylum < 2%
92	x1131	X3300048051.Drought_0hr	0	Drought	Site1	0hr	Drought_0hr	Bacteria	Phylum < 2%
97	x1131	X3300048054.Drought_0hr	0	Drought	Site3	0hr	Drought_0hr	Bacteria	Phylum < 2%
101	x1131	X3300045468.Pre_Drought_48hr	0	PreDrought	Site2	48hr	PreDrought_48hr	Bacteria	Phylum < 2%
223	x1554	X3300048053.Pre_Drought_48hr	0	PreDrought	Site3	48hr	PreDrought_48hr	Bacteria	Phylum < 2%
415	x17	X3300048053.Pre_Drought_48hr	0	PreDrought	Site3	48hr	PreDrought_48hr	Bacteria	Phylum < 2%
491	x1764	X3300045459.Drought_6hr	0	Drought	Site1	6hr	Drought_6hr	Archaea	Phylum < 2%
492	x1764	X3300048054.Drought_0hr	0	Drought	Site3	0hr	Drought_0hr	Archaea	Phylum < 2%
494	x1764	X3300045464.Drought_0hr	0	Drought	Site2	0hr	Drought_0hr	Archaea	Phylum < 2%
507	x1764	X3300048051.Drought_0hr	0	Drought	Site1	0hr	Drought_0hr	Archaea	Phylum < 2%
510	x1764	X3300048052.Pre_drought_0hr	0	PreDrought	Site3	0hr	PreDrought_0hr	Archaea	Phylum < 2%
515	x1764	X3300048053.Pre_Drought_48hr	0	PreDrought	Site3	48hr	PreDrought_48hr	Archaea	Phylum < 2%
516	x1764	X3300045468.Pre_Drought_48hr	0	PreDrought	Site2	48hr	PreDrought_48hr	Archaea	Phylum < 2%
777	x2733	X3300048052.Pre_drought_0hr	0	PreDrought	Site3	0hr	PreDrought_0hr	Bacteria	Phylum < 2%
778	x2733	X3300045470.Drought_6hr	0	Drought	Site2	6hr	Drought_6hr	Bacteria	Phylum < 2%
779	x2733	X3300045465.Drought_48_hr	0	Drought	Site2	48hr	Drought_48hr	Bacteria	Phylum < 2%
783	x2733	X3300048051.Drought_0hr	0	Drought	Site1	0hr	Drought_0hr	Bacteria	Phylum < 2%
797	x2733	X3300048053.Pre_Drought_48hr	0	PreDrought	Site3	48hr	PreDrought_48hr	Bacteria	Phylum < 2%
841	x2786	X3300045459.Drought_6hr	0	Drought	Site1	6hr	Drought_6hr	Archaea	Phylum < 2%
913	x2910	X3300048051.Drought_0hr	0	Drought	Site1	0hr	Drought_0hr	Archaea	Phylum < 2%
920	x2910	X3300045459.Drought_6hr	0	Drought	Site1	6hr	Drought_6hr	Archaea	Phylum < 2%
923	x2910	X3300048053.Pre_Drought_48hr	0	PreDrought	Site3	48hr	PreDrought_48hr	Archaea	Phylum < 2%
924	x2910	X3300045468.Pre_Drought_48hr	0	PreDrought	Site2	48hr	PreDrought_48hr	Archaea	Phylum < 2%
929	x2910	X3300048052.Pre_drought_0hr	0	PreDrought	Site3	0hr	PreDrought_0hr	Archaea	Phylum < 2%
931	x2910	X3300045465.Drought_48_hr	0	Drought	Site2	48hr	Drought_48hr	Archaea	Phylum < 2%
941	x2910	X3300048054.Drought_0hr	0	Drought	Site3	0hr	Drought_0hr	Archaea	Phylum < 2%
992	x3044	X3300048051.Drought_0hr	0	Drought	Site1	0hr	Drought_0hr	Bacteria	Phylum < 2%
999	x3044	X3300048052.Pre_drought_0hr	0	PreDrought	Site3	0hr	PreDrought_0hr	Bacteria	Phylum < 2%
1016	x3147	X3300044944.Pre_drought_0hr	0	PreDrought	Site3	0hr	PreDrought_0hr	Bacteria	Phylum < 2%
1017	x3147	X3300045460.Drought_48_hr	0	Drought	Site1	48hr	Drought_48hr	Bacteria	Phylum < 2%
1019	x3147	X3300045465.Drought_48_hr	0	Drought	Site2	48hr	Drought_48hr	Bacteria	Phylum < 2%
1020	x3147	X3300045469.Drought_0hr	0	Drought	Site2	0hr	Drought_0hr	Bacteria	Phylum < 2%
1021	x3147	X3300045468.Pre_Drought_48hr	0	PreDrought	Site2	48hr	PreDrought_48hr	Bacteria	Phylum < 2%
1022	x3147	X3300044942.Pre_drought_6hr	0	PreDrought	Site3	6hr	PreDrought_6hr	Bacteria	Phylum < 2%
1023	x3147	X3300045459.Drought_6hr	0	Drought	Site1	6hr	Drought_6hr	Bacteria	Phylum < 2%
1024	x3147	X3300049557.Drought_48_hr	0	Drought	Site3	48hr	Drought_48hr	Bacteria	Phylum < 2%
1025	x3147	X3300049511.Drought_6hr	0	Drought	Site2	6hr	Drought_6hr	Bacteria	Phylum < 2%
1026	x3147	X3300045464.Drought_0hr	0	Drought	Site2	0hr	Drought_0hr	Bacteria	Phylum < 2%
1027	x3147	X3300048052.Pre_drought_0hr	0	PreDrought	Site3	0hr	PreDrought_0hr	Bacteria	Phylum < 2%
1028	x3147	X3300045470.Drought_6hr	0	Drought	Site2	6hr	Drought_6hr	Bacteria	Phylum < 2%
1029	x3147	X3300044945.Drought_6hr	0	Drought	Site3	6hr	Drought_6hr	Bacteria	Phylum < 2%
1030	x3147	X3300044943.Pre_Drought_48hr	0	PreDrought	Site3	48hr	PreDrought_48hr	Bacteria	Phylum < 2%
1031	x3147	X3300049628.Drought_0hr	0	Drought	Site1	0hr	Drought_0hr	Bacteria	Phylum < 2%
1033	x3147	X3300048051.Drought_0hr	0	Drought	Site1	0hr	Drought_0hr	Bacteria	Phylum < 2%
1034	x3147	X3300048053.Pre_Drought_48hr	0	PreDrought	Site3	48hr	PreDrought_48hr	Bacteria	Phylum < 2%
1035	x3147	X3300045466.Pre_drought_0hr	0	PreDrought	Site2	0hr	PreDrought_0hr	Bacteria	Phylum < 2%
1036	x3147	X3300045461.Pre_drought_0hr	0	PreDrought	Site2	0hr	PreDrought_0hr	Bacteria	Phylum < 2%
1037	x3147	X3300045458.Pre_Drought_48hr	0	PreDrought	Site1	48hr	PreDrought_48hr	Bacteria	Phylum < 2%
1038	x3147	X3300045462.Pre_drought_6hr	0	PreDrought	Site2	6hr	PreDrought_6hr	Bacteria	Phylum < 2%
1040	x3147	X3300045472.Drought_48_hr	0	Drought	Site3	48hr	Drought_48hr	Bacteria	Phylum < 2%
1041	x3147	X3300045467.Pre_drought_6hr	0	PreDrought	Site2	6hr	PreDrought_6hr	Bacteria	Phylum < 2%
1042	x3147	X3300048095.Drought_6hr	0	Drought	Site1	6hr	Drought_6hr	Bacteria	Phylum < 2%
1043	x3147	X3300045473.Drought_48_hr	0	Drought	Site2	48hr	Drought_48hr	Bacteria	Phylum < 2%
1044	x3147	X3300045471.Drought_6hr	0	Drought	Site3	6hr	Drought_6hr	Bacteria	Phylum < 2%
1045	x3147	X3300049512.Drought_0hr	0	Drought	Site3	0hr	Drought_0hr	Bacteria	Phylum < 2%
1049	x3147	X3300045463.Pre_Drought_48hr	0	PreDrought	Site2	48hr	PreDrought_48hr	Bacteria	Phylum < 2%
1050	x3147	X3300048054.Drought_0hr	0	Drought	Site3	0hr	Drought_0hr	Bacteria	Phylum < 2%
1051	x3152	X3300045459.Drought_6hr	0	Drought	Site1	6hr	Drought_6hr	Bacteria	Phylum < 2%
1052	x3152	X3300045470.Drought_6hr	0	Drought	Site2	6hr	Drought_6hr	Bacteria	Phylum < 2%
1053	x3152	X3300045460.Drought_48_hr	0	Drought	Site1	48hr	Drought_48hr	Bacteria	Phylum < 2%
1054	x3152	X3300045464.Drought_0hr	0	Drought	Site2	0hr	Drought_0hr	Bacteria	Phylum < 2%
1055	x3152	X3300045466.Pre_drought_0hr	0	PreDrought	Site2	0hr	PreDrought_0hr	Bacteria	Phylum < 2%
1056	x3152	X3300045467.Pre_drought_6hr	0	PreDrought	Site2	6hr	PreDrought_6hr	Bacteria	Phylum < 2%
1057	x3152	X3300045465.Drought_48_hr	0	Drought	Site2	48hr	Drought_48hr	Bacteria	Phylum < 2%
1058	x3152	X3300049511.Drought_6hr	0	Drought	Site2	6hr	Drought_6hr	Bacteria	Phylum < 2%
1062	x3152	X3300048051.Drought_0hr	0	Drought	Site1	0hr	Drought_0hr	Bacteria	Phylum < 2%
1063	x3152	X3300045469.Drought_0hr	0	Drought	Site2	0hr	Drought_0hr	Bacteria	Phylum < 2%
1064	x3152	X3300045463.Pre_Drought_48hr	0	PreDrought	Site2	48hr	PreDrought_48hr	Bacteria	Phylum < 2%
1065	x3152	X3300045461.Pre_drought_0hr	0	PreDrought	Site2	0hr	PreDrought_0hr	Bacteria	Phylum < 2%
1066	x3152	X3300044942.Pre_drought_6hr	0	PreDrought	Site3	6hr	PreDrought_6hr	Bacteria	Phylum < 2%
1069	x3152	X3300045472.Drought_48_hr	0	Drought	Site3	48hr	Drought_48hr	Bacteria	Phylum < 2%
1070	x3152	X3300045462.Pre_drought_6hr	0	PreDrought	Site2	6hr	PreDrought_6hr	Bacteria	Phylum < 2%
1072	x3152	X3300044943.Pre_Drought_48hr	0	PreDrought	Site3	48hr	PreDrought_48hr	Bacteria	Phylum < 2%
1074	x3152	X3300049512.Drought_0hr	0	Drought	Site3	0hr	Drought_0hr	Bacteria	Phylum < 2%
1075	x3152	X3300044944.Pre_drought_0hr	0	PreDrought	Site3	0hr	PreDrought_0hr	Bacteria	Phylum < 2%
1076	x3152	X3300045471.Drought_6hr	0	Drought	Site3	6hr	Drought_6hr	Bacteria	Phylum < 2%
1077	x3152	X3300045468.Pre_Drought_48hr	0	PreDrought	Site2	48hr	PreDrought_48hr	Bacteria	Phylum < 2%
1078	x3152	X3300049628.Drought_0hr	0	Drought	Site1	0hr	Drought_0hr	Bacteria	Phylum < 2%
1080	x3152	X3300049557.Drought_48_hr	0	Drought	Site3	48hr	Drought_48hr	Bacteria	Phylum < 2%
1081	x3152	X3300048054.Drought_0hr	0	Drought	Site3	0hr	Drought_0hr	Bacteria	Phylum < 2%
1082	x3152	X3300048095.Drought_6hr	0	Drought	Site1	6hr	Drought_6hr	Bacteria	Phylum < 2%
1083	x3152	X3300044945.Drought_6hr	0	Drought	Site3	6hr	Drought_6hr	Bacteria	Phylum < 2%
1084	x3152	X3300045458.Pre_Drought_48hr	0	PreDrought	Site1	48hr	PreDrought_48hr	Bacteria	Phylum < 2%
1085	x3152	X3300045473.Drought_48_hr	0	Drought	Site2	48hr	Drought_48hr	Bacteria	Phylum < 2%
1086	x3153	X3300045464.Drought_0hr	0	Drought	Site2	0hr	Drought_0hr	Archaea	Phylum < 2%
1087	x3153	X3300045465.Drought_48_hr	0	Drought	Site2	48hr	Drought_48hr	Archaea	Phylum < 2%
1089	x3153	X3300048052.Pre_drought_0hr	0	PreDrought	Site3	0hr	PreDrought_0hr	Archaea	Phylum < 2%
1090	x3153	X3300045469.Drought_0hr	0	Drought	Site2	0hr	Drought_0hr	Archaea	Phylum < 2%
1091	x3153	X3300045471.Drought_6hr	0	Drought	Site3	6hr	Drought_6hr	Archaea	Phylum < 2%
1092	x3153	X3300045470.Drought_6hr	0	Drought	Site2	6hr	Drought_6hr	Archaea	Phylum < 2%
1093	x3153	X3300044942.Pre_drought_6hr	0	PreDrought	Site3	6hr	PreDrought_6hr	Archaea	Phylum < 2%
1094	x3153	X3300044944.Pre_drought_0hr	0	PreDrought	Site3	0hr	PreDrought_0hr	Archaea	Phylum < 2%
1095	x3153	X3300049511.Drought_6hr	0	Drought	Site2	6hr	Drought_6hr	Archaea	Phylum < 2%
1096	x3153	X3300045472.Drought_48_hr	0	Drought	Site3	48hr	Drought_48hr	Archaea	Phylum < 2%
1097	x3153	X3300045467.Pre_drought_6hr	0	PreDrought	Site2	6hr	PreDrought_6hr	Archaea	Phylum < 2%
1099	x3153	X3300045460.Drought_48_hr	0	Drought	Site1	48hr	Drought_48hr	Archaea	Phylum < 2%
1102	x3153	X3300045459.Drought_6hr	0	Drought	Site1	6hr	Drought_6hr	Archaea	Phylum < 2%
1103	x3153	X3300048051.Drought_0hr	0	Drought	Site1	0hr	Drought_0hr	Archaea	Phylum < 2%
1104	x3153	X3300045468.Pre_Drought_48hr	0	PreDrought	Site2	48hr	PreDrought_48hr	Archaea	Phylum < 2%
1105	x3153	X3300045466.Pre_drought_0hr	0	PreDrought	Site2	0hr	PreDrought_0hr	Archaea	Phylum < 2%
1106	x3153	X3300049628.Drought_0hr	0	Drought	Site1	0hr	Drought_0hr	Archaea	Phylum < 2%
1107	x3153	X3300049557.Drought_48_hr	0	Drought	Site3	48hr	Drought_48hr	Archaea	Phylum < 2%
1110	x3153	X3300048095.Drought_6hr	0	Drought	Site1	6hr	Drought_6hr	Archaea	Phylum < 2%
1111	x3153	X3300044945.Drought_6hr	0	Drought	Site3	6hr	Drought_6hr	Archaea	Phylum < 2%
1112	x3153	X3300044943.Pre_Drought_48hr	0	PreDrought	Site3	48hr	PreDrought_48hr	Archaea	Phylum < 2%
1113	x3153	X3300045461.Pre_drought_0hr	0	PreDrought	Site2	0hr	PreDrought_0hr	Archaea	Phylum < 2%
1114	x3153	X3300048053.Pre_Drought_48hr	0	PreDrought	Site3	48hr	PreDrought_48hr	Archaea	Phylum < 2%
1115	x3153	X3300045473.Drought_48_hr	0	Drought	Site2	48hr	Drought_48hr	Archaea	Phylum < 2%
1116	x3153	X3300045458.Pre_Drought_48hr	0	PreDrought	Site1	48hr	PreDrought_48hr	Archaea	Phylum < 2%
1117	x3153	X3300045462.Pre_drought_6hr	0	PreDrought	Site2	6hr	PreDrought_6hr	Archaea	Phylum < 2%
1118	x3153	X3300049512.Drought_0hr	0	Drought	Site3	0hr	Drought_0hr	Archaea	Phylum < 2%
1120	x3153	X3300045463.Pre_Drought_48hr	0	PreDrought	Site2	48hr	PreDrought_48hr	Archaea	Phylum < 2%
1121	x3157	X3300045470.Drought_6hr	0	Drought	Site2	6hr	Drought_6hr	Bacteria	Phylum < 2%
1123	x3157	X3300048051.Drought_0hr	0	Drought	Site1	0hr	Drought_0hr	Bacteria	Phylum < 2%
1125	x3157	X3300049511.Drought_6hr	0	Drought	Site2	6hr	Drought_6hr	Bacteria	Phylum < 2%
1126	x3157	X3300044942.Pre_drought_6hr	0	PreDrought	Site3	6hr	PreDrought_6hr	Bacteria	Phylum < 2%
1127	x3157	X3300045465.Drought_48_hr	0	Drought	Site2	48hr	Drought_48hr	Bacteria	Phylum < 2%
1128	x3157	X3300044943.Pre_Drought_48hr	0	PreDrought	Site3	48hr	PreDrought_48hr	Bacteria	Phylum < 2%
1129	x3157	X3300045459.Drought_6hr	0	Drought	Site1	6hr	Drought_6hr	Bacteria	Phylum < 2%
1132	x3157	X3300045472.Drought_48_hr	0	Drought	Site3	48hr	Drought_48hr	Bacteria	Phylum < 2%
1133	x3157	X3300045464.Drought_0hr	0	Drought	Site2	0hr	Drought_0hr	Bacteria	Phylum < 2%
1134	x3157	X3300045461.Pre_drought_0hr	0	PreDrought	Site2	0hr	PreDrought_0hr	Bacteria	Phylum < 2%
1135	x3157	X3300044944.Pre_drought_0hr	0	PreDrought	Site3	0hr	PreDrought_0hr	Bacteria	Phylum < 2%
1137	x3157	X3300049628.Drought_0hr	0	Drought	Site1	0hr	Drought_0hr	Bacteria	Phylum < 2%
1138	x3157	X3300049512.Drought_0hr	0	Drought	Site3	0hr	Drought_0hr	Bacteria	Phylum < 2%
1139	x3157	X3300045462.Pre_drought_6hr	0	PreDrought	Site2	6hr	PreDrought_6hr	Bacteria	Phylum < 2%
1140	x3157	X3300045460.Drought_48_hr	0	Drought	Site1	48hr	Drought_48hr	Bacteria	Phylum < 2%
1141	x3157	X3300045471.Drought_6hr	0	Drought	Site3	6hr	Drought_6hr	Bacteria	Phylum < 2%
1142	x3157	X3300045469.Drought_0hr	0	Drought	Site2	0hr	Drought_0hr	Bacteria	Phylum < 2%
1144	x3157	X3300045473.Drought_48_hr	0	Drought	Site2	48hr	Drought_48hr	Bacteria	Phylum < 2%
1146	x3157	X3300045458.Pre_Drought_48hr	0	PreDrought	Site1	48hr	PreDrought_48hr	Bacteria	Phylum < 2%
1147	x3157	X3300049557.Drought_48_hr	0	Drought	Site3	48hr	Drought_48hr	Bacteria	Phylum < 2%
1148	x3157	X3300044945.Drought_6hr	0	Drought	Site3	6hr	Drought_6hr	Bacteria	Phylum < 2%
1149	x3157	X3300045466.Pre_drought_0hr	0	PreDrought	Site2	0hr	PreDrought_0hr	Bacteria	Phylum < 2%
1150	x3157	X3300045467.Pre_drought_6hr	0	PreDrought	Site2	6hr	PreDrought_6hr	Bacteria	Phylum < 2%
1152	x3157	X3300048095.Drought_6hr	0	Drought	Site1	6hr	Drought_6hr	Bacteria	Phylum < 2%
1154	x3157	X3300045463.Pre_Drought_48hr	0	PreDrought	Site2	48hr	PreDrought_48hr	Bacteria	Phylum < 2%
1155	x3157	X3300045468.Pre_Drought_48hr	0	PreDrought	Site2	48hr	PreDrought_48hr	Bacteria	Phylum < 2%
1157	x3160	X3300049511.Drought_6hr	0	Drought	Site2	6hr	Drought_6hr	Bacteria	Phylum < 2%
1158	x3160	X3300045460.Drought_48_hr	0	Drought	Site1	48hr	Drought_48hr	Bacteria	Phylum < 2%
1161	x3160	X3300044943.Pre_Drought_48hr	0	PreDrought	Site3	48hr	PreDrought_48hr	Bacteria	Phylum < 2%
1162	x3160	X3300044942.Pre_drought_6hr	0	PreDrought	Site3	6hr	PreDrought_6hr	Bacteria	Phylum < 2%
1163	x3160	X3300044944.Pre_drought_0hr	0	PreDrought	Site3	0hr	PreDrought_0hr	Bacteria	Phylum < 2%
1164	x3160	X3300045459.Drought_6hr	0	Drought	Site1	6hr	Drought_6hr	Bacteria	Phylum < 2%
1165	x3160	X3300045464.Drought_0hr	0	Drought	Site2	0hr	Drought_0hr	Bacteria	Phylum < 2%
1166	x3160	X3300045470.Drought_6hr	0	Drought	Site2	6hr	Drought_6hr	Bacteria	Phylum < 2%
[truncated: 556 more rows]

## Sheet: metaT-phylum-F
	OTU	Sample	Abundance	Condition	Site	Time	Condition_Time	Kingdom	Phylum	sub_kingdom
1	x1128	X3300048096.Drought_48_hr	0.0889748	Drought	Site1	48hr	Drought_48hr	Eukaryota	Ascomycota	fungi
2	x1128	X3300045468.Pre_Drought_48hr	0.0562624	PreDrought	Site2	48hr	PreDrought_48hr	Eukaryota	Ascomycota	fungi
3	x1128	X3300045465.Drought_48_hr	0.0233529	Drought	Site2	48hr	Drought_48hr	Eukaryota	Ascomycota	fungi
4	x1128	X3300049557.Drought_48_hr	0.0226165	Drought	Site3	48hr	Drought_48hr	Eukaryota	Ascomycota	fungi
5	x1128	X3300045462.Pre_drought_6hr	0.0117351	PreDrought	Site2	6hr	PreDrought_6hr	Eukaryota	Ascomycota	fungi
6	x1128	X3300045460.Drought_48_hr	0.0113955	Drought	Site1	48hr	Drought_48hr	Eukaryota	Ascomycota	fungi
7	x1128	X3300045473.Drought_48_hr	0.00711459	Drought	Site2	48hr	Drought_48hr	Eukaryota	Ascomycota	fungi
8	x1198	X3300048100.Pre_drought_6hr	0.00617179	PreDrought	Site1	6hr	PreDrought_6hr	Eukaryota	Chytridiomycota	fungi
9	x1198	X3300045458.Pre_Drought_48hr	0.00512802	PreDrought	Site1	48hr	PreDrought_48hr	Eukaryota	Chytridiomycota	fungi
10	x1128	X3300045464.Drought_0hr	0.00481833	Drought	Site2	0hr	Drought_0hr	Eukaryota	Ascomycota	fungi
11	x1128	X3300045470.Drought_6hr	0.00452097	Drought	Site2	6hr	Drought_6hr	Eukaryota	Ascomycota	fungi
12	x3004	X3300048052.Pre_drought_0hr	0.00449677	PreDrought	Site3	0hr	PreDrought_0hr	Eukaryota	Basidiomycota	fungi
13	x1128	X3300045463.Pre_Drought_48hr	0.00323025	PreDrought	Site2	48hr	PreDrought_48hr	Eukaryota	Ascomycota	fungi
14	x1128	X3300049512.Drought_0hr	0.00222543	Drought	Site3	0hr	Drought_0hr	Eukaryota	Ascomycota	fungi
15	x3004	X3300045465.Drought_48_hr	0.00186112	Drought	Site2	48hr	Drought_48hr	Eukaryota	Basidiomycota	fungi
16	x3004	X3300045461.Pre_drought_0hr	0.00182203	PreDrought	Site2	0hr	PreDrought_0hr	Eukaryota	Basidiomycota	fungi
17	x1128	X3300045459.Drought_6hr	0.00161365	Drought	Site1	6hr	Drought_6hr	Eukaryota	Ascomycota	fungi
18	x1128	X3300044945.Drought_6hr	0.00145857	Drought	Site3	6hr	Drought_6hr	Eukaryota	Ascomycota	fungi
19	x3004	X3300045471.Drought_6hr	0.00143732	Drought	Site3	6hr	Drought_6hr	Eukaryota	Basidiomycota	fungi
20	x3004	X3300045467.Pre_drought_6hr	0.00119679	PreDrought	Site2	6hr	PreDrought_6hr	Eukaryota	Basidiomycota	fungi
21	x1128	X3300048052.Pre_drought_0hr	0.00118596	PreDrought	Site3	0hr	PreDrought_0hr	Eukaryota	Ascomycota	fungi
22	x1128	X3300048053.Pre_Drought_48hr	0.00115083	PreDrought	Site3	48hr	PreDrought_48hr	Eukaryota	Ascomycota	fungi
23	x3004	X3300045463.Pre_Drought_48hr	0.00113891	PreDrought	Site2	48hr	PreDrought_48hr	Eukaryota	Basidiomycota	fungi
24	x1198	X3300045470.Drought_6hr	0.00110356	Drought	Site2	6hr	Drought_6hr	Eukaryota	Chytridiomycota	fungi
25	x3004	X3300045466.Pre_drought_0hr	0.00106988	PreDrought	Site2	0hr	PreDrought_0hr	Eukaryota	Basidiomycota	fungi
26	x1128	X3300045469.Drought_0hr	0.0010637	Drought	Site2	0hr	Drought_0hr	Eukaryota	Ascomycota	fungi
27	x3004	X3300045470.Drought_6hr	0.00105766	Drought	Site2	6hr	Drought_6hr	Eukaryota	Basidiomycota	fungi
28	x3004	X3300048054.Drought_0hr	0.0010551	Drought	Site3	0hr	Drought_0hr	Eukaryota	Basidiomycota	fungi
29	x3004	X3300048053.Pre_Drought_48hr	0.00103967	PreDrought	Site3	48hr	PreDrought_48hr	Eukaryota	Basidiomycota	fungi
30	x3004	X3300045464.Drought_0hr	0.000926613	Drought	Site2	0hr	Drought_0hr	Eukaryota	Basidiomycota	fungi
31	x1128	X3300044944.Pre_drought_0hr	0.000918671	PreDrought	Site3	0hr	PreDrought_0hr	Eukaryota	Ascomycota	fungi
32	x1128	X3300045471.Drought_6hr	0.000889202	Drought	Site3	6hr	Drought_6hr	Eukaryota	Ascomycota	fungi
33	x3004	X3300049557.Drought_48_hr	0.000822798	Drought	Site3	48hr	Drought_48hr	Eukaryota	Basidiomycota	fungi
34	x3004	X3300045468.Pre_Drought_48hr	0.000813792	PreDrought	Site2	48hr	PreDrought_48hr	Eukaryota	Basidiomycota	fungi
35	x3004	X3300044944.Pre_drought_0hr	0.000805577	PreDrought	Site3	0hr	PreDrought_0hr	Eukaryota	Basidiomycota	fungi
36	x3004	X3300049512.Drought_0hr	0.000781342	Drought	Site3	0hr	Drought_0hr	Eukaryota	Basidiomycota	fungi
37	x3004	X3300044945.Drought_6hr	0.000755215	Drought	Site3	6hr	Drought_6hr	Eukaryota	Basidiomycota	fungi
38	x1128	X3300048094.Pre_Drought_48hr	0.000728522	PreDrought	Site1	48hr	PreDrought_48hr	Eukaryota	Ascomycota	fungi
39	x3004	X3300045469.Drought_0hr	0.000722854	Drought	Site2	0hr	Drought_0hr	Eukaryota	Basidiomycota	fungi
40	x1128	X3300048099.Pre_drought_0hr	0.000690265	PreDrought	Site1	0hr	PreDrought_0hr	Eukaryota	Ascomycota	fungi
41	x1128	X3300045466.Pre_drought_0hr	0.000675335	PreDrought	Site2	0hr	PreDrought_0hr	Eukaryota	Ascomycota	fungi
42	x1128	X3300049511.Drought_6hr	0.000642268	Drought	Site2	6hr	Drought_6hr	Eukaryota	Ascomycota	fungi
43	x1198	X3300048096.Drought_48_hr	0.000635317	Drought	Site1	48hr	Drought_48hr	Eukaryota	Chytridiomycota	fungi
44	x1128	X3300045461.Pre_drought_0hr	0.000577687	PreDrought	Site2	0hr	PreDrought_0hr	Eukaryota	Ascomycota	fungi
45	x1128	X3300048093.Pre_drought_6hr	0.000566395	PreDrought	Site1	6hr	PreDrought_6hr	Eukaryota	Ascomycota	fungi
46	x1128	X3300044943.Pre_Drought_48hr	0.000530542	PreDrought	Site3	48hr	PreDrought_48hr	Eukaryota	Ascomycota	fungi
47	x3004	X3300045473.Drought_48_hr	0.00052998	Drought	Site2	48hr	Drought_48hr	Eukaryota	Basidiomycota	fungi
48	x1198	X3300045466.Pre_drought_0hr	0.000514627	PreDrought	Site2	0hr	PreDrought_0hr	Eukaryota	Chytridiomycota	fungi
49	x3004	X3300048092.Pre_drought_0hr	0.000510901	PreDrought	Site1	0hr	PreDrought_0hr	Eukaryota	Basidiomycota	fungi
50	x1128	X3300048092.Pre_drought_0hr	0.000495522	PreDrought	Site1	0hr	PreDrought_0hr	Eukaryota	Ascomycota	fungi
51	x1128	X3300048100.Pre_drought_6hr	0.000486378	PreDrought	Site1	6hr	PreDrought_6hr	Eukaryota	Ascomycota	fungi
52	x1128	X3300045467.Pre_drought_6hr	0.000472297	PreDrought	Site2	6hr	PreDrought_6hr	Eukaryota	Ascomycota	fungi
53	x1128	X3300049628.Drought_0hr	0.000458613	Drought	Site1	0hr	Drought_0hr	Eukaryota	Ascomycota	fungi
54	x3004	X3300045459.Drought_6hr	0.000457792	Drought	Site1	6hr	Drought_6hr	Eukaryota	Basidiomycota	fungi
55	x3004	X3300045460.Drought_48_hr	0.000455143	Drought	Site1	48hr	Drought_48hr	Eukaryota	Basidiomycota	fungi
56	x1128	X3300045472.Drought_48_hr	0.000448191	Drought	Site3	48hr	Drought_48hr	Eukaryota	Ascomycota	fungi
57	x3004	X3300049511.Drought_6hr	0.000446596	Drought	Site2	6hr	Drought_6hr	Eukaryota	Basidiomycota	fungi
58	x1198	X3300044944.Pre_drought_0hr	0.000438456	PreDrought	Site3	0hr	PreDrought_0hr	Eukaryota	Chytridiomycota	fungi
59	x1128	X3300048054.Drought_0hr	0.000434452	Drought	Site3	0hr	Drought_0hr	Eukaryota	Ascomycota	fungi
60	x1198	X3300048052.Pre_drought_0hr	0.000407674	PreDrought	Site3	0hr	PreDrought_0hr	Eukaryota	Chytridiomycota	fungi
61	x1128	X3300044942.Pre_drought_6hr	0.000407386	PreDrought	Site3	6hr	PreDrought_6hr	Eukaryota	Ascomycota	fungi
62	x3004	X3300048094.Pre_Drought_48hr	0.000406847	PreDrought	Site1	48hr	PreDrought_48hr	Eukaryota	Basidiomycota	fungi
63	x1128	X3300048095.Drought_6hr	0.000404354	Drought	Site1	6hr	Drought_6hr	Eukaryota	Ascomycota	fungi
64	x3004	X3300048100.Pre_drought_6hr	0.000401647	PreDrought	Site1	6hr	PreDrought_6hr	Eukaryota	Basidiomycota	fungi
65	x3004	X3300044943.Pre_Drought_48hr	0.000383871	PreDrought	Site3	48hr	PreDrought_48hr	Eukaryota	Basidiomycota	fungi
66	x3004	X3300048099.Pre_drought_0hr	0.000381718	PreDrought	Site1	0hr	PreDrought_0hr	Eukaryota	Basidiomycota	fungi
67	x3004	X3300045462.Pre_drought_6hr	0.00036419	PreDrought	Site2	6hr	PreDrought_6hr	Eukaryota	Basidiomycota	fungi
68	x3004	X3300048096.Drought_48_hr	0.00036269	Drought	Site1	48hr	Drought_48hr	Eukaryota	Basidiomycota	fungi
69	x3004	X3300044942.Pre_drought_6hr	0.000361754	PreDrought	Site3	6hr	PreDrought_6hr	Eukaryota	Basidiomycota	fungi
70	x1128	X3300045458.Pre_Drought_48hr	0.000325877	PreDrought	Site1	48hr	PreDrought_48hr	Eukaryota	Ascomycota	fungi
71	x1198	X3300045469.Drought_0hr	0.000325708	Drought	Site2	0hr	Drought_0hr	Eukaryota	Chytridiomycota	fungi
72	x3004	X3300045472.Drought_48_hr	0.000304384	Drought	Site3	48hr	Drought_48hr	Eukaryota	Basidiomycota	fungi
73	x1198	X3300048093.Pre_drought_6hr	0.000283197	PreDrought	Site1	6hr	PreDrought_6hr	Eukaryota	Chytridiomycota	fungi
74	x3004	X3300048093.Pre_drought_6hr	0.000266934	PreDrought	Site1	6hr	PreDrought_6hr	Eukaryota	Basidiomycota	fungi
75	x3004	X3300045458.Pre_Drought_48hr	0.000253543	PreDrought	Site1	48hr	PreDrought_48hr	Eukaryota	Basidiomycota	fungi
76	x1128	X3300048051.Drought_0hr	0.00025317	Drought	Site1	0hr	Drought_0hr	Eukaryota	Ascomycota	fungi
77	x1198	X3300048099.Pre_drought_0hr	0.000243563	PreDrought	Site1	0hr	PreDrought_0hr	Eukaryota	Chytridiomycota	fungi
78	x1198	X3300049511.Drought_6hr	0.000229809	Drought	Site2	6hr	Drought_6hr	Eukaryota	Chytridiomycota	fungi
79	x3004	X3300049628.Drought_0hr	0.00020651	Drought	Site1	0hr	Drought_0hr	Eukaryota	Basidiomycota	fungi
80	x1198	X3300048094.Pre_Drought_48hr	0.000203837	PreDrought	Site1	48hr	PreDrought_48hr	Eukaryota	Chytridiomycota	fungi
81	x1198	X3300045462.Pre_drought_6hr	0.000186484	PreDrought	Site2	6hr	PreDrought_6hr	Eukaryota	Chytridiomycota	fungi
82	x1198	X3300048092.Pre_drought_0hr	0.000184179	PreDrought	Site1	0hr	PreDrought_0hr	Eukaryota	Chytridiomycota	fungi
83	x1198	X3300045463.Pre_Drought_48hr	0.000180259	PreDrought	Site2	48hr	PreDrought_48hr	Eukaryota	Chytridiomycota	fungi
84	x1198	X3300045460.Drought_48_hr	0.000178551	Drought	Site1	48hr	Drought_48hr	Eukaryota	Chytridiomycota	fungi
85	x1198	X3300044943.Pre_Drought_48hr	0.000174091	PreDrought	Site3	48hr	PreDrought_48hr	Eukaryota	Chytridiomycota	fungi
86	x1198	X3300048095.Drought_6hr	0.000167472	Drought	Site1	6hr	Drought_6hr	Eukaryota	Chytridiomycota	fungi
87	x3004	X3300048095.Drought_6hr	0.000152827	Drought	Site1	6hr	Drought_6hr	Eukaryota	Basidiomycota	fungi
88	x1198	X3300045467.Pre_drought_6hr	0.000137308	PreDrought	Site2	6hr	PreDrought_6hr	Eukaryota	Chytridiomycota	fungi
89	x1198	X3300048053.Pre_Drought_48hr	0.000117699	PreDrought	Site3	48hr	PreDrought_48hr	Eukaryota	Chytridiomycota	fungi
90	x1198	X3300045461.Pre_drought_0hr	0.00011577	PreDrought	Site2	0hr	PreDrought_0hr	Eukaryota	Chytridiomycota	fungi
91	x1198	X3300048054.Drought_0hr	0.000108613	Drought	Site3	0hr	Drought_0hr	Eukaryota	Chytridiomycota	fungi
92	x1198	X3300049628.Drought_0hr	0.000108044	Drought	Site1	0hr	Drought_0hr	Eukaryota	Chytridiomycota	fungi
93	x3004	X3300048051.Drought_0hr	0.000106447	Drought	Site1	0hr	Drought_0hr	Eukaryota	Basidiomycota	fungi
94	x154	X3300048053.Pre_Drought_48hr	0.000104621	PreDrought	Site3	48hr	PreDrought_48hr	Eukaryota	Blastocladiomycota	fungi
95	x1198	X3300044942.Pre_drought_6hr	9.64312e-05	PreDrought	Site3	6hr	PreDrought_6hr	Eukaryota	Chytridiomycota	fungi
96	x1198	X3300045473.Drought_48_hr	8.88496e-05	Drought	Site2	48hr	Drought_48hr	Eukaryota	Chytridiomycota	fungi
97	x154	X3300044944.Pre_drought_0hr	8.43855e-05	PreDrought	Site3	0hr	PreDrought_0hr	Eukaryota	Blastocladiomycota	fungi
98	x1198	X3300045471.Drought_6hr	8.21952e-05	Drought	Site3	6hr	Drought_6hr	Eukaryota	Chytridiomycota	fungi
99	x1198	X3300045464.Drought_0hr	7.9699e-05	Drought	Site2	0hr	Drought_0hr	Eukaryota	Chytridiomycota	fungi
100	x1198	X3300049512.Drought_0hr	7.80074e-05	Drought	Site3	0hr	Drought_0hr	Eukaryota	Chytridiomycota	fungi
101	x1198	X3300049557.Drought_48_hr	6.87904e-05	Drought	Site3	48hr	Drought_48hr	Eukaryota	Chytridiomycota	fungi
102	x1198	X3300045459.Drought_6hr	6.70248e-05	Drought	Site1	6hr	Drought_6hr	Eukaryota	Chytridiomycota	fungi
103	x1198	X3300045472.Drought_48_hr	5.82774e-05	Drought	Site3	48hr	Drought_48hr	Eukaryota	Chytridiomycota	fungi
104	x154	X3300045469.Drought_0hr	5.81189e-05	Drought	Site2	0hr	Drought_0hr	Eukaryota	Blastocladiomycota	fungi
105	x154	X3300045466.Pre_drought_0hr	5.68798e-05	PreDrought	Site2	0hr	PreDrought_0hr	Eukaryota	Blastocladiomycota	fungi
106	x154	X3300045463.Pre_Drought_48hr	5.23892e-05	PreDrought	Site2	48hr	PreDrought_48hr	Eukaryota	Blastocladiomycota	fungi
107	x154	X3300045461.Pre_drought_0hr	4.19571e-05	PreDrought	Site2	0hr	PreDrought_0hr	Eukaryota	Blastocladiomycota	fungi
108	x154	X3300049512.Drought_0hr	4.05892e-05	Drought	Site3	0hr	Drought_0hr	Eukaryota	Blastocladiomycota	fungi
109	x1198	X3300044945.Drought_6hr	3.88952e-05	Drought	Site3	6hr	Drought_6hr	Eukaryota	Chytridiomycota	fungi
110	x154	X3300045462.Pre_drought_6hr	3.36782e-05	PreDrought	Site2	6hr	PreDrought_6hr	Eukaryota	Blastocladiomycota	fungi
111	x154	X3300048099.Pre_drought_0hr	3.27479e-05	PreDrought	Site1	0hr	PreDrought_0hr	Eukaryota	Blastocladiomycota	fungi
112	x1198	X3300045468.Pre_Drought_48hr	3.23208e-05	PreDrought	Site2	48hr	PreDrought_48hr	Eukaryota	Chytridiomycota	fungi
113	x1198	X3300045465.Drought_48_hr	3.1827e-05	Drought	Site2	48hr	Drought_48hr	Eukaryota	Chytridiomycota	fungi
114	x154	X3300049557.Drought_48_hr	3.06332e-05	Drought	Site3	48hr	Drought_48hr	Eukaryota	Blastocladiomycota	fungi
115	x154	X3300049511.Drought_6hr	2.74503e-05	Drought	Site2	6hr	Drought_6hr	Eukaryota	Blastocladiomycota	fungi
116	x154	X3300045465.Drought_48_hr	2.47543e-05	Drought	Site2	48hr	Drought_48hr	Eukaryota	Blastocladiomycota	fungi
117	x154	X3300045470.Drought_6hr	2.3295e-05	Drought	Site2	6hr	Drought_6hr	Eukaryota	Blastocladiomycota	fungi
118	x154	X3300045467.Pre_drought_6hr	2.31146e-05	PreDrought	Site2	6hr	PreDrought_6hr	Eukaryota	Blastocladiomycota	fungi
119	x154	X3300044943.Pre_Drought_48hr	2.13261e-05	PreDrought	Site3	48hr	PreDrought_48hr	Eukaryota	Blastocladiomycota	fungi
120	x154	X3300048094.Pre_Drought_48hr	1.94328e-05	PreDrought	Site1	48hr	PreDrought_48hr	Eukaryota	Blastocladiomycota	fungi
121	x154	X3300048100.Pre_drought_6hr	1.834e-05	PreDrought	Site1	6hr	PreDrought_6hr	Eukaryota	Blastocladiomycota	fungi
122	x154	X3300049628.Drought_0hr	1.72411e-05	Drought	Site1	0hr	Drought_0hr	Eukaryota	Blastocladiomycota	fungi
123	x154	X3300045473.Drought_48_hr	1.59773e-05	Drought	Site2	48hr	Drought_48hr	Eukaryota	Blastocladiomycota	fungi
124	x154	X3300044942.Pre_drought_6hr	1.44042e-05	PreDrought	Site3	6hr	PreDrought_6hr	Eukaryota	Blastocladiomycota	fungi
125	x154	X3300045458.Pre_Drought_48hr	1.36714e-05	PreDrought	Site1	48hr	PreDrought_48hr	Eukaryota	Blastocladiomycota	fungi
126	x154	X3300048092.Pre_drought_0hr	1.0128e-05	PreDrought	Site1	0hr	PreDrought_0hr	Eukaryota	Blastocladiomycota	fungi
127	x154	X3300048093.Pre_drought_6hr	8.77731e-06	PreDrought	Site1	6hr	PreDrought_6hr	Eukaryota	Blastocladiomycota	fungi
128	x154	X3300044945.Drought_6hr	8.10317e-06	Drought	Site3	6hr	Drought_6hr	Eukaryota	Blastocladiomycota	fungi
129	x154	X3300045472.Drought_48_hr	7.12745e-06	Drought	Site3	48hr	Drought_48hr	Eukaryota	Blastocladiomycota	fungi
130	x154	X3300048095.Drought_6hr	5.09422e-06	Drought	Site1	6hr	Drought_6hr	Eukaryota	Blastocladiomycota	fungi
131	x154	X3300048096.Drought_48_hr	4.86833e-06	Drought	Site1	48hr	Drought_48hr	Eukaryota	Blastocladiomycota	fungi
132	x154	X3300045471.Drought_6hr	4.83501e-06	Drought	Site3	6hr	Drought_6hr	Eukaryota	Blastocladiomycota	fungi
133	x1198	X3300048051.Drought_0hr	0	Drought	Site1	0hr	Drought_0hr	Eukaryota	Chytridiomycota	fungi
134	x154	X3300045468.Pre_Drought_48hr	0	PreDrought	Site2	48hr	PreDrought_48hr	Eukaryota	Blastocladiomycota	fungi
135	x154	X3300048052.Pre_drought_0hr	0	PreDrought	Site3	0hr	PreDrought_0hr	Eukaryota	Blastocladiomycota	fungi
136	x154	X3300045464.Drought_0hr	0	Drought	Site2	0hr	Drought_0hr	Eukaryota	Blastocladiomycota	fungi
137	x154	X3300048054.Drought_0hr	0	Drought	Site3	0hr	Drought_0hr	Eukaryota	Blastocladiomycota	fungi
138	x154	X3300045459.Drought_6hr	0	Drought	Site1	6hr	Drought_6hr	Eukaryota	Blastocladiomycota	fungi
139	x154	X3300048051.Drought_0hr	0	Drought	Site1	0hr	Drought_0hr	Eukaryota	Blastocladiomycota	fungi
140	x154	X3300045460.Drought_48_hr	0	Drought	Site1	48hr	Drought_48hr	Eukaryota	Blastocladiomycota	fungi

## Sheet: metaG-kingdom
	OTU	Sample	Abundance	Condition	Site	Time	Condition_time	Condition_site	Kingdom	Phylum
1871	x3217	X3300045928_PreDrought_Site1_0hr	0.531883	PreDrought	Site1	0hr	PreDrought_0hr	PreDrought_Site1	Bacteria	Proteobacteria
1865	x3217	X3300045929_PreDrought_Site1_48hr	0.524639	PreDrought	Site1	48hr	PreDrought_48hr	PreDrought_Site1	Bacteria	Proteobacteria
1868	x3217	X3300045940_Drought_Site1_0hr	0.515612	Drought	Site1	0hr	Drought_0hr	Drought_Site1	Bacteria	Proteobacteria
1867	x3217	X3300045926_Drought_Site2_48hr	0.506862	Drought	Site2	48hr	Drought_48hr	Drought_Site2	Bacteria	Proteobacteria
1849	x3217	X3300049730_PreDrought_Site1_6hr	0.505761	PreDrought	Site1	6hr	PreDrought_6hr	PreDrought_Site1	Bacteria	Proteobacteria
1856	x3217	X3300045953_Drought_Site3_48hr	0.502791	Drought	Site3	48hr	Drought_48hr	Drought_Site3	Bacteria	Proteobacteria
1851	x3217	X3300045968_PreDrought_Site3_48hr	0.500152	PreDrought	Site3	48hr	PreDrought_48hr	PreDrought_Site3	Bacteria	Proteobacteria
1866	x3217	X3300045965_PreDrought_Site3_48hr	0.498787	PreDrought	Site3	48hr	PreDrought_48hr	PreDrought_Site3	Bacteria	Proteobacteria
1857	x3217	X3300045933_PreDrought_Site2_48hr	0.496591	PreDrought	Site2	48hr	PreDrought_48hr	PreDrought_Site2	Bacteria	Proteobacteria
1841	x3217	X3300045910_PreDrought_Site1_0hr	0.482102	PreDrought	Site1	0hr	PreDrought_0hr	PreDrought_Site1	Bacteria	Proteobacteria
1860	x3217	X3300045920_PreDrought_Site1_48hr	0.479562	PreDrought	Site1	48hr	PreDrought_48hr	PreDrought_Site1	Bacteria	Proteobacteria
1864	x3217	X3300045934_PreDrought_Site3_6hr	0.474263	PreDrought	Site3	6hr	PreDrought_6hr	PreDrought_Site3	Bacteria	Proteobacteria
1858	x3217	X3300045975_PreDrought_Site1_6hr	0.471472	PreDrought	Site1	6hr	PreDrought_6hr	PreDrought_Site1	Bacteria	Proteobacteria
1846	x3217	X3300045964_Drought_Site1_6hr	0.471095	Drought	Site1	6hr	Drought_6hr	Drought_Site1	Bacteria	Proteobacteria
1844	x3217	X3300049731_Drought_Site1_48hr	0.459853	Drought	Site1	48hr	Drought_48hr	Drought_Site1	Bacteria	Proteobacteria
1859	x3217	X3300045930_PreDrought_Site2_6hr	0.459679	PreDrought	Site2	6hr	PreDrought_6hr	PreDrought_Site2	Bacteria	Proteobacteria
1855	x3217	X3300045967_PreDrought_Site3_6hr	0.455268	PreDrought	Site3	6hr	PreDrought_6hr	PreDrought_Site3	Bacteria	Proteobacteria
1850	x3217	X3300045945_PreDrought_Site3_0hr	0.454764	PreDrought	Site3	0hr	PreDrought_0hr	PreDrought_Site3	Bacteria	Proteobacteria
1840	x3217	X3300045941_PreDrought_Site2_0hr	0.44536	PreDrought	Site2	0hr	PreDrought_0hr	PreDrought_Site2	Bacteria	Proteobacteria
1854	x3217	X3300045947_Drought_Site3_6hr	0.443125	Drought	Site3	6hr	Drought_6hr	Drought_Site3	Bacteria	Proteobacteria
1870	x3217	X3300045884_Drought_Site1_6hr	0.439914	Drought	Site1	6hr	Drought_6hr	Drought_Site1	Bacteria	Proteobacteria
1862	x3217	X3300045927_Drought_Site2_6hr	0.436124	Drought	Site2	6hr	Drought_6hr	Drought_Site2	Bacteria	Proteobacteria
1853	x3217	X3300045931_Drought_Site2_0hr	0.433362	Drought	Site2	0hr	Drought_0hr	Drought_Site2	Bacteria	Proteobacteria
1852	x3217	X3300045977_Drought_Site1_0hr	0.431766	Drought	Site1	0hr	Drought_0hr	Drought_Site1	Bacteria	Proteobacteria
1861	x3217	X3300045952_Drought_Site2_6hr	0.431136	Drought	Site2	6hr	Drought_6hr	Drought_Site2	Bacteria	Proteobacteria
1863	x3217	X3300045932_PreDrought_Site2_6hr	0.430695	PreDrought	Site2	6hr	PreDrought_6hr	PreDrought_Site2	Bacteria	Proteobacteria
1872	x3217	X3300049734_Drought_Site3_0hr	0.426022	Drought	Site3	0hr	Drought_0hr	Drought_Site3	Bacteria	Proteobacteria
1847	x3217	X3300045978_Drought_Site1_48hr	0.425277	Drought	Site1	48hr	Drought_48hr	Drought_Site1	Bacteria	Proteobacteria
1843	x3217	X3300046482_Drought_Site3_6hr	0.424858	Drought	Site3	6hr	Drought_6hr	Drought_Site3	Bacteria	Proteobacteria
1839	x3217	X3300049733_Drought_Site2_48hr	0.423891	Drought	Site2	48hr	Drought_48hr	Drought_Site2	Bacteria	Proteobacteria
1848	x3217	X3300045966_PreDrought_Site3_0hr	0.423704	PreDrought	Site3	0hr	PreDrought_0hr	PreDrought_Site3	Bacteria	Proteobacteria
1842	x3217	X3300049732_PreDrought_0hr	0.416765	PreDrought	Site2	0hr	PreDrought_0hr	PreDrought_Site2	Bacteria	Proteobacteria
1869	x3217	X3300045944_PreDrought_Site2_48hr	0.415936	PreDrought	Site2	48hr	PreDrought_48hr	PreDrought_Site2	Bacteria	Proteobacteria
1845	x3217	X3300045936_Drought_Site2_0hr	0.414518	Drought	Site2	0hr	Drought_0hr	Drought_Site2	Bacteria	Proteobacteria
1838	x3217	X3300045946_Drought_Site3_48hr	0.414472	Drought	Site3	48hr	Drought_48hr	Drought_Site3	Bacteria	Proteobacteria
1837	x3217	X3300045955_Drought_Site3_0hr	0.403823	Drought	Site3	0hr	Drought_0hr	Drought_Site3	Bacteria	Proteobacteria
558	x1662	X3300045936_Drought_Site2_0hr	0.318201	Drought	Site2	0hr	Drought_0hr	Drought_Site2	Bacteria	Acidobacteria
553	x1662	X3300045931_Drought_Site2_0hr	0.306235	Drought	Site2	0hr	Drought_0hr	Drought_Site2	Bacteria	Acidobacteria
561	x1662	X3300045932_PreDrought_Site2_6hr	0.303293	PreDrought	Site2	6hr	PreDrought_6hr	PreDrought_Site2	Bacteria	Acidobacteria
554	x1662	X3300049732_PreDrought_0hr	0.298195	PreDrought	Site2	0hr	PreDrought_0hr	PreDrought_Site2	Bacteria	Acidobacteria
568	x1662	X3300045944_PreDrought_Site2_48hr	0.295916	PreDrought	Site2	48hr	PreDrought_48hr	PreDrought_Site2	Bacteria	Acidobacteria
574	x1662	X3300045941_PreDrought_Site2_0hr	0.293763	PreDrought	Site2	0hr	PreDrought_0hr	PreDrought_Site2	Bacteria	Acidobacteria
567	x1662	X3300045930_PreDrought_Site2_6hr	0.289699	PreDrought	Site2	6hr	PreDrought_6hr	PreDrought_Site2	Bacteria	Acidobacteria
576	x1662	X3300045966_PreDrought_Site3_0hr	0.284451	PreDrought	Site3	0hr	PreDrought_0hr	PreDrought_Site3	Bacteria	Acidobacteria
560	x1662	X3300045952_Drought_Site2_6hr	0.276898	Drought	Site2	6hr	Drought_6hr	Drought_Site2	Bacteria	Acidobacteria
555	x1662	X3300045884_Drought_Site1_6hr	0.270581	Drought	Site1	6hr	Drought_6hr	Drought_Site1	Bacteria	Acidobacteria
566	x1662	X3300045926_Drought_Site2_48hr	0.270276	Drought	Site2	48hr	Drought_48hr	Drought_Site2	Bacteria	Acidobacteria
570	x1662	X3300045933_PreDrought_Site2_48hr	0.270096	PreDrought	Site2	48hr	PreDrought_48hr	PreDrought_Site2	Bacteria	Acidobacteria
571	x1662	X3300045927_Drought_Site2_6hr	0.270041	Drought	Site2	6hr	Drought_6hr	Drought_Site2	Bacteria	Acidobacteria
559	x1662	X3300045967_PreDrought_Site3_6hr	0.26822	PreDrought	Site3	6hr	PreDrought_6hr	PreDrought_Site3	Bacteria	Acidobacteria
556	x1662	X3300045946_Drought_Site3_48hr	0.268046	Drought	Site3	48hr	Drought_48hr	Drought_Site3	Bacteria	Acidobacteria
549	x1662	X3300049733_Drought_Site2_48hr	0.266615	Drought	Site2	48hr	Drought_48hr	Drought_Site2	Bacteria	Acidobacteria
557	x1662	X3300046482_Drought_Site3_6hr	0.260708	Drought	Site3	6hr	Drought_6hr	Drought_Site3	Bacteria	Acidobacteria
565	x1662	X3300045947_Drought_Site3_6hr	0.257698	Drought	Site3	6hr	Drought_6hr	Drought_Site3	Bacteria	Acidobacteria
541	x1662	X3300045955_Drought_Site3_0hr	0.257448	Drought	Site3	0hr	Drought_0hr	Drought_Site3	Bacteria	Acidobacteria
548	x1662	X3300045910_PreDrought_Site1_0hr	0.249238	PreDrought	Site1	0hr	PreDrought_0hr	PreDrought_Site1	Bacteria	Acidobacteria
573	x1662	X3300045977_Drought_Site1_0hr	0.24684	Drought	Site1	0hr	Drought_0hr	Drought_Site1	Bacteria	Acidobacteria
562	x1662	X3300045945_PreDrought_Site3_0hr	0.245977	PreDrought	Site3	0hr	PreDrought_0hr	PreDrought_Site3	Bacteria	Acidobacteria
564	x1662	X3300045978_Drought_Site1_48hr	0.244493	Drought	Site1	48hr	Drought_48hr	Drought_Site1	Bacteria	Acidobacteria
550	x1662	X3300049731_Drought_Site1_48hr	0.244382	Drought	Site1	48hr	Drought_48hr	Drought_Site1	Bacteria	Acidobacteria
545	x1662	X3300049734_Drought_Site3_0hr	0.244294	Drought	Site3	0hr	Drought_0hr	Drought_Site3	Bacteria	Acidobacteria
563	x1662	X3300045968_PreDrought_Site3_48hr	0.243509	PreDrought	Site3	48hr	PreDrought_48hr	PreDrought_Site3	Bacteria	Acidobacteria
547	x1662	X3300045964_Drought_Site1_6hr	0.240374	Drought	Site1	6hr	Drought_6hr	Drought_Site1	Bacteria	Acidobacteria
542	x1662	X3300045934_PreDrought_Site3_6hr	0.236792	PreDrought	Site3	6hr	PreDrought_6hr	PreDrought_Site3	Bacteria	Acidobacteria
569	x1662	X3300045953_Drought_Site3_48hr	0.234893	Drought	Site3	48hr	Drought_48hr	Drought_Site3	Bacteria	Acidobacteria
575	x1662	X3300045975_PreDrought_Site1_6hr	0.234014	PreDrought	Site1	6hr	PreDrought_6hr	PreDrought_Site1	Bacteria	Acidobacteria
544	x1662	X3300045920_PreDrought_Site1_48hr	0.22769	PreDrought	Site1	48hr	PreDrought_48hr	PreDrought_Site1	Bacteria	Acidobacteria
546	x1662	X3300045965_PreDrought_Site3_48hr	0.217251	PreDrought	Site3	48hr	PreDrought_48hr	PreDrought_Site3	Bacteria	Acidobacteria
543	x1662	X3300045940_Drought_Site1_0hr	0.204413	Drought	Site1	0hr	Drought_0hr	Drought_Site1	Bacteria	Acidobacteria
552	x1662	X3300049730_PreDrought_Site1_6hr	0.196741	PreDrought	Site1	6hr	PreDrought_6hr	PreDrought_Site1	Bacteria	Acidobacteria
572	x1662	X3300045928_PreDrought_Site1_0hr	0.194438	PreDrought	Site1	0hr	PreDrought_0hr	PreDrought_Site1	Bacteria	Acidobacteria
551	x1662	X3300045929_PreDrought_Site1_48hr	0.183834	PreDrought	Site1	48hr	PreDrought_48hr	PreDrought_Site1	Bacteria	Acidobacteria
763	x1938	X3300049730_PreDrought_Site1_6hr	0.0905503	PreDrought	Site1	6hr	PreDrought_6hr	PreDrought_Site1	Bacteria	Actinobacteria
776	x1938	X3300045929_PreDrought_Site1_48hr	0.0890163	PreDrought	Site1	48hr	PreDrought_48hr	PreDrought_Site1	Bacteria	Actinobacteria
762	x1938	X3300049731_Drought_Site1_48hr	0.0772741	Drought	Site1	48hr	Drought_48hr	Drought_Site1	Bacteria	Actinobacteria
1425	x2741	X3300045955_Drought_Site3_0hr	0.0771259	Drought	Site3	0hr	Drought_0hr	Drought_Site3	Bacteria	Planctomycetes
1433	x2741	X3300045884_Drought_Site1_6hr	0.0767281	Drought	Site1	6hr	Drought_6hr	Drought_Site1	Bacteria	Planctomycetes
1422	x2741	X3300045946_Drought_Site3_48hr	0.0763532	Drought	Site3	48hr	Drought_48hr	Drought_Site3	Bacteria	Planctomycetes
790	x1938	X3300045964_Drought_Site1_6hr	0.0759516	Drought	Site1	6hr	Drought_6hr	Drought_Site1	Bacteria	Actinobacteria
1434	x2741	X3300045966_PreDrought_Site3_0hr	0.0754521	PreDrought	Site3	0hr	PreDrought_0hr	PreDrought_Site3	Bacteria	Planctomycetes
1431	x2741	X3300045978_Drought_Site1_48hr	0.0751262	Drought	Site1	48hr	Drought_48hr	Drought_Site1	Bacteria	Planctomycetes
767	x1938	X3300045940_Drought_Site1_0hr	0.0735493	Drought	Site1	0hr	Drought_0hr	Drought_Site1	Bacteria	Actinobacteria
1438	x2741	X3300045977_Drought_Site1_0hr	0.0733283	Drought	Site1	0hr	Drought_0hr	Drought_Site1	Bacteria	Planctomycetes
783	x1938	X3300045928_PreDrought_Site1_0hr	0.0723555	PreDrought	Site1	0hr	PreDrought_0hr	PreDrought_Site1	Bacteria	Actinobacteria
1418	x2741	X3300049734_Drought_Site3_0hr	0.072176	Drought	Site3	0hr	Drought_0hr	Drought_Site3	Bacteria	Planctomycetes
1437	x2741	X3300046482_Drought_Site3_6hr	0.0713484	Drought	Site3	6hr	Drought_6hr	Drought_Site3	Bacteria	Planctomycetes
786	x1938	X3300045944_PreDrought_Site2_48hr	0.0705792	PreDrought	Site2	48hr	PreDrought_48hr	PreDrought_Site2	Bacteria	Actinobacteria
1407	x2741	X3300045920_PreDrought_Site1_48hr	0.0686241	PreDrought	Site1	48hr	PreDrought_48hr	PreDrought_Site1	Bacteria	Planctomycetes
1436	x2741	X3300045967_PreDrought_Site3_6hr	0.0685488	PreDrought	Site3	6hr	PreDrought_6hr	PreDrought_Site3	Bacteria	Planctomycetes
769	x1938	X3300049733_Drought_Site2_48hr	0.0658886	Drought	Site2	48hr	Drought_48hr	Drought_Site2	Bacteria	Actinobacteria
774	x1938	X3300045952_Drought_Site2_6hr	0.0655683	Drought	Site2	6hr	Drought_6hr	Drought_Site2	Bacteria	Actinobacteria
1410	x2741	X3300045947_Drought_Site3_6hr	0.0647627	Drought	Site3	6hr	Drought_6hr	Drought_Site3	Bacteria	Planctomycetes
758	x1938	X3300045978_Drought_Site1_48hr	0.0630785	Drought	Site1	48hr	Drought_48hr	Drought_Site1	Bacteria	Actinobacteria
1439	x2741	X3300045975_PreDrought_Site1_6hr	0.0626808	PreDrought	Site1	6hr	PreDrought_6hr	PreDrought_Site1	Bacteria	Planctomycetes
1408	x2741	X3300045945_PreDrought_Site3_0hr	0.0622807	PreDrought	Site3	0hr	PreDrought_0hr	PreDrought_Site3	Bacteria	Planctomycetes
773	x1938	X3300045931_Drought_Site2_0hr	0.0620829	Drought	Site2	0hr	Drought_0hr	Drought_Site2	Bacteria	Actinobacteria
1423	x2741	X3300045968_PreDrought_Site3_48hr	0.0612983	PreDrought	Site3	48hr	PreDrought_48hr	PreDrought_Site3	Bacteria	Planctomycetes
1420	x2741	X3300045953_Drought_Site3_48hr	0.0603764	Drought	Site3	48hr	Drought_48hr	Drought_Site3	Bacteria	Planctomycetes
1440	x2741	X3300045965_PreDrought_Site3_48hr	0.0592954	PreDrought	Site3	48hr	PreDrought_48hr	PreDrought_Site3	Bacteria	Planctomycetes
1435	x2741	X3300045952_Drought_Site2_6hr	0.0592727	Drought	Site2	6hr	Drought_6hr	Drought_Site2	Bacteria	Planctomycetes
1426	x2741	X3300045927_Drought_Site2_6hr	0.0587354	Drought	Site2	6hr	Drought_6hr	Drought_Site2	Bacteria	Planctomycetes
1429	x2741	X3300045934_PreDrought_Site3_6hr	0.0585301	PreDrought	Site3	6hr	PreDrought_6hr	PreDrought_Site3	Bacteria	Planctomycetes
757	x1938	X3300045955_Drought_Site3_0hr	0.0583917	Drought	Site3	0hr	Drought_0hr	Drought_Site3	Bacteria	Actinobacteria
784	x1938	X3300045936_Drought_Site2_0hr	0.0583313	Drought	Site2	0hr	Drought_0hr	Drought_Site2	Bacteria	Actinobacteria
1411	x2741	X3300049733_Drought_Site2_48hr	0.057334	Drought	Site2	48hr	Drought_48hr	Drought_Site2	Bacteria	Planctomycetes
772	x1938	X3300045946_Drought_Site3_48hr	0.0554539	Drought	Site3	48hr	Drought_48hr	Drought_Site3	Bacteria	Actinobacteria
1406	x2741	X3300045910_PreDrought_Site1_0hr	0.0553542	PreDrought	Site1	0hr	PreDrought_0hr	PreDrought_Site1	Bacteria	Planctomycetes
785	x1938	X3300045927_Drought_Site2_6hr	0.0549715	Drought	Site2	6hr	Drought_6hr	Drought_Site2	Bacteria	Actinobacteria
781	x1938	X3300046482_Drought_Site3_6hr	0.0541863	Drought	Site3	6hr	Drought_6hr	Drought_Site3	Bacteria	Actinobacteria
768	x1938	X3300049734_Drought_Site3_0hr	0.0540598	Drought	Site3	0hr	Drought_0hr	Drought_Site3	Bacteria	Actinobacteria
1414	x2741	X3300049732_PreDrought_0hr	0.0512425	PreDrought	Site2	0hr	PreDrought_0hr	PreDrought_Site2	Bacteria	Planctomycetes
1413	x2741	X3300045932_PreDrought_Site2_6hr	0.0511468	PreDrought	Site2	6hr	PreDrought_6hr	PreDrought_Site2	Bacteria	Planctomycetes
1432	x2741	X3300045936_Drought_Site2_0hr	0.0505355	Drought	Site2	0hr	Drought_0hr	Drought_Site2	Bacteria	Planctomycetes
907	x2038	X3300045929_PreDrought_Site1_48hr	0.0491627	PreDrought	Site1	48hr	PreDrought_48hr	PreDrought_Site1	Bacteria	Nitrospirae
789	x1938	X3300045884_Drought_Site1_6hr	0.0471251	Drought	Site1	6hr	Drought_6hr	Drought_Site1	Bacteria	Actinobacteria
931	x2038	X3300049730_PreDrought_Site1_6hr	0.0466487	PreDrought	Site1	6hr	PreDrought_6hr	PreDrought_Site1	Bacteria	Nitrospirae
765	x1938	X3300045977_Drought_Site1_0hr	0.0463844	Drought	Site1	0hr	Drought_0hr	Drought_Site1	Bacteria	Actinobacteria
777	x1938	X3300045932_PreDrought_Site2_6hr	0.046083	PreDrought	Site2	6hr	PreDrought_6hr	PreDrought_Site2	Bacteria	Actinobacteria
759	x1938	X3300045910_PreDrought_Site1_0hr	0.0444987	PreDrought	Site1	0hr	PreDrought_0hr	PreDrought_Site1	Bacteria	Actinobacteria
1424	x2741	X3300045941_PreDrought_Site2_0hr	0.0444825	PreDrought	Site2	0hr	PreDrought_0hr	PreDrought_Site2	Bacteria	Planctomycetes
1124	x2223	X3300045977_Drought_Site1_0hr	0.0443527	Drought	Site1	0hr	Drought_0hr	Drought_Site1	Bacteria	Verrucomicrobia
788	x1938	X3300045947_Drought_Site3_6hr	0.0436392	Drought	Site3	6hr	Drought_6hr	Drought_Site3	Bacteria	Actinobacteria
1421	x2741	X3300045944_PreDrought_Site2_48hr	0.0434352	PreDrought	Site2	48hr	PreDrought_48hr	PreDrought_Site2	Bacteria	Planctomycetes
778	x1938	X3300045945_PreDrought_Site3_0hr	0.0433714	PreDrought	Site3	0hr	PreDrought_0hr	PreDrought_Site3	Bacteria	Actinobacteria
1419	x2741	X3300045930_PreDrought_Site2_6hr	0.0428343	PreDrought	Site2	6hr	PreDrought_6hr	PreDrought_Site2	Bacteria	Planctomycetes
766	x1938	X3300049732_PreDrought_0hr	0.0426241	PreDrought	Site2	0hr	PreDrought_0hr	PreDrought_Site2	Bacteria	Actinobacteria
926	x2038	X3300045934_PreDrought_Site3_6hr	0.0419524	PreDrought	Site3	6hr	PreDrought_6hr	PreDrought_Site3	Bacteria	Nitrospirae
792	x1938	X3300045941_PreDrought_Site2_0hr	0.0412975	PreDrought	Site2	0hr	PreDrought_0hr	PreDrought_Site2	Bacteria	Actinobacteria
771	x1938	X3300045975_PreDrought_Site1_6hr	0.0405374	PreDrought	Site1	6hr	PreDrought_6hr	PreDrought_Site1	Bacteria	Actinobacteria
780	x1938	X3300045965_PreDrought_Site3_48hr	0.0404942	PreDrought	Site3	48hr	PreDrought_48hr	PreDrought_Site3	Bacteria	Actinobacteria
916	x2038	X3300045940_Drought_Site1_0hr	0.0399402	Drought	Site1	0hr	Drought_0hr	Drought_Site1	Bacteria	Nitrospirae
914	x2038	X3300045965_PreDrought_Site3_48hr	0.0390456	PreDrought	Site3	48hr	PreDrought_48hr	PreDrought_Site3	Bacteria	Nitrospirae
760	x1938	X3300045920_PreDrought_Site1_48hr	0.0389012	PreDrought	Site1	48hr	PreDrought_48hr	PreDrought_Site1	Bacteria	Actinobacteria
764	x1938	X3300045934_PreDrought_Site3_6hr	0.0388778	PreDrought	Site3	6hr	PreDrought_6hr	PreDrought_Site3	Bacteria	Actinobacteria
775	x1938	X3300045966_PreDrought_Site3_0hr	0.0384191	PreDrought	Site3	0hr	PreDrought_0hr	PreDrought_Site3	Bacteria	Actinobacteria
909	x2038	X3300045975_PreDrought_Site1_6hr	0.0383668	PreDrought	Site1	6hr	PreDrought_6hr	PreDrought_Site1	Bacteria	Nitrospirae
1428	x2741	X3300045933_PreDrought_Site2_48hr	0.0379284	PreDrought	Site2	48hr	PreDrought_48hr	PreDrought_Site2	Bacteria	Planctomycetes
923	x2038	X3300045920_PreDrought_Site1_48hr	0.0375105	PreDrought	Site1	48hr	PreDrought_48hr	PreDrought_Site1	Bacteria	Nitrospirae
1475	x2777	X3300045977_Drought_Site1_0hr	0.0374847	Drought	Site1	0hr	Drought_0hr	Drought_Site1	Bacteria	Chloroflexi
1430	x2741	X3300045931_Drought_Site2_0hr	0.0372049	Drought	Site2	0hr	Drought_0hr	Drought_Site2	Bacteria	Planctomycetes
782	x1938	X3300045930_PreDrought_Site2_6hr	0.0368777	PreDrought	Site2	6hr	PreDrought_6hr	PreDrought_Site2	Bacteria	Actinobacteria
922	x2038	X3300046482_Drought_Site3_6hr	0.0367978	Drought	Site3	6hr	Drought_6hr	Drought_Site3	Bacteria	Nitrospirae
1427	x2741	X3300045926_Drought_Site2_48hr	0.0364726	Drought	Site2	48hr	Drought_48hr	Drought_Site2	Bacteria	Planctomycetes
761	x1938	X3300045967_PreDrought_Site3_6hr	0.0362443	PreDrought	Site3	6hr	PreDrought_6hr	PreDrought_Site3	Bacteria	Actinobacteria
913	x2038	X3300045945_PreDrought_Site3_0hr	0.0356115	PreDrought	Site3	0hr	PreDrought_0hr	PreDrought_Site3	Bacteria	Nitrospirae
935	x2038	X3300049734_Drought_Site3_0hr	0.0354425	Drought	Site3	0hr	Drought_0hr	Drought_Site3	Bacteria	Nitrospirae
1127	x2223	X3300045978_Drought_Site1_48hr	0.0354232	Drought	Site1	48hr	Drought_48hr	Drought_Site1	Bacteria	Verrucomicrobia
904	x2038	X3300045910_PreDrought_Site1_0hr	0.0353183	PreDrought	Site1	0hr	PreDrought_0hr	PreDrought_Site1	Bacteria	Nitrospirae
770	x1938	X3300045933_PreDrought_Site2_48hr	0.034874	PreDrought	Site2	48hr	PreDrought_48hr	PreDrought_Site2	Bacteria	Actinobacteria
791	x1938	X3300045926_Drought_Site2_48hr	0.0347683	Drought	Site2	48hr	Drought_48hr	Drought_Site2	Bacteria	Actinobacteria
787	x1938	X3300045968_PreDrought_Site3_48hr	0.0347222	PreDrought	Site3	48hr	PreDrought_48hr	PreDrought_Site3	Bacteria	Actinobacteria
1476	x2777	X3300045978_Drought_Site1_48hr	0.0344174	Drought	Site1	48hr	Drought_48hr	Drought_Site1	Bacteria	Chloroflexi
1409	x2741	X3300045964_Drought_Site1_6hr	0.0340237	Drought	Site1	6hr	Drought_6hr	Drought_Site1	Bacteria	Planctomycetes
1472	x2777	X3300045975_PreDrought_Site1_6hr	0.0338527	PreDrought	Site1	6hr	PreDrought_6hr	PreDrought_Site1	Bacteria	Chloroflexi
779	x1938	X3300045953_Drought_Site3_48hr	0.0336006	Drought	Site3	48hr	Drought_48hr	Drought_Site3	Bacteria	Actinobacteria
1139	x2223	X3300045955_Drought_Site3_0hr	0.0328294	Drought	Site3	0hr	Drought_0hr	Drought_Site3	Bacteria	Verrucomicrobia
1416	x2741	X3300045940_Drought_Site1_0hr	0.0322119	Drought	Site1	0hr	Drought_0hr	Drought_Site1	Bacteria	Planctomycetes
1442	x2777	X3300045920_PreDrought_Site1_48hr	0.0320883	PreDrought	Site1	48hr	PreDrought_48hr	PreDrought_Site1	Bacteria	Chloroflexi
1119	x2223	X3300049733_Drought_Site2_48hr	0.0319109	Drought	Site2	48hr	Drought_48hr	Drought_Site2	Bacteria	Verrucomicrobia
905	x2038	X3300049732_PreDrought_0hr	0.0315291	PreDrought	Site2	0hr	PreDrought_0hr	PreDrought_Site2	Bacteria	Nitrospirae
901	x2038	X3300045933_PreDrought_Site2_48hr	0.0314686	PreDrought	Site2	48hr	PreDrought_48hr	PreDrought_Site2	Bacteria	Nitrospirae
1469	x2777	X3300045884_Drought_Site1_6hr	0.0311129	Drought	Site1	6hr	Drought_6hr	Drought_Site1	Bacteria	Chloroflexi
933	x2038	X3300045952_Drought_Site2_6hr	0.0303332	Drought	Site2	6hr	Drought_6hr	Drought_Site2	Bacteria	Nitrospirae
928	x2038	X3300049731_Drought_Site1_48hr	0.0303272	Drought	Site1	48hr	Drought_48hr	Drought_Site1	Bacteria	Nitrospirae
1415	x2741	X3300045928_PreDrought_Site1_0hr	0.0302486	PreDrought	Site1	0hr	PreDrought_0hr	PreDrought_Site1	Bacteria	Planctomycetes
1133	x2223	X3300045941_PreDrought_Site2_0hr	0.0302139	PreDrought	Site2	0hr	PreDrought_0hr	PreDrought_Site2	Bacteria	Verrucomicrobia
1405	x2741	X3300049731_Drought_Site1_48hr	0.0297779	Drought	Site1	48hr	Drought_48hr	Drought_Site1	Bacteria	Planctomycetes
902	x2038	X3300045928_PreDrought_Site1_0hr	0.029562	PreDrought	Site1	0hr	PreDrought_0hr	PreDrought_Site1	Bacteria	Nitrospirae
1148	x2223	X3300045927_Drought_Site2_6hr	0.0294432	Drought	Site2	6hr	Drought_6hr	Drought_Site2	Bacteria	Verrucomicrobia
1128	x2223	X3300045928_PreDrought_Site1_0hr	0.0292342	PreDrought	Site1	0hr	PreDrought_0hr	PreDrought_Site1	Bacteria	Verrucomicrobia
915	x2038	X3300045947_Drought_Site3_6hr	0.0290173	Drought	Site3	6hr	Drought_6hr	Drought_Site3	Bacteria	Nitrospirae
1152	x2223	X3300045966_PreDrought_Site3_0hr	0.0288337	PreDrought	Site3	0hr	PreDrought_0hr	PreDrought_Site3	Bacteria	Verrucomicrobia
918	x2038	X3300045953_Drought_Site3_48hr	0.0287832	Drought	Site3	48hr	Drought_48hr	Drought_Site3	Bacteria	Nitrospirae
912	x2038	X3300045955_Drought_Site3_0hr	0.0285358	Drought	Site3	0hr	Drought_0hr	Drought_Site3	Bacteria	Nitrospirae
1120	x2223	X3300049731_Drought_Site1_48hr	0.02839	Drought	Site1	48hr	Drought_48hr	Drought_Site1	Bacteria	Verrucomicrobia
917	x2038	X3300045967_PreDrought_Site3_6hr	0.0282094	PreDrought	Site3	6hr	PreDrought_6hr	PreDrought_Site3	Bacteria	Nitrospirae
1132	x2223	X3300045936_Drought_Site2_0hr	0.0280964	Drought	Site2	0hr	Drought_0hr	Drought_Site2	Bacteria	Verrucomicrobia
1142	x2223	X3300045930_PreDrought_Site2_6hr	0.0280555	PreDrought	Site2	6hr	PreDrought_6hr	PreDrought_Site2	Bacteria	Verrucomicrobia
1123	x2223	X3300049732_PreDrought_0hr	0.0279402	PreDrought	Site2	0hr	PreDrought_0hr	PreDrought_Site2	Bacteria	Verrucomicrobia
1140	x2223	X3300045926_Drought_Site2_48hr	0.0279246	Drought	Site2	48hr	Drought_48hr	Drought_Site2	Bacteria	Verrucomicrobia
1453	x2777	X3300045910_PreDrought_Site1_0hr	0.0278968	PreDrought	Site1	0hr	PreDrought_0hr	PreDrought_Site1	Bacteria	Chloroflexi
911	x2038	X3300045941_PreDrought_Site2_0hr	0.0274382	PreDrought	Site2	0hr	PreDrought_0hr	PreDrought_Site2	Bacteria	Nitrospirae
1412	x2741	X3300045929_PreDrought_Site1_48hr	0.027006	PreDrought	Site1	48hr	PreDrought_48hr	PreDrought_Site1	Bacteria	Planctomycetes
1452	x2777	X3300045955_Drought_Site3_0hr	0.0270057	Drought	Site3	0hr	Drought_0hr	Drought_Site3	Bacteria	Chloroflexi
1446	x2777	X3300049731_Drought_Site1_48hr	0.0269666	Drought	Site1	48hr	Drought_48hr	Drought_Site1	Bacteria	Chloroflexi
927	x2038	X3300049733_Drought_Site2_48hr	0.0269325	Drought	Site2	48hr	Drought_48hr	Drought_Site2	Bacteria	Nitrospirae
1130	x2223	X3300045975_PreDrought_Site1_6hr	0.0267273	PreDrought	Site1	6hr	PreDrought_6hr	PreDrought_Site1	Bacteria	Verrucomicrobia
1147	x2223	X3300045944_PreDrought_Site2_48hr	0.0263907	PreDrought	Site2	48hr	PreDrought_48hr	PreDrought_Site2	Bacteria	Verrucomicrobia
936	x2038	X3300045978_Drought_Site1_48hr	0.0262939	Drought	Site1	48hr	Drought_48hr	Drought_Site1	Bacteria	Nitrospirae
920	x2038	X3300045964_Drought_Site1_6hr	0.0261736	Drought	Site1	6hr	Drought_6hr	Drought_Site1	Bacteria	Nitrospirae
925	x2038	X3300045932_PreDrought_Site2_6hr	0.026124	PreDrought	Site2	6hr	PreDrought_6hr	PreDrought_Site2	Bacteria	Nitrospirae
1138	x2223	X3300045967_PreDrought_Site3_6hr	0.0260262	PreDrought	Site3	6hr	PreDrought_6hr	PreDrought_Site3	Bacteria	Verrucomicrobia
1125	x2223	X3300045947_Drought_Site3_6hr	0.0258217	Drought	Site3	6hr	Drought_6hr	Drought_Site3	Bacteria	Verrucomicrobia
908	x2038	X3300045946_Drought_Site3_48hr	0.0257205	Drought	Site3	48hr	Drought_48hr	Drought_Site3	Bacteria	Nitrospirae
1143	x2223	X3300045884_Drought_Site1_6hr	0.0255902	Drought	Site1	6hr	Drought_6hr	Drought_Site1	Bacteria	Verrucomicrobia
1146	x2223	X3300046482_Drought_Site3_6hr	0.0255431	Drought	Site3	6hr	Drought_6hr	Drought_Site3	Bacteria	Verrucomicrobia
1417	x2741	X3300049730_PreDrought_Site1_6hr	0.0255298	PreDrought	Site1	6hr	PreDrought_6hr	PreDrought_Site1	Bacteria	Planctomycetes
1131	x2223	X3300045945_PreDrought_Site3_0hr	0.025308	PreDrought	Site3	0hr	PreDrought_0hr	PreDrought_Site3	Bacteria	Verrucomicrobia
1117	x2223	X3300045920_PreDrought_Site1_48hr	0.025262	PreDrought	Site1	48hr	PreDrought_48hr	PreDrought_Site1	Bacteria	Verrucomicrobia
1144	x2223	X3300045964_Drought_Site1_6hr	0.0252203	Drought	Site1	6hr	Drought_6hr	Drought_Site1	Bacteria	Verrucomicrobia
1136	x2223	X3300045968_PreDrought_Site3_48hr	0.0251148	PreDrought	Site3	48hr	PreDrought_48hr	PreDrought_Site3	Bacteria	Verrucomicrobia
1256	x2530	X3300049734_Drought_Site3_0hr	0.0250091	Drought	Site3	0hr	Drought_0hr	Drought_Site3	Bacteria	Bacteroidetes
934	x2038	X3300045930_PreDrought_Site2_6hr	0.024977	PreDrought	Site2	6hr	PreDrought_6hr	PreDrought_Site2	Bacteria	Nitrospirae
1134	x2223	X3300045932_PreDrought_Site2_6hr	0.0248757	PreDrought	Site2	6hr	PreDrought_6hr	PreDrought_Site2	Bacteria	Verrucomicrobia
1118	x2223	X3300045946_Drought_Site3_48hr	0.0248291	Drought	Site3	48hr	Drought_48hr	Drought_Site3	Bacteria	Verrucomicrobia
130	x1171	X3300045932_PreDrought_Site2_6hr	0.0245847	PreDrought	Site2	6hr	PreDrought_6hr	PreDrought_Site2	Bacteria	Gemmatimonadetes
932	x2038	X3300045944_PreDrought_Site2_48hr	0.0245089	PreDrought	Site2	48hr	PreDrought_48hr	PreDrought_Site2	Bacteria	Nitrospirae
131	x1171	X3300045927_Drought_Site2_6hr	0.0244065	Drought	Site2	6hr	Drought_6hr	Drought_Site2	Bacteria	Gemmatimonadetes
1149	x2223	X3300045931_Drought_Site2_0hr	0.0240022	Drought	Site2	0hr	Drought_0hr	Drought_Site2	Bacteria	Verrucomicrobia
1462	x2777	X3300045946_Drought_Site3_48hr	0.023997	Drought	Site3	48hr	Drought_48hr	Drought_Site3	Bacteria	Chloroflexi
114	x1171	X3300045955_Drought_Site3_0hr	0.0239288	Drought	Site3	0hr	Drought_0hr	Drought_Site3	Bacteria	Gemmatimonadetes
117	x1171	X3300045964_Drought_Site1_6hr	0.0236406	Drought	Site1	6hr	Drought_6hr	Drought_Site1	Bacteria	Gemmatimonadetes
1145	x2223	X3300045952_Drought_Site2_6hr	0.0234833	Drought	Site2	6hr	Drought_6hr	Drought_Site2	Bacteria	Verrucomicrobia
1129	x2223	X3300049734_Drought_Site3_0hr	0.0234276	Drought	Site3	0hr	Drought_0hr	Drought_Site3	Bacteria	Verrucomicrobia
910	x2038	X3300045966_PreDrought_Site3_0hr	0.0232708	PreDrought	Site3	0hr	PreDrought_0hr	PreDrought_Site3	Bacteria	Nitrospirae
903	x2038	X3300045968_PreDrought_Site3_48hr	0.02324	PreDrought	Site3	48hr	PreDrought_48hr	PreDrought_Site3	Bacteria	Nitrospirae
110	x1171	X3300049733_Drought_Site2_48hr	0.0230072	Drought	Site2	48hr	Drought_48hr	Drought_Site2	Bacteria	Gemmatimonadetes
1141	x2223	X3300045953_Drought_Site3_48hr	0.0229725	Drought	Site3	48hr	Drought_48hr	Drought_Site3	Bacteria	Verrucomicrobia
1004	x2133	X3300045964_Drought_Site1_6hr	0.022742	Drought	Site1	6hr	Drought_6hr	Drought_Site1	Bacteria	Firmicutes
138	x1171	X3300045934_PreDrought_Site3_6hr	0.0226969	PreDrought	Site3	6hr	PreDrought_6hr	PreDrought_Site3	Bacteria	Gemmatimonadetes
109	x1171	X3300049732_PreDrought_0hr	0.0226477	PreDrought	Site2	0hr	PreDrought_0hr	PreDrought_Site2	Bacteria	Gemmatimonadetes
895	x2034	X3300049734_Drought_Site3_0hr	0.0225739	Drought	Site3	0hr	Drought_0hr	Drought_Site3	Archaea	Thaumarchaeota
142	x1171	X3300045944_PreDrought_Site2_48hr	0.0225161	PreDrought	Site2	48hr	PreDrought_48hr	PreDrought_Site2	Bacteria	Gemmatimonadetes
906	x2038	X3300045977_Drought_Site1_0hr	0.0224223	Drought	Site1	0hr	Drought_0hr	Drought_Site1	Bacteria	Nitrospirae
1459	x2777	X3300049734_Drought_Site3_0hr	0.0223931	Drought	Site3	0hr	Drought_0hr	Drought_Site3	Bacteria	Chloroflexi
1237	x2530	X3300045947_Drought_Site3_6hr	0.0223263	Drought	Site3	6hr	Drought_6hr	Drought_Site3	Bacteria	Bacteroidetes
118	x1171	X3300049731_Drought_Site1_48hr	0.0222786	Drought	Site1	48hr	Drought_48hr	Drought_Site1	Bacteria	Gemmatimonadetes
1448	x2777	X3300045964_Drought_Site1_6hr	0.02217	Drought	Site1	6hr	Drought_6hr	Drought_Site1	Bacteria	Chloroflexi
1473	x2777	X3300046482_Drought_Site3_6hr	0.0221123	Drought	Site3	6hr	Drought_6hr	Drought_Site3	Bacteria	Chloroflexi
137	x1171	X3300045945_PreDrought_Site3_0hr	0.0219638	PreDrought	Site3	0hr	PreDrought_0hr	PreDrought_Site3	Bacteria	Gemmatimonadetes
128	x1171	X3300045930_PreDrought_Site2_6hr	0.0219211	PreDrought	Site2	6hr	PreDrought_6hr	PreDrought_Site2	Bacteria	Gemmatimonadetes
127	x1171	X3300045946_Drought_Site3_48hr	0.0217246	Drought	Site3	48hr	Drought_48hr	Drought_Site3	Bacteria	Gemmatimonadetes
980	x2133	X3300045955_Drought_Site3_0hr	0.0216066	Drought	Site3	0hr	Drought_0hr	Drought_Site3	Bacteria	Firmicutes
121	x1171	X3300045947_Drought_Site3_6hr	0.0215991	Drought	Site3	6hr	Drought_6hr	Drought_Site3	Bacteria	Gemmatimonadetes
1455	x2777	X3300045945_PreDrought_Site3_0hr	0.0215991	PreDrought	Site3	0hr	PreDrought_0hr	PreDrought_Site3	Bacteria	Chloroflexi
144	x1171	X3300045940_Drought_Site1_0hr	0.0215789	Drought	Site1	0hr	Drought_0hr	Drought_Site1	Bacteria	Gemmatimonadetes
1126	x2223	X3300045929_PreDrought_Site1_48hr	0.0215279	PreDrought	Site1	48hr	PreDrought_48hr	PreDrought_Site1	Bacteria	Verrucomicrobia
135	x1171	X3300045965_PreDrought_Site3_48hr	0.0214764	PreDrought	Site3	48hr	PreDrought_48hr	PreDrought_Site3	Bacteria	Gemmatimonadetes
924	x2038	X3300045927_Drought_Site2_6hr	0.0214578	Drought	Site2	6hr	Drought_6hr	Drought_Site2	Bacteria	Nitrospirae
1151	x2223	X3300045940_Drought_Site1_0hr	0.0214454	Drought	Site1	0hr	Drought_0hr	Drought_Site1	Bacteria	Verrucomicrobia
136	x1171	X3300045931_Drought_Site2_0hr	0.0213968	Drought	Site2	0hr	Drought_0hr	Drought_Site2	Bacteria	Gemmatimonadetes
1121	x2223	X3300049730_PreDrought_Site1_6hr	0.0213481	PreDrought	Site1	6hr	PreDrought_6hr	PreDrought_Site1	Bacteria	Verrucomicrobia
974	x2133	X3300049731_Drought_Site1_48hr	0.0212211	Drought	Site1	48hr	Drought_48hr	Drought_Site1	Bacteria	Firmicutes
990	x2133	X3300045944_PreDrought_Site2_48hr	0.0210693	PreDrought	Site2	48hr	PreDrought_48hr	PreDrought_Site2	Bacteria	Firmicutes
995	x2133	X3300045946_Drought_Site3_48hr	0.0210669	Drought	Site3	48hr	Drought_48hr	Drought_Site3	Bacteria	Firmicutes
141	x1171	X3300045926_Drought_Site2_48hr	0.0210305	Drought	Site2	48hr	Drought_48hr	Drought_Site2	Bacteria	Gemmatimonadetes
1007	x2133	X3300045927_Drought_Site2_6hr	0.0209423	Drought	Site2	6hr	Drought_6hr	Drought_Site2	Bacteria	Firmicutes
133	x1171	X3300046482_Drought_Site3_6hr	0.0208171	Drought	Site3	6hr	Drought_6hr	Drought_Site3	Bacteria	Gemmatimonadetes
1445	x2777	X3300049733_Drought_Site2_48hr	0.0207995	Drought	Site2	48hr	Drought_48hr	Drought_Site2	Bacteria	Chloroflexi
1249	x2530	X3300045926_Drought_Site2_48hr	0.0207484	Drought	Site2	48hr	Drought_48hr	Drought_Site2	Bacteria	Bacteroidetes
1466	x2777	X3300049730_PreDrought_Site1_6hr	0.0206541	PreDrought	Site1	6hr	PreDrought_6hr	PreDrought_Site1	Bacteria	Chloroflexi
143	x1171	X3300045941_PreDrought_Site2_0hr	0.0206363	PreDrought	Site2	0hr	PreDrought_0hr	PreDrought_Site2	Bacteria	Gemmatimonadetes
140	x1171	X3300045936_Drought_Site2_0hr	0.0205308	Drought	Site2	0hr	Drought_0hr	Drought_Site2	Bacteria	Gemmatimonadetes
994	x2133	X3300045934_PreDrought_Site3_6hr	0.0204828	PreDrought	Site3	6hr	PreDrought_6hr	PreDrought_Site3	Bacteria	Firmicutes
1465	x2777	X3300045966_PreDrought_Site3_0hr	0.0204634	PreDrought	Site3	0hr	PreDrought_0hr	PreDrought_Site3	Bacteria	Chloroflexi
1150	x2223	X3300045965_PreDrought_Site3_48hr	0.0204424	PreDrought	Site3	48hr	PreDrought_48hr	PreDrought_Site3	Bacteria	Verrucomicrobia
134	x1171	X3300045933_PreDrought_Site2_48hr	0.0204063	PreDrought	Site2	48hr	PreDrought_48hr	PreDrought_Site2	Bacteria	Gemmatimonadetes
986	x2133	X3300045945_PreDrought_Site3_0hr	0.0203927	PreDrought	Site3	0hr	PreDrought_0hr	PreDrought_Site3	Bacteria	Firmicutes
111	x1171	X3300045953_Drought_Site3_48hr	0.0203858	Drought	Site3	48hr	Drought_48hr	Drought_Site3	Bacteria	Gemmatimonadetes
129	x1171	X3300045952_Drought_Site2_6hr	0.0203104	Drought	Site2	6hr	Drought_6hr	Drought_Site2	Bacteria	Gemmatimonadetes
1461	x2777	X3300045928_PreDrought_Site1_0hr	0.0202735	PreDrought	Site1	0hr	PreDrought_0hr	PreDrought_Site1	Bacteria	Chloroflexi
1240	x2530	X3300045930_PreDrought_Site2_6hr	0.0202572	PreDrought	Site2	6hr	PreDrought_6hr	PreDrought_Site2	Bacteria	Bacteroidetes
1137	x2223	X3300045934_PreDrought_Site3_6hr	0.0201871	PreDrought	Site3	6hr	PreDrought_6hr	PreDrought_Site3	Bacteria	Verrucomicrobia
979	x2133	X3300045930_PreDrought_Site2_6hr	0.020169	PreDrought	Site2	6hr	PreDrought_6hr	PreDrought_Site2	Bacteria	Firmicutes
125	x1171	X3300045928_PreDrought_Site1_0hr	0.0200846	PreDrought	Site1	0hr	PreDrought_0hr	PreDrought_Site1	Bacteria	Gemmatimonadetes
139	x1171	X3300045978_Drought_Site1_48hr	0.0200758	Drought	Site1	48hr	Drought_48hr	Drought_Site1	Bacteria	Gemmatimonadetes
1000	x2133	X3300045940_Drought_Site1_0hr	0.0200243	Drought	Site1	0hr	Drought_0hr	Drought_Site1	Bacteria	Firmicutes
112	x1171	X3300045977_Drought_Site1_0hr	0.0199986	Drought	Site1	0hr	Drought_0hr	Drought_Site1	Bacteria	Gemmatimonadetes
1236	x2530	X3300045977_Drought_Site1_0hr	0.0199943	Drought	Site1	0hr	Drought_0hr	Drought_Site1	Bacteria	Bacteroidetes
929	x2038	X3300045931_Drought_Site2_0hr	0.0199191	Drought	Site2	0hr	Drought_0hr	Drought_Site2	Bacteria	Nitrospirae
1234	x2530	X3300045965_PreDrought_Site3_48hr	0.0198586	PreDrought	Site3	48hr	PreDrought_48hr	PreDrought_Site3	Bacteria	Bacteroidetes
989	x2133	X3300045947_Drought_Site3_6hr	0.019751	Drought	Site3	6hr	Drought_6hr	Drought_Site3	Bacteria	Firmicutes
973	x2133	X3300045933_PreDrought_Site2_48hr	0.0196831	PreDrought	Site2	48hr	PreDrought_48hr	PreDrought_Site2	Bacteria	Firmicutes
120	x1171	X3300045910_PreDrought_Site1_0hr	0.0196603	PreDrought	Site1	0hr	PreDrought_0hr	PreDrought_Site1	Bacteria	Gemmatimonadetes
126	x1171	X3300045884_Drought_Site1_6hr	0.0195255	Drought	Site1	6hr	Drought_6hr	Drought_Site1	Bacteria	Gemmatimonadetes
115	x1171	X3300045920_PreDrought_Site1_48hr	0.0194294	PreDrought	Site1	48hr	PreDrought_48hr	PreDrought_Site1	Bacteria	Gemmatimonadetes
1471	x2777	X3300045927_Drought_Site2_6hr	0.0194149	Drought	Site2	6hr	Drought_6hr	Drought_Site2	Bacteria	Chloroflexi
1456	x2777	X3300045934_PreDrought_Site3_6hr	0.0193318	PreDrought	Site3	6hr	PreDrought_6hr	PreDrought_Site3	Bacteria	Chloroflexi
1228	x2530	X3300045967_PreDrought_Site3_6hr	0.0193163	PreDrought	Site3	6hr	PreDrought_6hr	PreDrought_Site3	Bacteria	Bacteroidetes
992	x2133	X3300045928_PreDrought_Site1_0hr	0.0193158	PreDrought	Site1	0hr	PreDrought_0hr	PreDrought_Site1	Bacteria	Firmicutes
132	x1171	X3300045966_PreDrought_Site3_0hr	0.0193052	PreDrought	Site3	0hr	PreDrought_0hr	PreDrought_Site3	Bacteria	Gemmatimonadetes
976	x2133	X3300045931_Drought_Site2_0hr	0.0192985	Drought	Site2	0hr	Drought_0hr	Drought_Site2	Bacteria	Firmicutes
1242	x2530	X3300045966_PreDrought_Site3_0hr	0.0192984	PreDrought	Site3	0hr	PreDrought_0hr	PreDrought_Site3	Bacteria	Bacteroidetes
450	x1592	X3300045955_Drought_Site3_0hr	0.0192941	Drought	Site3	0hr	Drought_0hr	Drought_Site3	Bacteria	Cyanobacteria
978	x2133	X3300049732_PreDrought_0hr	0.0192473	PreDrought	Site2	0hr	PreDrought_0hr	PreDrought_Site2	Bacteria	Firmicutes
998	x2133	X3300045884_Drought_Site1_6hr	0.0191972	Drought	Site1	6hr	Drought_6hr	Drought_Site1	Bacteria	Firmicutes
1450	x2777	X3300045947_Drought_Site3_6hr	0.0191881	Drought	Site3	6hr	Drought_6hr	Drought_Site3	Bacteria	Chloroflexi
1002	x2133	X3300045936_Drought_Site2_0hr	0.0191662	Drought	Site2	0hr	Drought_0hr	Drought_Site2	Bacteria	Firmicutes
1247	x2530	X3300049733_Drought_Site2_48hr	0.0191627	Drought	Site2	48hr	Drought_48hr	Drought_Site2	Bacteria	Bacteroidetes
977	x2133	X3300046482_Drought_Site3_6hr	0.0191622	Drought	Site3	6hr	Drought_6hr	Drought_Site3	Bacteria	Firmicutes
1441	x2777	X3300049732_PreDrought_0hr	0.0191597	PreDrought	Site2	0hr	PreDrought_0hr	PreDrought_Site2	Bacteria	Chloroflexi
1260	x2530	X3300049732_PreDrought_0hr	0.01914	PreDrought	Site2	0hr	PreDrought_0hr	PreDrought_Site2	Bacteria	Bacteroidetes
982	x2133	X3300045966_PreDrought_Site3_0hr	0.0191218	PreDrought	Site3	0hr	PreDrought_0hr	PreDrought_Site3	Bacteria	Firmicutes
113	x1171	X3300049730_PreDrought_Site1_6hr	0.0191189	PreDrought	Site1	6hr	PreDrought_6hr	PreDrought_Site1	Bacteria	Gemmatimonadetes
999	x2133	X3300045941_PreDrought_Site2_0hr	0.0191083	PreDrought	Site2	0hr	PreDrought_0hr	PreDrought_Site2	Bacteria	Firmicutes
1232	x2530	X3300045955_Drought_Site3_0hr	0.0190373	Drought	Site3	0hr	Drought_0hr	Drought_Site3	Bacteria	Bacteroidetes
1233	x2530	X3300045941_PreDrought_Site2_0hr	0.0190074	PreDrought	Site2	0hr	PreDrought_0hr	PreDrought_Site2	Bacteria	Bacteroidetes
123	x1171	X3300049734_Drought_Site3_0hr	0.0189332	Drought	Site3	0hr	Drought_0hr	Drought_Site3	Bacteria	Gemmatimonadetes
1227	x2530	X3300045964_Drought_Site1_6hr	0.0189165	Drought	Site1	6hr	Drought_6hr	Drought_Site1	Bacteria	Bacteroidetes
985	x2133	X3300049733_Drought_Site2_48hr	0.0188571	Drought	Site2	48hr	Drought_48hr	Drought_Site2	Bacteria	Firmicutes
1245	x2530	X3300045945_PreDrought_Site3_0hr	0.0188526	PreDrought	Site3	0hr	PreDrought_0hr	PreDrought_Site3	Bacteria	Bacteroidetes
1008	x2133	X3300045952_Drought_Site2_6hr	0.018818	Drought	Site2	6hr	Drought_6hr	Drought_Site2	Bacteria	Firmicutes
116	x1171	X3300045975_PreDrought_Site1_6hr	0.0188095	PreDrought	Site1	6hr	PreDrought_6hr	PreDrought_Site1	Bacteria	Gemmatimonadetes
1258	x2530	X3300049730_PreDrought_Site1_6hr	0.0187409	PreDrought	Site1	6hr	PreDrought_6hr	PreDrought_Site1	Bacteria	Bacteroidetes
983	x2133	X3300045965_PreDrought_Site3_48hr	0.0187393	PreDrought	Site3	48hr	PreDrought_48hr	PreDrought_Site3	Bacteria	Firmicutes
1254	x2530	X3300049731_Drought_Site1_48hr	0.0187052	Drought	Site1	48hr	Drought_48hr	Drought_Site1	Bacteria	Bacteroidetes
119	x1171	X3300045929_PreDrought_Site1_48hr	0.0186952	PreDrought	Site1	48hr	PreDrought_48hr	PreDrought_Site1	Bacteria	Gemmatimonadetes
991	x2133	X3300045967_PreDrought_Site3_6hr	0.0186665	PreDrought	Site3	6hr	PreDrought_6hr	PreDrought_Site3	Bacteria	Firmicutes
997	x2133	X3300045932_PreDrought_Site2_6hr	0.0186629	PreDrought	Site2	6hr	PreDrought_6hr	PreDrought_Site2	Bacteria	Firmicutes
993	x2133	X3300049734_Drought_Site3_0hr	0.0186514	Drought	Site3	0hr	Drought_0hr	Drought_Site3	Bacteria	Firmicutes
455	x1592	X3300045945_PreDrought_Site3_0hr	0.0186191	PreDrought	Site3	0hr	PreDrought_0hr	PreDrought_Site3	Bacteria	Cyanobacteria
1006	x2133	X3300045978_Drought_Site1_48hr	0.0185785	Drought	Site1	48hr	Drought_48hr	Drought_Site1	Bacteria	Firmicutes
1248	x2530	X3300045931_Drought_Site2_0hr	0.0185508	Drought	Site2	0hr	Drought_0hr	Drought_Site2	Bacteria	Bacteroidetes
124	x1171	X3300045967_PreDrought_Site3_6hr	0.0185454	PreDrought	Site3	6hr	PreDrought_6hr	PreDrought_Site3	Bacteria	Gemmatimonadetes
1003	x2133	X3300045977_Drought_Site1_0hr	0.0184653	Drought	Site1	0hr	Drought_0hr	Drought_Site1	Bacteria	Firmicutes
1444	x2777	X3300045929_PreDrought_Site1_48hr	0.0184151	PreDrought	Site1	48hr	PreDrought_48hr	PreDrought_Site1	Bacteria	Chloroflexi
919	x2038	X3300045884_Drought_Site1_6hr	0.0183549	Drought	Site1	6hr	Drought_6hr	Drought_Site1	Bacteria	Nitrospirae
1259	x2530	X3300045978_Drought_Site1_48hr	0.0183218	Drought	Site1	48hr	Drought_48hr	Drought_Site1	Bacteria	Bacteroidetes
1231	x2530	X3300045934_PreDrought_Site3_6hr	0.0183	PreDrought	Site3	6hr	PreDrought_6hr	PreDrought_Site3	Bacteria	Bacteroidetes
1239	x2530	X3300046482_Drought_Site3_6hr	0.018241	Drought	Site3	6hr	Drought_6hr	Drought_Site3	Bacteria	Bacteroidetes
996	x2133	X3300045920_PreDrought_Site1_48hr	0.0181508	PreDrought	Site1	48hr	PreDrought_48hr	PreDrought_Site1	Bacteria	Firmicutes
1449	x2777	X3300045968_PreDrought_Site3_48hr	0.0181232	PreDrought	Site3	48hr	PreDrought_48hr	PreDrought_Site3	Bacteria	Chloroflexi
981	x2133	X3300045975_PreDrought_Site1_6hr	0.0180875	PreDrought	Site1	6hr	PreDrought_6hr	PreDrought_Site1	Bacteria	Firmicutes
1005	x2133	X3300045953_Drought_Site3_48hr	0.018085	Drought	Site3	48hr	Drought_48hr	Drought_Site3	Bacteria	Firmicutes
987	x2133	X3300045929_PreDrought_Site1_48hr	0.0180849	PreDrought	Site1	48hr	PreDrought_48hr	PreDrought_Site1	Bacteria	Firmicutes
1252	x2530	X3300045953_Drought_Site3_48hr	0.0180796	Drought	Site3	48hr	Drought_48hr	Drought_Site3	Bacteria	Bacteroidetes
1460	x2777	X3300045967_PreDrought_Site3_6hr	0.0179495	PreDrought	Site3	6hr	PreDrought_6hr	PreDrought_Site3	Bacteria	Chloroflexi
1001	x2133	X3300045910_PreDrought_Site1_0hr	0.0178877	PreDrought	Site1	0hr	PreDrought_0hr	PreDrought_Site1	Bacteria	Firmicutes
468	x1592	X3300045927_Drought_Site2_6hr	0.0178567	Drought	Site2	6hr	Drought_6hr	Drought_Site2	Bacteria	Cyanobacteria
1250	x2530	X3300045944_PreDrought_Site2_48hr	0.0178465	PreDrought	Site2	48hr	PreDrought_48hr	PreDrought_Site2	Bacteria	Bacteroidetes
1241	x2530	X3300045946_Drought_Site3_48hr	0.0178027	Drought	Site3	48hr	Drought_48hr	Drought_Site3	Bacteria	Bacteroidetes
975	x2133	X3300049730_PreDrought_Site1_6hr	0.0177539	PreDrought	Site1	6hr	PreDrought_6hr	PreDrought_Site1	Bacteria	Firmicutes
433	x1592	X3300045946_Drought_Site3_48hr	0.0177511	Drought	Site3	48hr	Drought_48hr	Drought_Site3	Bacteria	Cyanobacteria
988	x2133	X3300045926_Drought_Site2_48hr	0.0177495	Drought	Site2	48hr	Drought_48hr	Drought_Site2	Bacteria	Firmicutes
456	x1592	X3300045934_PreDrought_Site3_6hr	0.0177422	PreDrought	Site3	6hr	PreDrought_6hr	PreDrought_Site3	Bacteria	Cyanobacteria
1468	x2777	X3300045965_PreDrought_Site3_48hr	0.0176965	PreDrought	Site3	48hr	PreDrought_48hr	PreDrought_Site3	Bacteria	Chloroflexi
1229	x2530	X3300045975_PreDrought_Site1_6hr	0.0176037	PreDrought	Site1	6hr	PreDrought_6hr	PreDrought_Site1	Bacteria	Bacteroidetes
1244	x2530	X3300045927_Drought_Site2_6hr	0.0175148	Drought	Site2	6hr	Drought_6hr	Drought_Site2	Bacteria	Bacteroidetes
1474	x2777	X3300045944_PreDrought_Site2_48hr	0.0175011	PreDrought	Site2	48hr	PreDrought_48hr	PreDrought_Site2	Bacteria	Chloroflexi
462	x1592	X3300049732_PreDrought_0hr	0.0174919	PreDrought	Site2	0hr	PreDrought_0hr	PreDrought_Site2	Bacteria	Cyanobacteria
447	x1592	X3300045965_PreDrought_Site3_48hr	0.0174245	PreDrought	Site3	48hr	PreDrought_48hr	PreDrought_Site3	Bacteria	Cyanobacteria
1447	x2777	X3300045933_PreDrought_Site2_48hr	0.0173574	PreDrought	Site2	48hr	PreDrought_48hr	PreDrought_Site2	Bacteria	Chloroflexi
458	x1592	X3300045964_Drought_Site1_6hr	0.0173034	Drought	Site1	6hr	Drought_6hr	Drought_Site1	Bacteria	Cyanobacteria
461	x1592	X3300046482_Drought_Site3_6hr	0.0171791	Drought	Site3	6hr	Drought_6hr	Drought_Site3	Bacteria	Cyanobacteria
437	x1592	X3300049734_Drought_Site3_0hr	0.0171576	Drought	Site3	0hr	Drought_0hr	Drought_Site3	Bacteria	Cyanobacteria
1225	x2530	X3300045968_PreDrought_Site3_48hr	0.0171486	PreDrought	Site3	48hr	PreDrought_48hr	PreDrought_Site3	Bacteria	Bacteroidetes
1458	x2777	X3300045952_Drought_Site2_6hr	0.017138	Drought	Site2	6hr	Drought_6hr	Drought_Site2	Bacteria	Chloroflexi
1243	x2530	X3300045952_Drought_Site2_6hr	0.0171221	Drought	Site2	6hr	Drought_6hr	Drought_Site2	Bacteria	Bacteroidetes
1451	x2777	X3300045932_PreDrought_Site2_6hr	0.0171005	PreDrought	Site2	6hr	PreDrought_6hr	PreDrought_Site2	Bacteria	Chloroflexi
436	x1592	X3300045977_Drought_Site1_0hr	0.01706	Drought	Site1	0hr	Drought_0hr	Drought_Site1	Bacteria	Cyanobacteria
1253	x2530	X3300045928_PreDrought_Site1_0hr	0.0170469	PreDrought	Site1	0hr	PreDrought_0hr	PreDrought_Site1	Bacteria	Bacteroidetes
1251	x2530	X3300045884_Drought_Site1_6hr	0.017036	Drought	Site1	6hr	Drought_6hr	Drought_Site1	Bacteria	Bacteroidetes
1238	x2530	X3300045933_PreDrought_Site2_48hr	0.0170293	PreDrought	Site2	48hr	PreDrought_48hr	PreDrought_Site2	Bacteria	Bacteroidetes
1443	x2777	X3300045940_Drought_Site1_0hr	0.0170289	Drought	Site1	0hr	Drought_0hr	Drought_Site1	Bacteria	Chloroflexi
1255	x2530	X3300045920_PreDrought_Site1_48hr	0.0169949	PreDrought	Site1	48hr	PreDrought_48hr	PreDrought_Site1	Bacteria	Bacteroidetes
1230	x2530	X3300045932_PreDrought_Site2_6hr	0.0169876	PreDrought	Site2	6hr	PreDrought_6hr	PreDrought_Site2	Bacteria	Bacteroidetes
467	x1592	X3300045947_Drought_Site3_6hr	0.0169697	Drought	Site3	6hr	Drought_6hr	Drought_Site3	Bacteria	Cyanobacteria
1463	x2777	X3300045936_Drought_Site2_0hr	0.0169529	Drought	Site2	0hr	Drought_0hr	Drought_Site2	Bacteria	Chloroflexi
1470	x2777	X3300045953_Drought_Site3_48hr	0.0169487	Drought	Site3	48hr	Drought_48hr	Drought_Site3	Bacteria	Chloroflexi
984	x2133	X3300045968_PreDrought_Site3_48hr	0.0169328	PreDrought	Site3	48hr	PreDrought_48hr	PreDrought_Site3	Bacteria	Firmicutes
1226	x2530	X3300045936_Drought_Site2_0hr	0.0167626	Drought	Site2	0hr	Drought_0hr	Drought_Site2	Bacteria	Bacteroidetes
459	x1592	X3300045944_PreDrought_Site2_48hr	0.0167236	PreDrought	Site2	48hr	PreDrought_48hr	PreDrought_Site2	Bacteria	Cyanobacteria
452	x1592	X3300045978_Drought_Site1_48hr	0.0166989	Drought	Site1	48hr	Drought_48hr	Drought_Site1	Bacteria	Cyanobacteria
438	x1592	X3300045966_PreDrought_Site3_0hr	0.0166662	PreDrought	Site3	0hr	PreDrought_0hr	PreDrought_Site3	Bacteria	Cyanobacteria
451	x1592	X3300049733_Drought_Site2_48hr	0.0166642	Drought	Site2	48hr	Drought_48hr	Drought_Site2	Bacteria	Cyanobacteria
463	x1592	X3300045941_PreDrought_Site2_0hr	0.016547	PreDrought	Site2	0hr	PreDrought_0hr	PreDrought_Site2	Bacteria	Cyanobacteria
441	x1592	X3300045930_PreDrought_Site2_6hr	0.0164645	PreDrought	Site2	6hr	PreDrought_6hr	PreDrought_Site2	Bacteria	Cyanobacteria
1235	x2530	X3300045940_Drought_Site1_0hr	0.0164027	Drought	Site1	0hr	Drought_0hr	Drought_Site1	Bacteria	Bacteroidetes
122	x1171	X3300045968_PreDrought_Site3_48hr	0.0163573	PreDrought	Site3	48hr	PreDrought_48hr	PreDrought_Site3	Bacteria	Gemmatimonadetes
1246	x2530	X3300045910_PreDrought_Site1_0hr	0.0163228	PreDrought	Site1	0hr	PreDrought_0hr	PreDrought_Site1	Bacteria	Bacteroidetes
1457	x2777	X3300045931_Drought_Site2_0hr	0.0162909	Drought	Site2	0hr	Drought_0hr	Drought_Site2	Bacteria	Chloroflexi
453	x1592	X3300045952_Drought_Site2_6hr	0.0162603	Drought	Site2	6hr	Drought_6hr	Drought_Site2	Bacteria	Cyanobacteria
440	x1592	X3300045975_PreDrought_Site1_6hr	0.0160416	PreDrought	Site1	6hr	PreDrought_6hr	PreDrought_Site1	Bacteria	Cyanobacteria
439	x1592	X3300049731_Drought_Site1_48hr	0.0160377	Drought	Site1	48hr	Drought_48hr	Drought_Site1	Bacteria	Cyanobacteria
1135	x2223	X3300045933_PreDrought_Site2_48hr	0.0160047	PreDrought	Site2	48hr	PreDrought_48hr	PreDrought_Site2	Bacteria	Verrucomicrobia
460	x1592	X3300045967_PreDrought_Site3_6hr	0.0159674	PreDrought	Site3	6hr	PreDrought_6hr	PreDrought_Site3	Bacteria	Cyanobacteria
445	x1592	X3300045931_Drought_Site2_0hr	0.0159424	Drought	Site2	0hr	Drought_0hr	Drought_Site2	Bacteria	Cyanobacteria
888	x2034	X3300045947_Drought_Site3_6hr	0.0157878	Drought	Site3	6hr	Drought_6hr	Drought_Site3	Archaea	Thaumarchaeota
444	x1592	X3300045932_PreDrought_Site2_6hr	0.0157687	PreDrought	Site2	6hr	PreDrought_6hr	PreDrought_Site2	Bacteria	Cyanobacteria
1464	x2777	X3300045941_PreDrought_Site2_0hr	0.0156957	PreDrought	Site2	0hr	PreDrought_0hr	PreDrought_Site2	Bacteria	Chloroflexi
448	x1592	X3300045928_PreDrought_Site1_0hr	0.0156571	PreDrought	Site1	0hr	PreDrought_0hr	PreDrought_Site1	Bacteria	Cyanobacteria
466	x1592	X3300045884_Drought_Site1_6hr	0.0155856	Drought	Site1	6hr	Drought_6hr	Drought_Site1	Bacteria	Cyanobacteria
1257	x2530	X3300045929_PreDrought_Site1_48hr	0.0155781	PreDrought	Site1	48hr	PreDrought_48hr	PreDrought_Site1	Bacteria	Bacteroidetes
464	x1592	X3300045936_Drought_Site2_0hr	0.0155242	Drought	Site2	0hr	Drought_0hr	Drought_Site2	Bacteria	Cyanobacteria
449	x1592	X3300045920_PreDrought_Site1_48hr	0.0154987	PreDrought	Site1	48hr	PreDrought_48hr	PreDrought_Site1	Bacteria	Cyanobacteria
1454	x2777	X3300045930_PreDrought_Site2_6hr	0.0154489	PreDrought	Site2	6hr	PreDrought_6hr	PreDrought_Site2	Bacteria	Chloroflexi
465	x1592	X3300045933_PreDrought_Site2_48hr	0.0154012	PreDrought	Site2	48hr	PreDrought_48hr	PreDrought_Site2	Bacteria	Cyanobacteria
454	x1592	X3300045926_Drought_Site2_48hr	0.0153988	Drought	Site2	48hr	Drought_48hr	Drought_Site2	Bacteria	Cyanobacteria
457	x1592	X3300045940_Drought_Site1_0hr	0.01538	Drought	Site1	0hr	Drought_0hr	Drought_Site1	Bacteria	Cyanobacteria
446	x1592	X3300045953_Drought_Site3_48hr	0.01525	Drought	Site3	48hr	Drought_48hr	Drought_Site3	Bacteria	Cyanobacteria
875	x2034	X3300049732_PreDrought_0hr	0.0151816	PreDrought	Site2	0hr	PreDrought_0hr	PreDrought_Site2	Archaea	Thaumarchaeota
435	x1592	X3300045968_PreDrought_Site3_48hr	0.0150986	PreDrought	Site3	48hr	PreDrought_48hr	PreDrought_Site3	Bacteria	Cyanobacteria
443	x1592	X3300049730_PreDrought_Site1_6hr	0.0141021	PreDrought	Site1	6hr	PreDrought_6hr	PreDrought_Site1	Bacteria	Cyanobacteria
434	x1592	X3300045929_PreDrought_Site1_48hr	0.0140345	PreDrought	Site1	48hr	PreDrought_48hr	PreDrought_Site1	Bacteria	Cyanobacteria
930	x2038	X3300045926_Drought_Site2_48hr	0.0140327	Drought	Site2	48hr	Drought_48hr	Drought_Site2	Bacteria	Nitrospirae
1122	x2223	X3300045910_PreDrought_Site1_0hr	0.0138821	PreDrought	Site1	0hr	PreDrought_0hr	PreDrought_Site1	Bacteria	Verrucomicrobia
442	x1592	X3300045910_PreDrought_Site1_0hr	0.0137654	PreDrought	Site1	0hr	PreDrought_0hr	PreDrought_Site1	Bacteria	Cyanobacteria
921	x2038	X3300045936_Drought_Site2_0hr	0.0135186	Drought	Site2	0hr	Drought_0hr	Drought_Site2	Bacteria	Nitrospirae
1467	x2777	X3300045926_Drought_Site2_48hr	0.0133687	Drought	Site2	48hr	Drought_48hr	Drought_Site2	Bacteria	Chloroflexi
881	x2034	X3300045946_Drought_Site3_48hr	0.0124155	Drought	Site3	48hr	Drought_48hr	Drought_Site3	Archaea	Thaumarchaeota
882	x2034	X3300045966_PreDrought_Site3_0hr	0.011473	PreDrought	Site3	0hr	PreDrought_0hr	PreDrought_Site3	Archaea	Thaumarchaeota
867	x2034	X3300045968_PreDrought_Site3_48hr	0.0110511	PreDrought	Site3	48hr	PreDrought_48hr	PreDrought_Site3	Archaea	Thaumarchaeota
877	x2034	X3300045945_PreDrought_Site3_0hr	0.0107737	PreDrought	Site3	0hr	PreDrought_0hr	PreDrought_Site3	Archaea	Thaumarchaeota
886	x2034	X3300045934_PreDrought_Site3_6hr	0.0107001	PreDrought	Site3	6hr	PreDrought_6hr	PreDrought_Site3	Archaea	Thaumarchaeota
866	x2034	X3300049733_Drought_Site2_48hr	0.0103462	Drought	Site2	48hr	Drought_48hr	Drought_Site2	Archaea	Thaumarchaeota
887	x2034	X3300045965_PreDrought_Site3_48hr	0.00991075	PreDrought	Site3	48hr	PreDrought_48hr	PreDrought_Site3	Archaea	Thaumarchaeota
894	x2034	X3300046482_Drought_Site3_6hr	0.00989605	Drought	Site3	6hr	Drought_6hr	Drought_Site3	Archaea	Thaumarchaeota
868	x2034	X3300045936_Drought_Site2_0hr	0.00981512	Drought	Site2	0hr	Drought_0hr	Drought_Site2	Archaea	Thaumarchaeota
891	x2034	X3300045953_Drought_Site3_48hr	0.00953186	Drought	Site3	48hr	Drought_48hr	Drought_Site3	Archaea	Thaumarchaeota
885	x2034	X3300045955_Drought_Site3_0hr	0.00907017	Drought	Site3	0hr	Drought_0hr	Drought_Site3	Archaea	Thaumarchaeota
884	x2034	X3300045927_Drought_Site2_6hr	0.00906701	Drought	Site2	6hr	Drought_6hr	Drought_Site2	Archaea	Thaumarchaeota
876	x2034	X3300045967_PreDrought_Site3_6hr	0.00844562	PreDrought	Site3	6hr	PreDrought_6hr	PreDrought_Site3	Archaea	Thaumarchaeota
892	x2034	X3300045941_PreDrought_Site2_0hr	0.00738905	PreDrought	Site2	0hr	PreDrought_0hr	PreDrought_Site2	Archaea	Thaumarchaeota
879	x2034	X3300045944_PreDrought_Site2_48hr	0.00722951	PreDrought	Site2	48hr	PreDrought_48hr	PreDrought_Site2	Archaea	Thaumarchaeota
871	x2034	X3300045932_PreDrought_Site2_6hr	0.00701346	PreDrought	Site2	6hr	PreDrought_6hr	PreDrought_Site2	Archaea	Thaumarchaeota
898	x2034	X3300045931_Drought_Site2_0hr	0.00646159	Drought	Site2	0hr	Drought_0hr	Drought_Site2	Archaea	Thaumarchaeota
872	x2034	X3300045910_PreDrought_Site1_0hr	0.00637556	PreDrought	Site1	0hr	PreDrought_0hr	PreDrought_Site1	Archaea	Thaumarchaeota
896	x2034	X3300049730_PreDrought_Site1_6hr	0.00536503	PreDrought	Site1	6hr	PreDrought_6hr	PreDrought_Site1	Archaea	Thaumarchaeota
900	x2034	X3300045930_PreDrought_Site2_6hr	0.00427204	PreDrought	Site2	6hr	PreDrought_6hr	PreDrought_Site2	Archaea	Thaumarchaeota
890	x2034	X3300045933_PreDrought_Site2_48hr	0.00418927	PreDrought	Site2	48hr	PreDrought_48hr	PreDrought_Site2	Archaea	Thaumarchaeota
897	x2034	X3300049731_Drought_Site1_48hr	0.00415338	Drought	Site1	48hr	Drought_48hr	Drought_Site1	Archaea	Thaumarchaeota
874	x2034	X3300045940_Drought_Site1_0hr	0.00370929	Drought	Site1	0hr	Drought_0hr	Drought_Site1	Archaea	Thaumarchaeota
899	x2034	X3300045926_Drought_Site2_48hr	0.003636	Drought	Site2	48hr	Drought_48hr	Drought_Site2	Archaea	Thaumarchaeota
657	x1810	X3300045955_Drought_Site3_0hr	0.00362769	Drought	Site3	0hr	Drought_0hr	Drought_Site3	Archaea	Euryarchaeota
893	x2034	X3300045952_Drought_Site2_6hr	0.00358954	Drought	Site2	6hr	Drought_6hr	Drought_Site2	Archaea	Thaumarchaeota
667	x1810	X3300045946_Drought_Site3_48hr	0.00331847	Drought	Site3	48hr	Drought_48hr	Drought_Site3	Archaea	Euryarchaeota
660	x1810	X3300045947_Drought_Site3_6hr	0.00327575	Drought	Site3	6hr	Drought_6hr	Drought_Site3	Archaea	Euryarchaeota
883	x2034	X3300045978_Drought_Site1_48hr	0.00319969	Drought	Site1	48hr	Drought_48hr	Drought_Site1	Archaea	Thaumarchaeota
656	x1810	X3300049734_Drought_Site3_0hr	0.00319716	Drought	Site3	0hr	Drought_0hr	Drought_Site3	Archaea	Euryarchaeota
671	x1810	X3300045945_PreDrought_Site3_0hr	0.00318227	PreDrought	Site3	0hr	PreDrought_0hr	PreDrought_Site3	Archaea	Euryarchaeota
669	x1810	X3300049731_Drought_Site1_48hr	0.00318186	Drought	Site1	48hr	Drought_48hr	Drought_Site1	Archaea	Euryarchaeota
675	x1810	X3300045944_PreDrought_Site2_48hr	0.00317016	PreDrought	Site2	48hr	PreDrought_48hr	PreDrought_Site2	Archaea	Euryarchaeota
683	x1810	X3300045965_PreDrought_Site3_48hr	0.00316383	PreDrought	Site3	48hr	PreDrought_48hr	PreDrought_Site3	Archaea	Euryarchaeota
2970	x843	X3300045944_PreDrought_Site2_48hr	0.00315951	PreDrought	Site2	48hr	PreDrought_48hr	PreDrought_Site2	Bacteria	Deinococcus-Thermus
682	x1810	X3300045934_PreDrought_Site3_6hr	0.00313443	PreDrought	Site3	6hr	PreDrought_6hr	PreDrought_Site3	Archaea	Euryarchaeota
655	x1810	X3300045927_Drought_Site2_6hr	0.00312604	Drought	Site2	6hr	Drought_6hr	Drought_Site2	Archaea	Euryarchaeota
2963	x843	X3300045955_Drought_Site3_0hr	0.00312218	Drought	Site3	0hr	Drought_0hr	Drought_Site3	Bacteria	Deinococcus-Thermus
865	x2034	X3300045975_PreDrought_Site1_6hr	0.00308884	PreDrought	Site1	6hr	PreDrought_6hr	PreDrought_Site1	Archaea	Thaumarchaeota
2985	x843	X3300045964_Drought_Site1_6hr	0.00304314	Drought	Site1	6hr	Drought_6hr	Drought_Site1	Bacteria	Deinococcus-Thermus
681	x1810	X3300049733_Drought_Site2_48hr	0.00303827	Drought	Site2	48hr	Drought_48hr	Drought_Site2	Archaea	Euryarchaeota
653	x1810	X3300045964_Drought_Site1_6hr	0.00303212	Drought	Site1	6hr	Drought_6hr	Drought_Site1	Archaea	Euryarchaeota
651	x1810	X3300045977_Drought_Site1_0hr	0.00301006	Drought	Site1	0hr	Drought_0hr	Drought_Site1	Archaea	Euryarchaeota
665	x1810	X3300046482_Drought_Site3_6hr	0.00299726	Drought	Site3	6hr	Drought_6hr	Drought_Site3	Archaea	Euryarchaeota
2958	x843	X3300049731_Drought_Site1_48hr	0.00297664	Drought	Site1	48hr	Drought_48hr	Drought_Site1	Bacteria	Deinococcus-Thermus
658	x1810	X3300045978_Drought_Site1_48hr	0.0029671	Drought	Site1	48hr	Drought_48hr	Drought_Site1	Archaea	Euryarchaeota
678	x1810	X3300045966_PreDrought_Site3_0hr	0.00296068	PreDrought	Site3	0hr	PreDrought_0hr	PreDrought_Site3	Archaea	Euryarchaeota
676	x1810	X3300049732_PreDrought_0hr	0.00295461	PreDrought	Site2	0hr	PreDrought_0hr	PreDrought_Site2	Archaea	Euryarchaeota
680	x1810	X3300045936_Drought_Site2_0hr	0.00295426	Drought	Site2	0hr	Drought_0hr	Drought_Site2	Archaea	Euryarchaeota
654	x1810	X3300045952_Drought_Site2_6hr	0.00295413	Drought	Site2	6hr	Drought_6hr	Drought_Site2	Archaea	Euryarchaeota
2980	x843	X3300045931_Drought_Site2_0hr	0.00293119	Drought	Site2	0hr	Drought_0hr	Drought_Site2	Bacteria	Deinococcus-Thermus
661	x1810	X3300045931_Drought_Site2_0hr	0.00292609	Drought	Site2	0hr	Drought_0hr	Drought_Site2	Archaea	Euryarchaeota
684	x1810	X3300045932_PreDrought_Site2_6hr	0.00291694	PreDrought	Site2	6hr	PreDrought_6hr	PreDrought_Site2	Archaea	Euryarchaeota
662	x1810	X3300045953_Drought_Site3_48hr	0.00291345	Drought	Site3	48hr	Drought_48hr	Drought_Site3	Archaea	Euryarchaeota
666	x1810	X3300045967_PreDrought_Site3_6hr	0.00290213	PreDrought	Site3	6hr	PreDrought_6hr	PreDrought_Site3	Archaea	Euryarchaeota
663	x1810	X3300045884_Drought_Site1_6hr	0.00289328	Drought	Site1	6hr	Drought_6hr	Drought_Site1	Archaea	Euryarchaeota
2955	x843	X3300045945_PreDrought_Site3_0hr	0.00288061	PreDrought	Site3	0hr	PreDrought_0hr	PreDrought_Site3	Bacteria	Deinococcus-Thermus
2959	x843	X3300045946_Drought_Site3_48hr	0.00287014	Drought	Site3	48hr	Drought_48hr	Drought_Site3	Bacteria	Deinococcus-Thermus
2957	x843	X3300045930_PreDrought_Site2_6hr	0.00285973	PreDrought	Site2	6hr	PreDrought_6hr	PreDrought_Site2	Bacteria	Deinococcus-Thermus
2974	x843	X3300045934_PreDrought_Site3_6hr	0.00285859	PreDrought	Site3	6hr	PreDrought_6hr	PreDrought_Site3	Bacteria	Deinococcus-Thermus
673	x1810	X3300045910_PreDrought_Site1_0hr	0.00285312	PreDrought	Site1	0hr	PreDrought_0hr	PreDrought_Site1	Archaea	Euryarchaeota
649	x1810	X3300045975_PreDrought_Site1_6hr	0.00284314	PreDrought	Site1	6hr	PreDrought_6hr	PreDrought_Site1	Archaea	Euryarchaeota
2984	x843	X3300045978_Drought_Site1_48hr	0.00283438	Drought	Site1	48hr	Drought_48hr	Drought_Site1	Bacteria	Deinococcus-Thermus
670	x1810	X3300045941_PreDrought_Site2_0hr	0.00282552	PreDrought	Site2	0hr	PreDrought_0hr	PreDrought_Site2	Archaea	Euryarchaeota
664	x1810	X3300045930_PreDrought_Site2_6hr	0.00280707	PreDrought	Site2	6hr	PreDrought_6hr	PreDrought_Site2	Archaea	Euryarchaeota
677	x1810	X3300045940_Drought_Site1_0hr	0.00280569	Drought	Site1	0hr	Drought_0hr	Drought_Site1	Archaea	Euryarchaeota
2966	x843	X3300045977_Drought_Site1_0hr	0.00279786	Drought	Site1	0hr	Drought_0hr	Drought_Site1	Bacteria	Deinococcus-Thermus
2973	x843	X3300045920_PreDrought_Site1_48hr	0.00279776	PreDrought	Site1	48hr	PreDrought_48hr	PreDrought_Site1	Bacteria	Deinococcus-Thermus
2968	x843	X3300046482_Drought_Site3_6hr	0.00277774	Drought	Site3	6hr	Drought_6hr	Drought_Site3	Bacteria	Deinococcus-Thermus
674	x1810	X3300045928_PreDrought_Site1_0hr	0.0027676	PreDrought	Site1	0hr	PreDrought_0hr	PreDrought_Site1	Archaea	Euryarchaeota
679	x1810	X3300045933_PreDrought_Site2_48hr	0.00276567	PreDrought	Site2	48hr	PreDrought_48hr	PreDrought_Site2	Archaea	Euryarchaeota
2976	x843	X3300045941_PreDrought_Site2_0hr	0.00275804	PreDrought	Site2	0hr	PreDrought_0hr	PreDrought_Site2	Bacteria	Deinococcus-Thermus
2982	x843	X3300045936_Drought_Site2_0hr	0.00274884	Drought	Site2	0hr	Drought_0hr	Drought_Site2	Bacteria	Deinococcus-Thermus
652	x1810	X3300049730_PreDrought_Site1_6hr	0.00274713	PreDrought	Site1	6hr	PreDrought_6hr	PreDrought_Site1	Archaea	Euryarchaeota
672	x1810	X3300045929_PreDrought_Site1_48hr	0.00273392	PreDrought	Site1	48hr	PreDrought_48hr	PreDrought_Site1	Archaea	Euryarchaeota
668	x1810	X3300045920_PreDrought_Site1_48hr	0.00273285	PreDrought	Site1	48hr	PreDrought_48hr	PreDrought_Site1	Archaea	Euryarchaeota
2979	x843	X3300045884_Drought_Site1_6hr	0.00273159	Drought	Site1	6hr	Drought_6hr	Drought_Site1	Bacteria	Deinococcus-Thermus
889	x2034	X3300045977_Drought_Site1_0hr	0.00269851	Drought	Site1	0hr	Drought_0hr	Drought_Site1	Archaea	Thaumarchaeota
2972	x843	X3300045975_PreDrought_Site1_6hr	0.00269734	PreDrought	Site1	6hr	PreDrought_6hr	PreDrought_Site1	Bacteria	Deinococcus-Thermus
385	x1411	X3300045952_Drought_Site2_6hr	0.00268013	Drought	Site2	6hr	Drought_6hr	Drought_Site2	Bacteria	Ignavibacteriae
2961	x843	X3300045966_PreDrought_Site3_0hr	0.00264309	PreDrought	Site3	0hr	PreDrought_0hr	PreDrought_Site3	Bacteria	Deinococcus-Thermus
650	x1810	X3300045968_PreDrought_Site3_48hr	0.00263823	PreDrought	Site3	48hr	PreDrought_48hr	PreDrought_Site3	Archaea	Euryarchaeota
2983	x843	X3300045927_Drought_Site2_6hr	0.00261829	Drought	Site2	6hr	Drought_6hr	Drought_Site2	Bacteria	Deinococcus-Thermus
2988	x843	X3300045910_PreDrought_Site1_0hr	0.00261594	PreDrought	Site1	0hr	PreDrought_0hr	PreDrought_Site1	Bacteria	Deinococcus-Thermus
2962	x843	X3300045952_Drought_Site2_6hr	0.0026143	Drought	Site2	6hr	Drought_6hr	Drought_Site2	Bacteria	Deinococcus-Thermus
2953	x843	X3300049734_Drought_Site3_0hr	0.00261418	Drought	Site3	0hr	Drought_0hr	Drought_Site3	Bacteria	Deinococcus-Thermus
2965	x843	X3300045929_PreDrought_Site1_48hr	0.00260818	PreDrought	Site1	48hr	PreDrought_48hr	PreDrought_Site1	Bacteria	Deinococcus-Thermus
2967	x843	X3300045947_Drought_Site3_6hr	0.00259159	Drought	Site3	6hr	Drought_6hr	Drought_Site3	Bacteria	Deinococcus-Thermus
2978	x843	X3300045933_PreDrought_Site2_48hr	0.00259038	PreDrought	Site2	48hr	PreDrought_48hr	PreDrought_Site2	Bacteria	Deinococcus-Thermus
2960	x843	X3300045928_PreDrought_Site1_0hr	0.00258404	PreDrought	Site1	0hr	PreDrought_0hr	PreDrought_Site1	Bacteria	Deinococcus-Thermus
2987	x843	X3300045926_Drought_Site2_48hr	0.00257986	Drought	Site2	48hr	Drought_48hr	Drought_Site2	Bacteria	Deinococcus-Thermus
2975	x843	X3300045965_PreDrought_Site3_48hr	0.00256996	PreDrought	Site3	48hr	PreDrought_48hr	PreDrought_Site3	Bacteria	Deinococcus-Thermus
659	x1810	X3300045926_Drought_Site2_48hr	0.0025388	Drought	Site2	48hr	Drought_48hr	Drought_Site2	Archaea	Euryarchaeota
2956	x843	X3300045953_Drought_Site3_48hr	0.00253178	Drought	Site3	48hr	Drought_48hr	Drought_Site3	Bacteria	Deinococcus-Thermus
2986	x843	X3300049732_PreDrought_0hr	0.00248576	PreDrought	Site2	0hr	PreDrought_0hr	PreDrought_Site2	Bacteria	Deinococcus-Thermus
2977	x843	X3300045932_PreDrought_Site2_6hr	0.00247564	PreDrought	Site2	6hr	PreDrought_6hr	PreDrought_Site2	Bacteria	Deinococcus-Thermus
2981	x843	X3300045940_Drought_Site1_0hr	0.00247275	Drought	Site1	0hr	Drought_0hr	Drought_Site1	Bacteria	Deinococcus-Thermus
2969	x843	X3300045967_PreDrought_Site3_6hr	0.00244855	PreDrought	Site3	6hr	PreDrought_6hr	PreDrought_Site3	Bacteria	Deinococcus-Thermus
2971	x843	X3300049733_Drought_Site2_48hr	0.00244638	Drought	Site2	48hr	Drought_48hr	Drought_Site2	Bacteria	Deinococcus-Thermus
2964	x843	X3300045968_PreDrought_Site3_48hr	0.00236855	PreDrought	Site3	48hr	PreDrought_48hr	PreDrought_Site3	Bacteria	Deinococcus-Thermus
2954	x843	X3300049730_PreDrought_Site1_6hr	0.00236441	PreDrought	Site1	6hr	PreDrought_6hr	PreDrought_Site1	Bacteria	Deinococcus-Thermus
873	x2034	X3300045929_PreDrought_Site1_48hr	0.00208167	PreDrought	Site1	48hr	PreDrought_48hr	PreDrought_Site1	Archaea	Thaumarchaeota
352	x141	X3300045955_Drought_Site3_0hr	0.00172567	Drought	Site3	0hr	Drought_0hr	Drought_Site3	Bacteria	Spirochaetes
380	x1411	X3300045933_PreDrought_Site2_48hr	0.00170998	PreDrought	Site2	48hr	PreDrought_48hr	PreDrought_Site2	Bacteria	Ignavibacteriae
342	x141	X3300045940_Drought_Site1_0hr	0.00166371	Drought	Site1	0hr	Drought_0hr	Drought_Site1	Bacteria	Spirochaetes
369	x1411	X3300045955_Drought_Site3_0hr	0.00166065	Drought	Site3	0hr	Drought_0hr	Drought_Site3	Bacteria	Ignavibacteriae
869	x2034	X3300045920_PreDrought_Site1_48hr	0.00162077	PreDrought	Site1	48hr	PreDrought_48hr	PreDrought_Site1	Archaea	Thaumarchaeota
331	x141	X3300049731_Drought_Site1_48hr	0.00161495	Drought	Site1	48hr	Drought_48hr	Drought_Site1	Bacteria	Spirochaetes
357	x141	X3300045946_Drought_Site3_48hr	0.00161049	Drought	Site3	48hr	Drought_48hr	Drought_Site3	Bacteria	Spirochaetes
355	x141	X3300045978_Drought_Site1_48hr	0.00160921	Drought	Site1	48hr	Drought_48hr	Drought_Site1	Bacteria	Spirochaetes
353	x141	X3300046482_Drought_Site3_6hr	0.0016047	Drought	Site3	6hr	Drought_6hr	Drought_Site3	Bacteria	Spirochaetes
335	x141	X3300045945_PreDrought_Site3_0hr	0.0016036	PreDrought	Site3	0hr	PreDrought_0hr	PreDrought_Site3	Bacteria	Spirochaetes
359	x141	X3300045966_PreDrought_Site3_0hr	0.0016007	PreDrought	Site3	0hr	PreDrought_0hr	PreDrought_Site3	Bacteria	Spirochaetes
358	x141	X3300045967_PreDrought_Site3_6hr	0.00160023	PreDrought	Site3	6hr	PreDrought_6hr	PreDrought_Site3	Bacteria	Spirochaetes
360	x141	X3300045964_Drought_Site1_6hr	0.00158609	Drought	Site1	6hr	Drought_6hr	Drought_Site1	Bacteria	Spirochaetes
334	x141	X3300045927_Drought_Site2_6hr	0.00158569	Drought	Site2	6hr	Drought_6hr	Drought_Site2	Bacteria	Spirochaetes
332	x141	X3300045928_PreDrought_Site1_0hr	0.00156609	PreDrought	Site1	0hr	PreDrought_0hr	PreDrought_Site1	Bacteria	Spirochaetes
337	x141	X3300045934_PreDrought_Site3_6hr	0.00155138	PreDrought	Site3	6hr	PreDrought_6hr	PreDrought_Site3	Bacteria	Spirochaetes
326	x141	X3300045920_PreDrought_Site1_48hr	0.00154694	PreDrought	Site1	48hr	PreDrought_48hr	PreDrought_Site1	Bacteria	Spirochaetes
356	x141	X3300045933_PreDrought_Site2_48hr	0.00154532	PreDrought	Site2	48hr	PreDrought_48hr	PreDrought_Site2	Bacteria	Spirochaetes
339	x141	X3300045977_Drought_Site1_0hr	0.00154265	Drought	Site1	0hr	Drought_0hr	Drought_Site1	Bacteria	Spirochaetes
344	x141	X3300045884_Drought_Site1_6hr	0.00154018	Drought	Site1	6hr	Drought_6hr	Drought_Site1	Bacteria	Spirochaetes
370	x1411	X3300045945_PreDrought_Site3_0hr	0.00153576	PreDrought	Site3	0hr	PreDrought_0hr	PreDrought_Site3	Bacteria	Ignavibacteriae
325	x141	X3300045910_PreDrought_Site1_0hr	0.00153574	PreDrought	Site1	0hr	PreDrought_0hr	PreDrought_Site1	Bacteria	Spirochaetes
341	x141	X3300049734_Drought_Site3_0hr	0.00152807	Drought	Site3	0hr	Drought_0hr	Drought_Site3	Bacteria	Spirochaetes
354	x141	X3300045947_Drought_Site3_6hr	0.00149446	Drought	Site3	6hr	Drought_6hr	Drought_Site3	Bacteria	Spirochaetes
345	x141	X3300045975_PreDrought_Site1_6hr	0.00148052	PreDrought	Site1	6hr	PreDrought_6hr	PreDrought_Site1	Bacteria	Spirochaetes
340	x141	X3300045965_PreDrought_Site3_48hr	0.00147637	PreDrought	Site3	48hr	PreDrought_48hr	PreDrought_Site3	Bacteria	Spirochaetes
333	x141	X3300045944_PreDrought_Site2_48hr	0.00147296	PreDrought	Site2	48hr	PreDrought_48hr	PreDrought_Site2	Bacteria	Spirochaetes
329	x141	X3300045929_PreDrought_Site1_48hr	0.00147047	PreDrought	Site1	48hr	PreDrought_48hr	PreDrought_Site1	Bacteria	Spirochaetes
350	x141	X3300045932_PreDrought_Site2_6hr	0.00145589	PreDrought	Site2	6hr	PreDrought_6hr	PreDrought_Site2	Bacteria	Spirochaetes
349	x141	X3300045941_PreDrought_Site2_0hr	0.00145265	PreDrought	Site2	0hr	PreDrought_0hr	PreDrought_Site2	Bacteria	Spirochaetes
343	x141	X3300045936_Drought_Site2_0hr	0.00144985	Drought	Site2	0hr	Drought_0hr	Drought_Site2	Bacteria	Spirochaetes
880	x2034	X3300045964_Drought_Site1_6hr	0.00143821	Drought	Site1	6hr	Drought_6hr	Drought_Site1	Archaea	Thaumarchaeota
346	x141	X3300045930_PreDrought_Site2_6hr	0.00141504	PreDrought	Site2	6hr	PreDrought_6hr	PreDrought_Site2	Bacteria	Spirochaetes
396	x1411	X3300045927_Drought_Site2_6hr	0.00141471	Drought	Site2	6hr	Drought_6hr	Drought_Site2	Bacteria	Ignavibacteriae
381	x1411	X3300045964_Drought_Site1_6hr	0.00141404	Drought	Site1	6hr	Drought_6hr	Drought_Site1	Bacteria	Ignavibacteriae
348	x141	X3300049733_Drought_Site2_48hr	0.00141401	Drought	Site2	48hr	Drought_48hr	Drought_Site2	Bacteria	Spirochaetes
368	x1411	X3300049731_Drought_Site1_48hr	0.00140908	Drought	Site1	48hr	Drought_48hr	Drought_Site1	Bacteria	Ignavibacteriae
328	x141	X3300045931_Drought_Site2_0hr	0.001407	Drought	Site2	0hr	Drought_0hr	Drought_Site2	Bacteria	Spirochaetes
336	x141	X3300049730_PreDrought_Site1_6hr	0.00138669	PreDrought	Site1	6hr	PreDrought_6hr	PreDrought_Site1	Bacteria	Spirochaetes
347	x141	X3300045952_Drought_Site2_6hr	0.00137954	Drought	Site2	6hr	Drought_6hr	Drought_Site2	Bacteria	Spirochaetes
382	x1411	X3300045975_PreDrought_Site1_6hr	0.00136028	PreDrought	Site1	6hr	PreDrought_6hr	PreDrought_Site1	Bacteria	Ignavibacteriae
378	x1411	X3300049734_Drought_Site3_0hr	0.00135977	Drought	Site3	0hr	Drought_0hr	Drought_Site3	Bacteria	Ignavibacteriae
372	x1411	X3300045978_Drought_Site1_48hr	0.00134344	Drought	Site1	48hr	Drought_48hr	Drought_Site1	Bacteria	Ignavibacteriae
338	x141	X3300045968_PreDrought_Site3_48hr	0.00134308	PreDrought	Site3	48hr	PreDrought_48hr	PreDrought_Site3	Bacteria	Spirochaetes
351	x141	X3300049732_PreDrought_0hr	0.00133714	PreDrought	Site2	0hr	PreDrought_0hr	PreDrought_Site2	Bacteria	Spirochaetes
330	x141	X3300045926_Drought_Site2_48hr	0.00131973	Drought	Site2	48hr	Drought_48hr	Drought_Site2	Bacteria	Spirochaetes
327	x141	X3300045953_Drought_Site3_48hr	0.00131956	Drought	Site3	48hr	Drought_48hr	Drought_Site3	Bacteria	Spirochaetes
362	x1411	X3300045944_PreDrought_Site2_48hr	0.00131924	PreDrought	Site2	48hr	PreDrought_48hr	PreDrought_Site2	Bacteria	Ignavibacteriae
390	x1411	X3300045931_Drought_Site2_0hr	0.0013146	Drought	Site2	0hr	Drought_0hr	Drought_Site2	Bacteria	Ignavibacteriae
361	x1411	X3300049730_PreDrought_Site1_6hr	0.00128137	PreDrought	Site1	6hr	PreDrought_6hr	PreDrought_Site1	Bacteria	Ignavibacteriae
384	x1411	X3300049733_Drought_Site2_48hr	0.0012754	Drought	Site2	48hr	Drought_48hr	Drought_Site2	Bacteria	Ignavibacteriae
395	x1411	X3300045947_Drought_Site3_6hr	0.00127379	Drought	Site3	6hr	Drought_6hr	Drought_Site3	Bacteria	Ignavibacteriae
383	x1411	X3300046482_Drought_Site3_6hr	0.00127218	Drought	Site3	6hr	Drought_6hr	Drought_Site3	Bacteria	Ignavibacteriae
364	x1411	X3300045965_PreDrought_Site3_48hr	0.00126495	PreDrought	Site3	48hr	PreDrought_48hr	PreDrought_Site3	Bacteria	Ignavibacteriae
377	x1411	X3300045977_Drought_Site1_0hr	0.00123955	Drought	Site1	0hr	Drought_0hr	Drought_Site1	Bacteria	Ignavibacteriae
393	x1411	X3300045934_PreDrought_Site3_6hr	0.00123738	PreDrought	Site3	6hr	PreDrought_6hr	PreDrought_Site3	Bacteria	Ignavibacteriae
392	x1411	X3300045930_PreDrought_Site2_6hr	0.0012329	PreDrought	Site2	6hr	PreDrought_6hr	PreDrought_Site2	Bacteria	Ignavibacteriae
2491	x560	X3300049731_Drought_Site1_48hr	0.00122575	Drought	Site1	48hr	Drought_48hr	Drought_Site1	Bacteria	Nitrospinae
391	x1411	X3300045941_PreDrought_Site2_0hr	0.00121932	PreDrought	Site2	0hr	PreDrought_0hr	PreDrought_Site2	Bacteria	Ignavibacteriae
2492	x560	X3300045964_Drought_Site1_6hr	0.00118121	Drought	Site1	6hr	Drought_6hr	Drought_Site1	Bacteria	Nitrospinae
363	x1411	X3300049732_PreDrought_0hr	0.0011656	PreDrought	Site2	0hr	PreDrought_0hr	PreDrought_Site2	Bacteria	Ignavibacteriae
367	x1411	X3300045946_Drought_Site3_48hr	0.00115041	Drought	Site3	48hr	Drought_48hr	Drought_Site3	Bacteria	Ignavibacteriae
387	x1411	X3300045920_PreDrought_Site1_48hr	0.00114412	PreDrought	Site1	48hr	PreDrought_48hr	PreDrought_Site1	Bacteria	Ignavibacteriae
2485	x560	X3300049734_Drought_Site3_0hr	0.00112514	Drought	Site3	0hr	Drought_0hr	Drought_Site3	Bacteria	Nitrospinae
2508	x560	X3300045944_PreDrought_Site2_48hr	0.00112293	PreDrought	Site2	48hr	PreDrought_48hr	PreDrought_Site2	Bacteria	Nitrospinae
2515	x560	X3300049732_PreDrought_0hr	0.00111559	PreDrought	Site2	0hr	PreDrought_0hr	PreDrought_Site2	Bacteria	Nitrospinae
2507	x560	X3300045946_Drought_Site3_48hr	0.00111362	Drought	Site3	48hr	Drought_48hr	Drought_Site3	Bacteria	Nitrospinae
388	x1411	X3300045928_PreDrought_Site1_0hr	0.00110292	PreDrought	Site1	0hr	PreDrought_0hr	PreDrought_Site1	Bacteria	Ignavibacteriae
2506	x560	X3300045947_Drought_Site3_6hr	0.00109778	Drought	Site3	6hr	Drought_6hr	Drought_Site3	Bacteria	Nitrospinae
878	x2034	X3300045928_PreDrought_Site1_0hr	0.00108295	PreDrought	Site1	0hr	PreDrought_0hr	PreDrought_Site1	Archaea	Thaumarchaeota
2489	x560	X3300045931_Drought_Site2_0hr	0.00107954	Drought	Site2	0hr	Drought_0hr	Drought_Site2	Bacteria	Nitrospinae
2490	x560	X3300045934_PreDrought_Site3_6hr	0.00107604	PreDrought	Site3	6hr	PreDrought_6hr	PreDrought_Site3	Bacteria	Nitrospinae
371	x1411	X3300045966_PreDrought_Site3_0hr	0.00107426	PreDrought	Site3	0hr	PreDrought_0hr	PreDrought_Site3	Bacteria	Ignavibacteriae
2499	x560	X3300045930_PreDrought_Site2_6hr	0.0010722	PreDrought	Site2	6hr	PreDrought_6hr	PreDrought_Site2	Bacteria	Nitrospinae
2497	x560	X3300045940_Drought_Site1_0hr	0.00106594	Drought	Site1	0hr	Drought_0hr	Drought_Site1	Bacteria	Nitrospinae
2503	x560	X3300045955_Drought_Site3_0hr	0.00106276	Drought	Site3	0hr	Drought_0hr	Drought_Site3	Bacteria	Nitrospinae
379	x1411	X3300045953_Drought_Site3_48hr	0.00105211	Drought	Site3	48hr	Drought_48hr	Drought_Site3	Bacteria	Ignavibacteriae
2510	x560	X3300045967_PreDrought_Site3_6hr	0.00104152	PreDrought	Site3	6hr	PreDrought_6hr	PreDrought_Site3	Bacteria	Nitrospinae
2505	x560	X3300045933_PreDrought_Site2_48hr	0.00103875	PreDrought	Site2	48hr	PreDrought_48hr	PreDrought_Site2	Bacteria	Nitrospinae
2877	x692	X3300045945_PreDrought_Site3_0hr	0.00103404	PreDrought	Site3	0hr	PreDrought_0hr	PreDrought_Site3	Bacteria	Armatimonadetes
2850	x692	X3300045941_PreDrought_Site2_0hr	0.00102761	PreDrought	Site2	0hr	PreDrought_0hr	PreDrought_Site2	Bacteria	Armatimonadetes
2517	x560	X3300045927_Drought_Site2_6hr	0.00102442	Drought	Site2	6hr	Drought_6hr	Drought_Site2	Bacteria	Nitrospinae
2500	x560	X3300045953_Drought_Site3_48hr	0.00102283	Drought	Site3	48hr	Drought_48hr	Drought_Site3	Bacteria	Nitrospinae
2519	x560	X3300049733_Drought_Site2_48hr	0.00101934	Drought	Site2	48hr	Drought_48hr	Drought_Site2	Bacteria	Nitrospinae
2495	x560	X3300045945_PreDrought_Site3_0hr	0.00101732	PreDrought	Site3	0hr	PreDrought_0hr	PreDrought_Site3	Bacteria	Nitrospinae
366	x1411	X3300045967_PreDrought_Site3_6hr	0.00101647	PreDrought	Site3	6hr	PreDrought_6hr	PreDrought_Site3	Bacteria	Ignavibacteriae
2857	x692	X3300045930_PreDrought_Site2_6hr	0.00100824	PreDrought	Site2	6hr	PreDrought_6hr	PreDrought_Site2	Bacteria	Armatimonadetes
2512	x560	X3300045920_PreDrought_Site1_48hr	0.00100232	PreDrought	Site1	48hr	PreDrought_48hr	PreDrought_Site1	Bacteria	Nitrospinae
2869	x692	X3300045955_Drought_Site3_0hr	0.00100208	Drought	Site3	0hr	Drought_0hr	Drought_Site3	Bacteria	Armatimonadetes
365	x1411	X3300045968_PreDrought_Site3_48hr	0.00099871	PreDrought	Site3	48hr	PreDrought_48hr	PreDrought_Site3	Bacteria	Ignavibacteriae
2509	x560	X3300045936_Drought_Site2_0hr	0.000991783	Drought	Site2	0hr	Drought_0hr	Drought_Site2	Bacteria	Nitrospinae
2514	x560	X3300045952_Drought_Site2_6hr	0.00099163	Drought	Site2	6hr	Drought_6hr	Drought_Site2	Bacteria	Nitrospinae
2870	x692	X3300049732_PreDrought_0hr	0.000987699	PreDrought	Site2	0hr	PreDrought_0hr	PreDrought_Site2	Bacteria	Armatimonadetes
374	x1411	X3300045926_Drought_Site2_48hr	0.00098682	Drought	Site2	48hr	Drought_48hr	Drought_Site2	Bacteria	Ignavibacteriae
2502	x560	X3300045941_PreDrought_Site2_0hr	0.000985669	PreDrought	Site2	0hr	PreDrought_0hr	PreDrought_Site2	Bacteria	Nitrospinae
2856	x692	X3300045928_PreDrought_Site1_0hr	0.000982767	PreDrought	Site1	0hr	PreDrought_0hr	PreDrought_Site1	Bacteria	Armatimonadetes
2852	x692	X3300045920_PreDrought_Site1_48hr	0.000976416	PreDrought	Site1	48hr	PreDrought_48hr	PreDrought_Site1	Bacteria	Armatimonadetes
2493	x560	X3300045966_PreDrought_Site3_0hr	0.000974896	PreDrought	Site3	0hr	PreDrought_0hr	PreDrought_Site3	Bacteria	Nitrospinae
2498	x560	X3300045975_PreDrought_Site1_6hr	0.000973093	PreDrought	Site1	6hr	PreDrought_6hr	PreDrought_Site1	Bacteria	Nitrospinae
389	x1411	X3300045940_Drought_Site1_0hr	0.00097237	Drought	Site1	0hr	Drought_0hr	Drought_Site1	Bacteria	Ignavibacteriae
386	x1411	X3300045932_PreDrought_Site2_6hr	0.000968868	PreDrought	Site2	6hr	PreDrought_6hr	PreDrought_Site2	Bacteria	Ignavibacteriae
2504	x560	X3300045929_PreDrought_Site1_48hr	0.000965342	PreDrought	Site1	48hr	PreDrought_48hr	PreDrought_Site1	Bacteria	Nitrospinae
376	x1411	X3300045884_Drought_Site1_6hr	0.000964644	Drought	Site1	6hr	Drought_6hr	Drought_Site1	Bacteria	Ignavibacteriae
2866	x692	X3300049733_Drought_Site2_48hr	0.000963063	Drought	Site2	48hr	Drought_48hr	Drought_Site2	Bacteria	Armatimonadetes
2501	x560	X3300045928_PreDrought_Site1_0hr	0.00096121	PreDrought	Site1	0hr	PreDrought_0hr	PreDrought_Site1	Bacteria	Nitrospinae
2073	x492	X3300045966_PreDrought_Site3_0hr	0.000955023	PreDrought	Site3	0hr	PreDrought_0hr	PreDrought_Site3	Bacteria	Calditrichaeota
2494	x560	X3300045926_Drought_Site2_48hr	0.000951939	Drought	Site2	48hr	Drought_48hr	Drought_Site2	Bacteria	Nitrospinae
2875	x692	X3300045964_Drought_Site1_6hr	0.000949449	Drought	Site1	6hr	Drought_6hr	Drought_Site1	Bacteria	Armatimonadetes
251	x122	X3300045964_Drought_Site1_6hr	0.000948027	Drought	Site1	6hr	Drought_6hr	Drought_Site1	Bacteria	Balneolaeota
2846	x692	X3300045944_PreDrought_Site2_48hr	0.000947047	PreDrought	Site2	48hr	PreDrought_48hr	PreDrought_Site2	Bacteria	Armatimonadetes
2487	x560	X3300049730_PreDrought_Site1_6hr	0.000946828	PreDrought	Site1	6hr	PreDrought_6hr	PreDrought_Site1	Bacteria	Nitrospinae
2518	x560	X3300046482_Drought_Site3_6hr	0.000945824	Drought	Site3	6hr	Drought_6hr	Drought_Site3	Bacteria	Nitrospinae
2848	x692	X3300045927_Drought_Site2_6hr	0.000939671	Drought	Site2	6hr	Drought_6hr	Drought_Site2	Bacteria	Armatimonadetes
2496	x560	X3300045965_PreDrought_Site3_48hr	0.000935598	PreDrought	Site3	48hr	PreDrought_48hr	PreDrought_Site3	Bacteria	Nitrospinae
2880	x692	X3300045952_Drought_Site2_6hr	0.000934536	Drought	Site2	6hr	Drought_6hr	Drought_Site2	Bacteria	Armatimonadetes
373	x1411	X3300045910_PreDrought_Site1_0hr	0.000928365	PreDrought	Site1	0hr	PreDrought_0hr	PreDrought_Site1	Bacteria	Ignavibacteriae
2874	x692	X3300045936_Drought_Site2_0hr	0.000927131	Drought	Site2	0hr	Drought_0hr	Drought_Site2	Bacteria	Armatimonadetes
2486	x560	X3300045977_Drought_Site1_0hr	0.000925121	Drought	Site1	0hr	Drought_0hr	Drought_Site1	Bacteria	Nitrospinae
2858	x692	X3300045965_PreDrought_Site3_48hr	0.000918332	PreDrought	Site3	48hr	PreDrought_48hr	PreDrought_Site3	Bacteria	Armatimonadetes
2488	x560	X3300045968_PreDrought_Site3_48hr	0.000916955	PreDrought	Site3	48hr	PreDrought_48hr	PreDrought_Site3	Bacteria	Nitrospinae
2516	x560	X3300045932_PreDrought_Site2_6hr	0.000908438	PreDrought	Site2	6hr	PreDrought_6hr	PreDrought_Site2	Bacteria	Nitrospinae
243	x122	X3300049732_PreDrought_0hr	0.000897082	PreDrought	Site2	0hr	PreDrought_0hr	PreDrought_Site2	Bacteria	Balneolaeota
2871	x692	X3300045940_Drought_Site1_0hr	0.000896326	Drought	Site1	0hr	Drought_0hr	Drought_Site1	Bacteria	Armatimonadetes
2873	x692	X3300045946_Drought_Site3_48hr	0.00089552	Drought	Site3	48hr	Drought_48hr	Drought_Site3	Bacteria	Armatimonadetes
2878	x692	X3300045978_Drought_Site1_48hr	0.00088875	Drought	Site1	48hr	Drought_48hr	Drought_Site1	Bacteria	Armatimonadetes
375	x1411	X3300045929_PreDrought_Site1_48hr	0.000887071	PreDrought	Site1	48hr	PreDrought_48hr	PreDrought_Site1	Bacteria	Ignavibacteriae
2872	x692	X3300045977_Drought_Site1_0hr	0.000885345	Drought	Site1	0hr	Drought_0hr	Drought_Site1	Bacteria	Armatimonadetes
2859	x692	X3300046482_Drought_Site3_6hr	0.000881168	Drought	Site3	6hr	Drought_6hr	Drought_Site3	Bacteria	Armatimonadetes
2511	x560	X3300045978_Drought_Site1_48hr	0.000878272	Drought	Site1	48hr	Drought_48hr	Drought_Site1	Bacteria	Nitrospinae
2879	x692	X3300045947_Drought_Site3_6hr	0.000874511	Drought	Site3	6hr	Drought_6hr	Drought_Site3	Bacteria	Armatimonadetes
2065	x492	X3300045955_Drought_Site3_0hr	0.000866626	Drought	Site3	0hr	Drought_0hr	Drought_Site3	Bacteria	Calditrichaeota
2876	x692	X3300045932_PreDrought_Site2_6hr	0.000861525	PreDrought	Site2	6hr	PreDrought_6hr	PreDrought_Site2	Bacteria	Armatimonadetes
2520	x560	X3300045884_Drought_Site1_6hr	0.000856955	Drought	Site1	6hr	Drought_6hr	Drought_Site1	Bacteria	Nitrospinae
247	x122	X3300045930_PreDrought_Site2_6hr	0.000856514	PreDrought	Site2	6hr	PreDrought_6hr	PreDrought_Site2	Bacteria	Balneolaeota
2067	x492	X3300045947_Drought_Site3_6hr	0.000855606	Drought	Site3	6hr	Drought_6hr	Drought_Site3	Bacteria	Calditrichaeota
232	x122	X3300049731_Drought_Site1_48hr	0.000853224	Drought	Site1	48hr	Drought_48hr	Drought_Site1	Bacteria	Balneolaeota
2864	x692	X3300049731_Drought_Site1_48hr	0.000847015	Drought	Site1	48hr	Drought_48hr	Drought_Site1	Bacteria	Armatimonadetes
248	x122	X3300045955_Drought_Site3_0hr	0.000844682	Drought	Site3	0hr	Drought_0hr	Drought_Site3	Bacteria	Balneolaeota
237	x122	X3300045941_PreDrought_Site2_0hr	0.000843778	PreDrought	Site2	0hr	PreDrought_0hr	PreDrought_Site2	Bacteria	Balneolaeota
226	x122	X3300045927_Drought_Site2_6hr	0.000843771	Drought	Site2	6hr	Drought_6hr	Drought_Site2	Bacteria	Balneolaeota
230	x122	X3300045931_Drought_Site2_0hr	0.000841413	Drought	Site2	0hr	Drought_0hr	Drought_Site2	Bacteria	Balneolaeota
2861	x692	X3300049734_Drought_Site3_0hr	0.000839723	Drought	Site3	0hr	Drought_0hr	Drought_Site3	Bacteria	Armatimonadetes
221	x122	X3300045944_PreDrought_Site2_48hr	0.000838813	PreDrought	Site2	48hr	PreDrought_48hr	PreDrought_Site2	Bacteria	Balneolaeota
2855	x692	X3300045884_Drought_Site1_6hr	0.000837109	Drought	Site1	6hr	Drought_6hr	Drought_Site1	Bacteria	Armatimonadetes
2064	x492	X3300045934_PreDrought_Site3_6hr	0.00083576	PreDrought	Site3	6hr	PreDrought_6hr	PreDrought_Site3	Bacteria	Calditrichaeota
2865	x692	X3300045934_PreDrought_Site3_6hr	0.00083576	PreDrought	Site3	6hr	PreDrought_6hr	PreDrought_Site3	Bacteria	Armatimonadetes
2860	x692	X3300045967_PreDrought_Site3_6hr	0.000832378	PreDrought	Site3	6hr	PreDrought_6hr	PreDrought_Site3	Bacteria	Armatimonadetes
220	x122	X3300045928_PreDrought_Site1_0hr	0.000831231	PreDrought	Site1	0hr	PreDrought_0hr	PreDrought_Site1	Bacteria	Balneolaeota
2060	x492	X3300049734_Drought_Site3_0hr	0.000829765	Drought	Site3	0hr	Drought_0hr	Drought_Site3	Bacteria	Calditrichaeota
394	x1411	X3300045936_Drought_Site2_0hr	0.000829466	Drought	Site2	0hr	Drought_0hr	Drought_Site2	Bacteria	Ignavibacteriae
238	x122	X3300045932_PreDrought_Site2_6hr	0.00082813	PreDrought	Site2	6hr	PreDrought_6hr	PreDrought_Site2	Bacteria	Balneolaeota
252	x122	X3300045946_Drought_Site3_48hr	0.000827246	Drought	Site3	48hr	Drought_48hr	Drought_Site3	Bacteria	Balneolaeota
236	x122	X3300045945_PreDrought_Site3_0hr	0.000823889	PreDrought	Site3	0hr	PreDrought_0hr	PreDrought_Site3	Bacteria	Balneolaeota
2086	x492	X3300045964_Drought_Site1_6hr	0.000822192	Drought	Site1	6hr	Drought_6hr	Drought_Site1	Bacteria	Calditrichaeota
2082	x492	X3300045967_PreDrought_Site3_6hr	0.00082213	PreDrought	Site3	6hr	PreDrought_6hr	PreDrought_Site3	Bacteria	Calditrichaeota
2847	x692	X3300045933_PreDrought_Site2_48hr	0.000819734	PreDrought	Site2	48hr	PreDrought_48hr	PreDrought_Site2	Bacteria	Armatimonadetes
2071	x492	X3300045945_PreDrought_Site3_0hr	0.000817578	PreDrought	Site3	0hr	PreDrought_0hr	PreDrought_Site3	Bacteria	Calditrichaeota
242	x122	X3300045947_Drought_Site3_6hr	0.000814211	Drought	Site3	6hr	Drought_6hr	Drought_Site3	Bacteria	Balneolaeota
2867	x692	X3300045966_PreDrought_Site3_0hr	0.000811413	PreDrought	Site3	0hr	PreDrought_0hr	PreDrought_Site3	Bacteria	Armatimonadetes
2068	x492	X3300046482_Drought_Site3_6hr	0.000810662	Drought	Site3	6hr	Drought_6hr	Drought_Site3	Bacteria	Calditrichaeota
2070	x492	X3300045884_Drought_Site1_6hr	0.000810106	Drought	Site1	6hr	Drought_6hr	Drought_Site1	Bacteria	Calditrichaeota
229	x122	X3300049734_Drought_Site3_0hr	0.000807457	Drought	Site3	0hr	Drought_0hr	Drought_Site3	Bacteria	Balneolaeota
2088	x492	X3300045920_PreDrought_Site1_48hr	0.000804812	PreDrought	Site1	48hr	PreDrought_48hr	PreDrought_Site1	Bacteria	Calditrichaeota
222	x122	X3300045936_Drought_Site2_0hr	0.000802413	Drought	Site2	0hr	Drought_0hr	Drought_Site2	Bacteria	Balneolaeota
2862	x692	X3300045953_Drought_Site3_48hr	0.000798388	Drought	Site3	48hr	Drought_48hr	Drought_Site3	Bacteria	Armatimonadetes
2066	x492	X3300045965_PreDrought_Site3_48hr	0.000795844	PreDrought	Site3	48hr	PreDrought_48hr	PreDrought_Site3	Bacteria	Calditrichaeota
217	x122	X3300045934_PreDrought_Site3_6hr	0.000794557	PreDrought	Site3	6hr	PreDrought_6hr	PreDrought_Site3	Bacteria	Balneolaeota
234	x122	X3300045940_Drought_Site1_0hr	0.000789203	Drought	Site1	0hr	Drought_0hr	Drought_Site1	Bacteria	Balneolaeota
2053	x492	X3300045929_PreDrought_Site1_48hr	0.000786987	PreDrought	Site1	48hr	PreDrought_48hr	PreDrought_Site1	Bacteria	Calditrichaeota
2851	x692	X3300045926_Drought_Site2_48hr	0.000786366	Drought	Site2	48hr	Drought_48hr	Drought_Site2	Bacteria	Armatimonadetes
2081	x492	X3300045940_Drought_Site1_0hr	0.000785897	Drought	Site1	0hr	Drought_0hr	Drought_Site1	Bacteria	Calditrichaeota
2079	x492	X3300045946_Drought_Site3_48hr	0.000780972	Drought	Site3	48hr	Drought_48hr	Drought_Site3	Bacteria	Calditrichaeota
2078	x492	X3300045968_PreDrought_Site3_48hr	0.000780794	PreDrought	Site3	48hr	PreDrought_48hr	PreDrought_Site3	Bacteria	Calditrichaeota
2055	x492	X3300045953_Drought_Site3_48hr	0.000777425	Drought	Site3	48hr	Drought_48hr	Drought_Site3	Bacteria	Calditrichaeota
249	x122	X3300049733_Drought_Site2_48hr	0.000775149	Drought	Site2	48hr	Drought_48hr	Drought_Site2	Bacteria	Balneolaeota
224	x122	X3300049730_PreDrought_Site1_6hr	0.000772412	PreDrought	Site1	6hr	PreDrought_6hr	PreDrought_Site1	Bacteria	Balneolaeota
2845	x692	X3300045910_PreDrought_Site1_0hr	0.00077136	PreDrought	Site1	0hr	PreDrought_0hr	PreDrought_Site1	Bacteria	Armatimonadetes
240	x122	X3300046482_Drought_Site3_6hr	0.000771253	Drought	Site3	6hr	Drought_6hr	Drought_Site3	Bacteria	Balneolaeota
2854	x692	X3300045968_PreDrought_Site3_48hr	0.000769619	PreDrought	Site3	48hr	PreDrought_48hr	PreDrought_Site3	Bacteria	Armatimonadetes
241	x122	X3300045965_PreDrought_Site3_48hr	0.000768154	PreDrought	Site3	48hr	PreDrought_48hr	PreDrought_Site3	Bacteria	Balneolaeota
233	x122	X3300045975_PreDrought_Site1_6hr	0.00076753	PreDrought	Site1	6hr	PreDrought_6hr	PreDrought_Site1	Bacteria	Balneolaeota
2863	x692	X3300045975_PreDrought_Site1_6hr	0.00076753	PreDrought	Site1	6hr	PreDrought_6hr	PreDrought_Site1	Bacteria	Armatimonadetes
2513	x560	X3300045910_PreDrought_Site1_0hr	0.000767412	PreDrought	Site1	0hr	PreDrought_0hr	PreDrought_Site1	Bacteria	Nitrospinae
2063	x492	X3300045927_Drought_Site2_6hr	0.000762739	Drought	Site2	6hr	Drought_6hr	Drought_Site2	Bacteria	Calditrichaeota
2056	x492	X3300045928_PreDrought_Site1_0hr	0.000759584	PreDrought	Site1	0hr	PreDrought_0hr	PreDrought_Site1	Bacteria	Calditrichaeota
2775	x672	X3300045955_Drought_Site3_0hr	0.000758534	Drought	Site3	0hr	Drought_0hr	Drought_Site3	Bacteria	Chlorobi
2798	x672	X3300045945_PreDrought_Site3_0hr	0.000754469	PreDrought	Site3	0hr	PreDrought_0hr	PreDrought_Site3	Bacteria	Chlorobi
228	x122	X3300045953_Drought_Site3_48hr	0.000752848	Drought	Site3	48hr	Drought_48hr	Drought_Site3	Bacteria	Balneolaeota
231	x122	X3300045933_PreDrought_Site2_48hr	0.000750406	PreDrought	Site2	48hr	PreDrought_48hr	PreDrought_Site2	Bacteria	Balneolaeota
239	x122	X3300045929_PreDrought_Site1_48hr	0.000749776	PreDrought	Site1	48hr	PreDrought_48hr	PreDrought_Site1	Bacteria	Balneolaeota
2794	x672	X3300045934_PreDrought_Site3_6hr	0.00074815	PreDrought	Site3	6hr	PreDrought_6hr	PreDrought_Site3	Bacteria	Chlorobi
2853	x692	X3300045931_Drought_Site2_0hr	0.000743922	Drought	Site2	0hr	Drought_0hr	Drought_Site2	Bacteria	Armatimonadetes
227	x122	X3300045977_Drought_Site1_0hr	0.000743697	Drought	Site1	0hr	Drought_0hr	Drought_Site1	Bacteria	Balneolaeota
2849	x692	X3300045929_PreDrought_Site1_48hr	0.000740366	PreDrought	Site1	48hr	PreDrought_48hr	PreDrought_Site1	Bacteria	Armatimonadetes
2774	x672	X3300049731_Drought_Site1_48hr	0.000740158	Drought	Site1	48hr	Drought_48hr	Drought_Site1	Bacteria	Chlorobi
244	x122	X3300045966_PreDrought_Site3_0hr	0.000736796	PreDrought	Site3	0hr	PreDrought_0hr	PreDrought_Site3	Bacteria	Balneolaeota
2868	x692	X3300049730_PreDrought_Site1_6hr	0.000735868	PreDrought	Site1	6hr	PreDrought_6hr	PreDrought_Site1	Bacteria	Armatimonadetes
2054	x492	X3300045930_PreDrought_Site2_6hr	0.000734044	PreDrought	Site2	6hr	PreDrought_6hr	PreDrought_Site2	Bacteria	Calditrichaeota
2806	x672	X3300045926_Drought_Site2_48hr	0.000732057	Drought	Site2	48hr	Drought_48hr	Drought_Site2	Bacteria	Chlorobi
2534	x568	X3300045947_Drought_Site3_6hr	0.000730443	Drought	Site3	6hr	Drought_6hr	Drought_Site3	Bacteria	Candidatus_Omnitrophica
2801	x672	X3300045964_Drought_Site1_6hr	0.000721595	Drought	Site1	6hr	Drought_6hr	Drought_Site1	Bacteria	Chlorobi
2530	x568	X3300045955_Drought_Site3_0hr	0.000719795	Drought	Site3	0hr	Drought_0hr	Drought_Site3	Bacteria	Candidatus_Omnitrophica
218	x122	X3300045926_Drought_Site2_48hr	0.000717928	Drought	Site2	48hr	Drought_48hr	Drought_Site2	Bacteria	Balneolaeota
246	x122	X3300045978_Drought_Site1_48hr	0.000715541	Drought	Site1	48hr	Drought_48hr	Drought_Site1	Bacteria	Balneolaeota
2536	x568	X3300045884_Drought_Site1_6hr	0.000715105	Drought	Site1	6hr	Drought_6hr	Drought_Site1	Bacteria	Candidatus_Omnitrophica
2542	x568	X3300045978_Drought_Site1_48hr	0.000713794	Drought	Site1	48hr	Drought_48hr	Drought_Site1	Bacteria	Candidatus_Omnitrophica
225	x122	X3300045968_PreDrought_Site3_48hr	0.000713448	PreDrought	Site3	48hr	PreDrought_48hr	PreDrought_Site3	Bacteria	Balneolaeota
2062	x492	X3300049731_Drought_Site1_48hr	0.000706499	Drought	Site1	48hr	Drought_48hr	Drought_Site1	Bacteria	Calditrichaeota
1321	x2586	X3300045934_PreDrought_Site3_6hr	0.000704346	PreDrought	Site3	6hr	PreDrought_6hr	PreDrought_Site3	Bacteria	Rhodothermaeota
2069	x492	X3300045933_PreDrought_Site2_48hr	0.000700379	PreDrought	Site2	48hr	PreDrought_48hr	PreDrought_Site2	Bacteria	Calditrichaeota
2783	x672	X3300045946_Drought_Site3_48hr	0.000699803	Drought	Site3	48hr	Drought_48hr	Drought_Site3	Bacteria	Chlorobi
2784	x672	X3300045965_PreDrought_Site3_48hr	0.000699744	PreDrought	Site3	48hr	PreDrought_48hr	PreDrought_Site3	Bacteria	Chlorobi
2075	x492	X3300045977_Drought_Site1_0hr	0.0006987	Drought	Site1	0hr	Drought_0hr	Drought_Site1	Bacteria	Calditrichaeota
245	x122	X3300045884_Drought_Site1_6hr	0.000697537	Drought	Site1	6hr	Drought_6hr	Drought_Site1	Bacteria	Balneolaeota
2072	x492	X3300045975_PreDrought_Site1_6hr	0.000697509	PreDrought	Site1	6hr	PreDrought_6hr	PreDrought_Site1	Bacteria	Calditrichaeota
235	x122	X3300045952_Drought_Site2_6hr	0.000693594	Drought	Site2	6hr	Drought_6hr	Drought_Site2	Bacteria	Balneolaeota
250	x122	X3300045967_PreDrought_Site3_6hr	0.000693079	PreDrought	Site3	6hr	PreDrought_6hr	PreDrought_Site3	Bacteria	Balneolaeota
2524	x568	X3300045944_PreDrought_Site2_48hr	0.000692006	PreDrought	Site2	48hr	PreDrought_48hr	PreDrought_Site2	Bacteria	Candidatus_Omnitrophica
2785	x672	X3300045947_Drought_Site3_6hr	0.000687744	Drought	Site3	6hr	Drought_6hr	Drought_Site3	Bacteria	Chlorobi
2799	x672	X3300045930_PreDrought_Site2_6hr	0.000682169	PreDrought	Site2	6hr	PreDrought_6hr	PreDrought_Site2	Bacteria	Chlorobi
2776	x672	X3300045940_Drought_Site1_0hr	0.000681419	Drought	Site1	0hr	Drought_0hr	Drought_Site1	Bacteria	Chlorobi
2541	x568	X3300049731_Drought_Site1_48hr	0.000680684	Drought	Site1	48hr	Drought_48hr	Drought_Site1	Bacteria	Candidatus_Omnitrophica
1328	x2586	X3300045946_Drought_Site3_48hr	0.000680079	Drought	Site3	48hr	Drought_48hr	Drought_Site3	Bacteria	Rhodothermaeota
2550	x568	X3300045977_Drought_Site1_0hr	0.000678002	Drought	Site1	0hr	Drought_0hr	Drought_Site1	Bacteria	Candidatus_Omnitrophica
2792	x672	X3300045966_PreDrought_Site3_0hr	0.000676053	PreDrought	Site3	0hr	PreDrought_0hr	PreDrought_Site3	Bacteria	Chlorobi
2778	x672	X3300045975_PreDrought_Site1_6hr	0.000675549	PreDrought	Site1	6hr	PreDrought_6hr	PreDrought_Site1	Bacteria	Chlorobi
2540	x568	X3300045946_Drought_Site3_48hr	0.00067439	Drought	Site3	48hr	Drought_48hr	Drought_Site3	Bacteria	Candidatus_Omnitrophica
2804	x672	X3300045978_Drought_Site1_48hr	0.000672834	Drought	Site1	48hr	Drought_48hr	Drought_Site1	Bacteria	Chlorobi
219	x122	X3300045910_PreDrought_Site1_0hr	0.000671144	PreDrought	Site1	0hr	PreDrought_0hr	PreDrought_Site1	Bacteria	Balneolaeota
1332	x2586	X3300045965_PreDrought_Site3_48hr	0.000670425	PreDrought	Site3	48hr	PreDrought_48hr	PreDrought_Site3	Bacteria	Rhodothermaeota
2087	x492	X3300049732_PreDrought_0hr	0.000669478	PreDrought	Site2	0hr	PreDrought_0hr	PreDrought_Site2	Bacteria	Calditrichaeota
2085	x492	X3300045978_Drought_Site1_48hr	0.000666642	Drought	Site1	48hr	Drought_48hr	Drought_Site1	Bacteria	Calditrichaeota
1298	x2586	X3300045955_Drought_Site3_0hr	0.000661821	Drought	Site3	0hr	Drought_0hr	Drought_Site3	Bacteria	Rhodothermaeota
3000	x917	X3300045964_Drought_Site1_6hr	0.000661166	Drought	Site1	6hr	Drought_6hr	Drought_Site1	Bacteria	Aquificae
2554	x568	X3300045927_Drought_Site2_6hr	0.00066052	Drought	Site2	6hr	Drought_6hr	Drought_Site2	Bacteria	Candidatus_Omnitrophica
1305	x2586	X3300045964_Drought_Site1_6hr	0.000658678	Drought	Site1	6hr	Drought_6hr	Drought_Site1	Bacteria	Rhodothermaeota
1550	x2970	X3300045964_Drought_Site1_6hr	0.000657967	Drought	Site1	6hr	Drought_6hr	Drought_Site1	Bacteria	Thermodesulfobacteria
2791	x672	X3300049734_Drought_Site3_0hr	0.000657279	Drought	Site3	0hr	Drought_0hr	Drought_Site3	Bacteria	Chlorobi
2058	x492	X3300049730_PreDrought_Site1_6hr	0.0006568	PreDrought	Site1	6hr	PreDrought_6hr	PreDrought_Site1	Bacteria	Calditrichaeota
1549	x2970	X3300049731_Drought_Site1_48hr	0.000655195	Drought	Site1	48hr	Drought_48hr	Drought_Site1	Bacteria	Thermodesulfobacteria
2077	x492	X3300045941_PreDrought_Site2_0hr	0.000654905	PreDrought	Site2	0hr	PreDrought_0hr	PreDrought_Site2	Bacteria	Calditrichaeota
1331	x2586	X3300045931_Drought_Site2_0hr	0.000654244	Drought	Site2	0hr	Drought_0hr	Drought_Site2	Bacteria	Rhodothermaeota
1300	x2586	X3300046482_Drought_Site3_6hr	0.000652717	Drought	Site3	6hr	Drought_6hr	Drought_Site3	Bacteria	Rhodothermaeota
223	x122	X3300045920_PreDrought_Site1_48hr	0.000651873	PreDrought	Site1	48hr	PreDrought_48hr	PreDrought_Site1	Bacteria	Balneolaeota
3011	x917	X3300045944_PreDrought_Site2_48hr	0.000651419	PreDrought	Site2	48hr	PreDrought_48hr	PreDrought_Site2	Bacteria	Aquificae
1299	x2586	X3300045928_PreDrought_Site1_0hr	0.000650846	PreDrought	Site1	0hr	PreDrought_0hr	PreDrought_Site1	Bacteria	Rhodothermaeota
2782	x672	X3300045929_PreDrought_Site1_48hr	0.000650119	PreDrought	Site1	48hr	PreDrought_48hr	PreDrought_Site1	Bacteria	Chlorobi
2544	x568	X3300045910_PreDrought_Site1_0hr	0.000649886	PreDrought	Site1	0hr	PreDrought_0hr	PreDrought_Site1	Bacteria	Candidatus_Omnitrophica
2808	x672	X3300045884_Drought_Site1_6hr	0.000645482	Drought	Site1	6hr	Drought_6hr	Drought_Site1	Bacteria	Chlorobi
2059	x492	X3300045944_PreDrought_Site2_48hr	0.000642495	PreDrought	Site2	48hr	PreDrought_48hr	PreDrought_Site2	Bacteria	Calditrichaeota
2076	x492	X3300049733_Drought_Site2_48hr	0.000641422	Drought	Site2	48hr	Drought_48hr	Drought_Site2	Bacteria	Calditrichaeota
2779	x672	X3300045977_Drought_Site1_0hr	0.000640385	Drought	Site1	0hr	Drought_0hr	Drought_Site1	Bacteria	Chlorobi
2790	x672	X3300045920_PreDrought_Site1_48hr	0.000638501	PreDrought	Site1	48hr	PreDrought_48hr	PreDrought_Site1	Bacteria	Chlorobi
2786	x672	X3300046482_Drought_Site3_6hr	0.000638246	Drought	Site3	6hr	Drought_6hr	Drought_Site3	Bacteria	Chlorobi
2793	x672	X3300045941_PreDrought_Site2_0hr	0.000637563	PreDrought	Site2	0hr	PreDrought_0hr	PreDrought_Site2	Bacteria	Chlorobi
1571	x2970	X3300045965_PreDrought_Site3_48hr	0.000636545	PreDrought	Site3	48hr	PreDrought_48hr	PreDrought_Site3	Bacteria	Thermodesulfobacteria
2539	x568	X3300045953_Drought_Site3_48hr	0.000635024	Drought	Site3	48hr	Drought_48hr	Drought_Site3	Bacteria	Candidatus_Omnitrophica
3004	x917	X3300045945_PreDrought_Site3_0hr	0.000634561	PreDrought	Site3	0hr	PreDrought_0hr	PreDrought_Site3	Bacteria	Aquificae
2548	x568	X3300045931_Drought_Site2_0hr	0.000633863	Drought	Site2	0hr	Drought_0hr	Drought_Site2	Bacteria	Candidatus_Omnitrophica
2057	x492	X3300045931_Drought_Site2_0hr	0.000632504	Drought	Site2	0hr	Drought_0hr	Drought_Site2	Bacteria	Calditrichaeota
1558	x2970	X3300045947_Drought_Site3_6hr	0.000629726	Drought	Site3	6hr	Drought_6hr	Drought_Site3	Bacteria	Thermodesulfobacteria
1559	x2970	X3300045940_Drought_Site1_0hr	0.000629511	Drought	Site1	0hr	Drought_0hr	Drought_Site1	Bacteria	Thermodesulfobacteria
870	x2034	X3300045884_Drought_Site1_6hr	0.000629215	Drought	Site1	6hr	Drought_6hr	Drought_Site1	Archaea	Thaumarchaeota
1557	x2970	X3300049732_PreDrought_0hr	0.000629169	PreDrought	Site2	0hr	PreDrought_0hr	PreDrought_Site2	Bacteria	Thermodesulfobacteria
2807	x672	X3300045927_Drought_Site2_6hr	0.000626695	Drought	Site2	6hr	Drought_6hr	Drought_Site2	Bacteria	Chlorobi
2795	x672	X3300045967_PreDrought_Site3_6hr	0.000623999	PreDrought	Site3	6hr	PreDrought_6hr	PreDrought_Site3	Bacteria	Chlorobi
2528	x568	X3300049733_Drought_Site2_48hr	0.000623979	Drought	Site2	48hr	Drought_48hr	Drought_Site2	Bacteria	Candidatus_Omnitrophica
1308	x2586	X3300045947_Drought_Site3_6hr	0.000623859	Drought	Site3	6hr	Drought_6hr	Drought_Site3	Bacteria	Rhodothermaeota
2788	x672	X3300045944_PreDrought_Site2_48hr	0.000622633	PreDrought	Site2	48hr	PreDrought_48hr	PreDrought_Site2	Bacteria	Chlorobi
2084	x492	X3300045910_PreDrought_Site1_0hr	0.000622554	PreDrought	Site1	0hr	PreDrought_0hr	PreDrought_Site1	Bacteria	Calditrichaeota
2780	x672	X3300045952_Drought_Site2_6hr	0.000622022	Drought	Site2	6hr	Drought_6hr	Drought_Site2	Bacteria	Chlorobi
1317	x2586	X3300049731_Drought_Site1_48hr	0.000619576	Drought	Site1	48hr	Drought_48hr	Drought_Site1	Bacteria	Rhodothermaeota
1326	x2586	X3300045953_Drought_Site3_48hr	0.000618037	Drought	Site3	48hr	Drought_48hr	Drought_Site3	Bacteria	Rhodothermaeota
1323	x2586	X3300045944_PreDrought_Site2_48hr	0.0006163	PreDrought	Site2	48hr	PreDrought_48hr	PreDrought_Site2	Bacteria	Rhodothermaeota
3003	x917	X3300049731_Drought_Site1_48hr	0.000615981	Drought	Site1	48hr	Drought_48hr	Drought_Site1	Bacteria	Aquificae
2787	x672	X3300045968_PreDrought_Site3_48hr	0.000615812	PreDrought	Site3	48hr	PreDrought_48hr	PreDrought_Site3	Bacteria	Chlorobi
1315	x2586	X3300049733_Drought_Site2_48hr	0.000614677	Drought	Site2	48hr	Drought_48hr	Drought_Site2	Bacteria	Rhodothermaeota
1330	x2586	X3300045966_PreDrought_Site3_0hr	0.000614559	PreDrought	Site3	0hr	PreDrought_0hr	PreDrought_Site3	Bacteria	Rhodothermaeota
2527	x568	X3300045965_PreDrought_Site3_48hr	0.000614393	PreDrought	Site3	48hr	PreDrought_48hr	PreDrought_Site3	Bacteria	Candidatus_Omnitrophica
2533	x568	X3300049732_PreDrought_0hr	0.000612501	PreDrought	Site2	0hr	PreDrought_0hr	PreDrought_Site2	Bacteria	Candidatus_Omnitrophica
1561	x2970	X3300045933_PreDrought_Site2_48hr	0.000611354	PreDrought	Site2	48hr	PreDrought_48hr	PreDrought_Site2	Bacteria	Thermodesulfobacteria
3007	x917	X3300045941_PreDrought_Site2_0hr	0.000611077	PreDrought	Site2	0hr	PreDrought_0hr	PreDrought_Site2	Bacteria	Aquificae
2521	x568	X3300045945_PreDrought_Site3_0hr	0.00061058	PreDrought	Site3	0hr	PreDrought_0hr	PreDrought_Site3	Bacteria	Candidatus_Omnitrophica
1572	x2970	X3300045944_PreDrought_Site2_48hr	0.000609392	PreDrought	Site2	48hr	PreDrought_48hr	PreDrought_Site2	Bacteria	Thermodesulfobacteria
2796	x672	X3300045933_PreDrought_Site2_48hr	0.000609385	PreDrought	Site2	48hr	PreDrought_48hr	PreDrought_Site2	Bacteria	Chlorobi
2529	x568	X3300045964_Drought_Site1_6hr	0.000607491	Drought	Site1	6hr	Drought_6hr	Drought_Site1	Bacteria	Candidatus_Omnitrophica
2800	x672	X3300045928_PreDrought_Site1_0hr	0.000607097	PreDrought	Site1	0hr	PreDrought_0hr	PreDrought_Site1	Bacteria	Chlorobi
1320	x2586	X3300045945_PreDrought_Site3_0hr	0.000606478	PreDrought	Site3	0hr	PreDrought_0hr	PreDrought_Site3	Bacteria	Rhodothermaeota
2543	x568	X3300045952_Drought_Site2_6hr	0.000606451	Drought	Site2	6hr	Drought_6hr	Drought_Site2	Bacteria	Candidatus_Omnitrophica
1577	x2970	X3300045946_Drought_Site3_48hr	0.000606116	Drought	Site3	48hr	Drought_48hr	Drought_Site3	Bacteria	Thermodesulfobacteria
2556	x568	X3300045967_PreDrought_Site3_6hr	0.00060578	PreDrought	Site3	6hr	PreDrought_6hr	PreDrought_Site3	Bacteria	Candidatus_Omnitrophica
1313	x2586	X3300045940_Drought_Site1_0hr	0.000603722	Drought	Site1	0hr	Drought_0hr	Drought_Site1	Bacteria	Rhodothermaeota
1310	x2586	X3300049734_Drought_Site3_0hr	0.000602904	Drought	Site3	0hr	Drought_0hr	Drought_Site3	Bacteria	Rhodothermaeota
1570	x2970	X3300045910_PreDrought_Site1_0hr	0.000602511	PreDrought	Site1	0hr	PreDrought_0hr	PreDrought_Site1	Bacteria	Thermodesulfobacteria
2802	x672	X3300045932_PreDrought_Site2_6hr	0.000602312	PreDrought	Site2	6hr	PreDrought_6hr	PreDrought_Site2	Bacteria	Chlorobi
2526	x568	X3300045930_PreDrought_Site2_6hr	0.000601822	PreDrought	Site2	6hr	PreDrought_6hr	PreDrought_Site2	Bacteria	Candidatus_Omnitrophica
1554	x2970	X3300045945_PreDrought_Site3_0hr	0.000600483	PreDrought	Site3	0hr	PreDrought_0hr	PreDrought_Site3	Bacteria	Thermodesulfobacteria
2535	x568	X3300045966_PreDrought_Site3_0hr	0.000600311	PreDrought	Site3	0hr	PreDrought_0hr	PreDrought_Site3	Bacteria	Candidatus_Omnitrophica
1568	x2970	X3300045934_PreDrought_Site3_6hr	0.000600255	PreDrought	Site3	6hr	PreDrought_6hr	PreDrought_Site3	Bacteria	Thermodesulfobacteria
2061	x492	X3300045936_Drought_Site2_0hr	0.000597454	Drought	Site2	0hr	Drought_0hr	Drought_Site2	Bacteria	Calditrichaeota
2781	x672	X3300045953_Drought_Site3_48hr	0.000597435	Drought	Site3	48hr	Drought_48hr	Drought_Site3	Bacteria	Chlorobi
2773	x672	X3300049730_PreDrought_Site1_6hr	0.000597332	PreDrought	Site1	6hr	PreDrought_6hr	PreDrought_Site1	Bacteria	Chlorobi
2797	x672	X3300049732_PreDrought_0hr	0.000596438	PreDrought	Site2	0hr	PreDrought_0hr	PreDrought_Site2	Bacteria	Chlorobi
2803	x672	X3300049733_Drought_Site2_48hr	0.000593281	Drought	Site2	48hr	Drought_48hr	Drought_Site2	Bacteria	Chlorobi
1581	x2970	X3300045927_Drought_Site2_6hr	0.00059287	Drought	Site2	6hr	Drought_6hr	Drought_Site2	Bacteria	Thermodesulfobacteria
1307	x2586	X3300049732_PreDrought_0hr	0.000592801	PreDrought	Site2	0hr	PreDrought_0hr	PreDrought_Site2	Bacteria	Rhodothermaeota
2805	x672	X3300045931_Drought_Site2_0hr	0.000591062	Drought	Site2	0hr	Drought_0hr	Drought_Site2	Bacteria	Chlorobi
1324	x2586	X3300045926_Drought_Site2_48hr	0.000590768	Drought	Site2	48hr	Drought_48hr	Drought_Site2	Bacteria	Rhodothermaeota
2546	x568	X3300045936_Drought_Site2_0hr	0.000588284	Drought	Site2	0hr	Drought_0hr	Drought_Site2	Bacteria	Candidatus_Omnitrophica
3014	x917	X3300045927_Drought_Site2_6hr	0.000588038	Drought	Site2	6hr	Drought_6hr	Drought_Site2	Bacteria	Aquificae
1569	x2970	X3300045955_Drought_Site3_0hr	0.000586781	Drought	Site3	0hr	Drought_0hr	Drought_Site3	Bacteria	Thermodesulfobacteria
2777	x672	X3300045910_PreDrought_Site1_0hr	0.000586416	PreDrought	Site1	0hr	PreDrought_0hr	PreDrought_Site1	Bacteria	Chlorobi
1573	x2970	X3300045931_Drought_Site2_0hr	0.000585966	Drought	Site2	0hr	Drought_0hr	Drought_Site2	Bacteria	Thermodesulfobacteria
1303	x2586	X3300045932_PreDrought_Site2_6hr	0.000581639	PreDrought	Site2	6hr	PreDrought_6hr	PreDrought_Site2	Bacteria	Rhodothermaeota
2990	x917	X3300045946_Drought_Site3_48hr	0.00057729	Drought	Site3	48hr	Drought_48hr	Drought_Site3	Bacteria	Aquificae
2994	x917	X3300045955_Drought_Site3_0hr	0.000577028	Drought	Site3	0hr	Drought_0hr	Drought_Site3	Bacteria	Aquificae
2537	x568	X3300046482_Drought_Site3_6hr	0.000576977	Drought	Site3	6hr	Drought_6hr	Drought_Site3	Bacteria	Candidatus_Omnitrophica
1325	x2586	X3300045967_PreDrought_Site3_6hr	0.000575036	PreDrought	Site3	6hr	PreDrought_6hr	PreDrought_Site3	Bacteria	Rhodothermaeota
2074	x492	X3300045952_Drought_Site2_6hr	0.00057449	Drought	Site2	6hr	Drought_6hr	Drought_Site2	Bacteria	Calditrichaeota
1574	x2970	X3300045967_PreDrought_Site3_6hr	0.000573517	PreDrought	Site3	6hr	PreDrought_6hr	PreDrought_Site3	Bacteria	Thermodesulfobacteria
1304	x2586	X3300045920_PreDrought_Site1_48hr	0.000572757	PreDrought	Site1	48hr	PreDrought_48hr	PreDrought_Site1	Bacteria	Rhodothermaeota
2538	x568	X3300045933_PreDrought_Site2_48hr	0.000571175	PreDrought	Site2	48hr	PreDrought_48hr	PreDrought_Site2	Bacteria	Candidatus_Omnitrophica
3020	x917	X3300045884_Drought_Site1_6hr	0.000570327	Drought	Site1	6hr	Drought_6hr	Drought_Site1	Bacteria	Aquificae
2522	x568	X3300049730_PreDrought_Site1_6hr	0.000569093	PreDrought	Site1	6hr	PreDrought_6hr	PreDrought_Site1	Bacteria	Candidatus_Omnitrophica
3018	x917	X3300045926_Drought_Site2_48hr	0.00056825	Drought	Site2	48hr	Drought_48hr	Drought_Site2	Bacteria	Aquificae
1311	x2586	X3300045884_Drought_Site1_6hr	0.00056805	Drought	Site1	6hr	Drought_6hr	Drought_Site1	Bacteria	Rhodothermaeota
3009	x917	X3300046482_Drought_Site3_6hr	0.000565893	Drought	Site3	6hr	Drought_6hr	Drought_Site3	Bacteria	Aquificae
3022	x917	X3300045932_PreDrought_Site2_6hr	0.000565736	PreDrought	Site2	6hr	PreDrought_6hr	PreDrought_Site2	Bacteria	Aquificae
3017	x917	X3300045931_Drought_Site2_0hr	0.000564905	Drought	Site2	0hr	Drought_0hr	Drought_Site2	Bacteria	Aquificae
2551	x568	X3300045920_PreDrought_Site1_48hr	0.000564678	PreDrought	Site1	48hr	PreDrought_48hr	PreDrought_Site1	Bacteria	Candidatus_Omnitrophica
1551	x2970	X3300049734_Drought_Site3_0hr	0.000563666	Drought	Site3	0hr	Drought_0hr	Drought_Site3	Bacteria	Thermodesulfobacteria
1314	x2586	X3300045936_Drought_Site2_0hr	0.000563065	Drought	Site2	0hr	Drought_0hr	Drought_Site2	Bacteria	Rhodothermaeota
2997	x917	X3300045933_PreDrought_Site2_48hr	0.000562903	PreDrought	Site2	48hr	PreDrought_48hr	PreDrought_Site2	Bacteria	Aquificae
1302	x2586	X3300045933_PreDrought_Site2_48hr	0.000562509	PreDrought	Site2	48hr	PreDrought_48hr	PreDrought_Site2	Bacteria	Rhodothermaeota
1312	x2586	X3300045975_PreDrought_Site1_6hr	0.000561788	PreDrought	Site1	6hr	PreDrought_6hr	PreDrought_Site1	Bacteria	Rhodothermaeota
1575	x2970	X3300045953_Drought_Site3_48hr	0.000561654	Drought	Site3	48hr	Drought_48hr	Drought_Site3	Bacteria	Thermodesulfobacteria
2080	x492	X3300045932_PreDrought_Site2_6hr	0.000560965	PreDrought	Site2	6hr	PreDrought_6hr	PreDrought_Site2	Bacteria	Calditrichaeota
2525	x568	X3300045940_Drought_Site1_0hr	0.00056008	Drought	Site1	0hr	Drought_0hr	Drought_Site1	Bacteria	Candidatus_Omnitrophica
2991	x917	X3300049734_Drought_Site3_0hr	0.000559284	Drought	Site3	0hr	Drought_0hr	Drought_Site3	Bacteria	Aquificae
3021	x917	X3300045930_PreDrought_Site2_6hr	0.000558528	PreDrought	Site2	6hr	PreDrought_6hr	PreDrought_Site2	Bacteria	Aquificae
1553	x2970	X3300049730_PreDrought_Site1_6hr	0.000557133	PreDrought	Site1	6hr	PreDrought_6hr	PreDrought_Site1	Bacteria	Thermodesulfobacteria
1297	x2586	X3300045929_PreDrought_Site1_48hr	0.000556023	PreDrought	Site1	48hr	PreDrought_48hr	PreDrought_Site1	Bacteria	Rhodothermaeota
1316	x2586	X3300045941_PreDrought_Site2_0hr	0.000555897	PreDrought	Site2	0hr	PreDrought_0hr	PreDrought_Site2	Bacteria	Rhodothermaeota
1582	x2970	X3300045884_Drought_Site1_6hr	0.000554386	Drought	Site1	6hr	Drought_6hr	Drought_Site1	Bacteria	Thermodesulfobacteria
1327	x2586	X3300045978_Drought_Site1_48hr	0.000554238	Drought	Site1	48hr	Drought_48hr	Drought_Site1	Bacteria	Rhodothermaeota
2552	x568	X3300045928_PreDrought_Site1_0hr	0.000551618	PreDrought	Site1	0hr	PreDrought_0hr	PreDrought_Site1	Bacteria	Candidatus_Omnitrophica
1318	x2586	X3300045927_Drought_Site2_6hr	0.000551239	Drought	Site2	6hr	Drought_6hr	Drought_Site2	Bacteria	Rhodothermaeota
3019	x917	X3300045934_PreDrought_Site3_6hr	0.000550378	PreDrought	Site3	6hr	PreDrought_6hr	PreDrought_Site3	Bacteria	Aquificae
3024	x917	X3300045947_Drought_Site3_6hr	0.000548566	Drought	Site3	6hr	Drought_6hr	Drought_Site3	Bacteria	Aquificae
2999	x917	X3300045940_Drought_Site1_0hr	0.000548508	Drought	Site1	0hr	Drought_0hr	Drought_Site1	Bacteria	Aquificae
2083	x492	X3300045926_Drought_Site2_48hr	0.000547056	Drought	Site2	48hr	Drought_48hr	Drought_Site2	Bacteria	Calditrichaeota
1576	x2970	X3300045966_PreDrought_Site3_0hr	0.000545192	PreDrought	Site3	0hr	PreDrought_0hr	PreDrought_Site3	Bacteria	Thermodesulfobacteria
1562	x2970	X3300045928_PreDrought_Site1_0hr	0.00054496	PreDrought	Site1	0hr	PreDrought_0hr	PreDrought_Site1	Bacteria	Thermodesulfobacteria
1301	x2586	X3300045910_PreDrought_Site1_0hr	0.000541167	PreDrought	Site1	0hr	PreDrought_0hr	PreDrought_Site1	Bacteria	Rhodothermaeota
1329	x2586	X3300045930_PreDrought_Site2_6hr	0.000540587	PreDrought	Site2	6hr	PreDrought_6hr	PreDrought_Site2	Bacteria	Rhodothermaeota
1556	x2970	X3300045929_PreDrought_Site1_48hr	0.000539342	PreDrought	Site1	48hr	PreDrought_48hr	PreDrought_Site1	Bacteria	Thermodesulfobacteria
2993	x917	X3300045965_PreDrought_Site3_48hr	0.000539141	PreDrought	Site3	48hr	PreDrought_48hr	PreDrought_Site3	Bacteria	Aquificae
2545	x568	X3300045932_PreDrought_Site2_6hr	0.000539099	PreDrought	Site2	6hr	PreDrought_6hr	PreDrought_Site2	Bacteria	Candidatus_Omnitrophica
1578	x2970	X3300045930_PreDrought_Site2_6hr	0.000538637	PreDrought	Site2	6hr	PreDrought_6hr	PreDrought_Site2	Bacteria	Thermodesulfobacteria
2547	x568	X3300045934_PreDrought_Site3_6hr	0.00053303	PreDrought	Site3	6hr	PreDrought_6hr	PreDrought_Site3	Bacteria	Candidatus_Omnitrophica
1322	x2586	X3300045977_Drought_Site1_0hr	0.000532215	Drought	Site1	0hr	Drought_0hr	Drought_Site1	Bacteria	Rhodothermaeota
2998	x917	X3300045953_Drought_Site3_48hr	0.000530572	Drought	Site3	48hr	Drought_48hr	Drought_Site3	Bacteria	Aquificae
1309	x2586	X3300049730_PreDrought_Site1_6hr	0.000529227	PreDrought	Site1	6hr	PreDrought_6hr	PreDrought_Site1	Bacteria	Rhodothermaeota
1319	x2586	X3300045952_Drought_Site2_6hr	0.000525045	Drought	Site2	6hr	Drought_6hr	Drought_Site2	Bacteria	Rhodothermaeota
1560	x2970	X3300046482_Drought_Site3_6hr	0.000524021	Drought	Site3	6hr	Drought_6hr	Drought_Site3	Bacteria	Thermodesulfobacteria
3005	x917	X3300045929_PreDrought_Site1_48hr	0.000520096	PreDrought	Site1	48hr	PreDrought_48hr	PreDrought_Site1	Bacteria	Aquificae
2989	x917	X3300049730_PreDrought_Site1_6hr	0.000519925	PreDrought	Site1	6hr	PreDrought_6hr	PreDrought_Site1	Bacteria	Aquificae
1564	x2970	X3300045920_PreDrought_Site1_48hr	0.000519548	PreDrought	Site1	48hr	PreDrought_48hr	PreDrought_Site1	Bacteria	Thermodesulfobacteria
1584	x2970	X3300045926_Drought_Site2_48hr	0.00051924	Drought	Site2	48hr	Drought_48hr	Drought_Site2	Bacteria	Thermodesulfobacteria
3008	x917	X3300049732_PreDrought_0hr	0.000518247	PreDrought	Site2	0hr	PreDrought_0hr	PreDrought_Site2	Bacteria	Aquificae
3002	x917	X3300045952_Drought_Site2_6hr	0.000516849	Drought	Site2	6hr	Drought_6hr	Drought_Site2	Bacteria	Aquificae
3001	x917	X3300045966_PreDrought_Site3_0hr	0.000516695	PreDrought	Site3	0hr	PreDrought_0hr	PreDrought_Site3	Bacteria	Aquificae
2531	x568	X3300049734_Drought_Site3_0hr	0.00051208	Drought	Site3	0hr	Drought_0hr	Drought_Site3	Bacteria	Candidatus_Omnitrophica
3016	x917	X3300045977_Drought_Site1_0hr	0.000510976	Drought	Site1	0hr	Drought_0hr	Drought_Site1	Bacteria	Aquificae
1567	x2970	X3300045941_PreDrought_Site2_0hr	0.000510807	PreDrought	Site2	0hr	PreDrought_0hr	PreDrought_Site2	Bacteria	Thermodesulfobacteria
2553	x568	X3300045975_PreDrought_Site1_6hr	0.000510667	PreDrought	Site1	6hr	PreDrought_6hr	PreDrought_Site1	Bacteria	Candidatus_Omnitrophica
3015	x917	X3300049733_Drought_Site2_48hr	0.000510486	Drought	Site2	48hr	Drought_48hr	Drought_Site2	Bacteria	Aquificae
1552	x2970	X3300049733_Drought_Site2_48hr	0.000507928	Drought	Site2	48hr	Drought_48hr	Drought_Site2	Bacteria	Thermodesulfobacteria
2995	x917	X3300045920_PreDrought_Site1_48hr	0.000507569	PreDrought	Site1	48hr	PreDrought_48hr	PreDrought_Site1	Bacteria	Aquificae
1555	x2970	X3300045968_PreDrought_Site3_48hr	0.000507001	PreDrought	Site3	48hr	PreDrought_48hr	PreDrought_Site3	Bacteria	Thermodesulfobacteria
2996	x917	X3300045928_PreDrought_Site1_0hr	0.000505967	PreDrought	Site1	0hr	PreDrought_0hr	PreDrought_Site1	Bacteria	Aquificae
1583	x2970	X3300045977_Drought_Site1_0hr	0.000504137	Drought	Site1	0hr	Drought_0hr	Drought_Site1	Bacteria	Thermodesulfobacteria
3012	x917	X3300045975_PreDrought_Site1_6hr	0.000502747	PreDrought	Site1	6hr	PreDrought_6hr	PreDrought_Site1	Bacteria	Aquificae
1306	x2586	X3300045968_PreDrought_Site3_48hr	0.000502002	PreDrought	Site3	48hr	PreDrought_48hr	PreDrought_Site3	Bacteria	Rhodothermaeota
1563	x2970	X3300045975_PreDrought_Site1_6hr	0.000500227	PreDrought	Site1	6hr	PreDrought_6hr	PreDrought_Site1	Bacteria	Thermodesulfobacteria
1580	x2970	X3300045932_PreDrought_Site2_6hr	0.000498945	PreDrought	Site2	6hr	PreDrought_6hr	PreDrought_Site2	Bacteria	Thermodesulfobacteria
2532	x568	X3300045968_PreDrought_Site3_48hr	0.000498767	PreDrought	Site3	48hr	PreDrought_48hr	PreDrought_Site3	Bacteria	Candidatus_Omnitrophica
3013	x917	X3300045968_PreDrought_Site3_48hr	0.000493179	PreDrought	Site3	48hr	PreDrought_48hr	PreDrought_Site3	Bacteria	Aquificae
2992	x917	X3300045967_PreDrought_Site3_6hr	0.000492671	PreDrought	Site3	6hr	PreDrought_6hr	PreDrought_Site3	Bacteria	Aquificae
2789	x672	X3300045936_Drought_Site2_0hr	0.000491535	Drought	Site2	0hr	Drought_0hr	Drought_Site2	Bacteria	Chlorobi
3006	x917	X3300045910_PreDrought_Site1_0hr	0.0004862	PreDrought	Site1	0hr	PreDrought_0hr	PreDrought_Site1	Bacteria	Aquificae
1566	x2970	X3300045978_Drought_Site1_48hr	0.000481525	Drought	Site1	48hr	Drought_48hr	Drought_Site1	Bacteria	Thermodesulfobacteria
1579	x2970	X3300045952_Drought_Site2_6hr	0.000480517	Drought	Site2	6hr	Drought_6hr	Drought_Site2	Bacteria	Thermodesulfobacteria
2549	x568	X3300045941_PreDrought_Site2_0hr	0.00047833	PreDrought	Site2	0hr	PreDrought_0hr	PreDrought_Site2	Bacteria	Candidatus_Omnitrophica
1565	x2970	X3300045936_Drought_Site2_0hr	0.000470443	Drought	Site2	0hr	Drought_0hr	Drought_Site2	Bacteria	Thermodesulfobacteria
2555	x568	X3300045926_Drought_Site2_48hr	0.000464931	Drought	Site2	48hr	Drought_48hr	Drought_Site2	Bacteria	Candidatus_Omnitrophica
3010	x917	X3300045936_Drought_Site2_0hr	0.000453478	Drought	Site2	0hr	Drought_0hr	Drought_Site2	Bacteria	Aquificae
3023	x917	X3300045978_Drought_Site1_48hr	0.000445645	Drought	Site1	48hr	Drought_48hr	Drought_Site1	Bacteria	Aquificae
2523	x568	X3300045929_PreDrought_Site1_48hr	0.000438403	PreDrought	Site1	48hr	PreDrought_48hr	PreDrought_Site1	Bacteria	Candidatus_Omnitrophica
1617	x300	X3300045941_PreDrought_Site2_0hr	0.000436078	PreDrought	Site2	0hr	PreDrought_0hr	PreDrought_Site2	Eukaryota	Ascomycota
1586	x300	X3300045931_Drought_Site2_0hr	0.000432426	Drought	Site2	0hr	Drought_0hr	Drought_Site2	Eukaryota	Ascomycota
1604	x300	X3300045927_Drought_Site2_6hr	0.000431922	Drought	Site2	6hr	Drought_6hr	Drought_Site2	Eukaryota	Ascomycota
1600	x300	X3300045975_PreDrought_Site1_6hr	0.000410946	PreDrought	Site1	6hr	PreDrought_6hr	PreDrought_Site1	Eukaryota	Ascomycota
1598	x300	X3300045977_Drought_Site1_0hr	0.000408745	Drought	Site1	0hr	Drought_0hr	Drought_Site1	Eukaryota	Ascomycota
1618	x300	X3300045978_Drought_Site1_48hr	0.00040786	Drought	Site1	48hr	Drought_48hr	Drought_Site1	Eukaryota	Ascomycota
1589	x300	X3300045926_Drought_Site2_48hr	0.000407091	Drought	Site2	48hr	Drought_48hr	Drought_Site2	Eukaryota	Ascomycota
1608	x300	X3300045965_PreDrought_Site3_48hr	0.000405903	PreDrought	Site3	48hr	PreDrought_48hr	PreDrought_Site3	Eukaryota	Ascomycota
1593	x300	X3300045966_PreDrought_Site3_0hr	0.000403832	PreDrought	Site3	0hr	PreDrought_0hr	PreDrought_Site3	Eukaryota	Ascomycota
1602	x300	X3300045946_Drought_Site3_48hr	0.000399779	Drought	Site3	48hr	Drought_48hr	Drought_Site3	Eukaryota	Ascomycota
1585	x300	X3300045952_Drought_Site2_6hr	0.000395559	Drought	Site2	6hr	Drought_6hr	Drought_Site2	Eukaryota	Ascomycota
609	x17	X3300045955_Drought_Site3_0hr	0.00039498	Drought	Site3	0hr	Drought_0hr	Drought_Site3	Bacteria	Synergistetes
1588	x300	X3300045944_PreDrought_Site2_48hr	0.000391772	PreDrought	Site2	48hr	PreDrought_48hr	PreDrought_Site2	Eukaryota	Ascomycota
1615	x300	X3300045964_Drought_Site1_6hr	0.00038959	Drought	Site1	6hr	Drought_6hr	Drought_Site1	Eukaryota	Ascomycota
1611	x300	X3300045936_Drought_Site2_0hr	0.000388827	Drought	Site2	0hr	Drought_0hr	Drought_Site2	Eukaryota	Ascomycota
1592	x300	X3300045934_PreDrought_Site3_6hr	0.000388171	PreDrought	Site3	6hr	PreDrought_6hr	PreDrought_Site3	Eukaryota	Ascomycota
1607	x300	X3300045955_Drought_Site3_0hr	0.000386853	Drought	Site3	0hr	Drought_0hr	Drought_Site3	Eukaryota	Ascomycota
1614	x300	X3300045930_PreDrought_Site2_6hr	0.000381843	PreDrought	Site2	6hr	PreDrought_6hr	PreDrought_Site2	Eukaryota	Ascomycota
1612	x300	X3300046482_Drought_Site3_6hr	0.000378699	Drought	Site3	6hr	Drought_6hr	Drought_Site3	Eukaryota	Ascomycota
1587	x300	X3300045920_PreDrought_Site1_48hr	0.000378309	PreDrought	Site1	48hr	PreDrought_48hr	PreDrought_Site1	Eukaryota	Ascomycota
601	x17	X3300045934_PreDrought_Site3_6hr	0.000375593	PreDrought	Site3	6hr	PreDrought_6hr	PreDrought_Site3	Bacteria	Synergistetes
1595	x300	X3300045953_Drought_Site3_48hr	0.000372268	Drought	Site3	48hr	Drought_48hr	Drought_Site3	Eukaryota	Ascomycota
1620	x300	X3300045947_Drought_Site3_6hr	0.000371903	Drought	Site3	6hr	Drought_6hr	Drought_Site3	Eukaryota	Ascomycota
1610	x300	X3300049732_PreDrought_0hr	0.000368228	PreDrought	Site2	0hr	PreDrought_0hr	PreDrought_Site2	Eukaryota	Ascomycota
577	x17	X3300045884_Drought_Site1_6hr	0.000367964	Drought	Site1	6hr	Drought_6hr	Drought_Site1	Bacteria	Synergistetes
1616	x300	X3300049733_Drought_Site2_48hr	0.000367922	Drought	Site2	48hr	Drought_48hr	Drought_Site2	Eukaryota	Ascomycota
1603	x300	X3300045945_PreDrought_Site3_0hr	0.000365717	PreDrought	Site3	0hr	PreDrought_0hr	PreDrought_Site3	Eukaryota	Ascomycota
1609	x300	X3300049734_Drought_Site3_0hr	0.000364491	Drought	Site3	0hr	Drought_0hr	Drought_Site3	Eukaryota	Ascomycota
1613	x300	X3300045967_PreDrought_Site3_6hr	0.000364379	PreDrought	Site3	6hr	PreDrought_6hr	PreDrought_Site3	Eukaryota	Ascomycota
611	x17	X3300045947_Drought_Site3_6hr	0.000362451	Drought	Site3	6hr	Drought_6hr	Drought_Site3	Bacteria	Synergistetes
1596	x300	X3300045928_PreDrought_Site1_0hr	0.000362356	PreDrought	Site1	0hr	PreDrought_0hr	PreDrought_Site1	Eukaryota	Ascomycota
1622	x3005	X3300045955_Drought_Site3_0hr	0.000361929	Drought	Site3	0hr	Drought_0hr	Drought_Site3	Bacteria	Thermotogae
580	x17	X3300045953_Drought_Site3_48hr	0.000357811	Drought	Site3	48hr	Drought_48hr	Drought_Site3	Bacteria	Synergistetes
591	x17	X3300045931_Drought_Site2_0hr	0.000356675	Drought	Site2	0hr	Drought_0hr	Drought_Site2	Bacteria	Synergistetes
1605	x300	X3300045932_PreDrought_Site2_6hr	0.000354629	PreDrought	Site2	6hr	PreDrought_6hr	PreDrought_Site2	Eukaryota	Ascomycota
597	x17	X3300045930_PreDrought_Site2_6hr	0.000351421	PreDrought	Site2	6hr	PreDrought_6hr	PreDrought_Site2	Bacteria	Synergistetes
606	x17	X3300045928_PreDrought_Site1_0hr	0.000347139	PreDrought	Site1	0hr	PreDrought_0hr	PreDrought_Site1	Bacteria	Synergistetes
599	x17	X3300045952_Drought_Site2_6hr	0.000346934	Drought	Site2	6hr	Drought_6hr	Drought_Site2	Bacteria	Synergistetes
582	x17	X3300049731_Drought_Site1_48hr	0.000343446	Drought	Site1	48hr	Drought_48hr	Drought_Site1	Bacteria	Synergistetes
595	x17	X3300045946_Drought_Site3_48hr	0.000340988	Drought	Site3	48hr	Drought_48hr	Drought_Site3	Bacteria	Synergistetes
1619	x300	X3300045933_PreDrought_Site2_48hr	0.000340735	PreDrought	Site2	48hr	PreDrought_48hr	PreDrought_Site2	Eukaryota	Ascomycota
578	x17	X3300046482_Drought_Site3_6hr	0.000339905	Drought	Site3	6hr	Drought_6hr	Drought_Site3	Bacteria	Synergistetes
1597	x300	X3300045929_PreDrought_Site1_48hr	0.000339602	PreDrought	Site1	48hr	PreDrought_48hr	PreDrought_Site1	Eukaryota	Ascomycota
607	x17	X3300045920_PreDrought_Site1_48hr	0.000339587	PreDrought	Site1	48hr	PreDrought_48hr	PreDrought_Site1	Bacteria	Synergistetes
604	x17	X3300045965_PreDrought_Site3_48hr	0.000336841	PreDrought	Site3	48hr	PreDrought_48hr	PreDrought_Site3	Bacteria	Synergistetes
588	x17	X3300045945_PreDrought_Site3_0hr	0.00033574	PreDrought	Site3	0hr	PreDrought_0hr	PreDrought_Site3	Bacteria	Synergistetes
581	x17	X3300045964_Drought_Site1_6hr	0.000335559	Drought	Site1	6hr	Drought_6hr	Drought_Site1	Bacteria	Synergistetes
1590	x300	X3300045910_PreDrought_Site1_0hr	0.000332535	PreDrought	Site1	0hr	PreDrought_0hr	PreDrought_Site1	Eukaryota	Ascomycota
1044	x2164	X3300045884_Drought_Site1_6hr	0.000331525	Drought	Site1	6hr	Drought_6hr	Drought_Site1	Bacteria	Chlamydiae
590	x17	X3300045977_Drought_Site1_0hr	0.000330272	Drought	Site1	0hr	Drought_0hr	Drought_Site1	Bacteria	Synergistetes
598	x17	X3300045932_PreDrought_Site2_6hr	0.000329582	PreDrought	Site2	6hr	PreDrought_6hr	PreDrought_Site2	Bacteria	Synergistetes
612	x17	X3300045941_PreDrought_Site2_0hr	0.000328241	PreDrought	Site2	0hr	PreDrought_0hr	PreDrought_Site2	Bacteria	Synergistetes
1599	x300	X3300045884_Drought_Site1_6hr	0.000327296	Drought	Site1	6hr	Drought_6hr	Drought_Site1	Eukaryota	Ascomycota
1606	x300	X3300045968_PreDrought_Site3_48hr	0.000326728	PreDrought	Site3	48hr	PreDrought_48hr	PreDrought_Site3	Eukaryota	Ascomycota
603	x17	X3300045940_Drought_Site1_0hr	0.000324674	Drought	Site1	0hr	Drought_0hr	Drought_Site1	Bacteria	Synergistetes
602	x17	X3300045929_PreDrought_Site1_48hr	0.000324632	PreDrought	Site1	48hr	PreDrought_48hr	PreDrought_Site1	Bacteria	Synergistetes
593	x17	X3300045944_PreDrought_Site2_48hr	0.000323838	PreDrought	Site2	48hr	PreDrought_48hr	PreDrought_Site2	Bacteria	Synergistetes
1591	x300	X3300049730_PreDrought_Site1_6hr	0.000322254	PreDrought	Site1	6hr	PreDrought_6hr	PreDrought_Site1	Eukaryota	Ascomycota
594	x17	X3300045933_PreDrought_Site2_48hr	0.00032104	PreDrought	Site2	48hr	PreDrought_48hr	PreDrought_Site2	Bacteria	Synergistetes
1032	x2164	X3300045964_Drought_Site1_6hr	0.000320274	Drought	Site1	6hr	Drought_6hr	Drought_Site1	Bacteria	Chlamydiae
1627	x3005	X3300045964_Drought_Site1_6hr	0.000318853	Drought	Site1	6hr	Drought_6hr	Drought_Site1	Bacteria	Thermotogae
1034	x2164	X3300045952_Drought_Site2_6hr	0.000317977	Drought	Site2	6hr	Drought_6hr	Drought_Site2	Bacteria	Chlamydiae
1015	x2164	X3300045945_PreDrought_Site3_0hr	0.000317438	PreDrought	Site3	0hr	PreDrought_0hr	PreDrought_Site3	Bacteria	Chlamydiae
596	x17	X3300045975_PreDrought_Site1_6hr	0.000315904	PreDrought	Site1	6hr	PreDrought_6hr	PreDrought_Site1	Bacteria	Synergistetes
579	x17	X3300049734_Drought_Site3_0hr	0.0003139	Drought	Site3	0hr	Drought_0hr	Drought_Site3	Bacteria	Synergistetes
610	x17	X3300045910_PreDrought_Site1_0hr	0.000313099	PreDrought	Site1	0hr	PreDrought_0hr	PreDrought_Site1	Bacteria	Synergistetes
1594	x300	X3300049731_Drought_Site1_48hr	0.000312402	Drought	Site1	48hr	Drought_48hr	Drought_Site1	Eukaryota	Ascomycota
592	x17	X3300045967_PreDrought_Site3_6hr	0.00031162	PreDrought	Site3	6hr	PreDrought_6hr	PreDrought_Site3	Bacteria	Synergistetes
585	x17	X3300045966_PreDrought_Site3_0hr	0.000311592	PreDrought	Site3	0hr	PreDrought_0hr	PreDrought_Site3	Bacteria	Synergistetes
1035	x2164	X3300049731_Drought_Site1_48hr	0.000311095	Drought	Site1	48hr	Drought_48hr	Drought_Site1	Bacteria	Chlamydiae
587	x17	X3300049730_PreDrought_Site1_6hr	0.000307968	PreDrought	Site1	6hr	PreDrought_6hr	PreDrought_Site1	Bacteria	Synergistetes
1042	x2164	X3300045927_Drought_Site2_6hr	0.000306657	Drought	Site2	6hr	Drought_6hr	Drought_Site2	Bacteria	Chlamydiae
1025	x2164	X3300045978_Drought_Site1_48hr	0.000306252	Drought	Site1	48hr	Drought_48hr	Drought_Site1	Bacteria	Chlamydiae
1646	x3005	X3300045927_Drought_Site2_6hr	0.000305542	Drought	Site2	6hr	Drought_6hr	Drought_Site2	Bacteria	Thermotogae
600	x17	X3300045927_Drought_Site2_6hr	0.000304427	Drought	Site2	6hr	Drought_6hr	Drought_Site2	Bacteria	Synergistetes
1601	x300	X3300045940_Drought_Site1_0hr	0.000300869	Drought	Site1	0hr	Drought_0hr	Drought_Site1	Eukaryota	Ascomycota
1649	x3005	X3300049732_PreDrought_0hr	0.000300341	PreDrought	Site2	0hr	PreDrought_0hr	PreDrought_Site2	Bacteria	Thermotogae
1009	x2164	X3300049734_Drought_Site3_0hr	0.000299759	Drought	Site3	0hr	Drought_0hr	Drought_Site3	Bacteria	Chlamydiae
2603	x583	X3300045966_PreDrought_Site3_0hr	0.000299218	PreDrought	Site3	0hr	PreDrought_0hr	PreDrought_Site3	Bacteria	Candidatus_Saccharibacteria
1626	x3005	X3300045920_PreDrought_Site1_48hr	0.000298636	PreDrought	Site1	48hr	PreDrought_48hr	PreDrought_Site1	Bacteria	Thermotogae
1628	x3005	X3300045946_Drought_Site3_48hr	0.000294714	Drought	Site3	48hr	Drought_48hr	Drought_Site3	Bacteria	Thermotogae
1635	x3005	X3300045947_Drought_Site3_6hr	0.000294003	Drought	Site3	6hr	Drought_6hr	Drought_Site3	Bacteria	Thermotogae
583	x17	X3300045936_Drought_Site2_0hr	0.000292537	Drought	Site2	0hr	Drought_0hr	Drought_Site2	Bacteria	Synergistetes
2146	x509	X3300045977_Drought_Site1_0hr	0.000291215	Drought	Site1	0hr	Drought_0hr	Drought_Site1	Bacteria	Candidatus_Aerophobetes
1648	x3005	X3300045934_PreDrought_Site3_6hr	0.000289285	PreDrought	Site3	6hr	PreDrought_6hr	PreDrought_Site3	Bacteria	Thermotogae
1653	x3005	X3300049733_Drought_Site2_48hr	0.000286756	Drought	Site2	48hr	Drought_48hr	Drought_Site2	Bacteria	Thermotogae
584	x17	X3300045978_Drought_Site1_48hr	0.000286566	Drought	Site1	48hr	Drought_48hr	Drought_Site1	Bacteria	Synergistetes
589	x17	X3300049732_PreDrought_0hr	0.000286399	PreDrought	Site2	0hr	PreDrought_0hr	PreDrought_Site2	Bacteria	Synergistetes
605	x17	X3300045926_Drought_Site2_48hr	0.00028567	Drought	Site2	48hr	Drought_48hr	Drought_Site2	Bacteria	Synergistetes
1644	x3005	X3300045978_Drought_Site1_48hr	0.000283867	Drought	Site1	48hr	Drought_48hr	Drought_Site1	Bacteria	Thermotogae
1031	x2164	X3300045931_Drought_Site2_0hr	0.000283302	Drought	Site2	0hr	Drought_0hr	Drought_Site2	Bacteria	Chlamydiae
1043	x2164	X3300045930_PreDrought_Site2_6hr	0.000282385	PreDrought	Site2	6hr	PreDrought_6hr	PreDrought_Site2	Bacteria	Chlamydiae
2201	x516	X3300045947_Drought_Site3_6hr	0.000282268	Drought	Site3	6hr	Drought_6hr	Drought_Site3	Bacteria	unclassified
1625	x3005	X3300049734_Drought_Site3_0hr	0.000281435	Drought	Site3	0hr	Drought_0hr	Drought_Site3	Bacteria	Thermotogae
586	x17	X3300045968_PreDrought_Site3_48hr	0.000277321	PreDrought	Site3	48hr	PreDrought_48hr	PreDrought_Site3	Bacteria	Synergistetes
1023	x2164	X3300045946_Drought_Site3_48hr	0.000276507	Drought	Site3	48hr	Drought_48hr	Drought_Site3	Bacteria	Chlamydiae
1027	x2164	X3300045955_Drought_Site3_0hr	0.000276323	Drought	Site3	0hr	Drought_0hr	Drought_Site3	Bacteria	Chlamydiae
1020	x2164	X3300045965_PreDrought_Site3_48hr	0.000276249	PreDrought	Site3	48hr	PreDrought_48hr	PreDrought_Site3	Bacteria	Chlamydiae
1036	x2164	X3300045934_PreDrought_Site3_6hr	0.000274539	PreDrought	Site3	6hr	PreDrought_6hr	PreDrought_Site3	Bacteria	Chlamydiae
1029	x2164	X3300045944_PreDrought_Site2_48hr	0.000272312	PreDrought	Site2	48hr	PreDrought_48hr	PreDrought_Site2	Bacteria	Chlamydiae
2931	x834	X3300045964_Drought_Site1_6hr	0.000270865	Drought	Site1	6hr	Drought_6hr	Drought_Site1	Bacteria	Deferribacteres
1650	x3005	X3300045965_PreDrought_Site3_48hr	0.000269408	PreDrought	Site3	48hr	PreDrought_48hr	PreDrought_Site3	Bacteria	Thermotogae
1017	x2164	X3300049732_PreDrought_0hr	0.000267912	PreDrought	Site2	0hr	PreDrought_0hr	PreDrought_Site2	Bacteria	Chlamydiae
1642	x3005	X3300045975_PreDrought_Site1_6hr	0.000265864	PreDrought	Site1	6hr	PreDrought_6hr	PreDrought_Site1	Bacteria	Thermotogae
1014	x2164	X3300045920_PreDrought_Site1_48hr	0.000265485	PreDrought	Site1	48hr	PreDrought_48hr	PreDrought_Site1	Bacteria	Chlamydiae
1631	x3005	X3300049730_PreDrought_Site1_6hr	0.000265444	PreDrought	Site1	6hr	PreDrought_6hr	PreDrought_Site1	Bacteria	Thermotogae
11	x1076	X3300045926_Drought_Site2_48hr	0.00026536	Drought	Site2	48hr	Drought_48hr	Drought_Site2	Bacteria	Fibrobacteres
1028	x2164	X3300046482_Drought_Site3_6hr	0.000264474	Drought	Site3	6hr	Drought_6hr	Drought_Site3	Bacteria	Chlamydiae
1022	x2164	X3300045947_Drought_Site3_6hr	0.000264016	Drought	Site3	6hr	Drought_6hr	Drought_Site3	Bacteria	Chlamydiae
1033	x2164	X3300045936_Drought_Site2_0hr	0.000262275	Drought	Site2	0hr	Drought_0hr	Drought_Site2	Bacteria	Chlamydiae
1641	x3005	X3300049731_Drought_Site1_48hr	0.000261751	Drought	Site1	48hr	Drought_48hr	Drought_Site1	Bacteria	Thermotogae
1634	x3005	X3300045940_Drought_Site1_0hr	0.000261525	Drought	Site1	0hr	Drought_0hr	Drought_Site1	Bacteria	Thermotogae
1654	x3005	X3300045884_Drought_Site1_6hr	0.000261251	Drought	Site1	6hr	Drought_6hr	Drought_Site1	Bacteria	Thermotogae
1621	x3005	X3300045928_PreDrought_Site1_0hr	0.000260592	PreDrought	Site1	0hr	PreDrought_0hr	PreDrought_Site1	Bacteria	Thermotogae
1037	x2164	X3300045940_Drought_Site1_0hr	0.000260533	Drought	Site1	0hr	Drought_0hr	Drought_Site1	Bacteria	Chlamydiae
2947	x834	X3300045928_PreDrought_Site1_0hr	0.000258056	PreDrought	Site1	0hr	PreDrought_0hr	PreDrought_Site1	Bacteria	Deferribacteres
1026	x2164	X3300045941_PreDrought_Site2_0hr	0.000257611	PreDrought	Site2	0hr	PreDrought_0hr	PreDrought_Site2	Bacteria	Chlamydiae
2126	x509	X3300045934_PreDrought_Site3_6hr	0.000256323	PreDrought	Site3	6hr	PreDrought_6hr	PreDrought_Site3	Bacteria	Candidatus_Aerophobetes
1013	x2164	X3300045968_PreDrought_Site3_48hr	0.000256147	PreDrought	Site3	48hr	PreDrought_48hr	PreDrought_Site3	Bacteria	Chlamydiae
2942	x834	X3300045944_PreDrought_Site2_48hr	0.000253889	PreDrought	Site2	48hr	PreDrought_48hr	PreDrought_Site2	Bacteria	Deferribacteres
2345	x544	X3300045934_PreDrought_Site3_6hr	0.000253721	PreDrought	Site3	6hr	PreDrought_6hr	PreDrought_Site3	Bacteria	Candidatus_Latescibacteria
608	x17	X3300049733_Drought_Site2_48hr	0.000251871	Drought	Site2	48hr	Drought_48hr	Drought_Site2	Bacteria	Synergistetes
1636	x3005	X3300045977_Drought_Site1_0hr	0.000251259	Drought	Site1	0hr	Drought_0hr	Drought_Site1	Bacteria	Thermotogae
1656	x3005	X3300045952_Drought_Site2_6hr	0.000251049	Drought	Site2	6hr	Drought_6hr	Drought_Site2	Bacteria	Thermotogae
1633	x3005	X3300045945_PreDrought_Site3_0hr	0.000249912	PreDrought	Site3	0hr	PreDrought_0hr	PreDrought_Site3	Bacteria	Thermotogae
1655	x3005	X3300045930_PreDrought_Site2_6hr	0.000249622	PreDrought	Site2	6hr	PreDrought_6hr	PreDrought_Site2	Bacteria	Thermotogae
1640	x3005	X3300045953_Drought_Site3_48hr	0.000249383	Drought	Site3	48hr	Drought_48hr	Drought_Site3	Bacteria	Thermotogae
1030	x2164	X3300045977_Drought_Site1_0hr	0.000248379	Drought	Site1	0hr	Drought_0hr	Drought_Site1	Bacteria	Chlamydiae
1623	x3005	X3300045929_PreDrought_Site1_48hr	0.000247216	PreDrought	Site1	48hr	PreDrought_48hr	PreDrought_Site1	Bacteria	Thermotogae
2929	x834	X3300049730_PreDrought_Site1_6hr	0.000245511	PreDrought	Site1	6hr	PreDrought_6hr	PreDrought_Site1	Bacteria	Deferribacteres
1645	x3005	X3300045966_PreDrought_Site3_0hr	0.000245224	PreDrought	Site3	0hr	PreDrought_0hr	PreDrought_Site3	Bacteria	Thermotogae
1639	x3005	X3300045967_PreDrought_Site3_6hr	0.000244817	PreDrought	Site3	6hr	PreDrought_6hr	PreDrought_Site3	Bacteria	Thermotogae
1652	x3005	X3300045944_PreDrought_Site2_48hr	0.000244102	PreDrought	Site2	48hr	PreDrought_48hr	PreDrought_Site2	Bacteria	Thermotogae
1039	x2164	X3300045966_PreDrought_Site3_0hr	0.000243724	PreDrought	Site3	0hr	PreDrought_0hr	PreDrought_Site3	Bacteria	Chlamydiae
2925	x834	X3300049731_Drought_Site1_48hr	0.000242798	Drought	Site1	48hr	Drought_48hr	Drought_Site1	Bacteria	Deferribacteres
1283	x2534	X3300045946_Drought_Site3_48hr	0.000241991	Drought	Site3	48hr	Drought_48hr	Drought_Site3	Eukaryota	Streptophyta
2367	x544	X3300045940_Drought_Site1_0hr	0.000240034	Drought	Site1	0hr	Drought_0hr	Drought_Site1	Bacteria	Candidatus_Latescibacteria
1021	x2164	X3300045953_Drought_Site3_48hr	0.000237456	Drought	Site3	48hr	Drought_48hr	Drought_Site3	Bacteria	Chlamydiae
1493	x2849	X3300045927_Drought_Site2_6hr	0.000236776	Drought	Site2	6hr	Drought_6hr	Drought_Site2	Archaea	Crenarchaeota
1016	x2164	X3300049733_Drought_Site2_48hr	0.000236521	Drought	Site2	48hr	Drought_48hr	Drought_Site2	Bacteria	Chlamydiae
2938	x834	X3300045929_PreDrought_Site1_48hr	0.000236096	PreDrought	Site1	48hr	PreDrought_48hr	PreDrought_Site1	Bacteria	Deferribacteres
1024	x2164	X3300045967_PreDrought_Site3_6hr	0.000236087	PreDrought	Site3	6hr	PreDrought_6hr	PreDrought_Site3	Bacteria	Chlamydiae
1637	x3005	X3300045931_Drought_Site2_0hr	0.000234726	Drought	Site2	0hr	Drought_0hr	Drought_Site2	Bacteria	Thermotogae
2943	x834	X3300045966_PreDrought_Site3_0hr	0.0002336	PreDrought	Site3	0hr	PreDrought_0hr	PreDrought_Site3	Bacteria	Deferribacteres
2368	x544	X3300045947_Drought_Site3_6hr	0.000232399	Drought	Site3	6hr	Drought_6hr	Drought_Site3	Bacteria	Candidatus_Latescibacteria
2363	x544	X3300045927_Drought_Site2_6hr	0.000232316	Drought	Site2	6hr	Drought_6hr	Drought_Site2	Bacteria	Candidatus_Latescibacteria
1019	x2164	X3300045933_PreDrought_Site2_48hr	0.000231621	PreDrought	Site2	48hr	PreDrought_48hr	PreDrought_Site2	Bacteria	Chlamydiae
1489	x2849	X3300045964_Drought_Site1_6hr	0.000231408	Drought	Site1	6hr	Drought_6hr	Drought_Site1	Archaea	Crenarchaeota
1265	x2534	X3300045929_PreDrought_Site1_48hr	0.000231391	PreDrought	Site1	48hr	PreDrought_48hr	PreDrought_Site1	Eukaryota	Streptophyta
2362	x544	X3300049731_Drought_Site1_48hr	0.000229727	Drought	Site1	48hr	Drought_48hr	Drought_Site1	Bacteria	Candidatus_Latescibacteria
2765	x667	X3300045966_PreDrought_Site3_0hr	0.0002291	PreDrought	Site3	0hr	PreDrought_0hr	PreDrought_Site3	Eukaryota	Chlorophyta
1643	x3005	X3300045941_PreDrought_Site2_0hr	0.000228917	PreDrought	Site2	0hr	PreDrought_0hr	PreDrought_Site2	Bacteria	Thermotogae
1483	x2849	X3300049731_Drought_Site1_48hr	0.000228093	Drought	Site1	48hr	Drought_48hr	Drought_Site1	Archaea	Crenarchaeota
1496	x2849	X3300045934_PreDrought_Site3_6hr	0.000227698	PreDrought	Site3	6hr	PreDrought_6hr	PreDrought_Site3	Archaea	Crenarchaeota
2950	x834	X3300045910_PreDrought_Site1_0hr	0.000226549	PreDrought	Site1	0hr	PreDrought_0hr	PreDrought_Site1	Bacteria	Deferribacteres
1038	x2164	X3300045926_Drought_Site2_48hr	0.000226505	Drought	Site2	48hr	Drought_48hr	Drought_Site2	Bacteria	Chlamydiae
1499	x2849	X3300045965_PreDrought_Site3_48hr	0.000226081	PreDrought	Site3	48hr	PreDrought_48hr	PreDrought_Site3	Archaea	Crenarchaeota
2939	x834	X3300045977_Drought_Site1_0hr	0.000226061	Drought	Site1	0hr	Drought_0hr	Drought_Site1	Bacteria	Deferribacteres
1651	x3005	X3300045926_Drought_Site2_48hr	0.000224739	Drought	Site2	48hr	Drought_48hr	Drought_Site2	Bacteria	Thermotogae
2151	x509	X3300045910_PreDrought_Site1_0hr	0.000224727	PreDrought	Site1	0hr	PreDrought_0hr	PreDrought_Site1	Bacteria	Candidatus_Aerophobetes
1040	x2164	X3300045975_PreDrought_Site1_6hr	0.000224103	PreDrought	Site1	6hr	PreDrought_6hr	PreDrought_Site1	Bacteria	Chlamydiae
2949	x834	X3300049732_PreDrought_0hr	0.000223664	PreDrought	Site2	0hr	PreDrought_0hr	PreDrought_Site2	Bacteria	Deferribacteres
2928	x834	X3300045967_PreDrought_Site3_6hr	0.000223182	PreDrought	Site3	6hr	PreDrought_6hr	PreDrought_Site3	Bacteria	Deferribacteres
1284	x2534	X3300045930_PreDrought_Site2_6hr	0.000222709	PreDrought	Site2	6hr	PreDrought_6hr	PreDrought_Site2	Eukaryota	Streptophyta
1479	x2849	X3300045940_Drought_Site1_0hr	0.000222511	Drought	Site1	0hr	Drought_0hr	Drought_Site1	Archaea	Crenarchaeota
1632	x3005	X3300045968_PreDrought_Site3_48hr	0.000222328	PreDrought	Site3	48hr	PreDrought_48hr	PreDrought_Site3	Bacteria	Thermotogae
1501	x2849	X3300045967_PreDrought_Site3_6hr	0.000222043	PreDrought	Site3	6hr	PreDrought_6hr	PreDrought_Site3	Archaea	Crenarchaeota
2923	x834	X3300045934_PreDrought_Site3_6hr	0.000221626	PreDrought	Site3	6hr	PreDrought_6hr	PreDrought_Site3	Bacteria	Deferribacteres
2941	x834	X3300045933_PreDrought_Site2_48hr	0.00022138	PreDrought	Site2	48hr	PreDrought_48hr	PreDrought_Site2	Bacteria	Deferribacteres
2153	x509	X3300045966_PreDrought_Site3_0hr	0.000220101	PreDrought	Site3	0hr	PreDrought_0hr	PreDrought_Site3	Bacteria	Candidatus_Aerophobetes
1647	x3005	X3300045910_PreDrought_Site1_0hr	0.000218957	PreDrought	Site1	0hr	PreDrought_0hr	PreDrought_Site1	Bacteria	Thermotogae
1012	x2164	X3300049730_PreDrought_Site1_6hr	0.000218933	PreDrought	Site1	6hr	PreDrought_6hr	PreDrought_Site1	Bacteria	Chlamydiae
1261	x2534	X3300049731_Drought_Site1_48hr	0.000217963	Drought	Site1	48hr	Drought_48hr	Drought_Site1	Eukaryota	Streptophyta
2158	x509	X3300045968_PreDrought_Site3_48hr	0.000217916	PreDrought	Site3	48hr	PreDrought_48hr	PreDrought_Site3	Bacteria	Candidatus_Aerophobetes
2145	x509	X3300045955_Drought_Site3_0hr	0.000217808	Drought	Site3	0hr	Drought_0hr	Drought_Site3	Bacteria	Candidatus_Aerophobetes
1638	x3005	X3300046482_Drought_Site3_6hr	0.000217059	Drought	Site3	6hr	Drought_6hr	Drought_Site3	Bacteria	Thermotogae
1279	x2534	X3300045967_PreDrought_Site3_6hr	0.00021673	PreDrought	Site3	6hr	PreDrought_6hr	PreDrought_Site3	Eukaryota	Streptophyta
1624	x3005	X3300045933_PreDrought_Site2_48hr	0.000216653	PreDrought	Site2	48hr	PreDrought_48hr	PreDrought_Site2	Bacteria	Thermotogae
2352	x544	X3300045965_PreDrought_Site3_48hr	0.000216634	PreDrought	Site3	48hr	PreDrought_48hr	PreDrought_Site3	Bacteria	Candidatus_Latescibacteria
1010	x2164	X3300045910_PreDrought_Site1_0hr	0.00021592	PreDrought	Site1	0hr	PreDrought_0hr	PreDrought_Site1	Bacteria	Chlamydiae
2924	x834	X3300045931_Drought_Site2_0hr	0.000215364	Drought	Site2	0hr	Drought_0hr	Drought_Site2	Bacteria	Deferribacteres
1505	x2849	X3300045966_PreDrought_Site3_0hr	0.000215227	PreDrought	Site3	0hr	PreDrought_0hr	PreDrought_Site3	Archaea	Crenarchaeota
2134	x509	X3300045947_Drought_Site3_6hr	0.000213494	Drought	Site3	6hr	Drought_6hr	Drought_Site3	Bacteria	Candidatus_Aerophobetes
2364	x544	X3300045946_Drought_Site3_48hr	0.000213165	Drought	Site3	48hr	Drought_48hr	Drought_Site3	Bacteria	Candidatus_Latescibacteria
1492	x2849	X3300045928_PreDrought_Site1_0hr	0.000213039	PreDrought	Site1	0hr	PreDrought_0hr	PreDrought_Site1	Archaea	Crenarchaeota
1289	x2534	X3300045941_PreDrought_Site2_0hr	0.000212206	PreDrought	Site2	0hr	PreDrought_0hr	PreDrought_Site2	Eukaryota	Streptophyta
2354	x544	X3300045964_Drought_Site1_6hr	0.000211857	Drought	Site1	6hr	Drought_6hr	Drought_Site1	Bacteria	Candidatus_Latescibacteria
2129	x509	X3300049731_Drought_Site1_48hr	0.000211427	Drought	Site1	48hr	Drought_48hr	Drought_Site1	Bacteria	Candidatus_Aerophobetes
2945	x834	X3300045936_Drought_Site2_0hr	0.000211379	Drought	Site2	0hr	Drought_0hr	Drought_Site2	Bacteria	Deferribacteres
1630	x3005	X3300045932_PreDrought_Site2_6hr	0.000211107	PreDrought	Site2	6hr	PreDrought_6hr	PreDrought_Site2	Bacteria	Thermotogae
2940	x834	X3300045884_Drought_Site1_6hr	0.000210497	Drought	Site1	6hr	Drought_6hr	Drought_Site1	Bacteria	Deferribacteres
1011	x2164	X3300045928_PreDrought_Site1_0hr	0.000209868	PreDrought	Site1	0hr	PreDrought_0hr	PreDrought_Site1	Bacteria	Chlamydiae
2922	x834	X3300045930_PreDrought_Site2_6hr	0.000209838	PreDrought	Site2	6hr	PreDrought_6hr	PreDrought_Site2	Bacteria	Deferribacteres
2917	x834	X3300045945_PreDrought_Site3_0hr	0.000209838	PreDrought	Site3	0hr	PreDrought_0hr	PreDrought_Site3	Bacteria	Deferribacteres
2141	x509	X3300045946_Drought_Site3_48hr	0.000209372	Drought	Site3	48hr	Drought_48hr	Drought_Site3	Bacteria	Candidatus_Aerophobetes
2952	x834	X3300045940_Drought_Site1_0hr	0.000209286	Drought	Site1	0hr	Drought_0hr	Drought_Site1	Bacteria	Deferribacteres
1498	x2849	X3300045926_Drought_Site2_48hr	0.000209285	Drought	Site2	48hr	Drought_48hr	Drought_Site2	Archaea	Crenarchaeota
2927	x834	X3300045947_Drought_Site3_6hr	0.000209257	Drought	Site3	6hr	Drought_6hr	Drought_Site3	Bacteria	Deferribacteres
1502	x2849	X3300045953_Drought_Site3_48hr	0.000208904	Drought	Site3	48hr	Drought_48hr	Drought_Site3	Archaea	Crenarchaeota
2926	x834	X3300045927_Drought_Site2_6hr	0.000208527	Drought	Site2	6hr	Drought_6hr	Drought_Site2	Bacteria	Deferribacteres
2144	x509	X3300045944_PreDrought_Site2_48hr	0.00020812	PreDrought	Site2	48hr	PreDrought_48hr	PreDrought_Site2	Bacteria	Candidatus_Aerophobetes
725	x1923	X3300045929_PreDrought_Site1_48hr	0.000207867	PreDrought	Site1	48hr	PreDrought_48hr	PreDrought_Site1	Viruses	dsDNA_viruses,_no_RNA_stage
1508	x2849	X3300045945_PreDrought_Site3_0hr	0.000206998	PreDrought	Site3	0hr	PreDrought_0hr	PreDrought_Site3	Archaea	Crenarchaeota
2357	x544	X3300049732_PreDrought_0hr	0.000206996	PreDrought	Site2	0hr	PreDrought_0hr	PreDrought_Site2	Bacteria	Candidatus_Latescibacteria
1497	x2849	X3300045931_Drought_Site2_0hr	0.000206872	Drought	Site2	0hr	Drought_0hr	Drought_Site2	Archaea	Crenarchaeota
2128	x509	X3300045930_PreDrought_Site2_6hr	0.000206718	PreDrought	Site2	6hr	PreDrought_6hr	PreDrought_Site2	Bacteria	Candidatus_Aerophobetes
1484	x2849	X3300045955_Drought_Site3_0hr	0.000206701	Drought	Site3	0hr	Drought_0hr	Drought_Site3	Archaea	Crenarchaeota
1506	x2849	X3300045978_Drought_Site1_48hr	0.000206549	Drought	Site1	48hr	Drought_48hr	Drought_Site1	Archaea	Crenarchaeota
429	x1588	X3300045927_Drought_Site2_6hr	0.000205181	Drought	Site2	6hr	Drought_6hr	Drought_Site2	Bacteria	Lentisphaerae
1272	x2534	X3300045936_Drought_Site2_0hr	0.000204501	Drought	Site2	0hr	Drought_0hr	Drought_Site2	Eukaryota	Streptophyta
1281	x2534	X3300045947_Drought_Site3_6hr	0.000204368	Drought	Site3	6hr	Drought_6hr	Drought_Site3	Eukaryota	Streptophyta
1264	x2534	X3300045955_Drought_Site3_0hr	0.000204262	Drought	Site3	0hr	Drought_0hr	Drought_Site3	Eukaryota	Streptophyta
1477	x2849	X3300045947_Drought_Site3_6hr	0.000203716	Drought	Site3	6hr	Drought_6hr	Drought_Site3	Archaea	Crenarchaeota
2157	x509	X3300045964_Drought_Site1_6hr	0.000203326	Drought	Site1	6hr	Drought_6hr	Drought_Site1	Bacteria	Candidatus_Aerophobetes
1041	x2164	X3300045932_PreDrought_Site2_6hr	0.000202361	PreDrought	Site2	6hr	PreDrought_6hr	PreDrought_Site2	Bacteria	Chlamydiae
2348	x544	X3300045932_PreDrought_Site2_6hr	0.000202361	PreDrought	Site2	6hr	PreDrought_6hr	PreDrought_Site2	Bacteria	Candidatus_Latescibacteria
1629	x3005	X3300045936_Drought_Site2_0hr	0.000202208	Drought	Site2	0hr	Drought_0hr	Drought_Site2	Bacteria	Thermotogae
1267	x2534	X3300049732_PreDrought_0hr	0.000202146	PreDrought	Site2	0hr	PreDrought_0hr	PreDrought_Site2	Eukaryota	Streptophyta
1271	x2534	X3300045933_PreDrought_Site2_48hr	0.000202078	PreDrought	Site2	48hr	PreDrought_48hr	PreDrought_Site2	Eukaryota	Streptophyta
1503	x2849	X3300045975_PreDrought_Site1_6hr	0.000201963	PreDrought	Site1	6hr	PreDrought_6hr	PreDrought_Site1	Archaea	Crenarchaeota
2365	x544	X3300045966_PreDrought_Site3_0hr	0.000201728	PreDrought	Site3	0hr	PreDrought_0hr	PreDrought_Site3	Bacteria	Candidatus_Latescibacteria
2342	x544	X3300045953_Drought_Site3_48hr	0.000201314	Drought	Site3	48hr	Drought_48hr	Drought_Site3	Bacteria	Candidatus_Latescibacteria
1018	x2164	X3300045929_PreDrought_Site1_48hr	0.000201024	PreDrought	Site1	48hr	PreDrought_48hr	PreDrought_Site1	Bacteria	Chlamydiae
1485	x2849	X3300049732_PreDrought_0hr	0.000200025	PreDrought	Site2	0hr	PreDrought_0hr	PreDrought_Site2	Archaea	Crenarchaeota
1263	x2534	X3300049730_PreDrought_Site1_6hr	0.000199	PreDrought	Site1	6hr	PreDrought_6hr	PreDrought_Site1	Eukaryota	Streptophyta
423	x1588	X3300045936_Drought_Site2_0hr	0.000198998	Drought	Site2	0hr	Drought_0hr	Drought_Site2	Bacteria	Lentisphaerae
2932	x834	X3300045975_PreDrought_Site1_6hr	0.000198903	PreDrought	Site1	6hr	PreDrought_6hr	PreDrought_Site1	Bacteria	Deferribacteres
1262	x2534	X3300049734_Drought_Site3_0hr	0.000198578	Drought	Site3	0hr	Drought_0hr	Drought_Site3	Eukaryota	Streptophyta
1500	x2849	X3300045933_PreDrought_Site2_48hr	0.000198139	PreDrought	Site2	48hr	PreDrought_48hr	PreDrought_Site2	Archaea	Crenarchaeota
2919	x834	X3300045946_Drought_Site3_48hr	0.000197993	Drought	Site3	48hr	Drought_48hr	Drought_Site3	Bacteria	Deferribacteres
2133	x509	X3300045965_PreDrought_Site3_48hr	0.000197739	PreDrought	Site3	48hr	PreDrought_48hr	PreDrought_Site3	Bacteria	Candidatus_Aerophobetes
2159	x509	X3300049733_Drought_Site2_48hr	0.000197683	Drought	Site2	48hr	Drought_48hr	Drought_Site2	Bacteria	Candidatus_Aerophobetes
2951	x834	X3300045932_PreDrought_Site2_6hr	0.00019759	PreDrought	Site2	6hr	PreDrought_6hr	PreDrought_Site2	Bacteria	Deferribacteres
2139	x509	X3300045884_Drought_Site1_6hr	0.000197484	Drought	Site1	6hr	Drought_6hr	Drought_Site1	Bacteria	Candidatus_Aerophobetes
2751	x667	X3300045952_Drought_Site2_6hr	0.000197233	Drought	Site2	6hr	Drought_6hr	Drought_Site2	Eukaryota	Chlorophyta
2762	x667	X3300045964_Drought_Site1_6hr	0.000196928	Drought	Site1	6hr	Drought_6hr	Drought_Site1	Eukaryota	Chlorophyta
2741	x667	X3300045946_Drought_Site3_48hr	0.000196855	Drought	Site3	48hr	Drought_48hr	Drought_Site3	Eukaryota	Chlorophyta
2366	x544	X3300045941_PreDrought_Site2_0hr	0.00019644	PreDrought	Site2	0hr	PreDrought_0hr	PreDrought_Site2	Bacteria	Candidatus_Latescibacteria
2737	x667	X3300045955_Drought_Site3_0hr	0.000196135	Drought	Site3	0hr	Drought_0hr	Drought_Site3	Eukaryota	Chlorophyta
1295	x2534	X3300045927_Drought_Site2_6hr	0.000195889	Drought	Site2	6hr	Drought_6hr	Drought_Site2	Eukaryota	Streptophyta
1287	x2534	X3300045910_PreDrought_Site1_0hr	0.000195877	PreDrought	Site1	0hr	PreDrought_0hr	PreDrought_Site1	Eukaryota	Streptophyta
2747	x667	X3300045977_Drought_Site1_0hr	0.000195823	Drought	Site1	0hr	Drought_0hr	Drought_Site1	Eukaryota	Chlorophyta
2936	x834	X3300045941_PreDrought_Site2_0hr	0.000195494	PreDrought	Site2	0hr	PreDrought_0hr	PreDrought_Site2	Bacteria	Deferribacteres
1294	x2534	X3300045931_Drought_Site2_0hr	0.000194643	Drought	Site2	0hr	Drought_0hr	Drought_Site2	Eukaryota	Streptophyta
1686	x3071	X3300045927_Drought_Site2_6hr	0.000194402	Drought	Site2	6hr	Drought_6hr	Drought_Site2	Eukaryota	Basidiomycota
2135	x509	X3300045941_PreDrought_Site2_0hr	0.000193602	PreDrought	Site2	0hr	PreDrought_0hr	PreDrought_Site2	Bacteria	Candidatus_Aerophobetes
2918	x834	X3300045955_Drought_Site3_0hr	0.000192614	Drought	Site3	0hr	Drought_0hr	Drought_Site3	Bacteria	Deferribacteres
1490	x2849	X3300045936_Drought_Site2_0hr	0.000192579	Drought	Site2	0hr	Drought_0hr	Drought_Site2	Archaea	Crenarchaeota
1292	x2534	X3300045945_PreDrought_Site3_0hr	0.000192483	PreDrought	Site3	0hr	PreDrought_0hr	PreDrought_Site3	Eukaryota	Streptophyta
1478	x2849	X3300045946_Drought_Site3_48hr	0.000192303	Drought	Site3	48hr	Drought_48hr	Drought_Site3	Archaea	Crenarchaeota
2373	x544	X3300046482_Drought_Site3_6hr	0.00019212	Drought	Site3	6hr	Drought_6hr	Drought_Site3	Bacteria	Candidatus_Latescibacteria
1291	x2534	X3300045926_Drought_Site2_48hr	0.000191624	Drought	Site2	48hr	Drought_48hr	Drought_Site2	Eukaryota	Streptophyta
1273	x2534	X3300045920_PreDrought_Site1_48hr	0.000190826	PreDrought	Site1	48hr	PreDrought_48hr	PreDrought_Site1	Eukaryota	Streptophyta
1275	x2534	X3300049733_Drought_Site2_48hr	0.000190473	Drought	Site2	48hr	Drought_48hr	Drought_Site2	Eukaryota	Streptophyta
2772	x667	X3300045941_PreDrought_Site2_0hr	0.000190134	PreDrought	Site2	0hr	PreDrought_0hr	PreDrought_Site2	Eukaryota	Chlorophyta
1684	x3071	X3300045934_PreDrought_Site3_6hr	0.000189965	PreDrought	Site3	6hr	PreDrought_6hr	PreDrought_Site3	Eukaryota	Basidiomycota
2946	x834	X3300045920_PreDrought_Site1_48hr	0.000189712	PreDrought	Site1	48hr	PreDrought_48hr	PreDrought_Site1	Bacteria	Deferribacteres
2921	x834	X3300046482_Drought_Site3_6hr	0.000189657	Drought	Site3	6hr	Drought_6hr	Drought_Site3	Bacteria	Deferribacteres
2934	x834	X3300045926_Drought_Site2_48hr	0.000189417	Drought	Site2	48hr	Drought_48hr	Drought_Site2	Bacteria	Deferribacteres
2948	x834	X3300045965_PreDrought_Site3_48hr	0.00018927	PreDrought	Site3	48hr	PreDrought_48hr	PreDrought_Site3	Bacteria	Deferribacteres
2757	x667	X3300045947_Drought_Site3_6hr	0.000188722	Drought	Site3	6hr	Drought_6hr	Drought_Site3	Eukaryota	Chlorophyta
2138	x509	X3300045967_PreDrought_Site3_6hr	0.000188642	PreDrought	Site3	6hr	PreDrought_6hr	PreDrought_Site3	Bacteria	Candidatus_Aerophobetes
2349	x544	X3300045975_PreDrought_Site1_6hr	0.000188463	PreDrought	Site1	6hr	PreDrought_6hr	PreDrought_Site1	Bacteria	Candidatus_Latescibacteria
2136	x509	X3300045936_Drought_Site2_0hr	0.000188452	Drought	Site2	0hr	Drought_0hr	Drought_Site2	Bacteria	Candidatus_Aerophobetes
1487	x2849	X3300049733_Drought_Site2_48hr	0.000188147	Drought	Site2	48hr	Drought_48hr	Drought_Site2	Archaea	Crenarchaeota
2763	x667	X3300045920_PreDrought_Site1_48hr	0.000187762	PreDrought	Site1	48hr	PreDrought_48hr	PreDrought_Site1	Eukaryota	Chlorophyta
1296	x2534	X3300045952_Drought_Site2_6hr	0.000187672	Drought	Site2	6hr	Drought_6hr	Drought_Site2	Eukaryota	Streptophyta
1685	x3071	X3300045966_PreDrought_Site3_0hr	0.000187105	PreDrought	Site3	0hr	PreDrought_0hr	PreDrought_Site3	Eukaryota	Basidiomycota
1282	x2534	X3300045940_Drought_Site1_0hr	0.000186803	Drought	Site1	0hr	Drought_0hr	Drought_Site1	Eukaryota	Streptophyta
2768	x667	X3300045933_PreDrought_Site2_48hr	0.000186715	PreDrought	Site2	48hr	PreDrought_48hr	PreDrought_Site2	Eukaryota	Chlorophyta
2754	x667	X3300045934_PreDrought_Site3_6hr	0.000186495	PreDrought	Site3	6hr	PreDrought_6hr	PreDrought_Site3	Eukaryota	Chlorophyta
1504	x2849	X3300045930_PreDrought_Site2_6hr	0.000186436	PreDrought	Site2	6hr	PreDrought_6hr	PreDrought_Site2	Archaea	Crenarchaeota
2218	x516	X3300049734_Drought_Site3_0hr	0.000186428	Drought	Site3	0hr	Drought_0hr	Drought_Site3	Bacteria	unclassified
1280	x2534	X3300045977_Drought_Site1_0hr	0.000185924	Drought	Site1	0hr	Drought_0hr	Drought_Site1	Eukaryota	Streptophyta
2142	x509	X3300045945_PreDrought_Site3_0hr	0.000185225	PreDrought	Site3	0hr	PreDrought_0hr	PreDrought_Site3	Bacteria	Candidatus_Aerophobetes
2944	x834	X3300045978_Drought_Site1_48hr	0.00018464	Drought	Site1	48hr	Drought_48hr	Drought_Site1	Bacteria	Deferribacteres
2152	x509	X3300045927_Drought_Site2_6hr	0.000184366	Drought	Site2	6hr	Drought_6hr	Drought_Site2	Bacteria	Candidatus_Aerophobetes
1488	x2849	X3300045932_PreDrought_Site2_6hr	0.000183675	PreDrought	Site2	6hr	PreDrought_6hr	PreDrought_Site2	Archaea	Crenarchaeota
2353	x544	X3300045952_Drought_Site2_6hr	0.000183028	Drought	Site2	6hr	Drought_6hr	Drought_Site2	Bacteria	Candidatus_Latescibacteria
2356	x544	X3300045928_PreDrought_Site1_0hr	0.000182922	PreDrought	Site1	0hr	PreDrought_0hr	PreDrought_Site1	Bacteria	Candidatus_Latescibacteria
407	x1588	X3300045933_PreDrought_Site2_48hr	0.000182776	PreDrought	Site2	48hr	PreDrought_48hr	PreDrought_Site2	Bacteria	Lentisphaerae
2351	x544	X3300045920_PreDrought_Site1_48hr	0.000182747	PreDrought	Site1	48hr	PreDrought_48hr	PreDrought_Site1	Bacteria	Candidatus_Latescibacteria
1268	x2534	X3300045944_PreDrought_Site2_48hr	0.000182501	PreDrought	Site2	48hr	PreDrought_48hr	PreDrought_Site2	Eukaryota	Streptophyta
1482	x2849	X3300045941_PreDrought_Site2_0hr	0.000182251	PreDrought	Site2	0hr	PreDrought_0hr	PreDrought_Site2	Archaea	Crenarchaeota
1657	x3071	X3300045946_Drought_Site3_48hr	0.000181683	Drought	Site3	48hr	Drought_48hr	Drought_Site3	Eukaryota	Basidiomycota
1660	x3071	X3300045955_Drought_Site3_0hr	0.000181506	Drought	Site3	0hr	Drought_0hr	Drought_Site3	Eukaryota	Basidiomycota
2767	x667	X3300045926_Drought_Site2_48hr	0.000181469	Drought	Site2	48hr	Drought_48hr	Drought_Site2	Eukaryota	Chlorophyta
2738	x667	X3300049731_Drought_Site1_48hr	0.000181036	Drought	Site1	48hr	Drought_48hr	Drought_Site1	Eukaryota	Chlorophyta
2347	x544	X3300045945_PreDrought_Site3_0hr	0.000180807	PreDrought	Site3	0hr	PreDrought_0hr	PreDrought_Site3	Bacteria	Candidatus_Latescibacteria
2369	x544	X3300045977_Drought_Site1_0hr	0.000180705	Drought	Site1	0hr	Drought_0hr	Drought_Site1	Bacteria	Candidatus_Latescibacteria
2375	x544	X3300045930_PreDrought_Site2_6hr	0.000180586	PreDrought	Site2	6hr	PreDrought_6hr	PreDrought_Site2	Bacteria	Candidatus_Latescibacteria
2766	x667	X3300045927_Drought_Site2_6hr	0.000180277	Drought	Site2	6hr	Drought_6hr	Drought_Site2	Eukaryota	Chlorophyta
1692	x3071	X3300045945_PreDrought_Site3_0hr	0.000180176	PreDrought	Site3	0hr	PreDrought_0hr	PreDrought_Site3	Eukaryota	Basidiomycota
1278	x2534	X3300045965_PreDrought_Site3_48hr	0.000179822	PreDrought	Site3	48hr	PreDrought_48hr	PreDrought_Site3	Eukaryota	Streptophyta
2745	x667	X3300045965_PreDrought_Site3_48hr	0.000179497	PreDrought	Site3	48hr	PreDrought_48hr	PreDrought_Site3	Eukaryota	Chlorophyta
2935	x834	X3300049733_Drought_Site2_48hr	0.00017931	Drought	Site2	48hr	Drought_48hr	Drought_Site2	Bacteria	Deferribacteres
2933	x834	X3300049734_Drought_Site3_0hr	0.000179258	Drought	Site3	0hr	Drought_0hr	Drought_Site3	Bacteria	Deferribacteres
1285	x2534	X3300045928_PreDrought_Site1_0hr	0.000178483	PreDrought	Site1	0hr	PreDrought_0hr	PreDrought_Site1	Eukaryota	Streptophyta
414	x1588	X3300045941_PreDrought_Site2_0hr	0.000178152	PreDrought	Site2	0hr	PreDrought_0hr	PreDrought_Site2	Bacteria	Lentisphaerae
1286	x2534	X3300045964_Drought_Site1_6hr	0.000177733	Drought	Site1	6hr	Drought_6hr	Drought_Site1	Eukaryota	Streptophyta
2749	x667	X3300045936_Drought_Site2_0hr	0.000177448	Drought	Site2	0hr	Drought_0hr	Drought_Site2	Eukaryota	Chlorophyta
1512	x2849	X3300045944_PreDrought_Site2_48hr	0.000177319	PreDrought	Site2	48hr	PreDrought_48hr	PreDrought_Site2	Archaea	Crenarchaeota
2350	x544	X3300049734_Drought_Site3_0hr	0.000177266	Drought	Site3	0hr	Drought_0hr	Drought_Site3	Bacteria	Candidatus_Latescibacteria
1270	x2534	X3300045975_PreDrought_Site1_6hr	0.000176222	PreDrought	Site1	6hr	PreDrought_6hr	PreDrought_Site1	Eukaryota	Streptophyta
2150	x509	X3300046482_Drought_Site3_6hr	0.00017611	Drought	Site3	6hr	Drought_6hr	Drought_Site3	Bacteria	Candidatus_Aerophobetes
2750	x667	X3300045944_PreDrought_Site2_48hr	0.00017588	PreDrought	Site2	48hr	PreDrought_48hr	PreDrought_Site2	Eukaryota	Chlorophyta
1678	x3071	X3300049734_Drought_Site3_0hr	0.000175673	Drought	Site3	0hr	Drought_0hr	Drought_Site3	Eukaryota	Basidiomycota
1494	x2849	X3300045952_Drought_Site2_6hr	0.000175652	Drought	Site2	6hr	Drought_6hr	Drought_Site2	Archaea	Crenarchaeota
2920	x834	X3300045953_Drought_Site3_48hr	0.000175291	Drought	Site3	48hr	Drought_48hr	Drought_Site3	Bacteria	Deferribacteres
1810	x3114	X3300045934_PreDrought_Site3_6hr	0.000175219	PreDrought	Site3	6hr	PreDrought_6hr	PreDrought_Site3	Bacteria	Candidatus_Melainabacteria
2374	x544	X3300049733_Drought_Site2_48hr	0.000175124	Drought	Site2	48hr	Drought_48hr	Drought_Site2	Bacteria	Candidatus_Latescibacteria
2359	x544	X3300045931_Drought_Site2_0hr	0.000174941	Drought	Site2	0hr	Drought_0hr	Drought_Site2	Bacteria	Candidatus_Latescibacteria
2748	x667	X3300045928_PreDrought_Site1_0hr	0.000173728	PreDrought	Site1	0hr	PreDrought_0hr	PreDrought_Site1	Eukaryota	Chlorophyta
2370	x544	X3300045929_PreDrought_Site1_48hr	0.00017365	PreDrought	Site1	48hr	PreDrought_48hr	PreDrought_Site1	Bacteria	Candidatus_Latescibacteria
405	x1588	X3300049734_Drought_Site3_0hr	0.000173482	Drought	Site3	0hr	Drought_0hr	Drought_Site3	Bacteria	Lentisphaerae
1833	x3114	X3300045952_Drought_Site2_6hr	0.000173467	Drought	Site2	6hr	Drought_6hr	Drought_Site2	Bacteria	Candidatus_Melainabacteria
2154	x509	X3300049732_PreDrought_0hr	0.000173052	PreDrought	Site2	0hr	PreDrought_0hr	PreDrought_Site2	Bacteria	Candidatus_Aerophobetes
1274	x2534	X3300045978_Drought_Site1_48hr	0.000172892	Drought	Site1	48hr	Drought_48hr	Drought_Site1	Eukaryota	Streptophyta
1486	x2849	X3300045929_PreDrought_Site1_48hr	0.000172795	PreDrought	Site1	48hr	PreDrought_48hr	PreDrought_Site1	Archaea	Crenarchaeota
422	x1588	X3300045930_PreDrought_Site2_6hr	0.000172785	PreDrought	Site2	6hr	PreDrought_6hr	PreDrought_Site2	Bacteria	Lentisphaerae
1276	x2534	X3300045934_PreDrought_Site3_6hr	0.000172617	PreDrought	Site3	6hr	PreDrought_6hr	PreDrought_Site3	Eukaryota	Streptophyta
2761	x667	X3300045884_Drought_Site1_6hr	0.000171781	Drought	Site1	6hr	Drought_6hr	Drought_Site1	Eukaryota	Chlorophyta
1480	x2849	X3300049730_PreDrought_Site1_6hr	0.000171758	PreDrought	Site1	6hr	PreDrought_6hr	PreDrought_Site1	Archaea	Crenarchaeota
1687	x3071	X3300049733_Drought_Site2_48hr	0.000171635	Drought	Site2	48hr	Drought_48hr	Drought_Site2	Eukaryota	Basidiomycota
427	x1588	X3300045944_PreDrought_Site2_48hr	0.000170987	PreDrought	Site2	48hr	PreDrought_48hr	PreDrought_Site2	Bacteria	Lentisphaerae
418	x1588	X3300045977_Drought_Site1_0hr	0.000170985	Drought	Site1	0hr	Drought_0hr	Drought_Site1	Bacteria	Lentisphaerae
2148	x509	X3300045978_Drought_Site1_48hr	0.000170828	Drought	Site1	48hr	Drought_48hr	Drought_Site1	Bacteria	Candidatus_Aerophobetes
2361	x544	X3300045967_PreDrought_Site3_6hr	0.000170423	PreDrought	Site3	6hr	PreDrought_6hr	PreDrought_Site3	Bacteria	Candidatus_Latescibacteria
1663	x3071	X3300045977_Drought_Site1_0hr	0.000169906	Drought	Site1	0hr	Drought_0hr	Drought_Site1	Eukaryota	Basidiomycota
1288	x2534	X3300045966_PreDrought_Site3_0hr	0.000169857	PreDrought	Site3	0hr	PreDrought_0hr	PreDrought_Site3	Eukaryota	Streptophyta
1269	x2534	X3300045884_Drought_Site1_6hr	0.000169504	Drought	Site1	6hr	Drought_6hr	Drought_Site1	Eukaryota	Streptophyta
2127	x509	X3300045975_PreDrought_Site1_6hr	0.000169202	PreDrought	Site1	6hr	PreDrought_6hr	PreDrought_Site1	Bacteria	Candidatus_Aerophobetes
755	x1923	X3300045926_Drought_Site2_48hr	0.000169106	Drought	Site2	48hr	Drought_48hr	Drought_Site2	Viruses	dsDNA_viruses,_no_RNA_stage
2770	x667	X3300049733_Drought_Site2_48hr	0.000168612	Drought	Site2	48hr	Drought_48hr	Drought_Site2	Eukaryota	Chlorophyta
2758	x667	X3300045931_Drought_Site2_0hr	0.000167467	Drought	Site2	0hr	Drought_0hr	Drought_Site2	Eukaryota	Chlorophyta
2155	x509	X3300045920_PreDrought_Site1_48hr	0.000167425	PreDrought	Site1	48hr	PreDrought_48hr	PreDrought_Site1	Bacteria	Candidatus_Aerophobetes
2360	x544	X3300045944_PreDrought_Site2_48hr	0.000167244	PreDrought	Site2	48hr	PreDrought_48hr	PreDrought_Site2	Bacteria	Candidatus_Latescibacteria
1510	x2849	X3300045884_Drought_Site1_6hr	0.000167227	Drought	Site1	6hr	Drought_6hr	Drought_Site1	Archaea	Crenarchaeota
1293	x2534	X3300045953_Drought_Site3_48hr	0.000166978	Drought	Site3	48hr	Drought_48hr	Drought_Site3	Eukaryota	Streptophyta
1277	x2534	X3300045968_PreDrought_Site3_48hr	0.000166746	PreDrought	Site3	48hr	PreDrought_48hr	PreDrought_Site3	Eukaryota	Streptophyta
1266	x2534	X3300046482_Drought_Site3_6hr	0.000166566	Drought	Site3	6hr	Drought_6hr	Drought_Site3	Eukaryota	Streptophyta
2344	x544	X3300045936_Drought_Site2_0hr	0.000166443	Drought	Site2	0hr	Drought_0hr	Drought_Site2	Bacteria	Candidatus_Latescibacteria
399	x1588	X3300045967_PreDrought_Site3_6hr	0.000166248	PreDrought	Site3	6hr	PreDrought_6hr	PreDrought_Site3	Bacteria	Lentisphaerae
2143	x509	X3300049730_PreDrought_Site1_6hr	0.00016611	PreDrought	Site1	6hr	PreDrought_6hr	PreDrought_Site1	Bacteria	Candidatus_Aerophobetes
1511	x2849	X3300049734_Drought_Site3_0hr	0.000165913	Drought	Site3	0hr	Drought_0hr	Drought_Site3	Archaea	Crenarchaeota
1675	x3071	X3300045947_Drought_Site3_6hr	0.000165906	Drought	Site3	6hr	Drought_6hr	Drought_Site3	Eukaryota	Basidiomycota
2930	x834	X3300045952_Drought_Site2_6hr	0.000165818	Drought	Site2	6hr	Drought_6hr	Drought_Site2	Bacteria	Deferribacteres
2355	x544	X3300045968_PreDrought_Site3_48hr	0.000165569	PreDrought	Site3	48hr	PreDrought_48hr	PreDrought_Site3	Bacteria	Candidatus_Latescibacteria
1681	x3071	X3300046482_Drought_Site3_6hr	0.000165334	Drought	Site3	6hr	Drought_6hr	Drought_Site3	Eukaryota	Basidiomycota
2156	x509	X3300045953_Drought_Site3_48hr	0.000165171	Drought	Site3	48hr	Drought_48hr	Drought_Site3	Bacteria	Candidatus_Aerophobetes
2358	x544	X3300049730_PreDrought_Site1_6hr	0.000164117	PreDrought	Site1	6hr	PreDrought_6hr	PreDrought_Site1	Bacteria	Candidatus_Latescibacteria
431	x1588	X3300045928_PreDrought_Site1_0hr	0.0001639	PreDrought	Site1	0hr	PreDrought_0hr	PreDrought_Site1	Bacteria	Lentisphaerae
406	x1588	X3300045966_PreDrought_Site3_0hr	0.000163483	PreDrought	Site3	0hr	PreDrought_0hr	PreDrought_Site3	Bacteria	Lentisphaerae
1680	x3071	X3300045978_Drought_Site1_48hr	0.000163366	Drought	Site1	48hr	Drought_48hr	Drought_Site1	Eukaryota	Basidiomycota
[truncated: 1,950 more rows]

## Sheet: metaG-phylum-A B
	OTU	Sample	Abundance	Condition	Site	Time	Condition_time	Condition_site	Kingdom	Phylum
[truncated: 1,944 more rows]

[truncated: 1 more sheets: metaG-phylum F]
