# Supplementary material for: Drought re-routes soil microbial carbon metabolism towards emission of volatile metabolites in an artificial tropical rainforest
Source: Nat Microbiol. 2023 Jul 31;8(8):1480–94. doi: 10.1038/s41564-023-01432-9 (PMC10390333; doi:10.1038/s41564-023-01432-9)
Supplement: Supplementary file 10 — DESeq2 results of VOC cycling genes in Extended Data Fig. 5. [file 41564_2023_1432_MOESM10_ESM.xlsx]

## Sheet: drought6h-vs-drought0h-figS5
	KO	baseMean	log2FoldChange	lfcSE	stat	pvalue	padj	Activity	VOC	VOC_alt	gene_name	Priority	Significance	datExpr
1	K00004	2.05202	1.64786	2.7208	0.605651	0.544746	NA	consume	Diacetyl	Diacetyl	BDH	yes	NA	K00004
2	K00156	211.436	-1.46575	1.25647	-1.16657	0.243385	0.592641	produce	Acetate	Acetate	poxB	yes	NA	K00156
3	K00158	187.652	-1.47134	1.32644	-1.10924	0.267327	0.610562	produce	Acetate	Acetate	poxL	yes	NA	K00158
4	K00925	75.04	-0.0679819	0.995523	-0.0682876	0.945557	0.999581	consume	Acetate	Acetate	ackA	yes	NA	K00925
5	K01026	9.37508	0.808517	1.72318	0.469202	0.638926	0.873784	produce	Acetate	Acetate	pct	yes	NA	K01026
6	K01067	18.7497	-2.40637	2.23569	-1.07634	0.281773	0.626491	produce	Acetate	Acetate	ACH1	yes	NA	K01067
7	K01512	65.2108	-2.72334	1.22085	-2.23069	0.025702	0.209646	produce	Acetate	Acetate	acyP	yes	NA	K01512
8	K01574	5.5043	2.02573	1.81977	1.11318	0.265631	0.610562	produce	Acetone	Acetone	adc	yes	NA	K01574
9	K01652	1210.26	0.455056	0.343375	1.32524	0.18509	0.538748	produce	Diacetyl	Diacetyl	ilvB	yes	NA	K01652
10	K01895	729.514	-0.129961	0.499654	-0.260102	0.794785	0.950706	consume	Acetate	Acetate	acs	yes	NA	K01895
11	K03366	12.1645	0.0573199	1.28639	0.0445587	0.964459	1	consume	Diacetyl	Diacetyl	butA	yes	NA	K03366
12	K10854	179.904	23.1585	3.42884	6.75405	1.43775e-11	7.25651e-09	consume	Acetone	Acetone	acxB	yes	Sig.6	K10854
13	K10855	40.2807	1.67332	2.55104	0.655938	0.511864	0.797713	consume	Acetone	Acetone	acxA	yes	NA	K10855
14	K10856	23.8791	1.81915	2.60396	0.698611	0.484795	0.783523	consume	Acetone	Acetone	acxC	yes	NA	K10856
15	K18118	58.5023	1.30924	1.4882	0.879743	0.378999	0.711856	produce	Acetate	Acetate	aarC	yes	NA	K18118
16	K18371	14.7701	15.6471	2.46116	6.35759	2.04944e-10	9.05084e-08	consume	Acetone	Acetone	acmA	yes	Sig.6	K18371
17	K18372	1.32922	0	4.34538	0	1	NA	consume	Acetone	Acetone	acmB	yes	NA	K18372
18	K18382	14.6593	-0.939474	1.74148	-0.53947	0.589563	0.84384	consume	Acetone	Acetone	ald1	yes	NA	K18382

## Sheet: drought48h-vs-drought0h
	KO	baseMean	log2FoldChange	lfcSE	stat	pvalue	padj	Activity	VOC	VOC_alt	gene_name	Priority	Significance	datExpr
1	K00004	2.05202	1.62013	2.72975	0.59351	0.55284	NA	consume	Diacetyl	Diacetyl	BDH	yes	NA	K00004
2	K00156	211.436	-0.304372	1.25625	-0.242286	0.808559	0.955971	produce	Acetate	Acetate	poxB	yes	NA	K00156
3	K00158	187.652	-0.304927	1.32621	-0.229923	0.818152	0.958336	produce	Acetate	Acetate	poxL	yes	NA	K00158
4	K00925	75.04	-0.984353	0.999708	-0.984641	0.3248	0.708778	consume	Acetate	Acetate	ackA	yes	NA	K00925
5	K01026	9.37508	2.21174	1.7152	1.28949	0.197226	0.569232	produce	Acetate	Acetate	pct	yes	NA	K01026
6	K01067	18.7497	1.59679	2.20553	0.723994	0.46907	0.81019	produce	Acetate	Acetate	ACH1	yes	NA	K01067
7	K01512	65.2108	-2.09791	1.21955	-1.72024	0.0853894	0.388585	produce	Acetate	Acetate	acyP	yes	NA	K01512
8	K01574	5.5043	5.60247	1.78041	3.14673	0.00165105	0.0335409	produce	Acetone	Acetone	adc	yes	Sig.48	K01574
9	K01652	1210.26	0.19202	0.343602	0.558845	0.576268	0.858255	produce	Diacetyl	Diacetyl	ilvB	yes	NA	K01652
10	K01895	729.514	0.830242	0.499465	1.66226	0.0964603	0.414836	consume	Acetate	Acetate	acs	yes	NA	K01895
11	K03366	12.1645	-1.36952	1.31228	-1.04362	0.296662	0.675617	consume	Diacetyl	Diacetyl	butA	yes	NA	K03366
12	K10854	179.904	21.2203	3.4399	6.16888	6.8777e-10	1.48761e-07	consume	Acetone	Acetone	acxB	yes	Sig.48	K10854
13	K10855	40.2807	5.60733	2.50927	2.23465	0.0254405	0.209741	consume	Acetone	Acetone	acxA	yes	NA	K10855
14	K10856	23.8791	3.35405	2.58705	1.29648	0.194811	0.567447	consume	Acetone	Acetone	acxC	yes	NA	K10856
15	K18118	58.5023	1.21474	1.48865	0.816	0.4145	0.775002	produce	Acetate	Acetate	aarC	yes	NA	K18118
16	K18371	14.7701	20.0156	2.42702	8.247	1.62425e-16	7.46545e-14	consume	Acetone	Acetone	acmA	yes	Sig.48	K18371
17	K18372	1.32922	0	4.34538	0	1	NA	consume	Acetone	Acetone	acmB	yes	NA	K18372
18	K18382	14.6593	6.16459	1.61724	3.8118	0.000137959	0.00452924	consume	Acetone	Acetone	ald1	yes	Sig.48	K18382

## Sheet: predrought6h-vs-predrought0h
	KO	baseMean	log2FoldChange	lfcSE	stat	pvalue	padj	Activity	VOC	VOC_alt	gene_name	Priority	Significance	datExpr
1	K00004	2.05202	2.79849	2.79272	1.00207	0.316312	NA	consume	Diacetyl	Diacetyl	BDH	yes	NA	K00004
2	K00156	211.436	-0.331379	1.38414	-0.239413	0.810786	0.995685	produce	Acetate	Acetate	poxB	yes	NA	K00156
3	K00158	187.652	-0.534768	1.45722	-0.366977	0.713636	0.971177	produce	Acetate	Acetate	poxL	yes	NA	K00158
4	K00925	75.04	1.27104	1.04974	1.21082	0.225965	0.710052	consume	Acetate	Acetate	ackA	yes	NA	K00925
5	K01026	9.37508	2.39051	1.76768	1.35235	0.176264	0.649035	produce	Acetate	Acetate	pct	yes	NA	K01026
6	K01067	18.7497	20.2933	2.43434	8.33627	7.66737e-17	4.97766e-14	produce	Acetate	Acetate	ACH1	yes	Sig.48	K01067
7	K01512	65.2108	-1.4159	1.28493	-1.10192	0.270495	0.758537	produce	Acetate	Acetate	acyP	yes	NA	K01512
8	K01574	5.5043	1.10446	1.79532	0.615191	0.538429	NA	produce	Acetone	Acetone	adc	yes	NA	K01574
9	K01652	1210.26	0.106763	0.35941	0.297049	0.766429	0.984359	produce	Diacetyl	Diacetyl	ilvB	yes	NA	K01652
10	K01895	729.514	-0.393572	0.523269	-0.752141	0.451966	0.877136	consume	Acetate	Acetate	acs	yes	NA	K01895
11	K03366	12.1645	-2.63939	1.32414	-1.99329	0.0462299	0.359861	consume	Diacetyl	Diacetyl	butA	yes	NA	K03366
12	K10854	179.904	-9.85878	3.5429	-2.78269	0.00539104	0.0961501	consume	Acetone	Acetone	acxB	yes	Sig.0	K10854
13	K10855	40.2807	-6.13992	2.51877	-2.43767	0.0147823	0.176409	consume	Acetone	Acetone	acxA	yes	NA	K10855
14	K10856	23.8791	-6.54133	2.60253	-2.51345	0.0119556	0.156484	consume	Acetone	Acetone	acxC	yes	NA	K10856
15	K18118	58.5023	2.09252	1.58892	1.31695	0.187856	0.666125	produce	Acetate	Acetate	aarC	yes	NA	K18118
16	K18371	14.7701	0.292482	2.4288	0.120422	0.904149	1	consume	Acetone	Acetone	acmA	yes	NA	K18371
17	K18372	1.32922	1.04159	4.4364	0.234782	0.814378	NA	consume	Acetone	Acetone	acmB	yes	NA	K18372
18	K18382	14.6593	0.354327	1.66381	0.212962	0.831357	0.999617	consume	Acetone	Acetone	ald1	yes	NA	K18382

## Sheet: predrought48h-vs-predrought0h
	KO	baseMean	log2FoldChange	lfcSE	stat	pvalue	padj	Activity	VOC	VOC_alt	gene_name	Priority	Significance	datExpr
1	K00004	2.05202	0.892857	2.71211	0.329212	0.741996	NA	consume	Diacetyl	Diacetyl	BDH	yes	NA	K00004
2	K00156	211.436	4.38725	1.31265	3.34229	0.000830907	0.0236841	produce	Acetate	Acetate	poxB	yes	Sig.48	K00156
3	K00158	187.652	4.29193	1.38075	3.10841	0.00188098	0.0449114	produce	Acetate	Acetate	poxL	yes	Sig.48	K00158
4	K00925	75.04	1.15735	1.00505	1.15154	0.249512	0.676028	consume	Acetate	Acetate	ackA	yes	NA	K00925
5	K01026	9.37508	3.01796	1.69497	1.78053	0.0749888	0.417622	produce	Acetate	Acetate	pct	yes	NA	K01026
6	K01067	18.7497	19.5112	2.34427	8.32291	8.58287e-17	6.31184e-14	produce	Acetate	Acetate	ACH1	yes	Sig.48	K01067
7	K01512	65.2108	-0.475978	1.23146	-0.386515	0.699115	0.934615	produce	Acetate	Acetate	acyP	yes	NA	K01512
8	K01574	5.5043	1.95244	1.74407	1.11947	0.262939	0.686024	produce	Acetone	Acetone	adc	yes	NA	K01574
9	K01652	1210.26	-0.379622	0.342725	-1.10766	0.268009	0.691883	produce	Diacetyl	Diacetyl	ilvB	yes	NA	K01652
10	K01895	729.514	0.0661756	0.498155	0.132842	0.894319	0.999197	consume	Acetate	Acetate	acs	yes	NA	K01895
11	K03366	12.1645	-2.89199	1.30745	-2.21193	0.0269714	0.236157	consume	Diacetyl	Diacetyl	butA	yes	NA	K03366
12	K10854	179.904	-3.2504	3.32539	-0.97745	0.328347	0.742822	consume	Acetone	Acetone	acxB	yes	NA	K10854
13	K10855	40.2807	-1.93866	2.3825	-0.81371	0.415811	0.805552	consume	Acetone	Acetone	acxA	yes	NA	K10855
14	K10856	23.8791	-3.13824	2.45354	-1.27907	0.200873	0.62225	consume	Acetone	Acetone	acxC	yes	NA	K10856
15	K18118	58.5023	3.40407	1.51889	2.24116	0.0250156	0.224895	produce	Acetate	Acetate	aarC	yes	NA	K18118
16	K18371	14.7701	2.65061	2.31352	1.14571	0.251917	0.676618	consume	Acetone	Acetone	acmA	yes	NA	K18371
17	K18372	1.32922	-1.13937	4.25223	-0.267946	0.788741	NA	consume	Acetone	Acetone	acmB	yes	NA	K18372
18	K18382	14.6593	3.00602	1.58531	1.89618	0.0579368	0.359225	consume	Acetone	Acetone	ald1	yes	NA	K18382
