# Supplementary material for: Drought re-routes soil microbial carbon metabolism towards emission of volatile metabolites in an artificial tropical rainforest
Source: Nat Microbiol. 2023 Jul 31;8(8):1480–94. doi: 10.1038/s41564-023-01432-9 (PMC10390333; doi:10.1038/s41564-023-01432-9)
Supplement: Supplementary file 11 — Gene/transcript count table, sample metadata and trait data for WGCNA. [file 41564_2023_1432_MOESM11_ESM.xlsx]

## Sheet: WGCNA-gene-copies-panelA
Feature	X3300044942_Site3_PreDrought_6hr	X3300044943_Site3_PreDrought_48hr	X3300044944_Site3_PreDrought_0hr	X3300044945_Site3_Drought_6hr	X3300045458_Site1_PreDrought_48hr	X3300045459_Site1_Drought_6hr	X3300045460_Site1_Drought_48_hr	X3300045461_Site2_PreDrought_0hr	X3300045462_Site2_PreDrought_6hr	X3300045463_Site2_PreDrought_48hr	X3300045464_Site2_Drought_0hr	X3300045465_Site2_Drought_48hr	X3300045466_Site2_Pre_drought_0hr	X3300045467_Site2_PreDrought_6hr	X3300045468_Site2_PreDrought_48hr	X3300045469_Site2_Drought_0hr	X3300045470_Site2_Drought_6hr	X3300045471_Site3_Drought_6hr	X3300045472_Site3_Drought_48hr	X3300045473_Site2_Drought_48hr	X3300048051_Site1_Drought_0hr	X3300048052_Site3_PreDrought_0hr	X3300048053_Site3_PreDrought_48hr	X3300048054_Site3_Drought_0hr	X3300048092_Site1_PreDrought_0hr	X3300048093_Site1_PreDrought_6hr	X3300048094_Site1_PreDrought_48hr	X3300048095_Site1_Drought_6hr	X3300048096_Site1_Drought_48hr	X3300048099_Site1_PreDrought_0hr	X3300048100_Site1_PreDrought_6hr	X3300049511_Site2_Drought_6hr	X3300049512_Site3_Drought_0hr	X3300049557_Site3_Drought_48hr	X3300049628_Site1_Drought_0hr
KO:K00001	566	129	106	56	140	31	0	42	153	243	20	14	115	27	0	153	92	71	228	60	57	3	3	0	80	472	220	265	81	69	104	88	70	73	326
KO:K00002	0	0	0	0	0	0	0	0	0	0	82	0	0	0	0	0	0	0	0	0	0	0	0	0	0	0	0	0	0	0	0	0	0	0	0
KO:K00003	752	165	27	6	406	14	76	20	557	107	64	60	15	226	0	35	213	274	163	158	0	0	13	0	143	563	228	144	100	86	305	19922	27	139	90
KO:K00004	30	0	0	0	18	24	0	0	18	0	0	0	0	0	0	0	0	0	3	0	0	0	0	0	3	5	14	4	9	0	0	0	0	4	0
KO:K00005	0	0	0	0	9	0	0	0	0	0	0	0	0	0	0	0	0	0	0	0	0	0	0	0	0	0	13	0	0	0	0	0	0	0	0
KO:K00006	0	0	0	0	0	0	0	0	0	0	14	16	29	0	0	0	0	0	0	0	0	0	0	0	0	0	0	0	0	0	0	0	0	0	0
KO:K00007	0	0	0	0	0	0	0	0	0	7	0	0	0	0	0	0	0	0	0	0	0	0	0	0	0	0	0	0	0	0	0	0	0	0	0
KO:K00008	132	79	25	32	55	164	311	31	53	95	197	276	57	12	56	64	31	27	17	108	17	0	5	7	91	288	196	93	312	38	58	38	124	146	174
KO:K00009	4	0	4	0	0	0	115	0	0	0	3	116	0	0	0	0	0	0	0	92	0	0	0	4	0	0	4	0	75	0	0	0	29	76	21
KO:K00010	53	13	0	0	50	84	28	0	27	29	20	4	10	46	0	0	32	0	0	24	17	0	0	3	5	55	63	9	0	2	5	4	0	5	0
KO:K00011	0	0	0	0	0	0	0	0	0	0	0	0	0	0	0	0	0	16	0	0	0	0	0	0	0	0	0	0	0	2	0	0	0	0	0
KO:K00012	1291	463	124	204	507	61	125	154	487	515	314	126	179	389	154	230	415	436	449	541	96	8	45	88	469	569	489	335	293	275	590	347	303	355	385
KO:K00013	623	114	190	5	177	14	18	28	286	13	36	0	48	79	21	37	203	143	158	58	96	0	20	0	94	343	121	127	92	51	53	160	21	37	102
KO:K00014	75	62	14	3	185	0	0	10	84	34	85	0	0	77	10	16	9	50	247	36	178	0	0	0	55	39	51	47	73	27	93	60	24	58	46
KO:K00015	197	129	53	0	112	0	10	7	44	14	0	0	162	90	0	53	59	7	17	25	0	4	0	0	178	150	95	60	92	42	72	30	47	44	101
KO:K00016	75	10	0	0	52	0	43	5	24	13	0	0	0	19	0	4	1	4	21	11	0	0	0	0	31	132	30	3	10	32	31	7	0	11	4
KO:K00018	38	14	0	0	15	0	4	0	14	8	0	0	0	13	0	0	3	18	18	5	0	0	0	0	7	143	51	7	4	0	7	18	0	0	7
KO:K00019	508	159	59	33	470	65	17	117	533	219	55	27	60	115	44	0	25	178	97	108	2	11	0	0	296	166	260	163	106	38	279	255	22	55	33
KO:K00020	282	142	54	6	314	7	7	43	256	140	21	11	129	149	68	58	34	75	218	61	0	8	5	0	112	292	319	119	96	173	116	96	62	56	177
KO:K00021	5	7	3	0	27	0	12	0	12	13	0	0	0	0	0	0	7	0	0	18	0	0	0	0	10	64	52	0	58	0	25	0	107	80	0
KO:K00022	34	0	0	0	0	0	0	0	0	0	0	0	0	0	0	0	0	0	0	0	0	0	0	0	13	7	0	0	0	0	0	0	0	0	0
KO:K00023	1651	806	157	112	554	418	7	197	1160	546	550	27	159	414	17	19	362	409	362	290	0	6	44	0	397	756	788	246	156	287	890	469	35	41	139
KO:K00024	1875	763	148	132	2870	354	191	15949	1031	737	554	185	195	434	35	167	284	465	355	547	46	4	21	4	479	1381	1132	470	656	342	1172	643	88	380	329
KO:K00025	11	0	0	0	0	0	0	4	0	12	0	0	0	0	0	0	0	0	0	0	0	0	0	0	0	0	0	0	0	0	0	0	9	0	5
KO:K00026	0	0	0	24	0	17	101	0	0	5	51	278	0	0	0	0	0	0	0	63	0	0	0	0	0	7	0	0	154	3	160	0	3	153	0
KO:K00027	479	142	91	103	106	280	152	60	235	96	576	162	66	126	49	137	109	88	46	322	0	3	0	6	187	591	541	352	400	152	74	195	80	2790	161
KO:K00029	1389	499	59	48	600	17	38	30	719	291	44	55	24	144	79	44	107	160	607	342	0	0	34	10	155	1039	1315	210	122	208	905	414	181	99	116
KO:K00030	221	63	11	8	87	0	93	54	191	103	39	120	177	92	0	85	235	33	32	199	0	8	9	0	15	133	47	45	95	24	130	105	15	95	35
KO:K00031	3994	1698	294	387	1456	765	341	311	2342	1313	1937	1905	282	1057	53	598	812	1114	1737	1608	153	10	210	25	845	1655	1591	798	823	505	1669	1399	265	651	497
KO:K00032	0	0	4	0	0	0	0	0	0	0	0	0	0	0	0	0	0	0	0	0	0	0	0	0	7	0	0	0	0	0	0	0	0	0	5
KO:K00033	395	198	109	17	309	134	59	121	256	103	212	222	191	223	0	57	87	51	95	187	122	0	0	6	302	350	371	213	211	245	223	151	34	235	157
KO:K00034	772	185	122	20	155	0	0	251	835	660	22	0	249	77	0	27	60	101	9	21	0	0	5	9	546	217	44	44	43	107	121	497	50	31	30
KO:K00035	0	0	0	0	0	0	0	0	0	0	0	0	0	0	0	0	0	0	0	0	0	0	0	0	19	0	11	20	0	16	0	0	0	0	0
KO:K00036	3285	239	188	138	370	150	96	108	423	176	579	280	127	678	20	152	417	174	586	486	124	9	38	6	301	608	332	546	421	223	312	321	137	322	648
KO:K00038	8	4	11	0	15	0	0	0	3	22	0	5	0	0	0	0	0	0	0	28	0	0	0	0	19	57	95	16	9	13	21	8	4	11	6
KO:K00039	0	0	0	0	0	0	0	0	0	0	0	0	0	0	0	0	0	0	0	0	0	0	0	0	15	0	0	15	0	20	0	0	0	0	0
KO:K00040	3	0	0	0	0	0	0	0	0	0	0	0	0	0	0	0	0	0	0	0	0	0	0	0	0	4	0	0	0	0	0	0	0	6	5
KO:K00041	0	9	0	0	12	0	0	0	0	0	0	0	0	0	0	0	0	0	0	0	0	0	0	0	0	0	0	0	0	4	0	3	0	0	0
KO:K00042	254	220	30	0	142	0	7	47	150	69	11	0	39	88	0	9	0	44	105	0	0	0	0	0	170	201	235	54	33	99	125	92	21	28	73
KO:K00045	0	0	0	0	0	0	11	0	0	0	8	91	0	0	0	0	0	0	0	0	0	0	0	0	0	0	6	0	26	90	152	0	0	24	0
KO:K00046	72	44	35	5	37	0	0	13	16	12	0	0	0	48	0	27	15	8	5	29	10	0	0	0	27	63	59	90	98	22	90	0	60	52	26
KO:K00048	8	0	0	0	0	0	0	0	0	0	0	0	0	0	0	0	0	0	0	0	0	0	0	0	0	0	0	0	0	0	0	0	0	0	0
KO:K00050	85	29	9	3	19	25	0	0	75	13	10	0	55	31	20	21	18	5	63	8	0	3	5	0	8	10	42	24	22	20	70	38	11	13	48
KO:K00052	1728	374	123	64	497	200	57	70	658	285	270	106	95	475	24	66	421	506	241	288	116	10	16	0	311	774	390	224	207	170	469	413	41	272	154
KO:K00053	27063	1156	326	442	2676	535	442	417	3107	1835	1000	435	175	2193	104	284	2479	2885	900	990	112	52	37	13	1021	2681	1352	1128	761	903	2107	2776	146	623	358
KO:K00054	415	21	0	9	91	0	0	0	65	30	0	0	0	77	0	16	27	45	0	21	0	0	0	0	4	50	12	51	25	22	44	69	7	11	62
KO:K00055	0	0	0	51	0	61	77	11	26	51	122	16	0	0	0	58	0	47	4	8	6	0	21	5	3	28	4	23	18	3	11	17	22	38	17
KO:K00057	294	55	5	6	92	26	76406	13	170	28	103	30	0	46	0	6	24	37	62	50	56	0	10	0	39	149	77	87	57	101	114	77	18	9643	58
KO:K00058	1659	506	105	30	776	214	64	135	911	374	592	207	147	511	0	122	411	535	366	386	0	18	31	5	428	928	612	455	431	446	631	576	100	332	309
KO:K00059	4001	1515	607	524	1667	665	319	337	2356	927	1242	566	492	1521	259	1280	1477	1647	1162	1276	183	66	68	75	2699	3243	2917	1659	1294	1004	1722	1571	499	1641	4353
KO:K00060	266	20	5	9	36	24	0	8	65	39	145	0	0	76	0	4	38	12	9	26	0	0	0	0	32	41	22	9	8	21	45	25	9	10	16
KO:K00064	46	9	6	0	0	0	0	0	7	10	0	0	13	0	0	7	0	2	20	0	0	0	0	0	17	10	41	33	17	11	0	10	0	7	5
KO:K00065	114	48	40	6	97	16	0	19	42	0	6	0	74	30	0	47	31	40	18	39	0	0	0	0	91	109	95	42	64	13	9	73	51	17	112
KO:K00066	377	144	88	52	125	22	54	107	359	427	103	309	83	137	79	53	87	413	1126	699	0	16	5	13	83	147	59	101	135	80	86	219	61	29	133
KO:K00067	170	124	28	3	205	0	20	12	161	82	27	6	0	67	0	4	47	91	211	72	154	0	20	0	82	65	97	74	40	61	184	132	11	14	56
KO:K00068	0	0	0	0	0	0	0	0	5	0	0	0	0	0	0	0	0	0	0	0	0	0	0	0	0	0	0	0	0	0	0	0	0	0	0
KO:K00069	0	0	0	0	0	0	0	0	0	0	0	0	0	0	0	0	0	0	0	0	0	0	0	0	0	0	0	0	0	0	0	0	2	0	0
KO:K00073	11	6	0	0	0	0	0	0	12	0	0	0	0	0	0	0	0	0	0	0	0	0	0	0	0	11	3	0	0	0	0	0	0	0	0
KO:K00074	979	394	119	102	343	171	183	107	285	387	548	193	33	215	13	87	162	300	232	268	0	4	27	0	214	610	553	249	344	171	495	292	52	271	304
KO:K00075	76	44	22	0	79	8	16	33	122	23	27	8	0	49	36	3	35	12	83	41	86	0	0	0	118	96	99	50	33	108	107	53	14	53	77
KO:K00076	0	0	0	5	0	0	0	0	7	0	0	0	0	7	0	10	0	0	6	0	0	0	0	0	6	15	16	0	28	0	6	21	7	0	0
KO:K00077	397	200	69	16	117	24	0	50	159	210	89	16	85	126	0	71	117	107	197	110	0	0	12	20	263	320	292	192	156	137	294	115	66	84	234
KO:K00079	7	0	0	0	0	0	0	0	0	0	0	0	0	0	0	0	0	0	0	0	0	0	0	0	0	0	0	0	0	0	0	0	0	0	4
KO:K00082	0	0	0	0	0	0	0	0	0	0	24	0	0	0	0	0	0	0	0	0	0	0	0	0	0	0	0	0	0	0	0	0	0	0	0
KO:K00083	0	0	0	0	0	0	0	0	0	0	0	0	0	0	0	0	0	0	0	0	0	0	0	0	0	0	0	0	0	0	0	0	28	0	0
KO:K00086	0	9	0	0	0	0	0	0	0	0	0	0	0	0	0	0	13	12	0	0	0	0	0	0	0	18	5	5	5	0	0	0	0	0	4
KO:K00087	202	105	71	17	120	0	18	5520	54	165	0	29	28	107	0	43	100	71	18	49	0	0	3	3	110	230	130	78	34	122	176	83	60	3	51
KO:K00088	3307	1312	393	454	1278	497	331	361	7963	1300	1225	697	369	905	122	376	854	1001	788	9975	175	8	97	24	741	1638	1088	964	840	646	1527	1095	368	629	788
KO:K00090	20	0	6	0	16	0	0	12	26	12	0	0	0	7	0	0	0	0	0	12	0	0	0	0	0	0	6	0	0	7	23	0	0	0	0
KO:K00091	35	3	11	23	86	0	0	7	80	18	0	17	14	9	0	6	14	13	78	43	153	0	0	0	38	37	28	2218	45	6	22	44	50	30	39
KO:K00096	15	0	10	0	11	173	0	0	0	0	66	0	0	6	0	19	4	0	7	10	0	0	0	0	0	0	0	12	37	0	0	0	0	61	0
KO:K00097	275	59	20	6	94	0	0	10	94	111	52	19	16	65	0	21	43	238	139	43	72	0	15	0	97	100	108	123	44	33	99	123	55	46	102
KO:K00098	0	0	0	0	0	0	0	0	0	0	0	0	0	12	0	0	7	16	0	0	0	0	0	0	0	0	5	0	0	0	18	0	0	0	0
KO:K00099	608	197	49	38	225	24	10	80	150	79	6925	5	55	211	5	7	392	101	153	84	55	2	33	7	129	302	322	180	134	134	367	186	81	105	175
KO:K00100	150	125	26	87	174	61	74	77	147	149	177	94	64	104	42	241	84	135	211	398	137	6	0	27	187	155	103	300	268	119	239	61	273	197	427
KO:K00101	95	33	0	5	16	0	9	4	77	21	36	43	0	29	85	11	27	9	283	73	0	0	4	0	40	49	50	12	32	52	53	59	0	20	41
KO:K00102	70	103	8	2	226	20	11	31	61	58	28	0	0	42	20	19	17	58	34	71	207	0	0	2	47	41	76	51	69	61	223	40	10	20	32
KO:K00103	0	0	0	0	7	0	0	0	28	0	0	0	0	37	0	0	0	9	8	0	0	0	0	0	0	0	0	0	0	0	0	0	0	12	0
KO:K00104	559	426	103	40	167	78	8	90	234	167	18	26	37	181	0	62	118	97	194	101	0	2	26	5	323	520	400	333	191	170	237	178	130	122	292
KO:K00106	5	0	0	0	0	0	0	0	4	0	16	21	0	0	0	0	0	0	0	0	0	0	0	0	0	0	0	3	28	0	0	0	3	0	2
KO:K00107	0	0	5	0	0	0	0	0	0	0	0	0	0	0	0	0	0	0	0	0	0	0	0	0	8	0	0	0	0	0	0	0	0	0	0
KO:K00108	289	258	157	19	225	83	0	98	322	182	104	79	234	174	0	184	88	85	522	80	0	0	57	0	241	235	172	142	215	127	189	144	126	163	230
KO:K00111	339	381	8	6	342	162	88	36	416	175	449	407	0	65	0	7	8	103	531	493	0	6	117	0	52	30	190	42	151	105	143	157	23	76	41
KO:K00112	52	0	0	0	0	0	0	0	0	0	0	0	0	0	0	0	0	0	0	0	0	0	0	0	0	0	11	0	0	0	0	0	0	0	0
KO:K00113	11	25	10	0	16	0	0	19	30	36	42	0	0	47	0	0	0	8	0	0	0	0	0	0	55	45	7	60	23	0	45	5	0	19	7
KO:K00114	1742	2173	1143	31	1740	0	53	1430	1889	2461	190	65	2286	1509	64	197	333	317	2336	409	3	110	189	9	1354	1006	1145	256	70	1893	2012	1089	71	139	458
KO:K00116	243	171	0	12	36	80	0	0	152	22	227	46	0	5	0	0	17	41	208	231	0	0	31	0	23	7	62	28	73	32	59	64	0	52	0
KO:K00117	1626	1837	1143	22	1242	0	27	8881	1683	1482	90	16	690	1156	0	184	159	406	767	287	0	77	53	22	1065	753	781	329	31	1416	1184	787	114	91	287
KO:K00118	206	66	94	1298	156	183	76	7	60	322	393	145	40	55	849	794	589	340	1145	1279	23	0	11	91	51	92	34	888	360	3	32	31	609	1023	486
KO:K00121	561	448	185	29	344	0	91	135	341	288	152	0	173	169	18	119	65	203	226	137	0	4	38	5	420	544	450	219	144	1307	424	207	85	139	236
KO:K00122	323	97	7	24	178	18	53	5	187	88	18	48	0	87	0	26	74	73	18	29	0	0	0	2	34	103	72	50	40	106	133	69	19	50	21
KO:K00123	3263	2480	1766	226	1644	84	252	2960	2526	2822	568	451	1900	1263	217	1074	1112	1063	1839	15834	9	173	86	102	1596	1785	1775	1835	501	2069	3953	1395	461	345	1691
KO:K00124	514	325	264	21	268	8	0	321	506	573	24	23	499	187	32	254	148	139	340	147	0	51	2	17	405	279	295	127	62	411	510	226	90	41	292
KO:K00125	0	0	0	0	0	0	0	0	0	0	0	0	0	0	0	0	0	0	0	0	0	0	0	0	0	0	23	0	0	0	0	19	8	14	10
KO:K00126	90	0	8	0	10	0	0	0	13	21	0	0	0	3	0	0	0	16	56	0	0	0	0	0	3	33	6	6	0	0	31	15	6	0	19
KO:K00127	284	301	235	13	100	0	15	182	128	213	47	0	215	84	0	81	118	31	231	43	0	5	11	0	293	90	149	18	40	287	358	69	24	4	123
KO:K00128	1409	443	312	137	834	397	390	133	819	487	650	566	93	606	160	105	633	578	476	621	0	16	32	17	306	620	624	401	587	449	789	493	149	434	711
KO:K00129	0	0	0	0	44	0	0	0	0	0	23	0	0	0	0	0	0	0	0	0	0	0	0	0	0	0	0	0	3	0	69	3	0	0	0
KO:K00130	210	186	10	30	121	178	109	17	68	145	73	136	22	39	0	7475	29	59	389	28	0	0	125	8	13	87	76	36	152	75	60	36	50	133	19
KO:K00131	23	27	0	16	14	0	0	0	80	0	32	0	0	6	0	3	12	14	235	7	0	0	26	0	3	0	22	12	5	0	0	65	12	21	16
KO:K00132	50	23	0	5	29	0	0	5	19	24	10	0	0	53	0	7	12	39	11	0	0	0	3	0	3	17	10	0	0	10	5	6	0	4	0
KO:K00133	2353	596	141	68	821	146	88	155	1307	691	484	175	192	825	10	217	542	468	380	508	77	12	14	5	376	1206	566	447	242	360	842	758	81	363	234
KO:K00134	9098	1580	438	638	1918	1315	952	547	3067	2031	2674	1567	438	1468	191	457	1562	1891	1202	2173	158	30	101	28	788	2407	1973	873	1406	3218	2276	1759	392	1287	683
KO:K00135	744	624	94	117	408	88	101	127	760	340	404	148	142	297	4	14620	195	303	800	286	61	9	116	25	338	413	541	418	369	228	627	519	183	286	252
KO:K00137	31	45	0	0	41	0	0	11	46	4	0	6	0	0	0	4	0	0	103	0	0	0	3	0	13	5	73	3	0	0	57	26	0	0	0
KO:K00138	299	678	129	11	160	321	235	97	181	277	190	188	272	42	0	28	15	103	919	265	7	8	197	16	126	212	173	3247	221	429	1064	121	60	107	141
KO:K00140	1178	743	191	132	307	467	137	168	641	634	1079	142	240	363	213	555	240	496	1230	341	0	14	309	34	415	365	519	260	176	311	482	398	193	101	186
KO:K00141	4	8	0	0	0	0	0	0	0	3	0	0	0	0	0	0	0	0	7	5	0	0	27	0	31	7	14	0	23	16	39	12	0	0	0
KO:K00143	5	0	0	0	0	0	0	0	0	0	0	0	0	0	0	0	0	0	0	0	0	0	0	0	0	0	0	0	33	0	2	0	0	0	0
KO:K00145	1558	384	56	54	595	34	31	32	784	212	216	56	50	382	10	46	369	521	326	192	76	8	8	3	337	998	481	356	219	181	472	547	109	156	200
KO:K00146	109	72	43	17	31	0	0	8	95	107	9	0	121	46	24	6	85	49	184	105	0	0	4	0	90	105	117	34	3	27	124	49	9	0	42
KO:K00147	312	117	60	14	232	0	29	24	97	73	89	12	68	73	13	10	72	80	166	90	71	8	21	4	160	261	152	147	147	102	230	103	75	132	216
KO:K00148	51	15	0	10	0	18	41	4	15	16	50	40	0	5	0	90	0	6	40	64	0	0	13	4	68	9	35	15	67	22	10	23	54	37	27
KO:K00150	4488	196	176	752	226	154	186	130	559	249	172	75	325	560	17	221	662	574	408	455	16	16	10	88	133	871	317	673	527	79	141	308	462	426	553
KO:K00151	11	0	0	4	29	0	0	0	20	11	64	14	0	0	0	0	0	0	0	0	0	0	0	0	6	8	6	13	0	4	10	9	0	0	0
KO:K00153	71	41	51	9	32	28	16	23	32	0	0	36	84	49	0	38	37	0	0	46	0	0	0	0	52	81	33	23	68	39	24	0	6	78	36
KO:K00154	219	95	20	0	96	0	0	18	75	157	0	2	31	17	0	0	27	37	16	0	0	0	0	0	101	143	61	31	11	51	304	87	0	0	26
KO:K00156	90	9	13	234	18	240	304	0	8	36	350	387	0	8	152	612	164	160	207	649	4	0	0	61	14	7	0	399	334	0	0	5	383	380	798
KO:K00158	83	9	13	204	18	226	293	0	0	17	350	363	0	8	140	560	164	137	198	598	4	0	0	55	14	7	0	336	263	0	0	5	278	264	717
KO:K00161	1996	350	178	117	465	513	344	269	908	578	545	271	351	391	34	162	314	505	299	425	11	7	12	5	404	916	768	4887	486	558	3020	480	179	400	307
KO:K00162	1654	458	179	147	389	341	252	181	655	544	892	174	118	328	0	148	230	451	319	352	0	15	4	2	406	1025	775	424	560	361	561	412	96	325	375
KO:K00163	5474	1243	208	332	2211	298	276	255	10771	972	811	792	300	2059	139	1752	1706	2158	1302	1764	14	8	87	22	714	2546	980	952	737	363	845	2093	345	1021	494
KO:K00164	4340	1264	154	365	3966	1211	499	158	51462	1181	2107	771	111	935	103	184	866	1374	1605	1311	7	0	109	10	687	1665	1250	925	754	404	1672	1785	192	803	271
KO:K00166	254	129	8	56	31	21	43	40	148	98	60	8	71	44	0	32	22	68	228	88	0	0	145	0	53	83	57	85	49	18	65	108	72	79	84
KO:K00167	257	86	26	4	45	187	24	29	86	74	197	11	29	40	0	10	69	52	231	62	0	0	22	0	63	81	73	72	26	12	94	125	46	36	31
KO:K00169	1292	592	334	76	220	0	40	282	2371	7561	52	79	222	264	30	213	171	293	521	391	0	29	39	11	318	1043	1064	126	159	305	7025	387	116	86	300
KO:K00170	1375	633	395	165	499	0	136	333	701	754	169	126	542	351	169	297	400	369	545	313	2	56	69	46	457	1005	980	175	119	403	633	403	162	108	343
KO:K00171	252	320	131	48	117	0	30	101	147	399	27	11	121	129	0	124	108	117	235	122	5	11	24	5	155	144	346	123	73	2021	298	121	72	40	130
KO:K00172	760	83	83	39	136	46	5	71	171	124	47	37	146	86	30	82	128	140	58	112	2	0	5	5	99	623	323	55	44	108	75	150	51	20	68
KO:K00174	10484	2194	967	995	4482	967	672	978	7713	15371	1829	546	1306	3015	238	1083	3437	2939	1255	1729	99	77	72	52	1735	5061	2517	2190	1616	1183	2097	2418	959	1109	1510
KO:K00175	14211	1437	684	467	1427	666	332	791	2612	1477	901	300	736	1637	77	586	2003	1891	736	937	95	54	56	42	1003	2973	1452	1181	834	850	1558	1520	421	633	833
KO:K00176	45	0	0	0	0	0	0	0	0	0	0	0	0	0	0	6	0	0	0	0	0	0	0	0	0	190	354	3	0	0	0	0	0	0	7
KO:K00177	96	0	0	0	0	0	0	0	0	0	0	0	0	0	0	0	0	0	0	0	0	0	0	0	6	232	128	0	0	0	0	0	5	0	8
KO:K00179	174	49	12	0	119	0	0	9	57	26	0	9	0	16	0	0	3	12	0	28	119	0	2	0	20	121	134	26	8	51	60	31	0	4	25
KO:K00180	52	5	0	0	21	0	0	9	0	7	0	0	0	0	0	0	0	0	0	0	0	0	0	0	4	30	31	0	0	13	3	0	0	2	0
KO:K00183	5	0	0	0	0	0	0	0	49	0	0	0	0	0	0	0	0	0	0	0	0	0	0	0	24	152	143	0	0	0	0	19	0	0	0
KO:K00184	7329	941	178	8	1195	0	37	425	19453	1050	26	12	101	1240	0	52	527	736	249	139	0	2	51	2	506	1623	956	165	16	502	894	1407	38	62	86
KO:K00185	2412	821	215	0	996	7	0	349	3431	931	67	15	116	829	0	20	175	298	215	91	0	4	23	0	440	1177	822	96	10	387	702	901	10	37	58
KO:K00186	0	0	0	0	0	0	0	0	0	0	0	0	0	0	0	0	0	0	0	0	0	0	0	0	0	8	17	0	0	0	0	0	0	0	0
KO:K00187	67	0	0	0	0	0	0	0	0	0	0	0	0	0	0	0	0	0	0	0	0	0	0	0	0	381	366	0	0	0	0	0	0	3	11
KO:K00189	0	0	0	0	0	0	0	0	0	0	0	0	0	0	0	0	0	0	0	0	0	0	0	0	0	0	5	0	0	0	0	0	0	0	0
KO:K00192	0	0	0	0	0	0	0	0	0	0	0	0	0	0	0	0	0	0	0	0	0	0	0	0	0	0	31	0	0	0	0	0	0	0	0
KO:K00193	0	0	0	0	0	0	0	0	0	0	0	0	0	0	0	0	0	0	0	0	0	0	0	0	0	0	8	0	0	0	0	0	0	0	0
KO:K00194	0	0	0	0	0	0	0	0	0	0	0	0	0	0	0	0	0	0	0	0	0	0	0	0	0	18	92	0	0	0	0	0	0	0	3
KO:K00196	25	0	0	0	0	0	0	0	0	0	0	0	0	0	0	0	0	0	0	0	0	0	0	0	0	61	9	9	4	0	0	4	8	0	6
KO:K00197	11	0	0	0	0	0	0	0	0	0	0	0	0	0	0	0	0	0	0	0	0	0	0	0	0	66	101	4	0	0	0	0	0	0	0
KO:K00198	67	26	0	0	0	0	0	0	21	0	0	15	0	0	0	0	0	0	0	11	0	0	0	0	20	213	200	0	25	0	3	13	0	25	4
KO:K00200	41	6	0	0	8	0	0	12	38	14	8	0	0	42	0	0	25	7	11	11	0	0	0	0	0	14	11	17	4	0	13	36	19	2	22
KO:K00201	306	117	45	22	76	0	0	75	138	111	0	15	93	196	0	6	177	103	75	127	0	0	0	0	4	78	51	62	37	33	49	142	38	20	55
KO:K00202	38	5	0	0	0	0	0	0	9	8	0	0	12	18	0	0	0	0	0	5	0	0	0	0	0	0	0	0	0	0	0	22	6	13	6
KO:K00203	152	34	19	0	0	0	0	23	72	31	0	0	40	100	0	0	94	26	63	0	0	0	4	0	24	39	17	10	16	6	14	28	3	0	29
KO:K00204	0	0	0	0	0	0	0	0	0	0	0	0	0	0	0	0	0	0	0	0	0	0	0	0	0	0	0	0	0	0	0	9	0	0	0
KO:K00205	0	0	0	0	0	0	0	0	0	0	0	0	0	0	0	0	0	0	0	0	0	0	0	0	0	0	0	0	0	0	0	6	3	0	0
KO:K00207	0	0	0	0	0	0	0	0	0	25	0	0	0	0	0	0	0	0	0	0	0	0	0	0	0	1473	0	0	0	0	0	0	0	0	0
KO:K00208	774	408	66	26	358	360	46	330448	478	288	284	85	80	123	21	21	96	286	400	163	153	7	28	11	195	384	445	201	222	169	682	268	55	229	84
KO:K00209	45	0	0	0	0	0	0	0	11	0	0	0	0	0	0	0	0	0	0	0	0	0	24	0	0	0	0	0	0	0	0	0	0	0	0
KO:K00210	0	0	0	0	9	0	0	0	0	7	0	0	0	0	0	0	0	0	0	0	85	0	0	0	0	0	0	0	0	0	0	8	0	0	0
KO:K00213	0	0	0	0	0	0	0	0	0	0	0	0	0	0	0	0	0	0	0	0	0	0	0	0	0	0	0	4	0	0	0	0	0	0	0
KO:K00215	407	177	87	81	2204	21	26	63	289	120	20	5	154	196	0	31	66	107	256	20	63	5	49	0	169	258	222	236	111	67	167	242	131	134	271
KO:K00216	0	0	0	0	0	0	0	0	11	0	0	0	26	0	0	0	0	8	0	0	0	0	0	0	14	0	9	0	0	0	0	0	0	0	9
KO:K00217	0	15	0	0	0	0	0	7	9	0	0	0	0	7	0	6	0	0	0	11	0	0	0	0	8	0	6	14	0	0	0	4	14	13	10
KO:K00219	76	79	6	0	135	0	6	129	51	179	8	0	100	42	0	11	0	7	104	23	0	0	22	0	28	6	21	15	6	122	66	39	0	0	12
KO:K00220	4	0	0	0	24	0	8	0	6	7	11	11	0	0	0	0	4	0	11	31	0	0	0	0	16	11	2	16	18	11	0	0	27	47	15
KO:K00221	0	0	0	0	0	0	0	0	0	0	0	0	0	0	0	0	0	0	0	0	0	0	0	0	0	6	4	0	0	0	0	0	0	10	4
KO:K00222	0	0	0	0	0	0	0	0	0	0	0	0	0	0	0	0	0	0	0	0	0	0	0	0	0	0	0	3	0	0	0	0	0	0	0
KO:K00226	1602	0	14	0	57	0	0	0	835	7	0	0	14	165	0	0	0	103	12	32	0	2	4	8	66	2035	866	10	11	0	21	511	18	5	8
KO:K00227	12	0	0	0	26	0	0	0	0	14	0	0	12	11	13	6	0	0	0	13	0	0	0	0	7	4	0	0	4	0	0	0	0	4	0
KO:K00228	122	120	21	0	35	0	4	0	68	13	4	0	0	7	0	0	0	32	109	13	0	0	0	0	43	37	58	13	0	34	63	22	7	15	0
KO:K00230	1194	192	0	15	84	0	0	11	869	380	19	0	0	105	0	0	0	109	16	16	0	0	0	0	557	2072	2904	0	25	3	0	562	27	13	20
KO:K00231	96	0	2	0	42	0	4	5	14	0	0	6	8	35	0	8	6	5	15	12	132	0	0	0	33	644	53	22	22	12	15	10	6	30	25
KO:K00232	4	0	0	0	29	12	9	0	0	4	75	35	0	0	0	0	0	0	7	95	0	0	0	0	7	7	4	0	10	9	0	0	14	25	0
KO:K00234	0	0	0	0	0	0	49	0	0	0	22	32	0	0	0	0	0	0	0	10	0	0	0	0	0	0	0	0	43	0	0	0	0	14	0
KO:K00235	0	0	0	0	0	0	0	0	0	0	0	15	0	0	0	0	0	0	0	0	0	0	0	0	0	0	0	0	45	0	0	0	5	15	0
KO:K00236	0	0	0	0	0	0	8	0	0	0	0	0	0	0	0	0	0	0	0	0	0	0	0	0	0	0	0	0	20	0	0	0	0	10	0
KO:K00237	0	0	0	0	0	7	0	0	0	0	0	0	0	0	0	0	0	0	0	0	0	0	0	0	0	0	0	0	21	0	0	0	0	0	0
KO:K00239	4509	1051	146	289	1007	1256	295	209	1943	742	1792	513	148	891	35	177	589	860	955	991	100	6	82	9	647	1567	1338	767	562	469	933	1227	108	485	311
KO:K00240	2272	718	216	174	942	752	196	180	1628	522	1531	298	239	589	29	271	604	564	651	579	117	16	115	22	411	761	671	470	354	241	646	840	54	260	319
KO:K00241	3089	542	65	112	352	421	72	26	772	398	842	290	63	321	33	69	237	345	1038	619	73	5	117	5	198	482	586	273	289	127	588	579	61	161	106
KO:K00242	678	247	0	56	86	191	10	3	526	111	328	95	0	156	0	65	8	166	617	565	0	0	71	0	80	151	223	121	129	32	371	445	5	56	35
KO:K00243	14	3	0	0	0	0	0	5	8	10	8	0	0	0	0	0	0	0	43	25	0	0	7	0	0	0	0	0	4	0	0	8	0	0	0
KO:K00244	687	125	133	3	110	8	0	131	174	78	16	13	205	141	0	39	28	34	79	88	0	15	0	6	123	527	346	60	13	75	159	50	13	21	47
KO:K00245	563	40	61	0	86	0	0	68	81	21	0	0	63	49	0	11	17	12	22	19	0	6	0	0	53	165	158	15	0	40	56	51	25	6	5
KO:K00246	163335	23	23	0	45	0	0	6	45	16	0	0	62	25	0	0	3	0	9	0	0	0	0	0	11	65	107	7	0	7	35	29	5	0	8
KO:K00247	163323	7	28	0	9	0	0	0	8	9	0	0	120	38	0	14	10	0	19	15	0	5	0	0	19	42	25	0	7	15	11	7	0	0	4
KO:K00248	320	102	44	23	100	118	81	20	123	104	212	43	54	106	8	10	140	215	91	64	2	0	18	0	78	206	212	117	101	106	132	80	87	107	69
KO:K00249	1603	748	175	238	799	97	160	164	9551	517	299	122	187	442	453	147	234	351	922	581	4	17	49	5	544	6398	567	305	223	326	912	489	429	360	302
KO:K00252	502	206	83	45	289	19	8	48	281	237	112	0	70	187	7	73	101	145	242	104	0	3	11	14	201	273	276	80	61	164	378	142	93	121	113
KO:K00253	315	170	28	13	190	11	0	14	243	181	0	9	28	52	0	41	69	94	855	154	0	0	94	0	244	184	137	79	28	93	131	179	7	6	51
KO:K00254	80	988	10	8	58	0	0	0	1580	132	7	4	0	7	0	0	0	115	2315	1598	0	0	421	0	41	24	390	26	130	98	60	25	4	22	9
KO:K00255	0	0	0	0	0	0	0	0	0	0	16	10	0	0	0	0	0	0	0	18	0	0	7	0	0	13	3	0	4	0	0	0	0	3	0
KO:K00256	15866	17	11	11	8	0	0	14	3815	15	0	0	0	23	0	7	23	61	97	19	0	11	0	9	41	54	17	22	23	20	15	23	0	31	44
KO:K00257	2177	1674	222	151	962	371	454	149	1251	2535	673	272	394	439	63	151	428	540	2368	850	33	15	315	25	617	1072	1354	2613	472	525	1708	752	336	550	366
KO:K00259	1287	207	31	222	289	1158	340	97	716	234	1185	261	66	187	190	1188	369	450	168	358	163	5	7	5	320	821	431	387	366	527	312	370	121	246	176
KO:K00260	0	0	0	35	0	24	30	0	10	0	88	0	8	0	0	14	0	0	0	85	0	0	0	0	6	0	0	0	4	13	9	4	0	3	0
KO:K00261	1274	288	78	99	336	53	27	142	691	2343	94	51	56	232	10	148	189	163	104	158	333	0	4	2	281	741	559	413	334	229	321	233	114	166	448
KO:K00262	408	71	24	0	33	75	0	0	479	38	158	33	50	57	0	29	21	78	75	4	0	0	9	0	31	378	402	44	42	26	63	75	26	35	24
KO:K00263	635	290	129	36	123	0	39	138	526	158	169	21	48	81	59	116	116	300	819	233	0	50	50	24	322	333	245	143	49	176	180	264	123	57	211
KO:K00264	66	0	0	0	0	0	52	0	0	0	36	68	0	0	0	0	23	5	0	0	0	0	0	0	0	15	0	0	122	0	0	0	0	50	0
KO:K00265	7457	1531	283	393	14177	758	376	256	3661	1407	1300	614	157	2611	15	71	2021	2587	1157	1364	3	13	73	13	787	7914	1392	1136	796	745	1943	2158	105	715	508
KO:K00266	5839	485	83	62	10591	396	132	100	3932	603	318	154	102	2328	19	54	1603	2108	338	302	456	0	39	0	513	3865	1300	718	390	310	905	2512	30	211	146
KO:K00270	7	0	0	0	0	0	0	0	0	0	56	0	0	0	0	0	0	0	0	21	0	0	0	0	0	0	0	0	0	0	0	0	0	0	0
KO:K00271	9	0	0	0	0	127	25	0	0	0	18	18	0	0	0	7	15	0	0	0	6	0	0	0	0	0	0	28	37	4	0	0	11	108	0
KO:K00273	0	0	0	0	0	0	0	0	5	0	0	0	0	0	0	0	0	0	0	9	0	0	0	0	0	0	0	0	0	0	0	0	4	5	0
KO:K00274	66	42	25	0	72	13	0	4	88	41	7	27	0	41	20	32	0	10	16	64	0	0	0	2	39	1164	73	1043	358	40	103	18	1945	8	22456
KO:K00275	122	88	42	0	72	0	2	17	74	21	0	13	26	85	0	76	93	80	156	50	0	0	25	0	50	63	111	72	58	35	67	64	12	10	65
KO:K00276	167	57	28	0	84	41	14	0	33	18	26	10	27	76	0	0	29	11	31	43	0	0	0	0	59	87	54	53	29	47	0	7	10	12	69
KO:K00278	212	101	0	102	111	139	54	13	65	45	239	53	10	42	76	203	135	153	406	249	86	0	0	47	28	175	146	187	149	98	108	65	428	207	225
KO:K00279	0	8	4	0	4	0	0	0	0	0	0	0	0	0	0	0	0	0	9	3	0	0	0	0	0	17	7	2	0	0	22	0	0	0	0
KO:K00280	12	0	0	0	0	0	0	0	0	0	0	0	0	0	0	0	0	0	0	0	0	0	0	0	0	0	0	0	0	0	0	0	0	0	0
KO:K00281	1455	459	30	69	463	246	78	105	711	276	165	146	75	253	25	133	309	211	204	253	0	3	90	0	178	354	396	227	291	218	360	397	172	297	120
KO:K00282	283	40	7	6	87	54	13	15	47	65	146	4	11	53	0	6	44	40	8	26	52	4	0	0	80	154	177	65	25	29	81	21	7	33	43
KO:K00283	275	112	43	7	115	93	27	44	104	69	175	8	12	30	13	0	12	21	46	54	184	0	0	0	147	193	186	72	75	31	84	29	0	18	89
KO:K00284	10519	442	232	375	4061	13	26	196	8380	720	75	55	423	5206	57	94	4030	4176	577	836	197	15	48	9	703	5186	1492	1160	549	310	586	4170	99	172	322
KO:K00285	502	2554	37	41	77	0	18	15	353	202	53	82	0	19	38	55	206	222	923	629	0	0	154	19	189	385	489	199	137	109	328	234	90	20	196
KO:K00286	193	105	82	5	79	9	20	13	114	38	59	151	132	74	22	47	52	66	98	246	129	0	0	0	155	198	175	104	147	41	88	54	30	189	96
KO:K00287	461	66	0	10	57	0	21	0	30	10	15	0	0	15	0	0	61	16	55	66	0	0	0	0	8	36	14	23	12	4	34	11	0	14	13
KO:K00288	42	0	0	0	0	0	0	0	0	0	0	11	0	0	0	0	0	0	0	0	0	0	0	0	0	0	0	0	26	0	6	0	0	25	0
KO:K00289	16	0	0	0	0	0	0	0	0	0	0	0	0	0	0	0	0	0	0	0	0	0	0	0	0	0	0	0	0	0	0	0	0	0	0
KO:K00290	107	45	15	35	62	151	8	15	36	22	175	4	18	0	33	18	70	15	29	106	0	0	0	0	46	79	91	35	42	46	124	10	9	43	9
KO:K00292	0	0	0	0	0	0	0	0	0	0	0	0	0	0	17	0	0	0	0	0	0	0	0	0	0	0	0	0	6	0	0	0	0	15	0
KO:K00293	10	0	0	0	0	0	26	0	7	0	0	6	11	0	0	0	0	0	0	0	0	0	0	0	0	0	0	0	19	0	48	0	0	7	0
KO:K00294	1812	238	121	124	185	409	184	62	374	298	958	238	64	255	92	118	189	354	179	207	0	17	30	11	99	317	265	166	326	131	189	273	160	357	150
KO:K00296	0	0	0	0	0	0	0	0	0	0	0	0	0	0	0	0	0	0	0	0	0	0	0	0	0	0	10	21	0	6	13	0	0	0	0
KO:K00297	607	80	9	44	235	43	0	21	271	134	51	90	33	137	0	31	96	98	79	90	87	0	4	0	132	536	247	4219	85	130	317	126	76	89	95
KO:K00299	82	10	0	0	0	29	6	0	17	8	21	9	0	18	0	4	48	59	5	29	0	0	0	0	42	15	20	13	28	0	13	31	0	26	0
KO:K00301	49	35	11	5	47	0	5	10	0	0	0	0	26	25	0	11	0	0	7	3	0	0	0	0	32	36	18	20	52	0	0	12	20	16	50
KO:K00302	31	5	0	0	38	0	0	6	12	0	8	0	0	0	0	0	5	0	91	24226	0	0	3	0	35	49	36	28	0	7	19	0	0	0	0
KO:K00303	73	49	11	78	33	11	53	10	68	16	17	33	26	79	52	54	27	28	125	148	5	0	0	0	95	74	66	496	406	54	13	3	220	112	378
KO:K00304	0	0	0	0	11	0	0	0	18	0	0	0	0	0	0	0	0	0	20	0	0	0	0	0	25	13	12	1	0	0	0	0	0	0	0
KO:K00305	13	5	0	0	5	0	0	0	0	6	8	0	0	0	0	0	0	0	71	0	0	0	0	0	9	9	6	0	0	0	0	0	0	0	0
KO:K00306	0	0	0	0	0	0	0	0	0	0	0	0	0	0	0	0	0	0	0	0	0	0	0	0	0	0	0	0	4	0	0	0	0	0	0
KO:K00311	1349	344	37	35	260	0	27	23	325	231	137	75	68	165	22	88	179	160	466	253	0	0	88	11	67	225	184	68	32	56	353	190	61	71	66
KO:K00313	6	9	0	0	0	41	0	0	10	0	118	5	0	0	0	73	13	16	0	8	0	0	0	3	0	0	55	0	0	0	0	6	4	20	3
KO:K00314	0	0	0	0	0	0	0	0	0	0	0	0	0	0	0	0	0	0	0	0	0	0	0	0	0	0	0	0	0	3	0	0	0	0	0
KO:K00315	10	4	0	0	12	0	0	5	28	9	0	0	0	32	0	0	6	0	11	0	0	0	0	0	117	35	4	0	0	0	4	0	0	0	0
KO:K00316	13	0	4	0	7	0	0	0	43	5	0	0	17	4	0	6	0	0	13	0	0	0	0	0	6	10	9	0	7	0	5	57	0	0	14
KO:K00317	0	5	0	0	0	7	0	0	0	0	0	0	0	4	8	3	0	0	0	0	0	0	0	0	0	0	0	0	0	0	0	0	0	0	3
KO:K00318	70	34	7	21	67	155	74	0	61	10	425	114	9	51	12	37	31	11	17	73	0	7	0	2	11	22	64	60	141	27	33	14	44	199	19
KO:K00319	0	0	0	0	0	0	0	0	0	0	0	0	0	0	0	0	0	0	0	0	0	0	0	0	0	0	0	0	0	0	0	47	6	6	0
KO:K00320	64	10	17	9	24	0	0	7	42	11	0	82	657	44	0	31	18	0	10	65	0	0	122	0	38	4400	39	27	38	31	12	97	31	30	108
KO:K00322	86	43	38	0	42	0	37	29	123	15	12	7	9	17	0	0	0	32	155	119	0	0	18	0	20	32	90	23	31	15	31	79	17	3	42
KO:K00323	6	0	4	0	0	0	0	0	4	0	14	0	0	0	0	0	0	9	0	0	0	0	0	0	0	0	0	0	25	0	0	0	0	0	0
KO:K00324	1036	329	19	34	362	38	25	17	269	104	104	32	11	138	0	16	65	107	243	161	0	0	16	0	119	598	516	127	101	116	299	211	10	136	32
KO:K00325	888	247	23	5	340	7	674	31	220	197	54	47	10	138	0	19	73	121	177	150	118	0	6	0	75	331	356	116	42	155	340	85	5	61	31
KO:K00326	16	0	0	0	0	0	6	0	5	0	0	40	0	0	0	0	0	0	0	0	0	0	0	0	0	0	0	0	21	0	0	0	0	18	0
KO:K00327	25	0	0	0	0	0	9	0	0	0	0	12	0	0	0	0	0	0	0	0	0	0	0	0	0	0	0	0	23	0	0	0	0	5	0
KO:K00329	0	0	0	0	0	0	0	0	0	0	0	0	0	0	0	0	0	0	0	0	0	0	0	0	0	0	0	0	0	0	7	0	0	0	0
KO:K00330	2557	1084	229	332	724	221	115	163	1367	714	363	143	196	681	65	256	577	723	516	363	69	17	81	33	403	23337	951	647	704	354	1018	725	307	398	831
KO:K00331	3494	1273	461	855	974	452	632	341	1814	1106	775	452	229	1063	262	736	1100	1323	790	1261	76	20	80	50	549	23598	1108	1223	1242	556	1072	983	763	980	1242
KO:K00332	1781	748	137	107	499	345	77	108	954	427	377	114	162	324	12	261	288	503	280	263	69	3	57	11	380	806	574	354	340	229	639	540	119	151	300
KO:K00333	2595	963	257	169	1109	287	138	308	1605	817	457	272	347	860	20	172	621	680	488	476	133	14	41	4	604	1275	993	625	486	487	1087	900	189	309	489
KO:K00334	863	352	42	51	205	171	29	22	234	190	241	12	36	139	11	5	80	189	169	104	0	0	6	0	166	324	270	195	153	161	397	149	11	116	100
KO:K00335	1717	645	157	62	601	247	80	72	2409	392	337	109	41	394	18	38	52998	352	425	164	0	6	29	6	340	966	611	352	191	319	801	440	56	197	225
KO:K00336	1691	639	150	129	561	376	41	82	1138	564	344	51	141	477	37	144	270	383	501	247	0	4	46	4	391	590	579	431	317	186	840	583	238	281	260
KO:K00337	2124	492	145	136	624	220	184	151	913	384	264	52	217	539	91	244	154	421	405	267	97	3	14	11	328	670	660	402	264	189	560	568	368	233	378
KO:K00338	1549	589	184	186	503	190	74	203	852	373	215	65	356	532	0	382	565	512	382	338	74	3	17	0	260	764	445	347	286	125	553	508	209	170	399
KO:K00339	653	262	72	3	284	109	27	40	286	73	94	8	60	138	0	16	73	199	99	53	35	0	15	0	140	443	316	115	75	63	191	251	0	52	63
KO:K00340	593	207	47	27	211	135	46	17	252	115	159	19	92	152	0	76	86	162	124	71	0	0	8	0	135	310	252	111	43	97	227	167	9	24	45
KO:K00341	1468	434	136	91	608	348	66	103	984	362	414	80	52	366	89	206	145	324	275	249	55	0	10	5	1713	763	586	267	176	196	633	613	63	135	80
KO:K00342	1415	498	122	42	623	185	38	131	912	265	195	15	79	515	0	144	138	320	310	147	71	3	30	4	301	661	755	242	96	183	468	545	14	82	70
KO:K00343	922	368	67	12	259	263	6	48	499	127	115	12	22	220	0	114	47	165	224	2784	65	9	22	0	217	425	371	183	50	103	290	238	21	68	50
KO:K00344	1394	605	225	33	558	37	54	172	623	412	381	209	182	487	36	350	304	241	276	289	0	4	17	0	532	1029	719	290	328	414	804	296	179	188	548
KO:K00346	111	26	0	0	0	0	0	0	5	13	0	0	0	0	0	0	0	6	22	0	0	0	0	0	0	12	33	0	0	0	9	8	0	0	0
KO:K00347	98	42	0	0	10	0	0	0	47	13	9	0	0	0	0	0	0	0	16	0	0	0	0	0	0	8	37	0	0	0	28	25	0	0	0
KO:K00348	68	24	0	0	13	0	0	0	4	0	9	0	0	0	0	0	0	0	30	0	0	0	0	0	0	12	27	0	0	0	19	3	0	0	3
KO:K00349	39	27	0	0	0	0	0	0	24	0	0	0	0	0	0	0	0	0	14	0	0	0	0	0	0	19	33	3	0	0	17	0	0	0	0
KO:K00350	54	19	0	0	5	0	0	0	13	0	0	0	0	0	0	0	0	0	25	10	0	0	0	0	0	0	21	0	0	0	17	0	0	0	0
KO:K00351	107	46	0	0	3	0	0	0	13	0	0	0	0	0	0	0	0	7	35	0	0	0	0	0	0	0	50	0	0	0	56	33	0	0	0
KO:K00354	0	9	0	0	0	0	0	0	0	0	6	0	0	0	0	0	0	0	0	0	0	0	0	0	0	5	86	0	3	0	19	9	0	7	0
KO:K00355	52	6	0	0	16	0	0	0	17	0	0	0	0	0	0	0	0	0	0	0	0	0	0	0	0	23	38	0	0	0	0	0	0	0	0
KO:K00356	133	77	16	25	71	0	4	7	32	0	74	9	5	144	0	31	219	49	74	121	0	0	0	0	94	656	488	207	218	65	125	9	47	63	95
KO:K00357	0	0	0	0	0	0	0	0	6	0	0	0	0	0	0	0	0	0	0	0	0	0	0	0	0	0	0	0	0	0	0	0	0	0	0
KO:K00360	0	0	0	0	0	0	0	0	0	0	0	0	0	0	0	0	0	0	0	11	0	0	0	0	0	0	0	0	4	0	0	0	0	16	0
KO:K00362	13253	489	0	91	1509	0	19	11	4517	1837	46	166	8	1826	28	0	490	781	547	1065	0	0	67	0	21	3588	1329	311	371	21	833	2011	32	226	54
KO:K00363	591	165	0	37	257	0	0	0	1704	361	0	89	0	144	14	41	10	85	114	162	0	0	7	2	22	310	251	46	113	12	180	298	7	61	12
KO:K00364	46	75	0	12	79	20	0	0	15	68	0	0	0	11	0	14	0	8	9	0	0	0	0	2	30	23	22	18	8	19	139	0	10	0	9
KO:K00365	4	0	6	0	8	40	65	0	0	0	12	98	0	18	0	0	0	3	0	68	0	0	0	0	4	0	0	0	83	0	0	8	3	12	0
KO:K00366	380	168	3	0	93	4	0	15	168	321	22	0	8	211	21	0	135	109	6	15	0	0	5	0	3	32	228	20	3	0	181	150	0	6	0
KO:K00367	359	40	0	0	5	0	0	0	66	25	0	0	0	54	0	0	15	53	7	8	0	0	0	0	0	68	44	18	0	0	20	19	0	4	5
KO:K00368	8974	456	614	375	892	294	104	710	5004	453	500	343	972	994	144	2762	1037	1655	311	470	8	109	44	237	847	3156	1535	249	157	1949	342	2962	302	434	250
KO:K00370	6020	1019	943	111	859	56	1758	1274	3171	1004	376	162	1976	1005	177	1015	1117	415	798	772	0	204	81	198	952	3324	2565	124	163	975	1243	2077	143	147	225
KO:K00371	2669	678	578	139	614	0	76	1524	10358	983	326	311	2039	1458	226	946	1394	808	771	792	0	159	58	170	712	1264	1123	121	115	855	895	1730	200	141	218
KO:K00372	1757	227	15	67	596	76	0	6	1267	748	128	16	8	782	22	0	182	409	222	341	0	0	0	4	11	833	662	194	130	9	255	894	497	104	48
KO:K00373	61	0	0	0	0	0	0	0	201	0	5	0	0	6	0	0	0	0	9	0	0	0	0	0	8	14	25	0	0	0	7	103	0	4	0
KO:K00374	272	13	0	0	19	0	0	0	185	6	25	0	0	0	0	0	0	0	9	0	0	0	0	0	4	48	50	14	15	0	14	110	0	0	0
KO:K00375	83	11	7	3	20	10	14	0	54	45	119	4	0	23	0	0	36	18	18	0	0	0	2	0	40	20	13	5	9	0	0	27	8	43	3
KO:K00376	11330	269	69	10	594	15	0	64	22898	260	76	0	58	524	0	0	31	570	63	9	0	3	4	0	315	5032	2044	7	0	29	8758	3588	0	10	6
KO:K00380	622	112	14	21	286	162	25	8	309	91	208	71	0	153	0	0	62	320	67	190	0	0	4	0	271	335	121	147	103	84	119	268	0	29	8
KO:K00381	4545	1587	386	714	1899	91	139	272	3089	876	254	97	574	2066	110	190	2203	1993	2016	1250	0	34	221	37	956	2162	659	1336	504	713	1699	2100	134	217	557
KO:K00382	3728	637	54	343	1499	1492	610	166	2841	451	2036	649	125	831	45	382	645	912	1114	1453	209	17	194	19	465	1608	645	740	903	285	890	1360	200	1042	362
KO:K00383	266	72	0	7	0	0	0	17	45	12	21	11	17	0	0	0	25	95	145	138	0	2	41	0	79	170	34	78	34	41	57	47	6	9	10
KO:K00384	4617	1187	329	605	2132	1344	548	277	2927	1003	3165	949	253	1863	171	920	1810	2995	950	1046	649	21	147	7	1203	2033	1247	1825	2747	941	1669	1674	832	27965	686
KO:K00387	0	0	14	0	0	0	0	0	0	0	0	9	15	0	0	0	0	0	0	0	0	0	0	0	0	4	0	0	0	0	0	0	0	0	0
KO:K00389	41	13	10	6	44	0	27	9	93	64	16	74	9	76	21	44	33	0	7	608	0	0	5	0	45	78	39	24	47	41	41	69	44	50	24
KO:K00390	2954	192	70	272	1035	209	87	78	1316	2260	353	120	21	897	122	127	1069	1152	372	555	3	3	6	0	367	1193	350	720	384	219	565	772	103	282	163
KO:K00392	2331	327	148	264	450	211	223	76	885	301	267	239	151	883	89	498	973	1074	315	833	0	7	1	20	150	1033	254	523	363	140	185	662	238	477	226
KO:K00394	170	160	42	0	87	0	0	48	54	25	0	0	0	29	0	0	0	0	17	21	69	0	0	0	150	172	36632	0	0	137	116	28	0	5	0
KO:K00395	112	38	8	2	44	0	0	26	0	0	0	0	44	10	0	4	0	0	0	22	37	0	0	0	125	109	323	0	0	57	13	0	0	0	0
KO:K00399	0	0	0	0	0	0	0	0	0	0	0	0	0	0	0	0	0	0	0	0	0	0	0	0	0	0	0	0	0	0	0	45	31	33	24
KO:K00400	0	0	0	0	0	0	0	0	0	0	0	0	0	0	0	0	0	0	0	0	0	0	0	0	0	0	0	0	0	0	0	4	4	0	0
KO:K00401	0	0	0	0	0	0	0	0	0	0	0	0	0	0	0	0	0	0	0	0	0	0	0	0	0	0	0	0	0	0	0	47	19	36	5
KO:K00402	0	0	0	0	0	0	0	0	0	0	0	0	0	0	0	0	0	0	0	0	0	0	0	0	0	0	0	0	0	0	0	47	31	24	20
KO:K00404	1249	382	23	6	244	0	0	8	1128	157	38	50	4	120	0	0	24	198	539	82	0	4	79	0	135	680	723	177	70	112	482	541	8	0	38
KO:K00405	1101	190	7	0	101	0	0	18	563	68	24	5	0	83	0	0	2	78	321	67	0	0	20	0	35	439	349	67	26	46	332	307	0	0	17
KO:K00406	1195	264	6	0	95	0	0	29	927	143	22	39	0	85	0	0	8	145	400	168	0	0	21	0	121	696	471	109	42	38	403	476	14	0	43
KO:K00407	452	111	0	0	28	0	0	0	248	33	22	0	0	21	0	0	0	47	229	40	0	0	5	0	30	108	153	54	14	37	265	165	0	0	0
KO:K00410	30	6	9	0	38	0	0	0	13	33	0	0	0	0	0	0	8	0	0	0	0	0	0	0	14	0	7	0	0	4	0	0	0	0	0
KO:K00411	1204	463	39	25	511	5	9	103	664	419	100	17	112	269	0	151	129	369	247	88	0	3	16	17	276	525	536	228	86	1554	912	381	24	54	150
KO:K00412	5296	787	232	242	948	64	126	276	1398	801	592	629	155	501	273	354	471	598	430	355	5	16	29	7	534	833	1025	361	336	341	1214	725	117	612	201
KO:K00413	1043	432	40	16	204	0	18	69	563	363	179	0	39	130	0	22	102	235	251	83	0	0	36	0	146	329	328	131	47	153	600	394	20	25	79
KO:K00415	0	0	0	0	0	0	32	0	0	0	10	12	0	0	0	0	0	0	0	0	0	0	0	0	0	0	0	0	19	0	0	0	0	40	0
KO:K00416	0	0	0	0	0	0	0	0	0	0	0	0	0	0	0	0	0	0	0	0	0	0	0	0	0	0	0	0	17	0	0	0	0	0	0
KO:K00417	0	0	0	0	0	0	0	0	0	0	0	0	0	0	0	0	0	0	0	0	0	0	0	0	0	0	0	0	21	0	0	0	4	7	0
KO:K00418	0	0	0	0	0	0	0	0	0	0	0	0	0	0	0	0	0	0	0	0	0	0	0	0	0	0	0	0	16	0	0	0	0	8	0
KO:K00419	0	0	0	0	0	0	0	0	0	0	0	10	0	0	0	0	0	0	0	0	0	0	0	0	0	0	0	0	13	0	0	0	0	0	0
KO:K00422	6	0	0	0	0	0	0	0	0	0	0	0	0	0	0	0	0	0	0	0	0	0	0	0	0	0	0	0	0	0	0	0	0	0	0
KO:K00423	0	0	4	0	0	0	0	0	0	0	0	0	0	0	0	0	0	3	0	0	0	0	0	0	0	0	0	0	0	0	0	0	34	0	0
KO:K00425	142	40	7	8	120	87	60	5	357	14	153	54	14	46	0	14	0	60	104	26	36	0	26	0	11	119	230	85	107	107	57	262	29	34	71
KO:K00426	130	30	0	0	47	18	0	0	214	39	32	27	0	27	0	5	9	63	78	32	16	0	2	0	190	223	171	90	21	38	32	112	9	102	112
KO:K00427	3	0	0	0	0	0	0	0	0	0	0	0	0	0	0	0	0	0	0	0	0	0	0	0	6	0	0	0	0	0	0	0	0	0	0
KO:K00428	1148	476	452	211	312	43	46	5865	629	751	119	36	883	607	155	334	524	705	652	210	39	60	5	79	493	744	717	148	99	418	400	476	193	82	344
KO:K00430	0	0	9	0	0	0	0	0	0	0	24	58	0	0	0	0	10	10	0	0	0	0	0	0	0	0	0	0	0	0	0	0	10	0	0
KO:K00432	1384	328	121	541	228	226	107	166	536	409	317	62	104	247	8	143	200	401	256	110	0	20	12	5	245	554	351	708	284	183	326	336	273	203	354
KO:K00433	424	108	102	54	150	0	0	647	379	140	61	16	148	426	63	169	539	511	213	234	219	15	6	8	153	265	125	153	121	67	71	225	113	38	183
KO:K00434	0	0	0	3	0	0	0	0	0	0	0	24	0	0	0	0	0	0	0	0	0	0	0	0	0	0	0	0	0	0	0	0	7	0	0
KO:K00435	10	0	0	0	0	0	0	0	98	0	0	0	0	9	0	23	0	48	0	30	0	0	0	0	0	9	8	15	0	15	9	55	0	0	7
KO:K00436	21	8	0	0	12	0	0	0	3	0	0	0	0	0	0	0	0	0	0	0	0	0	0	0	4	115	50	0	0	0	0	0	4	0	0
KO:K00437	36	5	0	0	0	0	0	0	16	0	0	0	0	0	0	0	0	7	0	0	0	0	0	0	0	123	287	0	0	0	0	8	0	0	0
KO:K00440	0	0	0	0	0	0	0	0	0	0	0	0	0	0	0	0	0	0	0	0	0	0	0	0	0	0	0	0	0	0	0	25	0	0	9
KO:K00441	0	10	0	3	31	0	0	0	10	0	0	0	0	7	0	27	0	0	0	0	0	0	0	0	14	0	41	0	29	0	0	14	18	8	11
KO:K00442	0	0	0	0	0	0	0	0	0	0	0	0	0	0	0	0	0	0	0	0	0	0	0	0	0	0	0	0	0	0	0	35	0	4	3
KO:K00443	0	0	0	0	0	0	0	0	0	0	0	0	0	0	0	0	0	0	0	0	0	0	0	0	0	0	0	0	0	0	0	17	0	0	0
KO:K00446	282	285	75	10	167	89	50	35	40	68	42	26	25	103	0	7	41	57	294	66	3	9	36	0	234	368	233	156	267	153	125	88	25	13	180
KO:K00448	31	33	0	0	15	0	0	0	9	4	0	0	0	19	0	0	0	8	15	0	0	0	4	0	9	4	6	0	0	37	22	4	0	0	0
KO:K00449	935	126	105	7	208	0	25	105	241	186	13381	0	138	407	0	25	370	343	109	70	0	6	10	6	68	514	174	96	50	37	4966	244	16	45	119
KO:K00450	993	118	125	27	160	0	0	63	205	34	52	8	163	92	25	82	19	50	23	176	0	0	0	0	206	1868	153	108	63	80	88	135	39	51	115
KO:K00451	614	192	78	74	199	51	39	65	313	115	187	39	78	74	0	107	88	116	271	114	0	6	27	2	142	240	224	123	85	90	179	110	88	105	132
KO:K00452	55	30	0	0	29	0	0	22	25	21	8	12	0	27	0	10	10	80	15	0	0	0	0	0	54	10	19	16	8	11	62	51	19	6	18
KO:K00453	217	67	11	23	122	9	0	0	47	123	32	0	0	65	0	0	13	44	71	40	0	0	4	0	28	50	21	33	22	40	39	37	15	12	31
KO:K00455	0	7	0	0	3	0	0	0	0	8	0	0	0	0	0	0	0	0	3	0	0	0	4	0	0	0	41	0	0	0	6	0	0	0	0
KO:K00456	23	12	8	0	0	0	0	0	31	9	0	0	0	9	0	0	22	14	28	6	0	0	0	0	0	25	14	6	14	0	6	34	0	0	5
KO:K00457	819	292	52	95	387	177	28	70	399	230	285	64	67	100	0	138	104	139	538	125	0	0	42	0	387	161	243	212	74	228	345	198	106	163	104
KO:K00459	157	117	7	18	245	41	46	31	148	50	117	8	0	51	0	36	31	67	173	29	7	0	3	0	89	123	139	62	42	81	200	118	9	43	31
KO:K00462	0	0	0	0	0	0	0	0	0	0	0	0	0	0	0	0	0	2	0	0	0	0	0	0	0	0	0	0	0	0	0	0	0	0	0
KO:K00463	67	12	0	4	0	0	0	0	8	0	23	9	11	0	0	4	0	7	4	0	0	0	0	0	7	69	61	83	19	0	0	6	0	7	28
KO:K00464	0	0	0	0	35	0	0	0	6	0	0	0	0	0	0	0	0	0	0	0	0	0	0	0	0	0	5	0	0	31	14	6	0	0	0
KO:K00466	0	9	0	4	7	25	0	0	0	0	12	0	0	0	0	10	0	0	0	0	0	0	25	0	0	10	33	16	3	5	4	6	15	2	0
KO:K00469	85	33	12	0	21	0	0	8	28	41	0	0	21	8	15	19	37	13	4	99	0	0	0	0	0	15	6	0	0	17	30	17	17	0	2
KO:K00471	17	0	0	0	0	0	0	0	0	0	0	0	0	0	0	0	0	0	0	0	0	0	0	0	0	0	0	0	0	0	0	0	0	0	0
KO:K00472	13	7	3	0	6	0	0	66	21	54	8	0	0	0	0	0	6	22	7	0	0	0	0	0	7	14	24	16	0	15	44	60	0	5	24
KO:K00476	4	0	0	0	0	0	0	0	0	0	0	0	0	5	0	0	0	14	0	0	0	0	0	0	0	0	0	0	0	0	0	0	0	0	0
KO:K00477	5	0	0	0	5	0	0	0	8	0	0	0	0	6	0	3	0	0	0	0	0	0	0	0	0	0	0	0	0	0	7	3	0	4	3
KO:K00479	96	71	38	6	96	0	21	18	43	19	66	59	25	39	0	3	24	37	137	0	0	6	5	2	48	103	57	2	110	51	39	10	10	29	16
KO:K00480	74	24	0	54	100	44	174	0	3	0	31	0	39	11	76	38	0	38	28	36	8	0	5	9	50	65	11	67	166	81	65	9	96	77	131
KO:K00481	31	18	6	0	51	0	0	7	31	39	0	0	0	45	0	9	0	4	13	9	0	0	0	0	32	14	14	13	4	32	51	9	5	7	4
KO:K00483	313	111	171	5	209	18	0	104	88	108	24	0	192	207	8	77	69	45	46	39	0	0	3	0	217	309	195	112	100	119	53	41	55	31	170
KO:K00485	0	0	0	0	0	0	0	0	0	0	0	0	0	0	0	0	0	0	0	0	0	0	0	0	0	0	0	5	0	0	0	4	6	0	0
KO:K00486	45	12	40	16	7	0	0	0	1732	0	0	0	0	0	0	0	0	23	0	0	0	0	0	0	0	30	16	0	0	4	0	35	10	22	3
KO:K00487	0	0	0	9	0	0	0	0	0	0	0	9	0	0	0	0	0	0	0	0	0	0	0	0	0	0	0	0	0	0	0	0	0	0	0
KO:K00491	0	0	0	0	0	0	12	0	0	0	0	0	0	0	0	0	0	0	0	8	0	0	0	0	0	0	0	0	0	0	0	0	0	0	0
KO:K00493	0	3	7	0	0	0	18	0	0	0	19	0	0	0	0	17	0	0	0	0	0	0	0	0	21	0	7	8	8	24	6	0	0	45	10
KO:K00494	0	0	0	0	0	0	0	0	0	0	0	0	0	0	0	0	0	0	0	0	0	0	0	0	0	0	0	0	0	3	0	0	0	0	0
KO:K00496	20	14	10	6	68	31	131	0	30	0	23	58	0	0	0	16	5	77	0	89	0	0	0	0	3	5	3	21	144	19	22	4	6	36	15
KO:K00499	129	36	17	13	61	0	0	18	48	43	0	0	6	36	34	8	105	19	47	12	0	0	0	0	30	72	104	36	5	35	106	17	3	19	30
KO:K00500	585	429	94	56	210	18	31	172	495	237	158	36	68	119	0	114	59	249	639	237	0	22	92	0	425	248	175	204	108	173	288	418	83	34	282
KO:K00503	0	0	0	0	0	0	0	0	0	0	0	0	0	0	0	0	0	0	0	0	0	0	0	0	0	0	0	0	3	0	0	0	0	0	0
KO:K00504	29	34	7	0	15	0	0	14	0	10	0	0	57	0	0	14	20	0	0	0	0	0	0	0	20	27	0	10	0	12	8	23	13	0	9
KO:K00505	121	49	67	10	18	0	107	43	74	50	0	12	0	50	0	4	8	57	14	0	0	5	0	0	98	72	40	35	23	36	49	36	5	12	16
KO:K00507	6028	2160	791	511	2717	73	225	473	53370	7685	845	686	968	2041	371	441	1901	1649	917	3200	15	61	112	98	1417	2647	1845	898	516	982	2270	1340	462	778	704
KO:K00508	555	82	17	161	348	206	539	47	133	108	461	396	26	142	14	158	128	195	63	159	27	0	0	16	75	69	42	137	398	107	221	106	131	363	150
KO:K00510	0	0	0	0	0	0	0	0	0	0	0	0	0	0	0	0	0	0	0	0	0	0	0	0	0	0	0	0	9	0	0	0	0	0	0
KO:K00514	0	0	0	0	23	0	0	0	0	0	0	0	0	0	0	0	0	0	0	0	85	0	0	0	0	0	0	0	0	0	0	0	0	0	0
KO:K00517	144	716	45	5	1851	15	71	51	250	84	110	48	76	104	0	22	2230	42	9	24	19	5	0	0	76	1213	118	123	111	196	152	93	56	107	89
KO:K00518	68	24	8	179	18	521	442	0	0	75	462	768	27	17	26	200	184	170	24	459	21	0	0	19	22	0	30	170	523	22	48	21	193	575	57
KO:K00520	49	9	0	0	32	0	0	0	11	0	11	0	0	11	0	0	0	29	8	8	0	0	0	0	19	63	67	18	5	0	0	4	3	18	4
KO:K00522	25	0	0	0	75	75	0	0	26	9	0	0	0	0	0	0	0	0	0	0	0	0	0	0	0	0	0	2	0	0	25	17	38	0	0
KO:K00523	99	83	12	0	121	0	0	4	82	13	0	0	8	15	0	3	24	63	75	8	0	0	11	0	27	28	40	28	9	29	108	26	0	0	16
KO:K00525	5956	3720	1139	992	3121	1721	3559	3339	6932	4962	2981	1345	1530	1616	324	938	1349	2042	1040	1693	170	116	249	58	2938	2948	2681	2163	1727	2411	3929	3013	1110	1839	1529
KO:K00526	351	279	19	10	212	150	85	51	373	246	185	134	31	13	12	35	0	111	62	196	0	0	3	3	132	147	117	25	43	109	365	254	17	25	26
KO:K00527	156	43	51	2	21	0	0	38	171	57	0	11	35	18	0	1047	103	87	22	18	0	5	0	28	30	36	39	0	11	20	3	133	18	22	6
KO:K00528	756	178	116	70	226	13	40	109	330	117	186	92	136	134	0	351	157	284	187	177	105	10	20	18	158	356	232	188	157	181	173	146	61	174	157
KO:K00529	71	0	6	9	42	23	24	9	18	17	21	4	0	9	0	50	8	41	0	25	5	0	0	0	35	48	65	100	42	66	73	45	30	56	44
KO:K00537	99	65	0	0	157	0	0	0	200	30	102	0	0	31	0	0	12	64	80	27	0	0	24	0	36	19	72	11	5	53	88	119	10	10	17
KO:K00540	437	191	42	75	291	0	18	104	326	210	44	83	138	102	0	234	85	117	138	139	38	0	0	17	97	184	281	156	147	95	376	236	34	87	132
KO:K00542	0	0	0	0	0	0	0	0	2	0	0	0	0	0	0	0	0	0	0	0	0	0	0	0	0	0	0	0	0	0	0	0	0	0	0
KO:K00543	2	0	0	0	0	0	0	0	0	6	0	0	12	0	0	0	6	0	0	0	0	0	0	0	0	0	0	0	0	0	0	0	0	0	0
KO:K00544	4	0	0	0	0	0	0	0	0	0	0	0	0	0	0	0	0	0	0	0	0	0	0	0	0	0	0	8	0	0	5	0	16	0	0
KO:K00545	0	0	0	0	0	0	0	0	0	0	0	0	0	0	0	0	0	0	0	0	0	0	0	0	0	0	0	0	0	0	0	4	0	2	0
KO:K00547	346	153	10	66	115	51	23	52	125	181	109	0	58	130	72	41	403	220	56	166	0	0	2	6	96	283	160	178	77	134	181	117	36	102	114
KO:K00548	5731	548	109	328	13795	284	308	110	1842	429	749	392	127	1179	71	536	956	1112	259	607	149	12	22	16	799	1686	672	769	738	284	731	1050	499	702	502
KO:K00549	1684	871	477	217	1785	156	380	641	1741	1206	366	931	748	1143	177	454	581	1044	460	923	5	52	18	61	1061	1207	861	935	933	960	1345	915	439	685	1402
KO:K00550	14	0	0	0	0	0	0	4	0	0	0	4	0	14	0	0	14	0	0	0	0	0	0	0	0	13	7	5	12	0	0	0	0	0	0
KO:K00554	3428	1365	346	147	930	35	43	384	1913	1149	259	56	259	783	0	110	625	859	1271	508	142	16	183	3	868	1494	1306	578	300	643	1625	1041	177	158	330
KO:K00555	8	0	0	0	0	0	0	0	0	0	0	0	0	0	0	0	0	0	0	0	0	0	0	0	0	0	0	0	0	0	0	0	0	5	0
KO:K00556	40	6	0	0	53	0	0	0	0	16	0	0	0	4	0	0	0	0	0	0	129	0	0	0	0	0	4	0	0	0	8	0	0	0	3
KO:K00557	5	12	0	0	0	0	0	0	0	0	0	0	0	0	0	0	0	0	29	18	0	0	0	0	0	0	0	0	0	0	0	6	0	0	0
KO:K00558	129	38	8	5	125	33	23	0	40	18	9	51	11	43	0	6	27	39	39	9	0	0	7	0	5	30	24	26	61	19	85	9	12	2	25
KO:K00559	7	0	3	0	0	0	0	0	0	17	0	18	0	0	0	0	0	0	0	4	0	0	0	0	0	0	0	0	9	0	0	0	12	9	0
KO:K00560	201	118	15	16	132	30	41	14	181	88	51	52	74	95	80	25	122	86	125	172	0	4	21	0	42	130	113	149	86	135	233	92	35	49	155
KO:K00561	0	0	0	0	0	0	0	0	0	0	0	0	0	0	0	0	0	0	0	0	0	0	0	0	0	0	0	0	0	0	0	0	0	4	0
KO:K00563	0	14	0	0	14	0	0	0	15	16	0	3	12	0	0	0	0	8	48	0	0	0	0	0	0	7	27	0	0	20	0	16	0	3	0
KO:K00564	8	0	0	0	0	0	0	0	42	0	229	12	0	0	0	5	0	4	67	8	0	0	0	0	49	26	25	11	0	0	0	18	0	0	0
KO:K00566	602	233	83	132	299	94	129	39	248	65	85	32	62	255	13	106	166	257	173	179	45	4	21	0	126	467	243	241	195	120	188	236	112	148	268
KO:K00567	144	45	15	183	84	208	388	6	171	113	184	139	76	100	196	537	465	140	68	250	40	0	0	27	102	83	54	106	73	57	329	92	252	167	114
KO:K00568	539	486	76	45	492	45	449	1187	240	191	0	52	7171	95	13	67	176	113	268	82	26	8	8	15	117	355	256	144	115	246	696	150	154	74	255
KO:K00569	6	11	0	0	4	0	0	0	0	0	0	19	0	0	0	0	0	0	28	91	0	0	0	0	0	0	4	0	0	2	0	0	0	5	0
KO:K00570	652	426	188	147	283	0	11	174	420	449	86	30	264	164	19	30	239	224	285	141	0	12	7	6	287	451	302	408	271	273	449	198	72	46	257
KO:K00571	251	124	26	37	146	16	8	138	168	101	0	0	63	250	0	33	20	60	57	129	206	0	9	20	97	191	55	75	26	129	10	143	40	47	23
KO:K00573	902	290	31	56	325	98	38	37	394	209	442	52	22	259	0	143	125	341	249	69	61	17	5	17	360	1099	772	289	144	158	399	328	127	83	331
KO:K00574	716	257	52	26	490	45	59	47	348	195	88	56	64	110	46	45	63	175	253	96	1915	0	5	0	153	216	193	141	86	153	377	172	64	61	154
KO:K00575	176	126	11	0	48	0	0	36	110	141	35	16	17	122	0	33	18	20	133	84	0	0	23	3	36	23	39	28	0	45	47	49	0	5	6
KO:K00577	9	0	0	0	0	0	0	0	12	0	0	0	0	0	0	13	0	0	0	0	0	0	0	0	0	0	3	0	0	0	0	61	23	11	20
KO:K00578	0	0	0	0	0	0	0	0	0	0	0	0	0	0	0	0	0	0	0	0	0	0	0	0	0	0	0	0	0	0	0	28	35	18	9
KO:K00579	0	0	0	0	0	0	0	0	0	0	0	0	0	0	0	0	0	0	0	0	0	0	0	0	0	0	0	0	0	0	0	45	12	14	9
KO:K00580	0	0	0	0	0	0	0	0	0	0	0	0	0	0	0	0	0	0	0	0	0	0	0	0	0	0	0	0	0	0	0	30	12	13	12
KO:K00581	0	0	0	0	0	0	0	0	0	0	0	0	0	0	0	0	0	0	0	0	0	0	0	0	0	0	0	0	0	0	0	30	29	25	15
KO:K00583	0	0	0	0	0	0	0	0	0	0	0	0	0	0	0	0	0	0	0	0	0	0	0	0	0	0	0	0	0	0	0	26	23	14	6
KO:K00584	0	0	0	0	0	0	0	0	0	0	0	0	0	0	0	0	0	0	0	0	0	0	0	0	0	0	31	0	0	0	0	26	23	15	27
KO:K00586	0	0	0	0	0	0	0	0	0	0	0	0	0	0	0	20	0	0	0	0	0	0	0	0	0	0	0	0	0	6	0	0	0	0	0
KO:K00587	12	9	0	0	0	0	0	0	3	0	0	0	0	0	0	0	0	0	0	0	0	0	0	0	0	0	0	0	0	0	0	0	0	0	0
KO:K00588	20	0	3	11	10	0	0	0	9	11	12	16	0	10	0	0	0	6	27	5	0	3	0	0	3	92	0	0	3	0	14	8	6	9	33
KO:K00590	0	6	0	6	0	0	0	7	30	11	0	13	13	13	0	0	0	11	20	0	0	0	0	0	20	7	18	30	18	7	0	0	14	4	86
KO:K00595	51	14	3	2	6	0	0	0	6	12	32	0	0	32	0	13	6	9	18	12	0	0	0	0	11	61	39	9	18	4	12	0	4	4	9
KO:K00596	10	23	0	0	0	0	0	0	0	0	0	0	15	0	0	0	0	0	0	0	0	0	0	0	0	0	4	0	0	0	3	0	0	0	0
KO:K00598	17	16	0	0	20	0	0	0	66	19	0	0	0	11	0	0	21	0	7	0	0	0	0	0	19	38	3	14	9	2	94	62	7	9	25
KO:K00600	5177	645	125	39	941	253	580	169	1077	766	655	2548	49	413	0	137	193	298	328	329	203	0	33	10	636	786	642	404	567	575	1254	664	69	298	323
KO:K00602	661	250	30	27	138	58	26	36	241	141	241	53	7	97	0	6	54	112	230	148	65	1	29	0	116	214	189	143	102	79	338	191	34	139	122
KO:K00603	0	8	0	0	22	0	0	0	0	7	0	0	0	18	0	0	0	0	2	0	0	0	0	0	0	0	2	0	0	0	5	3	0	0	4
KO:K00604	699	220	107	26	275	55	58	103	291	131	100	74	158	272	33	66	212	219	130	138	186	2	9	0	127	311	214	271	157	143	234	171	91	98	171
KO:K00605	714	354	68	61	309	145	36	97	457	191	288	44	48	243	0	94	88	159	196	239	71	6	47	0	196	1262	420	196	180	176	352	209	158	2222	118
KO:K00606	667	200	88	17	315	93	61	31	363	92	111	24	0	213	0	77	271	163	166	180	59	0	14	0	126	281	263	143	204	243	349	233	116	113	154
KO:K00609	661	98	60	26	253	66	23	47	405	87	56	71	18	364	0	9	157	205	95	100	72	10	11	0	86	427	232	143	91	100	138	241	8	99	120
KO:K00610	0	0	0	0	0	0	0	0	0	0	0	0	0	0	0	15	0	0	0	0	0	0	0	0	0	0	0	0	0	3	0	8	0	2	0
KO:K00611	800	356	102	27	286	49	54	134	490	358	143	23	119	2733	0	41	263	252	592	349	30	4	36	12	288	417	571	161	69	181	2533	362	63	69	138
KO:K00612	1291	524	261	163	577	145	28	208	702	4736	134	19	156	408	0	57	189	382	477	175	0	5	32	14	367	496	480	395	219	237	475	446	234	354	434
KO:K00613	0	0	5	0	5	0	0	0	10	0	0	0	0	0	0	0	0	0	0	0	0	0	0	0	0	0	0	6	0	0	0	5	0	0	12
KO:K00614	5	0	0	0	0	0	0	0	0	12	0	0	0	3	0	0	0	0	0	0	0	0	0	0	0	0	0	4	0	0	0	0	0	0	0
KO:K00615	7724	987	306	265	797	313	285	284	1442	715	1079	784	318	604	16	545	519	612	562	9991	298	16	50	30	613	1366	940	630	705	739	1055	674	337	957	445
KO:K00616	1694	525	210	149	462	156	203	162	807	510	580	498	207	370	40	310	504	516	525	625	227	13	23	0	314	560	518	345	386	288	522	428	215	438	296
KO:K00619	222	34	22	2	72	44	32	38	258	29	72	21	10	141	0	38	39	262	156	37	176	4	0	0	186	244	160	103	41	79	24	179	14	0	72
KO:K00620	593	403	118	39	247	104	34	77	609	274	151	57	77	274	4	89	219	312	358	147	76	10	3	6	271	456	437	201	181	179	484	362	78	176	149
KO:K00621	0	0	0	0	0	0	0	0	0	0	0	5	0	0	0	0	0	0	0	0	0	0	0	0	0	0	0	0	5	0	11	0	0	0	0
KO:K00624	0	0	0	4	0	0	0	0	0	0	0	80	0	0	0	0	0	0	5	0	0	0	0	0	0	0	0	7	28	0	0	0	0	17	0
KO:K00625	558	233	23	6	158	58	0	12	1596	92	96	0	0	36	0	24	30	43	94	19	68	0	14	0	21	478	462	17	10	99	264	58	0	5	14
KO:K00626	5250	2105	529	432	1772	772	454	396	2705	1798	1976	514	454	961	179	759	1327	1863	2058	1452	0	10	194	58	1784	3678	3233	1467	1217	1130	3310	1668	504	7135	1072
KO:K00627	2803	260	99	133	1242	649	152	93	1178	212	1068	273	71	478	13	105	483	547	741	947	0	3	41	2	292	1242	592	414	284	177	335	835	153	283	209
KO:K00631	24	3	0	0	85	0	9	0	12	15	0	0	0	16	0	4	0	5	72	4	0	0	3	0	0	13	0	0	26	16145	29	7	4	8	23
KO:K00632	775	707	141	56	288	56	48	138	501	529	241	82	86	239	11	201	235	323	771	433	10	19	236	29	330	426	428	221	240	197	433	360	176	248	228
KO:K00633	0	0	0	0	0	0	0	0	15	0	0	0	0	0	0	0	0	0	15	0	0	0	4	0	0	0	0	0	0	0	0	9	0	0	0
KO:K00634	0	0	0	0	33	0	0	0	6	0	14	0	0	0	0	0	0	0	0	0	68	0	0	0	0	0	5	0	0	0	0	0	0	0	0
KO:K00635	0	0	0	0	104	3	35	0	13	0	18	0	0	0	0	0	10	21	9	0	7	0	0	0	0	5	12	5	36	7	42	4	0	44	4
KO:K00637	0	0	0	0	0	0	0	0	0	0	0	0	0	0	0	0	14	0	0	0	0	0	0	0	0	0	0	0	4	0	0	0	0	0	0
KO:K00638	0	0	0	0	0	0	0	0	0	0	0	0	0	0	0	0	0	0	0	0	0	0	0	0	0	0	13	0	0	0	0	0	0	0	0
KO:K00639	1026	246	107	25	415	67	7	120	442	287	243	4	109	396	0	34	269	182	101	0	0	0	15	0	183	429	239	79	80	107	273	247	18	15	70
KO:K00640	903	267	76	103	209	60	24	72	438	232	232	116	14	157	43	94	176	315	340	235	127	0	31	0	201	396	481	494	208	171	412	292	164	84	405
KO:K00641	618	317	73	263	400	0	26	17	511	159	21	8	94	249	11	64	216	318	291	69	20	0	9	2	241	359	377	85	76	146	320	181	105	218	102
KO:K00643	210	33	3	21	84	0	0	78	150	82	143	5	15	96	0	17	131	109	16	16	0	0	0	0	112	112	353	198	105	174	347	117	10	6	15
KO:K00645	1111	352	69	103	334	473	455	108	1225	318	749	170	254	396	71	123	416	599	494	741	112	0	59	0	323	334	312	268	340	320	477	442	227	25560	171
KO:K00646	0	0	0	0	0	0	0	0	0	0	0	0	0	10	0	0	36	0	0	11	0	0	0	0	0	0	0	0	0	0	0	0	0	0	0
KO:K00647	290	128	8	11	75	0	5	27	277	90	63	23	0	33	0	13	54	83	457	536	0	0	51	0	93	110	137	92	61	47	137	88	7	9	29
KO:K00648	1926	691	456	176	705	595	252	935	853	585	1359	1902	510	446	0	112	439	527	277	382	236	40	10	13	527	788	804	449	561	333	978	559	213	516	265
KO:K00651	50	14	0	4	12	0	6	0	0	4	25	0	0	0	0	0	0	0	0	15	0	0	0	0	9	10	23	0	6	3	10	3	0	0	0
KO:K00652	355	77	19	0	223	0	0	51	378	137	74	0	0	95	0	0	118	79	229	108	108	0	34	0	106	113	144	66	28	42	209	110	9	18	42
KO:K00654	0	0	0	0	0	0	0	0	0	0	0	0	0	0	0	0	0	5	0	0	0	0	0	0	0	0	0	0	34	0	0	0	0	0	4
KO:K00655	1076	119	33	44	210	146	121	88	518	99	86	35	72	123	0	52	61	74	106	126	222	0	0	0	83	255	206	153	302	92	216	246	87	216	137
KO:K00656	525	557	131	0	411	0	13	221	439	386	38	7	14	125	0	0	16	15	56	32	0	19	12	0	211	409	489	38	28	174	789	211	3	24	53
KO:K00657	11	0	0	0	0	0	0	0	11	0	6	0	0	0	0	0	0	0	0	0	0	0	0	0	2	0	23	4	3	0	0	8	0	5	0
KO:K00658	4999	419	85	148	613	660	265	128	1141	325	1121	474	75	441	53	126	318	558	620	886	9	11	68	5	185	581	391	340	492	280	610	658	128	448	151
KO:K00660	5	0	0	9	0	0	0	0	0	0	0	10	0	0	0	0	0	0	0	0	0	0	0	0	0	0	0	0	0	0	0	0	0	0	0
KO:K00661	4	0	0	4	46	15	0	6	115	23	21	0	0	0	0	9	0	0	0	0	0	0	0	0	0	5	8	11	9	10	12	49	0	18	4
KO:K00662	5	0	5	0	0	0	0	0	18	0	0	0	0	0	0	0	0	8	7	9	0	0	0	0	5	7	4	6	35	0	0	0	0	5	97
KO:K00663	13	0	0	0	57	0	0	0	17	0	0	0	0	191	0	5	23	21	10	0	0	0	0	0	0	33	11	24	0	4	0	9	11	0	0
KO:K00665	86	0	0	0	0	0	85	0	15	5	0	0	85	0	0	18	0	0	4	0	0	0	0	0	0	0	0	0	0	0	0	7	0	0	0
KO:K00666	1037	813	109	77	1255	228	268	73	23177	469	709	54	74	350	32	39	240	238	1208	60577	0	2	86	10	403	452	599	234	167	422	1079	267	204	215	182
KO:K00667	3	0	0	0	0	0	42	0	4	0	46	106	0	0	12	0	0	0	0	20	0	0	0	0	0	0	0	0	87	0	0	0	0	118	0
KO:K00668	5	0	0	0	6	0	9	0	0	0	0	226	0	0	0	0	8	0	0	26	0	0	0	0	0	0	0	0	99	0	0	3	0	151	0
KO:K00671	0	0	0	0	0	0	0	0	0	0	0	0	0	0	0	0	0	0	0	0	0	0	0	0	0	0	0	0	3	0	0	0	0	0	0
KO:K00672	7	6	0	0	0	0	0	0	29	6	0	0	13	14	0	0	4	0	0	5	0	0	0	0	0	0	0	7	0	0	0	21	9	0	6
KO:K00673	61	122	0	0	15	0	0	0	27	0	0	0	0	0	0	0	0	0	345	68	0	0	41	0	7	4	18	0	0	0	13	15	0	4	0
KO:K00674	251	117	13	0	168	0	0	8	161	80	83	13	0	13	0	0	5	59	136	63	64	0	24	0	113	238	147	75	62	72	189	141	3	94	29
KO:K00675	13	10	0	0	10	0	6	6	11	0	0	0	12	9	0	0	0	0	13	34	0	0	0	0	0	15	6	16	14	0	0	12	9	14	16
KO:K00677	775	275	51	62	249	0	42	40	290	158	7	20	40	216	0	64	153	175	184	159	61	4	30	0	158	244	225	139	107	113	299	223	106	111	172
KO:K00680	84	0	0	0	31	0	0	0	193	27	0	0	0	10	0	0	16	33	15	23	0	0	0	0	22	34	12	17	14	19	50	159	10	0	50
KO:K00681	1089	436	233	39	448	25	21	139	7128	359	69	88	263	8996	47	95	65	252	333	184	0	13	27	2	481	646	536	300	263	252	491	433	124	239	445
KO:K00682	0	0	0	0	0	0	0	0	0	0	0	0	0	0	0	0	0	0	0	0	0	0	0	0	0	0	0	0	0	6	0	0	0	0	0
KO:K00683	13	24	12	0	22	0	0	0	0	0	0	0	0	20	0	7	0	8	6	0	0	0	0	0	0	0	4	2	0	0	12	0	2	0	0
KO:K00684	67	82	12	18	52	0	0	0	51	47	44	7	0	59	0	15	26	58	98	33	0	0	5	0	41	48	48	290	200	2	75	43	196	23	725
KO:K00685	115	159	12	10	57	0	0	40	94	104	61	0	51	70	0	10	43	38	96	154	0	4	5	3	26	41	96	36	6	57	115	39	11	0	49
KO:K00686	0	7	0	0	0	0	0	0	0	0	0	15	0	0	0	0	0	0	0	19	0	0	0	0	0	0	0	0	0	0	0	0	0	24	0
KO:K00688	3113	603	195	39	951	127	124	476	1839	597	347	426	217	1009	13	184	377	439	328	542	119	0	27	11	354	2120	1491	514	422	213	22078	1520	163	404	290
KO:K00689	0	0	0	0	0	0	0	0	0	0	0	0	0	0	0	0	0	0	0	6	0	0	0	0	0	0	0	0	0	0	0	0	0	0	0
KO:K00690	16	0	4	11	16	0	0	0	0	0	0	3	0	31	0	8	8	6	0	35	0	0	0	0	15	0	0	15	5	0	0	0	17	3	29
KO:K00691	31	0	8	0	10	0	0	7	5	0	0	0	0	0	0	0	0	0	0	0	0	0	0	0	0	6	0	0	0	0	7	0	0	0	0
KO:K00692	0	0	0	40	0	21	0	0	0	0	106	24	0	0	0	0	0	0	0	78	0	0	0	0	0	0	0	0	8	0	0	0	0	0	0
KO:K00693	0	0	0	0	3	0	0	0	0	0	0	14	0	0	0	0	0	0	0	0	0	0	0	0	0	0	0	0	28	0	25	0	9	7	10
KO:K00694	21	6	0	5	143	121	96	0	35	21	41	7	21	19	20	50	27	7	235	160	0	0	8	10	0	4	25	46	26	12	10	5	51	59	28
KO:K00695	0	7	0	0	0	0	0	0	0	0	9	46	0	0	0	4	0	0	5	17	0	0	0	0	0	0	0	0	0	0	0	0	4	4	3
KO:K00696	102	0	0	10	25	11	0	0	19	9	0	0	0	54	0	10	89	182	117	13	0	0	0	0	20	0	16	70	0	14	15	18	0	0	3
KO:K00697	2352	839	217	1020	3441	377	745	324	871	1202	367	434	354	1339	750	1760	1505	2052	1488	1372	37	35	54	155	212	1201	410	1537	1827	223	783	517	1680	1135	3036
KO:K00698	13	0	17	6	0	0	71	0	34	8	0	165	0	44	0	0	22	30	0	22	0	0	0	6	0	5	0	0	166	0	6	19	10	156	0
KO:K00700	619	186	33	222	367	229	384	85	269	2249	236	260	46	310	33	287	274	375	428	9318	11	5	7	41	63	260	147	529	461	81	326	139	635	399	809
KO:K00702	6	0	0	0	0	0	0	5	42	34	0	0	0	4	0	0	0	0	0	5	0	0	0	0	4	2	8	4	0	8	27	5	0	0	0
KO:K00703	1459	341	70	80	669	0	45	155	997	584	149	116	149	1017	0	178	616	480	336	434	126	0	31	16	254	446	611	191	114	850	22093	446	70	66	120
KO:K00705	157	77	24	8	97	39	57	13	44	43	0	24	15	98	0	18	3	48	30	46	0	0	0	15	29	82	353	680	285	59	117	41	16	102	76
KO:K00706	0	0	0	0	0	0	59	0	0	0	0	335	0	9	0	0	9	21	0	22	0	0	0	0	0	0	0	0	65	0	0	0	9	107	0
KO:K00712	0	0	0	3	0	0	0	0	0	0	0	0	0	0	0	0	0	0	0	0	0	0	0	0	0	0	0	3	0	0	0	0	0	0	0
KO:K00720	38	5	0	16	8	33	18	0	0	0	44	36	0	0	59	47	28	48	19	90	0	6	0	20	37	46	13	165	126	11	0	7	38	65	303
KO:K00721	768	175	60	60	153	70	76	27	221	124	118	37	29	261	26	106	212	246	175	134	81	10	12	10	115	277	232	224	212	70	272	93	135	235	236
KO:K00728	0	0	0	0	0	0	30	0	0	0	0	27	0	0	0	0	0	0	0	0	0	0	0	0	0	0	0	0	77	0	5	0	0	43	4
KO:K00729	18	17	13	0	21	0	0	9	25	6	0	0	0	55	0	11	29	19	15	23	0	0	0	0	8	15	10	22	14	4	16	36	173	17	8
KO:K00730	0	0	0	0	0	0	0	0	0	0	0	0	0	0	0	0	0	0	0	0	0	0	0	0	0	0	0	0	9	0	0	0	0	0	0
KO:K00737	0	0	0	0	0	0	0	0	0	15	0	0	0	0	0	0	0	0	0	0	0	0	0	0	0	0	0	0	0	0	0	0	0	0	0
KO:K00748	255	84	47	55	96	35	12	12	171	51	14	17	15	135	0	37	113	174	96	30	179	0	5	0	82	135	101	108	119	57	77	71	51	81	99
KO:K00749	7	0	0	0	0	0	0	0	0	0	0	33	0	8	0	0	0	0	0	0	0	0	0	0	0	0	0	0	34	0	0	0	0	18	0
KO:K00752	90	33	29	33	10	86	23	8	33	32	57	0	13	26	18	72	274	208	17	54	0	5	0	31	9	23	6	75	18	5	0	6	55	64	38
KO:K00754	20	32	3	14	11	0	12	0	17	46	0	0	0	6	0	15	24	10	13	11	0	0	0	0	5	27	56	31	15	12	46	31	21	3	22
KO:K00756	24	0	0	0	5	0	0	0	38	38	23	8	0	10	0	0	0	8	14	26	0	0	0	0	0	5	5	5	10	7	31	0	0	13	11
KO:K00757	100	65	40	12	11	0	0	136	246	111	66	91	64	127	0	30	111	86	87	105	0	0	3	0	15	40	20	18	10	6	28	144	0	8	0
KO:K00758	28	9	0	0	29	20	7	0	6	6	50	18	0	17	0	0	0	0	19	7	0	0	0	0	0	6	48	7	2	15	7	0	0	26	0
KO:K00759	330	180	33	35	213	26	11	763	139	124	101	27	18	123	0	43	39	60	190	144	143	0	22	0	74	117	236	77	147	75	88	88	98	128	164
KO:K00760	7197	134	21	79	137	156	125	174	97	24926	151	108	25	38517	0	7785	2328	31067	31	10480	4	6	0	0	59	84	170	138	4285	53	207	117	2460	3082	115
KO:K00761	293	27	10	38	38	36	0	3	65	25	80	16	0	16	0	11	10	28	58	70	0	0	13	0	19	54	33	61	91	24	28	75	8	86	18
KO:K00762	348	215	112	11	168	74	43	31	443	215	89	77	40	249	0	61	707	358	165	321	46	3	13	4	280	416	266	149	105	178	1406	113	38	55	137
KO:K00763	461	38	29	0	159	7	8	29	131	100	41	27	36	28	0	12	53	19	74	114	0	0	7	0	26	357	248	49	31	60	53	75	11	23	25
KO:K00764	3110	884	269	436	984	565	216	276	2661	705	862	390	200	789	53	416	1155	1264	660	749	69	17	28	39	498	1114	783	769	518	457	867	1223	346	587	563
KO:K00765	768	165	42	122	262	133	198	22	483	191	346	109	64	239	39	208	222	242	285	203	81	4	0	5	150	360	198	211	344	112	173	238	213	254	259
KO:K00766	267	959	32	6	172	28	11	12	169	63	29	0	39	70	0	31	39	44	91	27	215	0	14	0	28	217	106	91	50	58	104	135	27	57	49
KO:K00767	209	106	8	4	96	39	0	5	92	18	77	58	16	21	15	4113	94	28	72	188	161	0	19	4	44	76	97	166	80	43	73	45	112	75	150
KO:K00768	13	17	13	0	19	57	0	5	0	4	22	56	42	49	0	21	12	0	12	0	43	0	0	0	34	39	59	22	49	39	28	19	0	70	13
KO:K00769	25	10	0	0	12	0	0	0	0	15	0	0	0	0	0	0	0	5	0	0	0	0	0	0	27	21	61	26	0	50	57	0	0	0	3
KO:K00772	112	86	16	0	170	0	0	27	68	61	28	11	13	77	0	40	13	33	50	33	0	0	0	0	65	75	71	51	38	9	94	50	16	33	49
KO:K00773	293	68	19	11	122	125	13	37	148	54	126	17	18	126	0	15	50	80	115	72	108	0	22	0	51	96	125	70	41	29	146	109	75	43	49
KO:K00777	198	10	0	16	30	0	0	13	57	0	9	21	0	4	0	9	0	12	0	39	0	4	0	0	0	37	64	38	12	0	0	49	5	29	0
KO:K00782	154	16	0	60	29	27	22	7	14	31	0	0	12	5	0	69	0	11	51	74	0	0	0	0	28	52	42	102	97	12	47	0	59	40	109
KO:K00783	241	50	33	48	41	57	0	0	85	77	176	25	62	28	0	47	20	95	277	28	0	0	19	0	54	82	76	111	21	109	47	104	10	5	197
KO:K00784	465	46	10	29	30	9	0	13	121	111	0	0	92	29	0	78	79	58	66	32	0	0	0	9	44	143	110	44	60	12	48	5418	58	82	51
KO:K00786	109	48	4	7	0	0	0	8	20	33	27	5	0	51	0	19200	48	31	27	17	0	0	4	0	11	68	24	10	20	5	47	12	20	10	28
KO:K00787	0	0	0	0	0	0	11	0	0	0	0	0	0	0	0	0	0	0	0	0	0	0	0	0	0	0	0	0	9	0	0	0	0	3	0
KO:K00788	163	103	31	28	62	6	26	22	146	23	0	6	24	69	0	60	81	16	93	58	124	0	14	0	105	103	134	179	126	29	85	122	63	57	131
KO:K00789	8685	2585	940	526	3483	559	518	1275	5268	3828	1252	1017	1261	3239	188	384	42542	2573	1209	1575	208	22	108	36	1862	8023	2367	1229	932	1796	3532	2712	359	833	752
KO:K00790	647	535	22	51	194	438	175	46	429	176	717	326	33	85	0	84	160	224	397	563	89	0	39	3	169	244	254	317	315	204	134512	245	94	294	155
KO:K00791	303	108	24	6	69	0	18	7	202	83	0	8	0	41	7	12	0	56	202	111	0	0	13	0	10	12	82	73	39	51	59	149	26	13	65
KO:K00793	328	261	32	18	148	19	15	11	203	101	256	109	10	105	0	64	159	170	297	121	72	0	25	5	188	180	150	159	76	85	135	92	41	135	85
KO:K00794	384	128	53	27	86	0	11	53	175	143	102	98	42	52	0	45	55	93	159	124	53	3	13	7	144	217	209	106	73	90	175	163	47	34	135
KO:K00795	85	35	4	0	17	7	0	0	84	16	0	5	7	20	0	4	0	8	11	14	0	0	2	0	26	62	29	12	0	35	97	103	5	3	40
KO:K00796	517	202	3	6	214	0	27	29	334	93	92	22	12	104	7	8	109	337	393	110	9	0	98	11	120	247	352	185	204	84	297	16660	85	110	302
KO:K00797	797	598	180	17	333	0	17	173	325	380	78	98	121	302	0	51	208	124	368	543	0	23	45	0	367	371	415	132	219	270	412	268	51	42	140
KO:K00798	197	52	24	56	56	20	31	1034	177	67	81	27	159	82	17	75	141	52	57	80	0	0	0	0	72	87	297	33	33	37	86	230	24	50	56
KO:K00799	1525	706	207	119	966	60	13	176	1070	499	293	98	108	321	29	72	504	959	508	276	0	10	29	6	713	528	551	363	121	426	1135	505	206	39	317
KO:K00800	1433	1123	124	145	961	117	121	159	12564	837	164	62	145	285	58	127	94	317	457	145	226	11	95	3	444	586	472	253	296	398	1033	425	245	178	384
KO:K00801	21	11	0	21	18	8	0	12	68	77	20	6	50	8	0	20	5	0	4	15	0	0	0	0	17	44	12	70	49	13	0	34	51	31	107
KO:K00803	29	33	8	13	46	0	0	13	13	8	0	0	41	7	0	25	8	0	21	24	0	0	0	0	15	15	17	21	43	13	7	19	20	19	33
KO:K00805	6	6	0	8	36	159	25	0	0	27	269	24	0	0	0	0	0	0	3	18	0	0	0	0	0	14	11	31	78	7	20	11	0	94	0
KO:K00806	1160	372	106	76	372	0	61	114	644	254	116	62	104	358	16	154	192	322	269	155	44	5	31	3	345	445	398	262	168	239	589	414	168	124	291
KO:K00808	387	101	74	27	101	0	0	0	104	90	0	29	106	112	0	13	78	132	90	12	0	11	0	14	95	113	102	77	25	46	154	48	19	10	50
KO:K00809	745	154	97	18	372	21	0	102	396	265	82	0	124	270	0	81	134	162	96	94	138	0	14	6	53	218	166	94	32	159	143	185	32	56	90
KO:K00812	1167	312	97	54	387	0	0	47	582	377	68	0	99	269	0	193	101	212	240	132	101	7	10	6	292	384	410	276	154	144	349	324	65	35	158
KO:K00813	99	11	0	0	63	0	0	0	89	28	0	0	0	48	0	0	22	29	9	0	0	0	0	2	6	40	0	8	0	5	27	40	0	0	0
KO:K00814	0	0	0	0	0	0	0	0	0	0	0	0	0	0	0	0	0	0	0	9	0	0	0	0	0	0	0	0	15	0	0	0	0	7	0
KO:K00816	0	0	0	0	0	0	0	0	5	0	0	0	0	0	0	0	0	0	0	0	0	0	0	0	0	0	0	0	0	0	0	0	0	0	0
KO:K00817	1331	900	554	51	1152	93	56	421	1424	891	250	65	510	743	13	106	391	472	625	199	1708	53	55	13	390	616	501	247	194	527	561	577	92	110	193
KO:K00818	746	397	68	5	730	29	31	6	358	358	66	19	68	137	0	21	129	161	60	45	143	0	0	0	298	426	283	155	114	247	820	170	18	97	83
KO:K00819	347	61	11	6	78	44	45	19	195	19	19	7	24	78	0	4	87	147	62	35	0	0	0	2	63	140	137	61	62	48	49	125	20	38	55
KO:K00820	2065	524	167	279	707	293	407	200	1042	787	800	610	358	582	88	601	842	801	654	1078	353	2	2	33	364	1039	705	619	730	457	775	635	435	767	626
KO:K00821	611	158	12	5	239	18	14	12	368	137	58	43	0	141	0	6	108	247	274	106	0	0	44	0	85	542	143	158	49	68	245	250	7	5	19
KO:K00822	624	871	29	0	397	0	0	30	574	1872	22	2	38	161	0	21	30	180	920	66	0	0	385	0	295	313	164	33	31	982	550	316	9	11	59
KO:K00823	272	72	18	15	84	17	4	16	97	105	124	54	4	93	0	7	61	63	35	64	0	7	0	4	40	109	71	29	31	21	84	40	16	41	52
KO:K00824	295	116	11	9	65	9	0	5	84	34	41	0	7	92	0	11	33	69	51	0	0	0	4	0	54	128	4534	41	32	23	131	52	15	3	85
KO:K00826	12966	1330	7447	40096	1682	363	304	499	30397	1575	47632	332	4898	21366	226	9100	1315	25470	1106	52687	152	74	3606	1820	6028	13492	12218	16465	26115	38793	1545	1640	13513	841	39231
KO:K00827	22	3	0	0	7	0	0	0	23	12	0	0	0	0	0	0	0	0	0	0	0	0	0	0	0	4	10	0	0	0	14	0	6	4	0
KO:K00829	0	2	0	0	0	0	0	0	0	0	0	0	0	0	0	0	0	0	0	0	0	0	0	0	0	0	0	0	0	0	0	0	0	0	0
KO:K00830	1993	333	334	165	998	148	70	359	1074	312	137	32	1070	863	83	218	677	589	268	301	0	32	38	19	283	842	439	278	145	421	619	556	102	90	237
KO:K00831	1260	331	42	44	535	58	33	79	550	176	336	80	49	188	0	21	232	195	232	261	0	3	15	3	173	403	322	233	256	147	565	370	25	165	123
KO:K00832	480	448	35	29	198	0	0	39	417	552	24	26	0	48	0	0	36	96	777	143	0	0	107	0	70	171	172	37	26	57	420	218	5	7	29
KO:K00833	60	4	0	0	30	0	0	0	73	0	13	0	0	3	0	5	17	4	12	20	15	0	4	0	0	26	34	23	14	26	31	32	2	28	15
KO:K00835	13	3	0	0	13	0	0	0	0	0	0	0	0	0	0	0	0	0	0	0	0	0	0	0	0	0	0	0	0	0	0	0	0	0	0
KO:K00836	19	0	0	6	83	86	53	5	16	0	99	159	0	0	0	0	0	0	0	77	0	0	0	0	0	0	0	0	147	0	25	12	16	305	0
KO:K00837	229	177	42	8	94	65	106	0	105	86	120	122	97	174	0	40	135	53	45	13	39	0	0	0	104	140	170	95	139	170	138	90	64	118	152
KO:K00839	16	32	4	0	6	0	0	13	5	5	17	0	23	8	0	13	17	18	0	0	0	0	0	0	7	0	16	9	18	15	36	0	16	9	33
KO:K00841	5	0	0	0	0	15	0	0	0	0	12	0	0	0	0	0	0	0	0	15	0	0	0	0	0	0	6	0	0	0	0	0	0	4	0
KO:K00842	0	0	0	0	0	0	0	0	0	0	10	0	0	0	0	0	0	0	0	0	0	0	0	0	0	0	0	0	0	0	0	0	0	0	0
KO:K00844	29	0	0	0	0	0	10	0	0	0	0	7	0	0	0	0	0	0	0	0	0	0	0	0	0	0	0	0	9	0	88	0	0	5	0
KO:K00845	199	110	28	95	47	53	35	47	91	25	89	0	35	128	0	75	68	54	175	119	90	0	8	0	139	935	252	164	430	94	75	68	145	234	532
KO:K00846	0	0	0	0	0	0	0	0	0	0	0	0	0	0	0	0	0	0	0	0	0	0	0	0	0	0	0	0	0	0	0	0	4	0	0
KO:K00847	385	15	11	0	25	0	0	0	33	6	0	10	0	28	0	12	19	4	0	75	0	0	0	0	22	64	50	18	28	12	134	0	14	29	59
KO:K00848	73	15	9	0	9	0	0	0	35	6	0	0	0	10	0	3	0	0	0	9	0	0	0	0	3	854	13	0	4	4	0	19	0	4	0
KO:K00849	36	4	0	0	32	19	68	0	0	9	0	12	0	5	0	3	0	57	0	60	0	0	0	0	3	17	13	4	60	19	4	6	36	15	69
KO:K00850	1421	221	64	82	580	34	33	82	535	330	188	102	64	475	52	80	351	361	142	205	209	0	2	7	102	688	606	5625	3273	167	418	408	118	269	253
KO:K00851	13439	18	9	0	9	0	18	0	4	9	18	45	0	0	0	4	25	0	28	473	0	0	0	0	12	8	16	17	20	9	66	14	99	62	0
KO:K00852	50	11	8	0	25	0	6	0	0	0	16	13	30	31	14	54	43	57	41	8	0	7	7	0	20	19	34	30	17	0	23	9	10	22	24
KO:K00853	11	3	5	0	0	0	0	0	13	0	0	0	0	0	0	0	0	15	0	0	0	0	0	0	7	6	6	0	4	4	0	0	4	0	0
KO:K00854	44	8	6	0	28	0	0	0	0	8718	32	0	0	33	0	0	0	0	14	11	0	0	0	4	29	52	76	23	0	4	27	5	5	45	25
KO:K00855	297	27	11	7	135	0	0	17	83	42	0	0	0	74	0	4	95	98	20	7	0	0	0	0	98	166	56	0	0	32	49	42	6	0	14
KO:K00856	436	141	31	16	231	15	91	108	210	127	109	154	39	74	0	6	169	168	19	74	0	0	7	0	226	178	130	65	75	192	256	100	5	98	23
KO:K00857	294	75	23	0	105	54	24	48	117	75	18	28	0	71	0	4	72	96	52	91	0	0	5	3	19	77	45	46	4	35	45	52	0	8141	30
KO:K00858	315	150	64	42	94	9	17	53	143	87	71	0	74	77	0	97	66	90	98	24	39	0	0	5	73	123	120	94	111	37	133	97	70	67	123
KO:K00859	307	82	31	17	266	37	40	0	110	46	64	9	17	54	0	16	30	57	63	61	104	0	3	0	90	111	115	166	90	118	61	55	35	80	135
KO:K00860	583	15	5	32	81	176	23	11	336	32	168	12	17	53	17	32	17	140	44	92	0	0	7	0	79	733	169	53	28	19	35	176	13	102	27
KO:K00862	0	0	0	0	0	0	0	0	0	0	0	0	0	5	0	0	0	0	0	0	0	0	0	0	0	0	0	0	0	0	0	0	0	0	0
KO:K00863	0	96	0	0	0	0	7	0	8	0	11	88	0	15	0	0	0	0	0	0	0	0	0	0	0	0	11	8	0	0	0	0	0	0	0
KO:K00864	468	162	32	9	364	321	61	62	241	116	558	309	87	147	0	43	85	132	312	277	0	0	73	4	153	280	290	114	168	56	324	133	17	53	94
KO:K00865	9	0	0	0	0	0	4	0	0	11	0	0	0	0	0	0	0	0	16	0	0	0	0	0	0	10	0	2	80	4	2	0	3	7	7
KO:K00867	61	3	8	0	60	0	0	4	22	0	0	13	10	44	0	10	3	25	5	6	0	0	0	0	6	18	7	32	19	18	19	25	0	24	9
KO:K00868	17	11	8	26	23	0	0	0	22	14	57	0	0	13	0	13	19	0	0	10	0	0	0	0	7	33	4	27	50	12	8	0	0	16	15
KO:K00869	54	4	0	0	0	0	0	17	35	20	0	17	0	0	0	0	0	6	0	0	0	0	0	0	0	4	0	4	0	16	0	31	0	0	0
KO:K00872	340	22	12	5	118	104	135	23	154	82	67	0	0	229	0	15	117	163	47	155	57	0	0	3	4	130	33	28	60	91	92	126	3	30	23
KO:K00873	1268	509	106	73	343	256	105	12535	436	140	470	92	42	246	0	74	62	169	404	439	0	4	34	15	170	656	662	186	285	367	325	258	155	285	111
KO:K00874	94	6	44	14	46	0	12	25	36	37	20	0	0	39	0	3	0	0	3	3	0	0	3	0	49	24	34	67	95	32	40	26	87	86	37
KO:K00875	0	0	0	0	0	0	0	0	0	0	0	0	0	0	0	0	0	0	0	0	0	0	0	0	5	4	0	10	0	0	0	0	0	0	0
KO:K00876	279	67	0	0	51	0	4	32	21	28	13	0	0	15	0	18	68	16	13	175	0	0	6	2	110	166	155	15	35	40	43	17	9	27	33
KO:K00877	0	0	0	0	0	0	0	0	0	0	0	0	0	0	0	0	0	0	0	0	0	0	0	0	0	0	0	0	0	0	0	0	0	5	0
KO:K00878	0	7	0	0	0	0	0	0	0	0	13	0	0	0	0	0	0	0	0	0	0	0	0	0	0	0	26	14	0	65	37	0	0	0	0
KO:K00880	0	0	0	0	0	0	0	0	0	0	0	0	0	0	0	0	0	0	0	0	0	0	0	0	0	0	4	0	0	0	0	0	0	0	0
KO:K00882	12	0	0	32	37	64	59	0	0	0	78	161	0	0	0	0	0	11	6	137	5	0	0	0	0	0	0	44	255	11	26	4	75	118	63
KO:K00883	0	0	0	0	0	0	0	0	0	0	0	0	0	6	0	0	0	0	0	0	0	0	0	0	3	0	3	0	0	5	26	0	0	0	4
KO:K00884	0	0	0	0	0	0	0	0	0	0	0	0	0	0	0	0	0	0	0	9	17	0	0	0	6	0	0	0	0	0	9	0	0	0	0
KO:K00886	87	63	53	34	34	64	41	6	44	11	89	0	47	70	0	40	50	18	29	74	0	0	0	0	89	118	57	118	629	52	52	28	69	221	122
KO:K00887	0	0	0	0	0	0	0	0	0	0	0	0	0	0	0	0	0	0	0	6	0	0	0	0	0	0	0	0	0	0	0	0	0	0	0
KO:K00888	0	0	0	0	0	0	0	0	7	0	0	0	0	0	0	0	0	0	0	0	0	0	0	0	0	0	0	0	15	0	0	0	0	0	0
KO:K00891	73	67	7	21	87	0	67	3	156	24	57	0	0	9	8	27	5	14	86	56	50	0	5	0	33	43	30	71	53	15	71	77	38	66	73
KO:K00892	0	7	0	0	0	0	0	0	0	0	0	0	0	0	0	0	0	0	0	0	0	0	0	0	0	0	0	0	0	0	0	0	0	0	0
KO:K00894	0	0	0	0	0	0	0	0	0	8	0	0	0	0	0	0	0	0	0	0	0	0	0	0	0	0	0	0	6	0	0	0	0	8	0
KO:K00895	0	0	0	0	0	0	0	0	0	0	0	0	0	0	0	0	0	0	0	0	0	0	0	0	0	0	11	0	4	10	13	0	0	0	0
KO:K00898	0	0	0	0	0	0	0	0	0	8	0	6	0	0	0	0	0	0	0	0	0	0	0	0	0	0	0	0	7	0	0	0	0	4	0
KO:K00899	0	0	0	0	8	11	0	0	0	0	0	0	0	12	0	0	0	0	0	45	0	0	0	0	0	0	0	0	0	0	0	0	0	0	0
KO:K00900	0	0	0	0	0	0	0	0	0	0	0	0	0	0	0	0	0	0	0	0	0	0	0	0	0	0	0	0	9	0	0	0	0	0	0
KO:K00901	93	57	9	0	9	0	0	14	21	3	9	8	0	0	0	0	3	8	89	31	0	0	4	0	14	36	61	6	0	4	24	5	0	0	25
KO:K00903	5	11	0	0	0	0	0	0	0	12	0	0	0	0	0	0	0	0	0	0	0	0	0	0	0	0	0	0	0	0	0	0	0	0	0
KO:K00906	225	243	6	4	27	0	12	6	67	47	0	0	0	12	0	18	56	71	162	28	0	0	0	0	73	42	94	18	7	6	166	33	7	8	74
KO:K00912	40	31	3	0	13	0	0	5	47	18	7	23	12	16	0	0	0	0	146	32	57	0	0	0	28	51	58	60	13	37	39	25	24	0	10
KO:K00914	0	0	0	0	0	0	0	0	0	0	0	0	0	0	0	0	0	0	0	0	0	0	0	0	0	0	0	0	0	0	0	0	3	0	0
KO:K00917	0	0	0	0	0	9	0	0	0	0	0	0	0	0	0	0	0	4	0	8	0	0	0	0	0	0	0	0	4	0	0	4	0	0	0
KO:K00919	1524	853	276	69	853	0	95	132	787	967	72	31	397	476	13	117	173	322	680	265	63	7	88	24	831	2711	668	500	307	699	1250	685	188	146	382
KO:K00921	0	0	0	0	0	0	0	0	0	0	0	0	0	0	8	0	0	0	0	0	0	0	0	0	0	0	0	0	0	0	0	0	0	0	0
KO:K00922	0	0	0	0	0	0	0	0	0	5	0	0	0	0	0	0	0	0	0	0	0	0	0	0	0	0	0	0	0	0	0	0	0	0	0
KO:K00924	2212	320	99	177	1024	0	7	52	333	374	13	8	253	174	30	18	84	191	135	136	0	4	4	0	1372	157	133	165	577	4064	345	225	92	130	160
KO:K00925	520	374	39	9	204	128	10	0	178	86	106	0	43	151	0	3	79	32	145	4	72	0	19	0	66	607	522	135	74	88	245	131	5	43	23
KO:K00926	110	112	11	0	55	0	41	25	149	36	0	15	0	25	0	12	3	0	106	126	0	0	0	0	50	175	174	35	48	41	79	49	20	46	20
KO:K00927	980	243	73	54	303	390	143	76	492	208	699	440	37	124	52	51	180	353	264	443	118	2	6	0	266	697	427	338	363	151	510	290	54	294	189
KO:K00928	870	436	59	57	438	288	159	48	596	308	567	212	48	264	8	143	238	247	244	570	137	9	48	3	160	549	468	446	338	187	490	313	96	429	555
KO:K00929	0	0	0	0	0	0	0	0	0	0	9	0	0	0	0	0	0	0	0	0	0	0	0	0	0	0	8	0	0	0	0	0	0	0	0
KO:K00930	2710	287	43	127	762	0	49	550	850	165	192	43	12	345	0	28	226	492	334	266	66	0	10	0	155	1316	834	499	149	100	381	534	60	256	135
KO:K00931	368	196	50	64	289	26	19	47	141	47	23	71	64	109	0	19	64	70	99	99	133	0	0	0	161	213	180	191	251	130	341	85	108	225	141
KO:K00933	14	0	0	0	77	0	0	0	17	0	0	5	0	0	0	0	0	0	0	0	0	0	0	0	0	0	0	0	6	5	69	4	0	0	0
KO:K00934	0	0	0	0	0	0	0	0	0	0	0	0	0	0	0	0	0	0	0	0	0	0	0	0	0	0	0	0	6	0	0	0	0	0	0
KO:K00936	2656	1045	362	587	1148	235	253	367	1270	1628	489	221	276	874	293	723	948	1015	1105	1063	7	11	2	36	604	1626	804	824	731	602	983	688	546	513	1016
KO:K00937	1056	308	194	98	615	6	52	190	745	599	441	137	118	515	28	221	518	434	370	588	193	0	12	4	359	1550	510	412	243	190	2508	441	99	153	373
KO:K00938	0	0	0	0	7	0	0	0	0	0	0	0	0	0	0	0	0	0	0	0	0	0	0	0	0	0	9	0	0	0	18	7	0	0	0
KO:K00939	1985	836	240	204	501	1516	196	260	1070	1013	1962	373	229	493	31	139	608	592	520	822	94	6	48	6	618	1031	891	660	389	392	938	716	104	444	247
KO:K00940	1557	537	139	76	613	254	113	161	717	514	410	177	61	260	0	161	193	300	345	272	108	5	57	8	343	539	556	208	267	380	982	548	83	148	234
KO:K00941	243	130	29	56	62	14	33	22	150	62	16	5	28	38	0	23	73	65	101	74	113	3	9	0	37	176	194	99	127	54	165	53	56	79	103
KO:K00942	1380	662	134	57	705	310	332	126	743	475	277	289	86	480	39	70	306	424	294	480	238	20	26	5	400	5508	504	212	313	310	696	449	74	331	172
KO:K00943	1365	136	45	38	248	4	16	55	202	208	6	6	40	103	0	110	103	433	159	71	99	0	13	2	51	201	164	111	82	96	191	100	55	107	98
KO:K00945	1648	847	181	67	416	79	27	95	760	499	179	108	134	112	48	61	41	353	638	129	258	7	142	11	595	816	645	261	160	277	873	511	79	103	135
KO:K00946	3210	1578	284	0	3867	14	20	12	2937	2660	4775	2750	321	1232	0	21	4494	1109	124	1055	89	0	960	0	50	1150	1158	621	992	706	1415	1257	145	1138	469
KO:K00947	14	12	18	0	0	0	10	0	3	0	5	0	0	21	0	10	0	0	7	8	0	0	0	0	43	4	33	14	0	0	9	11	6	8	7
KO:K00948	26239	2214	594	337	7300	386	234	666	2853	2464	975	392	668	1586	190	323	1501	1691	1251	1056	134	29	193	20	2309	2409	1793	924	737	1451	2709	1877	356	506	709
KO:K00949	19	0	0	0	0	0	0	0	0	0	0	6	0	5	0	0	0	0	0	0	0	0	0	0	0	4	6	14	12	19	2	0	0	0	7
KO:K00950	104	56	14	4	59	119	91	6	82	58	98	131	33	52	20	7	32	67	101	107	32	5	13	0	82	68	42	65	87	50	30	38	42	162	28
KO:K00951	1869	487	322	341	1075	284	165	230	1253	556	456	230	208	836	44	422	746	579	494	675	132	14	41	13	379	742	604	658	556	360	808	728	522	478	802
KO:K00952	0	0	3	0	0	0	0	0	0	0	0	0	0	0	0	6	0	0	0	0	0	0	0	0	0	0	0	0	0	0	0	0	0	0	0
KO:K00953	0	20	0	0	0	0	0	0	5	0	0	0	0	0	0	0	0	0	14	0	0	0	0	0	0	0	0	0	6	4	10	5	5	0	0
KO:K00954	425	201	87	31	181	19	85	4	195	146	98	24	57	115	0	60	102	71	113	265	72	0	6	0	83	197	235	191	105	108	187	180	52	95	123
KO:K00955	1036	256	28	192	292	268	172	30	420	120	664	220	0	201	114	119	183	393	344	166	29	0	7	10	96	350	307	295	188	59	186	324	145	170	104
KO:K00956	754	172	19	159	312	376	216	0	624	300	645	265	25	108	114	93	170	268	103	161	24	0	0	7	68	257	119	226	188	100	392	337	70	209	14
KO:K00957	2291	423	51	214	812	259	154	59	970	556	607	339	12	603	45	168	787	808	329	442	27	0	37	5	285	980	501	551	285	118	546	724	137	388	158
KO:K00958	1527	181	45	69	433	266	50	118	549	88	269	95	35	277	0	57	299	291	64	206	46	0	0	4	292	484	353	239	167	158	218	305	27	154	73
KO:K00960	0	0	0	0	0	0	0	0	0	0	0	8	0	0	0	0	0	0	0	0	0	0	0	0	0	0	0	0	0	6	0	0	0	0	0
KO:K00962	16690	5384	1834	2031	6780	3349	1233	6113	18674	6793	7041	2097	1913	4252	847	1221	5621	5619	3105	3751	93	61	333	110	4680	6075	5210	4692	2891	3119	7787	4496	1244	2149	1842
KO:K00963	609	323	179	930	1657	42	93	72	357	444	209	247	27	3288	31	1914	7640	1383	195	453	11	4	9	14	259	557	1008	898	243	228	1194	183	128	1679	206
KO:K00965	144	35	75	33	57	0	0	11	60	23	14	0	0	69	0	74	38	61	68	56	3	0	0	0	69	37	134	68	75	40	88	42	13	46	109
KO:K00966	47	37	6	0	51	0	33	8	25	135	9	30	0	13	0	47	5	102	95	44	0	0	5	0	4	11	0	13	53	7	73	10	0	18	16
KO:K00968	0	0	0	0	0	0	0	0	0	0	0	0	0	0	0	4	0	0	0	0	0	0	0	0	0	0	0	0	7	0	0	0	0	11	0
KO:K00969	483	152	53	48	180	168	57	71	302	176	252	148	67	109	16	136	196	213	219	257	0	3	64	7	68	87	121	158	199	83	59	181	67	141	69
KO:K00970	3335	136	15	40	140	0	0	3	834	35	33	90	22	157	16	9	47	134	789	1295	33	2	131	0	49	76	107	75	21	104	103	227	18	64	38
KO:K00971	410	57	23	109	203	99	149	35	304	52	399	262	26	132	139	463	229	397	199	343	205	0	20	20	106	334	245	234	229	45	75	189	211	164	359
KO:K00972	14	3	0	0	0	0	0	0	0	8	0	21	0	10	0	0	0	0	0	0	0	0	0	0	0	9	3	0	23	9	0	4	0	6	2
KO:K00973	833	234	41	13	373	9	24	43	576	166	12	35	135	198	0	74	39	119	315	176	135	0	26	7	160	330	266	171	127	158	218	295	73	82	135
KO:K00974	348	47	15	130	38	36	14	2958	38	6	8	6	0	230	0	138	25	78	52	169	0	0	2	0	8	165	251	95	65	5	4	43	72	67	80
KO:K00975	1248	404	200	153	349	51	40	201	566	579	198	169	260	575	89	213	404	380	615	748	0	31	37	33	212	628	424	286	358	192	461	416	140	237	364
KO:K00978	431	227	90	32	95	0	0	97	186	193	10	8	61	163	0	70	27	93	134	134	0	4	0	2	127	181	192	139	104	43	126	109	80	79	149
KO:K00979	407	155	38	13	201	12	24	16	175	70	48	32	73	2584	0	32	225	165	124	115	0	5	12	8	86	282	154	76	55	64	164	79	56	69	85
KO:K00980	0	0	0	0	0	0	4	0	0	0	62	0	0	0	0	11	0	7	60	12	0	0	0	0	0	0	0	8	31	0	4	0	0	36	0
KO:K00981	616	184	15	6	115	84	22	29	282	101	132	69	24	65	9	32	16	26	29	79	18	0	29	0	137	132	133	107	156	90	167	182	84	110	153
KO:K00982	109	66	0	0	106	11	0	3	122	45	48	14	0	45	0	6	9	20	294	143	0	0	20	2	37	70	53	56	26	58	71	92	10	19	14
KO:K00983	5	15	5	0	28	0	0	6	28	23	0	0	0	31	0	0	0	5	0	16	57	0	0	0	2	10	3	22	23	3	6	4	12	0	8
KO:K00986	4966	931	873	350	785	141	208	647	1106	1135	388	234	1781	1221	149	407	951	391	758	617	14	150	39	50	1023	1275	835	402	295	1097	828	718	710	651	410
KO:K00988	12	4	0	0	0	0	0	0	0	0	0	0	0	0	0	0	22	0	14	0	0	0	0	0	0	8	9	0	8	0	0	0	0	0	0
KO:K00989	163	70	45	5	59	14	3	5	89	16	12	13	30	77	0	25	23	29	99	42	0	0	5	0	57	43	89	55	80	42	76	61	28	83	50
KO:K00990	3529	271	51	30	1509	15	4	42	3948	333	6	0	47	2745	8	42	952	1073	380	206	0	0	20	0	134	2375	570	251	117	102	265	2823	127	75	171
KO:K00991	113	27	11	12	146	183	194	8	61	36	95	108	38	31	0	43	11	27	63	82	101	0	6	0	24	52	74	70	124	75	119	44	104	189	46
KO:K00992	27	9	0	2	0	0	0	0	6	0	0	0	0	8	0	0	0	4	12	7	0	0	0	0	4	18	10	22	0	0	24	39	0	0	13
KO:K00993	0	0	0	0	0	0	0	0	4	0	0	0	0	0	0	0	6	0	0	0	0	0	0	0	0	0	0	0	5	0	14	0	0	4	0
KO:K00995	587	282	127	38	259	109	19	105	279	217	241	8	146	226	13	100	248	229	181	54	139	3	0	10	92	225	4302	148	128	112	215	203	60	63	99
KO:K00996	14	16	12	0	54	0	0	0	12	34	0	0	0	9	0	0	0	0	13	0	0	0	0	0	9	4	4	4	9	0	6	7	0	6	20
KO:K00997	90	19	25	0	102	82	23	3	37	19	79	23	0	30	0	9	16	9	7	15	88	0	0	0	17	37	25	22	28	63	43	22	7	26	7
KO:K00998	7	9	0	0	10	0	0	0	0	0	0	0	0	0	0	0	0	0	0	0	0	0	7	0	0	0	0	0	0	0	0	0	0	0	0
KO:K00999	0	0	0	0	9	0	0	0	0	0	0	7	0	0	0	0	0	0	0	0	0	0	0	0	0	0	0	12	28	0	0	0	0	10	0
KO:K01000	262	191	64	3	193	145	17	206	308	241	181	56	5	150	0	20	12	27	71	118	35	3	0	0	152	115	153	39	84	195	89	119	13	115	31
KO:K01001	0	0	0	0	0	0	0	0	0	0	0	0	0	0	0	0	0	0	0	0	0	0	0	0	0	0	0	0	0	0	0	3	0	3	0
KO:K01002	10	20	0	0	8	0	0	0	0	18	0	0	0	15	0	6	10	0	5	0	0	0	0	0	0	4	3	0	0	0	0	6	0	3	0
KO:K01003	77	31	59	0	16	0	0	3	38	12	0	0	32	25	0	9	16	4	71	0	0	0	0	0	60	53	31	14	36	7	0	22	5	0	27
KO:K01004	20	12	0	17	22	0	0	0	0	8	0	0	0	33	0	11	0	0	60	37	0	0	0	0	12	15	13	36	30	5	0	7	16	12	19
KO:K01006	6018	685	291	55	1137	154	70	334	1717	786	255	66	365	724	19	52	415	506	344	505	112	14	7	12	604	1891	1404	452	421	670	791	916	117	336	310
KO:K01007	3529	387	54	24	284	23	21	31	1423	256	77	38	112	507	24	140	129	345	458	201	0	22	33	0	311	2823	1384	147	113	211	431	827	191	79	194
KO:K01008	306	189	72	51	96	31	0	25	139	87	55	26	0	160	15	48	127	71	137	70	0	2	8	5	138	269	198	174	198	65	133	133	82	107	208
KO:K01011	2175	566	413	625	757	517	862	266	916	614	1115	822	623	896	354	834	1390	1002	428	23657	38	24	22	93	450	747	490	1189	1242	303	671	606	691	1672	708
KO:K01012	365	183	26	11	95	74	39	9	395	88	214	82	15	62	0	92	73	80	332	142	48	0	39	7	84	93	190	86	121	97	124	241	4	150	31
KO:K01014	86	17	24	10	64	0	0	5	26	24	0	0	0	0	0	21	0	11	11	0	0	0	0	9	0	21	24	5	0	22	88	28	27	14	12
KO:K01015	0	0	0	0	0	0	0	0	2	0	0	0	0	0	0	0	0	0	0	0	0	0	0	0	0	0	0	0	0	0	0	0	0	0	3
KO:K01016	0	0	0	0	0	0	0	0	0	0	0	0	0	0	0	0	0	0	0	0	0	0	0	0	0	0	0	0	0	0	0	0	6	0	0
KO:K01023	0	0	0	0	0	0	0	0	0	0	0	0	0	0	0	0	0	0	3	0	0	0	0	0	0	0	0	0	0	0	0	0	0	0	0
KO:K01025	0	0	0	0	9	0	0	0	20	3	0	0	24	0	0	4	0	0	0	0	0	0	0	0	3	0	3	0	0	0	0	0	5	0	0
KO:K01026	100	85	3	0	41	0	0	4	30	0	0	0	0	16	0	3	10	13	125	13	0	0	0	0	4	33	139	4	0	0	45	15	0	0	6
KO:K01027	51	41	13	0	30	0	0	36	52	12	0	12	0	16	0	0	9	6	12	9	0	0	0	0	75	62	74	5	17	44	50	15	0	9	8
KO:K01028	235	171	0	0	166	93	19	7	173	251	154	31	0	47	0	5	59	50	200	161	0	0	0	0	309	143	319	99	47	49	309	88	3	56	9
KO:K01029	199	150	0	0	192	145	33	135	159	114	239	98	0	26	15	0	10	51	181	140	0	0	5	4	301	135	217	72	51	20	302	91	0	22	0
KO:K01031	46	35	8	0	7	9	0	17	17	9	0	0	0	0	0	7	4	0	16	12	0	1	0	0	17	8	3	0	13	35	22	3	3	0	6
KO:K01032	21	17	13	3	10	0	0	6	32	0	0	0	6	9	0	0	0	0	21	0	0	1	0	0	6	11	9	0	0	26	29	14	0	5	5
KO:K01034	78	51	8	0	10	0	0	0	5	8	0	0	23	20	0	0	13	13	26	0	0	0	3	0	0	37	37	4	0	13	33	9	0	0	2
KO:K01035	102	45	8	0	30	0	21	0	0	0	0	0	0	0	0	3	13	25	26	0	0	0	3	0	21	39	33	13	0	7	23	9	0	0	0
KO:K01039	39	32	9	0	50	0	0	6	39	12	35	0	12	18	0	12	0	0	45	0	0	0	0	0	26	59	132	19	21	36	5	14	6	8	11
KO:K01040	46	0	6	0	41	0	0	10	0	11	0	0	0	8	0	0	0	4	44	0	0	0	0	0	13	18	84	30	5	0	6	7	0	7	8
KO:K01042	2210	107	46	72	46	19	83	36	63	20	60	31	28	141	0	122	12	13	28	43	8	0	0	2	66	177	106	104	311	30	65	43	115	90	677
KO:K01046	63	55	17	9	84	29	76	16	26	11	15	0	6	9	0	8	0	6	92	0	0	0	0	0	4	15	13	6	0	22	10	8	13	0	7
KO:K01048	20	4	0	0	7	0	0	0	273	27	0	7	0	7	0	0	28	9	18	0	0	0	0	0	0	16	0	7	0	0	9	150	0	0	2
KO:K01049	0	0	0	0	0	0	0	0	0	0	0	0	0	0	0	0	0	0	2	0	0	0	0	0	0	0	0	0	0	0	0	0	0	0	0
KO:K01050	0	0	0	0	0	0	0	0	0	0	0	0	0	0	0	0	0	0	2	0	0	0	0	0	0	0	0	0	0	0	0	0	0	0	0
KO:K01051	9	32	10	0	4	0	7	45	52	9	0	0	0	39	0	9	9	8	0	0	0	0	0	0	25	16	0	5	6	0	7	26	88	14	0
KO:K01052	0	0	0	0	0	0	0	2	7	0	0	0	0	0	0	0	0	0	0	0	0	0	0	0	0	0	0	0	0	0	0	0	0	0	0
KO:K01053	1764	586	877	38	556	0	8	447	1230	671	0	14	630	465	0	150	143	131	272	176	0	13	6	2	1070	1772	509	235	201	775	520	728	120	91	314
KO:K01054	0	0	0	0	0	0	0	0	0	0	0	0	0	0	0	0	0	0	0	0	0	0	0	0	0	0	0	6	0	0	0	0	0	0	0
KO:K01055	109	93	0	4	83	0	0	27	107	141	0	7	0	39	0	20	21	31	53	11	0	0	0	0	229	163	75	43	19	47	104	91	2	0	76
KO:K01056	1668	546	187	101	452	61	40	480	726	2596	174	53	286	482	37	106	351	504	288	235	77	37	66	19	396	722	545	336	279	246	581	652	153	145	220
KO:K01057	167	77	55	0	97	0	0	34	194	98	70	16	70	43	0	26	74	29	343	138	85	0	31	0	175	217	94	82	21	78	85	204	9	59	18
KO:K01058	0	0	0	0	42	0	0	0	15	17	0	0	0	0	0	0	0	0	0	6	0	0	0	0	29	9	4	0	0	21	57	5	4	0	0
KO:K01060	42	29	22	0	0	0	0	0	7	5	0	0	61	0	0	0	7	8	13	5	0	0	0	0	48	7	15	12	13	0	4	0	4	4	24
KO:K01061	6197	2020	2189	468	2638	360	399	3739	5069	3549	260	241	2934	3371	529	884	2540	1541	1239	1248	30	156	67	83	2064	3649	1824	1541	948	2302	2357	2712	756	545	1330
KO:K01066	85	59	35	0	18	0	21	27	40	34	14	0	84	61	19	52	6	60	51	38	0	0	2	0	111	123	111	75	120	27	138	48	11	42	42
KO:K01067	145	0	0	0	0	0	5	0	0	0	67	76	0	27	0	0	0	6	0	0	0	0	0	0	0	357	417	10	33	0	9	9	7	35	15
KO:K01069	356	185	9	32	193	59	8	40	78	115	65	11	55	46	76	104	42	99	190	30734	0	0	3	15	111	191	116	193	221	76	158	73	135	112	217
KO:K01070	70	140	9	0	41	0	8	19	45	16	0	14	0	32	0	0	0	0	69	98	0	0	46	0	0	15	67	6	4	4	43	31	0	8	5
KO:K01071	4	0	5	0	0	0	0	0	6	0	0	0	0	0	0	0	0	0	0	0	0	0	0	0	0	12	5	0	0	11	0	0	0	0	0
KO:K01073	0	0	0	0	0	0	0	0	5	0	0	0	0	0	0	0	0	0	35	0	0	0	0	0	7	0	0	0	0	0	0	0	0	0	6
KO:K01074	0	0	0	0	0	0	0	0	5	4	0	0	0	0	0	0	0	0	0	0	0	0	0	0	0	0	0	0	0	0	0	0	0	0	0
KO:K01075	77	37	0	0	65	0	0	11	22	4	0	0	0	5	0	0	7	0	41	13	0	0	0	0	20	25	25	8	5	10	43	23	0	0	0
KO:K01077	89	50	7	8	33	0	10	39	54	21	0	0	15	34	0	2	30	11	14	37	0	0	0	0	10	45	31	41	21	19	24	21	0	14	50
KO:K01078	41	12	11	0	4	0	0	0	24	10	0	0	0	70	0	0	27	14	11	12	0	0	0	0	10	5	6	0	0	2	37	6	11	0	5
KO:K01079	89	32	9	3	59	0	0	6	47	31	0	3	0	9	0	9	16	18	26	32	57	0	4	0	9	34	45	17	28	27	38	25	4	15	35
KO:K01081	248	61	2	138	85	226	50	28	61	34	281	183	0	48	23	66	17	37	69	199	2	0	0	0	95	132	162	104	261	101	193	42	92	127	65
KO:K01082	285	84	10	0	32	0	0	7	50	5	20	0	0	18	15	21	0	21	69	75	0	0	0	0	76	397	287	32	32	30	41	131	13	60	152
KO:K01083	209	113	59	38	34	0	15	61	120	91	49	14	55	4466	184	68	199	96	71	185	0	4	4	16	15	32	13	71	120	36	72	41	181	114	162
KO:K01085	0	0	0	0	0	0	0	0	0	0	0	16	0	0	0	0	0	0	0	0	0	0	0	0	0	0	0	0	0	0	0	0	0	0	0
KO:K01086	64	0	0	0	10	0	0	8	45	18	0	0	0	5	0	0	0	37	18	0	0	0	0	0	55	19	20	2	0	6	0	6	0	0	2
KO:K01087	82	38	0	70	176	72	31	6	80	51	99	11	33	80	41	15	29	163	56	160	0	0	0	4	97	124	34	182	260	90	152	100	152	226	270
KO:K01089	116	15	0	0	40	0	0	0	50	0	0	0	0	23	0	0	8	56	3	0	0	0	0	0	17	89	7	0	0	0	8	53	0	0	12
KO:K01090	1048	608	311	238	440	120	92	236	846	516	347	114	300	342	52	148	220	308	343	307	0	14	8	35	413	589	286	464	520	339	524	490	532	475	864
KO:K01091	390	189	28	15	62892	12	12	0	2176	44	74	7	24	34	0	9	0	68	249	67	136	0	11	0	121	26358	148	75	20	69	44847	1747	18	63	81
KO:K01092	292	209	53	8	173	7	10	27	689	121	74	11	130	163	16	90	79	77	185	172	178	0	29	0	86	342	172	174	135	84	258	116	37	95	151
KO:K01093	0	0	3	0	23	0	0	6	0	0	0	0	0	8	0	0	0	0	0	0	0	0	0	0	0	0	17	0	0	20	0	0	0	6	0
KO:K01095	41	4	0	0	34	0	0	0	90	0	0	9	23	72	0	6	38	25	29	9	35	0	0	0	0	8	15	3	16	11	14	48	13	0	24
KO:K01096	3	0	0	0	0	0	0	0	0	0	0	0	0	0	0	0	0	0	0	0	0	0	0	0	0	0	0	0	0	0	0	0	0	0	0
KO:K01100	0	0	0	0	0	0	0	0	0	0	0	0	0	0	0	0	0	0	0	0	0	0	0	0	0	0	0	0	5	0	0	0	0	0	0
KO:K01101	41	5	0	0	0	0	5	0	0	0	0	0	0	0	0	0	0	0	0	0	0	0	0	0	2	35	46	17	20	0	0	0	0	5	0
KO:K01102	0	0	0	0	0	0	0	0	0	0	0	6	0	0	0	0	0	0	0	0	0	0	0	0	0	0	0	0	0	0	0	0	3	5	0
KO:K01103	0	0	0	0	0	0	0	0	0	0	0	0	0	0	0	0	0	0	0	0	0	0	0	0	0	0	0	4	0	0	0	0	0	0	0
KO:K01104	574	158	46	31	168	64	5	43	293	112	33	134	123	145	37	51	100	168	167	122	32	4	8	14	156	202	187	190	88	115	180	139	80	57	110
KO:K01113	58	39	10	10	98	15	65259	24	70	17	26	0	19	102	13	23	18	9	36	32	0	0	0	0	4	41	56	45	42	24	29	62	13	9	67
KO:K01114	96	19	3	32	31	16	0	0	22	78	0	27	0	13	146	11	30	9	33	54	0	0	0	0	9	12	25	29	19	7	16	17	158	126	32
KO:K01115	0	0	0	7	0	0	0	0	0	0	0	6	0	8	0	0	0	28	0	2	0	0	0	16	0	0	0	3	30	0	0	0	5	7	11
KO:K01118	84	46	0	27	52	28	21	15	138	55	229	30	0	128	0	7	579	128	72	15	0	0	0	0	185	94	45	52	8	21	36	119	41	5	32
KO:K01119	15	9	12	14	20	61	18	22	32	21	59	30	0	0	21	7	0	0	5	34	0	0	0	0	40	0	37	29	34	60	29	32	0	37	0
KO:K01120	85	24	0	0	9	0	0	0	44	18	27	0	15	13	0	24	58	16	11	14	0	0	0	0	12	40	19	16	15	0	7	27	18	8	21
KO:K01126	280	107	51	43	232	65	38	53	52	124	68	11	16	140	0	60	168	110	215	76	230	21	0	3	84	220	65	117	101	282	111	161	107	178	210
KO:K01127	60	0	0	0	0	0	0	0	0	0	0	0	0	0	0	0	0	5	4	0	0	0	0	0	8	0	4	0	0	7	0	0	0	0	4
KO:K01129	209	32	7	0	113	0	0	18	111	9	0	9	0	33	0	4	19	42	67	101	0	0	8	0	19	32	54	74	46	30	24	42	3	29	33
KO:K01130	2490	1975	797	21	3175	11	95	1397	2506	2711	191	38	562	1196	0	309	328	445	590	423	0	20	36	43	1269	1423	1298	331	138	6043	2286	1309	137	168	493
KO:K01132	0	0	0	0	0	0	0	0	0	0	0	0	0	0	0	0	0	0	0	0	0	0	0	0	0	0	0	0	0	0	0	0	0	5	0
KO:K01133	35	14	0	13	3	0	0	0	0	15	0	3	0	0	25	0	8	8	0	16	0	0	0	0	8	8	11	10	12	7	5	13	3	8	4
KO:K01134	12	0	5	0	0	0	0	0	6	5	21	0	8	0	0	0	14	0	0	4	0	0	0	0	0	0	0	0	0	0	0	0	0	0	5
KO:K01135	0	0	0	0	0	0	0	0	20	0	0	0	0	0	0	0	0	0	0	0	0	0	0	0	0	0	0	0	0	4	0	0	0	0	0
KO:K01136	0	0	0	0	9	0	0	0	0	0	0	0	0	0	0	0	10	4	0	6	0	0	0	0	0	0	0	0	0	0	6	3	0	0	0
KO:K01137	40	34	10	0	59	0	0	9	18	26	5	0	0	19	0	20	0	20	26	0	0	3	0	0	35	29	12	15	0	11	10	14	4	0	8
KO:K01138	49	51	3	0	16	11	0	17	7	24	0	0	0	21	0	0	0	0	15	0	0	0	0	0	17	24	21	40	29	21	0	3	3	14	545
KO:K01139	506	249	36	9	136	0	0	23	264	164	0	6	0	30	0	4	14	111	435	115	0	0	37	0	116	183	177	90	52	61	264	191	8	5	60
KO:K01141	0	18	0	0	0	0	0	0	20	6	0	0	0	0	0	0	0	0	70	14	0	0	18	0	0	0	0	0	0	0	44	0	0	3	0
KO:K01142	740	210	60	171	375	34	60	38	256	335	907	493	61	213	46	89	211	381	259	505	37	2	21	17	69	464	217	476	169	55	522	203	147	129	223
KO:K01144	0	0	0	0	29	0	0	0	0	0	0	0	0	4	0	0	0	0	0	0	0	0	0	0	920	9	6	5	0	0	5	0	0	0	3
KO:K01146	8	0	0	0	0	0	0	0	0	0	0	0	0	0	0	0	0	0	0	0	0	0	0	0	0	0	0	0	0	0	0	0	0	0	0
KO:K01147	102	42	6	0	83	0	0	4	16	11	0	6	0	18	0	21	0	0	0	0	60	0	0	0	11	30	8	5	0	21	28	12	9	3	18
KO:K01150	33	15	0	0	5	0	0	0	0	0	0	0	0	0	0	0	0	0	21	0	0	0	0	0	0	8	5	0	0	0	6	0	0	0	6
KO:K01151	60	35	9	13	100	8	8	0	0	30	13	22	8	31	0	41	15	14	11	5	85	0	0	0	14	10	21	25	54	29	19	13	12	62	54
KO:K01153	222	88	30	25	315	0	32	7	40	9	0	4	44	109	0	56	62	40	81	60	143	0	7	0	44	67	73	60	86	51	122	20	37	42	99
KO:K01154	119	30	0	0	81	0	0	4	9	0	0	0	33	20	0	15	55	13	80	13	62	0	0	0	4	6	10	8	5	4	12	11	8	6	32
KO:K01155	0	5	0	0	8	0	0	0	9	0	0	9	0	0	0	0	0	0	0	0	0	0	0	0	36	0	9	0	0	3	0	0	0	2	0
KO:K01156	88	42	24	7	76	0	0	11	6	14	0	0	14	84	0	18	27	11	12	7	193	0	0	0	31	42	40	34	27	0	9	11	7	2	95
KO:K01159	369	144	87	17	174	0	12	56	152	142	23	13	37	189	11	41	135	129	144	91	207	0	8	0	99	195	180	175	270	117	159	196	127	156	142
KO:K01160	10	0	13	0	5	0	0	0	0	0	0	0	0	18	0	0	0	0	0	0	0	0	0	0	0	0	0	0	0	0	0	0	15	10	0
KO:K01163	0	0	0	0	3	0	0	0	0	0	0	0	0	0	0	0	0	0	0	0	0	0	0	0	0	4	19	0	0	0	0	0	0	0	0
KO:K01166	0	0	4	0	15	18	0	0	0	8	0	0	0	5	0	3	0	0	8	9	0	0	0	0	11	0	0	10	8	9	0	22	5	0	0
KO:K01167	631	580	242	90	564	0	14	150	438	617	33	10	109	151	30	75	140	302	233	75	0	56	49	35	532	361	255	257	78	468	743	230	60	52	209
KO:K01170	18	0	0	0	0	0	0	0	3	0	14	0	0	0	0	6	0	0	0	0	0	0	0	0	0	0	0	0	0	0	0	0	0	0	0
KO:K01173	128	23	22	0	33	0	0	99	147	50	0	0	76	53	0	4	0	4	0	10	0	0	0	6	50	123	5	13	5	43	16	100	9	0	12
KO:K01174	50	13	0	2	15	0	0	0	9	0	0	0	0	0	0	38	6	0	0	0	0	0	0	0	15	36	14	7	13	0	34	0	4	4	5
KO:K01175	0	4	0	0	0	0	0	0	0	0	0	0	0	0	0	0	0	0	0	0	0	0	0	0	0	0	0	0	9	0	0	0	0	0	0
KO:K01176	62	21	4	7	35	29	19	13	44	10	0	21	0	57	0	0	13	36	41	29	0	3	0	0	42	13	9	0	25	22	34	12	3	17	3
KO:K01178	52	3	0	56	9	0	0	0	15	0	44	0	0	11	0	4	30	5	8	0	0	0	0	0	6	0	17	27	15	16	0	6	0	7	8
KO:K01179	65	49	53	3	87	0	49	72	210	88	27	0	69	58	25	5	19	7	23	50	0	8	4	0	97	90	94	43	80	140	81	25	50	52	74
KO:K01180	0	0	0	0	0	0	0	0	0	29	0	0	0	0	0	0	0	0	0	0	0	0	0	0	0	0	0	0	0	0	0	0	0	0	6
KO:K01181	84	59	135	5	34	0	16	136	353	980	12	0	189	84	0	29	48	39	25	29	0	11	0	0	89	157	167	35	22	137	67	176	8	7	44
KO:K01182	5	6	5	0	3	16	0	0	0	0	52	18	0	0	0	43	6	5	0	47	0	0	0	0	0	4	4	15	17	0	0	0	0	25	0
KO:K01183	461	79	109	34	82	78	109	80	225	137	61	109	262	94	0	46	171	112	76	172	0	0	2	21	150	57	130	63	55	73	88	107	41	82	97
KO:K01184	4	3	0	0	0	0	0	0	20	5	0	0	52	5	0	0	0	0	0	0	0	0	0	0	0	5	0	0	0	0	0	10	0	0	0
KO:K01185	7	5	0	0	12	17	8	7	12	5	0	16	48	0	0	0	0	0	0	0	0	0	0	0	11	0	0	0	3	0	8	5	0	13	0
KO:K01186	3	0	0	0	0	0	0	0	0	0	0	0	0	4	0	3	5	0	10	0	0	5	0	0	0	0	0	0	0	0	0	5	0	0	0
KO:K01187	356	76	47	33	168	147	32	78	88	66	150	94	39	59	0	45	51	40	51	266	0	0	2	7	149	203	63	82	287	34	92	90	180	314	73
KO:K01188	5	0	0	0	0	0	0	0	0	0	0	18	0	0	0	0	0	0	0	0	0	0	0	0	0	8	0	0	0	3	50	2	9	0	0
KO:K01190	4	9	6	0	21	0	0	0	36	3	0	0	0	3	0	0	0	0	11	0	0	0	0	0	15	68	33	20	5	9	8	12	11	6	8
KO:K01191	18	5	0	0	6	0	0	10	7	12	0	0	0	4	0	26	26	0	5	4	0	0	0	0	0	11	6	0	3	0	0	3	0	0	9
KO:K01192	17	7	0	0	0	0	0	0	9	31	0	0	0	9	0	0	0	39	48	0	0	8	4	0	7	6	12	39	0	14	15	0	4	3	0
KO:K01193	26	0	0	0	0	0	3	0	0	0	16	0	0	0	0	0	0	0	0	18	0	0	0	0	10	0	6	0	15	0	0	0	0	4	3
KO:K01194	21	4	9	14	15	5	4	3	28	0	21	11	0	20	0	46	33	21	0	74	0	0	0	0	0	14	0	25	14	0	6	0	16	28	20
KO:K01195	0	0	0	0	24	0	0	0	0	6	0	6	0	0	0	0	0	0	10	0	0	0	0	0	0	0	0	5	3	2	0	0	0	0	5
KO:K01196	4	0	0	0	0	0	0	0	0	0	0	0	0	0	0	0	0	0	0	0	0	0	0	0	0	0	0	0	0	0	0	0	0	8	0
KO:K01197	0	0	0	0	0	0	0	0	0	0	0	0	0	0	0	0	2	7	0	0	0	0	0	0	0	0	0	0	0	0	0	0	0	5	0
KO:K01198	61	0	0	0	28	37	0	6	5	5	0	0	0	38	0	5	0	10	17	0	0	3	0	2	21	12	5	3	38	6	17	0	26	16	4
KO:K01199	0	0	0	0	0	0	88	0	0	0	0	81	0	0	0	0	0	0	0	33	0	0	0	0	0	0	0	6	63	0	0	0	0	92	0
KO:K01200	0	3	0	0	9	0	0	0	0	0	0	0	0	5	0	0	0	0	16	0	0	0	0	0	0	0	0	0	0	0	9	0	0	9	0
KO:K01201	15	15	0	0	37	0	4	16	23	34	0	10	14	49	0	50	9	19	0	7	0	0	0	4	92	71	29	0	0	29	59	29	6	0	2
KO:K01206	67	7	4	6	44	0	57	19	23	15	32	22	19	44	0	19	18	14	53	50	0	0	4	2	0	15	20	3	9	15	11	9	50	16	77
KO:K01207	230	52	0	0	186	0	4	11	103	53	177	26	0	39	0	0	36	66	127	13	448	0	32	0	73	103	56	53	44	31	112	79	14	37	73
KO:K01209	41	40	31	0	34	0	0	9	40	57	8	0	19	47	0	0	0	15	17	3	0	0	0	0	10	30	68	17	6	13	0	15	3	8	12
KO:K01210	37	17	0	0	10	0	0	0	3	0	0	67	0	10	0	5	0	0	42	16	0	0	0	0	0	0	26	0	10	0	0	10	0	13	0
KO:K01212	0	0	6	0	0	0	0	3	0	11	0	0	0	0	0	5	0	0	0	0	0	0	0	0	0	0	0	0	0	7	0	0	0	0	0
KO:K01213	17	4	0	0	0	0	0	0	0	0	0	0	0	0	0	0	0	0	0	0	0	0	0	0	0	0	0	0	0	0	0	0	76	0	0
KO:K01215	0	0	0	0	0	0	0	0	0	0	0	0	0	0	0	5	0	0	0	0	0	0	0	0	0	0	0	0	0	0	0	0	0	0	0
KO:K01218	9	9	0	0	0	0	0	9	153	46	0	0	22	0	0	0	0	0	0	0	0	0	0	0	0	7	3	0	0	8	9	102	6	0	0
KO:K01219	0	0	0	0	0	0	0	0	0	0	0	0	0	0	0	0	0	0	0	6	0	0	0	0	0	0	0	0	0	0	0	0	0	0	4
KO:K01222	7	0	0	0	6	7	0	0	6	0	27	0	0	0	0	27	0	0	8	0	0	0	0	0	6	13	32	6	0	0	0	0	0	0	9
KO:K01223	8	13	0	0	5	0	12	0	0	0	0	0	0	0	0	0	0	0	0	0	0	0	0	0	0	0	10	0	0	0	10	0	0	0	0
KO:K01224	58	0	8	0	18	0	0	20	94	72	0	0	0	10	0	0	0	0	0	0	0	0	0	0	9	7	26	0	0	15	7	22	0	0	0
KO:K01225	32	10	4	3	0	0	7	0	2	7	0	0	0	0	0	6	0	0	6	0	0	0	0	0	0	0	0	0	0	0	0	3	0	0	4
KO:K01226	5	0	0	0	0	0	36	0	0	0	21	0	0	0	0	0	0	0	0	0	0	0	0	0	0	0	0	0	0	0	0	0	0	0	0
KO:K01227	0	0	0	0	0	28	0	0	0	0	17	0	0	0	0	0	10	0	0	15	0	0	0	0	0	0	0	0	10	0	0	5	0	0	0
KO:K01230	0	0	0	0	0	0	0	0	0	0	0	0	0	0	0	0	0	0	0	0	0	0	0	0	0	0	0	0	17	0	0	0	0	11	0
KO:K01233	0	0	0	0	0	0	10	0	31	0	0	0	0	10	0	0	0	0	0	5	0	0	0	0	17	31	10	13	0	0	0	8	0	0	7
KO:K01234	4	0	3	0	0	0	0	0	0	0	0	0	0	0	0	0	0	0	0	0	0	0	0	0	0	0	0	0	0	0	0	0	0	0	0
KO:K01235	0	0	9	0	10	0	0	6	7	0	0	0	0	39	0	0	0	6	0	13	0	0	0	0	24	3	23	6	0	3	0	3	0	2	20
KO:K01236	196	21	7	191	77	26	33	12	11	219	118	196	6	106	104	220	105	128	303	644	0	4	4	41	0	199	43	364	242	17	22	27	301	237	414
KO:K01238	0	0	0	0	0	0	46	0	0	0	0	85	0	0	0	0	0	0	0	12	0	0	0	0	0	0	0	0	39	0	0	0	0	26	0
KO:K01239	234	48	0	12	11	0	137	0	75	79	0	0	8	91	0	0	87	6	35	0	0	0	0	0	34	97	36	78	39862	56	20	0	0	4	0
KO:K01241	68	35	7	7	13	0	0	0	57	22	65	0	0	4	0	0	0	33	92	66	0	0	18	0	39	34	67	40	0	25	40	11	0	5	0
KO:K01243	0	4	0	0	7	0	0	0	0	0	0	11	0	7	0	0	0	8	0	39	0	0	3	0	6	12	25	0	17	0	11	11	0	9	6
KO:K01246	135	45	6	22	155	0	58	5	65	40	43	21	27	23	0	32	36	37	36	113	0	0	0	0	11	59	62	63	36	39	83	27	22	25	29
KO:K01247	113	56	10	13	71	11	0	0	100	65	14	0	5	89	0	4	174	26	78	13	0	0	0	5	18	82	0	78	139	10	101	35	25	117	99
KO:K01250	129	40	0	0	6	0	0	0	75	8	0	0	0	46	0	0	0	0	0	9	0	0	0	0	0	0	0	11	0	16	0	8	0	4	0
KO:K01251	8399	1958	627	640	4100	858	691	1166	4719	3174	2066	1173	910	2370	354	504	2296	2574	809	1019	49	23	78	33	2180	3869	2202	1583	1056	4359	3245	14536	471	1295	591
KO:K01253	3	6	8	7	37	0	0	5	26	28	13	0	24	5	0	20	40	14	13	70	0	0	0	0	29	49	0	31	25	26	19	4	28	9	29
KO:K01254	0	0	0	0	0	0	0	0	0	0	0	0	0	0	0	0	0	0	0	0	0	0	0	0	0	0	0	0	3	0	0	0	0	0	0
KO:K01255	400	191	56	21	190	132	62	44	303	163	97	29	38	140	17	34	49	800	95	128	85	0	0	0	274	164	224	118	166	142	293	119	76	167	109
KO:K01256	458	160	45	37	347	231	170	45	360	105	518	236	31	141	0	195	138	185	297	543	5	0	11	0	53	137	149	196	216	140	204	188	88	305	70
KO:K01258	60	35	0	12	34	11	0	0	0	49	27	8	0	6	0	0	15	8	9	17	0	0	0	0	11	7569	27	10	11	0	22	7	7	10	5
KO:K01259	178	57	11	17	103	0	0	18	67	72	24	0	155	42	0	26	15	66	67	40	0	0	0	0	23	135	145	43	41	26	63	55	30	14	48
KO:K01262	646	288	118	12	167	60	51	74	412	220	200	54	11	177	0	46	190	238	375	245	29	9	33	33	200	338	308	257	172	172	271	210	93	162	160
KO:K01263	38	0	0	0	19	0	0	0	5	0	0	0	0	7	0	0	0	25	0	0	0	0	0	0	0	23	7	7	0	0	47	5	0	0	6
KO:K01264	14	48	0	70	29	19	17	3	7	21	23	16	0	25	38	47	48	22	25	38	0	0	0	0	0	40	49	30	121	17	103	8	41	81	63
KO:K01265	2394	1049	292	315	799	340	178	320	1188	1559	803	394	400	684	79	290	562	662	472	443	193	16	30	12	606	1031	906	541	488	480	1106	11080	230	1996	348
KO:K01266	24	31	4	40	17	74	52	0	10	0	127	39	0	17	0	25	23	24	37	40	13	0	0	2	9	13	7	31	25	11	15	8	39	32	44
KO:K01267	23	0	0	0	13	9	0	0	39	0	0	8	0	0	0	0	0	0	76	40	0	0	13	0	0	0	25	0	9	0	5	11	0	6	3
KO:K01270	63	16	3	0	63	0	0	0	11	0	0	0	0	0	0	0	0	8	4	0	188	0	3	0	7	17	13	0	7	12	18	16	0	11	0
KO:K01271	502	264	66	14	307	13	6	126	275	379	27	0	69	208	0	86	66	119	163	208	29	4	23	5	408	190	243	100	30	221	239	181	17	22	72
KO:K01273	171	59	29	4	50	35	27	116	123	242	8	0	69	151	0	32	57	14	127	90	0	2	13	0	273	71	79	72	75	96	61	39	105	99	44
KO:K01274	0	20	0	0	0	0	0	0	0	0	0	0	0	0	0	0	0	0	0	0	0	0	0	0	0	11	11	0	0	8	0	0	0	0	0
KO:K01275	5	0	0	0	0	0	0	0	5	0	0	0	0	0	0	0	0	0	0	0	0	0	0	0	0	0	0	0	0	0	0	0	0	0	0
KO:K01277	265	50	5	25	94	0	0	41	89	77	10	0	0	174	0	11	153	78	69	57	0	0	6	0	15	17	25	44	4	10	21	69	0	0	28
KO:K01278	304	121	92	5	163	0	4	26	88	71	0	0	0	179	0	7	73	145	78	27	0	7	10	4	39	53	76	28	3	39	93	67	13	7	11
KO:K01279	23	0	0	0	0	0	0	14	65	44	0	0	0	46	0	0	8	0	0	0	0	0	0	0	7	9	7	0	0	0	0	57	0	5	14
KO:K01280	0	0	0	0	0	0	0	0	0	0	0	0	0	0	0	0	0	0	0	0	0	0	0	0	0	0	0	0	0	0	0	0	6	4	2
KO:K01281	45	32	9	16	19	0	0	5	42	41	17	0	9	24	0	23	21	29	0	0	0	0	2	0	5	6	4	20	8	14	7	38	15	10	14
KO:K01283	270	31	14	13	158	0	12	37	122	155	47	0	46	144	0	23	39	54	69	48	0	0	0	0	39	185	74	39	35	76	154	74	8	3	31
KO:K01284	343	90	27	51	147	0	12	17	138	116	123	24	0	60	0	8	4371	167	60	128	0	0	0	0	32	147	139	81	45	93	169	27	37	40	15
KO:K01285	0	0	0	0	0	0	0	0	0	0	0	0	0	0	0	0	0	0	0	0	0	0	0	0	0	0	0	0	0	0	0	0	41	0	0
KO:K01286	78	50	16	0	80	0	9	8	25	31	18	0	46	65	0	4	23	22	28	34	0	0	4	0	111	68	58	101	8	111	100	12	9	0	11
KO:K01288	0	0	0	0	0	0	0	0	0	0	0	6	0	0	0	0	0	0	0	0	0	0	0	0	0	0	0	0	0	0	0	0	0	0	0
KO:K01295	41	73	12	446	68	173	570	0	19	51	343	59	0	82	32	463	116	320	252	472	103	0	0	208	37	26	37	359	567	15	11	35	428	343	656
KO:K01297	25	15	4	0	53	0	0	19	15	37	0	0	0	19	0	8	24	3	0	8	260	0	5	0	1006	23	7	714	26	6	30	24	18	340	21
KO:K01298	0	0	0	0	23	0	0	0	0	0	0	0	0	0	0	0	0	0	0	0	0	0	0	0	0	0	0	0	0	0	0	5	0	0	0
KO:K01299	459	38	29	0	49	14	22	13	80	71	22	0	0	19	0	35	28	42	15	7	0	0	0	0	70	82	85	56	33	30	50	38	16	45	37
KO:K01301	182	7	7	2	77	0	0	12	132	33	7	0	0	63	0	3	0	16	8	0	0	2	0	0	9	0	7	4	0	0	0	104	0	0	4
KO:K01302	18	6	7	0	7	24	0	11	33	13	0	0	0	37	0	0	0	8	4	14	0	0	0	0	0	5	0	9	0	12	0	0	0	4	3
KO:K01303	10	17	14	0	6	0	0	0	9	11	0	0	0	45	0	0	0	3	5	0	0	0	0	0	0	0	19	0	0	4	0	0	0	0	0
KO:K01304	0	0	0	3	0	0	0	0	13	0	0	4	0	0	0	0	0	0	2	0	0	0	0	0	0	3	5	226	101	9	0	0	1298	26	82
KO:K01305	0	14	0	0	2	0	12	0	0	0	0	0	0	0	0	38	0	0	0	39	0	0	0	0	0	0	0	28	37	4	0	0	40	27	43
KO:K01308	7	0	0	0	0	0	0	0	0	27	0	0	0	0	0	0	0	0	0	62	0	0	0	0	0	0	0	0	4	0	0	0	0	0	0
KO:K01312	21	0	0	8	0	4	0	0	38	0	0	23	94	0	0	0	0	0	0	0	0	0	0	0	0	10	0	5	0	5	0	3	5	0	11
KO:K01317	3	0	0	0	0	0	0	3	8	8	0	0	0	0	0	0	0	0	0	0	0	0	0	0	0	0	0	0	0	0	0	7	0	0	0
KO:K01318	90	171	57	0	0	0	8	16	73	29	0	0	93	54	0	0	3	13	12	0	0	23	17	0	27	16	13	0	4	27	85	11	0	0	4
KO:K01322	456	180	66	21	260	0	0	70	284	112	29	0	36	214	0	29	159	161	70	45	86	0	0	0	81	189	137	123	35	87	141	96	65	40	75
KO:K01336	12	0	5	10	0	0	63	5	5	0	80	257	0	0	9	4	17	9	0	50	2	0	0	0	0	0	9	4	107	0	3	0	26	69	0
KO:K01337	0	0	0	0	0	0	0	0	0	0	0	0	0	0	0	0	0	0	0	0	0	0	0	0	0	0	10	0	0	0	0	0	0	0	0
KO:K01338	38837	6389	2421	4435	11524	4250	2583	48857	41053	31603	8435	1824	2667	9754	1096	3119	10411	11658	5864	6127	55	206	603	255	4635	12846	11602	9374	4324	7112	7487	11358	2633	4988	4452
KO:K01341	0	0	0	0	0	0	0	0	0	4	0	0	0	0	0	0	0	0	0	0	0	0	0	0	0	0	4	4	7	0	6	0	0	6	0
KO:K01342	22	13	14	4	28	12	0	15	38	20	0	0	6	4	0	0	0	0	8	0	0	0	0	0	16	25	6	4	0	4	9	18	0	0	9
KO:K01347	0	0	0	0	0	0	0	0	0	0	0	0	0	0	0	0	0	0	0	0	0	0	0	0	0	5	0	0	0	0	0	0	0	0	0
KO:K01354	271	138	36	34	154	31	0	19	36	28	54	13	45	176	0	287	69	132	82	66	0	0	4	9	81	81	63	51	66	34	92	68	45	53	64
KO:K01356	881	214	202	89	277	54	72	70	643	314	208	81	248	215	0	155	376	190	195	364	0	0	7	2	230	449	361	324	309	193	367	305	139	277	221
KO:K01358	7234	2476	912	1122	2535	1124	1045	3713	4131	3140	3343	1458	932	2699	327	963	2701	2787	2405	2969	153	68	223	72	2517	4066	2048	2462	1976	1845	3297	2408	2891	1224	1864
KO:K01359	0	0	0	0	0	0	0	0	0	0	0	0	0	0	0	0	0	0	0	0	0	0	0	0	0	0	0	0	0	0	3	0	9	0	0
KO:K01360	9	0	0	0	0	0	0	0	0	0	0	0	0	0	0	0	0	0	0	0	0	0	0	0	0	0	0	0	0	0	0	0	0	0	0
KO:K01361	0	0	0	0	5	37	0	0	0	0	0	0	0	0	0	0	0	0	0	0	0	0	0	0	0	0	2	0	0	0	0	0	0	12	0
KO:K01363	8	0	5	0	0	0	0	6	58	13	0	80	0	0	0	7	0	0	0	14	0	0	0	2	5	0	3	0	0	37	0	19	9	0	0
KO:K01365	395	43	97	17	13	0	13	91	296	217	23	0	226	102	29	83	60	0	0	108	0	23	0	2	16	38	13	30	16	111	6	188	21	0	74
KO:K01366	0	0	0	0	0	0	0	0	14	4	0	9	0	0	0	0	0	5	0	0	0	0	0	0	0	0	0	0	0	0	0	0	0	0	0
KO:K01369	0	0	0	6	0	0	0	6	23	5	0	76	20	7	0	0	7	0	0	0	0	0	0	0	0	4	0	0	0	4	6	0	4	0	0
KO:K01372	220	9	0	18	11	0	0	13	152	35	0	0	38	34	0	15	15	26	9	24	0	0	0	0	14	23	30	38	52	6	13	111	52	18	80
KO:K01373	56	24	9	0	0	0	0	62	174	139	0	23	160	81	0	0	7	10	0	41	0	0	0	0	0	11	3	0	0	3	0	74	3	0	0
KO:K01379	14	0	29	0	0	0	0	0	0	0	0	0	0	0	0	0	0	0	0	0	0	0	0	0	11	0	20	0	0	0	0	0	2	0	0
KO:K01381	7	0	0	0	0	0	0	0	0	0	0	54	0	0	0	0	0	0	0	0	0	2	0	0	0	0	0	0	28	0	10	0	7	38	0
KO:K01387	0	3	0	0	0	0	3	14	0	0	0	0	0	5	0	0	0	4	7	0	0	0	0	0	0	0	0	0	0	3	14	13	0	0	0
KO:K01392	66	15	23	4	70	17	0	46	122	42	0	0	36	90	0	16	68	21	11	49	0	4	6	0	0	33	34	9	14	26	118	61	8	13	3
KO:K01399	7	0	0	0	0	0	0	0	0	8	0	0	0	0	0	0	0	0	0	0	0	0	0	0	7	5	0	0	0	0	0	0	0	0	0
KO:K01400	0	0	0	0	0	0	0	0	10	9	0	0	0	0	0	0	0	0	0	0	0	0	0	0	0	12	0	0	0	0	0	8	0	0	0
KO:K01406	246	85	34	9	116	9	4	13	98	117	106	0	35	86	0	23	66	57	61	12	0	0	5	3	33	67	24	25	12	42	191	29	8	26	0
KO:K01407	19	0	0	0	0	0	0	0	0	0	0	0	0	0	0	0	0	0	0	0	0	0	0	0	0	0	0	0	0	0	0	0	0	0	0
KO:K01408	0	0	0	0	2	0	0	0	0	0	0	0	0	0	0	0	0	0	0	0	0	0	0	0	0	0	0	0	9	0	0	0	0	0	0
KO:K01409	488	150	53	27	380	20	14	54	273	98	90	0	15	152	0	44	197	129	77	124	79	0	19	0	155	302	381	562	236	163	343	307	31	49	370
KO:K01410	0	0	0	0	0	0	0	0	0	0	0	0	0	0	0	0	0	5	0	0	0	0	0	0	0	0	0	0	0	0	0	0	0	0	0
KO:K01412	0	0	0	0	0	0	6	0	0	0	16	0	0	0	0	0	0	0	0	0	0	0	0	0	0	0	0	0	7	0	0	0	0	4	0
KO:K01414	592	169	6	103	133	12	0	12	510	80	15	4	13	57	16	14	198	134	228	124	0	0	3	0	54	278	199	197	53	25	148	315	37	61	119
KO:K01415	63	12	6	0	19	9	28	13	37	15	70	63	22	0	0	0	0	18	0	0	0	0	0	0	5	17	30	32	83	12	0	11	5	108	5
KO:K01416	0	8	0	0	0	24	0	0	0	0	0	0	0	0	0	15	0	0	0	12	0	0	0	0	0	0	0	0	7	14	0	3	0	0	0
KO:K01417	52	47	48	3	26	0	0	6	39	82	0	0	29	25	0	8	14	0	21	8	0	0	0	0	20	16	16	3	9	46	61	21	0	4	5
KO:K01419	624	236	22	44	255	9	11	21	750	177	88	20	12	177	17	32	267	294	220	103	75	0	37	7	87	321	252	230	113	107	281	380	74	37	124
KO:K01420	3651	417	141	157	455	39	103	353	2172	419	115	101	205	435	38	153	372	600	531	354	0	41	39	39	519	2020	1106	227	230	232	395	1423	227	210	308
KO:K01421	6631	0	0	9	0	0	9	0	0	0	30	27	0	0	9	0	0	2	16	37	0	0	0	0	0	0	0	6	12	0	12	0	11	3	0
KO:K01424	624	338	129	0	275	17	9	174	545	558	71	0	209	242	64	41	80	117	147	148	0	3	22	3	221	252	291	79	84	268	431	468	31	48	105
KO:K01425	1386	467	250	11	579	24	0	248	684	772	19	6	144	497	0	11	77	416	170	56	0	22	68	6	315	676	426	59	14	269	465	479	0	0	26
KO:K01426	1658	332	327	36	370	39	69	152	368	158	172	45	461	401	18	273	201	145	319	362	2	21	21	0	400	751	356	398	364	207	257	270	177	179	1686
KO:K01427	0	0	0	0	0	0	0	0	0	0	0	0	0	0	0	0	0	0	0	0	0	0	0	0	0	0	0	0	0	0	0	0	3	0	0
KO:K01428	1539	517	188	164	543	90	31	173	990	574	227	182	297	1011	339	1174	745	717	357	595	3	37	89	93	254	748	973	267	217	105	493	598	142	233	111
KO:K01429	524	171	81	47	70	0	10	58	235	1248	35	39	104	460	0	579	397	246	99	230	0	9	3	25	69	269	186	125	85	19	43	185	35	109	49
KO:K01430	865	153	59	58	140	0	10	50	322	174	35	10	78	408	84	538	410	276	71	219	0	9	0	25	65	397	536	130	93	16	113	204	52	73	31
KO:K01431	6	0	0	0	0	0	0	0	0	0	0	0	0	0	0	0	0	0	0	0	0	0	0	0	0	0	0	0	0	0	0	0	0	0	0
KO:K01432	64	41	4	13	52	0	0	0	66	7	0	0	0	27	0	0	15	0	10	44	0	0	0	0	28	46	41	15	0	34	53	54	4	0	0
KO:K01433	149	164	7	8	66	27	0	9	184	8	0	18	0	9	0	46	5	94	316	42	39	0	2	0	31	48	46	60	24	27	115	62	23	32	24
KO:K01434	113	68	36	16	93	118	14	4	84	81	69	23	14	61	0	29	17	17	65	82	0	4	0	0	56	71	108	36	127	42	52	41	18	164	39
KO:K01436	29	42	43	0	51	28	23	0	42	0	35	21	0	11	0	15	31	24	12	22	134	0	0	0	71	82	57	61	143	46	38	12	23	101	52
KO:K01438	469	137	4	12	82	0	28	11	141	92	0	4	25	61	0	0	0	104	340	144	0	6	9	0	22	158	117	7	5	50	83	42	23	43	81
KO:K01439	461	126	47	143	105	66	78	20	119	94	64	5	98	168	186	115	122	87	208	264	0	11	3	12	164	286	141	166	127	67	156	60	263	204	195
KO:K01442	0	0	0	0	0	0	0	7	0	7	13	0	0	0	0	47	0	9	0	8	0	0	0	0	6	0	16	7	0	13	20	0	0	0	0
KO:K01443	98	4	11	7	48	9	0	13	22	42	13	0	0	45	0	11	13	54	83	0	0	0	3	3	26	22	14	17	30	3	33	23	11	15	18
KO:K01444	63	17	0	2	46	5	0	6	16	19	0	0	0	49	0	3	6	7	14	16	0	5	0	0	11	23	12	3	0	21	6	27	0	6	5
KO:K01446	0	0	0	0	0	0	0	0	0	0	0	0	0	0	0	0	0	0	0	0	0	0	0	0	0	0	0	0	0	0	0	0	0	0	4
KO:K01447	58	30	7	0	0	0	0	0	8	5	0	0	0	28	0	19	0	0	20	0	0	0	0	3	0	15	8	26	36	0	0	3	2115	9	65
KO:K01448	624	228	65	27	285	57	45	55	270	121	669	112	92	338	0	47	185	285	293	294	163	3	25	2	160	281	220	182	124	117	266	236	73	141	111
KO:K01449	0	0	0	101	0	0	0	0	0	0	0	21	0	0	0	5	0	0	0	350	0	0	0	0	0	0	87	0	110	0	0	0	153	154	0
KO:K01451	87	89	3	6	141	0	15	4	76	41	12	13	80	46	0	0	47	29	40	55	134	0	6	0	67	80	114	57	29	158	240	27	9	6	18
KO:K01452	0	0	0	0	0	0	0	0	0	0	0	0	0	0	0	0	0	6	0	0	0	0	0	0	0	0	0	0	0	3	0	0	0	0	0
KO:K01453	8	7	0	0	87	7	4	0	15	0	0	46	0	6	0	0	0	0	0	0	0	0	0	0	15	15	0	46	40	33	36	7	0	81	3
KO:K01455	94	45	41	0	25	0	0	22	23	35	10	0	71	43	0	45	84	8	3	22	0	6	0	0	55	63	46	16	10	43	41	24	6	4	27
KO:K01456	0	0	0	0	0	0	0	0	0	0	0	0	0	0	0	0	0	0	0	0	0	0	0	0	0	0	0	0	12	0	0	0	0	6	0
KO:K01457	86	9	5	0	11	0	0	8	22	0	8	0	24	48	0	7	24	138	0	14	0	0	0	0	15	47	14	3	0	13	50	43	3	0	9
KO:K01458	33	17	0	60	8	0	0	0	5	14	14	38	0	20	0	118	89	4	0	77	0	0	0	0	0	25	53	122	135	21	21	5	84	152	97
KO:K01459	5	4	0	2	0	0	0	0	0	5	0	0	0	4	0	0	7	5	0	0	0	0	0	0	12	0	9	16	13	0	7	6	0	0	3
KO:K01462	1878	792	577	443	780	236	92	227	1053	730	525	133	212	516	124	234	619	711	422	563	186	9	42	31	442	928	760	820	516	315	678	698	295	250	821
KO:K01464	282	169	132	12	216	26	4	51	168	95	99	66	85	131	16	122	112	87	142	191	0	0	2	3	172	255	167	94	207	87	114	117	42	28	165
KO:K01465	2885	14075	210	67	412	93	21	69	4320	223	183	118	153	320	12	115	155	169	215	190	91	0	31	13	275	558	395	262	389	150	291	323	187	316	238
KO:K01466	14	7	0	0	41	0	0	0	11	6	0	25	0	7	0	0	0	0	5	0	0	0	0	0	0	25	11	3	10	7	40	0	0	6	5
KO:K01467	27	0	0	0	0	0	0	0	0	15	0	0	0	9	0	0	0	25	19	21	0	0	7	0	3	13	0	17	8	10	0	0	0	3	0
KO:K01468	28	12	8	0	14	56	8	18	5	0	0	0	0	14	0	5	0	4	81	5	0	0	22	0	30	23	15	20	122	3	0	0	3	16	3
KO:K01469	66	31	7	0	73	0	0	11	0	48	7	0	0	193	0	0	22	11	4	51	0	0	0	0	15	10	9	27	4	17	24	39	11	54	32
KO:K01470	86	54	27	9	39	0	10	32	13	32	0	3	45	32	0	21	14	36	12	20	0	0	0	0	69	98	136	25	31	72	73	18	2	20	27
KO:K01471	0	0	0	0	0	0	0	0	0	0	0	0	0	14	0	0	0	0	0	0	0	0	0	0	0	0	0	0	0	0	0	0	0	0	0
KO:K01473	504	110	70	193	220	9	139	54	224	127	86	5	128	165	18	35	119	153	154	212	7	0	0	5	208	268	218	252	251	127	191	189	406	315	296
KO:K01474	363	202	115	7	268	35	79	91	176	135	46	0	152	103	0	84	124	86	135	104	0	4	0	3	343	288	226	200	251	198	317	105	106	97	202
KO:K01476	109	21	17	42	92	0	0	11	35	61	53	30	22	91	0	71	44	63	43	18	0	0	0	6	31	27	94	66	19	43	51	22	49	71	74
KO:K01477	5	19	0	0	0	0	0	0	4	11	0	0	0	3	0	0	0	0	71	5	0	0	0	0	4	5	8	0	0	0	0	4	0	23	38
KO:K01478	251	156	33	0	125	8	5	29	234	89	0	6	18	12	0	5	7	0	150	142	0	0	11	0	98	101	270	33	22	35	118	140	15	37	32
KO:K01479	33	3	0	0	7	0	0	0	11	0	0	0	0	0	0	0	0	20	69	34	0	0	12	0	26	0	0	0	22	0	7	0	0	0	0
KO:K01480	311	60	61	25	105	0	18	53	102	64	119	50	93	134	13	120	102	113	61	54	0	21	0	33	41	57	70	41	17	62	119	88	316	250	57
KO:K01481	5	0	0	0	6	76	0	5	0	0	3	0	7	8	0	0	0	0	0	0	0	0	0	0	0	6	5	0	0	0	10	0	0	0	2
KO:K01482	9	0	0	0	56	0	11	0	11	0	0	0	0	0	0	8	8	0	0	16	0	0	0	0	19	3	5	0	17	13	5	6	17	18	6
KO:K01483	36	51	44	0	0	0	0	19	34	7	10	8	29	59	0	23	90	0	24	25	0	9	0	0	8	10	8	0	0	11	32	14	4	0	27
KO:K01484	64	88	0	0	14	0	0	0	14	24	0	0	0	0	0	0	0	0	244	92	0	0	49	0	0	0	8	0	0	0	8	31	0	0	6
KO:K01485	57	25	0	13	58	0	21	0	0	11	0	0	0	17	0	3	11	25	19	14	47	0	3	0	44	26	29	23	31	0	14	3	30	33	30
KO:K01486	41	4	0	0	18	34	0	11	0	0	5	0	0	15	0	0	6	0	0	72	3	0	0	0	7	12	31	11	6	15	0	7	0	19	4
KO:K01487	19	19	0	0	35	0	0	0	44	9	10	14	0	6	0	0	18	10	15	20	0	0	3	0	16	11	18	16	18	25	40	33	0	7	0
KO:K01488	167	96	16	0	25	26	31	7	111	76	43	190	19	37	0	57	23	47	44	80	0	0	9	0	78	90	117	82	140	37	84	44	35	74	58
KO:K01489	72	28	62	7	61	0	19	46	69	52	50	25	0	82	0	27	65	25	10	86	0	0	0	6	5	43	6	29	43	32	78	22	5	27	30
KO:K01490	4	0	0	0	0	0	0	0	0	0	0	10	0	0	0	0	0	0	0	0	0	0	0	0	0	0	0	0	0	0	0	0	0	0	0
KO:K01491	450	249	54	41	1539	13	0	39	291	100	104	45	51	101	16	89	106	152	222	171	93	3	10	0	128	253	229	144	92	88	232	150	29	152	95
KO:K01493	70	62	29	0	48	0	13	0	35	32	20	0	0	10	0	0	10	43	51	8	72	0	0	0	15	34	62	0	9	14	19	14	15	6	21
KO:K01494	789	315	151	101	359	19	10	95	231	185	162	50	166	270	30	111	266	282	280	240	0	38	44	25	274	200	227	225	106	208	220	150	156	149	251
KO:K01495	1090	300	115	175	642	121	119	191	814	353	321	119	151	380	56	199	444	499	367	419	381	29	14	20	278	327	288	414	232	227	325	496	170	215	341
KO:K01496	168	81	8	0	63	0	0	0	79	37	91	6	0	48	0	30	0	54	147	56	107	0	12	0	20	16	56	46	25	29	79	31	20	19	43
KO:K01497	1303	87	13	139	79	24	16	27	134	32	64	61	0	48	0	21	93	68	86	80	0	0	3	0	18	85	33	88	94	42	0	67	86	71	94
KO:K01499	4	10	0	0	0	0	0	0	0	0	0	0	0	0	0	0	0	0	0	0	0	0	0	0	0	3	0	0	0	16	0	9	7	3	8
KO:K01501	150	64	3	17	36	0	0	0	112	59	19	0	0	19	0	6	32	64	87	0	0	0	0	0	44	55	47	0	0	39	79	38	16	11	17
KO:K01502	17	0	0	0	8	15	0	0	6	62	0	0	0	14	0	0	6	8	3	0	0	0	0	0	0	0	0	3	0	5	16	0	0	0	4
KO:K01505	11	11	0	0	7	0	0	0	12	4	33	0	0	0	0	0	7	8	43	11	0	0	0	0	0	8	0	11	4	0	0	0	0	27	0
KO:K01507	524	244	70	60	319	463	173	53	237	177	282	287	71	117	57	168	90	108	170	336	74	3	14	24	146	306	277	264	247	111	398	212	67	225	120
KO:K01512	93	70	59	6	98	0	0	13	44	158	0	45	47	51	0	0	23	24	51	6	203	0	5	0	160	116	155	69	25	84	71	58	11	6	35
KO:K01515	270	128	33	0	232	24	136	14	104	40	5	2	0	45	0	34	31	109	133	38	7	0	15	13	61	91	62	98	107	12	157	57	49	73	107
KO:K01518	129	32	0	25	33	0	0	0	41	0	0	18	0	119	51	0	17	206	5	0	0	4	0	0	10	130	211	28	0	24	0	83	21	0	6
KO:K01520	256	66	29	6	56	34	5	8	134	76	28	19	28	37	0	6	36	82	77	84	48	0	35	0	55	155	106	74	36	31	123	37	13	45	42
KO:K01523	121	99	0	20	30	102	18	9	99	16	168	19	0	22	0	0	0	0	121	81	0	0	9	0	14	79	146	61	43	9	84	81	2	51	58
KO:K01524	322	120	20	38	228	30	40	23	143	39	25	59	30	119	0	45	84	67	158	97	126	0	16	0	19	133	247	2173	95	94	219	66	40	166	125
KO:K01525	101	53	25	5	9	0	0	7	73	27	13	0	26	0	0	23	0	8	129	15	0	0	2	0	12	46	49	6	12	3	51	22	6	6	16
KO:K01526	0	0	0	0	0	0	0	0	0	0	0	26	0	0	0	0	0	0	0	0	0	0	0	0	0	0	0	0	29	0	0	0	0	17	3
KO:K01527	6	0	0	0	0	0	14	0	11	0	0	34	0	0	0	0	0	0	0	0	0	0	0	0	0	0	0	0	32	0	19	4	0	16	0
KO:K01530	5	0	0	0	0	0	0	0	2	0	0	29	0	0	0	0	0	0	0	0	0	0	0	0	0	0	0	0	9	0	0	0	0	5	0
KO:K01531	57	18	0	0	4	0	0	0	50	0	0	0	0	6	0	0	18	20	7	23	66	0	0	0	0	98	257	0	0	0	0	50	4	0	0
KO:K01533	1544	1209	45	55	835	78	40	301	1764	159	331	2256	80	228	0	137	127	1134	359	101	231	18	42	24	780	608	436	616	118	420	258	1354	106	36	203
KO:K01534	261	131	15	36	109	0	0	30	139	17	15	14	17	96	15	3	63	84	57	94	0	0	12	0	249	269	164	239	133	43	110	153	35	59	146
KO:K01535	22	0	4	57	169	32	523	0	19	0	351	1149	15	9	16	0	44	69	0	439	149	0	0	0	0	0	4	9	387	0	3	21	62	270	11
KO:K01537	1567	435	49	25	295	6	125	38	437	278	10	147	13	260	27	16	98	191	313	283	188	10	47	0	226	28689	876	125	224	92	1146	270	60	106	145
KO:K01539	49	0	0	0	13	0	0	0	0	5	0	24	0	0	0	8	0	0	3	0	0	0	0	0	0	42	10	0	0	0	0	5	9	5	0
KO:K01540	3	0	0	0	0	0	0	0	0	0	0	0	0	0	0	0	0	0	0	0	0	0	0	0	0	0	0	0	0	0	0	0	0	0	0
KO:K01546	141	0	0	0	104	0	0	0	0	54	0	7	19	74	0	9	6	0	0	6	0	0	0	0	25	59	12	3	0	10	4	6	0	5	36
KO:K01547	96	0	0	0	48	0	0	3	0	12	24	0	0	50	0	5	2	0	3	27	0	0	0	0	8	17	25	43	0	0	0	0	4	0	13
KO:K01548	29	4	0	0	0	0	0	0	0	0	0	0	0	14	0	0	0	0	13	0	0	0	0	0	0	17	11	20	7	0	3	6	0	8	3
KO:K01549	0	0	0	0	0	0	0	0	0	0	0	0	0	0	0	0	0	0	0	0	0	0	0	0	0	0	0	0	13	0	0	0	0	0	0
KO:K01551	77	6	0	4	401	16	0	0	49	0	0	0	6	4	0	48	0	6	7	0	784	0	0	0	4	91	109	38	53	22	16	40	15	48	8
KO:K01555	58	24	0	6	40	73	0	0	50	7	101	0	0	0	0	0	0	8	158	29	0	0	15	0	38	22	57	13	17	33	58	20	0	18	6
KO:K01556	60	14	0	0	44	0	0	6	30	4	0	0	11	3	0	0	16	8	15	4	0	0	3	0	5	21	13	48	33	7	10	25	5	43	25
KO:K01557	0	0	0	4	0	0	0	0	0	0	0	0	0	0	0	0	0	0	0	0	0	0	0	0	0	0	0	0	0	0	0	0	0	0	0
KO:K01560	396	135	33	17	150	23	7	50	93	93	52	39	74	124	0	14	61	71	5	34	0	5	0	0	134	239	156	94	86	67	287	103	79	38	101
KO:K01561	106	60	44	0	90	0	0	34	37	56	0	4	44	64	0	22	40	3	20	12	0	0	0	0	85	48	46	61	40	28	97	65	9	3	60
KO:K01562	0	3	0	0	11	0	0	0	0	0	0	0	0	0	0	0	0	12	7	0	0	0	0	0	0	0	0	0	0	0	0	0	0	0	0
KO:K01563	2	4	6	0	27	0	9	10	0	12	3	7	34	7	0	0	0	28	3	0	0	0	0	0	73	38	17	8	2	94	47	60	9	3	51
KO:K01565	9	0	0	0	0	0	0	0	0	2	0	0	0	21	0	0	0	0	0	0	0	0	0	0	0	4	0	0	0	0	0	3	0	0	0
KO:K01569	14	0	0	0	0	0	0	0	0	0	0	0	0	0	0	3	0	20	0	0	0	0	0	0	0	0	0	3	0	0	0	0	0	10	0
KO:K01571	33	6	0	5	17	9	51	0	86	29	83	90	0	0	0	21	0	5	5	50	0	0	0	0	0	16	23	59	122	3	5	31	27	12	90
KO:K01572	6	0	0	0	8	0	0	0	8	9	0	0	0	0	0	0	0	0	0	0	0	0	0	0	0	14	50	0	0	5	5	0	0	0	0
KO:K01574	29	51	0	0	22	0	22	0	10	6	0	18	0	0	0	0	0	0	10	4	0	0	0	0	0	7	0	14	17	11	19	5	0	25	0
KO:K01575	0	0	0	0	0	0	0	0	0	0	0	0	0	0	0	0	0	0	0	0	0	0	0	0	0	0	5	0	0	0	0	0	0	0	0
KO:K01576	168	84	52	0	55	0	0	31	168	67	5	0	156	96	0	20	25	46	19	8	0	0	3	0	118	197	89	44	17	75	39	114	42	26	53
KO:K01577	801	455	149	45	393	0	22	202	397	456	50	6	139	355	0	101	120	239	77	66	0	8	14	6	246	325	259	58	57	316	530	193	53	40	113
KO:K01578	75	13	0	0	3	0	3	0	35	14	16	17	28	7	0	45	0	0	0	16	0	0	0	0	9	29	3	24	0	10	97	73	8	6	51
KO:K01579	302	132	13	91	42	95	92	26	208	97	184	88	0	17	0	12	87	82	112	76	354	0	0	0	47	224	123	164	109	54	146	128	69	74	113
KO:K01580	7	0	0	0	11	0	0	0	20	0	0	10	0	11	0	3	0	0	0	0	0	0	0	0	0	8	11	10	5	6	8	0	12	33	0
KO:K01581	894	522	151	59	336	71	31	272	526	459	161	191	153	269	84	148	166	171	256	256	0	0	10	3	219	182	349	146	169	245	596	276	55	24	112
KO:K01582	14	4	0	0	0	0	5	0	0	0	5	0	0	0	0	4	0	0	0	0	0	0	0	0	0	0	2	9	5	0	21	0	0	0	0
KO:K01583	156	106	6	6	146	0	0	30	19	57	0	0	0	19	0	0	21	34	32	19	0	2	4	3	103	37	46	0	3	115	149	31	5	2	12
KO:K01584	724	567	177	29	239	10	29	222	461	450	0	0	91	319	0	10	97	79	300	65	0	27	6	3	198	468	599	84	34	236	503	237	49	37	107
KO:K01585	1807	767	343	41	710	36	0	354	1188	780	53	30	230	848	11	128	393	330	337	346	0	17	31	11	243	596	505	170	118	272	528	616	102	41	152
KO:K01586	544	193	58	12	248	24	42	34	373	147	69	16	0	245	0	57	272	292	191	201	153	0	9	0	174	267	260	113	91	111	303	221	29	111	79
KO:K01587	0	4	0	0	7	0	0	0	0	0	0	0	0	0	0	0	0	0	0	0	0	0	0	0	0	0	0	0	0	0	0	0	0	0	4
KO:K01588	131	98	0	0	97	5	11	4	67	5	30	0	0	19	0	22	14	28	36	12	113	0	8	0	50	66	46	64	47	48	133	51	2426	50	22
KO:K01589	85	44	0	2	130	33	26	9	81	20	106	16	0	12	0	21	17	14	74	61	0	0	21	0	56	46	61	96	44	35	43	57	4	68	12
KO:K01591	105	39	0	10	110	27	0	38	85	37	27	11	11	57	32	11	31	75	74	105	203	0	13	4	51	76	65	74	16	41	70	68	21	33	23
KO:K01592	0	0	0	0	0	0	0	0	0	0	0	0	0	0	0	0	0	14	0	0	0	0	0	0	0	0	0	0	0	0	0	0	0	0	0
KO:K01593	66	20	25	4	83	0	0	0	5	4	12	0	38	23	0	0	29	58	9	0	0	0	0	0	7	10	0	18	21	0	12	60	2	22	0
KO:K01595	386	63	9	18	250	128	0	10	281	170	83	13	0	54	0	3	34	62	176	90	191	0	7	0	44	107	122	47	43	94	189	168	56	61	23
KO:K01596	2752	887	387	346	912	594	618	391	1230	1068	1134	1249	170	467	120	394	399	858	627	918	224	15	38	31	734	1120	997	803	1021	548	1585	840	430	10444	609
KO:K01597	0	0	0	0	0	0	0	0	0	0	0	0	0	0	0	0	0	0	0	0	0	0	0	0	0	0	2	0	0	0	4	0	0	6	6
KO:K01598	8	0	0	0	6	0	0	0	7	0	0	0	0	10	0	0	6	0	0	0	0	0	0	0	0	0	0	7	7	6	0	19	0	0	8
KO:K01599	557	200	111	47	192	62	33	171	343	100	16	109	140	276	0	90	190	177	185	198	89	7	17	0	162	622	338	193	301	131	196	301	92	78	372
KO:K01601	537	151	190	32	186	16	14	123	353	260	17	59	367	380	14	172	441	270	307	224	82	24	5	12	152	223	285	91	50	107	243	254	150	20	135
KO:K01602	243	39	46	0	75	0	0	22	133	74	0	0	111	170	0	39	157	108	108	106	0	8	5	7	126	122	80	21	20	39	59	69	53	0	43
KO:K01607	626	386	385	61	310	42	43	207	461	180	36	50	421	341	21	239	214	111	200	139	3	21	4	2	429	556	415	230	257	218	301	221	301	109	519
KO:K01608	91	305	47	0	176	0	0	25	127	161	24	0	121	77	0	10	0	78	116	9	0	3	28	0	149	54	109	5	0	74	341	54	4	0	54
KO:K01609	177	37	38	12	138	5	0	0	91	12	10	18	17	103	0	59	8	17	64	22	159	0	4	0	39	63	78	33	40	25	107	43	21	98	21
KO:K01610	2414	707	268	164	688	146	237	288	1474	789	724	742	196	767	22	275	476	791	421	690	0	10	49	29	232	736	590	246	525	320	483	768	158	389	154
KO:K01611	1258	236	120	45	271	22	130	228	906	416	129	28	268	224	0	19	88	98	207	121	9	8	15	0	246	288	412	171	123	3760	431	317	28	66	79
KO:K01612	0	0	0	0	0	0	0	0	0	0	0	0	0	0	0	0	0	0	0	0	0	0	0	0	0	0	5	0	0	0	0	0	0	0	0
KO:K01613	458	149	35	30	125	189	44	28	451	525	138	125	54	155	110	90	75	316	359	306	148	4	2	24	77	218	198	150	235	149	295	382	124	228	264
KO:K01615	16	0	0	0	0	0	0	0	0	0	0	0	0	3	0	0	0	0	0	0	0	0	0	0	0	29	55	0	0	0	0	0	0	0	0
KO:K01616	0	0	5	0	142	0	39	0	0	7	61	24	0	0	0	0	0	6	4	0	0	0	0	0	3	8	29	17	29	43	71	0	3	14	0
KO:K01617	74	60	19	0	28	0	0	0	0	5	0	0	0	6	0	0	0	15	88	0	0	3	12	0	66	30	36	13	6	35	51	0	0	9	6
KO:K01619	119	29	9	29	95	159	120	4	19	31	120	147	6	206	0	15	15	113	10	55	2	0	7	0	55	54	41	115	118	33	61	35	49	72	24
KO:K01620	361	138	101	65	122	115	31	13	72	38	22	71	71	53	0	133	45	98	98	97	0	0	11	0	200	310	173	113	101	153	143	188	84	106	162
KO:K01621	1168	557	231	29	574	0	30	261	1064	530	41	28	471	495	0	126	289	316	195	297	430	12	14	2	473	767	695	224	181	202	372	544	77	100	265
KO:K01622	507	70	99	0	110	8	0	105	473	230	32	38	105	73	0	144	93	188	79	52	0	6	3	29	146	535	316	63	65	89	145	195	33	35	121
KO:K01623	1214	328	152	104	286	119	96	206	402	473	121	73	191	428	84	229	244	315	113	98	0	23	4	42	277	508	357	256	150	228	421	297	224	99	378
KO:K01624	1646	210	29	113	290	423	277	53	518	338	870	626	129	164	0	14	128	151	130	581	134	0	38	2	106	198	273	104	353	84	474	290	28	330	41
KO:K01625	121	59	3	0	53	0	0	0	123	15	0	0	12	9	0	0	5	34	651	45	0	0	44	0	107	46	144	69	26	65	62	77	11	19	28
KO:K01626	1138	310	171	74	6268	71	77	77	528	232	270	227	196	246	17	54	271	312	418	368	141	3	27	4	108	542	421	270	244	156	528	280	72	194	205
KO:K01627	721	266	44	57	504	0	0	72	796	338	18	6	49	209	0	28	77	235	241	103	384	11	6	4	158	286	181	155	99	149	372	380	197	130	138
KO:K01628	141	37	32	21	13	0	1446	30	113	23	173	83	30	109	0	130	611	40	7	284	0	0	9	8	20	99	27	21	46	25	32	18	78	135	249
KO:K01630	20	0	0	0	0	0	0	21	4	35	0	0	0	0	0	0	0	0	0	6	0	0	0	0	0	14	21	7	2	8	16	0	0	0	0
KO:K01631	0	0	0	0	0	0	0	0	5	0	0	0	0	0	0	0	0	0	0	0	0	0	0	0	11	0	98	0	0	36	0	7	0	0	0
KO:K01633	110	87	6	16	41	40	26	0	19	13	82	34	6	15	0	18	20	40	80	59	27	0	4	0	56	89	92	58	16	7	42	30	11	108	63
KO:K01635	93	36	13	0	24	0	0	3	22	13	19	0	29	46	0	9	23	20	40	51	0	0	14	0	9	45	26	8	13	19	15	18	4	3	24
KO:K01637	6029	2798	297	1028	1169	414	78	110	1254	2785	935	425	149	850	184	262	750	1376	1854	2276	0	3	450	25	732	1259	1964	1161	691	221	2944	744	547	1294	1031
KO:K01638	2570	969	118	295	725	528	231	175	2256	911	542	308	112	743	138	93	698	879	821	21809	16	5	133	29	389	868	784	534	438	283	1020	534	315	255	354
KO:K01639	0	8	0	0	0	0	0	0	0	0	0	0	0	7	0	0	0	0	3	0	0	0	0	0	0	4	0	0	0	0	0	0	33	3	0
KO:K01640	553	75	24	15	60	138	10	37	279	54	204	111	76	187	0	6	106	132	261	197	0	0	30	3	124	219	145	53	109	80	135	125	44	51	49
KO:K01641	236	84	55	64	136	0	17	94	130	92	83	73	0	64	0	270	104	159	55	61	0	0	3	28	56	126	40	102	72	101	109	142	61	134	89
KO:K01643	69	0	0	0	0	0	0	0	7	0	0	0	0	19	0	0	44	30	0	0	0	0	0	0	0	18	0	6	0	0	0	3	0	0	0
KO:K01644	263	58	43	105	160	69	227	138	303	126	158	97	22	71	0	345	22	78	233	92	0	0	0	41	92	308	167	226	254	191	225	59	311	268	521
KO:K01647	6379	1663	451	415	1745	1003	806	9324	3821	2074	2060	1019	461	1801	69	386	3494	1614	1404	1933	131	10	112	10	977	4033	3263	909	845	861	1915	2266	461	833	489
KO:K01648	3	0	0	0	0	0	139	0	0	0	11	266	0	0	0	0	12	0	0	13	0	0	0	0	0	0	2	0	93	0	0	0	0	91	0
KO:K01649	5273	1375	467	393	2958	679	365	418	2528	1761	1178	525	441	2197	120	710	11964	2477	1018	1543	169	30	99	41	891	2529	1474	1823	1191	825	1883	1657	411	859	894
KO:K01652	9476	2879	1125	429	3876	349	317	884	8221	3110	1125	513	1006	3081	171	631	2549	3303	1486	1764	121	23	113	36	4725	3953	2937	1854	1424	1910	4242	2657	509	790	1507
KO:K01653	23383	600	158	139	906	151	140	43	4871	675	239	185	269	200398	11	92	981	938	362	484	112	6	49	5	393	903	500	355	373	256	831	567	49	218	230
KO:K01654	152	49	35	37	146	0	0	60	123	95	9	25	88	147	0	9	39	7	59	119	295	0	0	5	36	39	80	5	27	40	94	64	40	40	74
KO:K01655	0	0	0	0	0	0	0	0	0	0	0	8	0	0	0	0	0	0	0	7	0	0	0	0	0	4	7	0	64	0	0	0	0	26	0
KO:K01657	610	238	32	13	376	6	16	25	306	117	67	11	20	318	0	22	142	118	198	121	186	0	18	4	62	255	223	48	31	86	444	143	38	23	63
KO:K01658	160	95	10	21	110	0	9	13	207	67	21	0	0	82	0	44	36	52	57	92	62	0	8	0	10	86	71	27	14	17	109	77	14	33	41
KO:K01659	211	111	4	3	27	0	0	12	256	139	23	21	39	35	0	7	22	72	229	112	0	0	39	0	62	57	205	28	0	19	117	482	0	8	30
KO:K01661	42	0	0	16	56	0	29	0	0	10	119	37	0	0	0	31	14	8	0	20	45	0	0	0	4	49	18	11	62	21	24	13	36	35	15
KO:K01662	1208	457	112	205	560	173	190	115	1957	480	476	296	153	328	89	203	365	357	360	380	102	17	33	0	242	502	404	206	302	294	593	336	200	390	264
KO:K01663	0	0	0	0	0	0	0	0	0	0	0	0	0	0	0	0	0	0	0	0	0	0	0	0	0	0	0	0	6	0	0	0	0	0	0
KO:K01664	0	0	0	0	23	0	0	0	0	21	7	8	0	0	0	0	0	7	0	0	0	0	0	0	0	0	0	3	0	25	18	4	0	7	0
KO:K01665	192	17	0	0	26	11	9	0	0	4	0	10	6	20	0	0	0	12	29	12	0	0	0	0	18	0	5	5	11	0	0	16	0	4	37
KO:K01666	24	0	0	7	38	0	0	7	15	0	25	0	0	0	0	0	0	11	0	50	0	0	0	0	0	3	9	0	0	0	0	0	0	9	8
KO:K01667	287	4	0	10	22	8	0	3	172	11	0	0	0	19	0	17	4	28	14	31	0	0	0	0	44	711	307	28	23	14	41	110	10	7	16
KO:K01668	54	0	0	0	4	0	0	0	58	0	0	0	0	0	0	0	0	5	0	0	0	0	0	0	0	124	68	0	3	0	0	47	0	0	0
KO:K01669	18	11	33	30	68	0	0	0	0	5	0	9	0	11	0	6	0	19	57	7	43	6	0	5	5	46	5	12	16	16	21	4	28	33	20
KO:K01672	0	0	0	0	15	0	0	0	0	0	0	0	0	0	0	0	0	0	0	0	0	0	0	0	0	0	0	0	0	0	0	0	0	0	0
KO:K01673	1519	563	44	59	569	98	87	25	711	657	92	153	41	762	0	14	365	380	506	628	0	0	282	8	166	499	310	134	163	5001	545	309	44	169	103
KO:K01674	31	15	4	4	10	0	0	5	594	62	0	0	0	6	0	0	4	15	29	26	0	0	0	0	49	8	7	0	0	25	12	6	4	0	0
KO:K01676	759	311	59	31	441	180	52	33	520	205	244	96	33	397	14	28	297	205	191	185	105	0	16	0	57	409	413	257	150	72	269	291	48	189	133
KO:K01677	23938	64	55	53	33	83	10	33	135	116	72	16	0	73	23	45	93	72	16	20	0	0	12	0	86	105	130	146	91	38	136	91	29	21	141
KO:K01678	33	29	10	0	0	0	0	0	36	43	0	0	0	10	0	0	9	8	5	0	0	0	0	0	32	17	75	35	25	15	46	13	0	0	32
KO:K01679	414	123	47	19	226	34	42	63	242	163	166	79	61	89	47	98	110	42	263	270	0	0	0	2	157	312	259	226	199	129	213	97	79	113	125
KO:K01681	4903	1370	287	688	1594	2246	865	258	2570	7438	3864	1395	305	1166	91	331	2196	1822	1197	1950	2	10	88	45	834	1770	1519	1241	1551	627	1516	1848	272	1182	614
KO:K01682	1569	537	10	6	316	0	0	0	1007	229	49	106	9	330	23	0	28	339	698	334	154	0	150	0	70	412	551	123	59	44	372	743	4	0	33
KO:K01683	12	0	7	0	0	0	0	0	0	0	0	0	0	15	0	0	0	0	0	6	0	0	0	0	10	0	0	4	0	15	0	4	3	4	19
KO:K01684	489	61	49	0	38	0	0	101	282	62	95	61	100	121	0	34	66	61	64	23	3	11	0	0	43	37	2584	0	14	87	39	140	18	8	68
KO:K01685	254	122	61	13	192	33	9	63	168	72	8	17	15	117	0	23	32	41	82	26	0	9	0	0	27	131	103	58	93	60	311	101	38	44	121
KO:K01686	27	22	4	3	155	0	0	21	30	10	0	23	13	25	0	9	11	18	24	33	0	0	0	0	35	17	51	7	0	105	93	36	19	3	8
KO:K01687	3411	1213	164	248	1220	427	80	169	1552	596	879	230	203	1485	45	196	1590	1455	1232	567	361	0	33	6	557	1654	553	729	678	373	801	1190	108	454	650
KO:K01689	1313	452	112	48	503	437	148	91	749	380	624	412	112	278	0	121	193	196	287	475	109	0	35	9	246	4901	581	240	370	224	740	320	57	410	161
KO:K01690	181	38	4	0	46	3	0	0	26795	24	14	11	0	0	11	14	0	30	112	27	0	0	19	0	96	188	130	85	58	169	129	78	57	26	71
KO:K01692	1403	167	96	22	421	164	101	45	317	162	105	45	122	94	0	45	44	54	1251	105	0	0	51	14	123	492	256	1059	155	274	349	6660	81	92	174
KO:K01693	608	278	67	84	157	110	95	25	218	96	165	67	0	188	0	221	114	112	104	265	217	4	8	2	89	203	232	300	289	92	234	128	191	213	291
KO:K01694	17	0	9	0	0	0	0	0	0	0	0	11	0	0	0	0	0	0	0	0	0	0	0	0	0	0	0	0	5	0	0	0	0	0	0
KO:K01695	438	175	14	20	107	38	25	0	182	134	38	29	49	70	0	3	24	74	111	56	41	2	31	0	60	117	134	73	67	43	192	115	12	65	50
KO:K01696	723	319	32	14	266	45	25	11	331	188	109	44	35	161	0	45	83	119	204	94	147	0	3	4	137	338	239	160	131	154	601	188	39	150	111
KO:K01697	419	82	39	32	288	151	88	21	187	123	227	195	59	172	51	15	176	109	208	472	4	0	3	0	59	150	63	135	138	98	132	98	50	137	79
KO:K01698	472	196	73	68	266	34	32	43	296	126	154	12	66	148	15	77	154	162	147	75	219	0	7	2	167	315	184	200	182	107	285	160	76	135	199
KO:K01699	0	0	0	0	4	0	0	0	0	0	0	0	0	0	0	0	0	0	0	0	0	0	0	0	0	0	2	0	0	0	0	0	0	0	0
KO:K01702	0	0	0	0	6	0	0	0	0	0	0	10	0	0	0	0	4	0	0	0	0	0	0	0	0	0	0	0	19	0	0	0	0	26	0
KO:K01703	7762	745	354	702	2443	435	167	157	2985	870	11640	252	169	3638	614	384	3805	2918	622	1582	114	14	72	23	689	3505	1750	1326	984	516	1208	2063	191	671	523
KO:K01704	3113	333	87	298	850	150	63	44	1233	331	187	100	16	1031	166	145	1069	982	297	440	179	0	30	3	215	1659	684	423	252	147	434	626	41	296	169
KO:K01705	0	0	0	0	5	0	0	0	8	0	0	0	0	0	0	0	0	0	0	0	0	0	0	0	0	6	0	0	3	0	12	0	0	9	0
KO:K01706	36	18	5	9	14	0	0	15	7	14	0	0	0	9	0	0	5	0	6	0	0	0	0	0	9	113	17	5	14	21	28	21	0	0	2
KO:K01707	22	5	3	0	0	0	0	0	0	0	0	0	0	0	0	0	0	0	0	0	0	0	21	0	0	4	3	0	0	0	0	0	0	0	0
KO:K01708	8	0	0	0	7	0	0	0	0	0	0	0	0	0	0	0	4	0	17	5	0	0	19	0	0	3	0	5	0	0	26	0	0	0	0
KO:K01709	72	38	3	6	12	0	0	19	51	26	7	0	15	13	0	10	0	5	43	27	0	0	0	0	33	26	42	8	6	11	31	10	15	25	20
KO:K01710	999	506	107	127	394	289	122	90	627	264	523	149	64	280	0	134	159	248	396	270	135	3	27	12	200	373	304	274	210	140	465	1107	94	185	214
KO:K01711	1567	417	112	85	608	73	56	125	497	399	2670	61	135	413	44	106	307	278	432	265	0	4	48	7	177	393	271	296	225	115	420	331	131	109	365
KO:K01712	315	233	21	2	100	47	12	74	191	136	57	9	88	198	0	4	79	114	338	7	0	5	56	6	146	109	97	104	67	107	94	93	8	58	49
KO:K01713	5	0	0	0	12	0	0	0	65	6	0	0	0	0	0	0	0	0	0	0	0	0	0	0	0	12	6	0	0	9	7	47	0	4	0
KO:K01714	2216	1053	365	95	865	127	65	294	1276	730	408	110	372	708	47	98	406	547	699	618	178	15	58	3	729	1170	925	510	407	637	1275	763	121	200	587
KO:K01715	273	64	32	14	65	28	0	42	98	49	0	0	0	26	0	26	23	37	25	34	0	0	0	0	50	162	178	30	29	43	94	75	33	36	36
KO:K01716	227	111	9	22	30	0	0	19	156	53	85	23	0	78	0	29	99	85	282	301	0	0	35	0	55	84	114	94	63	32	98	76	11	10	39
KO:K01719	945	122	25	42	381	18	7	37	697	444	12	46	122	601	11	62	299	297	111	97	46	4	0	0	65	340	190	158	111	70	163	473	6	150	65
KO:K01720	204	109	65	16	47	64	95	30	47	173	148	202	132	39	0	92	74	78	46	108	0	0	5	0	74	95	89	76	69	10	72	42	46	90	179
KO:K01721	197	83	25	6	141	9	4	24	215	137	0	0	120	28	0	7	29	18	13	30	0	5	0	0	108	106	124	42	61	65	184	104	22	35	40
KO:K01724	1694	262	30	56	152	4	50	81	317	258	209	155	110	245	0	206	282	183	568	363	47	0	114	6	139	264	283	196	190	113	133	211	161	133	278
KO:K01725	1647	141	14	37	412	0	5	0	11386	247	26	14	0	637	0	138	483	523	248	131	0	0	190	4	0	619	317	106	10	7	161	777	19	32	27
KO:K01727	0	0	0	0	0	0	0	0	0	0	0	0	0	0	0	0	0	0	0	0	0	0	0	0	0	0	6	0	12	0	0	0	0	0	0
KO:K01728	80	51	136	0	43	0	27	49	145	51	0	0	168	11	0	0	48	5	17	0	17	42	0	0	37	10	6	34	14	91	22	92	23	2	13
KO:K01729	0	0	0	3	7	0	0	0	32	0	0	24	0	5	0	0	0	17	83	113	0	0	0	0	0	0	5	1	15	5	7	8	0	0	0
KO:K01730	0	0	5	0	16	0	0	0	22	0	0	0	0	13	0	0	0	0	0	0	0	0	0	0	0	0	0	0	0	5	3	7	0	0	0
KO:K01732	0	0	0	0	0	0	0	0	0	0	0	0	0	0	0	0	0	0	0	0	0	0	0	0	0	0	0	0	0	0	0	0	0	3	0
KO:K01733	4331	576	182	94	648	248	155	180	1755	482	450	240	352	1071	12	652	698	731	366	592	57	12	35	48	344	1053	575	459	736	234	501	1066	215	577	506
KO:K01734	51	8	0	0	33	0	0	0	0	0	9516	45	0	0	0	6	25	5	23	0	0	0	4	0	18	15	49	48	53	17	18	15	17	19	3
KO:K01735	472	143	19	6	188	21	25	4	308	74	140	16	22	100	0	38	44	98	167	146	16	10	7	0	59	147	89	93	84	59	104	188	14	58	58
KO:K01736	452	215	66	46	139	4	54	65	252	51	119	28	109	124	35	60	98	95	131	133	26	0	0	9	158	378	229	467	295	152	242	125	79	168	160
KO:K01737	2151	407	34	29	267	44	18	29	722	153	78	478	0	248	0	281	171	965	97	573	425	0	189	197	84	254	135	182	171	176	758	628	40	53	212
KO:K01738	1967	428	89	208	25166	295	186	5668	761	498	414	189	180	295	101	234	334	639	425	604	16	4	11	53	498	1464	898	610	241	371	503	516	448	298	499
KO:K01739	752	76	36	48	282	56	38	3	291	41	135	54	4	97	0	48	195	307	84	34	44	8	0	0	106	416	140	133	111	75	71	127	44	215	96
KO:K01740	732	204	82	37	246	64	125	147	220	125	104	13	159	181	22	49	244	181	77	293	135	0	3	7	189	343	393	173	135	191	272	112	85	85	194
KO:K01744	651	401	107	14	531	92	21	180	485	350	208	103	124	342	0	86	86	137	91	122	0	0	3	0	201	429	517	102	26	241	474	304	25	48	162
KO:K01745	59	32	0	3	55	13	0	12	77	4	26	0	3	17	0	18	13	30	173	9	0	0	40	0	44	41	29	14	22	33	65	47	40	16	10
KO:K01746	12	0	0	0	0	0	0	0	0	0	0	0	0	0	0	0	0	3	0	0	0	0	0	0	0	0	0	0	0	3	0	0	0	0	0
KO:K01749	298	68	11	20	126	113	70	25	216	35	69	22	0	58	0	113	71	41	93	166	101	0	3	0	77	110	76	121	156	52	120	135	142	119	186
KO:K01750	105	46	33	95	80	17	58	88	198	74	42	7	7	123	70	70	85	100	213	176	0	0	0	16	68	49	76	70	77	59	84	78	350	161	269
KO:K01751	0	0	0	0	0	0	0	0	0	6	0	0	0	3	0	0	0	0	0	0	0	0	0	0	0	0	0	0	7	0	3	0	12	14	0
KO:K01752	1539	1246	773	5	733	50	4	743	1465	1473	34	10	655	532	0	83	69	349	452	80	0	78	75	15	939	941	1373	55	57	783	975	820	15	74	135
KO:K01753	0	0	0	0	0	0	10	0	14	0	3	26	0	0	0	24	0	0	0	10	0	0	0	0	0	0	0	0	0	0	8	0	19	10	18
KO:K01754	759	138	37	16	387	48	20	51	236	157	62	45	46	119	11	78	2252	167	142	158	5	0	10	0	166	629	330	187	53	148	436	131	7972	4054	75
KO:K01755	764	130	43	30	284	122	42	17	409	68	92	34	31	258	0	22	151	268	170	262	40	0	4	0	88	360	208	135	121	61	188	250	61	208	79
KO:K01756	1121	325	47	89	452	100	23	67	643	339	164	87	31	443	0	59	498	515	238	241	35	5	7	3	147	496	315	276	270	159	314	430	66	146	232
KO:K01758	1601	33	6	6	196	0	20	15	258	8	9	0	11	104	0	10	141	126	113	48	0	0	5	0	20	179	35	27	26	31	14	109	8	15	36
KO:K01759	309	289	105	38	428	0	20	100	629	178	75	10	71	199	0	78	115	277	321	42	0	17	15	5	841	623	785	183	88	316	497	461	41	18	189
KO:K01760	222	22	19	0	37	22	0	8	222	23	88	15	0	128	0	10	93	62	45	39	0	0	0	0	32	168	81	57	11	40	58	121	5	16	9
KO:K01761	86	38	4	44	96	0	0	0	12225	4	23	0	0	0	0	21	0	34	29	0	0	0	0	0	83	64	94	26	6	11	56	30	5	3	0
KO:K01764	0	0	0	0	0	0	0	0	0	0	0	13	0	0	0	0	0	0	0	0	0	0	0	0	0	0	0	0	13	0	0	0	0	0	0
KO:K01766	0	0	0	0	0	0	0	0	3	0	0	0	0	0	0	0	0	7	5	0	0	0	4	0	0	0	7	0	0	0	0	13	0	0	0
KO:K01768	1134	4902	315	275	827	71	84	171	724	273	138	53	124	556	85	331	460	303	308	455	0	17	24	15	356	758	612	640	585	276	384	808	547	449	914
KO:K01769	0	0	0	6	0	0	0	0	0	0	15	0	0	0	0	0	0	0	0	0	0	0	0	0	0	0	0	0	0	0	0	0	0	0	3
KO:K01770	89	51	2	0	32	7	80	6	9	14	15	22	19	9	0	8	69	41	50	153	32	0	8	2	0	43	52	77	140	9	10	33	128	100	107
KO:K01771	0	0	0	0	0	0	0	0	0	0	0	0	0	17	0	0	0	4	9	0	0	0	0	0	0	0	0	0	0	0	0	0	0	0	0
KO:K01772	167	72	4	7	105	7	16	6	63	30	70	0	42	42	0	18	21	27	43	37	188	0	0	0	14	115	99	44	59	47	64	49	16	19	33
KO:K01775	284	249	4	6	176	0	14	31	267	102	48	23	61	54	41	31	24	104	192	195	107	2	79	0	94	139	155	109	58	84	163	134	28	72	66
KO:K01776	204	68	0	2	115	22	12	6	54	13	83	0	6	12	0	18	34	22	54	49	54	7	0	0	31	56	59	54	1788	15	30	22	5713	69	2902
KO:K01777	32	0	0	0	5	0	0	0	14	0	19	5	0	0	0	5	0	0	0	0	0	0	0	0	0	0	7	0	9	0	5	0	4	0	0
KO:K01778	219	66	13	33	198	29	31	51	204	12	74	15	55	86	13	39	7798	61	112	121	242	6	6	2	117	100	98	70	62	71	106	69	42	83	81
KO:K01779	51	20	7	0	19	0	0	5	20	33	4	12	0	35	9	24	41	6	7	86	0	0	2	0	0	22	6	48	22	4	28	9	4	34	2
KO:K01781	0	0	0	0	31	0	9	13	17	13	0	0	11	11	0	4	0	11	0	0	0	0	0	0	13	23	18	102	17	11	13	3	9	22	27
KO:K01782	220	150	15	48	258	158	198	27	178	158	313	86	38	54	0	69	126	200	500	192	0	0	49	2	120	80	140	134	93	98	149	101	63	107	72
KO:K01783	747	323	97	62	181	52	16	90	337	307	105	62	65	335	36	111	380	215	289	351	14	0	19	5	148	262	163	124	64	112	263	171	54	48	146
KO:K01784	5731	1955	172	673	4456	204	248	257	5625	2655	596	363	700	5980	89	211	474	249	1037	509	150	9	12	4	261	2820	1621	362	378	2237	4545	457	250	418	389
KO:K01785	230	160	363	20	88	123	97	79	204	109	26	26	67	191	21	120	86	86	68	176	13	3	15	7	129	98	111	138	164	55	59	92	74	47	112
KO:K01786	0	0	4	0	0	0	0	5	0	0	37	0	0	0	0	0	0	0	6	0	0	0	0	0	0	8	6	3	0	4	0	0	0	0	0
KO:K01787	4	0	0	0	0	0	0	0	0	0	0	0	0	9	0	0	0	0	0	0	0	0	0	0	0	0	0	0	0	0	0	0	0	0	0
KO:K01790	331	163	11	32	133	0	27	32	222	159	70	2	67	145	0	65	64	72	200	89	86	0	3	0	107	202	127	101	134	49	146	160	51	66	104
KO:K01791	339	155	61	10	79	35	15	23	242	102	75	89	5	67	0	66	47	99	256	216	0	17	20	0	64	67	101	76	43	34	82	108	42	38	76
KO:K01792	37	3	0	0	0	0	0	0	4	7	0	0	0	0	0	0	0	7	45	40	0	0	0	0	0	15	15	4	14	4	0	0	3	3	0
KO:K01795	0	0	0	4	0	0	0	0	38	5	19	42	0	0	0	0	0	12	170	257	0	0	0	0	0	0	0	0	15	0	0	14	0	5	0
KO:K01796	114	10	17	69	163	22	20	0	66	35	61	2	0	53	69	112	29	122	101	39	0	0	0	6	31	100	80	119	84	23	79	17	112	125	52
KO:K01799	11986	27	1796	15	70	86	54	7	49	13	5	25	9	28	31	18	43	21	8	55	0	0	0	0	6	107	2755	29	60	1395	4	3	84	41	8609
KO:K01800	66	108	0	0	17	0	0	0	28	17	0	0	0	5	0	0	0	15	769	36	0	0	43	0	14	9	53	0	7	0	40	15	3	0	0
KO:K01801	66	13	0	0	37	0	0	9	23	9	0	0	0	5	0	0	0	15	6	0	0	0	0	0	14	9	23	0	0	0	29	27	3	0	0
KO:K01802	542	209	56	51	245	167	201	203	388	379	349	354	81	91	21	163	127	348	147	227	201	6	10	22	82	320	184	212	332	105	209	140	108	411	110
KO:K01803	1272	504	42	60	439	221	136	154	525	281	533	282	13	187	20	148	187	244	441	330	161	0	143	3	344	621	595	286	306	314	1125	383	71	295	215
KO:K01804	6	0	0	6	7	0	0	0	0	0	0	0	0	0	0	0	0	0	0	0	0	0	0	0	0	7	22	0	0	12	0	0	5	0	2
KO:K01805	239	134	59	0	97	0	15	62	102	8924	107	5	70	93	5	17	6	40	32	44	0	0	0	0	127	119	98	53	33	70	306	87	30	22	34
KO:K01807	290	91	8	0	152	0	0	27	117	97	5	0	0	95	0	30	14	63	43	83	0	0	0	0	107	197	131	120	77	75	166	69	11	20	43
KO:K01808	130	68	9	28	81	22	0	20	145	77	33	27	37	41	0	0	68	76	35	84	107	0	0	5	22	73	90	45	73	42	87	43	40	139	59
KO:K01809	57	0	0	16	48	7	0	0	15	0	21	0	0	13	0	0	2	21	8	0	0	0	0	0	0	15	6	0	4	11	24	29	9	167	9
KO:K01810	594	231	144	11	384	179	405	62	278	161	314	290	127	178	0	80	146	117	227	267	154	0	9	0	240	267	277	190	226	173	325	161	48	194	180
KO:K01811	29	23	18	0	52	0	11	0	2	0	25	0	20	59	0	85	13	8	17	7	0	0	0	0	16	9	0	6	0	27	0	15	0	6	0
KO:K01812	81	8	12	0	27	7	0	29	29	19	0	0	29	52	0	0	13	5	0	3	0	0	0	0	13	15	21	0	0	7	3	30	3	0	3
KO:K01813	14	0	3	0	5	0	0	0	14	0	0	0	0	7	0	0	0	7	0	0	0	0	0	0	0	4	0	0	6	0	0	0	4	7	0
KO:K01814	368	160	11	89	159	33	21	52	1509	110	19	6	44	121	0	66	7	107	184	269	105	0	16	0	78	197	178	698	134	59	231	163	95	111	148
KO:K01815	46	2	0	0	40	0	0	15	3	9	0	0	0	0	0	0	0	0	0	5	0	0	0	0	11	3	29	0	0	0	0	6	0	0	3
KO:K01816	288	2680	114	16	176	0	24	51	221	213	0	11	149	231	0	12	61	49	276	12	0	12	2	0	137	84	199	55	45	93	225	157	17	5	101
KO:K01817	404	196	16	8	109	0	13	5	203	108	33	10	24	93	0	11	12	36	122	20	51	0	0	2	99	160	165	103	84	92	381	75	35	48	82
KO:K01818	0	0	0	0	0	0	3	0	0	0	0	0	0	0	0	0	0	0	0	0	0	0	0	0	0	0	0	0	11	0	0	0	0	0	0
KO:K01820	10	0	0	0	21	0	0	8	11	9	0	3	5	7	0	0	0	0	0	13	0	0	0	0	0	0	3	10	0	0	0	5	0	0	5
KO:K01821	153	104	40	0	153	0	0	59	192	0	0	18	37	34	0	13	22	96	62	16	0	0	0	0	27	93	43	22	4	48	66	199	15	6	20
KO:K01822	5	7	0	0	23	0	11	0	0	0	0	0	0	0	0	0	0	0	0	0	0	0	0	0	4	0	0	0	0	18	8	8	0	0	0
KO:K01823	110	18	25	41	78	27	8	25	25	0	72	11	0	351	0	40	9	30	18	74	30	0	0	0	14	42	39	20	34	52	48	35	32	56	45
KO:K01825	601	1241	0	0	23	0	0	10	141	392	45	103	0	88	0	0	13	118	1361	2468	0	4	304	3	8	39	141	12	7	13	114	73	0	0	30
KO:K01826	57	0	0	0	59	0	0	0	41	13	0	0	0	14	0	0	0	7	13	6	0	0	4	0	24	23	11	0	0	0	0	0	0	4	10
KO:K01829	275	35	0	25	51	0	0	17	257	51	0	8	0	31	0	16	44	11	8	0	0	0	7	0	21	17	24	0	3	32	90	134	14	12	21
KO:K01834	287	133	42	11	233	56	13	86	50	120	210	141	0	4641	0	24	13	70	146	156	106	0	0	0	56	187	149	60	87	53	213	90	25	99	55
KO:K01835	406	119	81	69	75	32	14	17	148	84	355	260	32	119	44	68	38	96	31	253	0	0	27	0	100	150	482	352	267	718	218	63	87	87	430
KO:K01836	0	0	0	0	0	0	9	0	0	0	0	0	0	0	0	0	0	2	0	0	0	0	0	0	0	0	0	0	6	0	8	0	0	0	0
KO:K01838	45	6	0	14	6	17	0	9	0	5	0	25	0	0	0	35	0	5	5	16	0	0	0	7	9	0	4	14	17	0	0	7	41	17	45
KO:K01839	131	11	17	0	48	19	33	4	7	0	43	0	27	81	36	111	196	26	0	73	0	0	0	4	11	21	20	29	49	8	59	5	47	28	21
KO:K01840	404	77	12	33	229	54	2	27	152	139	103	35	10	100	23	45	40	78	117	120	107	0	0	0	47	79	102	95	162	100	186	70	64	109	110
KO:K01841	48	21	18	7	0	0	0	5	61	0	0	0	15	0	0	0	0	7	23	0	0	0	0	0	4	18	29	19	13	7	28	34	0	0	23
KO:K01843	436	227	69	54	108	150	154	151	339	165	377	278	96	102	12	58	156	113	118	130	0	13	5	4	184	156	194	110	178	111	118	116	88	108	43
KO:K01844	0	0	0	0	0	20	0	0	0	0	0	22	0	0	0	0	0	7	0	0	0	0	0	0	0	0	0	10	15	0	0	0	0	16	3
KO:K01845	620	305	125	114	277	117	6	57	450	123	120	29133	115	169	0	152	154	199	216	272	169	6	14	8	474	616	564	524	334	292	422	309	230	303	281
KO:K01846	4	5	0	0	0	0	0	0	0	0	0	0	0	0	0	0	0	0	3	0	0	0	0	0	0	4	0	0	0	0	0	0	0	0	0
KO:K01847	289	175	59	117	350	255	30	121	272	152	524	128	16	111	31	8670	289	223	84	91	0	8	7	30	169	190	244	234	148	70	264	195	53	286	87
KO:K01848	1613	614	319	219	18439	260	423	317	838	502	236	139	276	27639	111	541	486	564	258	433	3	23	6	27	594	737	560	468	407	244	485	426	367	344	519
KO:K01849	268	117	51	35	117	96	23	19	153	119	134	31	47	55	0	104	111	97	51	26	3	0	7	17	170	238	172	111	66	82	122	24	71	52	92
KO:K01852	0	0	0	0	0	0	0	0	0	0	0	0	0	0	0	0	0	0	0	0	0	0	0	0	0	0	0	0	4	4	0	0	0	0	0
KO:K01854	263	66	40	176	159	263	255	17	90	150	441	245	0	9	29	11716	78	194	183	335	9	4	0	26	41	147	48	279	182	11	95	43	145	200	106
KO:K01856	21	23	0	17	0	0	7	0	8	0	0	0	0	5	0	23	29	14	213	43	0	0	33	0	0	23	7	49	82	0	10	18	0	8	137
KO:K01857	15	16	4	22	36	0	0	0	0	0	0	0	0	9	0	0	0	0	62	12	0	0	0	0	0	24	10	11	23	23	10	0	12	100	31
KO:K01858	3161	841	460	914	1414	1639	903	565	7779	1139	2533	916	300	1364	489	692	1678	1468	607	1076	15	11	41	73	766	1527	873	1200	1017	398	1119	1264	667	835	596
KO:K01866	929	834	233	700	391	100	38	54	497	117	156	67	61	129	18	118	138	567	1248	771	69	5	4	0	512	594	550	879	1682	106	418	495	187	209	1969
KO:K01867	659	268	87	9	419	76	56	63	303	26165	118	169	30	247	12	57	101	171	277	164	59	13	12	0	171	326	278	170	205	153	413	132	44	161	168
KO:K01868	10808	2447	739	396	3115	189	139	979	2878	2911	742	362	529	1432	65	398	1419	1643	1523	1004	101	25	170	61	1777	28402	1850	1081	656	1371	5121	2896	249	303	895
KO:K01869	1448	573	145	102	933	268	221	65	7951	499	752	505	86	456	42	225	277	377	543	572	111	15	35	10	482	581	542	355	632	264	552	473	191	414	329
KO:K01870	2063	836	111	64	896	351	95	83	806	550	506	119	85	437	0	135	444	404	588	422	160	3	71	0	404	745	719	482	367	308	734	559	113	307	358
KO:K01872	1364	520	106	65	827	142	171	93	678	346	573	186	113	366	20	91	391	371	350	486	203	6	41	0	286	769	637	482	482	278	716	407	180	332	314
KO:K01873	1153	446	147	63	7615	263	82	130	704	410	617	185	9	403	41	138	179	296	536	3549	459	3	32	15	285	414	854	401	243	179	438	317	112	302	238
KO:K01874	856	298	55	63	403	93	88	78	12060	229	410	212	98	301	20	73	175	206	196	361	115	12	32	3	169	420	408	259	177	132	281	209	66	129	175
KO:K01875	456	219	35	27	343	100	30	38	280	122	129	116	39	231	0	77	62	64	161	213	77	6	7	4	153	256	269	132	136	97	285	197	65	106	253
KO:K01876	1376	378	57	66	772	180	60	23	751	1184	701	143	78	317	0	200	273	324	287	219	100	0	9	0	330	1712	411	326	1502	138	582	357	115	321	169
KO:K01878	210	94	7	17	145	0	8	506	225	104	27	9	4	74	0	3	0	69	75	60	0	0	33	0	38	104	191	30	21	48	141	77	0	12	22
KO:K01879	166	98	0	0	52	30	0	18	180	21	102	0	8	425	0	3	219	56	100	86	0	0	22	0	1744	173	140	46	28	305	171	116	4	19	26
KO:K01880	499	127	17	104	204	305	156	38	193	142	464	225	91	156	56	84	123	237	48	218	321	4	0	0	48	191	66	89	224	69	142	112	78	248	90
KO:K01881	1080	486	153	30	918	102	121	91	336	179	195	5657	118	345	0	147	162	268	287	239	378	26	38	6	155	327	360	189	228	103	445	229	119	209	139
KO:K01883	774	356	94	93	245	193	149	108	270	185	307	180	98	181	41	93	203	146	222	202	15	3	43	10	125	250	423	278	603	79	311	253	157	797	304
KO:K01884	0	0	0	0	0	0	0	0	0	0	0	0	0	0	0	0	0	0	0	0	0	0	0	0	0	0	0	0	0	0	0	0	0	0	2
KO:K01885	479	234	71	89	236	54	86	63	396	339	204	117	10	123	10	122	83	144	255	133	166	0	37	4	194	346	225	347	198	136	356	268	167	19366	197
KO:K01886	863	381	71	14	343	20	0	53	409	12150	35	27	12	290	0	43	212	176	276	133	2	0	44	0	243	309	332	287	85	62	212	257	19	20	287
KO:K01887	468	271	80	106	221	55	64	14	229	168	192	33	99	174	0	92	147	85	198	366	53	12	15	6	246	809	282	261	317	166	466	165	102	241	190
KO:K01889	1757	366	49	74	779	104	50	19	641	346	294	109	51	367	59	59	347	343	209	199	40	0	16	0	356	555	399	272	168	259	789	407	71	168	95
KO:K01890	1011	426	72	65	577	44	18	79	1108	208	201	58	32	603	0	29	151	271	438	167	240	10	74	0	299	485	453	184	112	266	555	303	36	98	125
KO:K01892	563	211	30	2	240	13	11	19	276	116	34	26	0	118	0	22	65	93	174	83	177	0	42	0	19166	203	232	112	80	118	275	144	29	57	65
KO:K01893	490	151	84	58	193	0	48	28	196	62	43	41	85	193	14	87	48	137	76	55	0	3	3	0	103	198	211	76	67	58	151	121	90	65	147
KO:K01894	73	5	3	0	33	0	0	7	44	61	0	0	0	14	0	0	0	40	79	7	0	0	0	0	32	89	25	8	9	11	59	48	5	0	13
KO:K01895	3999	1554	493	198	1156	309	261	351	2208	4002	552	481	2124	1002	90	273	498	940	2838	1667	62	13	249	43	1015	2889	1823	1005	622	503	1286	1092	329	402	650
KO:K01896	22	16	13	0	0	0	0	0	5	0	0	0	0	0	0	0	14	0	0	4	0	0	0	0	0	27	9	0	11	0	6	0	0	0	10
KO:K01897	1684	930	265	143	1085	371	225	170	947	575	387	114	312	951	84	269	215	342	521	664	228	13	74	16	735	1185	1069	599	441	559	1160	5377	353	545	627
KO:K01899	0	0	0	0	0	0	25	0	0	0	0	56	0	0	16	0	0	0	0	0	0	0	0	0	0	6	0	0	19	0	498	0	0	33	0
KO:K01900	0	0	0	0	0	0	32	0	0	0	0	86	0	0	0	0	0	0	0	0	0	0	0	0	0	0	0	0	25	0	122	0	3	46	0
KO:K01902	1701	595	144	203	460	689	403	154	964	511	987	432	330	774	95	199	305	388	356	650	50	5	45	12	313	535	544	439	591	278	614	592	104	590	172
KO:K01903	2049	830	142	150	831	561	324	103	1284	576	1167	428	27	529	99	96	274	531	711	661	98	6	62	12	353	714	704	483	595	263	907	765	121	567	179
KO:K01904	0	0	0	0	0	0	5	0	0	0	0	8	0	0	0	0	0	0	0	0	0	0	0	0	0	0	0	6	0	0	0	0	0	0	0
KO:K01905	0	0	0	0	0	0	0	0	0	0	0	0	0	0	0	0	0	0	0	0	0	0	0	0	0	23	0	0	0	0	0	6	3	13	0
KO:K01906	0	0	0	0	0	0	0	0	0	0	0	0	0	0	0	0	0	0	0	0	0	0	0	0	0	0	0	0	9	0	0	0	0	0	0
KO:K01907	157	135	0	0	131	25	4	5	47	6	28	17	8	38	0	0	0	14	90	37	0	0	0	0	23	46	104	75	55	39	154	27	5	9	51
KO:K01908	324	211	50	61	168	0	38	36	157	152	0	12	24	19	0	48	23	67	86	6	0	0	0	0	129	427	238	67	59	59	316	90	35	31	137
KO:K01909	26	0	0	0	0	0	0	0	0	0	0	0	0	0	0	0	0	0	0	0	0	0	0	0	0	0	5	0	0	0	0	0	0	0	0
KO:K01911	131	26	0	0	22	0	0	0	59	14	0	0	0	19	0	0	0	3	0	0	15	0	0	0	0	8	9	0	6	18	0	53	3	7	4
KO:K01912	368	193	42	14	180	5	0	49	213	92	32	36	28	131	0	19	70	80	265	116	47	0	2	4	196	216	332	318	86	147	221	127	59	113	105
KO:K01914	93	8	0	0	8	0	10	0	54	0	0	0	0	0	0	0	0	0	0	0	0	0	0	0	0	169	175	0	0	0	6	30	0	7	4
KO:K01915	87146	6522	1443	3893	37016	1502	1458	18924	66126	10711	4255	2571	1913	42901	1037	738	28312	25474	5099	15387	110	72	1035	83	2507	44805	11108	6191	3171	2121	7271	33531	551	1834	986
KO:K01916	252	98	19	0	51	0	4	20	91	41	70	5	0	133	7	11	165	41	158	153	21	0	8	4	95	59	43	37	20	46	59	67	7	0	47
KO:K01918	189	149	15	13	150	65	5	28	167	51	141	10	0	61	0	9	9	86	158	100	65	0	2	0	38	96	106	52	106	80	144	119	20	52	58
KO:K01919	808	161	24	0	417	0	7	15	586	134	10	11	10	243	0	5	32	132	103	69	0	7	5	0	37	245	201	96	41	97	404	392	10	61	66
KO:K01920	171	108	0	25	109	0	11	24	170	30	0	0	0	22	0	26	40	35	157	71	0	0	19	0	48	40	81	144	78	33	140	109	40	65	80
KO:K01921	924	214	76	45	439	72	39	88	447	203	139	26	120	225	9	125	133	192	158	359	34	0	4	7	165	552	455	259	221	153	226	255	96	177	270
KO:K01922	10	0	0	0	0	0	0	0	7	10	0	0	0	0	0	0	0	0	0	0	0	0	0	0	6	0	0	10	4	0	0	0	0	0	0
KO:K01923	1061	431	124	52	275	36	34	1202	493	287	121	48	80	260	0	81	235	243	348	209	166	7	18	4	155	265	245	210	118	168	337	260	48	53	120
KO:K01924	99	62	12	0	144	53	8	22	201	17	107	49	0	52	0	4	21	19	39	136	10	0	0	0	174	112	138	54	73	95	96	147	31	99	20
KO:K01925	142	60	31	0	92	42	0	29	105	30	80	58	0	64	0	20	18	20	64	90	23	0	9	0	97	56	74	61	37	51	64	115	20	59	33
KO:K01926	269	69	0	36	66	133	13	12	39	21	311	96	0	75	0	35	74	114	47	152	0	0	4	3	29	164	160	159	155	27	65	32	34	137	32
KO:K01928	120	96	52	0	62	42	14	61	209	92	70	46	35	125	9	11	9	64	97	84	0	0	4	0	59	128	60	51	75	50	87	298	8	49	58
KO:K01929	110	75	15	0	43	135	17	20	344	29	122	13	11	60	0	14	15	23	53	73	0	4	2	0	78	61	77	52	48	60	74	122	6	83	17
KO:K01933	485	109	25	54	240	129	33	29	264	47	266	62	24	169	7	78	164	152	134	221	104	0	8	6	82	162	176	123	121	128	230	167	100	149	135
KO:K01934	212	347	67	1647	202	28	56	14	2363	183	50	17	22	79	0	71	19	63	738	189	139	0	140	4	69	51	90	75	196	53	82	136	76	65	130
KO:K01935	56	0	0	10	9	0	0	0	35	8	0	4	0	15	0	15	17	32	85	44	8	0	8	0	72	25	16	0	7	13	34	6	4	11	19
KO:K01937	3230	1156	478	358	1631	418	290	511	1692	1412	1157	374	525	1152	124	348	948	957	768	918	92	19	34	29	804	1356	958	812	556	679	1399	978	410	571	535
KO:K01938	665	340	49	0	325	0	0	101	437	156	38	19	16	203	16	22	147	150	87	20	0	0	0	0	212	357	330	100	20	222	331	230	4	38	91
KO:K01939	1186	445	85	63	355	178	42	109	746	452	431	330	98	337	24	81	187	386	431	328	135	8	48	0	426	559	399	343	285	193	599	344	69	280	543
KO:K01940	2366	453	60	99	883	252	156	162	1202	545	505	297	104	676	0	84	653	716	379	541	124	6	11	0	279	1222	439	312	305	241	519	625	113	319	197
KO:K01941	13	0	0	0	16	0	0	0	25	13	0	0	0	0	0	0	0	3	0	11	0	0	0	0	35	58	9	37	0	6	0	5	0	0	13
KO:K01945	379	130	19	25	210	78	8	15	178	44	83	35	0	104	0	31	185	63	129	209	251	0	23	0	73	195	6507	106	77	78	131	157	90	141	136
KO:K01950	280	104	22	25	177	28	24	25	165	87	0	7	8	73	0	11	49	108	114	24	0	0	0	0	88	131	118	105	85	49	87	109	11	28	117
KO:K01951	1407	390	105	216	570	228	52	85	1019	443	533	165	26	342	76	142	292	593	324	262	46	4	27	5	233	554	441	509	405	159	395	611	188	304	443
KO:K01952	2976	767	149	116	16791	441	115	163	1343	537	1044	347	135	1106	3836	184	1004	868	598	933	137	5	72	16	541	1028	862	876	652	397	910	1799	196	600	379
KO:K01953	1642	768	231	534	702	421	199	246	723	1189	1248	663	281	756	330	1479	742	2101	2168	2072	10	62	42	241	354	600	576	524	632	209	622	475	765	1038	1068
KO:K01955	2961	820	148	84	1877	432	177	246	1423	873	816	242	252	997	28	244	550	854	953	867	362	15	103	18	619	992	921	660	422	426	1206	920	164	520	291
KO:K01956	2431	746	167	148	1080	126	138	305	1155	857	273	174	304	613	12	121	546	883	520	545	109	11	80	30	527	964	746	393	218	345	1372	656	133	251	269
KO:K01958	172	19	12	13	99	221	173	8	27	31	510	180	0	25	0	0	33	11	3	228	0	0	0	0	28	135	166	125	234	64	132	22	0	193	3
KO:K01959	173	38	0	0	0	0	0	0	94	7	0	9	0	0	0	0	0	33	92	155	0	0	0	0	0	0	9	0	23	9	0	53	0	0	0
KO:K01960	268	50	0	0	8	0	31	6	194	15	0	0	0	20	0	0	0	22	112	184	98	0	0	0	9	8	54	0	8	3	10	78	0	15	0
KO:K01961	1047	435	62	18	428	294	72	122	753	369	673	49	77	199	0	22	176	244	301	296	120	15	11	0	219	392	361	227	88	301	458	303	20	66	84
KO:K01962	695	303	88	12	310	62	0	58	452	187	73	10	7	168	0	0	64	81	172	163	79	0	9	5	108	258	264	104	104	49	405	202	41	136	42
KO:K01963	899	379	109	34	422	84	7	19284	15244	261	116	55	75	229	12	46	272	241	289	378	65	5	6	6	162	249	253	155	76	191	378	228	107	150	144
KO:K01965	21	55	0	23	86	0	0	0	0	26	15	0	0	23	0	0	0	16	13	9	0	0	2	0	0	46	70	37	27	10	85	6	43	21	13
KO:K01966	447	300	51	38	379	276	104	45	175	231	515	192	34	145	18	47	355	140	178	267	0	0	0	0	119	304	256	188	201	151	241	136	62	205	80
KO:K01968	32	68	0	0	39	26	0	0	108	22	38	6	0	4	0	6	0	7	434	0	0	0	81	0	24	16	61	34	9	9	36	20	62	17	3
KO:K01969	144	127	20	1	112	153	37	17	69	48	81	30	65	66	22	4	15	47	881	97	0	0	82	0	68	95	113	90	46	55	134	61	42	38	44
KO:K01971	280	87	47	152	450	64	180	27	152	213	357	168	0	229	70	472	218	205	652	686	30	3	8	48	68	188	64	617	455	98	221	91	18469	512	932
KO:K01972	156	53	22	3	147	48	30	9	101	18	36	27	15	122	0	38	37	21	82	57	32	0	0	0	67	157	125	116	94	32	44	36	52	55	76
KO:K01974	0	6	0	8	0	0	0	0	0	5	0	0	0	4	0	0	0	0	0	0	0	0	0	0	7	30	10	11	15	0	0	17	21	28	6
KO:K01975	68	91	4	21	15	0	0	24	23	0	0	8	9	31	0	0	9	33	17	14	54	0	0	0	16	70	120	57	73	171	148	16	11	7	41
KO:K01989	12629	513	234	37	1213	23	29	495	520	300	82	22	214	457	23	152	111	94	132	51	0	11	5	6	754	1083	362	282	123	538	562	374	132	72	350
KO:K01990	59839	1845	570	409	1438	508	422	2584	2349	1666	946	581	372	1995	302	405	1486	1291	1365	1312	61	42	103	26	886	3911	1203	1596	1429	644	1575	1429	563	819	1133
KO:K01991	5693	1074	513	296	780	180	207	364	1170	2964	243	181	1406	1436	260	490	753	996	2098	1755	11	16	44	88	559	954	1105	948	765	453	1259	607	622	383	1327
KO:K01992	3429	695	122	173	1023	202	146	229	1893	414	448	240	169	1008	43	45259	727	521	760	1552	44	0	54	5	256	985	1431	1098	1548	330	639	637	915	449	707
KO:K01993	400	75	49	19	40	0	0	17	186	37	0	0	16	76	0	22	33	52	52	17	0	0	4	4	84	194	122	99	14	75	103	93	9	22	49
KO:K01994	0	22	0	0	0	0	0	0	0	0	0	70	0	0	0	0	0	0	68	324	0	0	0	0	0	0	0	0	76	0	0	0	0	39	0
KO:K01995	480	528	100	27	418	71	82	70	185	159	156	68	202	186	32	27	55	100	289	373	0	8	2	2	458	324	436	214	146	260	486	135	5	91	156
KO:K01996	585	592	202	55	533	35	82	103	238	267	298	84	124	172	0	109	49	150	329	359	3	5	5	6	666	428	591	570	305	504	675	130	157	181	317
KO:K01997	838	862	196	82	882	175	73	122	390	290	310	112	232	271	26	84	68	184	548	1638	0	14	27	5	916	600	940	246	298	423	855	174	71	218	322
KO:K01998	505	507	175	55	814	174	121	172	249	191	215	112	69	126	5	75	27	26	309	409	0	17	14	7	982	476	612	303	198	409	564	168	34	198	254
KO:K01999	128577	9766	4657	1291	5979	1261	817	9053	6762	9267	2124	1236	4253	3634	377	1656	2233	2702	4048	6620	60	400	406	144	8981	7536	8768	2692	2038	5955	10446	8295	808	1138	2434
KO:K02000	33	68	0	0	3	15	17	11	117	43	12	10	0	0	0	0	0	20	185	37	0	0	5	0	45	7	20	11	65	55	18	57	0	47	0
KO:K02001	0	20	4	0	23	35	6	5	57	0	20	0	0	0	0	0	0	0	183	27	0	0	0	0	125	11	25	32	33	7	29	26	0	21	0
KO:K02002	81	118	13	29	85	199	52	11	149	118	114	60	11	10	0	6	24	17	311	150	4	0	17	0	141	95	72	46	67	52	97	83	11	47	5
KO:K02003	6573	1825	16773	300	1699	175	195	841	2711	6019	414	181	834	2236	81	626	1924	1697	1511	927	198	100	155	46	921	3383	1673	960	493	876	2409	1613	558	399	882
KO:K02004	6048	1291	499	292	2263	348	155	399	3634	1428	522	127	352	2695	142	422	1742	4052	1124	1238	389	10	107	50	873	3138	4874	1108	464	498	2409	1336	494	543	866
KO:K02005	4888	1155	675	178	1214	177	239	436	1979	1246	289	95	323	2083	28	747	2217	1585	1103	729	243	66	147	70	554	2020	1040	888	415	555	1416	1039	375	245	653
KO:K02006	0	0	0	0	0	0	0	0	14	0	19	0	0	0	0	0	0	6	9	13	15	0	0	0	0	4	7	7	22	0	0	0	0	4	12
KO:K02007	25	0	0	4	57	15	0	10	0	0	0	0	0	2	0	0	6	8	0	16	12	0	0	0	18	16	16	7	33	14	27	11	0	34	31
KO:K02008	5	0	0	7	12	0	0	0	0	0	19	0	0	0	0	0	0	0	3	0	35	0	0	0	4	3	0	6	0	15	27	0	0	14	5
KO:K02009	6	0	0	0	37	0	8	0	0	0	0	0	0	0	0	0	0	0	3	25	0	0	0	0	0	0	0	8	7	12	35	0	0	0	13
KO:K02010	100	74	17	13	70	24	0	39	74	24	0	0	0	13	0	36	11	21	55	0	0	0	5	0	84	66	61	24	16	48	99	23	34	64	51
KO:K02011	102	101	22	0	173	15	0	58	181	151	19	4	28	43	0	7	27	27	71	16	0	0	0	0	97	123	140	97	60	89	65	90	21	34	74
KO:K02012	1570	625	145	154	523	46	59	160	1945	461	312	66	79	380	0	94	266	473	283	117	13	16	17	0	606	883	641	424	159	359	530	439	105	121	273
KO:K02013	68	20	2	0	137	42	26	20	19	11	237	53	0	55	0	7	17	13	26	165	20	0	2	0	10	69	26	58	33	84	66	8	0	98	17
KO:K02014	8478	5355	2106	276	3966	39	155	3657	9154	9268	721	161	2161	2705	31	288	876	2341	1865	570	166	161	99	104	2820	3805	6783	637	181	3114	6145	3801	166	259	600
KO:K02015	15	3	0	0	31	157	0	0	0	11	105	30	0	13	0	0	0	9	12	0	102	0	0	0	45	37	30	63	9	118	95	2	7	34	4
KO:K02016	274	222	172	33	141	180	98	35	46	24	408	55	69	82	4	45	53	67	39	113	164	2	3	0	257	248	250	284	216	125	191	49	203	220	154
KO:K02017	41	12	0	8	43	0	0	36295	9	0	0	5	0	44	0	0	36	30	13	0	0	0	7	0	23	62	23	0	15	8	12	20	0	0	16
KO:K02018	22	5	0	7	25	0	0	0	10	8	3	0	0	17	0	0	9	0	16	3	85	0	15	0	0	0	27	14	73	6	0	0	162	9	23
KO:K02019	24	27	9	157	101	0	60	0	59	0	25	0	19	30	29	31	46	78	31	36	165	0	0	4	19	25	16	82	28	0	51	76	63	57	138
KO:K02020	344	96	57	43	108	32	5	5	167	113	0	6	67	79	0	24	34	36	59	54	69	5	17	0	117	96	99	195	217	42	117	66	20	52	75
KO:K02021	7	0	0	0	0	0	0	0	0	0	0	9	0	5	0	0	0	0	0	0	0	0	0	0	19	26	36	21	5	73	8	0	0	0	3
KO:K02022	44	37	19	38	32	14	12	28	28	80	0	27	0	6	38	29	0	11	19	88	3	3	4	0	73	82	26	10	3	19	38	28	22	40	14
KO:K02024	335	53	0	0	0	0	0	0	16	13	0	0	0	2	0	0	0	0	0	0	0	0	0	0	16	4	37	0	0	3	7	2	0	0	9
KO:K02025	576	599	477	36	984	163	98	507	491	458	34	153	407	207	22	202	140	213	406	441	0	39	8	23	1192	576	647	311	356	570	519	241	134	123	474
KO:K02026	658	593	395	23	444	193	33	364	373	402	91	165	321	214	0	246	198	91	338	483	0	14	6	2	1022	424	577	220	178	3860	455	245	120	136	515
KO:K02027	3639	3092	2332	592	1655	382	363	1797	4708	2497	656	541	2137	1518	261	1688	1124	1380	1296	1588	11	242	60	170	3616	2805	2992	1239	1223	2269	2363	1489	1050	888	1452
KO:K02028	198	120	4	14	72	185	29	5	104	19	111	63	0	6	0	0	16	40	215	290	0	0	0	0	49	24	128	83	111	19	42	45	4	120	3
KO:K02029	354	23	8	23	66	314	37	7	85	0	118	167	0	38	0	6	15	94	277	369	0	0	34	0	72	28	115	58	111	97	147	31	8	139	30
KO:K02030	1106	556	87	221	398	307	107	64	692	401	344	278	125	324	14	264	262	284	1384	744	5	0	88	3	402	408	980	529	340	420	792	386	179	256	314
KO:K02031	686	186	101	92	70	399	112	64	170	121	349	74	117	73	0	98	132	91	26	74	45	10	0	9	189	405	248	186	232	99	172	131	70	83	62
KO:K02032	611	179	43	333	326	296	102	38	72	39	659	104	43	110	0	52	124	56	31	768	61	0	0	3	198	147	1227	183	214	143	303	154	4498	200	93
KO:K02033	2683	1371	1120	195	878	689	105	734	1072	1185	756	131	1183	869	0	1244	947	740	692	817	26	132	36	13	1997	2726	2024	1031	811	985	1369	1436	384	430	1123
KO:K02034	1755	970	843	178	638	965	143	782	985	505	520	147	968	1203	24	848	752	536	428	659	19	63	24	25	1648	1271	1244	571	636	714	941	503	269	237	694
KO:K02035	32153	9917	6796	2979	8317	4047	1698	4839	8688	8870	6319	1538	7836	6204	610	81404	7071	6500	4918	4942	164	740	333	366	12432	11912	10749	5315	4369	6422	9567	6353	1887	1982	4659
KO:K02036	1395	209	118	78	582	62	40	57	754	122	210	184	0	430	20	185	459	523	289	149	78	2	5	13	196	618	254	232	151	98	302	201	46	96	105
KO:K02037	1651	184	34	87	502	22	39	21	315	51	115	88	17	650	0	87	878	904	255	181	24	0	10	0	118	815	214	412	174	59	290	357	59	152	81
KO:K02038	2081	104	28	31	350	4	19	0	195	22	52	84	0	296	14	18	384	318	132	92	90	0	4	0	100	490	134	236	68	46	149	188	7	41	51
KO:K02039	1055	225	36	28	397	14	53	47	552	246	164	67	10	449	9	66	489	348	204	194	37	0	5	0	164	399	248	227	111	101	329	318	25	72	101
KO:K02040	5944	529	121	467	14906	388	160	148	2423	573	813	357	82	2064	178	269	2849	2654	791	802	233	22	52	8	458	2331	789	1523	695	229	1286	1117	259	440	360
KO:K02041	28	8	0	23	4	46	14	5	18	0	8	0	0	5	0	0	2	0	6	24	0	0	0	0	15	7	24	40	83	6	0	17	143	62	40
KO:K02042	2237	1112	0	429	362	117	0	376	815	6	0	0	71	34	0	0	559	1434	308	483	0	65	60	0	204	1808	265	763	499	10	9	453	264	354	241
KO:K02043	0	0	0	0	0	0	0	0	0	0	0	0	0	0	0	0	0	0	0	0	0	0	0	0	4	0	0	0	0	0	0	0	0	0	0
KO:K02044	432	107	30	22	80	0	18	23	118	46	24	0	25	21	0	27	10	19	75	76	0	0	0	0	118	159	220	81	115	73	168	59	131	58	97
KO:K02045	327	37	4	0	199	11	10	0	196	65	0	8	15	111	0	0	83	195	56	81	0	0	0	0	97	218	140	73	39	89	181	179	22	8	73
KO:K02046	361	32	5	22	196	0	0	5	218	56	9	17	0	106	0	0	108	123	76	55	0	0	0	0	76	183	219	90	28	54	122	205	0	7	32
KO:K02047	296	11	0	0	148	0	0	0	73	35	10	32	0	56	0	0	118	98	22	63	0	0	0	0	22	75	103	94	19	18	68	74	0	12	38
KO:K02048	1364	195	36	50	776	24	16	39	1241	306	109	40	29	298	55	27	376	846	467	230	4	0	4	2	385	637	756	435	97	168	498	555	31	24	93
KO:K02049	527	129	27	20	374	23	0	24	309	116	56	45	15	240	0	28	180	152	113	111	0	8	0	2	113	569	181	117	34	115	246	205	60	84	68
KO:K02050	886	302	103	44	427	169	149	206	1008	393	437	163	388	530	0	243	439	256	244	274	0	11	0	12	230	470	281	299	151	370	797	450	48	67	207
KO:K02051	2728	983	342	43	1665	17	29	340	2034	1238	312	203	146	1088	11	240	621	558	250	6290	0	24	13	7	701	1849	1116	323	193	554	1475	1146	94	127	336
KO:K02052	124	47	0	0	68	78	8	6	47	13	37	25	0	45	0	13	15	6	161	64	0	0	4	0	65	121	105	21	29	89	109	27	0	38	5
KO:K02053	31	20	10	0	7507	0	0	3	44	0	34	0	0	0	0	8	0	9	49	24	0	0	0	0	27	18	48	11	0	33	48	15	3	0	0
KO:K02054	62	42	4	0	79	32	0	16	25	21	55	11	0	15	0	14	8	11	108	112	0	0	6	2	18	34	63	25	12	54	74	15	14	5	0
KO:K02055	1295	971	1046	28	774	78	74	246	905	683	196	104	353	375	0	122	128	129	631	328	0	11	14	3	804	729	814	129	156	422	958	401	25	51	93
KO:K02056	211	84	9	128	81	183	43	11	29	80	282	84	15	102	27	22	66	102	280	106	80	0	0	0	151	322	467	168	129	134	221	71	113	137	37
KO:K02057	1408	180	23	61	205	265	17	7	421	67	144	101	8	947	0	11	562	282	19	276	201	0	0	0	142	954	597	372	220	77	256	391	33	125	30
KO:K02058	1556	546	105	96	810	37	20	122	1414	613	42	0	53	1363	28	29	722	499	184	236	0	6	32	0	510	1203	991	395	203	207	748	705	50	42	73
KO:K02062	0	0	0	0	0	0	0	0	0	0	0	0	0	0	0	0	0	0	0	0	0	0	0	0	0	0	0	0	0	0	0	0	0	2	0
KO:K02063	0	0	0	0	0	0	0	0	0	0	0	0	0	0	0	0	0	0	0	0	0	0	0	0	6	4	13	22	43	20	16	0	0	5	5
KO:K02064	21	0	0	17	4	12	0	0	0	0	36	9	0	5	0	14	0	3	0	2	0	0	0	0	0	19	39	86	58	35	41	0	21	113	12
KO:K02065	697	178	14	35	279	151	235	10	431	240	121	150	26	126	0	58	100	157	213	120	212	0	11	0	77	300	363	276	130	222	553	169	114	78	293
KO:K02066	353	168	49	46	296	48	107	33	363	170	129	105	0	97	0	147	46	106	217	266	178	0	3	5	63	180	281	170	205	126	350	135	137	199	226
KO:K02067	503	211	45	32	341	89	144	56	281	241	101	89	0	127	13	64	119	92	247	169	218	2	10	3	121	168	263	108	168	183	452	180	47	109	146
KO:K02068	0	0	0	0	0	0	0	0	0	0	0	0	0	0	0	0	0	0	0	0	16	0	0	0	0	0	4	0	0	0	0	0	0	0	0
KO:K02069	4	0	0	0	19	0	0	0	0	0	0	0	0	0	0	0	0	0	0	0	53	0	0	0	0	0	4	0	0	0	0	0	0	4	0
KO:K02071	33	5	0	0	0	30	0	0	8	0	0	0	0	0	0	0	0	0	42	0	0	0	0	0	18	14	16	0	16	29	9	16	0	0	0
KO:K02072	7	0	0	0	15	28	0	0	57	0	18	0	0	0	0	0	0	0	29	13	0	0	0	0	90	27	46	0	18	64	50	7	0	5	0
KO:K02073	126	42	0	0	41	14	0	0	196	10	54	64	0	19	0	0	0	98	209	129	0	0	3	0	79	98	130	103	34	64	94	113	4	12	0
KO:K02074	16	0	8	7	18	12	0	0	0	0	18	0	0	22	0	7	0	0	0	0	0	0	0	0	0	8	15	26	29	134	44	13	2	21	0
KO:K02075	13	3	0	0	46	12	0	0	0	12	10	0	0	16	20	0	25	16	14	0	0	0	8	0	0	0	0	67	6	134	181	7	2	0	15
KO:K02077	58	3	5	0	40	8	0	0	0	0	84	0	0	17	0	0	7	0	0	20	0	0	0	0	79601	17	47	83	38	138	128	13	0	3	6
KO:K02078	4345	6012	732	396	7614	921	584	874	2807	2212	1903	648	679	1593	253	504	1118	1034	1066	1105	122	51	129	26	1539	1998	1516	910	1048	1422	2829	1748	1727	615	537
KO:K02080	0	0	0	0	0	0	0	0	0	0	0	0	0	0	0	0	0	0	0	0	0	0	0	0	6	0	0	0	0	0	0	0	0	0	0
KO:K02081	0	0	0	0	3	0	0	0	7	0	0	0	0	0	0	0	0	12	0	0	0	0	0	0	0	3	4	0	0	0	0	0	5	4	5
KO:K02082	0	4	0	0	0	0	0	0	0	0	0	0	0	0	0	0	0	0	5	0	0	0	0	0	0	0	0	0	0	4	0	0	0	0	0
KO:K02083	0	0	0	0	17	0	0	0	0	0	0	0	0	16	0	0	0	0	0	0	0	0	0	0	7	0	0	0	0	15	6	0	0	0	0
KO:K02086	0	0	0	0	0	0	0	0	0	0	0	0	0	0	0	0	0	2	0	6	0	0	0	0	0	0	0	0	0	0	0	0	0	0	0
KO:K02096	0	0	0	0	5	0	0	0	0	0	0	0	0	0	0	0	0	0	0	0	0	0	0	0	0	0	0	0	0	0	0	0	0	0	0
KO:K02099	0	0	0	0	0	0	0	0	0	0	0	9	0	0	0	0	0	0	0	0	0	0	0	0	0	0	3	0	0	0	0	0	0	5	0
KO:K02100	9	0	0	0	0	0	0	0	0	0	0	0	0	0	0	0	0	0	0	0	0	0	0	0	0	0	0	0	0	0	0	0	0	0	0
KO:K02101	0	0	0	0	0	0	0	0	0	0	0	0	0	0	0	0	0	0	0	0	0	0	0	0	0	0	0	0	0	0	0	0	0	0	10
KO:K02106	14	19	0	7	35	0	0	0	28	0	58	0	0	29	0	0	0	24	153	45	0	0	0	0	0	21	15	11	0	5	17	4	5	0	12
KO:K02107	0	0	0	0	0	0	0	0	0	0	0	0	0	0	0	36	0	0	0	0	0	0	0	0	0	0	0	0	0	5	0	7	19	21	0
KO:K02108	6513	1656	341	623	1806	1133	531	428	2360	1653	2574	734	371	1271	140	255	1071	1413	934	1175	178	0	143	3	957	2169	1411	836	754	727	2858	1420	210	584	283
KO:K02109	6524	1094	239	341	956	1091	282	308	2024	1071	1847	528	312	947	0	174	570	876	618	771	88	18	103	0	909	1652	5772	853	597	582	1700	1614	156	340	204
KO:K02110	4667	1218	263	495	1239	920	355	490	2367	1595	1914	531	255	782	67	605	731	1076	603	730	17	8	116	0	1313	2082	1644	915	674	952	2157	1895	174	358	285
KO:K02111	11056	2682	670	901	3975	2476	640	1235	6469	28158	4098	1070	700	3010	411	671	2419	3173	1432	2001	142	68	242	30	2648	4186	2871	1769	1223	1536	4783	4376	367	1046	738
KO:K02112	10002	2437	709	985	4001	2383	784	1628	9224	3845	5143	1053	831	2593	300	386	2141	2599	1070	2437	222	26	198	37	2140	3409	2409	1779	1343	1576	3761	3715	359	731	480
KO:K02113	2733	602	95	144	774	1102	207	175	1463	743	1528	392	150	718	14	107	626	704	413	580	71	2	51	3	599	1207	622	531	467	344	1205	1218	90	462	163
KO:K02114	2121	455	64	121	513	1000	165	117	1009	412	1036	232	0	282	0	10	236	466	377	488	208	0	64	0	399	650	574	422	236	303	942	634	47	209	199
KO:K02115	4483	1008	167	412	1412	1699	403	234	2185	1107	2673	463	344	909	105	125	821	1123	610	1336	211	0	64	2	741	1293	1008	831	632	480	1396	1320	122	516	136
KO:K02116	1344	562	98	76	507	408	71	109	682	548	322	60	100	226	0	55	128	235	254	241	54	0	26	2	415	619	588	482	249	27003	1089	393	38	178	220
KO:K02117	436	124	87	118	76	0	0	155	292	121	92	54	145	189	0	641	347	339	68	148	2	17	0	47	89	248	135	100	47	45	64	218	101	123	85
KO:K02118	320	90	56	53	26	0	0	66	161	44	33	32	64	151	0	397	198	152	40	14	0	0	4	18	31	150	90	92	17	27	47	125	57	57	39
KO:K02119	70	4	25	3	25	0	0	25	26	12	11	0	0	19	0	255	21	36	12	7	0	0	0	7	4	8	3	12	2	5	5	27	39	20	18
KO:K02120	53	3	24	0	11	0	0	32	28	23	0	0	0	58	0	148	104	52	1	0	0	0	0	0	0	35	39	11	16	8	4	29	8	24	14
KO:K02121	112	12	20	33	0	0	0	18	28	20	0	0	53	39	0	90	0	112	6	12	0	3	0	11	11	34	4	40	19	9	0	28	13	42	16
KO:K02122	17	5	8	4	0	0	0	0	9	9	0	0	0	0	0	70	0	6	0	0	0	0	0	0	6	7	19	0	4	6	13	16	15	12	0
KO:K02123	281	56	45	59	43	21	0	47	124	31	62	38	52	575	0	286	206	161	11	36	0	0	4	18	22	219	132	35	27	6	5	113	33	65	46
KO:K02124	140	25	20	19	16	0	0	23	60	7	28	10	22	52	0	171	26	74	0	28	0	0	0	0	48	96	59	21	11	8	24	14	7	27	11
KO:K02125	0	0	0	0	0	0	25	0	0	0	0	15	0	0	0	0	0	0	0	0	0	0	0	0	0	0	0	0	0	0	0	0	0	19	0
KO:K02126	75	5	7	65	19	26	107	29	45	8	161	322	0	39	0	0	93	22	3	68	5	0	4	0	16	25	2	0	84	0	0	19	82	217	0
KO:K02127	6	0	0	0	0	0	16	9	0	0	0	0	0	0	0	0	0	0	0	15	0	0	0	0	0	0	0	0	27	0	0	0	0	40	0
KO:K02128	168	58	42	56	54	16	131	132	516	454	419	584	0	20	0	87	59	31	12	183	4	0	0	0	68	169	75	12	273	80	87	431	198	507	47
KO:K02132	76	18	31	14	31	0	82	61	137	83	0	306	0	0	0	0	63	29	0	99	5	2	0	0	11	16	14	0	92	5	0	68	42	108	8
KO:K02133	8	0	0	0	31	0	36	0	22	0	140	127	16	0	0	0	4	0	0	110	0	0	0	0	0	0	0	11	21	0	0	0	11	32	0
KO:K02134	0	0	0	0	0	0	22	0	0	0	0	0	0	0	0	0	0	0	0	24	0	0	0	0	0	0	0	0	28	0	0	0	0	24	0
KO:K02135	0	0	0	0	0	0	0	0	0	0	0	0	0	0	0	0	0	0	0	0	0	0	0	0	0	0	0	0	7	0	0	0	0	0	0
KO:K02136	0	0	0	0	0	0	13	0	0	0	6	33	0	0	0	0	0	0	0	25	0	0	0	0	0	0	0	0	26	0	0	0	0	48	0
KO:K02137	0	0	0	0	0	0	0	0	0	0	27	48	0	0	0	0	0	0	0	11	0	0	0	0	0	0	0	0	24	0	0	0	0	30	0
KO:K02138	0	0	0	0	0	0	0	0	0	0	0	41	0	0	0	0	0	0	0	0	0	0	0	0	0	0	0	0	0	0	0	0	6	7	0
KO:K02139	0	0	0	0	0	0	10	0	0	0	0	51	0	0	0	0	0	0	0	0	0	0	0	0	0	0	0	0	18	0	0	0	0	18	0
KO:K02140	0	0	0	0	0	0	0	0	0	0	0	19	0	0	0	0	0	0	0	0	0	0	0	0	0	0	0	0	0	0	0	0	0	0	0
KO:K02141	0	0	0	0	0	0	10	0	0	0	0	23	0	0	0	0	0	0	0	0	0	0	0	0	0	0	0	0	14	0	0	0	0	30	0
KO:K02142	0	0	0	0	0	0	0	0	0	0	0	12	0	0	0	0	0	0	0	0	0	0	0	0	0	0	0	0	18	0	0	0	0	10	0
KO:K02143	0	0	0	0	0	0	0	0	0	0	0	0	0	0	0	0	0	0	0	0	0	0	0	0	0	0	0	0	0	0	0	0	0	16	0
KO:K02144	0	0	0	0	0	0	0	0	0	0	0	0	0	0	0	0	0	0	0	0	0	0	0	0	0	0	0	0	0	0	5	0	0	0	0
KO:K02145	29	5	0	0	0	0	0	0	9	22	0	0	0	0	0	0	0	0	0	0	0	0	0	0	0	0	0	0	18	0	23	0	3	8	0
KO:K02146	0	0	0	0	0	0	0	0	0	0	0	0	0	0	0	0	0	0	0	0	0	0	0	0	0	0	0	0	5	0	0	0	0	0	0
KO:K02147	10	0	0	0	0	0	0	0	6	0	0	8	0	0	0	5	0	0	0	0	0	0	0	0	0	0	0	0	0	0	19	6	2	8	0
KO:K02148	0	0	0	0	0	0	0	0	0	0	0	0	0	0	0	7	0	0	0	0	0	0	0	0	0	0	0	0	0	0	0	0	0	0	0
KO:K02149	6	0	0	0	0	0	0	0	0	0	0	0	0	0	0	8	0	0	0	0	0	0	0	0	0	0	0	0	0	0	0	0	0	0	0
KO:K02150	6	0	0	0	0	0	0	0	0	0	0	7	0	0	0	0	0	0	0	0	0	0	0	0	0	0	0	0	15	0	16	0	0	20	0
KO:K02151	0	0	6	0	0	0	0	0	0	0	0	0	0	0	0	0	0	0	0	0	0	0	0	0	0	0	0	0	0	0	0	0	0	0	0
KO:K02152	0	0	0	0	0	0	0	0	0	0	0	0	0	0	0	0	0	0	0	0	0	0	0	0	0	0	0	0	0	0	20	0	0	0	0
KO:K02153	0	0	0	0	0	0	0	0	0	0	0	0	0	0	0	0	0	0	0	0	0	0	0	0	0	0	0	0	7	0	0	0	0	0	0
KO:K02154	7	0	0	0	0	0	0	0	9	0	0	17	0	0	0	4	0	0	0	0	0	0	0	0	0	0	0	0	18	0	24	0	0	4	0
KO:K02155	16	0	0	0	0	0	0	0	0	10	0	49	16	0	0	0	0	0	0	12	0	0	0	0	0	0	0	0	26	0	37	4	9	16	0
KO:K02156	0	0	0	0	0	0	0	0	5	0	0	0	0	0	0	0	0	0	0	0	0	0	0	0	0	0	0	0	0	0	0	0	0	0	0
KO:K02160	764	219	18	27	223	175	29	48	331	193	387	8	56	75	0	5	70	65	195	245	120	0	0	0	134	252	202	236	157	136	334	188	19	29	118
KO:K02164	29	41	0	0	31	0	0	0	5	0	0	0	0	6	0	0	0	0	13	0	0	0	0	0	5	7	26	0	0	0	11	12	0	0	0
KO:K02167	96	107	15	0	27	0	0	38	44	176	0	0	0	143	0	16	64	23	202	72	0	0	112	3	29	18	5	9	0	8	31	44	0	0	3
KO:K02168	39	113	0	0	0	0	0	0	30	14	0	0	0	0	0	0	0	0	126	0	0	0	53	0	3	0	0	0	0	0	8	0	0	0	0
KO:K02169	24	10	7	0	0	0	0	0	31	0	0	0	0	8	0	0	0	0	63	0	0	0	4	0	16	4	11	0	0	0	7	9	0	0	9
KO:K02170	45	0	0	0	0	0	0	0	0	13	0	0	0	5	0	0	0	0	78	5	0	0	10	0	7	11	10	0	0	0	0	6	0	0	0
KO:K02171	0	0	5	0	0	0	0	0	18	0	0	0	0	0	0	7	0	5	0	0	0	0	0	0	0	0	0	0	0	3	0	12	0	0	0
KO:K02172	0	0	0	0	0	0	0	0	0	0	0	0	0	0	0	0	0	0	0	0	0	0	0	0	0	0	0	0	0	0	6	0	0	0	0
KO:K02180	0	0	4	0	0	0	0	0	0	0	0	0	0	0	0	0	0	0	0	0	0	0	0	0	0	0	0	0	0	0	0	0	0	0	0
KO:K02182	19	10	6	0	34	0	8	0	0	0	0	0	0	0	0	10	0	0	32	0	0	3	0	0	17	7	14	41	6	7	9	14	6	6	11
KO:K02183	16	0	4	0	16	0	0	18	16	12	0	10	0	0	0	0	0	0	0	0	0	0	0	0	0	0	0	0	14	18	33	15	21	16	0
KO:K02188	13	11	13	0	10	0	0	0	10	0	0	0	0	7	0	62	7	28	7	0	0	0	0	7	26	12	24	6	32	10	0	12	42	34	48
KO:K02189	33	10	28	0	0	0	0	14	0	0	12	0	0	0	0	27	7	5	0	0	0	0	0	3	28	28	0	0	8	6	0	0	0	0	11
KO:K02190	0	0	0	0	7	0	0	0	0	0	0	0	0	0	0	0	0	0	0	0	47	0	0	0	0	0	0	0	0	0	0	0	0	0	0
KO:K02191	3	0	0	0	0	0	0	5	0	0	0	0	0	0	0	0	0	6	0	0	0	0	0	0	0	0	0	0	0	0	0	0	0	0	0
KO:K02192	120	174	34	44	56	0	9	36	270	114	53	26	29	67	0	23	53	47	169	35	0	4	13	9	101	93	48	154	31	100	202	83	47	33	165
KO:K02193	66	18	4	22	17	0	0	4	64	23	0	0	51	17	0	6	9	6	26	12	0	0	0	0	5	25	55	26	31	14	36	35	27	19	24
KO:K02194	89	19	0	26	27	4	0	24	121	23	0	0	14	33	0	11	81	22	57	40	0	0	0	0	52	73	72	63	47	24	123	59	44	19	48
KO:K02195	319	135	28	59	122	0	27	14	132	74	0	0	46	102	50	123	112	36	90	122	0	0	0	0	99	234	147	75	65	197	292	86	68	54	149
KO:K02196	49	69	0	0	0	0	0	0	49	8	0	0	0	0	0	0	0	10	65	21	0	0	0	0	0	38	13	15	0	10	51	31	0	0	19
KO:K02197	2077	621	258	175	470	33	57	172	944	549	66	33	205	894	0	225	861	787	486	370	6	25	38	20	263	1139	729	404	187	220	727	494	188	117	336
KO:K02198	2626	879	339	175	740	15	41	271	1361	988	67	21	216	1095	0	167	1479	1129	784	475	3	26	52	67	383	1623	883	387	246	337	1201	847	233	176	383
KO:K02199	247	94	19	19	125	9	0	22	117	73	41	0	21	50	0	25	129	146	119	86	0	0	0	0	60	189	150	47	28	4	113	28	17	4	54
KO:K02200	267	62	0	0	105	0	6	42	209	83	13	0	18	67	0	0	40	132	249	78	0	0	0	7	83	108	97	73	43	34	153	135	35	28	60
KO:K02201	0	0	0	0	0	0	0	0	0	0	0	0	44	0	0	33	0	0	0	0	0	0	0	0	0	0	0	0	0	0	0	0	0	20	4
KO:K02203	97	27	0	0	30	0	0	0	65	7	51	4	15	26	0	7	0	12	73	39	0	0	4	0	9	32	22	9	3	8	37	24	29	0	138
KO:K02204	2164	112	17	41	79	0	37	38	219	89	9	9	0	19	34	57	82	70	123	121	0	0	16	0	64	32	87	61	53	46	129	89	28	16	97
KO:K02205	0	0	0	0	0	21	0	0	0	0	0	0	0	0	0	0	0	0	0	0	0	0	0	0	0	0	0	0	0	0	0	0	0	0	0
KO:K02206	0	0	0	0	0	0	0	0	0	0	0	0	0	0	0	4	0	0	0	0	0	0	0	0	0	0	0	0	0	0	0	0	0	0	0
KO:K02207	0	0	0	0	0	0	0	0	0	0	0	0	0	0	0	0	0	0	0	0	0	0	0	0	0	0	0	0	0	0	0	0	0	3	0
KO:K02209	0	0	0	0	0	0	0	0	0	0	0	4	0	0	0	0	0	0	0	0	0	0	0	0	0	0	0	0	0	0	0	0	0	0	0
KO:K02214	0	0	4	0	0	0	0	0	0	0	0	0	0	0	0	0	0	0	0	0	0	0	0	0	0	0	0	0	0	0	0	0	0	0	0
KO:K02216	0	0	0	0	0	0	0	0	0	0	0	0	0	0	0	0	0	0	0	0	0	0	0	0	0	0	0	0	7	0	0	0	0	0	0
KO:K02217	221	116	22	17	214	9	9	30	79	76	0	18	31	17	0	86	46	95	23	43	426	0	0	4	13	157	227	33	41	17	57	55	12	18	60
KO:K02218	0	0	0	0	0	41	0	0	0	0	0	14	0	0	0	0	0	0	0	0	0	0	0	0	0	0	0	0	18	0	0	0	4	0	0
KO:K02220	0	0	0	0	0	0	0	0	0	0	0	6	0	0	0	0	0	0	0	0	0	0	0	0	0	0	0	0	19	0	0	0	0	0	0
KO:K02221	148	46	20	85	105	321	225	11	94	41	356	1697	0	7	10	0	49	69	122	327	13	0	14	0	86	132	87	114	257	73	83	27	68	385	30
KO:K02224	68	0	8	19	16	0	0	14	23	6	53	0	47	46	0	4	15	69	42	68	201	0	0	0	18	96	43	75	41	64	14	28	7	17	54
KO:K02225	0	0	0	0	0	0	0	0	6	0	0	0	0	0	0	0	0	0	0	0	0	0	0	0	0	0	0	0	0	0	0	3	0	0	0
KO:K02226	37	0	0	0	0	0	0	0	0	0	0	0	0	0	0	36	18	5	0	24	0	0	0	0	0	0	7	42	0	0	0	9	21	17	47
KO:K02227	226	152	17	0	72	0	0	15	99	31	0	0	104	120	0	5	29	25	52	0	55	0	2	0	74	90	94	36	14	40	103	89	13	8	64
KO:K02228	0	0	0	0	12	0	0	0	0	0	0	0	0	0	0	0	0	0	0	0	0	0	11	0	0	0	0	0	0	0	5	0	0	0	0
KO:K02229	0	0	0	0	0	0	0	0	0	0	0	0	0	0	0	0	0	0	4	12	0	0	0	0	0	0	0	0	0	4	0	0	0	6	0
KO:K02230	1329	25	17	26	35	7	0	8	42	0	15	12	10	146	0	32	87	0	21	106	67	0	0	0	20	94	37	53	54	36	20	23	41	101	33
KO:K02231	0	0	0	0	5	0	0	0	6	0	0	0	0	0	0	0	0	0	0	0	19	0	0	0	95	74	62	12	0	248	0	0	0	7	0
KO:K02232	60	35	19	2	69	5	0	14	25	0	47	0	5	28	0	20	13	0	7	75	77	0	0	0	57	67	48	52	54	39	27	33	7	19	60
KO:K02233	45	8	9	0	19	0	5	32	0	7	0	0	15	15	0	0	16	5	0	0	137	0	0	0	28	25	6	10	34	23	16	4	23	15	14
KO:K02234	28	0	13	0	0	0	0	0	0	0	0	0	0	9	0	0	9	0	35	23	0	0	0	0	55	63	20	7	8	16	9	19	0	0	5
KO:K02237	147	175	161	0	97	0	0	24	296	41	0	0	57	56	0	27	48	0	57	72	107	2	0	9	395	425	37	31	0	110	64	151	14	4	123
KO:K02238	52	39	0	54	54	0	0	0	0	9	7	0	0	38	0	18	16	22	13	124	13	0	0	3	13	25	11	121	92	13	35	0	154	67	71
KO:K02239	0	0	0	0	0	0	0	0	0	0	0	17	0	0	0	0	0	0	0	119	0	0	0	0	0	0	0	0	25	0	0	0	0	15	0
KO:K02241	0	0	0	0	0	0	0	0	0	0	0	0	0	0	0	0	0	0	0	0	0	0	0	0	0	0	3	0	0	0	0	0	0	0	0
KO:K02254	0	0	0	0	0	0	0	0	0	0	0	0	0	0	0	0	0	0	0	15	0	0	0	0	0	0	0	0	0	0	0	0	0	0	0
KO:K02256	1970	189	148	137	169	95	422	240	1107	745	1186	1999	217	203	329	286	194	201	57	808	6	49	20	30	213	278	148	157	668	201	346	598	163	1167	120
KO:K02258	336	164	10	15	101	0	0	13	128	65	21	0	0	14	0	3	8	53	86	104	4	3	2	0	45	87	165	59	27	133	329	103	0	0	5
KO:K02259	601	104	18	7	122	10	11	21	281	129	40	0	0	196	0	276	84	209	78	83	0	0	0	0	63	167	192	32	25	54	122	180	9	75	21
KO:K02261	686	8	22	40	19	41	20	111	245	188	44	133	0	56	40	57	36	63	32	92	0	13	13	4	61	40	38	18	124	56	227	155	70	274	6
KO:K02262	495	44	60	57	28	30	105	33	183	138	80	5079	173	69	178	74	67	73	8	211	0	6	6	0	34	35	43	0	182	88	28	203	73	385	19
KO:K02263	0	0	0	0	0	0	13	0	0	0	0	14	0	0	0	0	0	0	0	0	0	0	0	0	0	0	0	0	45	0	0	0	0	18	0
KO:K02264	0	0	0	0	0	0	0	0	0	0	0	0	0	0	0	0	0	0	0	10	0	0	0	0	0	0	0	0	10	0	0	0	0	9	0
KO:K02265	0	0	0	0	0	0	11	0	0	0	28	17	0	0	0	0	0	0	0	0	0	0	0	0	0	0	0	0	34	0	0	0	0	11	0
KO:K02266	0	0	0	0	0	0	0	0	0	4	0	19	11	0	0	0	0	0	0	0	0	0	0	0	0	0	0	0	34	0	0	0	0	10	0
KO:K02267	0	0	0	0	0	0	0	0	0	0	23	0	0	0	0	0	0	0	0	0	0	0	0	0	0	0	0	0	21	0	0	0	0	26	0
KO:K02269	0	0	0	0	0	0	0	0	0	0	0	0	0	0	0	0	0	0	0	0	0	0	0	0	0	0	0	0	0	0	0	0	0	10	0
KO:K02272	0	0	0	0	0	0	0	0	0	0	0	26	0	0	0	0	0	0	0	0	0	0	0	0	0	0	0	0	29	0	0	0	0	23	0
KO:K02274	11432	2943	1177	821	3312	1633	801	1313	5143	3727	2668	1485	1143	6131	260	1632	1947	2256	1536	1989	26	123	129	132	2600	3850	2920	1074	1080	1471	3651	3555	491	1371	10238
KO:K02275	8020	1919	387	418	1482	523	384	903	2580	2424	1882	685	425	1156	83	730	689	1634	805	1218	10	27	66	58	1225	2464	1742	666	729	730	2231	1570	18402	594	559
KO:K02276	2240	861	211	166	901	677	343	177	1360	917	1222	536	296	749	95	147	417	370	390	824	0	20	45	0	419	720	680	455	545	335	1074	624	124	373	381
KO:K02277	636	262	150	19	63	0	0	47	193	135	120	2	137	230	18	39	62	157	95	96	0	8	16	10	126	187	246	132	83	53	145	121	80	42	151
KO:K02278	1045	642	250	9	281	0	0	243	896	120	0	0	365	138	0	8	5	69	208	0	0	9	16	0	365	423	842	120	8	445	396	594	9	0	35
KO:K02279	1139	565	152	45	251	34	0	258	927	442	51	0	202	475	0	50	195	151	124	18	83	0	4	0	311	553	936	142	106	263	264	671	74	44	63
KO:K02280	1206	537	160	4	258	0	4	257	1115	452	19	0	80	274	0	16	45	74	181	20	124	2	13	0	320	543	916	137	33	300	253	552	67	26	57
KO:K02281	14	2	0	0	13	0	0	0	0	0	0	0	0	12	0	0	0	0	3	0	0	0	0	0	10	0	13	43	0	14	28	0	0	0	0
KO:K02282	1306	337	112	31	101	0	6	128	490	154	61	0	76	218	0	13	103	42	208	53	41	3	15	0	273	375	636	151	95	151	164	350	53	55	64
KO:K02283	5498	694	197	43	426	10	0	337	955	496	24	38	155	366	0	5	114	131	204	80	94	2	16	0	480	474	835	251	95	388	441	577	42	98	109
KO:K02286	0	0	0	18	0	0	0	0	0	0	0	0	0	0	0	0	0	0	0	0	0	0	0	0	0	0	0	0	0	0	0	0	0	0	0
KO:K02291	51	26	19	0	106	0	0	0	37	23	5	7	0	39	0	4	0	15	4	11	141	0	0	0	40	25	15	16	23	16	46	21	13	7	14
KO:K02293	0	0	0	6	0	28	42	0	0	0	45	42	0	0	0	34	0	0	0	24	28	0	0	0	0	0	0	7	27	21	0	0	25	17	9
KO:K02294	0	0	0	0	4	0	0	0	0	0	0	0	0	22	0	0	0	0	0	0	0	0	0	0	0	0	0	0	0	0	0	0	0	0	0
KO:K02297	193	78	0	0	83	0	0	0	525	40	0	56	0	7	0	0	0	40	81	27	0	0	71	0	90	54	61	50	27	46	60	270	0	0	0
KO:K02298	290	113	0	0	116	0	0	13	670	27	57	21	0	21	0	0	0	39	104	10	0	0	122	0	64	89	87	63	7	90	99	388	0	0	0
KO:K02299	159	60	5	15	88	0	0	0	338	35	27	13	0	20	0	0	11	51	76	7	0	0	62	0	48	45	29	48	37	29	68	259	6	20	58
KO:K02300	84	27	0	0	80	0	0	11	257	32	27	23	0	6	0	0	0	35	52	0	0	0	49	0	35	20	18	11	0	29	45	142	0	0	0
KO:K02301	798	248	53	100	238	255	81	57	418	165	228	145	109	285	60	240	271	344	156	175	0	13	51	15	161	323	253	425	152	124	251	300	60	259	107
KO:K02302	802	35	3	15	129	0	0	2	285	24	29	37	41	120	0	0	217	345	27	103	0	0	19	0	133	799	104	141	53	137	57	144	6	59	37
KO:K02303	358	90	25	62	90	35	0	11	299	136	185	90	20	79	0	48	160	197	98	184	12	0	0	0	71	275	121	151	106	4	342	318	15	64	20
KO:K02304	56	17	4	8	50	0	0	10	69	8	54	9	0	22	0	58	113	28	0	3	146	0	0	9	0	30	34	6	5	0	9	21	4	13	28
KO:K02305	246	83	0	0	0	0	0	0	144	21	0	0	0	11	0	0	9	27	34	10	0	0	0	0	50	181	186	0	0	0	18	109	13	8	7
KO:K02309	0	0	0	0	0	0	0	0	0	0	0	0	0	0	0	0	0	0	0	0	0	0	0	0	0	0	0	0	6	0	0	0	0	0	0
KO:K02313	2039	1120	455	222	812	232	111	376	1061	953	322	253	617	698	21	107	368	549	722	347	102	119	73	53	881	1138	971	523	377	683	1717	742	288	327	433
KO:K02314	1210	773	129	43	562	0	67	122	459	314	83	84	148	370	24	89	169	303	328	216	103	6	27	0	536	657	635	316	444	338	4867	304	99	183	254
KO:K02315	254	81	28	17	36	0	7	12	75	95	18	0	5	122	0	5	52	53	63	41	0	7	4	3	7	85	85	33	60	3	14	81	14	36	52
KO:K02316	1369	605	233	140	360	224	110	249	584	328	612	142	165	353	58	167	273	591	484	198	83	16	107	12	292	647	519	474	258	248	454	438	203	208	363
KO:K02319	0	3	0	0	0	0	0	6	0	8	0	0	0	0	0	28	8	18	4	0	0	2	0	0	0	0	0	0	0	0	0	10	0	5	5
KO:K02320	0	0	0	0	0	0	0	8	0	0	0	0	0	0	0	0	0	0	0	0	0	0	0	0	0	0	0	0	3	0	0	0	0	0	0
KO:K02322	18	0	0	3	0	0	0	0	20	0	0	14	0	3	0	58	44	9	0	0	0	0	0	0	0	0	0	0	0	0	0	0	9	40	0
KO:K02323	15	8	0	0	0	0	0	3	20	0	0	0	21	0	0	58	0	27	0	0	0	0	0	0	0	0	0	12	0	0	0	0	0	0	0
KO:K02331	0	0	0	0	0	0	0	0	0	0	0	0	0	0	0	0	0	0	0	0	0	0	0	0	0	0	0	0	0	0	0	3	0	0	0
KO:K02334	210	206	34	164	270	79	111	32	65	417	357	193	29	83	32	802	561	341	204	668	82	0	8	28	82	103	124	264	361	73	153	62	290	254	322
KO:K02335	535	234	70	66	460	49	233	112	377	92	230	142	33	273	23	60	83	133	248	174	84	10	7	2	115	304	233	298	169	144	194	237	40	111	176
KO:K02336	3	0	0	0	2	0	0	0	0	0	0	0	0	0	0	0	7	0	26	0	0	0	0	0	0	0	3	0	0	2	8	2	0	0	0
KO:K02337	578	349	148	35	707	338	143	64	416	248	538	220	210	386	26	95	233	239	277	276	176	9	31	0	245	592	279	450	326	154	349	252	55	192	484
KO:K02338	2747	761	286	231	1090	92	52	257	2392	867	280	291	269	1128	89	386	1290	1007	511	824	169	18	43	16	474	879	720	558	540	472	1719	1715	222	362	366
KO:K02339	37	50	0	0	17	0	0	4	63	0	0	0	0	9	0	0	0	0	37	38	0	0	0	0	21	14	19	4	0	30	26	24	0	0	3
KO:K02340	181	52	31	42	142	33	135	29	64	33	150	13	117	39	0	33	116	53	114	80	180	0	7	6	19	65	45	130	176	31	146	62	198	128	199
KO:K02341	396	120	54	135	184	0	124	31	60	46	89	59	119	203	41	89	238	275	175	182	177	0	10	13	34	160	52	121	86	47	138	62	174	196	106
KO:K02342	297	88	27	0	195	21	8	11	195	73	6	11	5	171	0	16	34	90	371	116	111	0	22	0	106	195	55	82	50	43	132	76	3	9	64
KO:K02343	14049	5581	462	10859	52324	9059	29285	18777	27664	18634	213	113	19	314	1500	2920	5522	9492	24349	1151	109	0	21	17	5481	12697	19149	35060	34527	24730	21790	23683	17285	5580	54649
KO:K02346	67	22	0	0	125	13	64	0	28	20	33	25	4	40	0	33	8	10	50	55	0	0	18	5	5	43	104	89	243	48	31	34	82	134	62
KO:K02347	220	36	18	223	57	99	35	23	56	32	65	44	9	58	19	94	75	52	55	50	4	0	6	16	21	136	107	453	496	45	46	27	159	596	188
KO:K02348	4	0	2	0	0	0	0	0	7	0	0	0	0	0	0	0	0	0	5	0	0	0	0	0	0	0	0	0	0	0	6	0	0	0	0
KO:K02350	0	0	0	0	0	0	0	0	0	0	0	0	0	0	0	0	0	0	0	0	0	0	0	0	0	0	0	0	5	0	0	0	0	0	0
KO:K02351	0	0	0	7	0	0	0	0	0	0	0	0	0	0	0	4	0	0	0	0	0	0	0	0	0	0	4	8	13	4	7	0	25	12	12
KO:K02355	34774	10855	3523	4551	14376	54226	3549	4768	16949	14822	18189	4302	4497	10264	1456	2392	10743	11608	6003	10139	971	197	955	245	8669	20526	8948	7730	5379	5953	14032	21916	4957	69792	2953
KO:K02356	23444	1184	290	222	1347	399	305	347	1377	1509	808	369	239	883	31	194	849	858	731	740	120	6	74	20	648	1070	870	452	437	2580	1551	943	228	287	354
KO:K02357	4861	1352	275	289	1684	667	244	396	2211	1221	1741	474	505	949	166	243	1029	1417	760	930	190	9	49	2	1428	1902	1371	1210	870	899	2233	1538	308	605	617
KO:K02358	44091	14287	5628	5186	21320	9083	3841	8705	29139	29402	15975	4825	8164	13811	2769	3193	19007	13155	6468	9419	479	558	1167	437	12800	18588	12895	9867	8240	10179	28389	49830	3721	5011	3755
KO:K02361	6	4	0	0	0	0	0	0	0	0	0	0	0	0	0	0	0	3	0	0	0	0	0	0	0	0	0	0	0	0	0	0	0	0	0
KO:K02362	0	0	0	0	0	0	0	0	0	0	0	0	0	0	0	0	0	0	3	0	0	0	0	0	0	0	0	0	0	0	0	0	0	0	0
KO:K02363	0	0	8	0	13	0	0	0	0	4	0	0	0	0	0	0	0	0	0	0	0	0	0	0	0	0	0	0	0	7	9	0	0	0	0
KO:K02364	0	0	0	0	0	0	0	0	0	0	0	0	0	0	0	0	0	0	0	0	0	0	0	0	0	0	7	0	0	0	0	0	0	0	0
KO:K02371	0	9	4	0	0	0	0	0	18	3	34	0	0	12	0	9	0	8	0	13	0	0	0	0	24	10	7	18	11	10	30	0	6	11	10
KO:K02372	1226	462	69	21	214	15	30	72	523	227	144	4	163	387	0	72	212	392	347	216	0	3	64	3	232	435	323	328	91	119	419	324	41	51	200
KO:K02377	235	89	22	15	182	17	22	39	135	83	8	70	21	111	0	55	82	36	104	100	0	0	3	0	65	117	94	163	92	35	109	69	6693	19	282
KO:K02379	123	33	19	3	153	7	79	5	33	48	14	23	0	33	0	20	34	47	109	10	0	0	0	0	58	88	140	46	51	40	151	29	12	30	92
KO:K02380	7	13	13	0	8	0	0	0	14	12	0	0	0	17	0	0	21	11	34	8	0	0	0	0	12	13	0	0	9	2	12	16	14	0	4
KO:K02381	14	19	5	0	0	0	0	0	0	0	0	0	0	0	0	12	0	0	0	0	0	0	0	0	0	36	7	0	23	10	0	0	0	7	4
KO:K02385	0	0	0	0	0	0	0	0	0	0	0	0	0	0	0	0	0	0	0	0	0	0	0	0	0	0	0	0	0	9	0	0	0	0	0
KO:K02386	6	19	0	0	0	0	0	0	0	0	0	0	0	14	0	0	0	0	73	16	0	0	13	0	25	9	31	20	0	21	41	0	0	0	2
KO:K02387	58	55	0	0	22	0	0	0	19	0	10	9	0	29	0	0	0	0	55	10	0	0	7	4	14	17	35	39	10	45	52	17	0	0	5
KO:K02388	58	43	4	0	37	0	0	7	38	36	10	21	0	7	0	0	0	8	117	10	0	0	12	0	30	24	41	39	10	39	81	19	0	0	5
KO:K02389	427	59	16	0	34	0	0	22	16	104	0	6	0	27	0	0	0	72	182	37	0	25	23	0	115	16	42	43	8	44	97	55	0	0	19
KO:K02390	239	287	107	0	109	0	0	52	243	55440	10	22	70	89	0	0	8	20	222	47	0	3	42	0	275	65	127	50	0	132	529	63	4	0	13
KO:K02391	33	35	0	0	6	0	0	0	2	10	0	0	0	27	0	0	0	0	86	47	0	0	4	0	39	0	16	16	0	30	41	0	0	0	4
KO:K02392	72	88	6	0	12	0	0	8	50	36	15	32	0	60	0	0	0	24	193	62	0	0	15	0	51	45	37	57	7	39	67	5	0	0	4
KO:K02393	52	77	4	0	15	0	0	6	33	44	0	0	0	33	0	0	0	0	113	47	0	0	5	0	29	22	17	29	2	43	44	5	0	0	1
KO:K02394	31	34	2	0	21	9	0	0	15	21	0	2	0	59	0	0	0	0	181	20	0	0	13	0	41	9	43	40	0	21	48	5	0	0	0
KO:K02395	16	50	0	0	0	0	0	0	21	20	0	9	0	27	0	0	0	7	237	39	0	0	14	0	0	0	0	0	0	0	9	5	0	0	0
KO:K02396	42	78	10	0	25	0	0	0	56	88	0	17	0	48	0	6	0	0	281	19	0	0	50	0	92	45	64	43	18	42	76	12	0	0	12
KO:K02397	39	69	3	0	3	0	0	0	28	37	0	15	0	36	0	6	0	3	162	0	0	0	30	0	32	26	95	43	9	80	69	14	8	0	18
KO:K02398	153	268	0	2	52	0	0	46	107	137	53	14	6	24	0	0	3	47	271	44	0	0	65	6	10	33	44	10	19	28	25	32	17	4	17
KO:K02399	87	174	0	0	0	0	0	0	44	0	0	0	0	14	0	0	0	17	125	41	0	0	42	0	0	0	0	10	0	0	0	7	0	0	0
KO:K02400	5202	47	0	0	25	0	11	0	486	26	0	0	0	20	0	0	0	3	58	51	0	0	0	0	22	0	21	19	28	13	19	6	2	0	0
KO:K02401	0	6	4174	0	0	0	0	0	0	3	0	9	0	12	0	0	0	0	14	0	0	0	0	0	0	5	0	16	0	17	0	0	0	0	4
KO:K02402	197	39	0	0	36	0	0	0	39	59	0	0	0	12	0	27	0	25	0	0	0	0	0	0	49	34	18	7	0	23	41	27	0	0	0
KO:K02403	132	22	8	0	15	0	0	12	72	20	0	0	33	0	0	14	0	24	0	0	0	0	0	0	50	43	27	0	10	49	22	23	0	0	4
KO:K02404	25	60	0	0	28	0	0	0	21	16	0	0	0	4	0	0	0	0	81	97	0	4	0	0	0	0	0	0	12	7	13	12	0	0	4
KO:K02405	702	332	1504	47	187	46	36	215	400	376	155	11	885	396	0	117	43	77	112	134	0	27	26	23	497	153	128	155	124	339	227	387	111	66	105
KO:K02406	3017	2696	453	211	1367	859	887	1147	1667	7290	389	199	485	474	36	98	29	498	2156	43	98	4	403	75	1663	1098	1488	1086	340	1751	2881	1003	135	49	303
KO:K02407	186	328	13	0	16	0	0	24	57	63	0	0	41	83	0	0	0	31	649	75	0	0	170	2	22	8	55	13	21	15	65	53	0	0	27
KO:K02408	24	31	7	0	30	0	12	0	32	13	0	46	0	6	0	0	0	0	61	0	0	0	0	0	18	17	33	46	28	53	38	15	0	5	28
KO:K02409	17	50	3	0	33	0	58	3	0	28	13	0	0	14	0	5	0	14	84	54	8	0	0	0	50	16	54	50	15	51	62	10	12	0	12
KO:K02410	19	36	0	0	25	0	7	0	0	0	12	7	10	21	0	0	0	0	74	16	0	0	0	0	52	24	22	24	8	36	36	0	4	0	2
KO:K02411	0	47	0	0	5	0	7	0	6	0	0	6	0	10	0	0	0	0	89	28	0	0	0	0	0	0	0	0	0	0	4	4	0	0	0
KO:K02412	0	9	0	0	5	0	17	0	0	0	7	6	0	5	0	0	0	18	65	21	0	0	0	0	21	0	6	15	8	13	26	0	0	0	0
KO:K02413	0	0	0	0	0	0	0	0	0	6	0	0	0	0	0	0	0	0	0	0	0	0	0	0	0	0	0	0	0	0	0	0	0	0	2
KO:K02414	19	20	0	0	0	0	0	0	0	0	0	0	0	0	0	0	0	0	84	34	0	0	5	0	0	0	0	0	0	0	0	3	0	0	0
KO:K02415	17	21	0	0	6	0	0	0	0	17	0	0	0	16	0	0	0	0	67	23	0	0	0	0	23	0	24	0	0	17	19	0	0	0	0
KO:K02416	48	15	0	0	36	0	0	13	0	21	0	20	0	17	0	0	0	0	35	18	0	0	0	0	20	26	46	30	5	21	38	4	0	0	3
KO:K02417	15	3	0	0	9	0	7	9	2	10	0	20	11	0	0	0	0	0	55	17	0	0	0	0	37	16	22	32	0	42	47	8	0	0	4
KO:K02418	10	0	0	0	0	0	0	0	2	0	0	0	0	0	0	0	0	0	28	0	0	0	0	0	0	0	0	0	5	0	0	0	0	0	0
KO:K02419	17	6	0	0	31	0	13	10	63	7	23	0	0	25	0	10	0	0	35	0	0	0	0	0	16	12	25	32	0	22	30	0	0	0	2
KO:K02420	20	0	6	0	3	0	0	0	10	0	0	0	0	0	0	0	0	0	11	38	0	0	0	0	12	9	30	0	0	5	27	4	0	0	0
KO:K02421	6	6	0	0	24	0	0	0	9	4	0	0	0	0	0	0	5	0	22	0	0	0	0	0	0	7	15	2	0	18	0	4	0	0	4
KO:K02422	70	183	0	0	8	0	0	4	60	39	0	0	0	29	0	0	0	14	270	46	0	0	69	0	0	4	5	9	8	3	14	25	0	0	16
KO:K02423	0	7	0	4	0	0	0	0	0	16	0	0	0	5	0	0	0	0	0	0	0	0	0	0	0	0	0	0	0	5	15	0	5	0	0
KO:K02424	108	27	0	0	0	10	0	4	84	22	81	80	0	0	23	6	5	38	108	84	0	0	0	0	5	14	10	0	0	0	23	54	6	5	0
KO:K02426	175	47	22	138	81	113	138	44	127	19	116	119	17	132	119	363	168	79	24	309	26	0	0	0	45	123	69	648	488	39	35	58	241	255	393
KO:K02427	855	163	13	162	322	32	15	9	419	72	62	13	12	126	11	162	455	350	195	313	0	8	49	4	45	285	207	315	78	111	229	261	74	85	200
KO:K02428	710	60	17	0	112	41	0	5	76	171	27	0	0	67	0	6	43	70	176	121	206	0	8	0	15	418	104	41	84	22	38	28	28	88	12
KO:K02429	22	9	0	0	12	0	0	4	26	14	0	16	0	0	0	0	0	12	6	10	0	0	0	0	0	0	10	0	0	0	16	0	0	15	0
KO:K02431	0	0	0	0	0	0	0	0	0	0	30	0	0	0	0	8	0	0	0	0	0	0	0	0	20	24	12	11	0	0	0	0	8	0	0
KO:K02433	1140	365	237	76	419	285	64	65	669	312	37233	128	132	1364	24	287	199	479	330	649	138	7	35	17	554	1163	710	481	929	370	475	355	224	461	403
KO:K02434	526	143	76	22	473	253	76	46	359	209	440	165	78	188	0	135	945	126	212	227	176	11	0	2	212	201	258	172	177	137	264	144	38	201	78
KO:K02435	242	119	35	0	100	78	14	32	120	116	107	16	68	66	0	26	34	95	173	138	49	3	35	0	93	197	156	89	145	70	150	71	43	105	66
KO:K02437	847	413	90	24	208	144	46	53	424	227	336	164	39	166	46	43	99	131	182	191	54	4	59	0	160	371	366	117	141	81	352	216	57	128	105
KO:K02438	803	339	93	290	607	89	153	75	114	771	546	330	81	307	35	286	234	318	542	690	0	3	14	90	93	393	287	484	453	122	292	93	516	376	500
KO:K02439	21	19	0	0	0	0	0	0	31	0	0	0	0	0	0	0	0	8	64	17	0	0	0	0	0	0	39	0	0	0	0	0	0	0	0
KO:K02440	318	192	21	13	161	195	73	26	176	66	291	143	42	136	24	60	35	79	34	220	0	0	30	0	52	111	97	28	73	10	60	97	32	21	40
KO:K02441	7	0	4	0	0	0	0	0	10	0	0	0	0	0	0	0	13	7	31	6	0	0	0	0	3	6	12	7	0	3	0	0	0	0	5
KO:K02442	0	0	0	0	0	0	0	0	5	0	0	0	0	0	0	0	0	0	0	0	0	0	0	0	0	0	0	0	0	0	0	0	0	0	0
KO:K02443	0	0	0	0	0	0	0	0	7	0	0	3	0	0	0	0	0	4	0	0	0	0	0	0	0	0	9	0	0	0	0	0	0	0	0
KO:K02444	4	0	0	0	4	0	0	0	37	22	0	3	0	0	0	0	0	4	69	20	0	0	12	0	0	0	20	4	0	3	10	13	0	0	0
KO:K02445	5	0	0	0	0	0	0	0	0	4	0	0	0	0	0	0	0	0	5	0	0	0	0	0	0	0	0	0	7	2	0	0	0	0	0
KO:K02446	74	3	0	0	101	153	46	0	6	0	207	57	20	0	0	5	0	0	0	88	0	0	0	0	0	11	21	43	55	15	103	12	27	87	8
KO:K02448	36	12	0	0	6	0	0	0	2	0	0	0	12	0	0	0	0	0	8	0	0	0	0	0	6	21	11	17	0	13	3	8	0	0	0
KO:K02450	719	370	177	141	132	51	87	89	272	357	196	107	207	252	15	361	215	104	364	214	0	12	0	15	222	319	317	352	341	134	258	244	247	149	661
KO:K02451	19	0	0	0	4	0	17	0	0	0	0	0	0	0	0	0	0	0	0	0	0	0	0	0	0	3	0	0	0	0	31	0	0	0	0
KO:K02452	85	27	0	4	12	0	0	0	121	6	0	0	0	18	0	8	26	14	25	29	0	0	0	0	3	34	19	24	15	0	70	79	0	0	26
KO:K02453	1846	811	298	55	702	0	0	311	916	961	4	26	312	695	14	166	508	336	422	352	0	26	23	22	472	655	687	92	73	408	667	500	68	36	282
KO:K02454	1055	454	216	86	315	0	53	218	582	377	20	35	208	370	0	155	283	290	266	223	0	10	10	12	308	367	461	261	170	212	557	246	98	71	263
KO:K02455	246	93	37	28	40	0	0	12	99	138	0	0	122	105	29	50	57	49	88	20	0	6	3	0	125	141	170	191	78	20	107	63	14	5	171
KO:K02456	3349	1605	956	188	777	85	54	815	1883	1495	101	45	976	813	83	244	721	1005	974	404	4	113	75	48	1149	1761	1195	466	256	818	1199	992	145	132	526
KO:K02457	42	31	0	0	3	0	0	0	74	0	0	0	0	5	0	0	25	19	31	0	0	0	5	0	15	21	50	6	13	0	60	6	0	8	24
KO:K02458	23	19	14	0	0	0	0	20	0	0	0	0	0	11	0	18	11	8	0	0	0	0	0	0	10	18	19	31	20	0	9	18	16	14	34
KO:K02459	6	5	0	0	7	0	0	8	13	14	0	0	0	0	0	0	0	0	0	5	0	0	0	0	0	6	13	11	0	4	35	4	0	4	6
KO:K02460	17	4	5	5	16	0	0	0	5	3	0	0	15	2	0	0	16	5	42	0	0	0	0	0	6	8	30	5	3	5	15	10	5	0	8
KO:K02461	34	12	8	7	8	0	0	0	8	11	0	0	0	2	0	0	0	0	4	0	0	0	0	0	8	7	25	6	0	0	25	17	0	0	6
KO:K02462	0	11	10	0	0	0	0	6	3	0	0	0	0	11	0	8	0	0	6	0	0	0	0	0	0	4	15	6	9	0	9	11	0	0	9
KO:K02463	0	0	0	24	14	0	0	0	0	0	0	0	0	0	0	28	0	16	17	56	0	0	0	0	0	0	0	0	39	3	12	79	37	0	46
KO:K02469	6965	1345	280	763	1678	893	367	314	2226	1261	2586	914	183	1414	91	505	1560	1773	947	1152	166	6	91	27	642	1626	1098	1349	1182	613	1528	1398	687	1068	891
KO:K02470	6451	1571	549	1343	2342	1401	1082	624	3166	1716	4205	1876	1519	2459	432	1054	3391	3195	1383	2380	75	39	101	86	1158	2257	1429	2650	2068	679	2063	1928	10423	1938	1498
KO:K02471	173	26	7	393	160	225	183	0	34	86	375	265	9	85	74	381	113	74	124	309	17	0	0	61	42	81	51	341	565	24	68	27	580	426	461
KO:K02472	13	6	0	0	66	12	22	4	22	7	55	24	4	0	0	15	0	0	4	58	0	0	6	0	12	7	7	11	33	28	46	10	6	20	3
KO:K02473	77	31	4	0	40	25	46	28	46	66	60	12	0	4	51	44	43	20	159	81	8	0	2	0	0	47	74	4	37	30	27	21	19	9	71
KO:K02474	307	207	25	0	163	0	0	41	163	110	8	0	18	55	38	8	64	75	242	63	191	0	15	0	29	136	184	24	28	20	108	103	13	9	94
KO:K02475	0	0	0	0	0	0	0	0	0	0	0	0	0	0	0	0	0	0	0	0	0	0	0	0	0	0	6	0	0	0	0	0	0	0	0
KO:K02476	0	0	0	0	0	0	0	0	0	0	0	0	0	0	0	0	0	0	0	0	0	0	0	0	0	0	0	0	0	0	0	0	0	10	0
KO:K02477	577	236	119	15	248	0	0	81	472	451	24	10	163	354	0	63	146	235	133	53	0	3	21	7	74	290	191	199	116	131	314	273	218	108	293
KO:K02478	43	15	0	0	33	0	0	7	11	12	0	0	0	32	0	0	8	9	17	9	0	0	0	0	0	6	0	0	0	11	9	16	0	3	3
KO:K02479	221	25	1084	18	48	41	55	0	76	62	13	29	0	0	0	4	16	82	66	33	2	0	0	11	49	64	47	33	21	32	43	58	50	71	59
KO:K02480	45	6	3	0	0	0	0	3	24	35	28	13	0	10	0	0	65	13	140	32	0	0	0	0	4	2	7	5	44	3	14	36	0	0	4
KO:K02481	1060	472	174	83	160	10	38	100	577	302	106	68	194	405	24	134	310	214	547	169	5	41	21	40	170	517	322	305	149	110	272	368	149	95	268
KO:K02482	256	33	34	86	17	0	44	42	106	81	8	12	37	118	47	120	140	72	46	270	0	7	0	0	87	253	148	107	222	30	35	83	179	121	374
KO:K02483	863	202	93	175	619	260	172	104	484	303	943	282	94	165	113	194	237	650	410	423	99	1	3	4	347	451	582	688	312	279	408	350	197	267	561
KO:K02484	48	5	14	8	19	0	0	0	13	9	45	0	0	34	0	20	5	6	8	0	27	0	0	0	15	44	23	15	14	3	29	12	0	0	36
KO:K02485	223	96	23	40	40	47	6	37	44	21	0	7	0	78	21	126	62	71	115	328	0	0	0	3	12	94	81	187	159	13	28	55	128	36	196
KO:K02486	0	28	3	0	10	0	0	2	29	24	0	0	0	10	0	0	14	5	21	49	0	0	0	0	0	0	11	7	0	0	5	6	3	4	0
KO:K02488	84	20	0	11	32	0	2	0	18	35	0	9	85	38	0	16	42	10	22	30	0	0	0	4	30	34	49	39	6	31	54	17	10	3	79
KO:K02490	119	0	0	26	6	369	0	0	30	0	0	0	10	41	13	366	153	70	10	166	7	3	0	0	7	9	14	4	26	8	0	24	64	39	34
KO:K02491	0	12	0	12	10	0	0	0	0	0	0	0	0	15	0	0	17	3	0	13	0	0	0	0	0	8	0	0	11	0	4	17	0	0	0
KO:K02492	559	163	66	146	348	155	126	28	479	119	217	12	66	105	32	216	77	165	123	102	218	9	4	0	146	480	313	124	253	91	335	202	183	225	202
KO:K02493	393	166	48	248	94	233	204	69	197	61	161	73	49	233	23	203	105	98	159	244	666	0	8	7	30	95	106	263	455	48	85	163	365	317	316
KO:K02494	31	23	0	0	14	0	0	0	19	0	8	0	0	0	0	0	0	11	111	14	0	0	10	0	0	0	19	0	0	3	13	47	0	0	4
KO:K02495	2900	193	55	18	313	16	16	71	1459	230	36	17	94	622	15	77	305	332	392	105	195	6	16	0	268	1312	1198	328	122	201	193	784	40	20	186
KO:K02496	12	13	0	0	0	0	0	0	38	0	0	0	0	0	0	0	0	8	43	18	0	0	0	0	0	12	9	12	3	5	49	19	0	0	0
KO:K02497	0	0	0	0	4	0	0	0	0	0	0	0	0	0	0	0	0	0	0	0	0	0	0	0	0	0	4	0	0	0	0	0	0	0	0
KO:K02498	31	20	0	0	14	0	0	0	5	0	0	0	0	0	0	0	0	15	66	0	0	0	0	0	10	20	31	34	0	60	34	9	0	0	7
KO:K02499	23	12	0	0	5	20	0	4	19	22	18	0	0	0	0	16	5	23	20	18	0	0	0	0	22	39	28	38	17	6	31	4	21	16	65
KO:K02500	414	113	20	75	203	58	24	22	149	28	71	10	37	234	0	36	85	91	182	84	171	4	8	0	76	195	102	119	88	71	93	71	94	136	177
KO:K02501	528	160	35	95	197	111	113	9	320	37	40	24	6	132	33	83	130	145	123	177	105	0	8	2	73	153	113	152	141	39	74	142	196	136	124
KO:K02502	254	94	25	6	59	0	0	8	193	74	6	0	43	56	0	13	11	77	150	32	0	0	19	0	65	172	132	69	0	27	189	114	19	10	41
KO:K02503	2081	407	133	41	340	0	128	108	584	160	110	16	187	300	37	77	189	497	365	122	123	7	25	0	347	1680	745	644	428	106	279	225	133	54	272
KO:K02507	0	0	0	0	0	0	0	0	0	14	0	0	0	0	0	0	0	0	0	0	0	0	0	0	20	0	0	0	0	0	7	0	0	0	0
KO:K02508	0	0	0	0	0	0	0	0	0	0	0	0	0	0	0	0	0	0	0	8	0	0	0	0	0	0	11	0	0	0	0	0	0	0	0
KO:K02509	0	4	5	0	26	0	0	0	0	6	0	0	0	0	0	0	0	0	7	8	0	0	0	0	7	7	17	33	0	12	16	0	0	0	0
KO:K02510	1123	615	312	73	279	23	0	370	744	387	40	10	355	551	38	116	429	507	291	191	0	22	34	4	622	492	501	223	113	480	431	452	122	88	319
KO:K02516	0	0	0	0	0	0	0	0	0	0	11	0	0	0	0	0	0	0	0	0	0	0	0	0	0	0	0	0	0	0	0	0	0	0	0
KO:K02517	70	14	15	5	105	19	0	13	88	27	217	8	30	35	18	6	12	42	53	31	71	2	3	0	39	52	67	49	32	39	143	41	25	32	38
KO:K02518	7589	2663	1024	1485	90508	56262	2142	1080	2975	3420	7005	2525	1102	2120	1133	1824	3211	2584	1528	3289	374	73	157	113	1757	2559	2026	2473	2543	1309	3577	1697	1494	1812	1118
KO:K02519	8508	2495	724	1416	5309	1994	1340	739	6268	2946	4824	1882	648	2495	810	851	3335	4178	1932	2927	220	74	274	93	2502	3895	2408	3281	2403	2560	4200	7422	1296	2411	1330
KO:K02520	10492	4905	1552	1153	8084	1750	976	2012	5864	6731	3641	1527	1858	3509	665	1090	2809	3586	3197	2272	126	205	517	176	3333	3790	2830	2627	34714	2534	7779	3506	1011	1590	1496
KO:K02521	3	0	0	0	5	0	0	0	0	0	0	0	0	0	0	0	0	0	0	0	0	0	0	0	0	0	0	14	0	0	0	0	0	0	0
KO:K02523	640	460	89	31	284	44	9	83	473	334	37	13	54	351	0	79	107	202	212	182	60	8	21	3	237	290	298	143	139	238	594	203	90	86	215
KO:K02525	0	0	0	0	0	0	0	0	0	0	0	0	0	0	0	0	0	0	15	0	0	0	0	0	0	0	0	0	0	0	0	0	0	0	0
KO:K02526	0	0	0	0	12	0	0	0	0	0	0	0	0	0	0	0	0	0	0	0	0	0	0	0	0	0	0	0	0	5	8	0	0	0	0
KO:K02527	59	20	14	0	81	0	7	0	52	29	32	0	0	22	0	6	0	7	14	45	52	0	0	0	29	41	67	63	11	42	66	30	23	21	36
KO:K02528	170	34	11	0	315	81	62	0	56	2148	56	1288	38	39	0	35	0	50	102	36	104	0	4	3	122	142	175	28	38	189	379	97	14	80	20
KO:K02529	366	121	54	22	66	121	11	45	758	75	61	74	0	100	10	22	43	125	109	69	0	3	0	8	170	135	289	118	122	193	157	63	42	99	43
KO:K02533	90	4876	0	11	4	0	0	0	64	0	12	0	0	7	0	79	70	4	0	35	0	0	0	0	27	12	33	36	39	0	18	72	6438	0	38
KO:K02535	3654	1456	432	231	1305	136	37	582	2640	1375	188	39	509	1304	150	182	684	1115	1209	703	9	17	159	37	1007	1904	1223	600	296	1545	1527	1530	248	222	496
KO:K02536	961	341	62	72	225	46	51	27	553	140	104	75	3	129	10	132	116	164	251	511	191	0	63	0	188	359	375	219	171	222	442	342	207	223	211
KO:K02541	0	0	0	0	0	0	0	0	0	0	0	8	0	0	0	0	0	0	0	0	0	0	0	0	0	0	0	0	0	0	0	0	0	0	0
KO:K02548	92	8	6	22	63	0	0	0	0	2	0	12	0	15	0	0	9	0	15	15	31	0	0	0	21	141	101	197	43	20	75	21	28	28	32
KO:K02549	42	29	46	0	42	0	0	19	23	35	0	0	73	24	0	0	0	17	20	6	45	0	3	0	19	18	13	20	6	35	4	13	18	6	31
KO:K02550	69	0	0	0	0	0	0	0	0	0	0	0	0	0	0	0	0	0	520	89	0	0	0	0	0	0	0	0	0	0	0	0	0	0	0
KO:K02551	24	6	0	0	11	19	0	0	0	5	13	0	0	0	0	6	0	0	0	0	80	0	0	0	0	12	17	15	0	0	0	6	4	14	0
KO:K02552	18	0	0	0	0	0	0	0	0	0	51	0	0	0	0	0	0	0	0	38	104	0	0	0	0	9	0	11	26	4	0	0	4	43	4
KO:K02553	43	56	0	0	83	57	26	0	80	0	0	6	0	9	0	0	0	29	61	94	0	0	11	0	44	9	56	82	49	187	35	14	0	0	20
KO:K02554	7	11	0	2	24	0	0	9	10	29	0	0	0	3	0	17	0	0	0	0	0	0	0	0	43	6	11	2	6	10	19	5	0	9	4
KO:K02555	0	0	0	0	0	0	0	0	0	0	0	11	0	0	0	0	0	0	0	0	0	0	0	0	0	0	0	0	4	0	0	0	0	0	0
KO:K02556	26	32	5	0	38	0	0	10	36	59	0	0	0	16	0	0	0	0	122	0	0	0	17	0	21	10	20	29	0	29	15	32	3	3	9
KO:K02557	1106	393	353	141	297	57	190	190	504	460	33	19	277	324	93	166	443	603	459	293	20	32	34	62	88	300	274	139	54	244	369	301	156	113	180
KO:K02558	172	83	5	4	114	0	0	16	82	33	10	0	0	55	0	5	17	34	140	25	279	2	15	0	16	85	84	38	20	20	36	42	0	5	51
KO:K02562	6	0	0	0	0	0	0	0	0	0	0	0	0	0	0	0	0	0	0	0	0	0	0	0	0	0	0	0	0	0	0	0	0	0	0
KO:K02563	60	34	22	0	51	9	0	12	158	8	20	26	0	55	0	0	0	28	45	57	7	0	0	0	20	29	54	39	40	44	57	52	6	48	16
KO:K02564	140	24	12	0	74	0	0	3	85	49	0	0	28	57	18	16	42	13	16	17	0	0	0	0	9	18	15	31	0	17	58	19	18	28	20
KO:K02565	28	0	0	0	6	0	0	0	0	0	0	0	0	0	0	0	0	0	0	0	0	0	0	0	0	0	0	0	0	0	0	0	0	0	0
KO:K02566	209	10	0	19	2406	16	0	0	48	0	47	57	0	131	0	13	176	110	18	160	0	0	0	0	0	56	0	45	67	13	6	52	8	102	18
KO:K02567	382	247	10	0	83	14	0	17	367	72	8	0	40	67	0	7	0	55	188	20	0	0	0	0	101	304	297	78	0	111	228	173	0	5	16
KO:K02568	64	33	5	0	24	0	0	0	50	5	0	0	0	0	0	0	0	6	41	0	0	0	4	0	11	55	1481	6	0	27	13	21	0	0	6
KO:K02569	525	214	15	0	52	0	0	19	207	52	0	0	38	54	26	33	11	33	49	22	0	0	17	0	88	279	1609	73	20	105	183	135	24	20	61
KO:K02570	49	8	0	0	0	0	0	0	20	9	0	0	0	0	0	0	0	0	25	0	0	0	0	0	9	34	22	0	0	5	20	28	0	0	0
KO:K02571	5	27	5	0	0	0	0	0	9	3	0	0	0	12	0	0	0	0	30	0	0	0	0	0	0	0	0	0	0	5	13	12	0	0	13
KO:K02572	17	0	0	0	0	0	0	0	0	0	0	0	0	0	0	0	0	0	0	0	0	0	0	0	0	13	9	3	0	4	18	11	0	0	0
KO:K02573	0	0	0	0	0	0	0	7	0	12	0	0	0	0	0	0	0	6	0	0	0	0	0	0	0	24	10	0	0	0	15	33	0	0	0
KO:K02574	0	0	0	0	0	0	0	0	0	0	0	0	0	0	0	0	0	0	0	0	0	0	0	0	0	3	3	0	0	0	0	6	0	0	0
KO:K02575	1801	146	5	18	257	0	33	0	1211	920	0	210	4	382	5	4	67	170	159	582	0	0	12	0	177	842	1018	107	175	0	181	760	14	113	16
KO:K02584	2329	279	35	140	868	31	78	115	1574	478	51	81	75	1945	71	225	764	797	186	389	11	17	20	8	60	1148	385	267	171	38	157	1134	124	110	97
KO:K02585	7	0	0	0	0	0	0	0	0	5	0	0	0	0	0	0	0	0	0	0	17	0	0	0	0	39	18	0	0	0	0	0	0	0	0
KO:K02586	15	0	0	0	13	0	0	0	0	0	0	0	0	0	0	0	0	0	0	0	56	0	0	0	7	727	180	0	0	0	0	0	0	0	0
KO:K02587	0	0	0	0	0	0	0	0	0	0	0	0	0	0	0	0	0	0	0	0	30	0	0	0	0	195	7	0	0	0	0	0	0	0	0
KO:K02588	16	6	0	0	0	0	0	0	0	0	0	0	0	0	0	0	0	0	0	0	11	0	0	0	13	547	188	0	0	0	0	0	0	0	0
KO:K02589	0	0	0	0	0	0	0	0	0	0	0	0	0	0	0	0	0	0	0	0	0	0	0	0	0	39	0	0	0	0	0	6	0	0	0
KO:K02590	0	0	0	0	0	0	0	0	0	0	0	0	0	0	0	0	0	0	0	0	0	0	0	0	0	20	0	0	0	0	0	0	0	0	0
KO:K02591	19	7	0	0	3	0	0	3	0	24	0	0	0	0	0	0	0	0	0	0	46	0	0	0	7	658	174	0	0	0	0	12	0	0	8
KO:K02592	0	0	0	0	9	0	0	0	0	0	0	0	0	0	0	0	0	0	0	0	38	0	0	0	0	12	3	0	0	0	0	0	0	0	0
KO:K02593	0	0	0	0	0	0	0	0	0	0	0	0	0	0	0	0	0	0	0	0	0	0	0	0	0	6	0	0	0	0	0	0	0	0	0
KO:K02594	6	0	3	0	0	0	0	0	0	0	0	0	0	0	0	0	0	0	0	0	0	0	0	0	0	17542	11	0	0	0	0	0	0	0	0
KO:K02595	0	0	0	0	0	0	0	0	0	0	0	0	0	0	0	0	0	0	0	0	0	0	0	0	0	0	3	0	0	0	0	0	0	0	0
KO:K02596	0	0	0	0	0	0	0	0	0	0	0	0	0	0	0	0	0	0	0	0	0	0	0	0	0	143	6	0	0	0	0	0	0	0	0
KO:K02597	0	0	0	0	0	0	0	0	0	0	0	0	0	0	0	0	0	0	0	0	0	0	0	0	0	13	3	0	0	0	0	0	0	0	0
KO:K02598	0	0	0	0	0	0	0	0	0	0	0	0	0	0	0	0	0	0	0	13	0	0	0	0	14	15	30	0	4	0	0	10	0	0	4
KO:K02599	0	5	0	0	27	0	0	0	0	0	0	0	14	0	0	0	0	0	0	0	0	0	0	0	7	0	0	0	0	23	46	0	0	0	0
KO:K02600	7475	2119	664	837	4833	707	464	616	3540	2482	1516	552	596	2070	261	1019	2609	2793	1235	1702	74	23	157	56	1957	3096	2116	2124	1963	1143	3698	2164	1073	1488	1307
KO:K02601	83829	3089	939	1207	4270	1620	684	1229	4278	4093	3012	983	1459	2860	251	755	3916	3331	1905	2272	206	53	309	97	2753	3632	2931	2522	1739	2485	4846	3322	826	4525	1335
KO:K02609	886	154	46	63	160	69	23	122	570	155	249	75	35	81	0	94	117	144	119	106	0	7	6	0	149	662	426	98	90	78	163	290	79	74	57
KO:K02610	34	39	0	0	20	0	0	0	31	0	3	0	8	15	0	0	0	8	24	0	0	0	10	0	32	33	164	20	0	9	26	24	7	13	0
KO:K02611	50	26	0	4	15	8	0	6	14	3	3	0	0	3	0	0	0	10	24	6	0	0	4	0	50	18	67	13	3	12	26	15	7	13	0
KO:K02612	20	11	0	0	0	8	0	0	12	0	37	0	0	0	0	3	0	21	6	20	0	0	0	0	14	0	31	6	0	0	18	8	0	0	0
KO:K02613	76	17	0	0	15	0	0	0	24	11	0	0	0	14	0	0	0	0	40	0	0	0	0	0	10	8	45	11	7	7	5	23	4	5	6
KO:K02614	19	6	0	5	28	5	0	6	24	0	9	11	0	0	0	0	3	0	34	8	0	0	6	0	3	24	29	80	7	9	6	11	0	17	6
KO:K02615	5	3	0	0	21	0	0	0	9	0	0	0	0	0	0	0	0	0	0	0	0	0	0	0	0	0	0	0	0	3	0	0	0	0	0
KO:K02616	0	7	0	0	10	0	0	0	22	20	0	0	0	0	0	0	0	0	64	18	0	0	0	0	0	9	6	0	10	12	3	0	0	6	0
KO:K02617	33	13	0	0	13	0	0	0	0	7	0	0	0	0	0	0	0	10	0	0	0	0	0	0	0	29	23	5	0	7	42	0	0	0	4
KO:K02618	51	6	0	0	23	0	20	0	34	26	0	0	0	23	0	0	5	24	4	0	0	0	0	0	23	25	81	51	18	17	11	10	7	39	4
KO:K02619	0	5	0	0	28	0	21	0	35	0	0	0	0	0	0	0	0	5	84	64	0	0	7	0	0	0	0	0	10	4	0	10	5	0	8
KO:K02621	136	58	13	2	142	13	0	5	53	40	17	0	48	13	0	19	29	34	96	23	0	0	11	0	69	57	69	82	31	27	83	106	8	17	15
KO:K02622	532	138	62	40	308	0	0	132	161	142	58	5	1091	186	0	35	106	69	146	66	0	14	2	0	149	249	229	159	49	172	141	160	15	23	81
KO:K02623	0	0	0	0	0	0	0	0	0	0	0	0	0	0	0	0	0	0	0	0	0	0	0	0	5	0	5	0	0	0	0	0	0	0	0
KO:K02624	36	26	0	10	39	0	0	9	24	6	0	9	0	17	0	0	7	15	17	10	0	0	0	0	6	0	6	9	7	9	36	15	8	4	9
KO:K02626	65	66	24	0	83	12	13	14	60	33	0	0	0	68	0	16	40	30	10	9	131	3	0	0	126	93	116	43	16	72	149	45	10	11	67
KO:K02631	0	0	0	0	0	0	0	0	23	0	0	0	0	0	0	0	0	0	0	0	0	0	0	0	0	6	0	0	0	0	0	0	0	0	0
KO:K02634	0	0	0	0	0	0	0	0	0	0	0	0	0	0	0	0	0	0	0	0	0	0	0	0	0	0	0	0	0	0	0	0	10	0	0
KO:K02635	148	11	0	0	160	0	0	0	61	0	0	0	0	38	0	0	0	8	2	0	209	0	0	0	11	119	101	2	0	0	0	53	0	0	8
KO:K02636	916	121	88	46	168	21	5	47	417	99	22	0	60	324	0	47	211	219	61	49	209	0	0	0	48	352	229	103	90	47	94	208	53	43	65
KO:K02638	546	121	43	42	307	32	36	64	347	109	87	33	82	205	97	32	220	238	93	185	10	3	0	6	94	361	157	75	45	178	302	244	61	37	62
KO:K02639	0	0	0	0	0	0	0	0	4	9	0	0	0	0	0	0	0	0	0	0	0	0	0	0	0	0	0	0	0	0	17	0	0	0	6
KO:K02641	9	6	0	0	0	0	0	0	0	0	0	0	0	0	0	0	0	0	0	0	0	0	0	0	0	5	0	0	0	0	0	0	4	0	0
KO:K02647	0	0	0	0	9	0	0	0	4	0	0	0	0	0	0	0	0	0	0	0	0	0	0	0	0	0	0	0	0	0	0	0	0	0	0
KO:K02650	13219	8977	3196	391	4657	478	1712	4654	8912	10018	440	357	20001	3165	131	544	1185	2699	4348	1353	24	350	294	114	6161	5318	4609	932	459	6064	7317	5333	409	280	984
KO:K02651	9946	6772	2569	198	2458	34	64	19187	6707	4881	367	48	3136	2524	39	229	522	452	635	178	313	149	158	19	5263	4320	5061	404	197	4617	3980	3338	222	133	284
KO:K02652	4003	2003	803	209	1825	20	51	915	2201	2059	86	34	1003	1376	46	319	1247	1089	1214	802	7	31	54	15	1344	1664	1449	750	267	1139	1742	1086	253	208	649
KO:K02653	2606	1533	506	80	3140	0	31	698	1332	1156	9	7	529	913	0	262	695	538	731	346	0	27	29	16	914	1233	1154	486	204	908	1172	949	131	85	391
KO:K02654	163	53	5	34	59	11	15	7	35	20	20	0	0	45	0	16	12	14	104	0	39	0	0	0	32	87	74	316	63	39	91	58	56	47	92
KO:K02655	435	227	65	0	179	0	10	168	593	181	0	0	121	118	0	11	60	106	138	14	0	4	5	0	156	151	142	16	5	147	236	186	3	0	31
KO:K02656	274	81	15	0	93	0	0	35	196	112	9	7	28	43	0	8	22	47	163	29	0	0	27	0	116	111	107	38	0	104	166	120	0	6	44
KO:K02657	757	458	151	15	302	0	0	203	357	395	64	18	213	270	0	8	42	101	215	70	0	0	13	0	199	262	215	62	28	191	491	238	17	9	69
KO:K02658	557	354	131	23	215	0	0	135	322	441	128	87	131	221	0	58	33	97	205	185	0	0	6	0	146	203	212	36	22	172	377	256	17	15	64
KO:K02659	204	73	0	0	16	0	0	0	44	21	0	0	10	0	0	0	0	29	104	27	0	0	6	0	33	30	71	8	0	68	94	26	0	0	15
KO:K02660	488	278	32	0	156	0	0	68	205	162	0	0	80	92	0	0	20	53	222	86	0	3	8	0	145	149	198	25	7	151	342	155	0	4	19
KO:K02661	33	9	0	0	0	0	0	0	26	0	0	0	0	0	0	0	0	0	55	13	0	0	4	0	0	0	8	0	0	0	0	9	0	0	0
KO:K02662	2235	1433	457	91	1004	117	33	617	1442	1529	60	0	391	825	33	175	432	411	410	309	0	12	12	15	989	1294	1020	274	190	888	1118	897	169	77	382
KO:K02663	558	319	77	22	218	0	0	111	289	155	0	0	75	97	0	30	28	66	102	17	0	3	8	0	194	246	251	21	21	212	285	196	29	10	92
KO:K02664	539	352	84	9	223	0	7	128	387	264	24	0	215	155	0	0	45	71	146	47	0	4	15	0	239	364	258	63	22	236	419	285	19	10	92
KO:K02665	339	197	50	5	75	0	0	50	164	107	0	0	33	74	0	5	29	25	111	0	0	0	3	0	65	193	124	27	0	173	265	152	0	0	13
KO:K02666	2179	1363	564	23	910	12	33	593	2147	1135	13	0	451	548	24	15	175	187	559	138	0	19	20	4	961	1058	1074	47	19	909	1381	983	48	49	159
KO:K02667	484	101	97	10	161	0	0	47	407	127	25	25	39	181	0	13	22	46	143	59	0	7	5	0	49	423	167	35	165	66	130	294	98	25	148
KO:K02668	36	44	12	0	26	0	5	16	27	7	0	0	0	36	0	0	0	35	34	7	0	0	7	0	43	99	18	24	4	32	45	24	0	4	7
KO:K02669	3488	1892	745	158	1039	51	69	1000	2056	1650	238	60	1133	1489	0	266	575	686	703	445	0	69	51	22	1008	1378	1122	521	236	981	1096	1100	192	163	529
KO:K02670	831	551	152	0	478	0	6	213	485	501	9	0	220	263	0	48	110	144	294	77	0	0	25	0	277	355	268	64	16	310	644	317	3	13	169
KO:K02671	121	62	8	0	35	7	0	33	89	35	0	0	20	16	0	0	0	14	46	0	0	0	0	0	36	10	29	19	3	28	62	21	0	0	17
KO:K02672	148	93	0	6	52	0	0	44	81	41	0	11	29	19	0	0	57	14	71	9	0	5	3	0	35	77	44	13	9	30	72	18	14	11	13
KO:K02673	7	0	3	0	0	0	0	0	0	5	0	0	25	24	0	0	0	0	0	0	0	0	0	0	0	7	0	7	0	0	0	0	0	0	0
KO:K02674	761	460	69	8	480	6	0	246	604	426	0	0	97	231	0	24	240	221	235	24	0	4	22	7	297	198	294	59	8	412	529	264	24	5	56
KO:K02676	163	81	27	0	162	0	0	36	42	69	14	6	34	40	0	0	11	57	123	55	0	0	0	0	79	109	70	7	3	34	189	38	0	0	19
KO:K02683	0	0	3	0	0	0	0	0	0	0	0	0	0	0	0	0	0	0	0	0	0	0	0	0	0	0	0	0	0	0	0	0	0	0	0
KO:K02686	1157	687	2458	20	581	0	0	108	615	1225	131	17	2	134	0	23	50	253	179	48	0	0	41	11	425	322	378	106	58	325	1218	325	5	0	78
KO:K02687	334	59	0	46	97	22	43	6	133	18	215	6	0	46	0	7	4	63	91	57	48	0	7	0	55	60	56	105	144	181	73	185	83	91	30
KO:K02688	0	0	0	0	0	0	0	0	2	0	0	0	0	0	0	0	0	0	0	0	0	0	0	0	0	0	0	0	0	0	0	3	0	0	0
KO:K02689	5	0	0	11	0	0	0	0	0	18	0	45	0	0	0	0	0	0	0	0	0	0	0	0	7	0	0	29	0	0	0	0	0	0	4
KO:K02690	0	0	3	0	0	0	0	0	0	0	0	33	0	0	0	0	0	0	0	0	0	0	0	0	0	0	0	12	10	0	0	0	0	0	0
KO:K02691	0	0	0	0	0	0	0	0	0	0	0	7	0	0	0	0	0	0	0	0	0	0	0	0	0	0	0	0	0	0	0	0	0	0	0
KO:K02703	51	13	23	42	0	0	11	0	0	38	87	41	0	0	0	10	15	12	8	0	0	8	3	0	21	77	46	215	82	0	0	16	65	71	89
KO:K02704	6	0	0	0	0	0	0	0	0	0	0	23	0	0	0	0	0	0	0	0	0	0	0	0	0	0	0	6	0	0	0	4	0	0	0
KO:K02705	0	0	6	5	0	0	0	0	0	0	0	0	0	0	0	0	0	0	0	0	0	0	0	0	0	0	0	39	6	0	0	0	0	4	0
KO:K02706	0	0	0	4	0	0	0	0	0	18	0	0	0	0	0	0	0	0	0	0	0	0	0	0	0	5	0	29	4	0	0	0	0	0	6
KO:K02707	0	0	0	0	0	0	0	0	0	0	0	0	0	0	0	0	0	0	0	0	0	0	0	0	0	0	0	6	0	0	0	0	0	0	5
KO:K02708	0	0	0	0	0	0	0	0	0	0	0	0	0	0	0	0	0	0	0	0	0	0	0	0	0	0	0	6	3	0	0	0	0	0	5
KO:K02710	0	0	0	0	0	0	0	0	0	4	0	0	0	0	0	0	0	0	0	0	0	0	0	0	0	0	0	0	0	0	0	0	0	0	0
KO:K02726	0	0	0	0	0	0	0	0	0	0	0	11	0	0	0	3	0	0	0	0	0	0	0	0	0	0	0	0	7	0	6	0	0	0	0
KO:K02727	0	0	0	0	0	0	0	0	0	0	0	0	0	0	0	0	0	0	0	0	0	0	0	0	0	0	0	0	9	0	0	0	0	6	0
KO:K02728	0	0	0	0	0	0	0	0	0	0	0	0	0	0	0	0	0	0	0	0	0	0	0	0	0	0	0	0	9	0	2	0	0	0	0
KO:K02730	0	0	0	0	0	0	0	0	6	0	0	0	0	0	0	0	0	5	0	0	0	0	0	0	0	0	0	0	4	0	0	0	0	10	0
KO:K02732	0	0	0	0	0	0	0	0	0	0	0	0	0	0	0	0	0	0	0	0	0	0	0	0	0	0	0	0	7	0	5	0	0	0	0
KO:K02734	0	0	0	0	0	0	0	0	0	0	0	0	0	0	0	0	0	0	0	0	0	0	0	0	0	0	0	0	8	0	0	0	0	0	0
KO:K02735	0	0	0	0	0	0	0	0	0	0	0	0	0	0	0	0	0	0	0	0	0	0	0	0	0	0	0	0	15	0	0	0	0	12	0
KO:K02736	6	0	4	0	26	0	0	0	53	0	0	27	0	7	0	0	0	0	0	15	0	0	0	0	5	0	0	0	0	0	0	11	0	6	6
KO:K02738	0	0	0	0	0	0	0	0	0	0	0	0	0	0	0	0	0	0	0	0	0	0	0	0	0	0	0	0	0	0	2	0	0	3	0
KO:K02739	0	0	0	0	0	0	0	0	0	0	0	0	0	0	0	0	0	0	0	0	0	0	0	0	0	0	0	0	7	0	0	0	0	5	0
KO:K02742	0	0	0	0	0	0	0	0	4	0	0	0	0	0	0	0	0	0	24	3	0	0	0	0	0	0	58	0	0	0	0	0	0	0	0
KO:K02757	0	0	0	0	22	0	12	0	0	0	0	0	0	0	0	0	0	0	0	0	0	0	0	0	0	0	4	0	0	5	12	0	0	0	0
KO:K02760	0	0	0	0	9	0	0	0	0	0	0	0	0	0	0	0	0	0	0	0	0	0	0	0	0	0	0	0	8	0	0	0	0	0	0
KO:K02761	5	0	0	0	6	0	0	0	0	0	0	0	0	4	0	0	0	0	0	0	0	0	0	0	0	0	0	0	0	6	0	0	4	16	0
KO:K02763	0	0	0	0	0	0	0	0	0	0	0	0	0	0	0	0	0	0	0	0	0	0	0	0	0	0	10	0	0	0	0	0	0	0	0
KO:K02765	0	0	0	0	0	68	38	0	0	0	8	0	0	0	0	0	0	0	0	0	0	0	0	0	0	0	0	4	0	0	0	0	0	0	0
KO:K02768	66	40	4	3	22	0	0	0	6	0	0	0	10	5	0	0	8	0	0	30	91	0	0	0	0	18	10	10	15	0	8	0	0	0	16
KO:K02770	0	0	0	0	40	299	246	0	0	15	255	405	0	4	0	0	0	9	2	86	0	0	0	0	0	0	0	0	229	20	33	0	60	25561	0
KO:K02774	0	0	0	0	0	0	0	0	0	0	0	0	0	0	0	0	0	4	0	0	0	0	0	0	0	0	0	0	0	0	0	0	0	0	0
KO:K02775	0	0	0	0	0	0	0	0	0	0	0	0	0	0	0	0	0	4	0	0	0	0	0	0	0	0	21	0	0	0	0	0	0	0	0
KO:K02777	65	14	0	0	23	0	0	0	0	0	0	0	0	0	0	0	0	0	0	0	0	0	0	0	0	0	10	0	6	0	0	0	0	0	0
KO:K02779	155	32	0	0	22	9	0	0	0	9	0	0	0	0	0	0	0	0	0	0	0	0	0	0	0	5	15	0	0	4	9	0	0	0	0
KO:K02783	0	0	0	0	0	0	0	0	0	0	0	0	0	0	0	0	0	0	0	0	0	0	0	0	0	0	0	0	0	0	0	0	2	0	0
KO:K02784	55	15	0	0	9	0	0	0	8	0	0	0	0	0	0	0	0	0	0	0	0	0	0	0	0	0	0	0	0	0	0	0	0	0	0
KO:K02791	0	4	0	0	0	0	0	0	0	0	0	0	0	0	0	0	0	0	0	0	0	0	0	0	0	0	0	0	0	0	0	0	0	0	0
KO:K02793	95	40	30	12	23	0	7	10	101	55	107	0	0	62	17	21	65	36	24	16	0	3	3	4	28	9	69	70	12	30	50	41	3	0	3
KO:K02794	0	3	0	0	0	0	0	0	0	0	0	0	0	0	0	0	0	0	0	0	0	0	0	0	0	0	9	0	0	0	7	0	0	0	0
KO:K02795	4	0	0	0	0	0	0	0	0	0	0	0	0	0	0	0	0	0	0	0	0	0	0	0	0	0	15	0	0	0	0	0	0	2	0
KO:K02796	0	3	0	0	0	0	0	0	0	0	0	0	0	0	0	0	0	0	0	0	0	0	0	0	0	0	6	0	0	0	4	0	0	0	0
KO:K02798	0	0	0	0	0	0	29	0	0	0	0	0	0	0	0	0	0	0	0	0	0	0	0	0	0	0	0	0	5	0	0	0	0	0	0
KO:K02800	9	11	0	20	15	68	306	0	0	0	74	419	0	0	32	37	0	14	0	161	0	0	0	0	0	5	5	0	207	10	15	0	61	111	0
KO:K02802	0	0	0	0	0	0	0	0	0	0	0	0	0	0	0	0	0	0	0	0	0	0	0	0	0	0	0	0	6	0	0	0	0	24	0
KO:K02803	0	0	0	0	0	0	0	0	0	0	0	0	0	0	0	0	0	0	0	0	0	0	0	0	0	0	0	0	0	0	0	0	0	18	0
KO:K02804	36	4	0	0	32	0	15	0	8	0	0	12	0	0	0	12	0	0	0	0	0	0	0	0	5	0	0	0	47	5	0	0	20	28	7
KO:K02805	48	18	4	9	32	0	0	4	20	32	0	12	0	9	0	0	0	6	37	25	0	0	9	0	8	15	23	7	9	2	40	17	9	12	15
KO:K02806	839	603	49	18	314	15	0	19	692	372	148	84	56	137	16	88	131	249	692	477	91	0	87	3	157	244	344	189	94	168	1865	431	28	54	158
KO:K02810	0	0	0	0	0	74	0	0	0	0	27	0	0	0	0	0	0	0	0	0	0	0	0	0	0	0	0	0	0	0	0	0	0	0	0
KO:K02819	11	0	0	0	0	49	33	0	0	0	0	6	0	0	0	0	15	0	0	0	0	0	0	0	0	0	0	0	11	0	0	0	0	0	0
KO:K02821	127	75	19	7	26	0	0	8	66	36	9	0	0	21	0	14	33	26	43	0	0	0	0	0	11	28	58	12	0	18	90	58	4	6	15
KO:K02823	48	12	5	30	35	21	28	0	16	0	31	40	0	59	0	3	0	34	31	30	140	4	0	0	0	22	16	10	7	0	6	18	54	15	11
KO:K02824	33	13	12	3	35	0	7	0	5939	0	72	12	0	0	0	0	0	10	69	54	0	0	9	0	9	46	74	0	0	10	0	14	0	3	0
KO:K02825	501	162	38	43	268	14	17	40	380	121	126	27	8	239	11	20	200	117	112	80	0	0	6	4	81	227	132	113	129	125	146	180	7	141	95
KO:K02826	33	0	0	0	0	102	19	0	0	0	172	10	0	0	0	0	56	24	0	0	0	0	0	0	0	0	0	0	7	0	0	0	0	5	0
KO:K02827	174	0	0	87	0	283	41	0	8	0	368	81	0	0	0	0	141	48	0	67	0	0	0	0	0	0	0	54	36	0	0	0	0	7	0
KO:K02828	36	0	0	43	0	191	24	0	12	0	296	37	0	0	0	0	101	21	0	77	0	0	0	0	0	0	0	27	29	0	0	12	0	15	0
KO:K02829	18	0	0	29	0	117	20	0	0	0	176	13	0	0	0	0	27	9	0	26	0	0	0	0	0	0	0	16	11	0	0	0	0	5	0
KO:K02834	956	348	50	57	439	125	93	11	523	294	319	131	40	169	0	85	261	395	226	218	66	0	45	0	268	306	283	324	227	154	366	354	110	266	207
KO:K02835	1715	461	24256	331	365	278	626	97	784	280	711	238	216	571	148	233	614	516	283	363	88	2	4	29	253	565	506	672	813	169	409	527	724	696	831
KO:K02836	976	324	48	32	564	217	107	50	426	214	424	80	46	240	7	52	205	201	196	213	136	5	41	2	164	335	394	337	305	176	392	199	92	329	259
KO:K02837	280	85	0	26	161	38	4	3	111	26	33	15	0	22	0	0	21	52	84	5	118	0	0	0	43	130	82	41	17	34	196	51	2	5	39
KO:K02838	2098	734	171	103	926	309	165	199	921	747	645	275	165	456	9	179	425	369	506	451	119	0	32	4	571	578	647	398	475	371	976	489	114	246	361
KO:K02841	43	13	0	0	21	0	0	7	63	0	0	0	0	6	0	0	0	0	108	12	0	0	4	0	7	26	17	0	0	0	19	35	0	0	3
KO:K02843	183	45	14	0	40	0	6	14	119	15	16	0	0	51	0	6	8	49	102	34	35	0	0	0	0	5286	43	4	16	19	25	75	17	28	36
KO:K02844	8	0	0	4	0	0	0	0	46	0	0	0	0	0	0	0	9	0	65	0	0	0	0	0	9	0	17	0	0	0	0	21	0	0	0
KO:K02846	5	0	0	0	0	0	0	0	0	0	0	0	0	0	0	0	0	0	0	0	0	0	0	0	0	0	0	0	0	0	0	0	0	0	0
KO:K02847	0	0	0	0	0	0	0	0	9	0	0	0	0	0	0	0	0	0	0	0	0	0	0	0	0	0	0	0	0	0	0	13	0	0	0
KO:K02848	0	0	0	0	0	0	0	0	0	0	0	0	0	0	0	0	0	0	33	0	0	0	0	0	0	0	0	0	0	0	0	10	0	0	0
KO:K02849	4	4	0	0	9	0	0	0	0	4	0	0	0	0	0	0	0	0	0	0	0	0	0	0	4	0	0	0	0	0	29	0	0	0	0
KO:K02851	256	50	39	11	83	50	47	58	80	205	89	26	54	17	31	9	28	48	69	120	0	0	0	0	81	109	90	52	97	46	69	68	18	37	109
KO:K02852	4	0	0	0	0	0	0	0	0	0	0	0	0	0	0	0	0	0	0	0	0	0	0	0	0	0	0	0	0	0	0	0	0	0	0
KO:K02856	0	0	0	0	8	0	0	0	6	0	0	0	0	0	0	0	0	0	0	0	0	0	0	0	0	0	0	0	0	2	10	0	0	0	0
KO:K02858	29	19	0	19	0	0	0	0	20	0	23	0	0	6	0	44	35	5	10	3	0	0	0	5	17	5	16	12	8	28	25	8	9	16	5
KO:K02859	0	0	0	0	0	0	0	0	0	0	0	0	0	0	0	0	0	0	0	0	0	0	0	0	0	0	0	0	0	0	0	0	0	9	0
KO:K02860	2558	964	159	86	2834	106	36	199	1350	697	301	141	154	405	48	77	413	702	1101	358	143	17	214	15	863	1080	944	525	288	569	1504	1012	122	98	338
KO:K02862	0	0	0	0	5	49	0	2	3	0	10	0	0	0	0	0	0	0	0	9	0	0	0	0	0	3	10	4	5	0	4	0	0	11	0
KO:K02863	14217	3872	933	1115	5230	2204	773	5545	7358	8137	4785	1061	1179	3393	268	819	3179	3950	2985	2208	195	52	362	63	3561	4299	3223	2872	1935	2720	5886	4447	709	1507	893
KO:K02864	23513	5092	1372	2073	6620	4310	904	7906	9219	10839	8389	1693	1643	3957	1038	1135	3673	5329	4327	3026	220	131	584	117	5082	4456	3727	13319	2230	3552	8693	5358	996	1971	1073
KO:K02865	5	3	5	0	0	0	72	4	10	9	127	152	0	7	38	2	0	0	0	0	0	0	0	0	0	0	6	0	85	4	54	32	0	82	9
KO:K02866	11	0	0	0	16	0	20	7	0	16	112	13	0	0	0	74	16	7	0	19	0	0	8	5	9	6	12	3	0	0	71	21	25	57	12
KO:K02867	9830	3292	937	998	11902	2076	738	4882	5089	5542	4205	1106	1021	2680	358	707	2488	36467	1518	1917	211	65	339	59	3068	3803	2764	2493	2080	2464	6642	3088	713	1237	859
KO:K02868	20	0	0	0	0	0	45	5	0	7	0	65	0	7	0	0	0	0	0	0	0	0	0	0	7	7	0	0	57	0	65	0	4	45	0
KO:K02869	34	0	5	20	0	26	0	0	0	0	0	0	14	12	0	123	7	0	0	0	0	0	0	0	0	0	12	17	0	0	0	0	40	42	5
KO:K02870	0	0	0	0	0	0	0	0	5	0	0	16	0	0	0	0	0	0	0	0	0	0	0	0	0	18	18	7	14	0	79	10	0	0	4
KO:K02871	21025	5746	2049	1644	7726	2723	1221	9335	8065	16134	5028	1765	2683	4818	682	1317	4527	5141	3043	3647	253	212	441	242	4286	5372	3909	2829	2383	3670	7955	4701	982	1607	1691
KO:K02872	10	0	0	0	0	0	22	5	0	0	60	34	0	0	0	0	0	0	0	0	0	0	0	0	0	0	3	5	68	16	50	0	3	17	0
KO:K02873	0	0	0	10	0	0	39	0	26	0	62	129	0	0	0	0	16	0	0	30	0	0	0	0	0	10	17	0	100	0	103	3	5	47	0
KO:K02874	9001	3326	760	795	34969	2858	658	1169	5137	4710	5769	984	635	1775	39854	559	1754	2358	1459	1405	131	24	207	64	2714	2711	2410	1934	1031	1825	4975	2904	373	784	514
KO:K02875	0	2	3	0	0	0	0	0	0	0	0	50	0	0	0	0	0	0	0	0	0	0	0	0	0	0	0	0	44	8	76	29	4	46	8
KO:K02876	4811	1838	302	360	1649	2001	360	438	2378	11823	3581	533	244	669	99	285	934	1459	1120	1133	126	17	249	29	1710	1510	1548	1283	563	1036	2566	1942	249	692	228
KO:K02877	44	0	0	12	0	72	52	37	0	9	45	73	0	10	0	174	15	32	0	33	0	0	0	4	0	0	0	0	53	7	51	9	35	96	11
KO:K02878	7417	10914	537	698	3401	2947	652	939	4230	3615	4602	1007	318	1730	229	340	1546	2169	976	1650	110	30	180	51	2477	2454	2035	2153	939	1503	3515	2439	351	737	374
KO:K02879	7115	2270	492	718	2499	1957	476	675	3382	2810	3628	1040	585	1340	363	297	1955	2234	1265	1485	205	20	165	21	1631	1955	1658	1459	1042	1119	2898	2158	342	788	447
KO:K02880	0	0	0	0	0	0	34	0	14	8	64	57	0	0	0	0	8	0	0	31	0	0	0	0	0	19	9	0	65	7	95	0	5	28	3
KO:K02881	5696	2078	339	270	8443	2139	397	566	3165	2679	3119	448	302	982	93	348	934	1563	738	977	284	9	120	29	6036	1845	1742	1390	869	1064	2972	1859	253	614	290
KO:K02882	9	2	6	5	10	0	40	4	7	9	37	99	12	0	0	0	0	0	0	23	0	0	0	0	0	10	0	4	71	0	69	5	2	46	3
KO:K02883	16	14	11	13	0	0	59	6	9	11	120	173	0	29	0	132	37	46	0	24	0	0	0	0	0	0	0	4	48	5	64	26	37	82	13
KO:K02884	4667	1768	440	438	1999	1390	650	539	8379	2027	2276	732	430	1187	102	313	823	1254	1106	1105	155	31	169	15	1280	1861	1352	1012	918	1036	2558	1576	317	952	466
KO:K02885	31	0	4	0	0	0	0	4	16	15	9	48	0	14	0	139	32	25	6	0	0	3	0	0	2	0	0	19	86	0	76	27	62	65	10
KO:K02886	15069	5143	14050	1363	5889	5613	1284	2166	39699	6329	6996	1596	1344	3421	628	813	3578	4639	2123	2457	309	136	418	148	4445	4820	3700	3089	1581	23475	6515	4649	658	1601	747
KO:K02887	8911	3098	828	768	4223	1066	579	1222	26348	4142	2977	933	917	2335	270	482	1761	2323	1566	1362	66	24	334	74	2453	3658	2212	1771	1153	1862	4378	3028	524	682	791
KO:K02888	8976	3182	925	1032	4126	1908	790	1350	4392	5571	3801	1330	1072	2279	447	700	2229	2841	1700	2024	156	47	285	81	2708	3939	2621	3594	2145	2220	5047	2813	797	1364	1174
KO:K02889	76	26	28	21	0	15	36	19	66	42	9	61	32	39	0	221	99	74	5	48	0	0	0	3	8	7	0	15	80	0	38	37	53	111	42
KO:K02890	8201	2563	564	700	4743	2559	495	889	6628	3650	4834	838	457	1859	236	501	1786	2304	869	1359	290	24	148	53	2283	2590	2038	1801	933	8353	3369	2613	380	796	486
KO:K02891	6	0	0	0	0	0	19	0	3	0	0	48	0	0	0	0	0	0	0	0	0	0	0	0	0	5	0	0	26	0	54	0	0	16	0
KO:K02892	9173	2754	516	859	3835	4164	836	2509	23822	3540	4876	1120	690	1825	125	550	1779	2473	1226	1277	287	47	205	61	2389	2608	1944	2043	1275	1340	3805	3461	361	1043	480
KO:K02893	7	0	0	0	0	0	28	6	9	16	0	60	0	0	0	0	6	0	0	22	0	0	0	0	8	0	6	0	47	0	66	6	4	23	3
KO:K02894	4	0	0	0	0	0	25	0	0	0	0	25	0	0	0	0	0	0	0	0	0	0	0	0	0	20	0	0	31	0	66	0	2	23	0
KO:K02895	7453	2797	590	635	3411	2861	674	830	4110	3864	5472	929	391	1473	167	466	1566	2200	1018	1525	133	46	191	32	1892	2315	2023	1766	1001	1579	3988	2384	328	745	351
KO:K02896	0	0	0	0	18	0	0	0	0	0	0	62	0	5	8	44	0	24	0	0	0	0	0	0	0	7	0	6	77	0	89	21	37	51	8
KO:K02897	6463	1929	614	476	9001	348	264	755	4923	3257	1724	457	735	1558	149	291	1297	2034	1212	933	134	31	153	38	1818	2331	1702	1135	879	1247	3131	2034	265	738	484
KO:K02898	0	0	0	0	6	0	15	7	0	11	0	15	0	0	0	0	0	0	0	0	0	0	0	0	0	0	0	10	51	0	44	2	2	22	0
KO:K02899	7343	3669	697	837	3159	1544	629	989	3720	3395	2839	1085	719	1705	265	595	1907	2429	1388	1659	135	42	223	45	2100	3359	2060	2026	1692	1850	4360	5042	632	1089	932
KO:K02900	7	0	0	0	16	0	0	0	8	0	0	63	0	0	0	0	8	6	0	0	0	0	0	0	0	17	0	10	56	13	92	11	12	49	0
KO:K02901	4	3	0	0	0	0	42	4	0	0	52	106	0	0	0	0	0	0	0	0	0	0	0	0	0	10	3	8	50	0	118	6	0	49	4
KO:K02902	15000	3150	964	673	7306	607	368	1136	3672	6740	1728	534	747	1821	166	442	1247	2221	2175	1391	84	92	386	109	2047	2833	2101	1308	2608	1686	4032	2526	446	480	983
KO:K02903	5	3	0	0	0	0	16	0	0	4	11	68	0	0	0	0	0	0	0	0	0	0	0	0	0	0	0	0	33	6	68	11	8	15	0
KO:K02904	5909	9960	297	595	2251	2573	465	574	3038	2300	4087	643	314	1344	0	300	1241	1745	885	932	116	10	84	45	1698	1658	1518	1544	759	976	2175	1740	266	688	264
KO:K02905	0	0	0	0	0	0	0	0	0	0	0	0	0	0	0	0	0	0	0	0	0	0	0	0	0	0	0	0	39	0	25	0	6	9	2
KO:K02906	14105	5029	1219	1548	6868	3064	1260	2636	18121	7144	7517	1874	1714	3753	680	1010	3363	4018	2365	2692	378	97	404	144	4652	4798	3703	3494	2550	3124	8721	4721	831	1613	1326
KO:K02907	3615	1614	148	230	1616	1608	286	477	1994	1615	2722	439	139	493	62	182	717	1133	963	799	126	4	172	0	1220	1183	1130	840	552	760	2216	1307	144	659	163
KO:K02908	44	20	20	20	17	0	32	40	48	10	56	94	0	13	39	210	41	39	8	38	3	0	0	16	0	0	10	10	53	11	74	38	43	123	2
KO:K02909	18728	12345	954	10296	2938	77806	1016	1216	34789	25975	2762	1126	701	3463	287	16756	3358	8360	9887	1598	53	2280	188	124	3481	6651	2125	2768	5098	1386	7261	12579	1151	5292	1497
KO:K02910	33	10	8	0	0	0	20	0	14	7	30	5	0	0	0	212	54	24	0	0	0	0	0	0	0	0	0	17	64	10	46	13	12	41	0
KO:K02911	3695	1511	328	213	1796	695	254	6431	1805	2037	1419	560	238	861	105	163	1058	1081	868	1132	184	6	146	56	1130	1325	1017	671	617	1020	3978	936	207	426	377
KO:K02912	76	0	4	0	20	0	103	0	7	0	75	89	0	0	0	122	38	64	10	11	0	0	2	0	0	0	0	7	112	0	71	55	67	96	23
KO:K02913	7937	3229	1066	1067	3224	1047	491	1043	4529	3934	2751	952	955	1989	203	733	1822	2692	2048	1653	182	73	327	51	1905	3003	2111	1686	1464	1548	5833	2566	605	760	944
KO:K02914	1667	717	78	153	384	321	21	114	997	667	624	348	99	213	38	86	242	549	503	335	0	13	74	15	547	3362	511	388	368	380	1978	685	86	229	203
KO:K02915	0	0	0	0	0	0	0	0	6	0	0	52	0	0	0	0	0	0	0	0	0	0	0	0	0	7	0	11	69	5	76	12	19	60	0
KO:K02916	9578	3783	1015	825	4262	1233	507	1502	27129	5128	2919	1009	1051	2612	224	2379	1672	2927	2521	1058	48	88	459	81	2647	2839	2503	1839	1208	1958	4878	3251	401	745	744
KO:K02917	0	0	0	0	0	0	25	0	0	0	79	59	0	0	0	0	0	0	0	14	2	0	0	0	0	23	0	7	40	8	76	5	0	36	0
KO:K02918	0	0	0	0	0	0	45	0	0	0	51	78	0	0	0	0	0	0	6	0	0	0	0	0	0	0	0	0	49	0	0	0	0	13	0
KO:K02919	4074	1356	624	602	1295	2311	1196	494	1315	1709	4433	1459	406	855	390	884	884	1558	1054	1504	138	41	118	78	1366	1306	1192	1318	1414	501	2083	11358	579	948	256
KO:K02920	0	0	0	0	0	0	0	0	0	0	0	15	0	0	0	0	0	0	0	0	0	0	0	0	0	4	0	0	41	0	78	0	0	0	0
KO:K02921	25	5	10	0	0	0	0	0	20	21	0	32	0	0	0	94	31	26	0	26	0	0	0	0	0	17	4	0	73	7	65	17	6	44	11
KO:K02922	0	0	0	0	0	0	33	0	0	0	21	35	0	0	0	14	0	0	0	19	0	0	0	0	0	14	0	0	43	0	64	0	5	41	0
KO:K02923	0	0	0	0	0	0	0	0	0	0	0	0	0	0	0	0	0	0	0	0	0	0	0	0	0	0	0	0	0	0	68	0	0	11	0
KO:K02924	0	0	0	0	0	0	50	0	0	7	0	5	0	0	0	153	0	18	0	0	0	0	0	0	0	0	0	4	36	0	0	7	12	25	0
KO:K02925	20	2	8	0	16	0	67	3	31	17	18	169	0	12	0	0	11	5	0	0	0	0	0	0	0	26	7	4	102	2	78	24	6	87	4
KO:K02926	10076	3294	662	646	4029	3581	770	1088	5232	4474	4313	1005	761	2142	165	423	2122	2644	1538	1848	283	28	181	47	3015	3355	2784	2204	1596	1917	5260	4161	433	1109	550
KO:K02927	8	0	0	0	0	0	0	0	0	8	0	61	0	0	0	54	0	0	12	0	0	0	0	0	11	0	0	0	0	6	0	0	30	4	0
KO:K02929	11	9	10	14	0	0	0	0	17	3	16	0	0	0	0	22	14	7	0	0	0	0	0	0	0	7	0	0	65	17	125	10	13	50	0
KO:K02930	67	3	21	6	11	17	22	13	27	15	98	160	23	0	0	208	12	40	0	17	0	0	0	0	4	20	26	22	71	2	27	27	39	51	0
KO:K02931	10221	3915	888	900	5388	3832	3748	1344	11486	7523	6710	1017	862	2346	372	561	2354	3401	1751	1970	120	79	322	42	2898	3167	2864	2373	1206	1956	7310	3694	416	1078	559
KO:K02932	10	0	0	0	11	0	35	0	10	0	69	157	0	0	15	4	0	0	0	26	0	0	0	0	0	4	13	0	48	3	65	16	0	38	0
KO:K02933	8643	3280	631	712	3638	2789	638	5979	6245	4093	5254	882	478	1745	300	396	1868	2864	1356	1766	179	41	309	60	2770	2545	2466	2077	1133	1686	4500	2909	376	813	456
KO:K02934	29	0	3	0	0	0	47	0	0	19	0	60	0	8	0	0	0	0	0	12	0	0	0	0	0	0	6	0	66	0	75	5	9	39	4
KO:K02935	10902	3276	1060	561	3816	1735	650	1481	9315	5252	3915	528	1280	2767	222	587	2540	3560	2459	2208	173	62	366	18	3433	3718	2881	21818	1777	2393	5454	5256	738	1445	894
KO:K02936	40	11	16	3	0	0	28	0	22	11	0	88	9	26	0	138	19	18	0	32	0	4	0	0	0	2	35	17	56	6	71	23	48	98	0
KO:K02937	0	0	4	6	0	0	66	0	0	0	83	174	0	0	0	5	14	0	0	36	0	0	0	0	0	8	10	0	49	0	42	0	6	50	7
KO:K02938	21	0	0	0	9	0	51	0	3	0	55	159	0	7	0	0	3	0	0	40	0	0	0	0	7	9	0	4	122	18	86	12	0	55	3
KO:K02939	6832	2490	988	467	3292	798	530	1080	8945	3585	1906	542	965	1510	408	370	1022	1554	1117	922	281	76	237	31	3834	2713	2147	1288	1009	2196	4617	2090	599	1032	614
KO:K02940	6	0	0	0	12	0	62	4	0	4	50	81	0	2	0	0	0	0	0	0	0	0	0	0	0	15	5	0	48	3	96	5	0	64	0
KO:K02941	56	3	8	8	27	0	59	15	65	71	96	134	20	12	0	0	10	0	0	23	0	0	0	0	0	11	19	11	118	0	46	32	11	73	0
KO:K02942	6	0	0	0	0	13	0	0	7	0	0	78	0	0	0	0	0	0	4	0	0	0	0	0	0	0	0	0	22	0	66	10	0	18994	0
KO:K02943	0	0	0	0	0	9	0	0	0	0	0	0	0	0	0	0	0	0	0	0	0	0	0	0	6	0	0	3	42	3	68	2	0	45	0
KO:K02944	0	0	0	0	0	0	0	0	0	0	0	0	0	0	0	0	0	0	0	0	0	0	0	0	0	0	0	0	0	0	0	0	9	4	0
KO:K02945	83917	9758	4358	3095	14044	4478	1614	35503	16164	23843	8205	2819	11325	9448	906	2414	9821	9595	6261	5920	611	455	1029	332	15169	9982	7375	5158	3604	7061	11897	14791	2213	3076	2678
KO:K02946	70382	4051	1499	1717	5308	2799	1318	39922	10787	5886	6543	1550	1523	3443	840	1161	3136	3904	1746	2635	378	78	272	103	3441	3755	2758	3165	2084	2439	5863	3754	945	1477	847
KO:K02947	13	0	0	0	0	15	0	5	0	0	77	70	0	0	0	0	0	0	0	0	0	0	0	0	0	0	0	6	81	0	155	0	0	51	0
KO:K02948	51496	2713	607	680	28400	2240	787	735	4633	4018	4795	2130	675	1986	502	538	2272	2308	1476	1796	193	28	301	52	2377	2881	2636	2144	1843	1914	4195	2625	549	2640	634
KO:K02949	4	0	0	0	0	0	45	0	5	18	104	139	0	0	0	0	0	0	0	0	0	0	0	0	0	12	3	5	80	0	0	12	0	53	0
KO:K02950	17080	5601	1993	1787	6639	3534	1586	2656	8624	7605	5602	2449	2697	4954	1177	1630	4527	5257	2902	3883	367	208	567	226	4995	8382	4221	3646	2991	3580	7240	4929	1286	5352	1766
KO:K02951	0	0	0	0	0	0	0	0	10	4	0	26	23	0	34	0	0	0	0	0	0	0	0	0	0	4	6	0	38	0	52	0	3	45	0
KO:K02952	10661	3648	984	1665	3552	7928	1732	1484	5204	4961	6001	1900	1033	2716	627	1564	3067	3517	1720	3146	222	60	344	85	2733	3138	2690	2972	2481	1655	4823	3011	1235	2106	840
KO:K02953	4	5	0	0	0	0	27	0	0	0	0	55	0	0	0	0	0	0	0	0	0	0	0	0	8	5	0	0	78	0	18	0	3	60	0
KO:K02954	7204	2849	536	735	3033	2530	501	845	5395	3933	4263	800	547	1579	160	353	1373	2289	1337	1365	278	31	142	20	2222	2041	1909	1569	859	1365	4072	2301	269	723	360
KO:K02955	0	0	0	0	20	0	0	0	15	0	45	29	0	0	0	0	0	0	0	23	0	0	0	0	0	6	0	0	68	5	49	0	0	36	0
KO:K02956	14427	5461	1884	2147	4778	2145	1032	1877	6970	7047	4187	1436	2230	4162	660	1820	4866	4661	3414	3370	214	180	473	172	2694	3842	5611	2578	2043	2582	8952	3348	976	1472	1648
KO:K02957	7	0	0	0	0	0	36	7	15	10	0	53	0	0	0	0	0	0	0	0	0	0	0	0	0	0	0	0	0	0	53	0	4	34	4
KO:K02958	23	0	0	0	0	0	28	0	0	5	64	60	0	0	0	3	11	0	0	0	0	0	0	0	0	6	4	0	106	7	78	5	3	58	0
KO:K02959	6117	2265	631	465	7675	1364	571	827	4198	2908	3016	752	568	1531	62	387	1317	1767	1258	1294	152	28	293	72	1551	2462	2050	1440	1032	1212	8442	2306	379	599	583
KO:K02960	5	2	0	0	0	0	35	0	0	7	36	83	0	0	0	0	0	0	0	0	0	0	0	0	0	9	6	6	63	0	99	0	0	32	6
KO:K02961	8612	2137	508	517	2395	2630	538	765	3463	2794	4825	669	385	1469	285	426	2152	1956	944	1358	132	18	144	46	1878	1887	1676	1620	878	1102	2952	2024	305	814	368
KO:K02962	0	0	0	0	0	0	0	0	0	8	0	79	0	14	0	55	0	0	0	46	0	0	0	0	0	0	0	10	71	0	79	14	14	30	3
KO:K02963	6816	2544	570	498	2929	1034	480	849	3528	3660	2278	643	583	1554	151	294	1133	1996	1283	1150	176	54	204	61	32658	2277	1891	1358	1047	1431	4097	2179	314	703	627
[truncated: 5,415 more rows]

## Sheet: WGCNA-heatmap-panelB
SampleID	Condition	Acetate-C2	Acetone-C2
X3300044942_Site3_PreDrought_6hr	-1	0	5
X3300044943_Site3_PreDrought_48hr	-1	-11	-4
X3300044944_Site3_PreDrought_0hr	-1	-2	-5
X3300044945_Site3_Drought_6hr	1	49	118
X3300045458_Site1_PreDrought_48hr	-1	na	na
X3300045459_Site1_Drought_6hr	1	na	na
X3300045460_Site1_Drought_48hr	1	na	na
X3300045461_Site2_PreDrought_0hr	-1	-10	0
X3300045462_Site2_PreDrought_6hr	-1	-1	5
X3300045463_Site2_PreDrought_48hr	-1	-12	5
X3300045464_Site2_Drought_0hr	1	67	7
X3300045465_Site2_Drought_48hr	1	109	180
X3300045466_Site2_Pre_drought_0hr	-1	-5	-6
X3300045467_Site2_PreDrought_6hr	-1	-7	6
X3300045468_Site2_PreDrought_48hr	-1	-8	6
X3300045469_Site2_Drought_0hr	1	2	-5
X3300045470_Site2_Drought_6hr	1	3	29
X3300045471_Site3_Drought_6hr	1	na	na
X3300045472_Site3_Drought_48hr	1	na	na
X3300045473_Site2_Drought_48hr	1	25	52
X3300048051_Site1_Drought_0hr	1	na	na
X3300048052_Site3_PreDrought_0hr	-1	na	na
X3300048053_Site3_PreDrought_48hr	-1	na	na
X3300048054_Site3_Drought_0hr	1	na	na
X3300048092_Site1_PreDrought_0hr	-1	na	na
X3300048093_Site1_PreDrought_6hr	-1	na	na
X3300048094_Site1_PreDrought_48hr	-1	na	na
X3300048095_Site1_Drought_6hr	1	na	na
X3300048096_Site1_Drought_48hr	1	na	na
X3300048099_Site1_PreDrought_0hr	-1	na	na
X3300048100_Site1_PreDrought_6hr	-1	na	na
X3300049511_Site2_Drought_6hr	1	124	89
X3300049512_Site3_Drought_0hr	1	36	7
X3300049557_Site3_Drought_48hr	1	144	178
X3300049628_Site1_Drought_0hr	1	na	na
