# Supplementary material for: Drought re-routes soil microbial carbon metabolism towards emission of volatile metabolites in an artificial tropical rainforest
Source: Nat Microbiol. 2023 Jul 31;8(8):1480–94. doi: 10.1038/s41564-023-01432-9 (PMC10390333; doi:10.1038/s41564-023-01432-9)
Supplement: Supplementary file 12 — NMR data and FTICR class compounds. [file 41564_2023_1432_MOESM12_ESM.xlsx]

## Sheet: soil_pyruvate_nmr
	1_drought_0hr_site1_wat	2_drought_0hr_site1_pyru	3_drought_6hr_site2_pyru	4_drought_0hr_site2_pyru	5_drought_0hr_site1_pyru	6_drought_0hr_site3_pyru	7_pre_0hr_site1_pyru	8_pre_0hr_site2_pyru	9_pre_0hr_site2_pyru	10_pre_0hr_site3_pyru	11_pre_0hr_site3_pyru
2.Oxoisocaproate	1	1	1	1	1	4	6	5	4	5	4
3.Hydroxybutyrate	1	1	1	1	1	1	1	1	1	1	4
Acetate	19	35	31	31	24	11	22	38	30	55	26
Acetone	4	1	1	1	1	4	1	4	4	1	1
Alanine	18	9	13	9	7	9	24	21	15	20	17
Benzoate	1	1	1	1	1	1	1	1	1	4	1
Betaine	4	4	1	1	1	1	1	1	1	1	1
Ethanol	28	24	12	22	22	12	12	17	21	19	18
Formate	1	4	6	16	4	11	17	38	40	23	31
Glutamate	11	7	10	10	10	6	12	12	8	6	10
Glycerol	5	6	7	5	8	6	6	8	8	6	7
Glycine	5	4	7	6	4	4	12	9	6	8	7
Isoleucine	4	4	4	4	4	4	7	7	4	4	4
Lactate	4	4	11	4	4	7	6	7	4	12	7
Leucine	7	6	6	6	5	5	12	11	7	7	6
Methanol	508	329	203	370	372	322	150	375	367	222	326
Phenylalanine	1	1	1	1	1	1	4	4	1	4	1
Pyroglutamate	8	5	12	8	5	5	22	19	10	16	9
Pyruvate	4	5	9	5	4	7	11	13	10	11	10
Succinate	1	4	4	1	1	1	1	1	1	1	1
Threonine	4	4	4	4	4	4	6	7	4	4	4
Trehalose	18	4	7	6	13	4	1	1	1	1	1
Uracil	1	1	4	1	1	4	4	5	4	4	4
Valine	8	6	8	6	5	5	15	13	8	9	8

## Sheet: soil_pyruvate_fticr_class
SampleID	Amino sugar	Carbohydrate	Condensed hydrocarbon	Lignin	Lipid	Other	Protein	Tannin	Unsaturated hydrocarbon
Soil_Drought_P11_Site1_0	3.69	0.9	21.02	43.72	2.73	0.12	12.93	14.67	0.22
Soil_Drought_P11_Site1_48	3.05	1.27	22.1	47.32	1.87	0.03	9.37	14.85	0.12
Soil_Drought_P11_Site1_6	3.15	1.2	21.11	47.38	1.94	0.07	9.48	15.45	0.21
Soil_Drought_P12_Site1_0_CTRL	4.33	1.34	18.09	46.91	2.46	0.1	13.56	13	0.21
Soil_Drought_P12_Site1_48_CTRL	3.69	1.02	18.89	47.93	2.73	0.11	12.36	12.81	0.45
Soil_Drought_P12_Site1_6_CTRL	4.46	1.02	15.91	47.85	3.41	0.03	15.05	12	0.28
Soil_Drought_P15_Site1_0	5.08	1.4	14.26	46.12	3.56	0.12	16.66	12.43	0.38
Soil_Drought_P15_Site1_48	4.6	1.26	17.27	42.79	3.81	0.23	16.84	12.94	0.26
Soil_Drought_P15_Site1_6	5.63	2.47	14.9	45.5	3.05	0.27	14.74	13.08	0.38
Soil_Drought_P24_Site2_0	5.87	1.65	12.39	45.3	3.49	0.14	19.37	11.47	0.32
Soil_Drought_P24_Site2_48	5.26	1.52	14.94	45.87	3.08	0.11	15.26	13.56	0.4
Soil_Drought_P24_Site2_6	5.14	1.47	13.95	43	4.56	0.09	17.9	13.72	0.17
Soil_Drought_P26_Site2_0	3.94	0.97	14.9	48.99	3.5	0.08	14.01	13.52	0.08
Soil_Drought_P26_Site2_48	3.96	1.42	16.84	46.15	2.84		13.93	14.56	0.3
Soil_Drought_P26_Site2_6	3.44	1.29	13.66	51.7	2.9		12.99	13.79	0.22
Soil_Drought_P34_Site3_0	3.67	1.14	13.78	51.45	2.55	0.13	13.33	13.36	0.58
Soil_Drought_P34_Site3_48	4.85	1.43	15.5	45.15	3.29	0.04	16.71	12.55	0.48
Soil_Drought_P34_Site3_6	4.49	2.02	16.84	44.39	2.3	0.17	13.52	16.05	0.22
Soil_Drought_P35_Site3_0	4.69	1.15	14.33	47.42	3.11	0.09	15.44	13.42	0.34
Soil_Drought_P35_Site3_48	4.09	1.01	14.77	46.24	2.68	0.13	13.8	17.01	0.26
Soil_Drought_P35_Site3_6	4.72	1.7	12.51	47.16	3.53		16.36	13.84	0.18
Soil_PreDrought_P11_Site1_0	4.32	0.85	17.27	42.93	4.74	0.03	16.52	12.77	0.57
Soil_PreDrought_P11_Site1_48	4.04	0.95	16.7	45.75	2.65	0.12	15.16	13.93	0.71
Soil_PreDrought_P11_Site1_6	5.12	2.01	17.26	40.35	4.01	0.07	16.33	14.15	0.7
Soil_PreDrought_P15_Site1_0	6.49	1.19	12.09	39.28	4.77	0.05	22.83	12.77	0.52
Soil_PreDrought_P15_Site1_48	6.7	1.38	12.78	41.04	3.73	0.18	20.54	12.82	0.84
Soil_PreDrought_P15_Site1_6	7.7	2.04	10.47	40.4	5.51	0.22	22.59	9.78	1.28
Soil_PreDrought_P24_Site2_0	6.58	1.18	9.91	41.31	4.67	0.16	22.62	13.24	0.32
Soil_PreDrought_P24_Site2_48	6.78	2.87	9.01	37.81	7.69	0.52	24.63	9.57	1.12
Soil_PreDrought_P24_Site2_6	5.65	1.24	11.72	39.47	5.93	0.14	22.49	12.68	0.67
Soil_PreDrought_P26_Site2_0	5.91	1.69	13.07	40.38	4.44	0.26	20.06	13.58	0.61
Soil_PreDrought_P26_Site2_48	4.5	0.8	14.66	45.42	3.25	0.12	15.98	15.06	0.2
Soil_PreDrought_P26_Site2_6	3.16	1.02	13.51	53.9	3.12	0.17	11.51	13.24	0.37
Soil_PreDrought_P34_Site3_0	5.59	1.28	10.28	44.45	4.38	0.04	20.64	13.19	0.16
Soil_PreDrought_P34_Site3_48	6.47	1.94	10.49	41.31	5.04	0.32	22.74	11.28	0.42
Soil_PreDrought_P34_Site3_6	5.83	1.13	10.85	41.11	6.51	0.09	23.07	10.9	0.5
Soil_PreDrought_P35_Site3_0	4.85	1.16	12.79	45.75	4.15	0.03	17.57	13.36	0.33
Soil_PreDrought_P35_Site3_48	5.39	0.98	13.79	42.03	4.82	0.15	18.72	13.75	0.38
Soil_PreDrought_P35_Site3_6	5.34	1.84	14.32	43.41	4.77	0.11	19.02	10.82	0.39
